# Supplementary material for: Spliceosomal Sm core assembly: AlphaFold 3 predicted structure and phosphorylation-dependent regulation of the human 6S complex
Source: Comput Struct Biotechnol J. 2025 Dec 16;31:51–60. doi: 10.1016/j.csbj.2025.12.013 (PMC12771329; doi:10.1016/j.csbj.2025.12.013)
Supplement: Supplementary file 6 — Supplementary material [file mmc2.zip › fold_heptameric_ringstructure_model_0.cif]

# By using this file you agree to the legally binding terms of use found at alphafoldserver.com/output-terms
data_e9b8296c0ca9c92
#
_entry.id e9b8296c0ca9c92
#
loop_
_atom_type.symbol
C 
N 
O 
S 
#
loop_
_audit_author.name
_audit_author.pdbx_ordinal
"Google DeepMind" 1 
"Isomorphic Labs" 2 
#
_audit_conform.dict_location https://raw.githubusercontent.com/ihmwg/ModelCIF/master/dist/mmcif_ma.dic
_audit_conform.dict_name     mmcif_ma.dic
_audit_conform.dict_version  1.4.5
#
loop_
_chem_comp.formula
_chem_comp.formula_weight
_chem_comp.id
_chem_comp.mon_nstd_flag
_chem_comp.name
_chem_comp.pdbx_smiles
_chem_comp.pdbx_synonyms
_chem_comp.type
"C3 H7 N O2"    89.093  ALA y ALANINE         C[C@H](N)C(O)=O                  ? "L-PEPTIDE LINKING" 
"C6 H15 N4 O2"  175.209 ARG y ARGININE        N[C@@H](CCCNC(N)=[NH2+])C(O)=O   ? "L-PEPTIDE LINKING" 
"C4 H8 N2 O3"   132.118 ASN y ASPARAGINE      N[C@@H](CC(N)=O)C(O)=O           ? "L-PEPTIDE LINKING" 
"C4 H7 N O4"    133.103 ASP y "ASPARTIC ACID" N[C@@H](CC(O)=O)C(O)=O           ? "L-PEPTIDE LINKING" 
"C3 H7 N O2 S"  121.158 CYS y CYSTEINE        N[C@@H](CS)C(O)=O                ? "L-PEPTIDE LINKING" 
"C5 H10 N2 O3"  146.144 GLN y GLUTAMINE       N[C@@H](CCC(N)=O)C(O)=O          ? "L-PEPTIDE LINKING" 
"C5 H9 N O4"    147.129 GLU y "GLUTAMIC ACID" N[C@@H](CCC(O)=O)C(O)=O          ? "L-PEPTIDE LINKING" 
"C2 H5 N O2"    75.067  GLY y GLYCINE         NCC(O)=O                         ? "PEPTIDE LINKING"   
"C6 H10 N3 O2"  156.162 HIS y HISTIDINE       N[C@@H](Cc1c[nH]c[nH+]1)C(O)=O   ? "L-PEPTIDE LINKING" 
"C6 H13 N O2"   131.173 ILE y ISOLEUCINE      CC[C@H](C)[C@H](N)C(O)=O         ? "L-PEPTIDE LINKING" 
"C6 H13 N O2"   131.173 LEU y LEUCINE         CC(C)C[C@H](N)C(O)=O             ? "L-PEPTIDE LINKING" 
"C6 H15 N2 O2"  147.195 LYS y LYSINE          N[C@@H](CCCC[NH3+])C(O)=O        ? "L-PEPTIDE LINKING" 
"C5 H11 N O2 S" 149.211 MET y METHIONINE      CSCC[C@H](N)C(O)=O               ? "L-PEPTIDE LINKING" 
"C9 H11 N O2"   165.189 PHE y PHENYLALANINE   N[C@@H](Cc1ccccc1)C(O)=O         ? "L-PEPTIDE LINKING" 
"C5 H9 N O2"    115.130 PRO y PROLINE         OC(=O)[C@@H]1CCCN1               ? "L-PEPTIDE LINKING" 
"C3 H7 N O3"    105.093 SER y SERINE          N[C@@H](CO)C(O)=O                ? "L-PEPTIDE LINKING" 
"C4 H9 N O3"    119.119 THR y THREONINE       C[C@@H](O)[C@H](N)C(O)=O         ? "L-PEPTIDE LINKING" 
"C11 H12 N2 O2" 204.225 TRP y TRYPTOPHAN      N[C@@H](Cc1c[nH]c2ccccc12)C(O)=O ? "L-PEPTIDE LINKING" 
"C9 H11 N O3"   181.189 TYR y TYROSINE        N[C@@H](Cc1ccc(O)cc1)C(O)=O      ? "L-PEPTIDE LINKING" 
"C5 H11 N O2"   117.146 VAL y VALINE          CC(C)[C@H](N)C(O)=O              ? "L-PEPTIDE LINKING" 
#
_citation.book_publisher          ?
_citation.country                 UK
_citation.id                      primary
_citation.journal_full            Nature
_citation.journal_id_ASTM         NATUAS
_citation.journal_id_CSD          0006
_citation.journal_id_ISSN         0028-0836
_citation.journal_volume          ?
_citation.page_first              ?
_citation.page_last               ?
_citation.pdbx_database_id_DOI    ?
_citation.pdbx_database_id_PubMed ?
_citation.title                   "Accurate structure prediction of biomolecular interactions with AlphaFold 3"
_citation.year                    2024
#
loop_
_citation_author.citation_id
_citation_author.name
_citation_author.ordinal
primary "Google DeepMind" 1 
primary "Isomorphic Labs" 2 
#
loop_
_entity.id
_entity.pdbx_description
_entity.type
1 . polymer 
2 . polymer 
3 . polymer 
4 . polymer 
5 . polymer 
6 . polymer 
7 . polymer 
#
loop_
_entity_poly.entity_id
_entity_poly.pdbx_strand_id
_entity_poly.type
1 A polypeptide(L) 
2 B polypeptide(L) 
3 C polypeptide(L) 
4 D polypeptide(L) 
5 E polypeptide(L) 
6 F polypeptide(L) 
7 G polypeptide(L) 
#
loop_
_entity_poly_seq.entity_id
_entity_poly_seq.hetero
_entity_poly_seq.mon_id
_entity_poly_seq.num
1 n MET 1   
1 n THR 2   
1 n VAL 3   
1 n GLY 4   
1 n LYS 5   
1 n SER 6   
1 n SER 7   
1 n LYS 8   
1 n MET 9   
1 n LEU 10  
1 n GLN 11  
1 n HIS 12  
1 n ILE 13  
1 n ASP 14  
1 n TYR 15  
1 n ARG 16  
1 n MET 17  
1 n ARG 18  
1 n CYS 19  
1 n ILE 20  
1 n LEU 21  
1 n GLN 22  
1 n ASP 23  
1 n GLY 24  
1 n ARG 25  
1 n ILE 26  
1 n PHE 27  
1 n ILE 28  
1 n GLY 29  
1 n THR 30  
1 n PHE 31  
1 n LYS 32  
1 n ALA 33  
1 n PHE 34  
1 n ASP 35  
1 n LYS 36  
1 n HIS 37  
1 n MET 38  
1 n ASN 39  
1 n LEU 40  
1 n ILE 41  
1 n LEU 42  
1 n CYS 43  
1 n ASP 44  
1 n CYS 45  
1 n ASP 46  
1 n GLU 47  
1 n PHE 48  
1 n ARG 49  
1 n LYS 50  
1 n ILE 51  
1 n LYS 52  
1 n PRO 53  
1 n LYS 54  
1 n ASN 55  
1 n SER 56  
1 n LYS 57  
1 n GLN 58  
1 n ALA 59  
1 n GLU 60  
1 n ARG 61  
1 n GLU 62  
1 n GLU 63  
1 n LYS 64  
1 n ARG 65  
1 n VAL 66  
1 n LEU 67  
1 n GLY 68  
1 n LEU 69  
1 n VAL 70  
1 n LEU 71  
1 n LEU 72  
1 n ARG 73  
1 n GLY 74  
1 n GLU 75  
1 n ASN 76  
1 n LEU 77  
1 n VAL 78  
1 n SER 79  
1 n MET 80  
1 n THR 81  
1 n VAL 82  
1 n GLU 83  
1 n GLY 84  
1 n PRO 85  
1 n PRO 86  
1 n PRO 87  
1 n LYS 88  
1 n ASP 89  
1 n THR 90  
1 n GLY 91  
1 n ILE 92  
1 n ALA 93  
1 n ARG 94  
1 n VAL 95  
1 n PRO 96  
1 n LEU 97  
1 n ALA 98  
1 n GLY 99  
1 n ALA 100 
1 n ALA 101 
1 n GLY 102 
1 n GLY 103 
1 n PRO 104 
1 n GLY 105 
1 n ILE 106 
1 n GLY 107 
1 n ARG 108 
1 n ALA 109 
1 n ALA 110 
1 n GLY 111 
1 n ARG 112 
1 n GLY 113 
1 n ILE 114 
1 n PRO 115 
1 n ALA 116 
1 n GLY 117 
1 n VAL 118 
1 n PRO 119 
1 n MET 120 
1 n PRO 121 
1 n GLN 122 
1 n ALA 123 
1 n PRO 124 
1 n ALA 125 
1 n GLY 126 
1 n LEU 127 
1 n ALA 128 
1 n GLY 129 
1 n PRO 130 
1 n VAL 131 
1 n ARG 132 
1 n GLY 133 
1 n VAL 134 
1 n GLY 135 
1 n GLY 136 
1 n PRO 137 
1 n SER 138 
1 n GLN 139 
1 n GLN 140 
1 n VAL 141 
1 n MET 142 
1 n THR 143 
1 n PRO 144 
1 n GLN 145 
1 n GLY 146 
1 n ARG 147 
1 n GLY 148 
1 n THR 149 
1 n VAL 150 
1 n ALA 151 
1 n ALA 152 
1 n ALA 153 
1 n ALA 154 
1 n ALA 155 
1 n ALA 156 
1 n ALA 157 
1 n THR 158 
1 n ALA 159 
1 n SER 160 
1 n ILE 161 
1 n ALA 162 
1 n GLY 163 
1 n ALA 164 
1 n PRO 165 
1 n THR 166 
1 n GLN 167 
1 n TYR 168 
1 n PRO 169 
1 n PRO 170 
1 n GLY 171 
1 n ARG 172 
1 n GLY 173 
1 n GLY 174 
1 n PRO 175 
1 n PRO 176 
1 n PRO 177 
1 n PRO 178 
1 n MET 179 
1 n GLY 180 
1 n ARG 181 
1 n GLY 182 
1 n ALA 183 
1 n PRO 184 
1 n PRO 185 
1 n PRO 186 
1 n GLY 187 
1 n MET 188 
1 n MET 189 
1 n GLY 190 
1 n PRO 191 
1 n PRO 192 
1 n PRO 193 
1 n GLY 194 
1 n MET 195 
1 n ARG 196 
1 n PRO 197 
1 n PRO 198 
1 n MET 199 
1 n GLY 200 
1 n PRO 201 
1 n PRO 202 
1 n MET 203 
1 n GLY 204 
1 n ILE 205 
1 n PRO 206 
1 n PRO 207 
1 n GLY 208 
1 n ARG 209 
1 n GLY 210 
1 n THR 211 
1 n PRO 212 
1 n MET 213 
1 n GLY 214 
1 n MET 215 
1 n PRO 216 
1 n PRO 217 
1 n PRO 218 
1 n GLY 219 
1 n MET 220 
1 n ARG 221 
1 n PRO 222 
1 n PRO 223 
1 n PRO 224 
1 n PRO 225 
1 n GLY 226 
1 n MET 227 
1 n ARG 228 
1 n GLY 229 
1 n PRO 230 
1 n PRO 231 
1 n PRO 232 
1 n PRO 233 
1 n GLY 234 
1 n MET 235 
1 n ARG 236 
1 n PRO 237 
1 n PRO 238 
1 n ARG 239 
1 n PRO 240 
2 n MET 1   
2 n SER 2   
2 n ILE 3   
2 n GLY 4   
2 n VAL 5   
2 n PRO 6   
2 n ILE 7   
2 n LYS 8   
2 n VAL 9   
2 n LEU 10  
2 n HIS 11  
2 n GLU 12  
2 n ALA 13  
2 n GLU 14  
2 n GLY 15  
2 n HIS 16  
2 n ILE 17  
2 n VAL 18  
2 n THR 19  
2 n CYS 20  
2 n GLU 21  
2 n THR 22  
2 n ASN 23  
2 n THR 24  
2 n GLY 25  
2 n GLU 26  
2 n VAL 27  
2 n TYR 28  
2 n ARG 29  
2 n GLY 30  
2 n LYS 31  
2 n LEU 32  
2 n ILE 33  
2 n GLU 34  
2 n ALA 35  
2 n GLU 36  
2 n ASP 37  
2 n ASN 38  
2 n MET 39  
2 n ASN 40  
2 n CYS 41  
2 n GLN 42  
2 n MET 43  
2 n SER 44  
2 n ASN 45  
2 n ILE 46  
2 n THR 47  
2 n VAL 48  
2 n THR 49  
2 n TYR 50  
2 n ARG 51  
2 n ASP 52  
2 n GLY 53  
2 n ARG 54  
2 n VAL 55  
2 n ALA 56  
2 n GLN 57  
2 n LEU 58  
2 n GLU 59  
2 n GLN 60  
2 n VAL 61  
2 n TYR 62  
2 n ILE 63  
2 n ARG 64  
2 n GLY 65  
2 n SER 66  
2 n LYS 67  
2 n ILE 68  
2 n ARG 69  
2 n PHE 70  
2 n LEU 71  
2 n ILE 72  
2 n LEU 73  
2 n PRO 74  
2 n ASP 75  
2 n MET 76  
2 n LEU 77  
2 n LYS 78  
2 n ASN 79  
2 n ALA 80  
2 n PRO 81  
2 n MET 82  
2 n LEU 83  
2 n LYS 84  
2 n SER 85  
2 n MET 86  
2 n LYS 87  
2 n ASN 88  
2 n LYS 89  
2 n ASN 90  
2 n GLN 91  
2 n GLY 92  
2 n SER 93  
2 n GLY 94  
2 n ALA 95  
2 n GLY 96  
2 n ARG 97  
2 n GLY 98  
2 n LYS 99  
2 n ALA 100 
2 n ALA 101 
2 n ILE 102 
2 n LEU 103 
2 n LYS 104 
2 n ALA 105 
2 n GLN 106 
2 n VAL 107 
2 n ALA 108 
2 n ALA 109 
2 n ARG 110 
2 n GLY 111 
2 n ARG 112 
2 n GLY 113 
2 n ARG 114 
2 n GLY 115 
2 n MET 116 
2 n GLY 117 
2 n ARG 118 
2 n GLY 119 
2 n ASN 120 
2 n ILE 121 
2 n PHE 122 
2 n GLN 123 
2 n LYS 124 
2 n ARG 125 
2 n ARG 126 
3 n MET 1   
3 n LYS 2   
3 n LEU 3   
3 n VAL 4   
3 n ARG 5   
3 n PHE 6   
3 n LEU 7   
3 n MET 8   
3 n LYS 9   
3 n LEU 10  
3 n SER 11  
3 n HIS 12  
3 n GLU 13  
3 n THR 14  
3 n VAL 15  
3 n THR 16  
3 n ILE 17  
3 n GLU 18  
3 n LEU 19  
3 n LYS 20  
3 n ASN 21  
3 n GLY 22  
3 n THR 23  
3 n GLN 24  
3 n VAL 25  
3 n HIS 26  
3 n GLY 27  
3 n THR 28  
3 n ILE 29  
3 n THR 30  
3 n GLY 31  
3 n VAL 32  
3 n ASP 33  
3 n VAL 34  
3 n SER 35  
3 n MET 36  
3 n ASN 37  
3 n THR 38  
3 n HIS 39  
3 n LEU 40  
3 n LYS 41  
3 n ALA 42  
3 n VAL 43  
3 n LYS 44  
3 n MET 45  
3 n THR 46  
3 n LEU 47  
3 n LYS 48  
3 n ASN 49  
3 n ARG 50  
3 n GLU 51  
3 n PRO 52  
3 n VAL 53  
3 n GLN 54  
3 n LEU 55  
3 n GLU 56  
3 n THR 57  
3 n LEU 58  
3 n SER 59  
3 n ILE 60  
3 n ARG 61  
3 n GLY 62  
3 n ASN 63  
3 n ASN 64  
3 n ILE 65  
3 n ARG 66  
3 n TYR 67  
3 n PHE 68  
3 n ILE 69  
3 n LEU 70  
3 n PRO 71  
3 n ASP 72  
3 n SER 73  
3 n LEU 74  
3 n PRO 75  
3 n LEU 76  
3 n ASP 77  
3 n THR 78  
3 n LEU 79  
3 n LEU 80  
3 n VAL 81  
3 n ASP 82  
3 n VAL 83  
3 n GLU 84  
3 n PRO 85  
3 n LYS 86  
3 n VAL 87  
3 n LYS 88  
3 n SER 89  
3 n LYS 90  
3 n LYS 91  
3 n ARG 92  
3 n GLU 93  
3 n ALA 94  
3 n VAL 95  
3 n ALA 96  
3 n GLY 97  
3 n ARG 98  
3 n GLY 99  
3 n ARG 100 
3 n GLY 101 
3 n ARG 102 
3 n GLY 103 
3 n ARG 104 
3 n GLY 105 
3 n ARG 106 
3 n GLY 107 
3 n ARG 108 
3 n GLY 109 
3 n ARG 110 
3 n GLY 111 
3 n ARG 112 
3 n GLY 113 
3 n ARG 114 
3 n GLY 115 
3 n GLY 116 
3 n PRO 117 
3 n ARG 118 
3 n ARG 119 
4 n MET 1   
4 n SER 2   
4 n LEU 3   
4 n LEU 4   
4 n ASN 5   
4 n LYS 6   
4 n PRO 7   
4 n LYS 8   
4 n SER 9   
4 n GLU 10  
4 n MET 11  
4 n THR 12  
4 n PRO 13  
4 n GLU 14  
4 n GLU 15  
4 n LEU 16  
4 n GLN 17  
4 n LYS 18  
4 n ARG 19  
4 n GLU 20  
4 n GLU 21  
4 n GLU 22  
4 n GLU 23  
4 n PHE 24  
4 n ASN 25  
4 n THR 26  
4 n GLY 27  
4 n PRO 28  
4 n LEU 29  
4 n SER 30  
4 n VAL 31  
4 n LEU 32  
4 n THR 33  
4 n GLN 34  
4 n SER 35  
4 n VAL 36  
4 n LYS 37  
4 n ASN 38  
4 n ASN 39  
4 n THR 40  
4 n GLN 41  
4 n VAL 42  
4 n LEU 43  
4 n ILE 44  
4 n ASN 45  
4 n CYS 46  
4 n ARG 47  
4 n ASN 48  
4 n ASN 49  
4 n LYS 50  
4 n LYS 51  
4 n LEU 52  
4 n LEU 53  
4 n GLY 54  
4 n ARG 55  
4 n VAL 56  
4 n LYS 57  
4 n ALA 58  
4 n PHE 59  
4 n ASP 60  
4 n ARG 61  
4 n HIS 62  
4 n CYS 63  
4 n ASN 64  
4 n MET 65  
4 n VAL 66  
4 n LEU 67  
4 n GLU 68  
4 n ASN 69  
4 n VAL 70  
4 n LYS 71  
4 n GLU 72  
4 n MET 73  
4 n TRP 74  
4 n THR 75  
4 n GLU 76  
4 n VAL 77  
4 n PRO 78  
4 n LYS 79  
4 n SER 80  
4 n GLY 81  
4 n LYS 82  
4 n GLY 83  
4 n LYS 84  
4 n LYS 85  
4 n LYS 86  
4 n SER 87  
4 n LYS 88  
4 n PRO 89  
4 n VAL 90  
4 n ASN 91  
4 n LYS 92  
4 n ASP 93  
4 n ARG 94  
4 n TYR 95  
4 n ILE 96  
4 n SER 97  
4 n LYS 98  
4 n MET 99  
4 n PHE 100 
4 n LEU 101 
4 n ARG 102 
4 n GLY 103 
4 n ASP 104 
4 n SER 105 
4 n VAL 106 
4 n ILE 107 
4 n VAL 108 
4 n VAL 109 
4 n LEU 110 
4 n ARG 111 
4 n ASN 112 
4 n PRO 113 
4 n LEU 114 
4 n ILE 115 
4 n ALA 116 
4 n GLY 117 
4 n LYS 118 
5 n MET 1   
5 n ALA 2   
5 n TYR 3   
5 n ARG 4   
5 n GLY 5   
5 n GLN 6   
5 n GLY 7   
5 n GLN 8   
5 n LYS 9   
5 n VAL 10  
5 n GLN 11  
5 n LYS 12  
5 n VAL 13  
5 n MET 14  
5 n VAL 15  
5 n GLN 16  
5 n PRO 17  
5 n ILE 18  
5 n ASN 19  
5 n LEU 20  
5 n ILE 21  
5 n PHE 22  
5 n ARG 23  
5 n TYR 24  
5 n LEU 25  
5 n GLN 26  
5 n ASN 27  
5 n ARG 28  
5 n SER 29  
5 n ARG 30  
5 n ILE 31  
5 n GLN 32  
5 n VAL 33  
5 n TRP 34  
5 n LEU 35  
5 n TYR 36  
5 n GLU 37  
5 n GLN 38  
5 n VAL 39  
5 n ASN 40  
5 n MET 41  
5 n ARG 42  
5 n ILE 43  
5 n GLU 44  
5 n GLY 45  
5 n CYS 46  
5 n ILE 47  
5 n ILE 48  
5 n GLY 49  
5 n PHE 50  
5 n ASP 51  
5 n GLU 52  
5 n TYR 53  
5 n MET 54  
5 n ASN 55  
5 n LEU 56  
5 n VAL 57  
5 n LEU 58  
5 n ASP 59  
5 n ASP 60  
5 n ALA 61  
5 n GLU 62  
5 n GLU 63  
5 n ILE 64  
5 n HIS 65  
5 n SER 66  
5 n LYS 67  
5 n THR 68  
5 n LYS 69  
5 n SER 70  
5 n ARG 71  
5 n LYS 72  
5 n GLN 73  
5 n LEU 74  
5 n GLY 75  
5 n ARG 76  
5 n ILE 77  
5 n MET 78  
5 n LEU 79  
5 n LYS 80  
5 n GLY 81  
5 n ASP 82  
5 n ASN 83  
5 n ILE 84  
5 n THR 85  
5 n LEU 86  
5 n LEU 87  
5 n GLN 88  
5 n SER 89  
5 n VAL 90  
5 n SER 91  
5 n ASN 92  
6 n MET 1   
6 n SER 2   
6 n LYS 3   
6 n ALA 4   
6 n HIS 5   
6 n PRO 6   
6 n PRO 7   
6 n GLU 8   
6 n LEU 9   
6 n LYS 10  
6 n LYS 11  
6 n PHE 12  
6 n MET 13  
6 n ASP 14  
6 n LYS 15  
6 n LYS 16  
6 n LEU 17  
6 n SER 18  
6 n LEU 19  
6 n LYS 20  
6 n LEU 21  
6 n ASN 22  
6 n GLY 23  
6 n GLY 24  
6 n ARG 25  
6 n HIS 26  
6 n VAL 27  
6 n GLN 28  
6 n GLY 29  
6 n ILE 30  
6 n LEU 31  
6 n ARG 32  
6 n GLY 33  
6 n PHE 34  
6 n ASP 35  
6 n PRO 36  
6 n PHE 37  
6 n MET 38  
6 n ASN 39  
6 n LEU 40  
6 n VAL 41  
6 n ILE 42  
6 n ASP 43  
6 n GLU 44  
6 n CYS 45  
6 n VAL 46  
6 n GLU 47  
6 n MET 48  
6 n ALA 49  
6 n THR 50  
6 n SER 51  
6 n GLY 52  
6 n GLN 53  
6 n GLN 54  
6 n ASN 55  
6 n ASN 56  
6 n ILE 57  
6 n GLY 58  
6 n MET 59  
6 n VAL 60  
6 n VAL 61  
6 n ILE 62  
6 n ARG 63  
6 n GLY 64  
6 n ASN 65  
6 n SER 66  
6 n ILE 67  
6 n ILE 68  
6 n MET 69  
6 n LEU 70  
6 n GLU 71  
6 n ALA 72  
6 n LEU 73  
6 n GLU 74  
6 n ARG 75  
6 n VAL 76  
7 n MET 1   
7 n SER 2   
7 n LEU 3   
7 n PRO 4   
7 n LEU 5   
7 n ASN 6   
7 n PRO 7   
7 n LYS 8   
7 n PRO 9   
7 n PHE 10  
7 n LEU 11  
7 n ASN 12  
7 n GLY 13  
7 n LEU 14  
7 n THR 15  
7 n GLY 16  
7 n LYS 17  
7 n PRO 18  
7 n VAL 19  
7 n MET 20  
7 n VAL 21  
7 n LYS 22  
7 n LEU 23  
7 n LYS 24  
7 n TRP 25  
7 n GLY 26  
7 n MET 27  
7 n GLU 28  
7 n TYR 29  
7 n LYS 30  
7 n GLY 31  
7 n TYR 32  
7 n LEU 33  
7 n VAL 34  
7 n SER 35  
7 n VAL 36  
7 n ASP 37  
7 n GLY 38  
7 n TYR 39  
7 n MET 40  
7 n ASN 41  
7 n MET 42  
7 n GLN 43  
7 n LEU 44  
7 n ALA 45  
7 n ASN 46  
7 n THR 47  
7 n GLU 48  
7 n GLU 49  
7 n TYR 50  
7 n ILE 51  
7 n ASP 52  
7 n GLY 53  
7 n ALA 54  
7 n LEU 55  
7 n SER 56  
7 n GLY 57  
7 n HIS 58  
7 n LEU 59  
7 n GLY 60  
7 n GLU 61  
7 n VAL 62  
7 n LEU 63  
7 n ILE 64  
7 n ARG 65  
7 n CYS 66  
7 n ASN 67  
7 n ASN 68  
7 n VAL 69  
7 n LEU 70  
7 n TYR 71  
7 n ILE 72  
7 n ARG 73  
7 n GLY 74  
7 n VAL 75  
7 n GLU 76  
7 n GLU 77  
7 n GLU 78  
7 n GLU 79  
7 n GLU 80  
7 n ASP 81  
7 n GLY 82  
7 n GLU 83  
7 n MET 84  
7 n ARG 85  
7 n GLU 86  
#
_ma_data.content_type "model coordinates"
_ma_data.id           1
_ma_data.name         Model
#
_ma_model_list.data_id          1
_ma_model_list.model_group_id   1
_ma_model_list.model_group_name "AlphaFold-beta-20231127 (fb0b9d13-0bdd-4522-ba5f-0ee1f426d085 @ 2025-02-06 05:21:01)"
_ma_model_list.model_id         1
_ma_model_list.model_name       "Top ranked model"
_ma_model_list.model_type       "Ab initio model"
_ma_model_list.ordinal_id       1
#
loop_
_ma_protocol_step.method_type
_ma_protocol_step.ordinal_id
_ma_protocol_step.protocol_id
_ma_protocol_step.step_id
"coevolution MSA" 1 1 1 
"template search" 2 1 2 
modeling          3 1 3 
#
loop_
_ma_qa_metric.id
_ma_qa_metric.mode
_ma_qa_metric.name
_ma_qa_metric.software_group_id
_ma_qa_metric.type
1 global pLDDT 1 pLDDT 
2 local  pLDDT 1 pLDDT 
#
_ma_qa_metric_global.metric_id    1
_ma_qa_metric_global.metric_value 73.03
_ma_qa_metric_global.model_id     1
_ma_qa_metric_global.ordinal_id   1
#
_ma_software_group.group_id    1
_ma_software_group.ordinal_id  1
_ma_software_group.software_id 1
#
loop_
_ma_target_entity.data_id
_ma_target_entity.entity_id
_ma_target_entity.origin
1 1 . 
1 2 . 
1 3 . 
1 4 . 
1 5 . 
1 6 . 
1 7 . 
#
loop_
_ma_target_entity_instance.asym_id
_ma_target_entity_instance.details
_ma_target_entity_instance.entity_id
A . 1 
B . 2 
C . 3 
D . 4 
E . 5 
F . 6 
G . 7 
#
loop_
_pdbx_data_usage.details
_pdbx_data_usage.id
_pdbx_data_usage.type
_pdbx_data_usage.url
;NON-COMMERCIAL USE ONLY, BY USING THIS FILE YOU AGREE TO THE TERMS OF USE FOUND
AT alphafoldserver.com/output-terms.
;
1 license    ? 
;THE INFORMATION IS NOT INTENDED FOR, HAS NOT BEEN VALIDATED FOR, AND IS NOT
APPROVED FOR CLINICAL USE. IT SHOULD NOT BE USED FOR CLINICAL PURPOSE OR RELIED
ON FOR MEDICAL OR OTHER PROFESSIONAL ADVICE. IT IS THEORETICAL MODELLING ONLY
AND CAUTION SHOULD BE EXERCISED IN ITS USE. IT IS PROVIDED "AS-IS" WITHOUT ANY
WARRANTY OF ANY KIND, WHETHER EXPRESSED OR IMPLIED. NO WARRANTY IS GIVEN THAT
USE OF THE INFORMATION SHALL NOT INFRINGE THE RIGHTS OF ANY THIRD PARTY.
;
2 disclaimer ? 
#
loop_
_pdbx_poly_seq_scheme.asym_id
_pdbx_poly_seq_scheme.auth_seq_num
_pdbx_poly_seq_scheme.entity_id
_pdbx_poly_seq_scheme.hetero
_pdbx_poly_seq_scheme.mon_id
_pdbx_poly_seq_scheme.pdb_ins_code
_pdbx_poly_seq_scheme.pdb_seq_num
_pdbx_poly_seq_scheme.pdb_strand_id
_pdbx_poly_seq_scheme.seq_id
A 1   1 n MET . 1   A 1   
A 2   1 n THR . 2   A 2   
A 3   1 n VAL . 3   A 3   
A 4   1 n GLY . 4   A 4   
A 5   1 n LYS . 5   A 5   
A 6   1 n SER . 6   A 6   
A 7   1 n SER . 7   A 7   
A 8   1 n LYS . 8   A 8   
A 9   1 n MET . 9   A 9   
A 10  1 n LEU . 10  A 10  
A 11  1 n GLN . 11  A 11  
A 12  1 n HIS . 12  A 12  
A 13  1 n ILE . 13  A 13  
A 14  1 n ASP . 14  A 14  
A 15  1 n TYR . 15  A 15  
A 16  1 n ARG . 16  A 16  
A 17  1 n MET . 17  A 17  
A 18  1 n ARG . 18  A 18  
A 19  1 n CYS . 19  A 19  
A 20  1 n ILE . 20  A 20  
A 21  1 n LEU . 21  A 21  
A 22  1 n GLN . 22  A 22  
A 23  1 n ASP . 23  A 23  
A 24  1 n GLY . 24  A 24  
A 25  1 n ARG . 25  A 25  
A 26  1 n ILE . 26  A 26  
A 27  1 n PHE . 27  A 27  
A 28  1 n ILE . 28  A 28  
A 29  1 n GLY . 29  A 29  
A 30  1 n THR . 30  A 30  
A 31  1 n PHE . 31  A 31  
A 32  1 n LYS . 32  A 32  
A 33  1 n ALA . 33  A 33  
A 34  1 n PHE . 34  A 34  
A 35  1 n ASP . 35  A 35  
A 36  1 n LYS . 36  A 36  
A 37  1 n HIS . 37  A 37  
A 38  1 n MET . 38  A 38  
A 39  1 n ASN . 39  A 39  
A 40  1 n LEU . 40  A 40  
A 41  1 n ILE . 41  A 41  
A 42  1 n LEU . 42  A 42  
A 43  1 n CYS . 43  A 43  
A 44  1 n ASP . 44  A 44  
A 45  1 n CYS . 45  A 45  
A 46  1 n ASP . 46  A 46  
A 47  1 n GLU . 47  A 47  
A 48  1 n PHE . 48  A 48  
A 49  1 n ARG . 49  A 49  
A 50  1 n LYS . 50  A 50  
A 51  1 n ILE . 51  A 51  
A 52  1 n LYS . 52  A 52  
A 53  1 n PRO . 53  A 53  
A 54  1 n LYS . 54  A 54  
A 55  1 n ASN . 55  A 55  
A 56  1 n SER . 56  A 56  
A 57  1 n LYS . 57  A 57  
A 58  1 n GLN . 58  A 58  
A 59  1 n ALA . 59  A 59  
A 60  1 n GLU . 60  A 60  
A 61  1 n ARG . 61  A 61  
A 62  1 n GLU . 62  A 62  
A 63  1 n GLU . 63  A 63  
A 64  1 n LYS . 64  A 64  
A 65  1 n ARG . 65  A 65  
A 66  1 n VAL . 66  A 66  
A 67  1 n LEU . 67  A 67  
A 68  1 n GLY . 68  A 68  
A 69  1 n LEU . 69  A 69  
A 70  1 n VAL . 70  A 70  
A 71  1 n LEU . 71  A 71  
A 72  1 n LEU . 72  A 72  
A 73  1 n ARG . 73  A 73  
A 74  1 n GLY . 74  A 74  
A 75  1 n GLU . 75  A 75  
A 76  1 n ASN . 76  A 76  
A 77  1 n LEU . 77  A 77  
A 78  1 n VAL . 78  A 78  
A 79  1 n SER . 79  A 79  
A 80  1 n MET . 80  A 80  
A 81  1 n THR . 81  A 81  
A 82  1 n VAL . 82  A 82  
A 83  1 n GLU . 83  A 83  
A 84  1 n GLY . 84  A 84  
A 85  1 n PRO . 85  A 85  
A 86  1 n PRO . 86  A 86  
A 87  1 n PRO . 87  A 87  
A 88  1 n LYS . 88  A 88  
A 89  1 n ASP . 89  A 89  
A 90  1 n THR . 90  A 90  
A 91  1 n GLY . 91  A 91  
A 92  1 n ILE . 92  A 92  
A 93  1 n ALA . 93  A 93  
A 94  1 n ARG . 94  A 94  
A 95  1 n VAL . 95  A 95  
A 96  1 n PRO . 96  A 96  
A 97  1 n LEU . 97  A 97  
A 98  1 n ALA . 98  A 98  
A 99  1 n GLY . 99  A 99  
A 100 1 n ALA . 100 A 100 
A 101 1 n ALA . 101 A 101 
A 102 1 n GLY . 102 A 102 
A 103 1 n GLY . 103 A 103 
A 104 1 n PRO . 104 A 104 
A 105 1 n GLY . 105 A 105 
A 106 1 n ILE . 106 A 106 
A 107 1 n GLY . 107 A 107 
A 108 1 n ARG . 108 A 108 
A 109 1 n ALA . 109 A 109 
A 110 1 n ALA . 110 A 110 
A 111 1 n GLY . 111 A 111 
A 112 1 n ARG . 112 A 112 
A 113 1 n GLY . 113 A 113 
A 114 1 n ILE . 114 A 114 
A 115 1 n PRO . 115 A 115 
A 116 1 n ALA . 116 A 116 
A 117 1 n GLY . 117 A 117 
A 118 1 n VAL . 118 A 118 
A 119 1 n PRO . 119 A 119 
A 120 1 n MET . 120 A 120 
A 121 1 n PRO . 121 A 121 
A 122 1 n GLN . 122 A 122 
A 123 1 n ALA . 123 A 123 
A 124 1 n PRO . 124 A 124 
A 125 1 n ALA . 125 A 125 
A 126 1 n GLY . 126 A 126 
A 127 1 n LEU . 127 A 127 
A 128 1 n ALA . 128 A 128 
A 129 1 n GLY . 129 A 129 
A 130 1 n PRO . 130 A 130 
A 131 1 n VAL . 131 A 131 
A 132 1 n ARG . 132 A 132 
A 133 1 n GLY . 133 A 133 
A 134 1 n VAL . 134 A 134 
A 135 1 n GLY . 135 A 135 
A 136 1 n GLY . 136 A 136 
A 137 1 n PRO . 137 A 137 
A 138 1 n SER . 138 A 138 
A 139 1 n GLN . 139 A 139 
A 140 1 n GLN . 140 A 140 
A 141 1 n VAL . 141 A 141 
A 142 1 n MET . 142 A 142 
A 143 1 n THR . 143 A 143 
A 144 1 n PRO . 144 A 144 
A 145 1 n GLN . 145 A 145 
A 146 1 n GLY . 146 A 146 
A 147 1 n ARG . 147 A 147 
A 148 1 n GLY . 148 A 148 
A 149 1 n THR . 149 A 149 
A 150 1 n VAL . 150 A 150 
A 151 1 n ALA . 151 A 151 
A 152 1 n ALA . 152 A 152 
A 153 1 n ALA . 153 A 153 
A 154 1 n ALA . 154 A 154 
A 155 1 n ALA . 155 A 155 
A 156 1 n ALA . 156 A 156 
A 157 1 n ALA . 157 A 157 
A 158 1 n THR . 158 A 158 
A 159 1 n ALA . 159 A 159 
A 160 1 n SER . 160 A 160 
A 161 1 n ILE . 161 A 161 
A 162 1 n ALA . 162 A 162 
A 163 1 n GLY . 163 A 163 
A 164 1 n ALA . 164 A 164 
A 165 1 n PRO . 165 A 165 
A 166 1 n THR . 166 A 166 
A 167 1 n GLN . 167 A 167 
A 168 1 n TYR . 168 A 168 
A 169 1 n PRO . 169 A 169 
A 170 1 n PRO . 170 A 170 
A 171 1 n GLY . 171 A 171 
A 172 1 n ARG . 172 A 172 
A 173 1 n GLY . 173 A 173 
A 174 1 n GLY . 174 A 174 
A 175 1 n PRO . 175 A 175 
A 176 1 n PRO . 176 A 176 
A 177 1 n PRO . 177 A 177 
A 178 1 n PRO . 178 A 178 
A 179 1 n MET . 179 A 179 
A 180 1 n GLY . 180 A 180 
A 181 1 n ARG . 181 A 181 
A 182 1 n GLY . 182 A 182 
A 183 1 n ALA . 183 A 183 
A 184 1 n PRO . 184 A 184 
A 185 1 n PRO . 185 A 185 
A 186 1 n PRO . 186 A 186 
A 187 1 n GLY . 187 A 187 
A 188 1 n MET . 188 A 188 
A 189 1 n MET . 189 A 189 
A 190 1 n GLY . 190 A 190 
A 191 1 n PRO . 191 A 191 
A 192 1 n PRO . 192 A 192 
A 193 1 n PRO . 193 A 193 
A 194 1 n GLY . 194 A 194 
A 195 1 n MET . 195 A 195 
A 196 1 n ARG . 196 A 196 
A 197 1 n PRO . 197 A 197 
A 198 1 n PRO . 198 A 198 
A 199 1 n MET . 199 A 199 
A 200 1 n GLY . 200 A 200 
A 201 1 n PRO . 201 A 201 
A 202 1 n PRO . 202 A 202 
A 203 1 n MET . 203 A 203 
A 204 1 n GLY . 204 A 204 
A 205 1 n ILE . 205 A 205 
A 206 1 n PRO . 206 A 206 
A 207 1 n PRO . 207 A 207 
A 208 1 n GLY . 208 A 208 
A 209 1 n ARG . 209 A 209 
A 210 1 n GLY . 210 A 210 
A 211 1 n THR . 211 A 211 
A 212 1 n PRO . 212 A 212 
A 213 1 n MET . 213 A 213 
A 214 1 n GLY . 214 A 214 
A 215 1 n MET . 215 A 215 
A 216 1 n PRO . 216 A 216 
A 217 1 n PRO . 217 A 217 
A 218 1 n PRO . 218 A 218 
A 219 1 n GLY . 219 A 219 
A 220 1 n MET . 220 A 220 
A 221 1 n ARG . 221 A 221 
A 222 1 n PRO . 222 A 222 
A 223 1 n PRO . 223 A 223 
A 224 1 n PRO . 224 A 224 
A 225 1 n PRO . 225 A 225 
A 226 1 n GLY . 226 A 226 
A 227 1 n MET . 227 A 227 
A 228 1 n ARG . 228 A 228 
A 229 1 n GLY . 229 A 229 
A 230 1 n PRO . 230 A 230 
A 231 1 n PRO . 231 A 231 
A 232 1 n PRO . 232 A 232 
A 233 1 n PRO . 233 A 233 
A 234 1 n GLY . 234 A 234 
A 235 1 n MET . 235 A 235 
A 236 1 n ARG . 236 A 236 
A 237 1 n PRO . 237 A 237 
A 238 1 n PRO . 238 A 238 
A 239 1 n ARG . 239 A 239 
A 240 1 n PRO . 240 A 240 
B 1   2 n MET . 1   B 1   
B 2   2 n SER . 2   B 2   
B 3   2 n ILE . 3   B 3   
B 4   2 n GLY . 4   B 4   
B 5   2 n VAL . 5   B 5   
B 6   2 n PRO . 6   B 6   
B 7   2 n ILE . 7   B 7   
B 8   2 n LYS . 8   B 8   
B 9   2 n VAL . 9   B 9   
B 10  2 n LEU . 10  B 10  
B 11  2 n HIS . 11  B 11  
B 12  2 n GLU . 12  B 12  
B 13  2 n ALA . 13  B 13  
B 14  2 n GLU . 14  B 14  
B 15  2 n GLY . 15  B 15  
B 16  2 n HIS . 16  B 16  
B 17  2 n ILE . 17  B 17  
B 18  2 n VAL . 18  B 18  
B 19  2 n THR . 19  B 19  
B 20  2 n CYS . 20  B 20  
B 21  2 n GLU . 21  B 21  
B 22  2 n THR . 22  B 22  
B 23  2 n ASN . 23  B 23  
B 24  2 n THR . 24  B 24  
B 25  2 n GLY . 25  B 25  
B 26  2 n GLU . 26  B 26  
B 27  2 n VAL . 27  B 27  
B 28  2 n TYR . 28  B 28  
B 29  2 n ARG . 29  B 29  
B 30  2 n GLY . 30  B 30  
B 31  2 n LYS . 31  B 31  
B 32  2 n LEU . 32  B 32  
B 33  2 n ILE . 33  B 33  
B 34  2 n GLU . 34  B 34  
B 35  2 n ALA . 35  B 35  
B 36  2 n GLU . 36  B 36  
B 37  2 n ASP . 37  B 37  
B 38  2 n ASN . 38  B 38  
B 39  2 n MET . 39  B 39  
B 40  2 n ASN . 40  B 40  
B 41  2 n CYS . 41  B 41  
B 42  2 n GLN . 42  B 42  
B 43  2 n MET . 43  B 43  
B 44  2 n SER . 44  B 44  
B 45  2 n ASN . 45  B 45  
B 46  2 n ILE . 46  B 46  
B 47  2 n THR . 47  B 47  
B 48  2 n VAL . 48  B 48  
B 49  2 n THR . 49  B 49  
B 50  2 n TYR . 50  B 50  
B 51  2 n ARG . 51  B 51  
B 52  2 n ASP . 52  B 52  
B 53  2 n GLY . 53  B 53  
B 54  2 n ARG . 54  B 54  
B 55  2 n VAL . 55  B 55  
B 56  2 n ALA . 56  B 56  
B 57  2 n GLN . 57  B 57  
B 58  2 n LEU . 58  B 58  
B 59  2 n GLU . 59  B 59  
B 60  2 n GLN . 60  B 60  
B 61  2 n VAL . 61  B 61  
B 62  2 n TYR . 62  B 62  
B 63  2 n ILE . 63  B 63  
B 64  2 n ARG . 64  B 64  
B 65  2 n GLY . 65  B 65  
B 66  2 n SER . 66  B 66  
B 67  2 n LYS . 67  B 67  
B 68  2 n ILE . 68  B 68  
B 69  2 n ARG . 69  B 69  
B 70  2 n PHE . 70  B 70  
B 71  2 n LEU . 71  B 71  
B 72  2 n ILE . 72  B 72  
B 73  2 n LEU . 73  B 73  
B 74  2 n PRO . 74  B 74  
B 75  2 n ASP . 75  B 75  
B 76  2 n MET . 76  B 76  
B 77  2 n LEU . 77  B 77  
B 78  2 n LYS . 78  B 78  
B 79  2 n ASN . 79  B 79  
B 80  2 n ALA . 80  B 80  
B 81  2 n PRO . 81  B 81  
B 82  2 n MET . 82  B 82  
B 83  2 n LEU . 83  B 83  
B 84  2 n LYS . 84  B 84  
B 85  2 n SER . 85  B 85  
B 86  2 n MET . 86  B 86  
B 87  2 n LYS . 87  B 87  
B 88  2 n ASN . 88  B 88  
B 89  2 n LYS . 89  B 89  
B 90  2 n ASN . 90  B 90  
B 91  2 n GLN . 91  B 91  
B 92  2 n GLY . 92  B 92  
B 93  2 n SER . 93  B 93  
B 94  2 n GLY . 94  B 94  
B 95  2 n ALA . 95  B 95  
B 96  2 n GLY . 96  B 96  
B 97  2 n ARG . 97  B 97  
B 98  2 n GLY . 98  B 98  
B 99  2 n LYS . 99  B 99  
B 100 2 n ALA . 100 B 100 
B 101 2 n ALA . 101 B 101 
B 102 2 n ILE . 102 B 102 
B 103 2 n LEU . 103 B 103 
B 104 2 n LYS . 104 B 104 
B 105 2 n ALA . 105 B 105 
B 106 2 n GLN . 106 B 106 
B 107 2 n VAL . 107 B 107 
B 108 2 n ALA . 108 B 108 
B 109 2 n ALA . 109 B 109 
B 110 2 n ARG . 110 B 110 
B 111 2 n GLY . 111 B 111 
B 112 2 n ARG . 112 B 112 
B 113 2 n GLY . 113 B 113 
B 114 2 n ARG . 114 B 114 
B 115 2 n GLY . 115 B 115 
B 116 2 n MET . 116 B 116 
B 117 2 n GLY . 117 B 117 
B 118 2 n ARG . 118 B 118 
B 119 2 n GLY . 119 B 119 
B 120 2 n ASN . 120 B 120 
B 121 2 n ILE . 121 B 121 
B 122 2 n PHE . 122 B 122 
B 123 2 n GLN . 123 B 123 
B 124 2 n LYS . 124 B 124 
B 125 2 n ARG . 125 B 125 
B 126 2 n ARG . 126 B 126 
C 1   3 n MET . 1   C 1   
C 2   3 n LYS . 2   C 2   
C 3   3 n LEU . 3   C 3   
C 4   3 n VAL . 4   C 4   
C 5   3 n ARG . 5   C 5   
C 6   3 n PHE . 6   C 6   
C 7   3 n LEU . 7   C 7   
C 8   3 n MET . 8   C 8   
C 9   3 n LYS . 9   C 9   
C 10  3 n LEU . 10  C 10  
C 11  3 n SER . 11  C 11  
C 12  3 n HIS . 12  C 12  
C 13  3 n GLU . 13  C 13  
C 14  3 n THR . 14  C 14  
C 15  3 n VAL . 15  C 15  
C 16  3 n THR . 16  C 16  
C 17  3 n ILE . 17  C 17  
C 18  3 n GLU . 18  C 18  
C 19  3 n LEU . 19  C 19  
C 20  3 n LYS . 20  C 20  
C 21  3 n ASN . 21  C 21  
C 22  3 n GLY . 22  C 22  
C 23  3 n THR . 23  C 23  
C 24  3 n GLN . 24  C 24  
C 25  3 n VAL . 25  C 25  
C 26  3 n HIS . 26  C 26  
C 27  3 n GLY . 27  C 27  
C 28  3 n THR . 28  C 28  
C 29  3 n ILE . 29  C 29  
C 30  3 n THR . 30  C 30  
C 31  3 n GLY . 31  C 31  
C 32  3 n VAL . 32  C 32  
C 33  3 n ASP . 33  C 33  
C 34  3 n VAL . 34  C 34  
C 35  3 n SER . 35  C 35  
C 36  3 n MET . 36  C 36  
C 37  3 n ASN . 37  C 37  
C 38  3 n THR . 38  C 38  
C 39  3 n HIS . 39  C 39  
C 40  3 n LEU . 40  C 40  
C 41  3 n LYS . 41  C 41  
C 42  3 n ALA . 42  C 42  
C 43  3 n VAL . 43  C 43  
C 44  3 n LYS . 44  C 44  
C 45  3 n MET . 45  C 45  
C 46  3 n THR . 46  C 46  
C 47  3 n LEU . 47  C 47  
C 48  3 n LYS . 48  C 48  
C 49  3 n ASN . 49  C 49  
C 50  3 n ARG . 50  C 50  
C 51  3 n GLU . 51  C 51  
C 52  3 n PRO . 52  C 52  
C 53  3 n VAL . 53  C 53  
C 54  3 n GLN . 54  C 54  
C 55  3 n LEU . 55  C 55  
C 56  3 n GLU . 56  C 56  
C 57  3 n THR . 57  C 57  
C 58  3 n LEU . 58  C 58  
C 59  3 n SER . 59  C 59  
C 60  3 n ILE . 60  C 60  
C 61  3 n ARG . 61  C 61  
C 62  3 n GLY . 62  C 62  
C 63  3 n ASN . 63  C 63  
C 64  3 n ASN . 64  C 64  
C 65  3 n ILE . 65  C 65  
C 66  3 n ARG . 66  C 66  
C 67  3 n TYR . 67  C 67  
C 68  3 n PHE . 68  C 68  
C 69  3 n ILE . 69  C 69  
C 70  3 n LEU . 70  C 70  
C 71  3 n PRO . 71  C 71  
C 72  3 n ASP . 72  C 72  
C 73  3 n SER . 73  C 73  
C 74  3 n LEU . 74  C 74  
C 75  3 n PRO . 75  C 75  
C 76  3 n LEU . 76  C 76  
C 77  3 n ASP . 77  C 77  
C 78  3 n THR . 78  C 78  
C 79  3 n LEU . 79  C 79  
C 80  3 n LEU . 80  C 80  
C 81  3 n VAL . 81  C 81  
C 82  3 n ASP . 82  C 82  
C 83  3 n VAL . 83  C 83  
C 84  3 n GLU . 84  C 84  
C 85  3 n PRO . 85  C 85  
C 86  3 n LYS . 86  C 86  
C 87  3 n VAL . 87  C 87  
C 88  3 n LYS . 88  C 88  
C 89  3 n SER . 89  C 89  
C 90  3 n LYS . 90  C 90  
C 91  3 n LYS . 91  C 91  
C 92  3 n ARG . 92  C 92  
C 93  3 n GLU . 93  C 93  
C 94  3 n ALA . 94  C 94  
C 95  3 n VAL . 95  C 95  
C 96  3 n ALA . 96  C 96  
C 97  3 n GLY . 97  C 97  
C 98  3 n ARG . 98  C 98  
C 99  3 n GLY . 99  C 99  
C 100 3 n ARG . 100 C 100 
C 101 3 n GLY . 101 C 101 
C 102 3 n ARG . 102 C 102 
C 103 3 n GLY . 103 C 103 
C 104 3 n ARG . 104 C 104 
C 105 3 n GLY . 105 C 105 
C 106 3 n ARG . 106 C 106 
C 107 3 n GLY . 107 C 107 
C 108 3 n ARG . 108 C 108 
C 109 3 n GLY . 109 C 109 
C 110 3 n ARG . 110 C 110 
C 111 3 n GLY . 111 C 111 
C 112 3 n ARG . 112 C 112 
C 113 3 n GLY . 113 C 113 
C 114 3 n ARG . 114 C 114 
C 115 3 n GLY . 115 C 115 
C 116 3 n GLY . 116 C 116 
C 117 3 n PRO . 117 C 117 
C 118 3 n ARG . 118 C 118 
C 119 3 n ARG . 119 C 119 
D 1   4 n MET . 1   D 1   
D 2   4 n SER . 2   D 2   
D 3   4 n LEU . 3   D 3   
D 4   4 n LEU . 4   D 4   
D 5   4 n ASN . 5   D 5   
D 6   4 n LYS . 6   D 6   
D 7   4 n PRO . 7   D 7   
D 8   4 n LYS . 8   D 8   
D 9   4 n SER . 9   D 9   
D 10  4 n GLU . 10  D 10  
D 11  4 n MET . 11  D 11  
D 12  4 n THR . 12  D 12  
D 13  4 n PRO . 13  D 13  
D 14  4 n GLU . 14  D 14  
D 15  4 n GLU . 15  D 15  
D 16  4 n LEU . 16  D 16  
D 17  4 n GLN . 17  D 17  
D 18  4 n LYS . 18  D 18  
D 19  4 n ARG . 19  D 19  
D 20  4 n GLU . 20  D 20  
D 21  4 n GLU . 21  D 21  
D 22  4 n GLU . 22  D 22  
D 23  4 n GLU . 23  D 23  
D 24  4 n PHE . 24  D 24  
D 25  4 n ASN . 25  D 25  
D 26  4 n THR . 26  D 26  
D 27  4 n GLY . 27  D 27  
D 28  4 n PRO . 28  D 28  
D 29  4 n LEU . 29  D 29  
D 30  4 n SER . 30  D 30  
D 31  4 n VAL . 31  D 31  
D 32  4 n LEU . 32  D 32  
D 33  4 n THR . 33  D 33  
D 34  4 n GLN . 34  D 34  
D 35  4 n SER . 35  D 35  
D 36  4 n VAL . 36  D 36  
D 37  4 n LYS . 37  D 37  
D 38  4 n ASN . 38  D 38  
D 39  4 n ASN . 39  D 39  
D 40  4 n THR . 40  D 40  
D 41  4 n GLN . 41  D 41  
D 42  4 n VAL . 42  D 42  
D 43  4 n LEU . 43  D 43  
D 44  4 n ILE . 44  D 44  
D 45  4 n ASN . 45  D 45  
D 46  4 n CYS . 46  D 46  
D 47  4 n ARG . 47  D 47  
D 48  4 n ASN . 48  D 48  
D 49  4 n ASN . 49  D 49  
D 50  4 n LYS . 50  D 50  
D 51  4 n LYS . 51  D 51  
D 52  4 n LEU . 52  D 52  
D 53  4 n LEU . 53  D 53  
D 54  4 n GLY . 54  D 54  
D 55  4 n ARG . 55  D 55  
D 56  4 n VAL . 56  D 56  
D 57  4 n LYS . 57  D 57  
D 58  4 n ALA . 58  D 58  
D 59  4 n PHE . 59  D 59  
D 60  4 n ASP . 60  D 60  
D 61  4 n ARG . 61  D 61  
D 62  4 n HIS . 62  D 62  
D 63  4 n CYS . 63  D 63  
D 64  4 n ASN . 64  D 64  
D 65  4 n MET . 65  D 65  
D 66  4 n VAL . 66  D 66  
D 67  4 n LEU . 67  D 67  
D 68  4 n GLU . 68  D 68  
D 69  4 n ASN . 69  D 69  
D 70  4 n VAL . 70  D 70  
D 71  4 n LYS . 71  D 71  
D 72  4 n GLU . 72  D 72  
D 73  4 n MET . 73  D 73  
D 74  4 n TRP . 74  D 74  
D 75  4 n THR . 75  D 75  
D 76  4 n GLU . 76  D 76  
D 77  4 n VAL . 77  D 77  
D 78  4 n PRO . 78  D 78  
D 79  4 n LYS . 79  D 79  
D 80  4 n SER . 80  D 80  
D 81  4 n GLY . 81  D 81  
D 82  4 n LYS . 82  D 82  
D 83  4 n GLY . 83  D 83  
D 84  4 n LYS . 84  D 84  
D 85  4 n LYS . 85  D 85  
D 86  4 n LYS . 86  D 86  
D 87  4 n SER . 87  D 87  
D 88  4 n LYS . 88  D 88  
D 89  4 n PRO . 89  D 89  
D 90  4 n VAL . 90  D 90  
D 91  4 n ASN . 91  D 91  
D 92  4 n LYS . 92  D 92  
D 93  4 n ASP . 93  D 93  
D 94  4 n ARG . 94  D 94  
D 95  4 n TYR . 95  D 95  
D 96  4 n ILE . 96  D 96  
D 97  4 n SER . 97  D 97  
D 98  4 n LYS . 98  D 98  
D 99  4 n MET . 99  D 99  
D 100 4 n PHE . 100 D 100 
D 101 4 n LEU . 101 D 101 
D 102 4 n ARG . 102 D 102 
D 103 4 n GLY . 103 D 103 
D 104 4 n ASP . 104 D 104 
D 105 4 n SER . 105 D 105 
D 106 4 n VAL . 106 D 106 
D 107 4 n ILE . 107 D 107 
D 108 4 n VAL . 108 D 108 
D 109 4 n VAL . 109 D 109 
D 110 4 n LEU . 110 D 110 
D 111 4 n ARG . 111 D 111 
D 112 4 n ASN . 112 D 112 
D 113 4 n PRO . 113 D 113 
D 114 4 n LEU . 114 D 114 
D 115 4 n ILE . 115 D 115 
D 116 4 n ALA . 116 D 116 
D 117 4 n GLY . 117 D 117 
D 118 4 n LYS . 118 D 118 
E 1   5 n MET . 1   E 1   
E 2   5 n ALA . 2   E 2   
E 3   5 n TYR . 3   E 3   
E 4   5 n ARG . 4   E 4   
E 5   5 n GLY . 5   E 5   
E 6   5 n GLN . 6   E 6   
E 7   5 n GLY . 7   E 7   
E 8   5 n GLN . 8   E 8   
E 9   5 n LYS . 9   E 9   
E 10  5 n VAL . 10  E 10  
E 11  5 n GLN . 11  E 11  
E 12  5 n LYS . 12  E 12  
E 13  5 n VAL . 13  E 13  
E 14  5 n MET . 14  E 14  
E 15  5 n VAL . 15  E 15  
E 16  5 n GLN . 16  E 16  
E 17  5 n PRO . 17  E 17  
E 18  5 n ILE . 18  E 18  
E 19  5 n ASN . 19  E 19  
E 20  5 n LEU . 20  E 20  
E 21  5 n ILE . 21  E 21  
E 22  5 n PHE . 22  E 22  
E 23  5 n ARG . 23  E 23  
E 24  5 n TYR . 24  E 24  
E 25  5 n LEU . 25  E 25  
E 26  5 n GLN . 26  E 26  
E 27  5 n ASN . 27  E 27  
E 28  5 n ARG . 28  E 28  
E 29  5 n SER . 29  E 29  
E 30  5 n ARG . 30  E 30  
E 31  5 n ILE . 31  E 31  
E 32  5 n GLN . 32  E 32  
E 33  5 n VAL . 33  E 33  
E 34  5 n TRP . 34  E 34  
E 35  5 n LEU . 35  E 35  
E 36  5 n TYR . 36  E 36  
E 37  5 n GLU . 37  E 37  
E 38  5 n GLN . 38  E 38  
E 39  5 n VAL . 39  E 39  
E 40  5 n ASN . 40  E 40  
E 41  5 n MET . 41  E 41  
E 42  5 n ARG . 42  E 42  
E 43  5 n ILE . 43  E 43  
E 44  5 n GLU . 44  E 44  
E 45  5 n GLY . 45  E 45  
E 46  5 n CYS . 46  E 46  
E 47  5 n ILE . 47  E 47  
E 48  5 n ILE . 48  E 48  
E 49  5 n GLY . 49  E 49  
E 50  5 n PHE . 50  E 50  
E 51  5 n ASP . 51  E 51  
E 52  5 n GLU . 52  E 52  
E 53  5 n TYR . 53  E 53  
E 54  5 n MET . 54  E 54  
E 55  5 n ASN . 55  E 55  
E 56  5 n LEU . 56  E 56  
E 57  5 n VAL . 57  E 57  
E 58  5 n LEU . 58  E 58  
E 59  5 n ASP . 59  E 59  
E 60  5 n ASP . 60  E 60  
E 61  5 n ALA . 61  E 61  
E 62  5 n GLU . 62  E 62  
E 63  5 n GLU . 63  E 63  
E 64  5 n ILE . 64  E 64  
E 65  5 n HIS . 65  E 65  
E 66  5 n SER . 66  E 66  
E 67  5 n LYS . 67  E 67  
E 68  5 n THR . 68  E 68  
E 69  5 n LYS . 69  E 69  
E 70  5 n SER . 70  E 70  
E 71  5 n ARG . 71  E 71  
E 72  5 n LYS . 72  E 72  
E 73  5 n GLN . 73  E 73  
E 74  5 n LEU . 74  E 74  
E 75  5 n GLY . 75  E 75  
E 76  5 n ARG . 76  E 76  
E 77  5 n ILE . 77  E 77  
E 78  5 n MET . 78  E 78  
E 79  5 n LEU . 79  E 79  
E 80  5 n LYS . 80  E 80  
E 81  5 n GLY . 81  E 81  
E 82  5 n ASP . 82  E 82  
E 83  5 n ASN . 83  E 83  
E 84  5 n ILE . 84  E 84  
E 85  5 n THR . 85  E 85  
E 86  5 n LEU . 86  E 86  
E 87  5 n LEU . 87  E 87  
E 88  5 n GLN . 88  E 88  
E 89  5 n SER . 89  E 89  
E 90  5 n VAL . 90  E 90  
E 91  5 n SER . 91  E 91  
E 92  5 n ASN . 92  E 92  
F 1   6 n MET . 1   F 1   
F 2   6 n SER . 2   F 2   
F 3   6 n LYS . 3   F 3   
F 4   6 n ALA . 4   F 4   
F 5   6 n HIS . 5   F 5   
F 6   6 n PRO . 6   F 6   
F 7   6 n PRO . 7   F 7   
F 8   6 n GLU . 8   F 8   
F 9   6 n LEU . 9   F 9   
F 10  6 n LYS . 10  F 10  
F 11  6 n LYS . 11  F 11  
F 12  6 n PHE . 12  F 12  
F 13  6 n MET . 13  F 13  
F 14  6 n ASP . 14  F 14  
F 15  6 n LYS . 15  F 15  
F 16  6 n LYS . 16  F 16  
F 17  6 n LEU . 17  F 17  
F 18  6 n SER . 18  F 18  
F 19  6 n LEU . 19  F 19  
F 20  6 n LYS . 20  F 20  
F 21  6 n LEU . 21  F 21  
F 22  6 n ASN . 22  F 22  
F 23  6 n GLY . 23  F 23  
F 24  6 n GLY . 24  F 24  
F 25  6 n ARG . 25  F 25  
F 26  6 n HIS . 26  F 26  
F 27  6 n VAL . 27  F 27  
F 28  6 n GLN . 28  F 28  
F 29  6 n GLY . 29  F 29  
F 30  6 n ILE . 30  F 30  
F 31  6 n LEU . 31  F 31  
F 32  6 n ARG . 32  F 32  
F 33  6 n GLY . 33  F 33  
F 34  6 n PHE . 34  F 34  
F 35  6 n ASP . 35  F 35  
F 36  6 n PRO . 36  F 36  
F 37  6 n PHE . 37  F 37  
F 38  6 n MET . 38  F 38  
F 39  6 n ASN . 39  F 39  
F 40  6 n LEU . 40  F 40  
F 41  6 n VAL . 41  F 41  
F 42  6 n ILE . 42  F 42  
F 43  6 n ASP . 43  F 43  
F 44  6 n GLU . 44  F 44  
F 45  6 n CYS . 45  F 45  
F 46  6 n VAL . 46  F 46  
F 47  6 n GLU . 47  F 47  
F 48  6 n MET . 48  F 48  
F 49  6 n ALA . 49  F 49  
F 50  6 n THR . 50  F 50  
F 51  6 n SER . 51  F 51  
F 52  6 n GLY . 52  F 52  
F 53  6 n GLN . 53  F 53  
F 54  6 n GLN . 54  F 54  
F 55  6 n ASN . 55  F 55  
F 56  6 n ASN . 56  F 56  
F 57  6 n ILE . 57  F 57  
F 58  6 n GLY . 58  F 58  
F 59  6 n MET . 59  F 59  
F 60  6 n VAL . 60  F 60  
F 61  6 n VAL . 61  F 61  
F 62  6 n ILE . 62  F 62  
F 63  6 n ARG . 63  F 63  
F 64  6 n GLY . 64  F 64  
F 65  6 n ASN . 65  F 65  
F 66  6 n SER . 66  F 66  
F 67  6 n ILE . 67  F 67  
F 68  6 n ILE . 68  F 68  
F 69  6 n MET . 69  F 69  
F 70  6 n LEU . 70  F 70  
F 71  6 n GLU . 71  F 71  
F 72  6 n ALA . 72  F 72  
F 73  6 n LEU . 73  F 73  
F 74  6 n GLU . 74  F 74  
F 75  6 n ARG . 75  F 75  
F 76  6 n VAL . 76  F 76  
G 1   7 n MET . 1   G 1   
G 2   7 n SER . 2   G 2   
G 3   7 n LEU . 3   G 3   
G 4   7 n PRO . 4   G 4   
G 5   7 n LEU . 5   G 5   
G 6   7 n ASN . 6   G 6   
G 7   7 n PRO . 7   G 7   
G 8   7 n LYS . 8   G 8   
G 9   7 n PRO . 9   G 9   
G 10  7 n PHE . 10  G 10  
G 11  7 n LEU . 11  G 11  
G 12  7 n ASN . 12  G 12  
G 13  7 n GLY . 13  G 13  
G 14  7 n LEU . 14  G 14  
G 15  7 n THR . 15  G 15  
G 16  7 n GLY . 16  G 16  
G 17  7 n LYS . 17  G 17  
G 18  7 n PRO . 18  G 18  
G 19  7 n VAL . 19  G 19  
G 20  7 n MET . 20  G 20  
G 21  7 n VAL . 21  G 21  
G 22  7 n LYS . 22  G 22  
G 23  7 n LEU . 23  G 23  
G 24  7 n LYS . 24  G 24  
G 25  7 n TRP . 25  G 25  
G 26  7 n GLY . 26  G 26  
G 27  7 n MET . 27  G 27  
G 28  7 n GLU . 28  G 28  
G 29  7 n TYR . 29  G 29  
G 30  7 n LYS . 30  G 30  
G 31  7 n GLY . 31  G 31  
G 32  7 n TYR . 32  G 32  
G 33  7 n LEU . 33  G 33  
G 34  7 n VAL . 34  G 34  
G 35  7 n SER . 35  G 35  
G 36  7 n VAL . 36  G 36  
G 37  7 n ASP . 37  G 37  
G 38  7 n GLY . 38  G 38  
G 39  7 n TYR . 39  G 39  
G 40  7 n MET . 40  G 40  
G 41  7 n ASN . 41  G 41  
G 42  7 n MET . 42  G 42  
G 43  7 n GLN . 43  G 43  
G 44  7 n LEU . 44  G 44  
G 45  7 n ALA . 45  G 45  
G 46  7 n ASN . 46  G 46  
G 47  7 n THR . 47  G 47  
G 48  7 n GLU . 48  G 48  
G 49  7 n GLU . 49  G 49  
G 50  7 n TYR . 50  G 50  
G 51  7 n ILE . 51  G 51  
G 52  7 n ASP . 52  G 52  
G 53  7 n GLY . 53  G 53  
G 54  7 n ALA . 54  G 54  
G 55  7 n LEU . 55  G 55  
G 56  7 n SER . 56  G 56  
G 57  7 n GLY . 57  G 57  
G 58  7 n HIS . 58  G 58  
G 59  7 n LEU . 59  G 59  
G 60  7 n GLY . 60  G 60  
G 61  7 n GLU . 61  G 61  
G 62  7 n VAL . 62  G 62  
G 63  7 n LEU . 63  G 63  
G 64  7 n ILE . 64  G 64  
G 65  7 n ARG . 65  G 65  
G 66  7 n CYS . 66  G 66  
G 67  7 n ASN . 67  G 67  
G 68  7 n ASN . 68  G 68  
G 69  7 n VAL . 69  G 69  
G 70  7 n LEU . 70  G 70  
G 71  7 n TYR . 71  G 71  
G 72  7 n ILE . 72  G 72  
G 73  7 n ARG . 73  G 73  
G 74  7 n GLY . 74  G 74  
G 75  7 n VAL . 75  G 75  
G 76  7 n GLU . 76  G 76  
G 77  7 n GLU . 77  G 77  
G 78  7 n GLU . 78  G 78  
G 79  7 n GLU . 79  G 79  
G 80  7 n GLU . 80  G 80  
G 81  7 n ASP . 81  G 81  
G 82  7 n GLY . 82  G 82  
G 83  7 n GLU . 83  G 83  
G 84  7 n MET . 84  G 84  
G 85  7 n ARG . 85  G 85  
G 86  7 n GLU . 86  G 86  
#
_software.classification other
_software.date           ?
_software.description    "Structure prediction"
_software.name           AlphaFold
_software.pdbx_ordinal   1
_software.type           package
_software.version        "AlphaFold-beta-20231127 (fb0b9d13-0bdd-4522-ba5f-0ee1f426d085 @ 2025-02-06 05:21:01)"
#
loop_
_struct_asym.entity_id
_struct_asym.id
1 A 
2 B 
3 C 
4 D 
5 E 
6 F 
7 G 
#
loop_
_atom_site.group_PDB
_atom_site.id
_atom_site.type_symbol
_atom_site.label_atom_id
_atom_site.label_alt_id
_atom_site.label_comp_id
_atom_site.label_asym_id
_atom_site.label_entity_id
_atom_site.label_seq_id
_atom_site.pdbx_PDB_ins_code
_atom_site.Cartn_x
_atom_site.Cartn_y
_atom_site.Cartn_z
_atom_site.occupancy
_atom_site.B_iso_or_equiv
_atom_site.auth_seq_id
_atom_site.auth_asym_id
_atom_site.pdbx_PDB_model_num
ATOM 1    N N   . MET A 1 1   ? 26.896  -0.278  -11.699 1.00 25.89 1   A 1 
ATOM 2    C CA  . MET A 1 1   ? 26.625  0.956   -10.939 1.00 27.85 1   A 1 
ATOM 3    C C   . MET A 1 1   ? 25.159  0.949   -10.552 1.00 29.59 1   A 1 
ATOM 4    O O   . MET A 1 1   ? 24.319  0.805   -11.431 1.00 26.87 1   A 1 
ATOM 5    C CB  . MET A 1 1   ? 26.933  2.214   -11.757 1.00 25.61 1   A 1 
ATOM 6    C CG  . MET A 1 1   ? 28.431  2.450   -11.933 1.00 23.71 1   A 1 
ATOM 7    S SD  . MET A 1 1   ? 28.786  3.979   -12.833 1.00 21.01 1   A 1 
ATOM 8    C CE  . MET A 1 1   ? 30.586  3.899   -12.921 1.00 18.67 1   A 1 
ATOM 9    N N   . THR A 1 2   ? 24.846  1.045   -9.277  1.00 42.18 2   A 1 
ATOM 10   C CA  . THR A 1 2   ? 23.469  1.121   -8.801  1.00 43.47 2   A 1 
ATOM 11   C C   . THR A 1 2   ? 22.893  2.460   -9.242  1.00 44.98 2   A 1 
ATOM 12   O O   . THR A 1 2   ? 23.165  3.490   -8.634  1.00 41.08 2   A 1 
ATOM 13   C CB  . THR A 1 2   ? 23.422  0.996   -7.268  1.00 38.69 2   A 1 
ATOM 14   O OG1 . THR A 1 2   ? 24.461  1.748   -6.686  1.00 35.35 2   A 1 
ATOM 15   C CG2 . THR A 1 2   ? 23.599  -0.459  -6.815  1.00 33.09 2   A 1 
ATOM 16   N N   . VAL A 1 3   ? 22.150  2.458   -10.339 1.00 43.51 3   A 1 
ATOM 17   C CA  . VAL A 1 3   ? 21.492  3.669   -10.836 1.00 42.29 3   A 1 
ATOM 18   C C   . VAL A 1 3   ? 20.591  4.174   -9.701  1.00 43.49 3   A 1 
ATOM 19   O O   . VAL A 1 3   ? 19.776  3.411   -9.185  1.00 41.10 3   A 1 
ATOM 20   C CB  . VAL A 1 3   ? 20.715  3.390   -12.130 1.00 38.35 3   A 1 
ATOM 21   C CG1 . VAL A 1 3   ? 20.158  4.690   -12.711 1.00 34.38 3   A 1 
ATOM 22   C CG2 . VAL A 1 3   ? 21.607  2.763   -13.208 1.00 35.36 3   A 1 
ATOM 23   N N   . GLY A 1 4   ? 20.796  5.411   -9.245  1.00 47.18 4   A 1 
ATOM 24   C CA  . GLY A 1 4   ? 20.210  5.926   -8.012  1.00 46.42 4   A 1 
ATOM 25   C C   . GLY A 1 4   ? 18.680  5.774   -8.002  1.00 50.09 4   A 1 
ATOM 26   O O   . GLY A 1 4   ? 18.023  5.990   -9.015  1.00 46.69 4   A 1 
ATOM 27   N N   . LYS A 1 5   ? 18.111  5.453   -6.842  1.00 56.59 5   A 1 
ATOM 28   C CA  . LYS A 1 5   ? 16.682  5.134   -6.639  1.00 56.28 5   A 1 
ATOM 29   C C   . LYS A 1 5   ? 15.703  6.074   -7.363  1.00 58.63 5   A 1 
ATOM 30   O O   . LYS A 1 5   ? 14.734  5.621   -7.962  1.00 53.15 5   A 1 
ATOM 31   C CB  . LYS A 1 5   ? 16.354  5.190   -5.139  1.00 50.50 5   A 1 
ATOM 32   C CG  . LYS A 1 5   ? 16.968  4.043   -4.338  1.00 45.82 5   A 1 
ATOM 33   C CD  . LYS A 1 5   ? 16.645  4.230   -2.853  1.00 42.12 5   A 1 
ATOM 34   C CE  . LYS A 1 5   ? 17.246  3.092   -2.033  1.00 37.95 5   A 1 
ATOM 35   N NZ  . LYS A 1 5   ? 17.067  3.327   -0.584  1.00 35.25 5   A 1 
ATOM 36   N N   . SER A 1 6   ? 15.946  7.389   -7.304  1.00 62.35 6   A 1 
ATOM 37   C CA  . SER A 1 6   ? 15.095  8.399   -7.929  1.00 65.24 6   A 1 
ATOM 38   C C   . SER A 1 6   ? 15.211  8.433   -9.453  1.00 71.34 6   A 1 
ATOM 39   O O   . SER A 1 6   ? 14.305  8.922   -10.114 1.00 64.33 6   A 1 
ATOM 40   C CB  . SER A 1 6   ? 15.420  9.781   -7.361  1.00 56.69 6   A 1 
ATOM 41   O OG  . SER A 1 6   ? 16.773  10.119  -7.605  1.00 51.01 6   A 1 
ATOM 42   N N   . SER A 1 7   ? 16.295  7.925   -10.020 1.00 70.54 7   A 1 
ATOM 43   C CA  . SER A 1 7   ? 16.553  8.048   -11.458 1.00 74.05 7   A 1 
ATOM 44   C C   . SER A 1 7   ? 15.514  7.327   -12.320 1.00 79.86 7   A 1 
ATOM 45   O O   . SER A 1 7   ? 15.161  7.840   -13.377 1.00 74.28 7   A 1 
ATOM 46   C CB  . SER A 1 7   ? 17.952  7.519   -11.807 1.00 64.55 7   A 1 
ATOM 47   O OG  . SER A 1 7   ? 18.005  6.122   -11.673 1.00 57.49 7   A 1 
ATOM 48   N N   . LYS A 1 8   ? 14.992  6.182   -11.872 1.00 83.72 8   A 1 
ATOM 49   C CA  . LYS A 1 8   ? 14.049  5.376   -12.658 1.00 86.16 8   A 1 
ATOM 50   C C   . LYS A 1 8   ? 12.730  6.108   -12.902 1.00 88.71 8   A 1 
ATOM 51   O O   . LYS A 1 8   ? 12.291  6.205   -14.039 1.00 84.29 8   A 1 
ATOM 52   C CB  . LYS A 1 8   ? 13.801  4.023   -11.966 1.00 81.10 8   A 1 
ATOM 53   C CG  . LYS A 1 8   ? 15.039  3.103   -11.954 1.00 77.45 8   A 1 
ATOM 54   C CD  . LYS A 1 8   ? 15.414  2.646   -13.361 1.00 71.08 8   A 1 
ATOM 55   C CE  . LYS A 1 8   ? 16.595  1.680   -13.320 1.00 65.96 8   A 1 
ATOM 56   N NZ  . LYS A 1 8   ? 16.923  1.169   -14.667 1.00 59.50 8   A 1 
ATOM 57   N N   . MET A 1 9   ? 12.144  6.691   -11.863 1.00 89.79 9   A 1 
ATOM 58   C CA  . MET A 1 9   ? 10.929  7.493   -12.014 1.00 91.71 9   A 1 
ATOM 59   C C   . MET A 1 9   ? 11.198  8.814   -12.743 1.00 93.57 9   A 1 
ATOM 60   O O   . MET A 1 9   ? 10.398  9.226   -13.570 1.00 91.26 9   A 1 
ATOM 61   C CB  . MET A 1 9   ? 10.306  7.756   -10.640 1.00 89.13 9   A 1 
ATOM 62   C CG  . MET A 1 9   ? 9.689   6.503   -10.023 1.00 85.38 9   A 1 
ATOM 63   S SD  . MET A 1 9   ? 8.329   5.745   -10.965 1.00 83.61 9   A 1 
ATOM 64   C CE  . MET A 1 9   ? 7.076   7.044   -10.865 1.00 73.67 9   A 1 
ATOM 65   N N   . LEU A 1 10  ? 12.341  9.458   -12.489 1.00 91.24 10  A 1 
ATOM 66   C CA  . LEU A 1 10  ? 12.718  10.700  -13.172 1.00 91.21 10  A 1 
ATOM 67   C C   . LEU A 1 10  ? 12.911  10.522  -14.681 1.00 91.86 10  A 1 
ATOM 68   O O   . LEU A 1 10  ? 12.646  11.452  -15.436 1.00 89.51 10  A 1 
ATOM 69   C CB  . LEU A 1 10  ? 14.002  11.276  -12.545 1.00 89.36 10  A 1 
ATOM 70   C CG  . LEU A 1 10  ? 13.805  11.925  -11.171 1.00 82.53 10  A 1 
ATOM 71   C CD1 . LEU A 1 10  ? 15.173  12.215  -10.547 1.00 77.11 10  A 1 
ATOM 72   C CD2 . LEU A 1 10  ? 13.040  13.245  -11.253 1.00 76.42 10  A 1 
ATOM 73   N N   . GLN A 1 11  ? 13.326  9.339   -15.144 1.00 91.81 11  A 1 
ATOM 74   C CA  . GLN A 1 11  ? 13.444  9.042   -16.574 1.00 91.47 11  A 1 
ATOM 75   C C   . GLN A 1 11  ? 12.102  9.089   -17.311 1.00 92.36 11  A 1 
ATOM 76   O O   . GLN A 1 11  ? 12.078  9.335   -18.512 1.00 89.39 11  A 1 
ATOM 77   C CB  . GLN A 1 11  ? 14.076  7.653   -16.758 1.00 88.93 11  A 1 
ATOM 78   C CG  . GLN A 1 11  ? 15.597  7.703   -16.562 1.00 79.04 11  A 1 
ATOM 79   C CD  . GLN A 1 11  ? 16.253  6.319   -16.504 1.00 72.08 11  A 1 
ATOM 80   O OE1 . GLN A 1 11  ? 15.634  5.268   -16.418 1.00 64.09 11  A 1 
ATOM 81   N NE2 . GLN A 1 11  ? 17.558  6.273   -16.543 1.00 60.88 11  A 1 
ATOM 82   N N   . HIS A 1 12  ? 10.994  8.877   -16.605 1.00 93.15 12  A 1 
ATOM 83   C CA  . HIS A 1 12  ? 9.656   8.885   -17.189 1.00 93.45 12  A 1 
ATOM 84   C C   . HIS A 1 12  ? 8.958   10.260  -17.118 1.00 94.24 12  A 1 
ATOM 85   O O   . HIS A 1 12  ? 7.846   10.386  -17.617 1.00 91.66 12  A 1 
ATOM 86   C CB  . HIS A 1 12  ? 8.821   7.777   -16.532 1.00 92.27 12  A 1 
ATOM 87   C CG  . HIS A 1 12  ? 9.403   6.404   -16.727 1.00 91.70 12  A 1 
ATOM 88   N ND1 . HIS A 1 12  ? 9.770   5.836   -17.928 1.00 79.09 12  A 1 
ATOM 89   C CD2 . HIS A 1 12  ? 9.687   5.476   -15.761 1.00 79.32 12  A 1 
ATOM 90   C CE1 . HIS A 1 12  ? 10.255  4.604   -17.682 1.00 80.97 12  A 1 
ATOM 91   N NE2 . HIS A 1 12  ? 10.219  4.352   -16.376 1.00 82.88 12  A 1 
ATOM 92   N N   . ILE A 1 13  ? 9.574   11.264  -16.508 1.00 93.13 13  A 1 
ATOM 93   C CA  . ILE A 1 13  ? 9.016   12.619  -16.466 1.00 93.57 13  A 1 
ATOM 94   C C   . ILE A 1 13  ? 8.830   13.157  -17.893 1.00 94.00 13  A 1 
ATOM 95   O O   . ILE A 1 13  ? 9.677   12.964  -18.759 1.00 92.07 13  A 1 
ATOM 96   C CB  . ILE A 1 13  ? 9.887   13.549  -15.592 1.00 92.33 13  A 1 
ATOM 97   C CG1 . ILE A 1 13  ? 9.840   13.138  -14.101 1.00 86.78 13  A 1 
ATOM 98   C CG2 . ILE A 1 13  ? 9.492   15.026  -15.728 1.00 86.99 13  A 1 
ATOM 99   C CD1 . ILE A 1 13  ? 8.500   13.363  -13.389 1.00 78.15 13  A 1 
ATOM 100  N N   . ASP A 1 14  ? 7.723   13.844  -18.093 1.00 93.41 14  A 1 
ATOM 101  C CA  . ASP A 1 14  ? 7.204   14.371  -19.351 1.00 93.81 14  A 1 
ATOM 102  C C   . ASP A 1 14  ? 6.725   13.322  -20.373 1.00 94.36 14  A 1 
ATOM 103  O O   . ASP A 1 14  ? 6.083   13.699  -21.349 1.00 91.25 14  A 1 
ATOM 104  C CB  . ASP A 1 14  ? 8.140   15.413  -19.973 1.00 92.00 14  A 1 
ATOM 105  C CG  . ASP A 1 14  ? 8.255   16.710  -19.163 1.00 87.98 14  A 1 
ATOM 106  O OD1 . ASP A 1 14  ? 7.220   17.185  -18.635 1.00 81.03 14  A 1 
ATOM 107  O OD2 . ASP A 1 14  ? 9.347   17.323  -19.151 1.00 80.32 14  A 1 
ATOM 108  N N   . TYR A 1 15  ? 6.928   12.017  -20.140 1.00 94.76 15  A 1 
ATOM 109  C CA  . TYR A 1 15  ? 6.381   10.981  -21.020 1.00 95.18 15  A 1 
ATOM 110  C C   . TYR A 1 15  ? 4.859   10.841  -20.854 1.00 95.31 15  A 1 
ATOM 111  O O   . TYR A 1 15  ? 4.296   11.093  -19.792 1.00 93.40 15  A 1 
ATOM 112  C CB  . TYR A 1 15  ? 7.088   9.634   -20.793 1.00 94.73 15  A 1 
ATOM 113  C CG  . TYR A 1 15  ? 8.448   9.544   -21.450 1.00 94.28 15  A 1 
ATOM 114  C CD1 . TYR A 1 15  ? 8.636   8.733   -22.593 1.00 88.60 15  A 1 
ATOM 115  C CD2 . TYR A 1 15  ? 9.545   10.276  -20.956 1.00 88.02 15  A 1 
ATOM 116  C CE1 . TYR A 1 15  ? 9.881   8.656   -23.219 1.00 86.69 15  A 1 
ATOM 117  C CE2 . TYR A 1 15  ? 10.796  10.216  -21.589 1.00 87.16 15  A 1 
ATOM 118  C CZ  . TYR A 1 15  ? 10.960  9.401   -22.720 1.00 89.39 15  A 1 
ATOM 119  O OH  . TYR A 1 15  ? 12.184  9.354   -23.347 1.00 88.06 15  A 1 
ATOM 120  N N   . ARG A 1 16  ? 4.174   10.381  -21.911 1.00 95.98 16  A 1 
ATOM 121  C CA  . ARG A 1 16  ? 2.815   9.854   -21.810 1.00 96.23 16  A 1 
ATOM 122  C C   . ARG A 1 16  ? 2.873   8.503   -21.105 1.00 96.49 16  A 1 
ATOM 123  O O   . ARG A 1 16  ? 3.484   7.567   -21.611 1.00 94.46 16  A 1 
ATOM 124  C CB  . ARG A 1 16  ? 2.156   9.737   -23.196 1.00 95.13 16  A 1 
ATOM 125  C CG  . ARG A 1 16  ? 1.815   11.088  -23.832 1.00 89.37 16  A 1 
ATOM 126  C CD  . ARG A 1 16  ? 0.617   11.820  -23.188 1.00 88.42 16  A 1 
ATOM 127  N NE  . ARG A 1 16  ? -0.672  11.157  -23.486 1.00 86.59 16  A 1 
ATOM 128  C CZ  . ARG A 1 16  ? -1.876  11.591  -23.125 1.00 86.68 16  A 1 
ATOM 129  N NH1 . ARG A 1 16  ? -2.036  12.677  -22.413 1.00 76.24 16  A 1 
ATOM 130  N NH2 . ARG A 1 16  ? -2.947  10.957  -23.475 1.00 79.96 16  A 1 
ATOM 131  N N   . MET A 1 17  ? 2.246   8.409   -19.952 1.00 96.58 17  A 1 
ATOM 132  C CA  . MET A 1 17  ? 2.252   7.215   -19.112 1.00 96.94 17  A 1 
ATOM 133  C C   . MET A 1 17  ? 0.854   6.615   -19.011 1.00 97.32 17  A 1 
ATOM 134  O O   . MET A 1 17  ? -0.114  7.327   -18.759 1.00 96.14 17  A 1 
ATOM 135  C CB  . MET A 1 17  ? 2.793   7.554   -17.722 1.00 96.13 17  A 1 
ATOM 136  C CG  . MET A 1 17  ? 4.258   8.030   -17.734 1.00 92.81 17  A 1 
ATOM 137  S SD  . MET A 1 17  ? 5.479   6.831   -18.333 1.00 90.99 17  A 1 
ATOM 138  C CE  . MET A 1 17  ? 5.391   5.581   -17.041 1.00 83.28 17  A 1 
ATOM 139  N N   . ARG A 1 18  ? 0.757   5.284   -19.152 1.00 97.19 18  A 1 
ATOM 140  C CA  . ARG A 1 18  ? -0.434  4.489   -18.875 1.00 96.95 18  A 1 
ATOM 141  C C   . ARG A 1 18  ? -0.370  3.986   -17.433 1.00 97.07 18  A 1 
ATOM 142  O O   . ARG A 1 18  ? 0.482   3.168   -17.095 1.00 95.84 18  A 1 
ATOM 143  C CB  . ARG A 1 18  ? -0.523  3.351   -19.910 1.00 95.92 18  A 1 
ATOM 144  C CG  . ARG A 1 18  ? -1.731  2.432   -19.677 1.00 93.54 18  A 1 
ATOM 145  C CD  . ARG A 1 18  ? -1.725  1.256   -20.671 1.00 91.76 18  A 1 
ATOM 146  N NE  . ARG A 1 18  ? -1.988  1.718   -22.049 1.00 87.28 18  A 1 
ATOM 147  C CZ  . ARG A 1 18  ? -3.135  1.748   -22.703 1.00 85.44 18  A 1 
ATOM 148  N NH1 . ARG A 1 18  ? -4.228  1.270   -22.206 1.00 75.19 18  A 1 
ATOM 149  N NH2 . ARG A 1 18  ? -3.192  2.267   -23.888 1.00 79.94 18  A 1 
ATOM 150  N N   . CYS A 1 19  ? -1.280  4.468   -16.596 1.00 97.25 19  A 1 
ATOM 151  C CA  . CYS A 1 19  ? -1.390  4.115   -15.188 1.00 97.30 19  A 1 
ATOM 152  C C   . CYS A 1 19  ? -2.601  3.206   -14.975 1.00 97.59 19  A 1 
ATOM 153  O O   . CYS A 1 19  ? -3.718  3.586   -15.312 1.00 96.05 19  A 1 
ATOM 154  C CB  . CYS A 1 19  ? -1.512  5.395   -14.355 1.00 96.69 19  A 1 
ATOM 155  S SG  . CYS A 1 19  ? -0.090  6.494   -14.652 1.00 93.07 19  A 1 
ATOM 156  N N   . ILE A 1 20  ? -2.396  2.021   -14.403 1.00 97.25 20  A 1 
ATOM 157  C CA  . ILE A 1 20  ? -3.478  1.104   -14.029 1.00 97.06 20  A 1 
ATOM 158  C C   . ILE A 1 20  ? -3.830  1.354   -12.558 1.00 97.28 20  A 1 
ATOM 159  O O   . ILE A 1 20  ? -2.950  1.312   -11.696 1.00 96.34 20  A 1 
ATOM 160  C CB  . ILE A 1 20  ? -3.108  -0.371  -14.304 1.00 96.17 20  A 1 
ATOM 161  C CG1 . ILE A 1 20  ? -2.721  -0.557  -15.787 1.00 92.68 20  A 1 
ATOM 162  C CG2 . ILE A 1 20  ? -4.277  -1.290  -13.914 1.00 91.53 20  A 1 
ATOM 163  C CD1 . ILE A 1 20  ? -2.263  -1.980  -16.155 1.00 78.86 20  A 1 
ATOM 164  N N   . LEU A 1 21  ? -5.112  1.606   -12.286 1.00 97.28 21  A 1 
ATOM 165  C CA  . LEU A 1 21  ? -5.643  1.823   -10.946 1.00 97.30 21  A 1 
ATOM 166  C C   . LEU A 1 21  ? -6.126  0.509   -10.325 1.00 96.73 21  A 1 
ATOM 167  O O   . LEU A 1 21  ? -6.364  -0.481  -11.017 1.00 94.93 21  A 1 
ATOM 168  C CB  . LEU A 1 21  ? -6.777  2.870   -10.991 1.00 97.07 21  A 1 
ATOM 169  C CG  . LEU A 1 21  ? -6.314  4.337   -11.128 1.00 95.29 21  A 1 
ATOM 170  C CD1 . LEU A 1 21  ? -5.774  4.676   -12.516 1.00 89.22 21  A 1 
ATOM 171  C CD2 . LEU A 1 21  ? -7.494  5.265   -10.842 1.00 88.30 21  A 1 
ATOM 172  N N   . GLN A 1 22  ? -6.327  0.503   -8.999  1.00 96.33 22  A 1 
ATOM 173  C CA  . GLN A 1 22  ? -6.804  -0.674  -8.266  1.00 95.55 22  A 1 
ATOM 174  C C   . GLN A 1 22  ? -8.204  -1.138  -8.702  1.00 94.78 22  A 1 
ATOM 175  O O   . GLN A 1 22  ? -8.485  -2.334  -8.643  1.00 90.12 22  A 1 
ATOM 176  C CB  . GLN A 1 22  ? -6.821  -0.385  -6.762  1.00 93.98 22  A 1 
ATOM 177  C CG  . GLN A 1 22  ? -5.411  -0.331  -6.164  1.00 87.48 22  A 1 
ATOM 178  C CD  . GLN A 1 22  ? -5.417  -0.260  -4.634  1.00 85.29 22  A 1 
ATOM 179  O OE1 . GLN A 1 22  ? -6.432  -0.145  -3.981  1.00 76.20 22  A 1 
ATOM 180  N NE2 . GLN A 1 22  ? -4.262  -0.359  -4.006  1.00 72.85 22  A 1 
ATOM 181  N N   . ASP A 1 23  ? -9.052  -0.239  -9.145  1.00 95.06 23  A 1 
ATOM 182  C CA  . ASP A 1 23  ? -10.397 -0.556  -9.646  1.00 94.16 23  A 1 
ATOM 183  C C   . ASP A 1 23  ? -10.419 -1.018  -11.112 1.00 93.90 23  A 1 
ATOM 184  O O   . ASP A 1 23  ? -11.486 -1.255  -11.676 1.00 89.00 23  A 1 
ATOM 185  C CB  . ASP A 1 23  ? -11.339 0.628   -9.379  1.00 92.02 23  A 1 
ATOM 186  C CG  . ASP A 1 23  ? -11.000 1.898   -10.172 1.00 90.00 23  A 1 
ATOM 187  O OD1 . ASP A 1 23  ? -10.007 1.921   -10.925 1.00 82.86 23  A 1 
ATOM 188  O OD2 . ASP A 1 23  ? -11.747 2.886   -10.000 1.00 84.56 23  A 1 
ATOM 189  N N   . GLY A 1 24  ? -9.251  -1.165  -11.731 1.00 93.79 24  A 1 
ATOM 190  C CA  . GLY A 1 24  ? -9.099  -1.607  -13.113 1.00 93.18 24  A 1 
ATOM 191  C C   . GLY A 1 24  ? -9.233  -0.510  -14.168 1.00 93.82 24  A 1 
ATOM 192  O O   . GLY A 1 24  ? -9.048  -0.792  -15.353 1.00 90.52 24  A 1 
ATOM 193  N N   . ARG A 1 25  ? -9.507  0.737   -13.768 1.00 95.25 25  A 1 
ATOM 194  C CA  . ARG A 1 25  ? -9.452  1.874   -14.695 1.00 95.41 25  A 1 
ATOM 195  C C   . ARG A 1 25  ? -8.030  2.144   -15.153 1.00 95.98 25  A 1 
ATOM 196  O O   . ARG A 1 25  ? -7.063  1.819   -14.465 1.00 94.63 25  A 1 
ATOM 197  C CB  . ARG A 1 25  ? -10.083 3.128   -14.071 1.00 94.03 25  A 1 
ATOM 198  C CG  . ARG A 1 25  ? -11.598 2.957   -13.919 1.00 89.69 25  A 1 
ATOM 199  C CD  . ARG A 1 25  ? -12.250 4.260   -13.499 1.00 89.18 25  A 1 
ATOM 200  N NE  . ARG A 1 25  ? -11.974 4.556   -12.096 1.00 86.23 25  A 1 
ATOM 201  C CZ  . ARG A 1 25  ? -12.340 5.639   -11.440 1.00 87.72 25  A 1 
ATOM 202  N NH1 . ARG A 1 25  ? -12.896 6.668   -12.021 1.00 79.24 25  A 1 
ATOM 203  N NH2 . ARG A 1 25  ? -12.183 5.694   -10.160 1.00 79.85 25  A 1 
ATOM 204  N N   . ILE A 1 26  ? -7.919  2.762   -16.324 1.00 96.75 26  A 1 
ATOM 205  C CA  . ILE A 1 26  ? -6.645  3.139   -16.921 1.00 96.83 26  A 1 
ATOM 206  C C   . ILE A 1 26  ? -6.630  4.653   -17.087 1.00 97.27 26  A 1 
ATOM 207  O O   . ILE A 1 26  ? -7.528  5.210   -17.711 1.00 96.22 26  A 1 
ATOM 208  C CB  . ILE A 1 26  ? -6.413  2.406   -18.256 1.00 95.61 26  A 1 
ATOM 209  C CG1 . ILE A 1 26  ? -6.442  0.872   -18.055 1.00 92.62 26  A 1 
ATOM 210  C CG2 . ILE A 1 26  ? -5.078  2.855   -18.869 1.00 91.81 26  A 1 
ATOM 211  C CD1 . ILE A 1 26  ? -6.390  0.064   -19.361 1.00 81.69 26  A 1 
ATOM 212  N N   . PHE A 1 27  ? -5.603  5.310   -16.567 1.00 97.29 27  A 1 
ATOM 213  C CA  . PHE A 1 27  ? -5.333  6.725   -16.817 1.00 97.67 27  A 1 
ATOM 214  C C   . PHE A 1 27  ? -4.149  6.846   -17.764 1.00 97.55 27  A 1 
ATOM 215  O O   . PHE A 1 27  ? -3.098  6.266   -17.505 1.00 95.79 27  A 1 
ATOM 216  C CB  . PHE A 1 27  ? -5.090  7.469   -15.491 1.00 97.30 27  A 1 
ATOM 217  C CG  . PHE A 1 27  ? -6.314  7.779   -14.653 1.00 97.31 27  A 1 
ATOM 218  C CD1 . PHE A 1 27  ? -7.571  7.215   -14.905 1.00 94.22 27  A 1 
ATOM 219  C CD2 . PHE A 1 27  ? -6.174  8.682   -13.579 1.00 93.87 27  A 1 
ATOM 220  C CE1 . PHE A 1 27  ? -8.690  7.550   -14.116 1.00 92.80 27  A 1 
ATOM 221  C CE2 . PHE A 1 27  ? -7.284  9.017   -12.781 1.00 92.95 27  A 1 
ATOM 222  C CZ  . PHE A 1 27  ? -8.548  8.454   -13.051 1.00 94.55 27  A 1 
ATOM 223  N N   . ILE A 1 28  ? -4.307  7.602   -18.832 1.00 97.43 28  A 1 
ATOM 224  C CA  . ILE A 1 28  ? -3.229  7.916   -19.764 1.00 97.55 28  A 1 
ATOM 225  C C   . ILE A 1 28  ? -3.023  9.429   -19.745 1.00 97.53 28  A 1 
ATOM 226  O O   . ILE A 1 28  ? -3.896  10.176  -20.172 1.00 96.22 28  A 1 
ATOM 227  C CB  . ILE A 1 28  ? -3.504  7.389   -21.179 1.00 96.85 28  A 1 
ATOM 228  C CG1 . ILE A 1 28  ? -3.768  5.865   -21.140 1.00 94.40 28  A 1 
ATOM 229  C CG2 . ILE A 1 28  ? -2.311  7.718   -22.085 1.00 94.83 28  A 1 
ATOM 230  C CD1 . ILE A 1 28  ? -4.066  5.247   -22.515 1.00 87.71 28  A 1 
ATOM 231  N N   . GLY A 1 29  ? -1.863  9.880   -19.247 1.00 96.51 29  A 1 
ATOM 232  C CA  . GLY A 1 29  ? -1.561  11.296  -19.131 1.00 96.62 29  A 1 
ATOM 233  C C   . GLY A 1 29  ? -0.071  11.587  -19.190 1.00 96.79 29  A 1 
ATOM 234  O O   . GLY A 1 29  ? 0.761   10.687  -19.035 1.00 95.19 29  A 1 
ATOM 235  N N   . THR A 1 30  ? 0.284   12.849  -19.405 1.00 96.28 30  A 1 
ATOM 236  C CA  . THR A 1 30  ? 1.680   13.290  -19.390 1.00 96.25 30  A 1 
ATOM 237  C C   . THR A 1 30  ? 2.174   13.365  -17.957 1.00 96.11 30  A 1 
ATOM 238  O O   . THR A 1 30  ? 1.680   14.154  -17.158 1.00 94.78 30  A 1 
ATOM 239  C CB  . THR A 1 30  ? 1.844   14.645  -20.081 1.00 95.42 30  A 1 
ATOM 240  O OG1 . THR A 1 30  ? 1.291   14.593  -21.382 1.00 88.39 30  A 1 
ATOM 241  C CG2 . THR A 1 30  ? 3.315   15.015  -20.242 1.00 85.29 30  A 1 
ATOM 242  N N   . PHE A 1 31  ? 3.171   12.537  -17.617 1.00 95.58 31  A 1 
ATOM 243  C CA  . PHE A 1 31  ? 3.678   12.405  -16.256 1.00 95.42 31  A 1 
ATOM 244  C C   . PHE A 1 31  ? 4.539   13.616  -15.867 1.00 95.29 31  A 1 
ATOM 245  O O   . PHE A 1 31  ? 5.678   13.749  -16.319 1.00 93.20 31  A 1 
ATOM 246  C CB  . PHE A 1 31  ? 4.435   11.082  -16.152 1.00 94.95 31  A 1 
ATOM 247  C CG  . PHE A 1 31  ? 5.038   10.804  -14.786 1.00 95.60 31  A 1 
ATOM 248  C CD1 . PHE A 1 31  ? 6.348   10.283  -14.700 1.00 92.98 31  A 1 
ATOM 249  C CD2 . PHE A 1 31  ? 4.309   11.022  -13.621 1.00 93.05 31  A 1 
ATOM 250  C CE1 . PHE A 1 31  ? 6.898   9.961   -13.450 1.00 92.51 31  A 1 
ATOM 251  C CE2 . PHE A 1 31  ? 4.855   10.713  -12.367 1.00 92.49 31  A 1 
ATOM 252  C CZ  . PHE A 1 31  ? 6.150   10.176  -12.288 1.00 93.77 31  A 1 
ATOM 253  N N   . LYS A 1 32  ? 4.009   14.494  -14.999 1.00 95.44 32  A 1 
ATOM 254  C CA  . LYS A 1 32  ? 4.667   15.761  -14.633 1.00 95.11 32  A 1 
ATOM 255  C C   . LYS A 1 32  ? 5.400   15.723  -13.296 1.00 94.87 32  A 1 
ATOM 256  O O   . LYS A 1 32  ? 6.446   16.352  -13.155 1.00 92.55 32  A 1 
ATOM 257  C CB  . LYS A 1 32  ? 3.642   16.898  -14.660 1.00 94.35 32  A 1 
ATOM 258  C CG  . LYS A 1 32  ? 3.165   17.277  -16.073 1.00 91.27 32  A 1 
ATOM 259  C CD  . LYS A 1 32  ? 4.317   17.817  -16.923 1.00 88.51 32  A 1 
ATOM 260  C CE  . LYS A 1 32  ? 3.841   18.315  -18.284 1.00 84.51 32  A 1 
ATOM 261  N NZ  . LYS A 1 32  ? 4.989   18.721  -19.126 1.00 78.18 32  A 1 
ATOM 262  N N   . ALA A 1 33  ? 4.860   15.024  -12.313 1.00 94.84 33  A 1 
ATOM 263  C CA  . ALA A 1 33  ? 5.467   14.956  -10.989 1.00 95.00 33  A 1 
ATOM 264  C C   . ALA A 1 33  ? 5.041   13.700  -10.221 1.00 95.42 33  A 1 
ATOM 265  O O   . ALA A 1 33  ? 4.005   13.098  -10.492 1.00 94.28 33  A 1 
ATOM 266  C CB  . ALA A 1 33  ? 5.106   16.215  -10.206 1.00 94.04 33  A 1 
ATOM 267  N N   . PHE A 1 34  ? 5.842   13.354  -9.222  1.00 95.50 34  A 1 
ATOM 268  C CA  . PHE A 1 34  ? 5.561   12.289  -8.262  1.00 95.39 34  A 1 
ATOM 269  C C   . PHE A 1 34  ? 6.174   12.621  -6.904  1.00 95.19 34  A 1 
ATOM 270  O O   . PHE A 1 34  ? 6.998   13.534  -6.775  1.00 93.59 34  A 1 
ATOM 271  C CB  . PHE A 1 34  ? 6.086   10.946  -8.795  1.00 94.63 34  A 1 
ATOM 272  C CG  . PHE A 1 34  ? 7.586   10.810  -8.815  1.00 94.98 34  A 1 
ATOM 273  C CD1 . PHE A 1 34  ? 8.339   11.420  -9.843  1.00 93.28 34  A 1 
ATOM 274  C CD2 . PHE A 1 34  ? 8.262   10.101  -7.817  1.00 92.76 34  A 1 
ATOM 275  C CE1 . PHE A 1 34  ? 9.735   11.317  -9.860  1.00 91.68 34  A 1 
ATOM 276  C CE2 . PHE A 1 34  ? 9.655   9.987   -7.823  1.00 92.11 34  A 1 
ATOM 277  C CZ  . PHE A 1 34  ? 10.397  10.601  -8.847  1.00 91.97 34  A 1 
ATOM 278  N N   . ASP A 1 35  ? 5.802   11.860  -5.874  1.00 94.95 35  A 1 
ATOM 279  C CA  . ASP A 1 35  ? 6.402   11.929  -4.548  1.00 94.77 35  A 1 
ATOM 280  C C   . ASP A 1 35  ? 6.758   10.528  -4.007  1.00 94.70 35  A 1 
ATOM 281  O O   . ASP A 1 35  ? 6.608   9.503   -4.678  1.00 92.88 35  A 1 
ATOM 282  C CB  . ASP A 1 35  ? 5.492   12.742  -3.603  1.00 93.63 35  A 1 
ATOM 283  C CG  . ASP A 1 35  ? 4.192   12.048  -3.192  1.00 93.66 35  A 1 
ATOM 284  O OD1 . ASP A 1 35  ? 4.025   10.836  -3.451  1.00 89.57 35  A 1 
ATOM 285  O OD2 . ASP A 1 35  ? 3.363   12.710  -2.543  1.00 89.56 35  A 1 
ATOM 286  N N   . LYS A 1 36  ? 7.238   10.483  -2.751  1.00 94.75 36  A 1 
ATOM 287  C CA  . LYS A 1 36  ? 7.594   9.242   -2.050  1.00 94.32 36  A 1 
ATOM 288  C C   . LYS A 1 36  ? 6.427   8.257   -1.864  1.00 94.70 36  A 1 
ATOM 289  O O   . LYS A 1 36  ? 6.664   7.084   -1.593  1.00 92.41 36  A 1 
ATOM 290  C CB  . LYS A 1 36  ? 8.241   9.588   -0.692  1.00 92.38 36  A 1 
ATOM 291  C CG  . LYS A 1 36  ? 7.230   10.229  0.275   1.00 83.87 36  A 1 
ATOM 292  C CD  . LYS A 1 36  ? 7.816   10.546  1.646   1.00 80.49 36  A 1 
ATOM 293  C CE  . LYS A 1 36  ? 6.674   11.146  2.488   1.00 69.28 36  A 1 
ATOM 294  N NZ  . LYS A 1 36  ? 7.062   11.472  3.870   1.00 60.54 36  A 1 
ATOM 295  N N   . HIS A 1 37  ? 5.189   8.741   -1.932  1.00 95.40 37  A 1 
ATOM 296  C CA  . HIS A 1 37  ? 3.971   7.933   -1.818  1.00 95.59 37  A 1 
ATOM 297  C C   . HIS A 1 37  ? 3.456   7.471   -3.184  1.00 95.80 37  A 1 
ATOM 298  O O   . HIS A 1 37  ? 2.440   6.774   -3.248  1.00 93.34 37  A 1 
ATOM 299  C CB  . HIS A 1 37  ? 2.917   8.727   -1.033  1.00 94.61 37  A 1 
ATOM 300  C CG  . HIS A 1 37  ? 3.348   9.018   0.378   1.00 93.72 37  A 1 
ATOM 301  N ND1 . HIS A 1 37  ? 3.517   8.077   1.378   1.00 82.25 37  A 1 
ATOM 302  C CD2 . HIS A 1 37  ? 3.666   10.238  0.934   1.00 82.40 37  A 1 
ATOM 303  C CE1 . HIS A 1 37  ? 3.883   8.722   2.496   1.00 83.46 37  A 1 
ATOM 304  N NE2 . HIS A 1 37  ? 4.003   10.037  2.264   1.00 85.70 37  A 1 
ATOM 305  N N   . MET A 1 38  ? 4.157   7.816   -4.259  1.00 95.67 38  A 1 
ATOM 306  C CA  . MET A 1 38  ? 3.719   7.614   -5.635  1.00 96.18 38  A 1 
ATOM 307  C C   . MET A 1 38  ? 2.402   8.333   -5.955  1.00 96.97 38  A 1 
ATOM 308  O O   . MET A 1 38  ? 1.658   7.878   -6.820  1.00 95.50 38  A 1 
ATOM 309  C CB  . MET A 1 38  ? 3.674   6.110   -5.987  1.00 94.93 38  A 1 
ATOM 310  C CG  . MET A 1 38  ? 5.012   5.394   -5.832  1.00 89.67 38  A 1 
ATOM 311  S SD  . MET A 1 38  ? 6.224   5.737   -7.134  1.00 84.61 38  A 1 
ATOM 312  C CE  . MET A 1 38  ? 5.396   4.957   -8.530  1.00 73.84 38  A 1 
ATOM 313  N N   . ASN A 1 39  ? 2.097   9.443   -5.283  1.00 96.61 39  A 1 
ATOM 314  C CA  . ASN A 1 39  ? 1.105   10.373  -5.799  1.00 96.80 39  A 1 
ATOM 315  C C   . ASN A 1 39  ? 1.632   10.943  -7.115  1.00 96.60 39  A 1 
ATOM 316  O O   . ASN A 1 39  ? 2.817   11.271  -7.209  1.00 95.85 39  A 1 
ATOM 317  C CB  . ASN A 1 39  ? 0.826   11.504  -4.792  1.00 96.87 39  A 1 
ATOM 318  C CG  . ASN A 1 39  ? 0.337   11.017  -3.440  1.00 96.42 39  A 1 
ATOM 319  O OD1 . ASN A 1 39  ? -0.495  10.137  -3.320  1.00 91.80 39  A 1 
ATOM 320  N ND2 . ASN A 1 39  ? 0.853   11.589  -2.369  1.00 91.77 39  A 1 
ATOM 321  N N   . LEU A 1 40  ? 0.781   11.029  -8.126  1.00 96.93 40  A 1 
ATOM 322  C CA  . LEU A 1 40  ? 1.185   11.428  -9.466  1.00 97.05 40  A 1 
ATOM 323  C C   . LEU A 1 40  ? 0.462   12.696  -9.883  1.00 97.30 40  A 1 
ATOM 324  O O   . LEU A 1 40  ? -0.723  12.845  -9.593  1.00 96.31 40  A 1 
ATOM 325  C CB  . LEU A 1 40  ? 0.898   10.312  -10.482 1.00 96.09 40  A 1 
ATOM 326  C CG  . LEU A 1 40  ? 1.384   8.902   -10.121 1.00 94.22 40  A 1 
ATOM 327  C CD1 . LEU A 1 40  ? 1.032   7.948   -11.261 1.00 91.53 40  A 1 
ATOM 328  C CD2 . LEU A 1 40  ? 2.891   8.839   -9.886  1.00 91.42 40  A 1 
ATOM 329  N N   . ILE A 1 41  ? 1.142   13.554  -10.632 1.00 96.97 41  A 1 
ATOM 330  C CA  . ILE A 1 41  ? 0.506   14.589  -11.449 1.00 96.96 41  A 1 
ATOM 331  C C   . ILE A 1 41  ? 0.554   14.139  -12.904 1.00 96.89 41  A 1 
ATOM 332  O O   . ILE A 1 41  ? 1.626   13.952  -13.472 1.00 95.85 41  A 1 
ATOM 333  C CB  . ILE A 1 41  ? 1.159   15.964  -11.241 1.00 96.31 41  A 1 
ATOM 334  C CG1 . ILE A 1 41  ? 1.064   16.447  -9.777  1.00 93.12 41  A 1 
ATOM 335  C CG2 . ILE A 1 41  ? 0.531   17.003  -12.178 1.00 93.97 41  A 1 
ATOM 336  C CD1 . ILE A 1 41  ? -0.356  16.717  -9.265  1.00 88.10 41  A 1 
ATOM 337  N N   . LEU A 1 42  ? -0.631  13.992  -13.508 1.00 97.03 42  A 1 
ATOM 338  C CA  . LEU A 1 42  ? -0.831  13.656  -14.905 1.00 97.02 42  A 1 
ATOM 339  C C   . LEU A 1 42  ? -1.515  14.831  -15.608 1.00 96.89 42  A 1 
ATOM 340  O O   . LEU A 1 42  ? -2.624  15.206  -15.234 1.00 95.60 42  A 1 
ATOM 341  C CB  . LEU A 1 42  ? -1.668  12.373  -15.022 1.00 96.79 42  A 1 
ATOM 342  C CG  . LEU A 1 42  ? -1.065  11.121  -14.355 1.00 96.19 42  A 1 
ATOM 343  C CD1 . LEU A 1 42  ? -2.050  9.957   -14.462 1.00 94.24 42  A 1 
ATOM 344  C CD2 . LEU A 1 42  ? 0.249   10.692  -15.006 1.00 93.44 42  A 1 
ATOM 345  N N   . CYS A 1 43  ? -0.857  15.404  -16.592 1.00 96.39 43  A 1 
ATOM 346  C CA  . CYS A 1 43  ? -1.415  16.453  -17.438 1.00 96.02 43  A 1 
ATOM 347  C C   . CYS A 1 43  ? -2.110  15.844  -18.661 1.00 96.46 43  A 1 
ATOM 348  O O   . CYS A 1 43  ? -1.711  14.772  -19.118 1.00 94.51 43  A 1 
ATOM 349  C CB  . CYS A 1 43  ? -0.285  17.400  -17.835 1.00 93.74 43  A 1 
ATOM 350  S SG  . CYS A 1 43  ? -0.928  18.914  -18.612 1.00 83.22 43  A 1 
ATOM 351  N N   . ASP A 1 44  ? -3.131  16.519  -19.200 1.00 96.09 44  A 1 
ATOM 352  C CA  . ASP A 1 44  ? -3.910  16.079  -20.362 1.00 96.06 44  A 1 
ATOM 353  C C   . ASP A 1 44  ? -4.316  14.604  -20.241 1.00 96.20 44  A 1 
ATOM 354  O O   . ASP A 1 44  ? -4.043  13.755  -21.105 1.00 93.10 44  A 1 
ATOM 355  C CB  . ASP A 1 44  ? -3.178  16.435  -21.674 1.00 94.73 44  A 1 
ATOM 356  C CG  . ASP A 1 44  ? -2.768  17.906  -21.744 1.00 89.01 44  A 1 
ATOM 357  O OD1 . ASP A 1 44  ? -3.553  18.785  -21.301 1.00 81.99 44  A 1 
ATOM 358  O OD2 . ASP A 1 44  ? -1.633  18.176  -22.196 1.00 80.85 44  A 1 
ATOM 359  N N   . CYS A 1 45  ? -4.893  14.266  -19.074 1.00 96.47 45  A 1 
ATOM 360  C CA  . CYS A 1 45  ? -5.196  12.899  -18.697 1.00 96.82 45  A 1 
ATOM 361  C C   . CYS A 1 45  ? -6.533  12.452  -19.274 1.00 97.14 45  A 1 
ATOM 362  O O   . CYS A 1 45  ? -7.563  13.103  -19.096 1.00 95.33 45  A 1 
ATOM 363  C CB  . CYS A 1 45  ? -5.145  12.773  -17.172 1.00 95.83 45  A 1 
ATOM 364  S SG  . CYS A 1 45  ? -5.236  11.030  -16.673 1.00 93.05 45  A 1 
ATOM 365  N N   . ASP A 1 46  ? -6.513  11.274  -19.896 1.00 97.11 46  A 1 
ATOM 366  C CA  . ASP A 1 46  ? -7.696  10.559  -20.337 1.00 97.17 46  A 1 
ATOM 367  C C   . ASP A 1 46  ? -7.933  9.342   -19.440 1.00 97.31 46  A 1 
ATOM 368  O O   . ASP A 1 46  ? -7.002  8.610   -19.101 1.00 95.75 46  A 1 
ATOM 369  C CB  . ASP A 1 46  ? -7.531  10.121  -21.799 1.00 95.87 46  A 1 
ATOM 370  C CG  . ASP A 1 46  ? -7.477  11.257  -22.828 1.00 92.70 46  A 1 
ATOM 371  O OD1 . ASP A 1 46  ? -8.185  12.269  -22.660 1.00 87.04 46  A 1 
ATOM 372  O OD2 . ASP A 1 46  ? -6.848  11.048  -23.891 1.00 85.88 46  A 1 
ATOM 373  N N   . GLU A 1 47  ? -9.189  9.108   -19.079 1.00 96.85 47  A 1 
ATOM 374  C CA  . GLU A 1 47  ? -9.635  7.910   -18.391 1.00 96.82 47  A 1 
ATOM 375  C C   . GLU A 1 47  ? -10.229 6.919   -19.388 1.00 96.85 47  A 1 
ATOM 376  O O   . GLU A 1 47  ? -11.083 7.271   -20.196 1.00 94.90 47  A 1 
ATOM 377  C CB  . GLU A 1 47  ? -10.654 8.297   -17.321 1.00 95.01 47  A 1 
ATOM 378  C CG  . GLU A 1 47  ? -11.088 7.091   -16.489 1.00 90.85 47  A 1 
ATOM 379  C CD  . GLU A 1 47  ? -12.238 7.425   -15.544 1.00 89.58 47  A 1 
ATOM 380  O OE1 . GLU A 1 47  ? -13.090 6.536   -15.345 1.00 83.21 47  A 1 
ATOM 381  O OE2 . GLU A 1 47  ? -12.335 8.526   -14.977 1.00 82.90 47  A 1 
ATOM 382  N N   . PHE A 1 48  ? -9.844  5.644   -19.269 1.00 96.18 48  A 1 
ATOM 383  C CA  . PHE A 1 48  ? -10.402 4.530   -20.012 1.00 95.82 48  A 1 
ATOM 384  C C   . PHE A 1 48  ? -10.989 3.510   -19.046 1.00 95.27 48  A 1 
ATOM 385  O O   . PHE A 1 48  ? -10.319 3.017   -18.137 1.00 91.77 48  A 1 
ATOM 386  C CB  . PHE A 1 48  ? -9.333  3.918   -20.917 1.00 94.74 48  A 1 
ATOM 387  C CG  . PHE A 1 48  ? -8.820  4.853   -21.980 1.00 93.39 48  A 1 
ATOM 388  C CD1 . PHE A 1 48  ? -9.391  4.857   -23.267 1.00 88.00 48  A 1 
ATOM 389  C CD2 . PHE A 1 48  ? -7.776  5.746   -21.691 1.00 86.36 48  A 1 
ATOM 390  C CE1 . PHE A 1 48  ? -8.913  5.729   -24.258 1.00 85.20 48  A 1 
ATOM 391  C CE2 . PHE A 1 48  ? -7.294  6.630   -22.677 1.00 84.78 48  A 1 
ATOM 392  C CZ  . PHE A 1 48  ? -7.860  6.617   -23.961 1.00 87.34 48  A 1 
ATOM 393  N N   . ARG A 1 49  ? -12.259 3.129   -19.265 1.00 93.30 49  A 1 
ATOM 394  C CA  . ARG A 1 49  ? -12.962 2.091   -18.513 1.00 91.88 49  A 1 
ATOM 395  C C   . ARG A 1 49  ? -13.367 0.972   -19.458 1.00 91.86 49  A 1 
ATOM 396  O O   . ARG A 1 49  ? -13.952 1.219   -20.506 1.00 87.62 49  A 1 
ATOM 397  C CB  . ARG A 1 49  ? -14.194 2.667   -17.812 1.00 87.46 49  A 1 
ATOM 398  C CG  . ARG A 1 49  ? -13.861 3.819   -16.848 1.00 76.88 49  A 1 
ATOM 399  C CD  . ARG A 1 49  ? -15.129 4.290   -16.122 1.00 75.18 49  A 1 
ATOM 400  N NE  . ARG A 1 49  ? -14.852 5.494   -15.324 1.00 69.02 49  A 1 
ATOM 401  C CZ  . ARG A 1 49  ? -15.677 6.209   -14.595 1.00 65.14 49  A 1 
ATOM 402  N NH1 . ARG A 1 49  ? -16.915 5.874   -14.407 1.00 59.68 49  A 1 
ATOM 403  N NH2 . ARG A 1 49  ? -15.240 7.311   -14.055 1.00 56.99 49  A 1 
ATOM 404  N N   . LYS A 1 50  ? -13.128 -0.283  -19.056 1.00 86.98 50  A 1 
ATOM 405  C CA  . LYS A 1 50  ? -13.618 -1.461  -19.766 1.00 85.89 50  A 1 
ATOM 406  C C   . LYS A 1 50  ? -14.914 -1.933  -19.120 1.00 85.40 50  A 1 
ATOM 407  O O   . LYS A 1 50  ? -14.902 -2.465  -18.010 1.00 78.19 50  A 1 
ATOM 408  C CB  . LYS A 1 50  ? -12.540 -2.542  -19.837 1.00 80.93 50  A 1 
ATOM 409  C CG  . LYS A 1 50  ? -11.415 -2.097  -20.790 1.00 74.14 50  A 1 
ATOM 410  C CD  . LYS A 1 50  ? -10.388 -3.193  -21.050 1.00 67.68 50  A 1 
ATOM 411  C CE  . LYS A 1 50  ? -9.400  -2.650  -22.090 1.00 61.21 50  A 1 
ATOM 412  N NZ  . LYS A 1 50  ? -8.409  -3.633  -22.561 1.00 53.57 50  A 1 
ATOM 413  N N   . ILE A 1 51  ? -16.031 -1.735  -19.803 1.00 84.21 51  A 1 
ATOM 414  C CA  . ILE A 1 51  ? -17.363 -2.116  -19.333 1.00 83.70 51  A 1 
ATOM 415  C C   . ILE A 1 51  ? -17.686 -3.493  -19.901 1.00 83.79 51  A 1 
ATOM 416  O O   . ILE A 1 51  ? -17.828 -3.664  -21.113 1.00 76.25 51  A 1 
ATOM 417  C CB  . ILE A 1 51  ? -18.415 -1.059  -19.702 1.00 79.78 51  A 1 
ATOM 418  C CG1 . ILE A 1 51  ? -18.002 0.336   -19.156 1.00 73.14 51  A 1 
ATOM 419  C CG2 . ILE A 1 51  ? -19.779 -1.474  -19.135 1.00 69.26 51  A 1 
ATOM 420  C CD1 . ILE A 1 51  ? -18.948 1.471   -19.572 1.00 63.83 51  A 1 
ATOM 421  N N   . LYS A 1 52  ? -17.810 -4.499  -19.018 1.00 80.19 52  A 1 
ATOM 422  C CA  . LYS A 1 52  ? -18.294 -5.820  -19.432 1.00 80.46 52  A 1 
ATOM 423  C C   . LYS A 1 52  ? -19.779 -5.727  -19.777 1.00 81.26 52  A 1 
ATOM 424  O O   . LYS A 1 52  ? -20.555 -5.272  -18.938 1.00 75.11 52  A 1 
ATOM 425  C CB  . LYS A 1 52  ? -18.041 -6.881  -18.360 1.00 74.35 52  A 1 
ATOM 426  C CG  . LYS A 1 52  ? -16.563 -7.277  -18.323 1.00 66.73 52  A 1 
ATOM 427  C CD  . LYS A 1 52  ? -16.346 -8.439  -17.354 1.00 60.98 52  A 1 
ATOM 428  C CE  . LYS A 1 52  ? -14.882 -8.866  -17.380 1.00 55.86 52  A 1 
ATOM 429  N NZ  . LYS A 1 52  ? -14.624 -10.029 -16.505 1.00 49.52 52  A 1 
ATOM 430  N N   . PRO A 1 53  ? -20.200 -6.195  -20.960 1.00 80.03 53  A 1 
ATOM 431  C CA  . PRO A 1 53  ? -21.613 -6.241  -21.299 1.00 79.52 53  A 1 
ATOM 432  C C   . PRO A 1 53  ? -22.352 -7.216  -20.382 1.00 80.68 53  A 1 
ATOM 433  O O   . PRO A 1 53  ? -21.827 -8.263  -20.000 1.00 75.02 53  A 1 
ATOM 434  C CB  . PRO A 1 53  ? -21.650 -6.658  -22.770 1.00 74.56 53  A 1 
ATOM 435  C CG  . PRO A 1 53  ? -20.386 -7.493  -22.937 1.00 70.94 53  A 1 
ATOM 436  C CD  . PRO A 1 53  ? -19.393 -6.810  -22.016 1.00 73.56 53  A 1 
ATOM 437  N N   . LYS A 1 54  ? -23.610 -6.904  -20.053 1.00 75.16 54  A 1 
ATOM 438  C CA  . LYS A 1 54  ? -24.474 -7.826  -19.305 1.00 75.92 54  A 1 
ATOM 439  C C   . LYS A 1 54  ? -24.706 -9.136  -20.075 1.00 76.70 54  A 1 
ATOM 440  O O   . LYS A 1 54  ? -24.707 -10.208 -19.483 1.00 69.85 54  A 1 
ATOM 441  C CB  . LYS A 1 54  ? -25.833 -7.175  -18.988 1.00 71.02 54  A 1 
ATOM 442  C CG  . LYS A 1 54  ? -25.785 -6.167  -17.823 1.00 65.66 54  A 1 
ATOM 443  C CD  . LYS A 1 54  ? -27.201 -5.665  -17.498 1.00 59.89 54  A 1 
ATOM 444  C CE  . LYS A 1 54  ? -27.201 -4.720  -16.293 1.00 54.98 54  A 1 
ATOM 445  N NZ  . LYS A 1 54  ? -28.569 -4.205  -15.979 1.00 49.23 54  A 1 
ATOM 446  N N   . ASN A 1 55  ? -24.904 -9.043  -21.392 1.00 76.63 55  A 1 
ATOM 447  C CA  . ASN A 1 55  ? -25.052 -10.208 -22.261 1.00 78.59 55  A 1 
ATOM 448  C C   . ASN A 1 55  ? -23.680 -10.704 -22.738 1.00 79.10 55  A 1 
ATOM 449  O O   . ASN A 1 55  ? -22.944 -9.962  -23.380 1.00 72.36 55  A 1 
ATOM 450  C CB  . ASN A 1 55  ? -25.999 -9.883  -23.430 1.00 71.74 55  A 1 
ATOM 451  C CG  . ASN A 1 55  ? -27.389 -10.478 -23.247 1.00 65.59 55  A 1 
ATOM 452  O OD1 . ASN A 1 55  ? -27.656 -11.256 -22.355 1.00 56.01 55  A 1 
ATOM 453  N ND2 . ASN A 1 55  ? -28.315 -10.131 -24.123 1.00 58.91 55  A 1 
ATOM 454  N N   . SER A 1 56  ? -23.381 -11.981 -22.517 1.00 73.25 56  A 1 
ATOM 455  C CA  . SER A 1 56  ? -22.091 -12.599 -22.835 1.00 72.05 56  A 1 
ATOM 456  C C   . SER A 1 56  ? -21.680 -12.536 -24.312 1.00 72.99 56  A 1 
ATOM 457  O O   . SER A 1 56  ? -20.503 -12.718 -24.614 1.00 66.29 56  A 1 
ATOM 458  C CB  . SER A 1 56  ? -22.112 -14.075 -22.419 1.00 65.52 56  A 1 
ATOM 459  O OG  . SER A 1 56  ? -23.133 -14.776 -23.105 1.00 58.20 56  A 1 
ATOM 460  N N   . LYS A 1 57  ? -22.635 -12.344 -25.219 1.00 71.95 57  A 1 
ATOM 461  C CA  . LYS A 1 57  ? -22.388 -12.279 -26.665 1.00 72.20 57  A 1 
ATOM 462  C C   . LYS A 1 57  ? -21.933 -10.905 -27.164 1.00 73.47 57  A 1 
ATOM 463  O O   . LYS A 1 57  ? -21.413 -10.826 -28.267 1.00 67.42 57  A 1 
ATOM 464  C CB  . LYS A 1 57  ? -23.642 -12.707 -27.451 1.00 66.20 57  A 1 
ATOM 465  C CG  . LYS A 1 57  ? -23.899 -14.219 -27.426 1.00 61.11 57  A 1 
ATOM 466  C CD  . LYS A 1 57  ? -25.024 -14.567 -28.423 1.00 55.89 57  A 1 
ATOM 467  C CE  . LYS A 1 57  ? -25.226 -16.082 -28.522 1.00 51.37 57  A 1 
ATOM 468  N NZ  . LYS A 1 57  ? -26.226 -16.432 -29.570 1.00 44.11 57  A 1 
ATOM 469  N N   . GLN A 1 58  ? -22.181 -9.822  -26.430 1.00 76.45 58  A 1 
ATOM 470  C CA  . GLN A 1 58  ? -21.808 -8.496  -26.901 1.00 78.51 58  A 1 
ATOM 471  C C   . GLN A 1 58  ? -20.318 -8.235  -26.682 1.00 79.87 58  A 1 
ATOM 472  O O   . GLN A 1 58  ? -19.743 -8.700  -25.698 1.00 74.18 58  A 1 
ATOM 473  C CB  . GLN A 1 58  ? -22.690 -7.416  -26.274 1.00 72.09 58  A 1 
ATOM 474  C CG  . GLN A 1 58  ? -24.055 -7.340  -26.981 1.00 65.54 58  A 1 
ATOM 475  C CD  . GLN A 1 58  ? -24.960 -6.245  -26.410 1.00 58.48 58  A 1 
ATOM 476  O OE1 . GLN A 1 58  ? -24.802 -5.777  -25.303 1.00 54.63 58  A 1 
ATOM 477  N NE2 . GLN A 1 58  ? -25.954 -5.820  -27.152 1.00 50.83 58  A 1 
ATOM 478  N N   . ALA A 1 59  ? -19.696 -7.462  -27.600 1.00 76.97 59  A 1 
ATOM 479  C CA  . ALA A 1 59  ? -18.320 -7.023  -27.458 1.00 77.43 59  A 1 
ATOM 480  C C   . ALA A 1 59  ? -18.148 -6.157  -26.199 1.00 79.05 59  A 1 
ATOM 481  O O   . ALA A 1 59  ? -19.055 -5.425  -25.792 1.00 72.99 59  A 1 
ATOM 482  C CB  . ALA A 1 59  ? -17.889 -6.295  -28.730 1.00 71.79 59  A 1 
ATOM 483  N N   . GLU A 1 60  ? -16.977 -6.251  -25.591 1.00 82.15 60  A 1 
ATOM 484  C CA  . GLU A 1 60  ? -16.624 -5.386  -24.475 1.00 83.32 60  A 1 
ATOM 485  C C   . GLU A 1 60  ? -16.534 -3.938  -24.954 1.00 84.82 60  A 1 
ATOM 486  O O   . GLU A 1 60  ? -15.822 -3.632  -25.904 1.00 81.67 60  A 1 
ATOM 487  C CB  . GLU A 1 60  ? -15.318 -5.890  -23.847 1.00 78.05 60  A 1 
ATOM 488  C CG  . GLU A 1 60  ? -14.939 -5.112  -22.580 1.00 69.54 60  A 1 
ATOM 489  C CD  . GLU A 1 60  ? -13.793 -5.793  -21.823 1.00 63.17 60  A 1 
ATOM 490  O OE1 . GLU A 1 60  ? -13.691 -5.637  -20.580 1.00 59.78 60  A 1 
ATOM 491  O OE2 . GLU A 1 60  ? -12.964 -6.508  -22.417 1.00 57.71 60  A 1 
ATOM 492  N N   . ARG A 1 61  ? -17.244 -3.035  -24.281 1.00 82.11 61  A 1 
ATOM 493  C CA  . ARG A 1 61  ? -17.213 -1.610  -24.585 1.00 84.18 61  A 1 
ATOM 494  C C   . ARG A 1 61  ? -16.089 -0.944  -23.801 1.00 86.03 61  A 1 
ATOM 495  O O   . ARG A 1 61  ? -15.959 -1.159  -22.597 1.00 81.92 61  A 1 
ATOM 496  C CB  . ARG A 1 61  ? -18.595 -0.988  -24.328 1.00 78.98 61  A 1 
ATOM 497  C CG  . ARG A 1 61  ? -18.648 0.492   -24.730 1.00 69.02 61  A 1 
ATOM 498  C CD  . ARG A 1 61  ? -20.056 1.089   -24.537 1.00 65.64 61  A 1 
ATOM 499  N NE  . ARG A 1 61  ? -20.065 2.521   -24.813 1.00 59.78 61  A 1 
ATOM 500  C CZ  . ARG A 1 61  ? -21.115 3.332   -24.750 1.00 53.46 61  A 1 
ATOM 501  N NH1 . ARG A 1 61  ? -22.306 2.882   -24.449 1.00 50.74 61  A 1 
ATOM 502  N NH2 . ARG A 1 61  ? -20.972 4.606   -24.972 1.00 47.15 61  A 1 
ATOM 503  N N   . GLU A 1 62  ? -15.311 -0.105  -24.485 1.00 86.65 62  A 1 
ATOM 504  C CA  . GLU A 1 62  ? -14.375 0.814   -23.856 1.00 88.16 62  A 1 
ATOM 505  C C   . GLU A 1 62  ? -14.975 2.218   -23.848 1.00 89.98 62  A 1 
ATOM 506  O O   . GLU A 1 62  ? -15.450 2.716   -24.869 1.00 86.47 62  A 1 
ATOM 507  C CB  . GLU A 1 62  ? -13.014 0.718   -24.554 1.00 83.48 62  A 1 
ATOM 508  C CG  . GLU A 1 62  ? -11.911 1.486   -23.816 1.00 74.50 62  A 1 
ATOM 509  C CD  . GLU A 1 62  ? -10.501 1.034   -24.237 1.00 70.27 62  A 1 
ATOM 510  O OE1 . GLU A 1 62  ? -9.576  1.144   -23.392 1.00 65.12 62  A 1 
ATOM 511  O OE2 . GLU A 1 62  ? -10.334 0.504   -25.356 1.00 64.34 62  A 1 
ATOM 512  N N   . GLU A 1 63  ? -15.000 2.843   -22.669 1.00 89.43 63  A 1 
ATOM 513  C CA  . GLU A 1 63  ? -15.459 4.215   -22.476 1.00 91.27 63  A 1 
ATOM 514  C C   . GLU A 1 63  ? -14.253 5.112   -22.219 1.00 93.11 63  A 1 
ATOM 515  O O   . GLU A 1 63  ? -13.458 4.835   -21.323 1.00 89.72 63  A 1 
ATOM 516  C CB  . GLU A 1 63  ? -16.480 4.245   -21.335 1.00 86.55 63  A 1 
ATOM 517  C CG  . GLU A 1 63  ? -17.100 5.637   -21.133 1.00 74.31 63  A 1 
ATOM 518  C CD  . GLU A 1 63  ? -18.189 5.647   -20.049 1.00 69.06 63  A 1 
ATOM 519  O OE1 . GLU A 1 63  ? -18.843 6.699   -19.902 1.00 63.53 63  A 1 
ATOM 520  O OE2 . GLU A 1 63  ? -18.387 4.608   -19.380 1.00 62.75 63  A 1 
ATOM 521  N N   . LYS A 1 64  ? -14.138 6.192   -22.986 1.00 93.27 64  A 1 
ATOM 522  C CA  . LYS A 1 64  ? -13.132 7.227   -22.812 1.00 94.75 64  A 1 
ATOM 523  C C   . LYS A 1 64  ? -13.765 8.470   -22.192 1.00 94.71 64  A 1 
ATOM 524  O O   . LYS A 1 64  ? -14.807 8.928   -22.652 1.00 90.75 64  A 1 
ATOM 525  C CB  . LYS A 1 64  ? -12.446 7.529   -24.161 1.00 92.68 64  A 1 
ATOM 526  C CG  . LYS A 1 64  ? -11.366 8.613   -24.009 1.00 88.20 64  A 1 
ATOM 527  C CD  . LYS A 1 64  ? -10.651 8.968   -25.331 1.00 86.46 64  A 1 
ATOM 528  C CE  . LYS A 1 64  ? -9.712  10.125  -24.966 1.00 77.79 64  A 1 
ATOM 529  N NZ  . LYS A 1 64  ? -8.838  10.618  -26.047 1.00 70.57 64  A 1 
ATOM 530  N N   . ARG A 1 65  ? -13.089 9.059   -21.208 1.00 95.23 65  A 1 
ATOM 531  C CA  . ARG A 1 65  ? -13.433 10.356  -20.619 1.00 94.45 65  A 1 
ATOM 532  C C   . ARG A 1 65  ? -12.181 11.217  -20.496 1.00 95.59 65  A 1 
ATOM 533  O O   . ARG A 1 65  ? -11.191 10.778  -19.927 1.00 93.66 65  A 1 
ATOM 534  C CB  . ARG A 1 65  ? -14.114 10.117  -19.260 1.00 90.90 65  A 1 
ATOM 535  C CG  . ARG A 1 65  ? -14.530 11.424  -18.587 1.00 82.03 65  A 1 
ATOM 536  C CD  . ARG A 1 65  ? -15.125 11.151  -17.195 1.00 81.87 65  A 1 
ATOM 537  N NE  . ARG A 1 65  ? -15.454 12.407  -16.508 1.00 76.49 65  A 1 
ATOM 538  C CZ  . ARG A 1 65  ? -15.730 12.548  -15.227 1.00 75.07 65  A 1 
ATOM 539  N NH1 . ARG A 1 65  ? -15.769 11.517  -14.425 1.00 69.50 65  A 1 
ATOM 540  N NH2 . ARG A 1 65  ? -15.967 13.728  -14.727 1.00 65.98 65  A 1 
ATOM 541  N N   . VAL A 1 66  ? -12.250 12.462  -20.974 1.00 96.04 66  A 1 
ATOM 542  C CA  . VAL A 1 66  ? -11.193 13.454  -20.766 1.00 96.58 66  A 1 
ATOM 543  C C   . VAL A 1 66  ? -11.314 14.026  -19.353 1.00 96.70 66  A 1 
ATOM 544  O O   . VAL A 1 66  ? -12.409 14.425  -18.948 1.00 94.55 66  A 1 
ATOM 545  C CB  . VAL A 1 66  ? -11.238 14.561  -21.829 1.00 95.55 66  A 1 
ATOM 546  C CG1 . VAL A 1 66  ? -10.076 15.547  -21.662 1.00 89.98 66  A 1 
ATOM 547  C CG2 . VAL A 1 66  ? -11.160 13.961  -23.238 1.00 90.04 66  A 1 
ATOM 548  N N   . LEU A 1 67  ? -10.208 14.050  -18.605 1.00 95.90 67  A 1 
ATOM 549  C CA  . LEU A 1 67  ? -10.142 14.563  -17.238 1.00 95.87 67  A 1 
ATOM 550  C C   . LEU A 1 67  ? -9.354  15.877  -17.141 1.00 95.64 67  A 1 
ATOM 551  O O   . LEU A 1 67  ? -9.691  16.714  -16.306 1.00 88.84 67  A 1 
ATOM 552  C CB  . LEU A 1 67  ? -9.527  13.498  -16.312 1.00 94.68 67  A 1 
ATOM 553  C CG  . LEU A 1 67  ? -10.240 12.130  -16.265 1.00 94.84 67  A 1 
ATOM 554  C CD1 . LEU A 1 67  ? -9.535  11.245  -15.236 1.00 90.72 67  A 1 
ATOM 555  C CD2 . LEU A 1 67  ? -11.708 12.241  -15.869 1.00 89.94 67  A 1 
ATOM 556  N N   . GLY A 1 68  ? -8.316  16.063  -17.951 1.00 95.80 68  A 1 
ATOM 557  C CA  . GLY A 1 68  ? -7.407  17.200  -17.864 1.00 95.96 68  A 1 
ATOM 558  C C   . GLY A 1 68  ? -6.264  16.960  -16.875 1.00 96.77 68  A 1 
ATOM 559  O O   . GLY A 1 68  ? -5.607  15.913  -16.909 1.00 94.21 68  A 1 
ATOM 560  N N   . LEU A 1 69  ? -5.999  17.910  -15.980 1.00 96.83 69  A 1 
ATOM 561  C CA  . LEU A 1 69  ? -4.932  17.810  -14.981 1.00 97.12 69  A 1 
ATOM 562  C C   . LEU A 1 69  ? -5.395  16.991  -13.773 1.00 97.47 69  A 1 
ATOM 563  O O   . LEU A 1 69  ? -6.284  17.402  -13.042 1.00 96.02 69  A 1 
ATOM 564  C CB  . LEU A 1 69  ? -4.470  19.217  -14.578 1.00 96.49 69  A 1 
ATOM 565  C CG  . LEU A 1 69  ? -3.287  19.215  -13.593 1.00 95.57 69  A 1 
ATOM 566  C CD1 . LEU A 1 69  ? -1.994  18.699  -14.248 1.00 90.85 69  A 1 
ATOM 567  C CD2 . LEU A 1 69  ? -3.003  20.632  -13.101 1.00 90.49 69  A 1 
ATOM 568  N N   . VAL A 1 70  ? -4.748  15.850  -13.528 1.00 97.75 70  A 1 
ATOM 569  C CA  . VAL A 1 70  ? -5.131  14.913  -12.472 1.00 97.85 70  A 1 
ATOM 570  C C   . VAL A 1 70  ? -4.034  14.763  -11.428 1.00 97.94 70  A 1 
ATOM 571  O O   . VAL A 1 70  ? -2.880  14.508  -11.766 1.00 96.99 70  A 1 
ATOM 572  C CB  . VAL A 1 70  ? -5.538  13.548  -13.068 1.00 96.99 70  A 1 
ATOM 573  C CG1 . VAL A 1 70  ? -5.825  12.486  -11.994 1.00 93.34 70  A 1 
ATOM 574  C CG2 . VAL A 1 70  ? -6.806  13.693  -13.916 1.00 93.17 70  A 1 
ATOM 575  N N   . LEU A 1 71  ? -4.408  14.841  -10.155 1.00 97.92 71  A 1 
ATOM 576  C CA  . LEU A 1 71  ? -3.616  14.346  -9.031  1.00 98.02 71  A 1 
ATOM 577  C C   . LEU A 1 71  ? -4.150  12.972  -8.631  1.00 98.09 71  A 1 
ATOM 578  O O   . LEU A 1 71  ? -5.197  12.866  -8.008  1.00 96.92 71  A 1 
ATOM 579  C CB  . LEU A 1 71  ? -3.625  15.378  -7.893  1.00 97.65 71  A 1 
ATOM 580  C CG  . LEU A 1 71  ? -2.653  15.069  -6.734  1.00 96.43 71  A 1 
ATOM 581  C CD1 . LEU A 1 71  ? -2.495  16.311  -5.861  1.00 90.93 71  A 1 
ATOM 582  C CD2 . LEU A 1 71  ? -3.116  13.942  -5.807  1.00 89.91 71  A 1 
ATOM 583  N N   . LEU A 1 72  ? -3.415  11.914  -8.969  1.00 98.11 72  A 1 
ATOM 584  C CA  . LEU A 1 72  ? -3.742  10.546  -8.577  1.00 98.18 72  A 1 
ATOM 585  C C   . LEU A 1 72  ? -3.074  10.208  -7.247  1.00 98.17 72  A 1 
ATOM 586  O O   . LEU A 1 72  ? -1.852  10.287  -7.122  1.00 97.15 72  A 1 
ATOM 587  C CB  . LEU A 1 72  ? -3.323  9.590   -9.703  1.00 97.70 72  A 1 
ATOM 588  C CG  . LEU A 1 72  ? -3.529  8.099   -9.372  1.00 96.79 72  A 1 
ATOM 589  C CD1 . LEU A 1 72  ? -4.999  7.739   -9.183  1.00 93.48 72  A 1 
ATOM 590  C CD2 . LEU A 1 72  ? -2.984  7.243   -10.509 1.00 92.87 72  A 1 
ATOM 591  N N   . ARG A 1 73  ? -3.856  9.772   -6.260  1.00 97.88 73  A 1 
ATOM 592  C CA  . ARG A 1 73  ? -3.318  9.310   -4.981  1.00 97.99 73  A 1 
ATOM 593  C C   . ARG A 1 73  ? -2.611  7.963   -5.149  1.00 97.97 73  A 1 
ATOM 594  O O   . ARG A 1 73  ? -3.189  7.001   -5.644  1.00 96.67 73  A 1 
ATOM 595  C CB  . ARG A 1 73  ? -4.435  9.279   -3.927  1.00 97.13 73  A 1 
ATOM 596  C CG  . ARG A 1 73  ? -3.873  9.003   -2.529  1.00 94.77 73  A 1 
ATOM 597  C CD  . ARG A 1 73  ? -4.991  8.956   -1.488  1.00 92.08 73  A 1 
ATOM 598  N NE  . ARG A 1 73  ? -4.468  8.596   -0.160  1.00 89.27 73  A 1 
ATOM 599  C CZ  . ARG A 1 73  ? -4.120  9.401   0.826   1.00 89.38 73  A 1 
ATOM 600  N NH1 . ARG A 1 73  ? -4.240  10.691  0.757   1.00 79.38 73  A 1 
ATOM 601  N NH2 . ARG A 1 73  ? -3.643  8.900   1.921   1.00 84.04 73  A 1 
ATOM 602  N N   . GLY A 1 74  ? -1.379  7.871   -4.643  1.00 97.19 74  A 1 
ATOM 603  C CA  . GLY A 1 74  ? -0.528  6.696   -4.818  1.00 97.15 74  A 1 
ATOM 604  C C   . GLY A 1 74  ? -1.104  5.379   -4.294  1.00 97.14 74  A 1 
ATOM 605  O O   . GLY A 1 74  ? -0.837  4.322   -4.865  1.00 95.57 74  A 1 
ATOM 606  N N   . GLU A 1 75  ? -1.935  5.409   -3.248  1.00 97.75 75  A 1 
ATOM 607  C CA  . GLU A 1 75  ? -2.592  4.206   -2.715  1.00 97.25 75  A 1 
ATOM 608  C C   . GLU A 1 75  ? -3.484  3.491   -3.740  1.00 97.34 75  A 1 
ATOM 609  O O   . GLU A 1 75  ? -3.654  2.279   -3.655  1.00 94.87 75  A 1 
ATOM 610  C CB  . GLU A 1 75  ? -3.417  4.574   -1.472  1.00 95.45 75  A 1 
ATOM 611  C CG  . GLU A 1 75  ? -2.522  4.834   -0.257  1.00 84.56 75  A 1 
ATOM 612  C CD  . GLU A 1 75  ? -3.274  5.419   0.945   1.00 78.09 75  A 1 
ATOM 613  O OE1 . GLU A 1 75  ? -2.587  5.800   1.915   1.00 71.15 75  A 1 
ATOM 614  O OE2 . GLU A 1 75  ? -4.501  5.604   0.869   1.00 69.75 75  A 1 
ATOM 615  N N   . ASN A 1 76  ? -3.999  4.210   -4.726  1.00 97.55 76  A 1 
ATOM 616  C CA  . ASN A 1 76  ? -4.869  3.675   -5.768  1.00 97.40 76  A 1 
ATOM 617  C C   . ASN A 1 76  ? -4.118  3.279   -7.046  1.00 97.60 76  A 1 
ATOM 618  O O   . ASN A 1 76  ? -4.726  2.749   -7.971  1.00 95.40 76  A 1 
ATOM 619  C CB  . ASN A 1 76  ? -5.993  4.684   -6.038  1.00 96.33 76  A 1 
ATOM 620  C CG  . ASN A 1 76  ? -6.783  4.964   -4.780  1.00 93.71 76  A 1 
ATOM 621  O OD1 . ASN A 1 76  ? -7.323  4.077   -4.142  1.00 81.36 76  A 1 
ATOM 622  N ND2 . ASN A 1 76  ? -6.838  6.209   -4.357  1.00 81.96 76  A 1 
ATOM 623  N N   . LEU A 1 77  ? -2.803  3.525   -7.110  1.00 97.78 77  A 1 
ATOM 624  C CA  . LEU A 1 77  ? -1.966  3.142   -8.237  1.00 97.94 77  A 1 
ATOM 625  C C   . LEU A 1 77  ? -1.509  1.684   -8.086  1.00 98.05 77  A 1 
ATOM 626  O O   . LEU A 1 77  ? -0.973  1.303   -7.050  1.00 96.66 77  A 1 
ATOM 627  C CB  . LEU A 1 77  ? -0.776  4.115   -8.316  1.00 97.52 77  A 1 
ATOM 628  C CG  . LEU A 1 77  ? 0.208   3.808   -9.460  1.00 96.96 77  A 1 
ATOM 629  C CD1 . LEU A 1 77  ? -0.417  4.033   -10.830 1.00 93.30 77  A 1 
ATOM 630  C CD2 . LEU A 1 77  ? 1.431   4.713   -9.321  1.00 93.32 77  A 1 
ATOM 631  N N   . VAL A 1 78  ? -1.666  0.894   -9.153  1.00 97.83 78  A 1 
ATOM 632  C CA  . VAL A 1 78  ? -1.124  -0.466  -9.251  1.00 97.73 78  A 1 
ATOM 633  C C   . VAL A 1 78  ? 0.200   -0.453  -10.007 1.00 97.67 78  A 1 
ATOM 634  O O   . VAL A 1 78  ? 1.222   -0.908  -9.479  1.00 96.13 78  A 1 
ATOM 635  C CB  . VAL A 1 78  ? -2.135  -1.424  -9.910  1.00 96.97 78  A 1 
ATOM 636  C CG1 . VAL A 1 78  ? -1.555  -2.834  -10.067 1.00 93.85 78  A 1 
ATOM 637  C CG2 . VAL A 1 78  ? -3.402  -1.532  -9.067  1.00 93.67 78  A 1 
ATOM 638  N N   . SER A 1 79  ? 0.195   0.048   -11.237 1.00 97.51 79  A 1 
ATOM 639  C CA  . SER A 1 79  ? 1.367   0.044   -12.111 1.00 97.55 79  A 1 
ATOM 640  C C   . SER A 1 79  ? 1.343   1.178   -13.118 1.00 97.48 79  A 1 
ATOM 641  O O   . SER A 1 79  ? 0.294   1.754   -13.407 1.00 95.98 79  A 1 
ATOM 642  C CB  . SER A 1 79  ? 1.486   -1.301  -12.833 1.00 96.41 79  A 1 
ATOM 643  O OG  . SER A 1 79  ? 0.368   -1.549  -13.655 1.00 92.69 79  A 1 
ATOM 644  N N   . MET A 1 80  ? 2.516   1.470   -13.675 1.00 97.20 80  A 1 
ATOM 645  C CA  . MET A 1 80  ? 2.717   2.445   -14.740 1.00 97.05 80  A 1 
ATOM 646  C C   . MET A 1 80  ? 3.576   1.844   -15.845 1.00 97.43 80  A 1 
ATOM 647  O O   . MET A 1 80  ? 4.544   1.148   -15.559 1.00 95.71 80  A 1 
ATOM 648  C CB  . MET A 1 80  ? 3.417   3.699   -14.195 1.00 94.77 80  A 1 
ATOM 649  C CG  . MET A 1 80  ? 2.647   4.405   -13.080 1.00 88.09 80  A 1 
ATOM 650  S SD  . MET A 1 80  ? 3.589   5.761   -12.326 1.00 86.87 80  A 1 
ATOM 651  C CE  . MET A 1 80  ? 3.719   6.904   -13.712 1.00 77.50 80  A 1 
ATOM 652  N N   . THR A 1 81  ? 3.248   2.170   -17.095 1.00 97.16 81  A 1 
ATOM 653  C CA  . THR A 1 81  ? 4.074   1.852   -18.258 1.00 96.98 81  A 1 
ATOM 654  C C   . THR A 1 81  ? 4.137   3.062   -19.189 1.00 96.86 81  A 1 
ATOM 655  O O   . THR A 1 81  ? 3.251   3.908   -19.147 1.00 94.92 81  A 1 
ATOM 656  C CB  . THR A 1 81  ? 3.550   0.603   -18.977 1.00 95.28 81  A 1 
ATOM 657  O OG1 . THR A 1 81  ? 4.404   0.260   -20.044 1.00 85.35 81  A 1 
ATOM 658  C CG2 . THR A 1 81  ? 2.144   0.755   -19.557 1.00 84.66 81  A 1 
ATOM 659  N N   . VAL A 1 82  ? 5.179   3.151   -20.003 1.00 96.63 82  A 1 
ATOM 660  C CA  . VAL A 1 82  ? 5.265   4.178   -21.045 1.00 96.65 82  A 1 
ATOM 661  C C   . VAL A 1 82  ? 4.235   3.852   -22.132 1.00 96.40 82  A 1 
ATOM 662  O O   . VAL A 1 82  ? 4.207   2.739   -22.646 1.00 94.40 82  A 1 
ATOM 663  C CB  . VAL A 1 82  ? 6.688   4.281   -21.618 1.00 95.56 82  A 1 
ATOM 664  C CG1 . VAL A 1 82  ? 6.772   5.331   -22.717 1.00 90.83 82  A 1 
ATOM 665  C CG2 . VAL A 1 82  ? 7.682   4.674   -20.512 1.00 91.43 82  A 1 
ATOM 666  N N   . GLU A 1 83  ? 3.383   4.822   -22.455 1.00 95.48 83  A 1 
ATOM 667  C CA  . GLU A 1 83  ? 2.415   4.735   -23.542 1.00 95.00 83  A 1 
ATOM 668  C C   . GLU A 1 83  ? 2.962   5.380   -24.810 1.00 94.85 83  A 1 
ATOM 669  O O   . GLU A 1 83  ? 2.731   4.912   -25.921 1.00 90.44 83  A 1 
ATOM 670  C CB  . GLU A 1 83  ? 1.122   5.447   -23.108 1.00 93.02 83  A 1 
ATOM 671  C CG  . GLU A 1 83  ? -0.013  5.372   -24.145 1.00 88.70 83  A 1 
ATOM 672  C CD  . GLU A 1 83  ? -0.606  3.963   -24.312 1.00 88.73 83  A 1 
ATOM 673  O OE1 . GLU A 1 83  ? -1.535  3.796   -25.124 1.00 81.84 83  A 1 
ATOM 674  O OE2 . GLU A 1 83  ? -0.259  3.038   -23.548 1.00 81.16 83  A 1 
ATOM 675  N N   . GLY A 1 84  ? 3.716   6.472   -24.648 1.00 93.19 84  A 1 
ATOM 676  C CA  . GLY A 1 84  ? 4.313   7.188   -25.752 1.00 93.19 84  A 1 
ATOM 677  C C   . GLY A 1 84  ? 5.384   8.185   -25.298 1.00 94.31 84  A 1 
ATOM 678  O O   . GLY A 1 84  ? 5.535   8.437   -24.105 1.00 90.73 84  A 1 
ATOM 679  N N   . PRO A 1 85  ? 6.122   8.773   -26.271 1.00 93.46 85  A 1 
ATOM 680  C CA  . PRO A 1 85  ? 7.112   9.790   -25.977 1.00 93.55 85  A 1 
ATOM 681  C C   . PRO A 1 85  ? 6.458   11.051  -25.395 1.00 93.93 85  A 1 
ATOM 682  O O   . PRO A 1 85  ? 5.224   11.201  -25.473 1.00 89.77 85  A 1 
ATOM 683  C CB  . PRO A 1 85  ? 7.820   10.049  -27.310 1.00 91.17 85  A 1 
ATOM 684  C CG  . PRO A 1 85  ? 6.723   9.759   -28.335 1.00 89.29 85  A 1 
ATOM 685  C CD  . PRO A 1 85  ? 5.966   8.604   -27.694 1.00 92.37 85  A 1 
ATOM 686  N N   . PRO A 1 86  ? 7.261   11.979  -24.840 1.00 91.82 86  A 1 
ATOM 687  C CA  . PRO A 1 86  ? 6.756   13.294  -24.469 1.00 90.93 86  A 1 
ATOM 688  C C   . PRO A 1 86  ? 6.008   13.931  -25.640 1.00 90.94 86  A 1 
ATOM 689  O O   . PRO A 1 86  ? 6.516   13.902  -26.763 1.00 85.76 86  A 1 
ATOM 690  C CB  . PRO A 1 86  ? 7.989   14.120  -24.079 1.00 87.30 86  A 1 
ATOM 691  C CG  . PRO A 1 86  ? 9.008   13.062  -23.677 1.00 85.74 86  A 1 
ATOM 692  C CD  . PRO A 1 86  ? 8.673   11.882  -24.587 1.00 88.75 86  A 1 
ATOM 693  N N   . PRO A 1 87  ? 4.805   14.502  -25.407 1.00 90.23 87  A 1 
ATOM 694  C CA  . PRO A 1 87  ? 4.122   15.245  -26.446 1.00 88.47 87  A 1 
ATOM 695  C C   . PRO A 1 87  ? 5.054   16.369  -26.896 1.00 87.35 87  A 1 
ATOM 696  O O   . PRO A 1 87  ? 5.633   17.072  -26.069 1.00 79.72 87  A 1 
ATOM 697  C CB  . PRO A 1 87  ? 2.814   15.741  -25.825 1.00 84.90 87  A 1 
ATOM 698  C CG  . PRO A 1 87  ? 3.126   15.777  -24.329 1.00 83.91 87  A 1 
ATOM 699  C CD  . PRO A 1 87  ? 4.116   14.640  -24.140 1.00 87.97 87  A 1 
ATOM 700  N N   . LYS A 1 88  ? 5.222   16.512  -28.201 1.00 84.00 88  A 1 
ATOM 701  C CA  . LYS A 1 88  ? 5.920   17.674  -28.733 1.00 81.55 88  A 1 
ATOM 702  C C   . LYS A 1 88  ? 5.159   18.893  -28.230 1.00 79.57 88  A 1 
ATOM 703  O O   . LYS A 1 88  ? 3.941   18.938  -28.384 1.00 67.42 88  A 1 
ATOM 704  C CB  . LYS A 1 88  ? 5.992   17.644  -30.268 1.00 74.00 88  A 1 
ATOM 705  C CG  . LYS A 1 88  ? 6.916   16.530  -30.783 1.00 64.97 88  A 1 
ATOM 706  C CD  . LYS A 1 88  ? 7.013   16.544  -32.318 1.00 57.36 88  A 1 
ATOM 707  C CE  . LYS A 1 88  ? 7.919   15.420  -32.808 1.00 48.41 88  A 1 
ATOM 708  N NZ  . LYS A 1 88  ? 8.015   15.369  -34.292 1.00 39.92 88  A 1 
ATOM 709  N N   . ASP A 1 89  ? 5.869   19.865  -27.648 1.00 69.01 89  A 1 
ATOM 710  C CA  . ASP A 1 89  ? 5.281   21.154  -27.299 1.00 66.53 89  A 1 
ATOM 711  C C   . ASP A 1 89  ? 4.821   21.832  -28.594 1.00 66.46 89  A 1 
ATOM 712  O O   . ASP A 1 89  ? 5.542   22.632  -29.194 1.00 58.64 89  A 1 
ATOM 713  C CB  . ASP A 1 89  ? 6.272   22.024  -26.499 1.00 59.10 89  A 1 
ATOM 714  C CG  . ASP A 1 89  ? 6.429   21.644  -25.019 1.00 53.99 89  A 1 
ATOM 715  O OD1 . ASP A 1 89  ? 5.429   21.215  -24.414 1.00 48.72 89  A 1 
ATOM 716  O OD2 . ASP A 1 89  ? 7.557   21.810  -24.490 1.00 46.61 89  A 1 
ATOM 717  N N   . THR A 1 90  ? 3.631   21.490  -29.053 1.00 50.76 90  A 1 
ATOM 718  C CA  . THR A 1 90  ? 2.927   22.218  -30.116 1.00 49.93 90  A 1 
ATOM 719  C C   . THR A 1 90  ? 2.570   23.616  -29.644 1.00 50.77 90  A 1 
ATOM 720  O O   . THR A 1 90  ? 2.468   24.525  -30.448 1.00 45.81 90  A 1 
ATOM 721  C CB  . THR A 1 90  ? 1.633   21.506  -30.516 1.00 43.71 90  A 1 
ATOM 722  O OG1 . THR A 1 90  ? 0.898   21.126  -29.368 1.00 39.63 90  A 1 
ATOM 723  C CG2 . THR A 1 90  ? 1.906   20.230  -31.329 1.00 37.64 90  A 1 
ATOM 724  N N   . GLY A 1 91  ? 2.419   23.818  -28.351 1.00 42.50 91  A 1 
ATOM 725  C CA  . GLY A 1 91  ? 2.089   25.105  -27.746 1.00 42.58 91  A 1 
ATOM 726  C C   . GLY A 1 91  ? 3.215   26.125  -27.733 1.00 43.51 91  A 1 
ATOM 727  O O   . GLY A 1 91  ? 2.976   27.260  -27.318 1.00 41.08 91  A 1 
ATOM 728  N N   . ILE A 1 92  ? 4.413   25.809  -28.231 1.00 38.08 92  A 1 
ATOM 729  C CA  . ILE A 1 92  ? 5.206   26.865  -28.857 1.00 37.77 92  A 1 
ATOM 730  C C   . ILE A 1 92  ? 4.482   27.204  -30.164 1.00 37.67 92  A 1 
ATOM 731  O O   . ILE A 1 92  ? 4.906   26.834  -31.255 1.00 36.48 92  A 1 
ATOM 732  C CB  . ILE A 1 92  ? 6.701   26.533  -29.040 1.00 35.23 92  A 1 
ATOM 733  C CG1 . ILE A 1 92  ? 7.313   25.968  -27.738 1.00 33.84 92  A 1 
ATOM 734  C CG2 . ILE A 1 92  ? 7.455   27.804  -29.471 1.00 35.37 92  A 1 
ATOM 735  C CD1 . ILE A 1 92  ? 8.774   25.517  -27.877 1.00 31.86 92  A 1 
ATOM 736  N N   . ALA A 1 93  ? 3.356   27.882  -30.047 1.00 33.69 93  A 1 
ATOM 737  C CA  . ALA A 1 93  ? 3.016   28.866  -31.035 1.00 34.46 93  A 1 
ATOM 738  C C   . ALA A 1 93  ? 4.307   29.680  -31.173 1.00 35.52 93  A 1 
ATOM 739  O O   . ALA A 1 93  ? 4.684   30.432  -30.269 1.00 34.38 93  A 1 
ATOM 740  C CB  . ALA A 1 93  ? 1.822   29.708  -30.567 1.00 31.26 93  A 1 
ATOM 741  N N   . ARG A 1 94  ? 5.025   29.449  -32.262 1.00 33.27 94  A 1 
ATOM 742  C CA  . ARG A 1 94  ? 5.934   30.456  -32.767 1.00 32.93 94  A 1 
ATOM 743  C C   . ARG A 1 94  ? 5.045   31.665  -32.928 1.00 32.73 94  A 1 
ATOM 744  O O   . ARG A 1 94  ? 4.347   31.761  -33.933 1.00 30.86 94  A 1 
ATOM 745  C CB  . ARG A 1 94  ? 6.549   30.058  -34.119 1.00 29.95 94  A 1 
ATOM 746  C CG  . ARG A 1 94  ? 7.720   29.074  -33.990 1.00 27.73 94  A 1 
ATOM 747  C CD  . ARG A 1 94  ? 8.291   28.804  -35.391 1.00 27.16 94  A 1 
ATOM 748  N NE  . ARG A 1 94  ? 9.497   27.957  -35.343 1.00 25.15 94  A 1 
ATOM 749  C CZ  . ARG A 1 94  ? 10.207  27.530  -36.389 1.00 23.79 94  A 1 
ATOM 750  N NH1 . ARG A 1 94  ? 9.843   27.832  -37.611 1.00 21.74 94  A 1 
ATOM 751  N NH2 . ARG A 1 94  ? 11.270  26.800  -36.218 1.00 20.94 94  A 1 
ATOM 752  N N   . VAL A 1 95  ? 4.977   32.517  -31.924 1.00 36.48 95  A 1 
ATOM 753  C CA  . VAL A 1 95  ? 4.559   33.898  -32.111 1.00 39.96 95  A 1 
ATOM 754  C C   . VAL A 1 95  ? 5.449   34.310  -33.259 1.00 40.81 95  A 1 
ATOM 755  O O   . VAL A 1 95  ? 6.667   34.202  -33.102 1.00 38.88 95  A 1 
ATOM 756  C CB  . VAL A 1 95  ? 4.820   34.759  -30.866 1.00 35.99 95  A 1 
ATOM 757  C CG1 . VAL A 1 95  ? 4.377   36.206  -31.113 1.00 33.02 95  A 1 
ATOM 758  C CG2 . VAL A 1 95  ? 4.049   34.218  -29.651 1.00 36.03 95  A 1 
ATOM 759  N N   . PRO A 1 96  ? 4.882   34.575  -34.431 1.00 30.72 96  A 1 
ATOM 760  C CA  . PRO A 1 96  ? 5.697   35.069  -35.513 1.00 32.81 96  A 1 
ATOM 761  C C   . PRO A 1 96  ? 6.400   36.261  -34.898 1.00 32.96 96  A 1 
ATOM 762  O O   . PRO A 1 96  ? 5.737   37.174  -34.415 1.00 30.77 96  A 1 
ATOM 763  C CB  . PRO A 1 96  ? 4.731   35.452  -36.637 1.00 29.63 96  A 1 
ATOM 764  C CG  . PRO A 1 96  ? 3.448   34.703  -36.297 1.00 30.54 96  A 1 
ATOM 765  C CD  . PRO A 1 96  ? 3.491   34.616  -34.765 1.00 33.85 96  A 1 
ATOM 766  N N   . LEU A 1 97  ? 7.720   36.194  -34.802 1.00 35.69 97  A 1 
ATOM 767  C CA  . LEU A 1 97  ? 8.501   37.358  -34.428 1.00 37.91 97  A 1 
ATOM 768  C C   . LEU A 1 97  ? 8.184   38.368  -35.515 1.00 38.16 97  A 1 
ATOM 769  O O   . LEU A 1 97  ? 8.715   38.280  -36.619 1.00 36.88 97  A 1 
ATOM 770  C CB  . LEU A 1 97  ? 9.999   36.978  -34.335 1.00 34.35 97  A 1 
ATOM 771  C CG  . LEU A 1 97  ? 10.469  36.749  -32.892 1.00 32.66 97  A 1 
ATOM 772  C CD1 . LEU A 1 97  ? 11.650  35.769  -32.853 1.00 32.23 97  A 1 
ATOM 773  C CD2 . LEU A 1 97  ? 10.927  38.055  -32.242 1.00 34.88 97  A 1 
ATOM 774  N N   . ALA A 1 98  ? 7.249   39.260  -35.218 1.00 42.04 98  A 1 
ATOM 775  C CA  . ALA A 1 98  ? 6.817   40.316  -36.127 1.00 44.07 98  A 1 
ATOM 776  C C   . ALA A 1 98  ? 7.979   41.249  -36.479 1.00 44.95 98  A 1 
ATOM 777  O O   . ALA A 1 98  ? 7.985   41.889  -37.521 1.00 42.28 98  A 1 
ATOM 778  C CB  . ALA A 1 98  ? 5.667   41.075  -35.462 1.00 38.70 98  A 1 
ATOM 779  N N   . GLY A 1 99  ? 8.998   41.247  -35.644 1.00 36.39 99  A 1 
ATOM 780  C CA  . GLY A 1 99  ? 10.299  41.837  -35.918 1.00 37.61 99  A 1 
ATOM 781  C C   . GLY A 1 99  ? 11.133  41.077  -36.947 1.00 38.46 99  A 1 
ATOM 782  O O   . GLY A 1 99  ? 12.343  41.289  -36.987 1.00 36.01 99  A 1 
ATOM 783  N N   . ALA A 1 100 ? 10.527  40.227  -37.778 1.00 38.03 100 A 1 
ATOM 784  C CA  . ALA A 1 100 ? 11.046  40.074  -39.122 1.00 39.98 100 A 1 
ATOM 785  C C   . ALA A 1 100 ? 10.920  41.457  -39.778 1.00 40.21 100 A 1 
ATOM 786  O O   . ALA A 1 100 ? 9.965   41.727  -40.504 1.00 39.12 100 A 1 
ATOM 787  C CB  . ALA A 1 100 ? 10.286  38.976  -39.868 1.00 36.26 100 A 1 
ATOM 788  N N   . ALA A 1 101 ? 11.837  42.338  -39.410 1.00 40.21 101 A 1 
ATOM 789  C CA  . ALA A 1 101 ? 12.005  43.624  -40.039 1.00 41.82 101 A 1 
ATOM 790  C C   . ALA A 1 101 ? 12.028  43.334  -41.530 1.00 42.16 101 A 1 
ATOM 791  O O   . ALA A 1 101 ? 12.862  42.559  -41.993 1.00 40.22 101 A 1 
ATOM 792  C CB  . ALA A 1 101 ? 13.300  44.268  -39.543 1.00 36.97 101 A 1 
ATOM 793  N N   . GLY A 1 102 ? 11.078  43.916  -42.259 1.00 41.26 102 A 1 
ATOM 794  C CA  . GLY A 1 102 ? 11.099  43.933  -43.705 1.00 41.06 102 A 1 
ATOM 795  C C   . GLY A 1 102 ? 12.487  44.423  -44.068 1.00 41.33 102 A 1 
ATOM 796  O O   . GLY A 1 102 ? 12.832  45.542  -43.705 1.00 39.09 102 A 1 
ATOM 797  N N   . GLY A 1 103 ? 13.307  43.536  -44.624 1.00 44.43 103 A 1 
ATOM 798  C CA  . GLY A 1 103 ? 14.689  43.864  -44.932 1.00 47.23 103 A 1 
ATOM 799  C C   . GLY A 1 103 ? 14.647  45.175  -45.686 1.00 46.97 103 A 1 
ATOM 800  O O   . GLY A 1 103 ? 13.796  45.298  -46.570 1.00 42.96 103 A 1 
ATOM 801  N N   . PRO A 1 104 ? 15.462  46.161  -45.287 1.00 37.19 104 A 1 
ATOM 802  C CA  . PRO A 1 104 ? 15.328  47.528  -45.750 1.00 39.68 104 A 1 
ATOM 803  C C   . PRO A 1 104 ? 15.201  47.463  -47.263 1.00 40.62 104 A 1 
ATOM 804  O O   . PRO A 1 104 ? 16.119  46.993  -47.933 1.00 37.79 104 A 1 
ATOM 805  C CB  . PRO A 1 104 ? 16.578  48.269  -45.275 1.00 34.83 104 A 1 
ATOM 806  C CG  . PRO A 1 104 ? 17.578  47.144  -45.002 1.00 36.45 104 A 1 
ATOM 807  C CD  . PRO A 1 104 ? 16.689  45.996  -44.549 1.00 40.87 104 A 1 
ATOM 808  N N   . GLY A 1 105 ? 14.022  47.809  -47.732 1.00 43.38 105 A 1 
ATOM 809  C CA  . GLY A 1 105 ? 13.718  47.696  -49.147 1.00 45.25 105 A 1 
ATOM 810  C C   . GLY A 1 105 ? 14.770  48.528  -49.830 1.00 44.81 105 A 1 
ATOM 811  O O   . GLY A 1 105 ? 14.775  49.740  -49.667 1.00 41.05 105 A 1 
ATOM 812  N N   . ILE A 1 106 ? 15.716  47.848  -50.476 1.00 42.31 106 A 1 
ATOM 813  C CA  . ILE A 1 106 ? 16.807  48.551  -51.144 1.00 44.62 106 A 1 
ATOM 814  C C   . ILE A 1 106 ? 16.100  49.474  -52.103 1.00 44.79 106 A 1 
ATOM 815  O O   . ILE A 1 106 ? 15.460  49.016  -53.046 1.00 42.19 106 A 1 
ATOM 816  C CB  . ILE A 1 106 ? 17.777  47.583  -51.835 1.00 41.16 106 A 1 
ATOM 817  C CG1 . ILE A 1 106 ? 18.515  46.733  -50.782 1.00 39.29 106 A 1 
ATOM 818  C CG2 . ILE A 1 106 ? 18.776  48.347  -52.720 1.00 39.38 106 A 1 
ATOM 819  C CD1 . ILE A 1 106 ? 19.390  45.602  -51.361 1.00 36.15 106 A 1 
ATOM 820  N N   . GLY A 1 107 ? 16.181  50.777  -51.793 1.00 36.77 107 A 1 
ATOM 821  C CA  . GLY A 1 107 ? 15.685  51.829  -52.654 1.00 39.57 107 A 1 
ATOM 822  C C   . GLY A 1 107 ? 16.488  51.762  -53.933 1.00 39.08 107 A 1 
ATOM 823  O O   . GLY A 1 107 ? 17.457  52.480  -54.098 1.00 37.28 107 A 1 
ATOM 824  N N   . ARG A 1 108 ? 16.121  50.787  -54.761 1.00 35.82 108 A 1 
ATOM 825  C CA  . ARG A 1 108 ? 16.737  50.681  -56.068 1.00 38.96 108 A 1 
ATOM 826  C C   . ARG A 1 108 ? 16.487  51.991  -56.768 1.00 35.73 108 A 1 
ATOM 827  O O   . ARG A 1 108 ? 15.350  52.467  -56.792 1.00 34.09 108 A 1 
ATOM 828  C CB  . ARG A 1 108 ? 16.213  49.487  -56.877 1.00 37.48 108 A 1 
ATOM 829  C CG  . ARG A 1 108 ? 17.278  48.386  -56.968 1.00 37.13 108 A 1 
ATOM 830  C CD  . ARG A 1 108 ? 16.805  47.232  -57.871 1.00 36.43 108 A 1 
ATOM 831  N NE  . ARG A 1 108 ? 17.854  46.208  -58.042 1.00 32.25 108 A 1 
ATOM 832  C CZ  . ARG A 1 108 ? 17.758  45.099  -58.766 1.00 29.90 108 A 1 
ATOM 833  N NH1 . ARG A 1 108 ? 16.664  44.805  -59.413 1.00 27.76 108 A 1 
ATOM 834  N NH2 . ARG A 1 108 ? 18.764  44.276  -58.846 1.00 26.04 108 A 1 
ATOM 835  N N   . ALA A 1 109 ? 17.565  52.569  -57.267 1.00 35.52 109 A 1 
ATOM 836  C CA  . ALA A 1 109 ? 17.589  53.883  -57.864 1.00 38.32 109 A 1 
ATOM 837  C C   . ALA A 1 109 ? 16.457  54.013  -58.871 1.00 36.79 109 A 1 
ATOM 838  O O   . ALA A 1 109 ? 16.177  53.092  -59.644 1.00 34.50 109 A 1 
ATOM 839  C CB  . ALA A 1 109 ? 18.961  54.087  -58.517 1.00 34.68 109 A 1 
ATOM 840  N N   . ALA A 1 110 ? 15.835  55.174  -58.835 1.00 36.50 110 A 1 
ATOM 841  C CA  . ALA A 1 110 ? 14.817  55.563  -59.790 1.00 41.81 110 A 1 
ATOM 842  C C   . ALA A 1 110 ? 15.438  55.544  -61.191 1.00 42.16 110 A 1 
ATOM 843  O O   . ALA A 1 110 ? 16.003  56.528  -61.658 1.00 39.48 110 A 1 
ATOM 844  C CB  . ALA A 1 110 ? 14.271  56.943  -59.396 1.00 37.81 110 A 1 
ATOM 845  N N   . GLY A 1 111 ? 15.398  54.393  -61.815 1.00 36.59 111 A 1 
ATOM 846  C CA  . GLY A 1 111 ? 15.888  54.222  -63.162 1.00 41.52 111 A 1 
ATOM 847  C C   . GLY A 1 111 ? 15.083  55.076  -64.124 1.00 40.71 111 A 1 
ATOM 848  O O   . GLY A 1 111 ? 13.892  55.297  -63.946 1.00 37.66 111 A 1 
ATOM 849  N N   . ARG A 1 112 ? 15.763  55.553  -65.124 1.00 35.27 112 A 1 
ATOM 850  C CA  . ARG A 1 112 ? 15.378  56.665  -65.994 1.00 39.93 112 A 1 
ATOM 851  C C   . ARG A 1 112 ? 14.093  56.547  -66.803 1.00 37.70 112 A 1 
ATOM 852  O O   . ARG A 1 112 ? 13.784  57.524  -67.474 1.00 35.02 112 A 1 
ATOM 853  C CB  . ARG A 1 112 ? 16.512  56.864  -67.012 1.00 36.94 112 A 1 
ATOM 854  C CG  . ARG A 1 112 ? 17.615  57.827  -66.591 1.00 34.97 112 A 1 
ATOM 855  C CD  . ARG A 1 112 ? 18.589  57.960  -67.755 1.00 33.67 112 A 1 
ATOM 856  N NE  . ARG A 1 112 ? 19.609  58.984  -67.520 1.00 30.83 112 A 1 
ATOM 857  C CZ  . ARG A 1 112 ? 20.580  59.322  -68.357 1.00 28.40 112 A 1 
ATOM 858  N NH1 . ARG A 1 112 ? 20.728  58.719  -69.506 1.00 26.69 112 A 1 
ATOM 859  N NH2 . ARG A 1 112 ? 21.420  60.272  -68.052 1.00 28.60 112 A 1 
ATOM 860  N N   . GLY A 1 113 ? 13.450  55.415  -66.867 1.00 38.52 113 A 1 
ATOM 861  C CA  . GLY A 1 113 ? 12.593  55.085  -68.009 1.00 41.46 113 A 1 
ATOM 862  C C   . GLY A 1 113 ? 11.703  56.231  -68.488 1.00 40.63 113 A 1 
ATOM 863  O O   . GLY A 1 113 ? 10.896  56.746  -67.717 1.00 37.10 113 A 1 
ATOM 864  N N   . ILE A 1 114 ? 11.888  56.598  -69.720 1.00 37.11 114 A 1 
ATOM 865  C CA  . ILE A 1 114 ? 11.580  57.938  -70.255 1.00 40.98 114 A 1 
ATOM 866  C C   . ILE A 1 114 ? 10.089  58.269  -70.441 1.00 40.64 114 A 1 
ATOM 867  O O   . ILE A 1 114 ? 9.683   59.324  -69.962 1.00 38.56 114 A 1 
ATOM 868  C CB  . ILE A 1 114 ? 12.328  58.150  -71.590 1.00 36.97 114 A 1 
ATOM 869  C CG1 . ILE A 1 114 ? 13.857  57.939  -71.444 1.00 35.88 114 A 1 
ATOM 870  C CG2 . ILE A 1 114 ? 12.056  59.553  -72.193 1.00 37.65 114 A 1 
ATOM 871  C CD1 . ILE A 1 114 ? 14.599  57.872  -72.791 1.00 35.45 114 A 1 
ATOM 872  N N   . PRO A 1 115 ? 9.376   57.588  -71.280 1.00 35.02 115 A 1 
ATOM 873  C CA  . PRO A 1 115 ? 8.647   58.333  -72.306 1.00 39.44 115 A 1 
ATOM 874  C C   . PRO A 1 115 ? 7.370   59.030  -71.820 1.00 39.03 115 A 1 
ATOM 875  O O   . PRO A 1 115 ? 6.725   58.618  -70.869 1.00 36.26 115 A 1 
ATOM 876  C CB  . PRO A 1 115 ? 8.397   57.336  -73.439 1.00 35.35 115 A 1 
ATOM 877  C CG  . PRO A 1 115 ? 8.334   56.002  -72.710 1.00 35.83 115 A 1 
ATOM 878  C CD  . PRO A 1 115 ? 9.337   56.186  -71.570 1.00 40.04 115 A 1 
ATOM 879  N N   . ALA A 1 116 ? 7.042   60.059  -72.550 1.00 37.08 116 A 1 
ATOM 880  C CA  . ALA A 1 116 ? 6.359   61.244  -72.050 1.00 38.51 116 A 1 
ATOM 881  C C   . ALA A 1 116 ? 4.836   61.309  -72.198 1.00 38.88 116 A 1 
ATOM 882  O O   . ALA A 1 116 ? 4.207   62.132  -71.545 1.00 37.12 116 A 1 
ATOM 883  C CB  . ALA A 1 116 ? 6.976   62.416  -72.819 1.00 34.18 116 A 1 
ATOM 884  N N   . GLY A 1 117 ? 4.267   60.587  -73.147 1.00 35.65 117 A 1 
ATOM 885  C CA  . GLY A 1 117 ? 3.347   61.298  -74.033 1.00 38.13 117 A 1 
ATOM 886  C C   . GLY A 1 117 ? 1.929   61.648  -73.579 1.00 38.39 117 A 1 
ATOM 887  O O   . GLY A 1 117 ? 1.685   62.728  -73.059 1.00 34.86 117 A 1 
ATOM 888  N N   . VAL A 1 118 ? 0.970   60.833  -73.925 1.00 33.49 118 A 1 
ATOM 889  C CA  . VAL A 1 118 ? -0.239  61.384  -74.545 1.00 35.97 118 A 1 
ATOM 890  C C   . VAL A 1 118 ? -1.231  62.005  -73.544 1.00 35.97 118 A 1 
ATOM 891  O O   . VAL A 1 118 ? -1.455  61.447  -72.481 1.00 34.19 118 A 1 
ATOM 892  C CB  . VAL A 1 118 ? -0.935  60.336  -75.426 1.00 31.75 118 A 1 
ATOM 893  C CG1 . VAL A 1 118 ? -1.966  60.979  -76.350 1.00 28.73 118 A 1 
ATOM 894  C CG2 . VAL A 1 118 ? 0.056   59.588  -76.332 1.00 33.25 118 A 1 
ATOM 895  N N   . PRO A 1 119 ? -1.822  63.112  -73.879 1.00 31.55 119 A 1 
ATOM 896  C CA  . PRO A 1 119 ? -2.365  64.058  -72.910 1.00 34.97 119 A 1 
ATOM 897  C C   . PRO A 1 119 ? -3.858  63.957  -72.545 1.00 33.85 119 A 1 
ATOM 898  O O   . PRO A 1 119 ? -4.187  63.855  -71.375 1.00 31.43 119 A 1 
ATOM 899  C CB  . PRO A 1 119 ? -2.025  65.425  -73.517 1.00 31.50 119 A 1 
ATOM 900  C CG  . PRO A 1 119 ? -2.113  65.170  -75.015 1.00 33.28 119 A 1 
ATOM 901  C CD  . PRO A 1 119 ? -1.659  63.729  -75.144 1.00 38.07 119 A 1 
ATOM 902  N N   . MET A 1 120 ? -4.736  64.166  -73.503 1.00 38.48 120 A 1 
ATOM 903  C CA  . MET A 1 120 ? -5.843  65.116  -73.267 1.00 40.18 120 A 1 
ATOM 904  C C   . MET A 1 120 ? -7.265  64.595  -72.973 1.00 39.40 120 A 1 
ATOM 905  O O   . MET A 1 120 ? -7.812  64.946  -71.932 1.00 35.83 120 A 1 
ATOM 906  C CB  . MET A 1 120 ? -5.949  66.071  -74.466 1.00 36.50 120 A 1 
ATOM 907  C CG  . MET A 1 120 ? -5.456  67.487  -74.186 1.00 36.16 120 A 1 
ATOM 908  S SD  . MET A 1 120 ? -5.947  68.638  -75.505 1.00 32.96 120 A 1 
ATOM 909  C CE  . MET A 1 120 ? -5.226  70.180  -74.856 1.00 31.00 120 A 1 
ATOM 910  N N   . PRO A 1 121 ? -7.923  64.090  -73.954 1.00 29.30 121 A 1 
ATOM 911  C CA  . PRO A 1 121 ? -9.278  64.551  -74.259 1.00 32.57 121 A 1 
ATOM 912  C C   . PRO A 1 121 ? -10.406 63.794  -73.527 1.00 31.37 121 A 1 
ATOM 913  O O   . PRO A 1 121 ? -10.146 63.019  -72.632 1.00 29.42 121 A 1 
ATOM 914  C CB  . PRO A 1 121 ? -9.358  64.393  -75.783 1.00 28.96 121 A 1 
ATOM 915  C CG  . PRO A 1 121 ? -8.603  63.094  -76.010 1.00 30.99 121 A 1 
ATOM 916  C CD  . PRO A 1 121 ? -7.484  63.180  -74.976 1.00 36.69 121 A 1 
ATOM 917  N N   . GLN A 1 122 ? -11.635 63.846  -73.819 1.00 32.24 122 A 1 
ATOM 918  C CA  . GLN A 1 122 ? -12.580 64.929  -74.066 1.00 36.61 122 A 1 
ATOM 919  C C   . GLN A 1 122 ? -13.987 64.516  -73.592 1.00 35.12 122 A 1 
ATOM 920  O O   . GLN A 1 122 ? -14.583 65.209  -72.789 1.00 32.85 122 A 1 
ATOM 921  C CB  . GLN A 1 122 ? -12.674 65.237  -75.576 1.00 33.98 122 A 1 
ATOM 922  C CG  . GLN A 1 122 ? -12.996 66.695  -75.902 1.00 32.96 122 A 1 
ATOM 923  C CD  . GLN A 1 122 ? -13.146 66.929  -77.421 1.00 30.28 122 A 1 
ATOM 924  O OE1 . GLN A 1 122 ? -13.403 66.022  -78.194 1.00 30.54 122 A 1 
ATOM 925  N NE2 . GLN A 1 122 ? -12.984 68.145  -77.886 1.00 30.16 122 A 1 
ATOM 926  N N   . ALA A 1 123 ? -14.525 63.529  -74.174 1.00 34.37 123 A 1 
ATOM 927  C CA  . ALA A 1 123 ? -15.906 63.607  -74.655 1.00 36.60 123 A 1 
ATOM 928  C C   . ALA A 1 123 ? -17.026 63.363  -73.620 1.00 35.60 123 A 1 
ATOM 929  O O   . ALA A 1 123 ? -16.880 62.593  -72.687 1.00 33.53 123 A 1 
ATOM 930  C CB  . ALA A 1 123 ? -16.053 62.681  -75.860 1.00 32.73 123 A 1 
ATOM 931  N N   . PRO A 1 124 ? -18.153 63.980  -73.846 1.00 31.51 124 A 1 
ATOM 932  C CA  . PRO A 1 124 ? -19.131 64.306  -72.800 1.00 34.70 124 A 1 
ATOM 933  C C   . PRO A 1 124 ? -20.419 63.471  -72.745 1.00 33.50 124 A 1 
ATOM 934  O O   . PRO A 1 124 ? -21.062 63.426  -71.704 1.00 31.03 124 A 1 
ATOM 935  C CB  . PRO A 1 124 ? -19.496 65.751  -73.138 1.00 31.31 124 A 1 
ATOM 936  C CG  . PRO A 1 124 ? -19.502 65.750  -74.666 1.00 32.04 124 A 1 
ATOM 937  C CD  . PRO A 1 124 ? -18.398 64.772  -75.009 1.00 37.23 124 A 1 
ATOM 938  N N   . ALA A 1 125 ? -20.868 63.036  -73.866 1.00 35.38 125 A 1 
ATOM 939  C CA  . ALA A 1 125 ? -22.299 62.906  -74.180 1.00 37.44 125 A 1 
ATOM 940  C C   . ALA A 1 125 ? -22.999 61.689  -73.528 1.00 36.25 125 A 1 
ATOM 941  O O   . ALA A 1 125 ? -22.366 60.901  -72.856 1.00 34.44 125 A 1 
ATOM 942  C CB  . ALA A 1 125 ? -22.411 62.885  -75.705 1.00 34.03 125 A 1 
ATOM 943  N N   . GLY A 1 126 ? -24.263 61.443  -73.635 1.00 34.37 126 A 1 
ATOM 944  C CA  . GLY A 1 126 ? -25.336 62.111  -74.369 1.00 36.87 126 A 1 
ATOM 945  C C   . GLY A 1 126 ? -26.647 61.343  -74.260 1.00 35.89 126 A 1 
ATOM 946  O O   . GLY A 1 126 ? -27.555 61.756  -73.547 1.00 33.12 126 A 1 
ATOM 947  N N   . LEU A 1 127 ? -26.760 60.263  -74.953 1.00 35.08 127 A 1 
ATOM 948  C CA  . LEU A 1 127 ? -28.067 59.834  -75.454 1.00 37.56 127 A 1 
ATOM 949  C C   . LEU A 1 127 ? -29.017 59.211  -74.407 1.00 37.42 127 A 1 
ATOM 950  O O   . LEU A 1 127 ? -28.639 58.420  -73.567 1.00 33.37 127 A 1 
ATOM 951  C CB  . LEU A 1 127 ? -27.882 58.907  -76.660 1.00 32.37 127 A 1 
ATOM 952  C CG  . LEU A 1 127 ? -27.603 59.657  -77.966 1.00 29.43 127 A 1 
ATOM 953  C CD1 . LEU A 1 127 ? -27.058 58.687  -79.014 1.00 29.63 127 A 1 
ATOM 954  C CD2 . LEU A 1 127 ? -28.866 60.309  -78.528 1.00 32.70 127 A 1 
ATOM 955  N N   . ALA A 1 128 ? -30.270 59.585  -74.577 1.00 32.21 128 A 1 
ATOM 956  C CA  . ALA A 1 128 ? -31.329 59.530  -73.576 1.00 37.08 128 A 1 
ATOM 957  C C   . ALA A 1 128 ? -32.315 58.352  -73.662 1.00 36.85 128 A 1 
ATOM 958  O O   . ALA A 1 128 ? -33.180 58.232  -72.799 1.00 35.74 128 A 1 
ATOM 959  C CB  . ALA A 1 128 ? -32.121 60.831  -73.748 1.00 34.29 128 A 1 
ATOM 960  N N   . GLY A 1 129 ? -32.227 57.589  -74.670 1.00 35.45 129 A 1 
ATOM 961  C CA  . GLY A 1 129 ? -33.340 56.940  -75.369 1.00 39.18 129 A 1 
ATOM 962  C C   . GLY A 1 129 ? -34.471 56.205  -74.616 1.00 38.84 129 A 1 
ATOM 963  O O   . GLY A 1 129 ? -34.563 56.234  -73.398 1.00 36.29 129 A 1 
ATOM 964  N N   . PRO A 1 130 ? -35.354 55.630  -75.344 1.00 35.69 130 A 1 
ATOM 965  C CA  . PRO A 1 130 ? -36.794 55.835  -75.216 1.00 40.41 130 A 1 
ATOM 966  C C   . PRO A 1 130 ? -37.570 54.893  -74.281 1.00 40.62 130 A 1 
ATOM 967  O O   . PRO A 1 130 ? -37.083 53.925  -73.731 1.00 37.54 130 A 1 
ATOM 968  C CB  . PRO A 1 130 ? -37.316 55.720  -76.655 1.00 36.49 130 A 1 
ATOM 969  C CG  . PRO A 1 130 ? -36.378 54.691  -77.260 1.00 36.61 130 A 1 
ATOM 970  C CD  . PRO A 1 130 ? -35.047 55.040  -76.615 1.00 41.51 130 A 1 
ATOM 971  N N   . VAL A 1 131 ? -38.817 55.224  -74.195 1.00 33.08 131 A 1 
ATOM 972  C CA  . VAL A 1 131 ? -39.791 54.972  -73.111 1.00 38.76 131 A 1 
ATOM 973  C C   . VAL A 1 131 ? -40.544 53.630  -73.143 1.00 38.53 131 A 1 
ATOM 974  O O   . VAL A 1 131 ? -40.910 53.109  -72.092 1.00 36.55 131 A 1 
ATOM 975  C CB  . VAL A 1 131 ? -40.859 56.083  -73.177 1.00 34.47 131 A 1 
ATOM 976  C CG1 . VAL A 1 131 ? -41.878 56.047  -72.042 1.00 31.05 131 A 1 
ATOM 977  C CG2 . VAL A 1 131 ? -40.258 57.488  -73.209 1.00 34.30 131 A 1 
ATOM 978  N N   . ARG A 1 132 ? -40.924 53.246  -74.319 1.00 31.07 132 A 1 
ATOM 979  C CA  . ARG A 1 132 ? -42.126 52.410  -74.574 1.00 36.50 132 A 1 
ATOM 980  C C   . ARG A 1 132 ? -42.053 50.990  -73.959 1.00 34.16 132 A 1 
ATOM 981  O O   . ARG A 1 132 ? -41.010 50.581  -73.521 1.00 32.57 132 A 1 
ATOM 982  C CB  . ARG A 1 132 ? -42.359 52.331  -76.086 1.00 34.47 132 A 1 
ATOM 983  C CG  . ARG A 1 132 ? -43.050 53.554  -76.684 1.00 34.19 132 A 1 
ATOM 984  C CD  . ARG A 1 132 ? -43.346 53.301  -78.166 1.00 32.63 132 A 1 
ATOM 985  N NE  . ARG A 1 132 ? -44.076 54.417  -78.803 1.00 30.29 132 A 1 
ATOM 986  C CZ  . ARG A 1 132 ? -44.486 54.478  -80.066 1.00 28.04 132 A 1 
ATOM 987  N NH1 . ARG A 1 132 ? -44.226 53.508  -80.899 1.00 25.87 132 A 1 
ATOM 988  N NH2 . ARG A 1 132 ? -45.147 55.508  -80.507 1.00 26.62 132 A 1 
ATOM 989  N N   . GLY A 1 133 ? -42.997 50.183  -73.908 1.00 37.72 133 A 1 
ATOM 990  C CA  . GLY A 1 133 ? -44.361 50.085  -74.381 1.00 41.11 133 A 1 
ATOM 991  C C   . GLY A 1 133 ? -45.043 48.875  -73.725 1.00 40.18 133 A 1 
ATOM 992  O O   . GLY A 1 133 ? -44.528 48.278  -72.788 1.00 36.04 133 A 1 
ATOM 993  N N   . VAL A 1 134 ? -46.177 48.578  -74.248 1.00 36.57 134 A 1 
ATOM 994  C CA  . VAL A 1 134 ? -47.366 48.176  -73.475 1.00 42.41 134 A 1 
ATOM 995  C C   . VAL A 1 134 ? -47.562 46.689  -73.175 1.00 42.51 134 A 1 
ATOM 996  O O   . VAL A 1 134 ? -48.056 46.333  -72.107 1.00 38.72 134 A 1 
ATOM 997  C CB  . VAL A 1 134 ? -48.612 48.651  -74.261 1.00 37.36 134 A 1 
ATOM 998  C CG1 . VAL A 1 134 ? -49.906 48.523  -73.480 1.00 34.10 134 A 1 
ATOM 999  C CG2 . VAL A 1 134 ? -48.501 50.115  -74.723 1.00 36.92 134 A 1 
ATOM 1000 N N   . GLY A 1 135 ? -47.343 45.900  -74.135 1.00 34.12 135 A 1 
ATOM 1001 C CA  . GLY A 1 135 ? -48.306 44.855  -74.477 1.00 36.50 135 A 1 
ATOM 1002 C C   . GLY A 1 135 ? -48.443 43.614  -73.591 1.00 36.17 135 A 1 
ATOM 1003 O O   . GLY A 1 135 ? -47.742 43.408  -72.631 1.00 33.03 135 A 1 
ATOM 1004 N N   . GLY A 1 136 ? -49.271 42.801  -73.959 1.00 32.42 136 A 1 
ATOM 1005 C CA  . GLY A 1 136 ? -50.567 42.345  -73.634 1.00 35.14 136 A 1 
ATOM 1006 C C   . GLY A 1 136 ? -50.709 40.883  -73.146 1.00 33.89 136 A 1 
ATOM 1007 O O   . GLY A 1 136 ? -50.429 40.613  -71.999 1.00 30.73 136 A 1 
ATOM 1008 N N   . PRO A 1 137 ? -51.265 40.050  -73.953 1.00 31.89 137 A 1 
ATOM 1009 C CA  . PRO A 1 137 ? -52.333 39.126  -73.566 1.00 35.30 137 A 1 
ATOM 1010 C C   . PRO A 1 137 ? -51.838 37.712  -73.185 1.00 34.56 137 A 1 
ATOM 1011 O O   . PRO A 1 137 ? -50.663 37.550  -72.927 1.00 30.92 137 A 1 
ATOM 1012 C CB  . PRO A 1 137 ? -53.217 39.159  -74.818 1.00 31.35 137 A 1 
ATOM 1013 C CG  . PRO A 1 137 ? -52.198 39.134  -75.941 1.00 31.14 137 A 1 
ATOM 1014 C CD  . PRO A 1 137 ? -51.067 39.986  -75.373 1.00 36.88 137 A 1 
ATOM 1015 N N   . SER A 1 138 ? -52.563 36.663  -73.151 1.00 31.51 138 A 1 
ATOM 1016 C CA  . SER A 1 138 ? -53.940 36.394  -72.779 1.00 35.20 138 A 1 
ATOM 1017 C C   . SER A 1 138 ? -54.131 34.955  -72.278 1.00 33.86 138 A 1 
ATOM 1018 O O   . SER A 1 138 ? -54.414 34.775  -71.102 1.00 31.14 138 A 1 
ATOM 1019 C CB  . SER A 1 138 ? -54.932 36.611  -73.933 1.00 31.85 138 A 1 
ATOM 1020 O OG  . SER A 1 138 ? -54.647 35.739  -75.016 1.00 29.76 138 A 1 
ATOM 1021 N N   . GLN A 1 139 ? -54.062 33.992  -73.141 1.00 31.28 139 A 1 
ATOM 1022 C CA  . GLN A 1 139 ? -55.155 33.015  -73.106 1.00 35.58 139 A 1 
ATOM 1023 C C   . GLN A 1 139 ? -54.975 31.692  -72.358 1.00 33.28 139 A 1 
ATOM 1024 O O   . GLN A 1 139 ? -55.631 31.486  -71.341 1.00 30.51 139 A 1 
ATOM 1025 C CB  . GLN A 1 139 ? -55.600 32.708  -74.551 1.00 32.62 139 A 1 
ATOM 1026 C CG  . GLN A 1 139 ? -56.732 33.585  -75.059 1.00 33.68 139 A 1 
ATOM 1027 C CD  . GLN A 1 139 ? -57.176 33.164  -76.469 1.00 32.07 139 A 1 
ATOM 1028 O OE1 . GLN A 1 139 ? -56.601 32.315  -77.135 1.00 32.39 139 A 1 
ATOM 1029 N NE2 . GLN A 1 139 ? -58.242 33.756  -76.976 1.00 33.55 139 A 1 
ATOM 1030 N N   . GLN A 1 140 ? -54.300 30.779  -72.955 1.00 30.64 140 A 1 
ATOM 1031 C CA  . GLN A 1 140 ? -55.162 29.669  -73.362 1.00 35.97 140 A 1 
ATOM 1032 C C   . GLN A 1 140 ? -55.248 28.479  -72.404 1.00 34.04 140 A 1 
ATOM 1033 O O   . GLN A 1 140 ? -54.384 28.190  -71.602 1.00 31.10 140 A 1 
ATOM 1034 C CB  . GLN A 1 140 ? -54.831 29.199  -74.789 1.00 32.86 140 A 1 
ATOM 1035 C CG  . GLN A 1 140 ? -56.062 29.290  -75.701 1.00 33.80 140 A 1 
ATOM 1036 C CD  . GLN A 1 140 ? -55.790 28.816  -77.134 1.00 32.83 140 A 1 
ATOM 1037 O OE1 . GLN A 1 140 ? -54.806 28.163  -77.436 1.00 33.69 140 A 1 
ATOM 1038 N NE2 . GLN A 1 140 ? -56.668 29.119  -78.071 1.00 34.50 140 A 1 
ATOM 1039 N N   . VAL A 1 141 ? -56.333 27.792  -72.580 1.00 32.24 141 A 1 
ATOM 1040 C CA  . VAL A 1 141 ? -57.074 26.974  -71.612 1.00 36.71 141 A 1 
ATOM 1041 C C   . VAL A 1 141 ? -56.590 25.540  -71.452 1.00 36.79 141 A 1 
ATOM 1042 O O   . VAL A 1 141 ? -56.911 24.913  -70.434 1.00 35.47 141 A 1 
ATOM 1043 C CB  . VAL A 1 141 ? -58.544 26.927  -72.087 1.00 32.81 141 A 1 
ATOM 1044 C CG1 . VAL A 1 141 ? -59.489 26.115  -71.206 1.00 30.93 141 A 1 
ATOM 1045 C CG2 . VAL A 1 141 ? -59.134 28.337  -72.210 1.00 35.51 141 A 1 
ATOM 1046 N N   . MET A 1 142 ? -55.989 25.027  -72.436 1.00 37.64 142 A 1 
ATOM 1047 C CA  . MET A 1 142 ? -56.399 23.705  -72.897 1.00 39.36 142 A 1 
ATOM 1048 C C   . MET A 1 142 ? -56.315 22.577  -71.855 1.00 37.79 142 A 1 
ATOM 1049 O O   . MET A 1 142 ? -55.340 22.373  -71.162 1.00 34.59 142 A 1 
ATOM 1050 C CB  . MET A 1 142 ? -55.710 23.288  -74.193 1.00 36.77 142 A 1 
ATOM 1051 C CG  . MET A 1 142 ? -56.564 23.689  -75.400 1.00 37.51 142 A 1 
ATOM 1052 S SD  . MET A 1 142 ? -56.288 22.650  -76.857 1.00 36.33 142 A 1 
ATOM 1053 C CE  . MET A 1 142 ? -57.594 23.278  -77.937 1.00 35.43 142 A 1 
ATOM 1054 N N   . THR A 1 143 ? -57.358 21.885  -71.855 1.00 34.84 143 A 1 
ATOM 1055 C CA  . THR A 1 143 ? -57.886 20.941  -70.860 1.00 38.43 143 A 1 
ATOM 1056 C C   . THR A 1 143 ? -57.312 19.516  -70.810 1.00 36.68 143 A 1 
ATOM 1057 O O   . THR A 1 143 ? -57.265 18.969  -69.715 1.00 33.05 143 A 1 
ATOM 1058 C CB  . THR A 1 143 ? -59.389 20.783  -71.144 1.00 33.41 143 A 1 
ATOM 1059 O OG1 . THR A 1 143 ? -59.628 20.791  -72.538 1.00 32.32 143 A 1 
ATOM 1060 C CG2 . THR A 1 143 ? -60.231 21.927  -70.561 1.00 34.43 143 A 1 
ATOM 1061 N N   . PRO A 1 144 ? -57.025 18.869  -71.867 1.00 28.86 144 A 1 
ATOM 1062 C CA  . PRO A 1 144 ? -57.980 17.839  -72.222 1.00 33.08 144 A 1 
ATOM 1063 C C   . PRO A 1 144 ? -57.823 16.439  -71.606 1.00 31.96 144 A 1 
ATOM 1064 O O   . PRO A 1 144 ? -58.595 16.059  -70.735 1.00 28.31 144 A 1 
ATOM 1065 C CB  . PRO A 1 144 ? -57.959 17.807  -73.748 1.00 28.83 144 A 1 
ATOM 1066 C CG  . PRO A 1 144 ? -56.526 18.157  -74.071 1.00 28.86 144 A 1 
ATOM 1067 C CD  . PRO A 1 144 ? -56.127 19.090  -72.944 1.00 35.33 144 A 1 
ATOM 1068 N N   . GLN A 1 145 ? -57.012 15.622  -72.158 1.00 31.41 145 A 1 
ATOM 1069 C CA  . GLN A 1 145 ? -57.492 14.255  -72.341 1.00 33.70 145 A 1 
ATOM 1070 C C   . GLN A 1 145 ? -56.995 13.229  -71.324 1.00 31.69 145 A 1 
ATOM 1071 O O   . GLN A 1 145 ? -55.903 13.301  -70.807 1.00 29.19 145 A 1 
ATOM 1072 C CB  . GLN A 1 145 ? -57.188 13.755  -73.760 1.00 31.25 145 A 1 
ATOM 1073 C CG  . GLN A 1 145 ? -58.227 14.231  -74.789 1.00 30.54 145 A 1 
ATOM 1074 C CD  . GLN A 1 145 ? -58.026 13.578  -76.175 1.00 29.25 145 A 1 
ATOM 1075 O OE1 . GLN A 1 145 ? -57.108 12.810  -76.413 1.00 30.00 145 A 1 
ATOM 1076 N NE2 . GLN A 1 145 ? -58.883 13.876  -77.125 1.00 31.38 145 A 1 
ATOM 1077 N N   . GLY A 1 146 ? -57.823 12.290  -71.159 1.00 26.57 146 A 1 
ATOM 1078 C CA  . GLY A 1 146 ? -57.915 11.411  -70.033 1.00 30.21 146 A 1 
ATOM 1079 C C   . GLY A 1 146 ? -57.489 9.949   -70.054 1.00 30.22 146 A 1 
ATOM 1080 O O   . GLY A 1 146 ? -57.604 9.337   -69.000 1.00 27.19 146 A 1 
ATOM 1081 N N   . ARG A 1 147 ? -57.109 9.373   -71.138 1.00 27.08 147 A 1 
ATOM 1082 C CA  . ARG A 1 147 ? -57.605 8.016   -71.396 1.00 29.31 147 A 1 
ATOM 1083 C C   . ARG A 1 147 ? -57.062 6.821   -70.595 1.00 27.20 147 A 1 
ATOM 1084 O O   . ARG A 1 147 ? -57.831 6.143   -69.940 1.00 25.51 147 A 1 
ATOM 1085 C CB  . ARG A 1 147 ? -57.459 7.687   -72.884 1.00 26.97 147 A 1 
ATOM 1086 C CG  . ARG A 1 147 ? -58.768 7.744   -73.666 1.00 25.59 147 A 1 
ATOM 1087 C CD  . ARG A 1 147 ? -58.525 7.241   -75.097 1.00 25.90 147 A 1 
ATOM 1088 N NE  . ARG A 1 147 ? -59.753 7.257   -75.896 1.00 25.55 147 A 1 
ATOM 1089 C CZ  . ARG A 1 147 ? -59.866 6.844   -77.153 1.00 25.23 147 A 1 
ATOM 1090 N NH1 . ARG A 1 147 ? -58.831 6.381   -77.810 1.00 23.90 147 A 1 
ATOM 1091 N NH2 . ARG A 1 147 ? -61.009 6.902   -77.769 1.00 23.80 147 A 1 
ATOM 1092 N N   . GLY A 1 148 ? -55.899 6.455   -70.831 1.00 28.29 148 A 1 
ATOM 1093 C CA  . GLY A 1 148 ? -55.720 5.046   -71.182 1.00 29.92 148 A 1 
ATOM 1094 C C   . GLY A 1 148 ? -55.539 3.982   -70.100 1.00 29.45 148 A 1 
ATOM 1095 O O   . GLY A 1 148 ? -55.425 4.249   -68.926 1.00 26.67 148 A 1 
ATOM 1096 N N   . THR A 1 149 ? -55.504 2.795   -70.512 1.00 27.75 149 A 1 
ATOM 1097 C CA  . THR A 1 149 ? -56.352 1.659   -70.149 1.00 31.04 149 A 1 
ATOM 1098 C C   . THR A 1 149 ? -55.805 0.551   -69.241 1.00 30.53 149 A 1 
ATOM 1099 O O   . THR A 1 149 ? -56.366 0.349   -68.175 1.00 27.81 149 A 1 
ATOM 1100 C CB  . THR A 1 149 ? -56.827 0.984   -71.447 1.00 26.04 149 A 1 
ATOM 1101 O OG1 . THR A 1 149 ? -55.773 0.949   -72.385 1.00 24.01 149 A 1 
ATOM 1102 C CG2 . THR A 1 149 ? -57.985 1.721   -72.115 1.00 25.07 149 A 1 
ATOM 1103 N N   . VAL A 1 150 ? -54.911 -0.280  -69.699 1.00 28.57 150 A 1 
ATOM 1104 C CA  . VAL A 1 150 ? -55.354 -1.682  -69.811 1.00 32.25 150 A 1 
ATOM 1105 C C   . VAL A 1 150 ? -55.003 -2.700  -68.711 1.00 32.57 150 A 1 
ATOM 1106 O O   . VAL A 1 150 ? -55.886 -3.173  -68.004 1.00 30.01 150 A 1 
ATOM 1107 C CB  . VAL A 1 150 ? -54.938 -2.331  -71.154 1.00 26.95 150 A 1 
ATOM 1108 C CG1 . VAL A 1 150 ? -55.935 -3.412  -71.544 1.00 24.13 150 A 1 
ATOM 1109 C CG2 . VAL A 1 150 ? -54.831 -1.381  -72.345 1.00 26.45 150 A 1 
ATOM 1110 N N   . ALA A 1 151 ? -53.823 -3.183  -68.744 1.00 26.19 151 A 1 
ATOM 1111 C CA  . ALA A 1 151 ? -53.740 -4.648  -68.806 1.00 29.10 151 A 1 
ATOM 1112 C C   . ALA A 1 151 ? -53.486 -5.408  -67.495 1.00 28.39 151 A 1 
ATOM 1113 O O   . ALA A 1 151 ? -53.173 -4.861  -66.460 1.00 27.18 151 A 1 
ATOM 1114 C CB  . ALA A 1 151 ? -52.711 -5.043  -69.864 1.00 26.41 151 A 1 
ATOM 1115 N N   . ALA A 1 152 ? -53.592 -6.665  -67.618 1.00 25.93 152 A 1 
ATOM 1116 C CA  . ALA A 1 152 ? -54.250 -7.554  -66.676 1.00 29.64 152 A 1 
ATOM 1117 C C   . ALA A 1 152 ? -53.403 -8.483  -65.792 1.00 28.90 152 A 1 
ATOM 1118 O O   . ALA A 1 152 ? -53.621 -8.525  -64.595 1.00 27.49 152 A 1 
ATOM 1119 C CB  . ALA A 1 152 ? -55.208 -8.392  -67.529 1.00 26.62 152 A 1 
ATOM 1120 N N   . ALA A 1 153 ? -52.598 -9.321  -66.365 1.00 26.63 153 A 1 
ATOM 1121 C CA  . ALA A 1 153 ? -53.044 -10.707 -66.284 1.00 30.33 153 A 1 
ATOM 1122 C C   . ALA A 1 153 ? -52.411 -11.650 -65.252 1.00 29.70 153 A 1 
ATOM 1123 O O   . ALA A 1 153 ? -53.110 -12.248 -64.452 1.00 28.26 153 A 1 
ATOM 1124 C CB  . ALA A 1 153 ? -52.901 -11.324 -67.683 1.00 27.04 153 A 1 
ATOM 1125 N N   . ALA A 1 154 ? -51.165 -11.940 -65.405 1.00 24.01 154 A 1 
ATOM 1126 C CA  . ALA A 1 154 ? -50.824 -13.354 -65.416 1.00 27.90 154 A 1 
ATOM 1127 C C   . ALA A 1 154 ? -50.690 -14.030 -64.042 1.00 27.61 154 A 1 
ATOM 1128 O O   . ALA A 1 154 ? -50.123 -13.498 -63.106 1.00 26.14 154 A 1 
ATOM 1129 C CB  . ALA A 1 154 ? -49.576 -13.558 -66.259 1.00 24.68 154 A 1 
ATOM 1130 N N   . ALA A 1 155 ? -51.180 -15.224 -64.003 1.00 26.90 155 A 1 
ATOM 1131 C CA  . ALA A 1 155 ? -51.621 -15.924 -62.801 1.00 30.72 155 A 1 
ATOM 1132 C C   . ALA A 1 155 ? -50.734 -17.059 -62.274 1.00 30.02 155 A 1 
ATOM 1133 O O   . ALA A 1 155 ? -51.123 -17.708 -61.309 1.00 28.75 155 A 1 
ATOM 1134 C CB  . ALA A 1 155 ? -52.984 -16.502 -63.165 1.00 28.03 155 A 1 
ATOM 1135 N N   . ALA A 1 156 ? -49.696 -17.365 -62.902 1.00 27.00 156 A 1 
ATOM 1136 C CA  . ALA A 1 156 ? -49.387 -18.736 -63.276 1.00 30.33 156 A 1 
ATOM 1137 C C   . ALA A 1 156 ? -49.134 -19.792 -62.171 1.00 29.51 156 A 1 
ATOM 1138 O O   . ALA A 1 156 ? -49.221 -19.580 -60.983 1.00 28.11 156 A 1 
ATOM 1139 C CB  . ALA A 1 156 ? -48.232 -18.719 -64.272 1.00 27.49 156 A 1 
ATOM 1140 N N   . ALA A 1 157 ? -48.841 -20.922 -62.677 1.00 23.66 157 A 1 
ATOM 1141 C CA  . ALA A 1 157 ? -49.140 -22.291 -62.260 1.00 26.89 157 A 1 
ATOM 1142 C C   . ALA A 1 157 ? -48.194 -22.877 -61.179 1.00 26.10 157 A 1 
ATOM 1143 O O   . ALA A 1 157 ? -47.789 -22.170 -60.284 1.00 24.67 157 A 1 
ATOM 1144 C CB  . ALA A 1 157 ? -49.165 -23.034 -63.593 1.00 23.48 157 A 1 
ATOM 1145 N N   . THR A 1 158 ? -47.690 -24.060 -61.076 1.00 27.81 158 A 1 
ATOM 1146 C CA  . THR A 1 158 ? -48.185 -25.374 -61.501 1.00 30.69 158 A 1 
ATOM 1147 C C   . THR A 1 158 ? -47.857 -26.433 -60.453 1.00 30.72 158 A 1 
ATOM 1148 O O   . THR A 1 158 ? -48.487 -27.459 -60.432 1.00 27.86 158 A 1 
ATOM 1149 C CB  . THR A 1 158 ? -47.462 -25.920 -62.754 1.00 25.47 158 A 1 
ATOM 1150 O OG1 . THR A 1 158 ? -46.487 -25.052 -63.241 1.00 23.67 158 A 1 
ATOM 1151 C CG2 . THR A 1 158 ? -48.420 -26.252 -63.890 1.00 26.75 158 A 1 
ATOM 1152 N N   . ALA A 1 159 ? -46.791 -26.237 -59.705 1.00 24.03 159 A 1 
ATOM 1153 C CA  . ALA A 1 159 ? -45.846 -27.318 -59.422 1.00 26.93 159 A 1 
ATOM 1154 C C   . ALA A 1 159 ? -46.429 -28.556 -58.718 1.00 26.48 159 A 1 
ATOM 1155 O O   . ALA A 1 159 ? -47.116 -28.462 -57.704 1.00 25.32 159 A 1 
ATOM 1156 C CB  . ALA A 1 159 ? -44.664 -26.752 -58.652 1.00 24.02 159 A 1 
ATOM 1157 N N   . SER A 1 160 ? -46.090 -29.673 -59.247 1.00 25.07 160 A 1 
ATOM 1158 C CA  . SER A 1 160 ? -46.912 -30.874 -59.127 1.00 28.80 160 A 1 
ATOM 1159 C C   . SER A 1 160 ? -46.491 -31.939 -58.108 1.00 27.57 160 A 1 
ATOM 1160 O O   . SER A 1 160 ? -47.071 -32.017 -57.037 1.00 25.71 160 A 1 
ATOM 1161 C CB  . SER A 1 160 ? -47.069 -31.468 -60.526 1.00 25.40 160 A 1 
ATOM 1162 O OG  . SER A 1 160 ? -45.811 -31.718 -61.110 1.00 23.85 160 A 1 
ATOM 1163 N N   . ILE A 1 161 ? -45.635 -32.842 -58.492 1.00 24.82 161 A 1 
ATOM 1164 C CA  . ILE A 1 161 ? -46.007 -34.252 -58.289 1.00 29.13 161 A 1 
ATOM 1165 C C   . ILE A 1 161 ? -45.241 -35.024 -57.216 1.00 28.66 161 A 1 
ATOM 1166 O O   . ILE A 1 161 ? -45.805 -35.443 -56.207 1.00 25.81 161 A 1 
ATOM 1167 C CB  . ILE A 1 161 ? -45.946 -35.021 -59.635 1.00 25.21 161 A 1 
ATOM 1168 C CG1 . ILE A 1 161 ? -46.859 -34.411 -60.714 1.00 23.55 161 A 1 
ATOM 1169 C CG2 . ILE A 1 161 ? -46.317 -36.511 -59.452 1.00 25.08 161 A 1 
ATOM 1170 C CD1 . ILE A 1 161 ? -46.675 -35.032 -62.111 1.00 24.16 161 A 1 
ATOM 1171 N N   . ALA A 1 162 ? -44.070 -35.406 -57.542 1.00 24.89 162 A 1 
ATOM 1172 C CA  . ALA A 1 162 ? -43.604 -36.759 -57.206 1.00 29.64 162 A 1 
ATOM 1173 C C   . ALA A 1 162 ? -42.931 -36.893 -55.822 1.00 28.89 162 A 1 
ATOM 1174 O O   . ALA A 1 162 ? -42.580 -35.916 -55.204 1.00 27.04 162 A 1 
ATOM 1175 C CB  . ALA A 1 162 ? -42.657 -37.184 -58.332 1.00 26.28 162 A 1 
ATOM 1176 N N   . GLY A 1 163 ? -42.640 -38.004 -55.253 1.00 25.88 163 A 1 
ATOM 1177 C CA  . GLY A 1 163 ? -42.938 -39.384 -55.647 1.00 27.60 163 A 1 
ATOM 1178 C C   . GLY A 1 163 ? -42.376 -40.391 -54.654 1.00 27.56 163 A 1 
ATOM 1179 O O   . GLY A 1 163 ? -43.105 -41.203 -54.117 1.00 25.02 163 A 1 
ATOM 1180 N N   . ALA A 1 164 ? -41.094 -40.341 -54.412 1.00 26.41 164 A 1 
ATOM 1181 C CA  . ALA A 1 164 ? -40.370 -41.582 -54.103 1.00 29.39 164 A 1 
ATOM 1182 C C   . ALA A 1 164 ? -40.717 -42.274 -52.761 1.00 28.38 164 A 1 
ATOM 1183 O O   . ALA A 1 164 ? -40.869 -41.626 -51.736 1.00 26.07 164 A 1 
ATOM 1184 C CB  . ALA A 1 164 ? -38.880 -41.313 -54.230 1.00 26.42 164 A 1 
ATOM 1185 N N   . PRO A 1 165 ? -40.755 -43.569 -52.756 1.00 25.00 165 A 1 
ATOM 1186 C CA  . PRO A 1 165 ? -41.599 -44.347 -51.832 1.00 28.43 165 A 1 
ATOM 1187 C C   . PRO A 1 165 ? -40.916 -45.225 -50.777 1.00 27.98 165 A 1 
ATOM 1188 O O   . PRO A 1 165 ? -41.544 -45.598 -49.794 1.00 25.29 165 A 1 
ATOM 1189 C CB  . PRO A 1 165 ? -42.345 -45.260 -52.800 1.00 25.74 165 A 1 
ATOM 1190 C CG  . PRO A 1 165 ? -41.282 -45.609 -53.837 1.00 25.37 165 A 1 
ATOM 1191 C CD  . PRO A 1 165 ? -40.453 -44.341 -53.916 1.00 30.70 165 A 1 
ATOM 1192 N N   . THR A 1 166 ? -39.761 -45.710 -51.066 1.00 26.29 166 A 1 
ATOM 1193 C CA  . THR A 1 166 ? -39.332 -47.068 -50.663 1.00 30.84 166 A 1 
ATOM 1194 C C   . THR A 1 166 ? -38.628 -47.139 -49.296 1.00 29.67 166 A 1 
ATOM 1195 O O   . THR A 1 166 ? -38.316 -46.111 -48.731 1.00 27.30 166 A 1 
ATOM 1196 C CB  . THR A 1 166 ? -38.399 -47.626 -51.750 1.00 26.73 166 A 1 
ATOM 1197 O OG1 . THR A 1 166 ? -37.431 -46.665 -52.132 1.00 25.90 166 A 1 
ATOM 1198 C CG2 . THR A 1 166 ? -39.137 -48.033 -53.027 1.00 28.56 166 A 1 
ATOM 1199 N N   . GLN A 1 167 ? -38.295 -48.247 -48.661 1.00 27.06 167 A 1 
ATOM 1200 C CA  . GLN A 1 167 ? -38.673 -49.665 -48.847 1.00 33.01 167 A 1 
ATOM 1201 C C   . GLN A 1 167 ? -38.557 -50.485 -47.531 1.00 32.34 167 A 1 
ATOM 1202 O O   . GLN A 1 167 ? -39.525 -51.072 -47.095 1.00 29.72 167 A 1 
ATOM 1203 C CB  . GLN A 1 167 ? -37.736 -50.321 -49.885 1.00 29.00 167 A 1 
ATOM 1204 C CG  . GLN A 1 167 ? -38.384 -51.401 -50.758 1.00 28.40 167 A 1 
ATOM 1205 C CD  . GLN A 1 167 ? -37.383 -52.064 -51.701 1.00 27.03 167 A 1 
ATOM 1206 O OE1 . GLN A 1 167 ? -36.175 -52.044 -51.497 1.00 27.96 167 A 1 
ATOM 1207 N NE2 . GLN A 1 167 ? -37.828 -52.684 -52.762 1.00 28.64 167 A 1 
ATOM 1208 N N   . TYR A 1 168 ? -37.363 -50.599 -47.005 1.00 25.10 168 A 1 
ATOM 1209 C CA  . TYR A 1 168 ? -36.854 -51.927 -46.585 1.00 30.55 168 A 1 
ATOM 1210 C C   . TYR A 1 168 ? -36.930 -52.261 -45.066 1.00 28.42 168 A 1 
ATOM 1211 O O   . TYR A 1 168 ? -37.486 -51.489 -44.296 1.00 25.92 168 A 1 
ATOM 1212 C CB  . TYR A 1 168 ? -35.449 -52.092 -47.204 1.00 27.45 168 A 1 
ATOM 1213 C CG  . TYR A 1 168 ? -35.396 -52.900 -48.479 1.00 26.60 168 A 1 
ATOM 1214 C CD1 . TYR A 1 168 ? -35.727 -54.265 -48.483 1.00 26.99 168 A 1 
ATOM 1215 C CD2 . TYR A 1 168 ? -34.979 -52.277 -49.665 1.00 28.45 168 A 1 
ATOM 1216 C CE1 . TYR A 1 168 ? -35.665 -55.003 -49.686 1.00 26.33 168 A 1 
ATOM 1217 C CE2 . TYR A 1 168 ? -34.913 -53.012 -50.864 1.00 27.66 168 A 1 
ATOM 1218 C CZ  . TYR A 1 168 ? -35.259 -54.377 -50.879 1.00 30.71 168 A 1 
ATOM 1219 O OH  . TYR A 1 168 ? -35.215 -55.097 -52.050 1.00 30.70 168 A 1 
ATOM 1220 N N   . PRO A 1 169 ? -36.381 -53.356 -44.569 1.00 27.04 169 A 1 
ATOM 1221 C CA  . PRO A 1 169 ? -37.138 -54.550 -44.177 1.00 30.30 169 A 1 
ATOM 1222 C C   . PRO A 1 169 ? -36.857 -55.027 -42.722 1.00 29.51 169 A 1 
ATOM 1223 O O   . PRO A 1 169 ? -36.662 -54.199 -41.837 1.00 26.81 169 A 1 
ATOM 1224 C CB  . PRO A 1 169 ? -36.707 -55.555 -45.253 1.00 27.16 169 A 1 
ATOM 1225 C CG  . PRO A 1 169 ? -35.204 -55.300 -45.351 1.00 27.08 169 A 1 
ATOM 1226 C CD  . PRO A 1 169 ? -35.062 -53.840 -44.908 1.00 31.76 169 A 1 
ATOM 1227 N N   . PRO A 1 170 ? -36.863 -56.294 -42.414 1.00 28.15 170 A 1 
ATOM 1228 C CA  . PRO A 1 170 ? -37.637 -56.853 -41.295 1.00 31.86 170 A 1 
ATOM 1229 C C   . PRO A 1 170 ? -36.904 -57.491 -40.104 1.00 31.56 170 A 1 
ATOM 1230 O O   . PRO A 1 170 ? -37.540 -57.783 -39.094 1.00 28.53 170 A 1 
ATOM 1231 C CB  . PRO A 1 170 ? -38.424 -57.963 -41.999 1.00 28.17 170 A 1 
ATOM 1232 C CG  . PRO A 1 170 ? -37.410 -58.537 -42.976 1.00 27.87 170 A 1 
ATOM 1233 C CD  . PRO A 1 170 ? -36.573 -57.317 -43.342 1.00 33.04 170 A 1 
ATOM 1234 N N   . GLY A 1 171 ? -35.690 -57.880 -40.241 1.00 26.16 171 A 1 
ATOM 1235 C CA  . GLY A 1 171 ? -35.233 -59.190 -39.753 1.00 28.95 171 A 1 
ATOM 1236 C C   . GLY A 1 171 ? -35.105 -59.458 -38.248 1.00 28.91 171 A 1 
ATOM 1237 O O   . GLY A 1 171 ? -34.959 -58.573 -37.425 1.00 26.00 171 A 1 
ATOM 1238 N N   . ARG A 1 172 ? -35.171 -60.705 -37.893 1.00 27.99 172 A 1 
ATOM 1239 C CA  . ARG A 1 172 ? -35.557 -61.313 -36.608 1.00 33.40 172 A 1 
ATOM 1240 C C   . ARG A 1 172 ? -34.510 -61.551 -35.500 1.00 31.53 172 A 1 
ATOM 1241 O O   . ARG A 1 172 ? -34.874 -61.411 -34.337 1.00 29.22 172 A 1 
ATOM 1242 C CB  . ARG A 1 172 ? -36.123 -62.716 -36.914 1.00 31.06 172 A 1 
ATOM 1243 C CG  . ARG A 1 172 ? -37.606 -62.832 -37.218 1.00 29.97 172 A 1 
ATOM 1244 C CD  . ARG A 1 172 ? -37.940 -64.328 -37.405 1.00 28.11 172 A 1 
ATOM 1245 N NE  . ARG A 1 172 ? -39.385 -64.577 -37.510 1.00 27.92 172 A 1 
ATOM 1246 C CZ  . ARG A 1 172 ? -39.960 -65.758 -37.702 1.00 26.06 172 A 1 
ATOM 1247 N NH1 . ARG A 1 172 ? -39.247 -66.854 -37.859 1.00 25.18 172 A 1 
ATOM 1248 N NH2 . ARG A 1 172 ? -41.250 -65.870 -37.739 1.00 25.80 172 A 1 
ATOM 1249 N N   . GLY A 1 173 ? -33.356 -62.155 -35.810 1.00 27.24 173 A 1 
ATOM 1250 C CA  . GLY A 1 173 ? -33.256 -63.501 -35.250 1.00 29.25 173 A 1 
ATOM 1251 C C   . GLY A 1 173 ? -32.543 -63.805 -33.923 1.00 29.01 173 A 1 
ATOM 1252 O O   . GLY A 1 173 ? -33.165 -63.847 -32.878 1.00 26.68 173 A 1 
ATOM 1253 N N   . GLY A 1 174 ? -31.268 -64.185 -33.971 1.00 29.63 174 A 1 
ATOM 1254 C CA  . GLY A 1 174 ? -30.799 -65.345 -33.223 1.00 32.22 174 A 1 
ATOM 1255 C C   . GLY A 1 174 ? -30.271 -65.232 -31.766 1.00 32.09 174 A 1 
ATOM 1256 O O   . GLY A 1 174 ? -30.537 -64.274 -31.066 1.00 29.16 174 A 1 
ATOM 1257 N N   . PRO A 1 175 ? -29.595 -66.245 -31.303 1.00 29.25 175 A 1 
ATOM 1258 C CA  . PRO A 1 175 ? -29.854 -66.955 -30.051 1.00 33.09 175 A 1 
ATOM 1259 C C   . PRO A 1 175 ? -28.786 -66.802 -28.934 1.00 32.70 175 A 1 
ATOM 1260 O O   . PRO A 1 175 ? -28.624 -65.687 -28.444 1.00 29.92 175 A 1 
ATOM 1261 C CB  . PRO A 1 175 ? -30.117 -68.376 -30.551 1.00 29.91 175 A 1 
ATOM 1262 C CG  . PRO A 1 175 ? -29.054 -68.541 -31.651 1.00 29.86 175 A 1 
ATOM 1263 C CD  . PRO A 1 175 ? -28.920 -67.121 -32.192 1.00 35.11 175 A 1 
ATOM 1264 N N   . PRO A 1 176 ? -28.111 -67.846 -28.431 1.00 29.34 176 A 1 
ATOM 1265 C CA  . PRO A 1 176 ? -28.218 -68.264 -27.031 1.00 32.54 176 A 1 
ATOM 1266 C C   . PRO A 1 176 ? -26.989 -68.176 -26.092 1.00 31.93 176 A 1 
ATOM 1267 O O   . PRO A 1 176 ? -27.217 -68.292 -24.889 1.00 29.36 176 A 1 
ATOM 1268 C CB  . PRO A 1 176 ? -28.590 -69.743 -27.177 1.00 29.78 176 A 1 
ATOM 1269 C CG  . PRO A 1 176 ? -27.723 -70.188 -28.343 1.00 29.30 176 A 1 
ATOM 1270 C CD  . PRO A 1 176 ? -27.602 -68.908 -29.186 1.00 33.93 176 A 1 
ATOM 1271 N N   . PRO A 1 177 ? -25.760 -68.189 -26.502 1.00 30.83 177 A 1 
ATOM 1272 C CA  . PRO A 1 177 ? -24.788 -69.102 -25.868 1.00 35.10 177 A 1 
ATOM 1273 C C   . PRO A 1 177 ? -24.141 -68.660 -24.531 1.00 34.41 177 A 1 
ATOM 1274 O O   . PRO A 1 177 ? -24.342 -67.541 -24.090 1.00 31.50 177 A 1 
ATOM 1275 C CB  . PRO A 1 177 ? -23.761 -69.397 -26.961 1.00 31.94 177 A 1 
ATOM 1276 C CG  . PRO A 1 177 ? -23.744 -68.105 -27.761 1.00 31.51 177 A 1 
ATOM 1277 C CD  . PRO A 1 177 ? -25.215 -67.670 -27.723 1.00 36.65 177 A 1 
ATOM 1278 N N   . PRO A 1 178 ? -23.344 -69.514 -23.908 1.00 26.55 178 A 1 
ATOM 1279 C CA  . PRO A 1 178 ? -23.724 -70.103 -22.628 1.00 31.12 178 A 1 
ATOM 1280 C C   . PRO A 1 178 ? -22.890 -69.785 -21.368 1.00 30.83 178 A 1 
ATOM 1281 O O   . PRO A 1 178 ? -23.458 -69.419 -20.348 1.00 27.84 178 A 1 
ATOM 1282 C CB  . PRO A 1 178 ? -23.659 -71.601 -22.924 1.00 27.86 178 A 1 
ATOM 1283 C CG  . PRO A 1 178 ? -22.480 -71.725 -23.877 1.00 27.71 178 A 1 
ATOM 1284 C CD  . PRO A 1 178 ? -22.470 -70.384 -24.597 1.00 32.63 178 A 1 
ATOM 1285 N N   . MET A 1 179 ? -21.601 -70.119 -21.329 1.00 34.87 179 A 1 
ATOM 1286 C CA  . MET A 1 179 ? -21.149 -70.954 -20.194 1.00 37.13 179 A 1 
ATOM 1287 C C   . MET A 1 179 ? -20.215 -70.357 -19.137 1.00 36.27 179 A 1 
ATOM 1288 O O   . MET A 1 179 ? -20.222 -70.826 -18.011 1.00 33.43 179 A 1 
ATOM 1289 C CB  . MET A 1 179 ? -20.431 -72.191 -20.753 1.00 33.79 179 A 1 
ATOM 1290 C CG  . MET A 1 179 ? -21.184 -73.506 -20.515 1.00 34.65 179 A 1 
ATOM 1291 S SD  . MET A 1 179 ? -20.199 -74.951 -21.010 1.00 34.38 179 A 1 
ATOM 1292 C CE  . MET A 1 179 ? -21.435 -76.254 -20.807 1.00 33.72 179 A 1 
ATOM 1293 N N   . GLY A 1 180 ? -19.302 -69.489 -19.511 1.00 27.62 180 A 1 
ATOM 1294 C CA  . GLY A 1 180 ? -17.924 -69.536 -19.028 1.00 31.22 180 A 1 
ATOM 1295 C C   . GLY A 1 180 ? -17.654 -69.576 -17.515 1.00 30.83 180 A 1 
ATOM 1296 O O   . GLY A 1 180 ? -18.251 -68.875 -16.711 1.00 28.52 180 A 1 
ATOM 1297 N N   . ARG A 1 181 ? -16.700 -70.381 -17.147 1.00 31.26 181 A 1 
ATOM 1298 C CA  . ARG A 1 181 ? -16.528 -71.093 -15.866 1.00 35.24 181 A 1 
ATOM 1299 C C   . ARG A 1 181 ? -15.985 -70.347 -14.642 1.00 32.32 181 A 1 
ATOM 1300 O O   . ARG A 1 181 ? -16.277 -70.782 -13.547 1.00 29.83 181 A 1 
ATOM 1301 C CB  . ARG A 1 181 ? -15.507 -72.215 -16.114 1.00 32.60 181 A 1 
ATOM 1302 C CG  . ARG A 1 181 ? -16.026 -73.477 -16.813 1.00 32.56 181 A 1 
ATOM 1303 C CD  . ARG A 1 181 ? -14.851 -74.438 -16.971 1.00 31.71 181 A 1 
ATOM 1304 N NE  . ARG A 1 181 ? -15.283 -75.770 -17.418 1.00 31.16 181 A 1 
ATOM 1305 C CZ  . ARG A 1 181 ? -14.489 -76.804 -17.685 1.00 28.95 181 A 1 
ATOM 1306 N NH1 . ARG A 1 181 ? -13.189 -76.691 -17.609 1.00 27.05 181 A 1 
ATOM 1307 N NH2 . ARG A 1 181 ? -14.988 -77.956 -18.010 1.00 27.88 181 A 1 
ATOM 1308 N N   . GLY A 1 182 ? -15.024 -69.425 -14.816 1.00 29.31 182 A 1 
ATOM 1309 C CA  . GLY A 1 182 ? -13.783 -69.861 -14.198 1.00 31.28 182 A 1 
ATOM 1310 C C   . GLY A 1 182 ? -13.517 -69.649 -12.698 1.00 30.46 182 A 1 
ATOM 1311 O O   . GLY A 1 182 ? -14.386 -69.744 -11.847 1.00 27.83 182 A 1 
ATOM 1312 N N   . ALA A 1 183 ? -12.265 -69.470 -12.390 1.00 28.72 183 A 1 
ATOM 1313 C CA  . ALA A 1 183 ? -11.546 -70.161 -11.329 1.00 32.67 183 A 1 
ATOM 1314 C C   . ALA A 1 183 ? -11.780 -69.677 -9.882  1.00 31.28 183 A 1 
ATOM 1315 O O   . ALA A 1 183 ? -12.094 -68.529 -9.627  1.00 29.66 183 A 1 
ATOM 1316 C CB  . ALA A 1 183 ? -10.059 -70.110 -11.698 1.00 29.90 183 A 1 
ATOM 1317 N N   . PRO A 1 184 ? -11.536 -70.548 -8.944  1.00 28.43 184 A 1 
ATOM 1318 C CA  . PRO A 1 184 ? -12.003 -70.489 -7.561  1.00 31.83 184 A 1 
ATOM 1319 C C   . PRO A 1 184 ? -11.082 -69.880 -6.497  1.00 31.40 184 A 1 
ATOM 1320 O O   . PRO A 1 184 ? -11.526 -69.842 -5.354  1.00 28.90 184 A 1 
ATOM 1321 C CB  . PRO A 1 184 ? -12.258 -71.959 -7.233  1.00 29.24 184 A 1 
ATOM 1322 C CG  . PRO A 1 184 ? -11.144 -72.671 -7.977  1.00 28.66 184 A 1 
ATOM 1323 C CD  . PRO A 1 184 ? -11.022 -71.842 -9.255  1.00 33.33 184 A 1 
ATOM 1324 N N   . PRO A 1 185 ? -9.816  -69.588 -6.736  1.00 28.50 185 A 1 
ATOM 1325 C CA  . PRO A 1 185 ? -8.774  -70.038 -5.815  1.00 32.14 185 A 1 
ATOM 1326 C C   . PRO A 1 185 ? -8.766  -69.410 -4.409  1.00 31.22 185 A 1 
ATOM 1327 O O   . PRO A 1 185 ? -9.278  -68.321 -4.194  1.00 28.42 185 A 1 
ATOM 1328 C CB  . PRO A 1 185 ? -7.449  -69.859 -6.562  1.00 29.45 185 A 1 
ATOM 1329 C CG  . PRO A 1 185 ? -7.764  -68.745 -7.548  1.00 28.99 185 A 1 
ATOM 1330 C CD  . PRO A 1 185 ? -9.231  -68.978 -7.898  1.00 34.33 185 A 1 
ATOM 1331 N N   . PRO A 1 186 ? -8.145  -70.110 -3.463  1.00 27.88 186 A 1 
ATOM 1332 C CA  . PRO A 1 186 ? -8.743  -70.292 -2.139  1.00 31.86 186 A 1 
ATOM 1333 C C   . PRO A 1 186 ? -8.160  -69.504 -0.961  1.00 31.17 186 A 1 
ATOM 1334 O O   . PRO A 1 186 ? -8.727  -69.555 0.120   1.00 28.05 186 A 1 
ATOM 1335 C CB  . PRO A 1 186 ? -8.483  -71.781 -1.887  1.00 28.33 186 A 1 
ATOM 1336 C CG  . PRO A 1 186 ? -7.118  -71.985 -2.519  1.00 28.56 186 A 1 
ATOM 1337 C CD  . PRO A 1 186 ? -7.185  -71.095 -3.746  1.00 33.73 186 A 1 
ATOM 1338 N N   . GLY A 1 187 ? -6.984  -68.939 -1.083  1.00 26.57 187 A 1 
ATOM 1339 C CA  . GLY A 1 187 ? -5.942  -69.087 -0.072  1.00 30.22 187 A 1 
ATOM 1340 C C   . GLY A 1 187 ? -6.271  -68.713 1.372   1.00 29.99 187 A 1 
ATOM 1341 O O   . GLY A 1 187 ? -6.630  -67.593 1.690   1.00 27.32 187 A 1 
ATOM 1342 N N   . MET A 1 188 ? -6.057  -69.689 2.251   1.00 28.35 188 A 1 
ATOM 1343 C CA  . MET A 1 188 ? -6.465  -69.752 3.667   1.00 32.44 188 A 1 
ATOM 1344 C C   . MET A 1 188 ? -5.680  -68.907 4.672   1.00 31.49 188 A 1 
ATOM 1345 O O   . MET A 1 188 ? -6.225  -68.593 5.726   1.00 29.59 188 A 1 
ATOM 1346 C CB  . MET A 1 188 ? -6.258  -71.189 4.154   1.00 30.69 188 A 1 
ATOM 1347 C CG  . MET A 1 188 ? -7.383  -72.176 3.873   1.00 32.70 188 A 1 
ATOM 1348 S SD  . MET A 1 188 ? -6.958  -73.774 4.605   1.00 32.15 188 A 1 
ATOM 1349 C CE  . MET A 1 188 ? -8.566  -74.575 4.626   1.00 32.33 188 A 1 
ATOM 1350 N N   . MET A 1 189 ? -4.393  -68.735 4.450   1.00 30.46 189 A 1 
ATOM 1351 C CA  . MET A 1 189 ? -3.404  -68.626 5.535   1.00 33.47 189 A 1 
ATOM 1352 C C   . MET A 1 189 ? -3.671  -67.469 6.508   1.00 32.51 189 A 1 
ATOM 1353 O O   . MET A 1 189 ? -4.194  -66.452 6.112   1.00 30.05 189 A 1 
ATOM 1354 C CB  . MET A 1 189 ? -2.001  -68.463 4.949   1.00 30.94 189 A 1 
ATOM 1355 C CG  . MET A 1 189 ? -1.336  -69.789 4.588   1.00 30.68 189 A 1 
ATOM 1356 S SD  . MET A 1 189 ? 0.426   -69.565 4.191   1.00 29.18 189 A 1 
ATOM 1357 C CE  . MET A 1 189 ? 0.927   -71.276 3.968   1.00 29.68 189 A 1 
ATOM 1358 N N   . GLY A 1 190 ? -3.240  -67.420 7.708   1.00 33.07 190 A 1 
ATOM 1359 C CA  . GLY A 1 190 ? -2.744  -68.333 8.711   1.00 36.18 190 A 1 
ATOM 1360 C C   . GLY A 1 190 ? -2.617  -67.531 10.017  1.00 35.02 190 A 1 
ATOM 1361 O O   . GLY A 1 190 ? -2.760  -66.314 10.019  1.00 32.40 190 A 1 
ATOM 1362 N N   . PRO A 1 191 ? -2.414  -68.160 11.145  1.00 29.85 191 A 1 
ATOM 1363 C CA  . PRO A 1 191 ? -2.946  -67.740 12.443  1.00 34.25 191 A 1 
ATOM 1364 C C   . PRO A 1 191 ? -2.093  -66.873 13.381  1.00 33.63 191 A 1 
ATOM 1365 O O   . PRO A 1 191 ? -2.646  -66.490 14.406  1.00 31.02 191 A 1 
ATOM 1366 C CB  . PRO A 1 191 ? -3.241  -69.080 13.117  1.00 31.47 191 A 1 
ATOM 1367 C CG  . PRO A 1 191 ? -2.128  -69.974 12.590  1.00 31.60 191 A 1 
ATOM 1368 C CD  . PRO A 1 191 ? -1.964  -69.489 11.154  1.00 37.81 191 A 1 
ATOM 1369 N N   . PRO A 1 192 ? -0.807  -66.687 13.193  1.00 27.14 192 A 1 
ATOM 1370 C CA  . PRO A 1 192 ? 0.134   -66.850 14.306  1.00 32.51 192 A 1 
ATOM 1371 C C   . PRO A 1 192 ? -0.039  -65.874 15.476  1.00 31.64 192 A 1 
ATOM 1372 O O   . PRO A 1 192 ? -0.242  -64.677 15.270  1.00 28.67 192 A 1 
ATOM 1373 C CB  . PRO A 1 192 ? 1.523   -66.794 13.683  1.00 29.60 192 A 1 
ATOM 1374 C CG  . PRO A 1 192 ? 1.301   -66.006 12.396  1.00 29.80 192 A 1 
ATOM 1375 C CD  . PRO A 1 192 ? -0.110  -66.400 11.978  1.00 35.48 192 A 1 
ATOM 1376 N N   . PRO A 1 193 ? 0.050   -66.375 16.699  1.00 25.75 193 A 1 
ATOM 1377 C CA  . PRO A 1 193 ? -0.723  -65.829 17.807  1.00 30.36 193 A 1 
ATOM 1378 C C   . PRO A 1 193 ? 0.001   -64.955 18.837  1.00 29.79 193 A 1 
ATOM 1379 O O   . PRO A 1 193 ? -0.585  -63.999 19.329  1.00 26.63 193 A 1 
ATOM 1380 C CB  . PRO A 1 193 ? -1.260  -67.087 18.486  1.00 27.06 193 A 1 
ATOM 1381 C CG  . PRO A 1 193 ? -0.109  -68.080 18.317  1.00 27.23 193 A 1 
ATOM 1382 C CD  . PRO A 1 193 ? 0.452   -67.716 16.949  1.00 32.20 193 A 1 
ATOM 1383 N N   . GLY A 1 194 ? 1.199   -65.367 19.307  1.00 24.97 194 A 1 
ATOM 1384 C CA  . GLY A 1 194 ? 1.209   -65.593 20.738  1.00 30.03 194 A 1 
ATOM 1385 C C   . GLY A 1 194 ? 2.102   -64.770 21.641  1.00 29.89 194 A 1 
ATOM 1386 O O   . GLY A 1 194 ? 1.638   -64.215 22.638  1.00 26.92 194 A 1 
ATOM 1387 N N   . MET A 1 195 ? 3.407   -64.854 21.457  1.00 27.58 195 A 1 
ATOM 1388 C CA  . MET A 1 195 ? 4.287   -65.093 22.598  1.00 32.11 195 A 1 
ATOM 1389 C C   . MET A 1 195 ? 4.627   -63.893 23.490  1.00 31.14 195 A 1 
ATOM 1390 O O   . MET A 1 195 ? 4.623   -62.744 23.115  1.00 29.60 195 A 1 
ATOM 1391 C CB  . MET A 1 195 ? 5.563   -65.827 22.169  1.00 30.83 195 A 1 
ATOM 1392 C CG  . MET A 1 195 ? 5.422   -67.342 22.351  1.00 33.83 195 A 1 
ATOM 1393 S SD  . MET A 1 195 ? 7.002   -68.211 22.145  1.00 33.95 195 A 1 
ATOM 1394 C CE  . MET A 1 195 ? 6.485   -69.903 22.485  1.00 34.81 195 A 1 
ATOM 1395 N N   . ARG A 1 196 ? 4.973   -64.243 24.688  1.00 25.28 196 A 1 
ATOM 1396 C CA  . ARG A 1 196 ? 4.948   -63.562 25.989  1.00 32.07 196 A 1 
ATOM 1397 C C   . ARG A 1 196 ? 6.213   -62.815 26.457  1.00 28.92 196 A 1 
ATOM 1398 O O   . ARG A 1 196 ? 6.100   -62.160 27.481  1.00 27.72 196 A 1 
ATOM 1399 C CB  . ARG A 1 196 ? 4.658   -64.686 26.997  1.00 32.02 196 A 1 
ATOM 1400 C CG  . ARG A 1 196 ? 3.839   -64.337 28.243  1.00 30.81 196 A 1 
ATOM 1401 C CD  . ARG A 1 196 ? 3.782   -65.556 29.157  1.00 29.65 196 A 1 
ATOM 1402 N NE  . ARG A 1 196 ? 2.773   -65.415 30.215  1.00 29.61 196 A 1 
ATOM 1403 C CZ  . ARG A 1 196 ? 2.523   -66.278 31.197  1.00 26.32 196 A 1 
ATOM 1404 N NH1 . ARG A 1 196 ? 3.235   -67.358 31.346  1.00 25.69 196 A 1 
ATOM 1405 N NH2 . ARG A 1 196 ? 1.561   -66.055 32.033  1.00 26.14 196 A 1 
ATOM 1406 N N   . PRO A 1 197 ? 7.399   -63.026 25.937  1.00 29.00 197 A 1 
ATOM 1407 C CA  . PRO A 1 197 ? 8.557   -63.385 26.762  1.00 32.43 197 A 1 
ATOM 1408 C C   . PRO A 1 197 ? 9.101   -62.299 27.705  1.00 32.12 197 A 1 
ATOM 1409 O O   . PRO A 1 197 ? 8.868   -61.113 27.510  1.00 29.00 197 A 1 
ATOM 1410 C CB  . PRO A 1 197 ? 9.611   -63.906 25.786  1.00 29.47 197 A 1 
ATOM 1411 C CG  . PRO A 1 197 ? 9.232   -63.211 24.485  1.00 29.02 197 A 1 
ATOM 1412 C CD  . PRO A 1 197 ? 7.707   -63.142 24.555  1.00 34.71 197 A 1 
ATOM 1413 N N   . PRO A 1 198 ? 9.839   -62.733 28.731  1.00 25.38 198 A 1 
ATOM 1414 C CA  . PRO A 1 198 ? 9.721   -62.145 30.068  1.00 29.83 198 A 1 
ATOM 1415 C C   . PRO A 1 198 ? 10.841  -61.234 30.590  1.00 29.51 198 A 1 
ATOM 1416 O O   . PRO A 1 198 ? 10.570  -60.392 31.439  1.00 26.67 198 A 1 
ATOM 1417 C CB  . PRO A 1 198 ? 9.648   -63.394 30.951  1.00 26.62 198 A 1 
ATOM 1418 C CG  . PRO A 1 198 ? 10.601  -64.351 30.246  1.00 26.76 198 A 1 
ATOM 1419 C CD  . PRO A 1 198 ? 10.393  -64.026 28.776  1.00 32.01 198 A 1 
ATOM 1420 N N   . MET A 1 199 ? 12.109  -61.527 30.282  1.00 26.97 199 A 1 
ATOM 1421 C CA  . MET A 1 199 ? 13.038  -61.758 31.402  1.00 29.91 199 A 1 
ATOM 1422 C C   . MET A 1 199 ? 13.942  -60.610 31.874  1.00 29.98 199 A 1 
ATOM 1423 O O   . MET A 1 199 ? 14.011  -60.354 33.063  1.00 27.51 199 A 1 
ATOM 1424 C CB  . MET A 1 199 ? 13.946  -62.949 31.070  1.00 27.42 199 A 1 
ATOM 1425 C CG  . MET A 1 199 ? 13.824  -64.092 32.089  1.00 27.99 199 A 1 
ATOM 1426 S SD  . MET A 1 199 ? 15.062  -65.390 31.818  1.00 25.97 199 A 1 
ATOM 1427 C CE  . MET A 1 199 ? 14.561  -66.569 33.090  1.00 27.74 199 A 1 
ATOM 1428 N N   . GLY A 1 200 ? 14.770  -60.091 31.006  1.00 29.36 200 A 1 
ATOM 1429 C CA  . GLY A 1 200 ? 16.196  -59.966 31.317  1.00 32.97 200 A 1 
ATOM 1430 C C   . GLY A 1 200 ? 16.643  -58.978 32.418  1.00 32.03 200 A 1 
ATOM 1431 O O   . GLY A 1 200 ? 16.031  -57.944 32.634  1.00 28.93 200 A 1 
ATOM 1432 N N   . PRO A 1 201 ? 17.735  -59.280 33.100  1.00 26.67 201 A 1 
ATOM 1433 C CA  . PRO A 1 201 ? 17.964  -58.913 34.503  1.00 29.47 201 A 1 
ATOM 1434 C C   . PRO A 1 201 ? 18.918  -57.757 34.861  1.00 29.22 201 A 1 
ATOM 1435 O O   . PRO A 1 201 ? 18.687  -57.144 35.900  1.00 26.42 201 A 1 
ATOM 1436 C CB  . PRO A 1 201 ? 18.518  -60.217 35.081  1.00 26.73 201 A 1 
ATOM 1437 C CG  . PRO A 1 201 ? 19.352  -60.775 33.938  1.00 26.38 201 A 1 
ATOM 1438 C CD  . PRO A 1 201 ? 18.554  -60.348 32.709  1.00 31.18 201 A 1 
ATOM 1439 N N   . PRO A 1 202 ? 20.067  -57.589 34.215  1.00 24.15 202 A 1 
ATOM 1440 C CA  . PRO A 1 202 ? 21.311  -57.369 34.964  1.00 28.31 202 A 1 
ATOM 1441 C C   . PRO A 1 202 ? 21.682  -55.879 35.173  1.00 28.02 202 A 1 
ATOM 1442 O O   . PRO A 1 202 ? 20.838  -55.035 34.982  1.00 25.58 202 A 1 
ATOM 1443 C CB  . PRO A 1 202 ? 22.322  -58.169 34.144  1.00 25.71 202 A 1 
ATOM 1444 C CG  . PRO A 1 202 ? 21.917  -57.870 32.714  1.00 25.50 202 A 1 
ATOM 1445 C CD  . PRO A 1 202 ? 20.390  -57.799 32.816  1.00 29.95 202 A 1 
ATOM 1446 N N   . MET A 1 203 ? 22.869  -55.377 35.478  1.00 27.95 203 A 1 
ATOM 1447 C CA  . MET A 1 203 ? 23.989  -55.792 36.319  1.00 32.54 203 A 1 
ATOM 1448 C C   . MET A 1 203 ? 24.633  -54.582 37.029  1.00 32.56 203 A 1 
ATOM 1449 O O   . MET A 1 203 ? 24.811  -54.608 38.220  1.00 30.17 203 A 1 
ATOM 1450 C CB  . MET A 1 203 ? 25.098  -56.440 35.463  1.00 30.55 203 A 1 
ATOM 1451 C CG  . MET A 1 203 ? 25.749  -57.657 36.130  1.00 30.24 203 A 1 
ATOM 1452 S SD  . MET A 1 203 ? 27.219  -58.261 35.251  1.00 28.19 203 A 1 
ATOM 1453 C CE  . MET A 1 203 ? 27.405  -59.891 36.009  1.00 28.01 203 A 1 
ATOM 1454 N N   . GLY A 1 204 ? 25.086  -53.589 36.284  1.00 25.37 204 A 1 
ATOM 1455 C CA  . GLY A 1 204 ? 26.345  -52.913 36.597  1.00 28.61 204 A 1 
ATOM 1456 C C   . GLY A 1 204 ? 26.402  -51.891 37.748  1.00 28.34 204 A 1 
ATOM 1457 O O   . GLY A 1 204 ? 25.450  -51.190 38.046  1.00 25.52 204 A 1 
ATOM 1458 N N   . ILE A 1 205 ? 27.581  -51.783 38.341  1.00 27.23 205 A 1 
ATOM 1459 C CA  . ILE A 1 205 ? 27.829  -51.545 39.773  1.00 31.28 205 A 1 
ATOM 1460 C C   . ILE A 1 205 ? 28.127  -50.092 40.235  1.00 30.23 205 A 1 
ATOM 1461 O O   . ILE A 1 205 ? 27.377  -49.588 41.074  1.00 28.19 205 A 1 
ATOM 1462 C CB  . ILE A 1 205 ? 28.965  -52.494 40.254  1.00 27.96 205 A 1 
ATOM 1463 C CG1 . ILE A 1 205 ? 28.771  -53.972 39.825  1.00 27.45 205 A 1 
ATOM 1464 C CG2 . ILE A 1 205 ? 29.141  -52.433 41.786  1.00 28.98 205 A 1 
ATOM 1465 C CD1 . ILE A 1 205 ? 30.019  -54.843 40.082  1.00 28.37 205 A 1 
ATOM 1466 N N   . PRO A 1 206 ? 29.278  -49.506 39.924  1.00 25.97 206 A 1 
ATOM 1467 C CA  . PRO A 1 206 ? 30.138  -49.145 41.056  1.00 30.26 206 A 1 
ATOM 1468 C C   . PRO A 1 206 ? 30.101  -47.687 41.564  1.00 29.92 206 A 1 
ATOM 1469 O O   . PRO A 1 206 ? 29.610  -46.784 40.901  1.00 26.64 206 A 1 
ATOM 1470 C CB  . PRO A 1 206 ? 31.544  -49.572 40.618  1.00 27.02 206 A 1 
ATOM 1471 C CG  . PRO A 1 206 ? 31.519  -49.329 39.118  1.00 26.44 206 A 1 
ATOM 1472 C CD  . PRO A 1 206 ? 30.063  -49.588 38.729  1.00 30.59 206 A 1 
ATOM 1473 N N   . PRO A 1 207 ? 30.715  -47.436 42.748  1.00 27.98 207 A 1 
ATOM 1474 C CA  . PRO A 1 207 ? 30.273  -46.415 43.709  1.00 31.25 207 A 1 
ATOM 1475 C C   . PRO A 1 207 ? 31.180  -45.194 43.933  1.00 31.09 207 A 1 
ATOM 1476 O O   . PRO A 1 207 ? 31.055  -44.547 44.971  1.00 27.76 207 A 1 
ATOM 1477 C CB  . PRO A 1 207 ? 30.204  -47.221 45.005  1.00 27.54 207 A 1 
ATOM 1478 C CG  . PRO A 1 207 ? 31.454  -48.094 44.900  1.00 26.99 207 A 1 
ATOM 1479 C CD  . PRO A 1 207 ? 31.502  -48.421 43.405  1.00 31.57 207 A 1 
ATOM 1480 N N   . GLY A 1 208 ? 32.170  -44.951 43.115  1.00 25.98 208 A 1 
ATOM 1481 C CA  . GLY A 1 208 ? 33.452  -44.348 43.482  1.00 30.06 208 A 1 
ATOM 1482 C C   . GLY A 1 208 ? 33.466  -43.078 44.364  1.00 30.41 208 A 1 
ATOM 1483 O O   . GLY A 1 208 ? 32.681  -42.159 44.200  1.00 27.03 208 A 1 
ATOM 1484 N N   . ARG A 1 209 ? 34.413  -43.017 45.274  1.00 23.49 209 A 1 
ATOM 1485 C CA  . ARG A 1 209 ? 34.471  -42.237 46.533  1.00 30.04 209 A 1 
ATOM 1486 C C   . ARG A 1 209 ? 35.053  -40.812 46.527  1.00 27.91 209 A 1 
ATOM 1487 O O   . ARG A 1 209 ? 34.864  -40.126 47.526  1.00 25.92 209 A 1 
ATOM 1488 C CB  . ARG A 1 209 ? 35.362  -43.028 47.512  1.00 28.24 209 A 1 
ATOM 1489 C CG  . ARG A 1 209 ? 34.691  -44.062 48.404  1.00 27.78 209 A 1 
ATOM 1490 C CD  . ARG A 1 209 ? 35.759  -44.659 49.320  1.00 26.75 209 A 1 
ATOM 1491 N NE  . ARG A 1 209 ? 35.184  -45.529 50.363  1.00 26.57 209 A 1 
ATOM 1492 C CZ  . ARG A 1 209 ? 35.865  -46.214 51.287  1.00 25.68 209 A 1 
ATOM 1493 N NH1 . ARG A 1 209 ? 37.174  -46.182 51.321  1.00 24.54 209 A 1 
ATOM 1494 N NH2 . ARG A 1 209 ? 35.250  -46.919 52.180  1.00 25.09 209 A 1 
ATOM 1495 N N   . GLY A 1 210 ? 35.895  -40.458 45.594  1.00 25.55 210 A 1 
ATOM 1496 C CA  . GLY A 1 210 ? 37.180  -39.842 45.934  1.00 27.01 210 A 1 
ATOM 1497 C C   . GLY A 1 210 ? 37.302  -38.470 46.652  1.00 26.59 210 A 1 
ATOM 1498 O O   . GLY A 1 210 ? 36.350  -37.841 47.073  1.00 24.01 210 A 1 
ATOM 1499 N N   . THR A 1 211 ? 38.522  -38.064 46.828  1.00 27.66 211 A 1 
ATOM 1500 C CA  . THR A 1 211 ? 39.246  -37.515 47.994  1.00 32.22 211 A 1 
ATOM 1501 C C   . THR A 1 211 ? 39.405  -35.971 48.094  1.00 31.84 211 A 1 
ATOM 1502 O O   . THR A 1 211 ? 38.656  -35.246 47.460  1.00 28.89 211 A 1 
ATOM 1503 C CB  . THR A 1 211 ? 40.613  -38.226 48.036  1.00 27.12 211 A 1 
ATOM 1504 O OG1 . THR A 1 211 ? 41.241  -38.157 46.751  1.00 26.32 211 A 1 
ATOM 1505 C CG2 . THR A 1 211 ? 40.534  -39.711 48.391  1.00 27.75 211 A 1 
ATOM 1506 N N   . PRO A 1 212 ? 40.360  -35.433 48.899  1.00 23.79 212 A 1 
ATOM 1507 C CA  . PRO A 1 212 ? 40.079  -34.597 50.077  1.00 27.99 212 A 1 
ATOM 1508 C C   . PRO A 1 212 ? 40.681  -33.176 50.134  1.00 27.92 212 A 1 
ATOM 1509 O O   . PRO A 1 212 ? 40.276  -32.408 51.004  1.00 25.31 212 A 1 
ATOM 1510 C CB  . PRO A 1 212 ? 40.731  -35.404 51.199  1.00 24.92 212 A 1 
ATOM 1511 C CG  . PRO A 1 212 ? 42.024  -35.894 50.533  1.00 24.35 212 A 1 
ATOM 1512 C CD  . PRO A 1 212 ? 41.630  -36.050 49.068  1.00 27.79 212 A 1 
ATOM 1513 N N   . MET A 1 213 ? 41.730  -32.875 49.395  1.00 26.36 213 A 1 
ATOM 1514 C CA  . MET A 1 213 ? 42.738  -31.840 49.744  1.00 29.60 213 A 1 
ATOM 1515 C C   . MET A 1 213 ? 42.218  -30.385 49.652  1.00 29.38 213 A 1 
ATOM 1516 O O   . MET A 1 213 ? 41.253  -30.138 48.975  1.00 27.44 213 A 1 
ATOM 1517 C CB  . MET A 1 213 ? 43.971  -32.000 48.837  1.00 27.71 213 A 1 
ATOM 1518 C CG  . MET A 1 213 ? 44.921  -33.116 49.298  1.00 27.58 213 A 1 
ATOM 1519 S SD  . MET A 1 213 ? 46.501  -33.077 48.397  1.00 25.58 213 A 1 
ATOM 1520 C CE  . MET A 1 213 ? 47.410  -34.355 49.280  1.00 25.70 213 A 1 
ATOM 1521 N N   . GLY A 1 214 ? 42.796  -29.344 50.216  1.00 23.54 214 A 1 
ATOM 1522 C CA  . GLY A 1 214 ? 44.028  -29.157 50.956  1.00 26.34 214 A 1 
ATOM 1523 C C   . GLY A 1 214 ? 44.102  -27.766 51.603  1.00 26.35 214 A 1 
ATOM 1524 O O   . GLY A 1 214 ? 43.231  -27.374 52.360  1.00 23.91 214 A 1 
ATOM 1525 N N   . MET A 1 215 ? 45.167  -27.043 51.348  1.00 26.04 215 A 1 
ATOM 1526 C CA  . MET A 1 215 ? 45.954  -26.295 52.337  1.00 28.94 215 A 1 
ATOM 1527 C C   . MET A 1 215 ? 45.509  -24.855 52.745  1.00 28.11 215 A 1 
ATOM 1528 O O   . MET A 1 215 ? 44.539  -24.331 52.238  1.00 25.96 215 A 1 
ATOM 1529 C CB  . MET A 1 215 ? 47.423  -26.324 51.870  1.00 27.57 215 A 1 
ATOM 1530 C CG  . MET A 1 215 ? 48.294  -27.214 52.766  1.00 27.34 215 A 1 
ATOM 1531 S SD  . MET A 1 215 ? 50.072  -26.982 52.451  1.00 24.92 215 A 1 
ATOM 1532 C CE  . MET A 1 215 ? 50.754  -28.167 53.624  1.00 25.35 215 A 1 
ATOM 1533 N N   . PRO A 1 216 ? 46.282  -24.219 53.654  1.00 25.28 216 A 1 
ATOM 1534 C CA  . PRO A 1 216 ? 45.804  -23.515 54.855  1.00 29.39 216 A 1 
ATOM 1535 C C   . PRO A 1 216 ? 45.949  -21.984 54.960  1.00 29.07 216 A 1 
ATOM 1536 O O   . PRO A 1 216 ? 45.520  -21.467 55.990  1.00 26.42 216 A 1 
ATOM 1537 C CB  . PRO A 1 216 ? 46.686  -24.146 55.937  1.00 26.96 216 A 1 
ATOM 1538 C CG  . PRO A 1 216 ? 48.043  -24.253 55.240  1.00 26.28 216 A 1 
ATOM 1539 C CD  . PRO A 1 216 ? 47.640  -24.562 53.801  1.00 30.50 216 A 1 
ATOM 1540 N N   . PRO A 1 217 ? 46.660  -21.264 54.134  1.00 22.93 217 A 1 
ATOM 1541 C CA  . PRO A 1 217 ? 47.699  -20.350 54.642  1.00 27.62 217 A 1 
ATOM 1542 C C   . PRO A 1 217 ? 47.224  -19.090 55.404  1.00 27.40 217 A 1 
ATOM 1543 O O   . PRO A 1 217 ? 46.078  -18.670 55.295  1.00 24.57 217 A 1 
ATOM 1544 C CB  . PRO A 1 217 ? 48.572  -20.014 53.443  1.00 25.24 217 A 1 
ATOM 1545 C CG  . PRO A 1 217 ? 47.621  -20.171 52.272  1.00 24.79 217 A 1 
ATOM 1546 C CD  . PRO A 1 217 ? 46.719  -21.327 52.704  1.00 29.69 217 A 1 
ATOM 1547 N N   . PRO A 1 218 ? 48.158  -18.504 56.191  1.00 23.26 218 A 1 
ATOM 1548 C CA  . PRO A 1 218 ? 47.891  -17.823 57.455  1.00 27.48 218 A 1 
ATOM 1549 C C   . PRO A 1 218 ? 47.768  -16.294 57.380  1.00 27.57 218 A 1 
ATOM 1550 O O   . PRO A 1 218 ? 47.444  -15.715 56.365  1.00 24.54 218 A 1 
ATOM 1551 C CB  . PRO A 1 218 ? 49.071  -18.263 58.332  1.00 24.39 218 A 1 
ATOM 1552 C CG  . PRO A 1 218 ? 50.231  -18.226 57.331  1.00 24.26 218 A 1 
ATOM 1553 C CD  . PRO A 1 218 ? 49.574  -18.770 56.074  1.00 28.34 218 A 1 
ATOM 1554 N N   . GLY A 1 219 ? 47.992  -15.623 58.365  1.00 23.96 219 A 1 
ATOM 1555 C CA  . GLY A 1 219 ? 47.640  -14.734 59.355  1.00 28.30 219 A 1 
ATOM 1556 C C   . GLY A 1 219 ? 47.964  -13.249 59.362  1.00 28.48 219 A 1 
ATOM 1557 O O   . GLY A 1 219 ? 47.419  -12.609 60.257  1.00 25.37 219 A 1 
ATOM 1558 N N   . MET A 1 220 ? 48.905  -12.705 58.626  1.00 24.95 220 A 1 
ATOM 1559 C CA  . MET A 1 220 ? 49.644  -11.533 59.106  1.00 29.64 220 A 1 
ATOM 1560 C C   . MET A 1 220 ? 48.787  -10.280 59.340  1.00 29.42 220 A 1 
ATOM 1561 O O   . MET A 1 220 ? 47.961  -9.881  58.545  1.00 27.78 220 A 1 
ATOM 1562 C CB  . MET A 1 220 ? 50.868  -11.209 58.251  1.00 27.95 220 A 1 
ATOM 1563 C CG  . MET A 1 220 ? 52.101  -11.978 58.748  1.00 30.34 220 A 1 
ATOM 1564 S SD  . MET A 1 220 ? 53.647  -11.332 58.060  1.00 30.64 220 A 1 
ATOM 1565 C CE  . MET A 1 220 ? 54.835  -12.369 58.936  1.00 31.91 220 A 1 
ATOM 1566 N N   . ARG A 1 221 ? 49.051  -9.652  60.466  1.00 23.09 221 A 1 
ATOM 1567 C CA  . ARG A 1 221 ? 48.228  -8.722  61.253  1.00 29.95 221 A 1 
ATOM 1568 C C   . ARG A 1 221 ? 48.404  -7.215  60.983  1.00 27.41 221 A 1 
ATOM 1569 O O   . ARG A 1 221 ? 47.524  -6.479  61.399  1.00 26.15 221 A 1 
ATOM 1570 C CB  . ARG A 1 221 ? 48.576  -9.003  62.727  1.00 29.86 221 A 1 
ATOM 1571 C CG  . ARG A 1 221 ? 47.404  -9.078  63.714  1.00 28.88 221 A 1 
ATOM 1572 C CD  . ARG A 1 221 ? 47.953  -9.258  65.126  1.00 27.22 221 A 1 
ATOM 1573 N NE  . ARG A 1 221 ? 46.896  -9.567  66.100  1.00 26.72 221 A 1 
ATOM 1574 C CZ  . ARG A 1 221 ? 47.036  -9.696  67.413  1.00 23.49 221 A 1 
ATOM 1575 N NH1 . ARG A 1 221 ? 48.191  -9.511  67.999  1.00 22.98 221 A 1 
ATOM 1576 N NH2 . ARG A 1 221 ? 46.029  -10.017 68.171  1.00 23.71 221 A 1 
ATOM 1577 N N   . PRO A 1 222 ? 49.548  -6.677  60.530  1.00 26.54 222 A 1 
ATOM 1578 C CA  . PRO A 1 222 ? 50.222  -5.737  61.394  1.00 31.20 222 A 1 
ATOM 1579 C C   . PRO A 1 222 ? 49.812  -4.250  61.295  1.00 30.90 222 A 1 
ATOM 1580 O O   . PRO A 1 222 ? 48.830  -3.884  61.945  1.00 28.15 222 A 1 
ATOM 1581 C CB  . PRO A 1 222 ? 51.704  -6.073  61.243  1.00 28.63 222 A 1 
ATOM 1582 C CG  . PRO A 1 222 ? 51.833  -6.556  59.809  1.00 28.37 222 A 1 
ATOM 1583 C CD  . PRO A 1 222 ? 50.445  -7.165  59.548  1.00 33.27 222 A 1 
ATOM 1584 N N   . PRO A 1 223 ? 50.570  -3.321  60.686  1.00 24.80 223 A 1 
ATOM 1585 C CA  . PRO A 1 223 ? 51.016  -2.189  61.508  1.00 30.50 223 A 1 
ATOM 1586 C C   . PRO A 1 223 ? 50.400  -0.804  61.172  1.00 30.44 223 A 1 
ATOM 1587 O O   . PRO A 1 223 ? 49.378  -0.725  60.509  1.00 27.57 223 A 1 
ATOM 1588 C CB  . PRO A 1 223 ? 52.530  -2.260  61.328  1.00 27.78 223 A 1 
ATOM 1589 C CG  . PRO A 1 223 ? 52.677  -2.542  59.827  1.00 27.69 223 A 1 
ATOM 1590 C CD  . PRO A 1 223 ? 51.433  -3.404  59.548  1.00 32.94 223 A 1 
ATOM 1591 N N   . PRO A 1 224 ? 50.982  0.331   61.615  1.00 25.43 224 A 1 
ATOM 1592 C CA  . PRO A 1 224 ? 50.416  1.195   62.642  1.00 31.80 224 A 1 
ATOM 1593 C C   . PRO A 1 224 ? 50.043  2.653   62.268  1.00 31.82 224 A 1 
ATOM 1594 O O   . PRO A 1 224 ? 48.875  3.011   62.453  1.00 28.63 224 A 1 
ATOM 1595 C CB  . PRO A 1 224 ? 51.495  1.155   63.728  1.00 28.54 224 A 1 
ATOM 1596 C CG  . PRO A 1 224 ? 52.795  1.096   62.927  1.00 28.52 224 A 1 
ATOM 1597 C CD  . PRO A 1 224 ? 52.378  0.460   61.603  1.00 33.75 224 A 1 
ATOM 1598 N N   . PRO A 1 225 ? 50.979  3.586   61.916  1.00 25.68 225 A 1 
ATOM 1599 C CA  . PRO A 1 225 ? 50.966  4.804   62.744  1.00 30.06 225 A 1 
ATOM 1600 C C   . PRO A 1 225 ? 50.634  6.164   62.108  1.00 30.19 225 A 1 
ATOM 1601 O O   . PRO A 1 225 ? 50.388  7.110   62.850  1.00 26.71 225 A 1 
ATOM 1602 C CB  . PRO A 1 225 ? 52.413  4.875   63.250  1.00 26.76 225 A 1 
ATOM 1603 C CG  . PRO A 1 225 ? 53.216  4.413   62.042  1.00 26.57 225 A 1 
ATOM 1604 C CD  . PRO A 1 225 ? 52.281  3.414   61.351  1.00 30.71 225 A 1 
ATOM 1605 N N   . GLY A 1 226 ? 50.805  6.381   60.825  1.00 22.09 226 A 1 
ATOM 1606 C CA  . GLY A 1 226 ? 51.426  7.586   60.267  1.00 25.72 226 A 1 
ATOM 1607 C C   . GLY A 1 226 ? 50.847  8.968   60.629  1.00 26.25 226 A 1 
ATOM 1608 O O   . GLY A 1 226 ? 49.700  9.291   60.349  1.00 23.74 226 A 1 
ATOM 1609 N N   . MET A 1 227 ? 51.707  9.833   61.185  1.00 26.75 227 A 1 
ATOM 1610 C CA  . MET A 1 227 ? 51.453  11.098  61.907  1.00 31.12 227 A 1 
ATOM 1611 C C   . MET A 1 227 ? 51.112  12.365  61.112  1.00 31.00 227 A 1 
ATOM 1612 O O   . MET A 1 227 ? 50.731  13.351  61.742  1.00 28.67 227 A 1 
ATOM 1613 C CB  . MET A 1 227 ? 52.742  11.472  62.649  1.00 28.28 227 A 1 
ATOM 1614 C CG  . MET A 1 227 ? 52.958  10.824  63.995  1.00 30.82 227 A 1 
ATOM 1615 S SD  . MET A 1 227 ? 54.499  11.478  64.725  1.00 29.59 227 A 1 
ATOM 1616 C CE  . MET A 1 227 ? 54.296  10.958  66.436  1.00 31.12 227 A 1 
ATOM 1617 N N   . ARG A 1 228 ? 51.415  12.445  59.823  1.00 22.43 228 A 1 
ATOM 1618 C CA  . ARG A 1 228 ? 51.772  13.722  59.169  1.00 28.38 228 A 1 
ATOM 1619 C C   . ARG A 1 228 ? 50.721  14.841  59.304  1.00 26.00 228 A 1 
ATOM 1620 O O   . ARG A 1 228 ? 49.545  14.550  59.338  1.00 24.96 228 A 1 
ATOM 1621 C CB  . ARG A 1 228 ? 52.035  13.476  57.675  1.00 27.86 228 A 1 
ATOM 1622 C CG  . ARG A 1 228 ? 53.392  12.821  57.399  1.00 27.70 228 A 1 
ATOM 1623 C CD  . ARG A 1 228 ? 53.619  12.763  55.882  1.00 26.47 228 A 1 
ATOM 1624 N NE  . ARG A 1 228 ? 54.945  12.232  55.546  1.00 26.15 228 A 1 
ATOM 1625 C CZ  . ARG A 1 228 ? 55.455  12.117  54.325  1.00 23.20 228 A 1 
ATOM 1626 N NH1 . ARG A 1 228 ? 54.781  12.472  53.274  1.00 22.65 228 A 1 
ATOM 1627 N NH2 . ARG A 1 228 ? 56.663  11.642  54.144  1.00 23.13 228 A 1 
ATOM 1628 N N   . GLY A 1 229 ? 50.972  16.074  59.188  1.00 26.24 229 A 1 
ATOM 1629 C CA  . GLY A 1 229 ? 51.965  17.112  59.322  1.00 30.23 229 A 1 
ATOM 1630 C C   . GLY A 1 229 ? 51.263  18.471  59.104  1.00 29.91 229 A 1 
ATOM 1631 O O   . GLY A 1 229 ? 50.054  18.509  58.929  1.00 27.30 229 A 1 
ATOM 1632 N N   . PRO A 1 230 ? 51.972  19.613  59.151  1.00 25.36 230 A 1 
ATOM 1633 C CA  . PRO A 1 230 ? 51.564  20.808  59.901  1.00 31.46 230 A 1 
ATOM 1634 C C   . PRO A 1 230 ? 50.920  22.018  59.184  1.00 31.60 230 A 1 
ATOM 1635 O O   . PRO A 1 230 ? 50.561  22.940  59.910  1.00 28.74 230 A 1 
ATOM 1636 C CB  . PRO A 1 230 ? 52.889  21.255  60.511  1.00 28.35 230 A 1 
ATOM 1637 C CG  . PRO A 1 230 ? 53.889  20.945  59.408  1.00 29.10 230 A 1 
ATOM 1638 C CD  . PRO A 1 230 ? 53.337  19.646  58.822  1.00 34.98 230 A 1 
ATOM 1639 N N   . PRO A 1 231 ? 50.899  22.191  57.885  1.00 23.40 231 A 1 
ATOM 1640 C CA  . PRO A 1 231 ? 51.305  23.473  57.273  1.00 30.01 231 A 1 
ATOM 1641 C C   . PRO A 1 231 ? 50.403  24.702  57.540  1.00 30.21 231 A 1 
ATOM 1642 O O   . PRO A 1 231 ? 49.199  24.564  57.710  1.00 27.84 231 A 1 
ATOM 1643 C CB  . PRO A 1 231 ? 51.472  23.175  55.796  1.00 27.69 231 A 1 
ATOM 1644 C CG  . PRO A 1 231 ? 50.535  22.000  55.562  1.00 27.07 231 A 1 
ATOM 1645 C CD  . PRO A 1 231 ? 50.621  21.215  56.868  1.00 31.74 231 A 1 
ATOM 1646 N N   . PRO A 1 232 ? 51.002  25.899  57.493  1.00 23.20 232 A 1 
ATOM 1647 C CA  . PRO A 1 232 ? 50.691  26.937  58.479  1.00 29.83 232 A 1 
ATOM 1648 C C   . PRO A 1 232 ? 49.891  28.196  58.069  1.00 29.90 232 A 1 
ATOM 1649 O O   . PRO A 1 232 ? 48.869  28.453  58.703  1.00 27.34 232 A 1 
ATOM 1650 C CB  . PRO A 1 232 ? 52.069  27.316  58.995  1.00 27.75 232 A 1 
ATOM 1651 C CG  . PRO A 1 232 ? 52.953  27.211  57.760  1.00 27.37 232 A 1 
ATOM 1652 C CD  . PRO A 1 232 ? 52.301  26.083  56.971  1.00 32.72 232 A 1 
ATOM 1653 N N   . PRO A 1 233 ? 50.394  29.102  57.220  1.00 24.77 233 A 1 
ATOM 1654 C CA  . PRO A 1 233 ? 50.305  30.519  57.600  1.00 32.17 233 A 1 
ATOM 1655 C C   . PRO A 1 233 ? 49.140  31.319  56.989  1.00 32.29 233 A 1 
ATOM 1656 O O   . PRO A 1 233 ? 48.460  30.888  56.082  1.00 29.04 233 A 1 
ATOM 1657 C CB  . PRO A 1 233 ? 51.657  31.104  57.182  1.00 28.78 233 A 1 
ATOM 1658 C CG  . PRO A 1 233 ? 51.970  30.334  55.909  1.00 29.68 233 A 1 
ATOM 1659 C CD  . PRO A 1 233 ? 51.374  28.952  56.179  1.00 35.58 233 A 1 
ATOM 1660 N N   . GLY A 1 234 ? 49.008  32.565  57.461  1.00 22.18 234 A 1 
ATOM 1661 C CA  . GLY A 1 234 ? 47.772  33.303  57.510  1.00 29.54 234 A 1 
ATOM 1662 C C   . GLY A 1 234 ? 47.559  34.597  56.727  1.00 29.89 234 A 1 
ATOM 1663 O O   . GLY A 1 234 ? 46.755  35.397  57.182  1.00 27.08 234 A 1 
ATOM 1664 N N   . MET A 1 235 ? 48.278  34.908  55.660  1.00 21.19 235 A 1 
ATOM 1665 C CA  . MET A 1 235 ? 48.188  36.216  54.986  1.00 27.02 235 A 1 
ATOM 1666 C C   . MET A 1 235 ? 46.815  36.484  54.341  1.00 26.80 235 A 1 
ATOM 1667 O O   . MET A 1 235 ? 46.134  35.548  53.988  1.00 25.64 235 A 1 
ATOM 1668 C CB  . MET A 1 235 ? 49.271  36.297  53.905  1.00 25.90 235 A 1 
ATOM 1669 C CG  . MET A 1 235 ? 50.636  36.687  54.457  1.00 28.61 235 A 1 
ATOM 1670 S SD  . MET A 1 235 ? 51.768  37.207  53.128  1.00 29.52 235 A 1 
ATOM 1671 C CE  . MET A 1 235 ? 53.259  37.514  54.086  1.00 30.37 235 A 1 
ATOM 1672 N N   . ARG A 1 236 ? 46.351  37.674  53.991  1.00 24.37 236 A 1 
ATOM 1673 C CA  . ARG A 1 236 ? 46.719  39.060  54.356  1.00 38.16 236 A 1 
ATOM 1674 C C   . ARG A 1 236 ? 45.521  40.030  54.284  1.00 34.51 236 A 1 
ATOM 1675 O O   . ARG A 1 236 ? 45.333  40.731  55.252  1.00 33.39 236 A 1 
ATOM 1676 C CB  . ARG A 1 236 ? 47.800  39.619  53.399  1.00 38.50 236 A 1 
ATOM 1677 C CG  . ARG A 1 236 ? 48.819  40.560  54.060  1.00 36.67 236 A 1 
ATOM 1678 C CD  . ARG A 1 236 ? 49.669  41.253  52.992  1.00 34.57 236 A 1 
ATOM 1679 N NE  . ARG A 1 236 ? 50.874  41.895  53.554  1.00 32.57 236 A 1 
ATOM 1680 C CZ  . ARG A 1 236 ? 51.739  42.677  52.913  1.00 28.29 236 A 1 
ATOM 1681 N NH1 . ARG A 1 236 ? 51.555  43.004  51.672  1.00 27.37 236 A 1 
ATOM 1682 N NH2 . ARG A 1 236 ? 52.796  43.136  53.522  1.00 28.62 236 A 1 
ATOM 1683 N N   . PRO A 1 237 ? 44.885  40.257  53.132  1.00 28.23 237 A 1 
ATOM 1684 C CA  . PRO A 1 237 ? 44.581  41.634  52.763  1.00 35.01 237 A 1 
ATOM 1685 C C   . PRO A 1 237 ? 43.344  42.194  53.472  1.00 34.62 237 A 1 
ATOM 1686 O O   . PRO A 1 237 ? 42.266  41.621  53.377  1.00 31.50 237 A 1 
ATOM 1687 C CB  . PRO A 1 237 ? 44.447  41.632  51.239  1.00 32.11 237 A 1 
ATOM 1688 C CG  . PRO A 1 237 ? 43.971  40.226  50.931  1.00 32.89 237 A 1 
ATOM 1689 C CD  . PRO A 1 237 ? 44.623  39.370  52.027  1.00 40.27 237 A 1 
ATOM 1690 N N   . PRO A 1 238 ? 43.502  43.348  54.106  1.00 25.69 238 A 1 
ATOM 1691 C CA  . PRO A 1 238 ? 42.520  43.836  55.068  1.00 33.27 238 A 1 
ATOM 1692 C C   . PRO A 1 238 ? 41.440  44.759  54.510  1.00 33.47 238 A 1 
ATOM 1693 O O   . PRO A 1 238 ? 40.627  45.245  55.291  1.00 30.32 238 A 1 
ATOM 1694 C CB  . PRO A 1 238 ? 43.380  44.609  56.069  1.00 30.01 238 A 1 
ATOM 1695 C CG  . PRO A 1 238 ? 44.458  45.215  55.183  1.00 31.14 238 A 1 
ATOM 1696 C CD  . PRO A 1 238 ? 44.690  44.123  54.134  1.00 37.97 238 A 1 
ATOM 1697 N N   . ARG A 1 239 ? 41.566  45.128  53.254  1.00 22.87 239 A 1 
ATOM 1698 C CA  . ARG A 1 239 ? 41.182  46.490  52.872  1.00 33.10 239 A 1 
ATOM 1699 C C   . ARG A 1 239 ? 39.687  46.788  52.987  1.00 29.62 239 A 1 
ATOM 1700 O O   . ARG A 1 239 ? 38.877  45.881  52.888  1.00 27.43 239 A 1 
ATOM 1701 C CB  . ARG A 1 239 ? 41.758  46.870  51.500  1.00 32.67 239 A 1 
ATOM 1702 C CG  . ARG A 1 239 ? 43.019  47.743  51.684  1.00 30.33 239 A 1 
ATOM 1703 C CD  . ARG A 1 239 ? 43.378  48.463  50.389  1.00 28.73 239 A 1 
ATOM 1704 N NE  . ARG A 1 239 ? 44.579  49.302  50.566  1.00 26.98 239 A 1 
ATOM 1705 C CZ  . ARG A 1 239 ? 45.064  50.173  49.683  1.00 24.39 239 A 1 
ATOM 1706 N NH1 . ARG A 1 239 ? 44.494  50.357  48.531  1.00 23.62 239 A 1 
ATOM 1707 N NH2 . ARG A 1 239 ? 46.135  50.873  49.958  1.00 25.37 239 A 1 
ATOM 1708 N N   . PRO A 1 240 ? 39.412  48.088  53.219  1.00 19.49 240 A 1 
ATOM 1709 C CA  . PRO A 1 240 ? 38.172  48.661  53.738  1.00 24.66 240 A 1 
ATOM 1710 C C   . PRO A 1 240 ? 36.968  48.538  52.805  1.00 23.78 240 A 1 
ATOM 1711 O O   . PRO A 1 240 ? 37.162  48.451  51.567  1.00 18.69 240 A 1 
ATOM 1712 C CB  . PRO A 1 240 ? 38.492  50.138  54.002  1.00 21.94 240 A 1 
ATOM 1713 C CG  . PRO A 1 240 ? 39.537  50.470  52.959  1.00 24.57 240 A 1 
ATOM 1714 C CD  . PRO A 1 240 ? 40.341  49.172  52.918  1.00 32.45 240 A 1 
ATOM 1715 O OXT . PRO A 1 240 ? 35.865  48.574  53.356  1.00 23.86 240 A 1 
ATOM 1716 N N   . MET B 2 1   ? 9.287   17.147  7.203   1.00 47.53 1   B 1 
ATOM 1717 C CA  . MET B 2 1   ? 9.651   16.586  5.881   1.00 51.19 1   B 1 
ATOM 1718 C C   . MET B 2 1   ? 9.133   17.543  4.822   1.00 53.89 1   B 1 
ATOM 1719 O O   . MET B 2 1   ? 8.048   18.055  5.015   1.00 49.89 1   B 1 
ATOM 1720 C CB  . MET B 2 1   ? 9.056   15.188  5.661   1.00 48.85 1   B 1 
ATOM 1721 C CG  . MET B 2 1   ? 9.792   14.113  6.437   1.00 45.80 1   B 1 
ATOM 1722 S SD  . MET B 2 1   ? 9.175   12.448  6.068   1.00 41.14 1   B 1 
ATOM 1723 C CE  . MET B 2 1   ? 10.162  11.473  7.243   1.00 35.65 1   B 1 
ATOM 1724 N N   . SER B 2 2   ? 9.884   17.788  3.747   1.00 67.46 2   B 1 
ATOM 1725 C CA  . SER B 2 2   ? 9.365   18.617  2.662   1.00 74.61 2   B 1 
ATOM 1726 C C   . SER B 2 2   ? 8.173   17.896  2.028   1.00 79.98 2   B 1 
ATOM 1727 O O   . SER B 2 2   ? 8.275   16.717  1.690   1.00 73.16 2   B 1 
ATOM 1728 C CB  . SER B 2 2   ? 10.441  18.902  1.610   1.00 64.41 2   B 1 
ATOM 1729 O OG  . SER B 2 2   ? 10.985  17.697  1.124   1.00 55.05 2   B 1 
ATOM 1730 N N   . ILE B 2 3   ? 7.064   18.627  1.866   1.00 82.11 3   B 1 
ATOM 1731 C CA  . ILE B 2 3   ? 5.910   18.142  1.117   1.00 86.77 3   B 1 
ATOM 1732 C C   . ILE B 2 3   ? 6.316   17.850  -0.331  1.00 89.85 3   B 1 
ATOM 1733 O O   . ILE B 2 3   ? 7.178   18.526  -0.910  1.00 85.10 3   B 1 
ATOM 1734 C CB  . ILE B 2 3   ? 4.731   19.132  1.223   1.00 81.44 3   B 1 
ATOM 1735 C CG1 . ILE B 2 3   ? 5.125   20.573  0.824   1.00 72.43 3   B 1 
ATOM 1736 C CG2 . ILE B 2 3   ? 4.170   19.070  2.653   1.00 66.98 3   B 1 
ATOM 1737 C CD1 . ILE B 2 3   ? 3.945   21.555  0.785   1.00 64.47 3   B 1 
ATOM 1738 N N   . GLY B 2 4   ? 5.744   16.797  -0.885  1.00 89.83 4   B 1 
ATOM 1739 C CA  . GLY B 2 4   ? 5.996   16.401  -2.259  1.00 91.12 4   B 1 
ATOM 1740 C C   . GLY B 2 4   ? 5.437   17.414  -3.261  1.00 93.02 4   B 1 
ATOM 1741 O O   . GLY B 2 4   ? 4.512   18.158  -2.947  1.00 90.34 4   B 1 
ATOM 1742 N N   . VAL B 2 5   ? 5.967   17.425  -4.479  1.00 94.18 5   B 1 
ATOM 1743 C CA  . VAL B 2 5   ? 5.481   18.319  -5.546  1.00 94.58 5   B 1 
ATOM 1744 C C   . VAL B 2 5   ? 3.975   18.156  -5.809  1.00 95.25 5   B 1 
ATOM 1745 O O   . VAL B 2 5   ? 3.306   19.182  -5.900  1.00 93.98 5   B 1 
ATOM 1746 C CB  . VAL B 2 5   ? 6.294   18.161  -6.840  1.00 93.31 5   B 1 
ATOM 1747 C CG1 . VAL B 2 5   ? 5.776   19.055  -7.967  1.00 89.23 5   B 1 
ATOM 1748 C CG2 . VAL B 2 5   ? 7.761   18.523  -6.589  1.00 88.81 5   B 1 
ATOM 1749 N N   . PRO B 2 6   ? 3.391   16.946  -5.846  1.00 95.84 6   B 1 
ATOM 1750 C CA  . PRO B 2 6   ? 1.943   16.783  -6.002  1.00 95.92 6   B 1 
ATOM 1751 C C   . PRO B 2 6   ? 1.115   17.495  -4.927  1.00 96.23 6   B 1 
ATOM 1752 O O   . PRO B 2 6   ? 0.107   18.112  -5.250  1.00 94.87 6   B 1 
ATOM 1753 C CB  . PRO B 2 6   ? 1.702   15.276  -5.972  1.00 95.09 6   B 1 
ATOM 1754 C CG  . PRO B 2 6   ? 3.006   14.711  -6.522  1.00 93.58 6   B 1 
ATOM 1755 C CD  . PRO B 2 6   ? 4.040   15.651  -5.926  1.00 94.79 6   B 1 
ATOM 1756 N N   . ILE B 2 7   ? 1.560   17.475  -3.671  1.00 96.49 7   B 1 
ATOM 1757 C CA  . ILE B 2 7   ? 0.875   18.152  -2.567  1.00 96.57 7   B 1 
ATOM 1758 C C   . ILE B 2 7   ? 1.017   19.671  -2.691  1.00 96.56 7   B 1 
ATOM 1759 O O   . ILE B 2 7   ? 0.058   20.390  -2.453  1.00 95.34 7   B 1 
ATOM 1760 C CB  . ILE B 2 7   ? 1.373   17.636  -1.205  1.00 95.83 7   B 1 
ATOM 1761 C CG1 . ILE B 2 7   ? 1.248   16.094  -1.064  1.00 93.15 7   B 1 
ATOM 1762 C CG2 . ILE B 2 7   ? 0.628   18.330  -0.051  1.00 93.22 7   B 1 
ATOM 1763 C CD1 . ILE B 2 7   ? -0.165  15.532  -1.254  1.00 83.87 7   B 1 
ATOM 1764 N N   . LYS B 2 8   ? 2.162   20.189  -3.146  1.00 95.75 8   B 1 
ATOM 1765 C CA  . LYS B 2 8   ? 2.325   21.618  -3.433  1.00 95.39 8   B 1 
ATOM 1766 C C   . LYS B 2 8   ? 1.364   22.101  -4.525  1.00 95.44 8   B 1 
ATOM 1767 O O   . LYS B 2 8   ? 0.778   23.155  -4.388  1.00 94.28 8   B 1 
ATOM 1768 C CB  . LYS B 2 8   ? 3.758   21.935  -3.839  1.00 94.45 8   B 1 
ATOM 1769 C CG  . LYS B 2 8   ? 4.758   21.733  -2.700  1.00 90.52 8   B 1 
ATOM 1770 C CD  . LYS B 2 8   ? 6.131   22.202  -3.145  1.00 85.39 8   B 1 
ATOM 1771 C CE  . LYS B 2 8   ? 7.115   22.082  -1.994  1.00 80.01 8   B 1 
ATOM 1772 N NZ  . LYS B 2 8   ? 8.385   22.780  -2.301  1.00 71.03 8   B 1 
ATOM 1773 N N   . VAL B 2 9   ? 1.188   21.304  -5.582  1.00 96.33 9   B 1 
ATOM 1774 C CA  . VAL B 2 9   ? 0.227   21.623  -6.648  1.00 96.36 9   B 1 
ATOM 1775 C C   . VAL B 2 9   ? -1.205  21.590  -6.109  1.00 96.52 9   B 1 
ATOM 1776 O O   . VAL B 2 9   ? -2.025  22.396  -6.530  1.00 95.77 9   B 1 
ATOM 1777 C CB  . VAL B 2 9   ? 0.383   20.675  -7.842  1.00 95.86 9   B 1 
ATOM 1778 C CG1 . VAL B 2 9   ? -0.628  20.956  -8.958  1.00 93.18 9   B 1 
ATOM 1779 C CG2 . VAL B 2 9   ? 1.770   20.819  -8.483  1.00 92.68 9   B 1 
ATOM 1780 N N   . LEU B 2 10  ? -1.512  20.700  -5.156  1.00 96.95 10  B 1 
ATOM 1781 C CA  . LEU B 2 10  ? -2.811  20.687  -4.492  1.00 96.97 10  B 1 
ATOM 1782 C C   . LEU B 2 10  ? -3.058  21.983  -3.700  1.00 96.82 10  B 1 
ATOM 1783 O O   . LEU B 2 10  ? -4.143  22.543  -3.820  1.00 95.70 10  B 1 
ATOM 1784 C CB  . LEU B 2 10  ? -2.930  19.445  -3.608  1.00 96.70 10  B 1 
ATOM 1785 C CG  . LEU B 2 10  ? -4.252  19.351  -2.835  1.00 96.28 10  B 1 
ATOM 1786 C CD1 . LEU B 2 10  ? -5.462  19.294  -3.771  1.00 93.85 10  B 1 
ATOM 1787 C CD2 . LEU B 2 10  ? -4.250  18.084  -1.975  1.00 93.39 10  B 1 
ATOM 1788 N N   . HIS B 2 11  ? -2.066  22.478  -2.962  1.00 96.89 11  B 1 
ATOM 1789 C CA  . HIS B 2 11  ? -2.178  23.765  -2.265  1.00 96.47 11  B 1 
ATOM 1790 C C   . HIS B 2 11  ? -2.358  24.942  -3.233  1.00 96.29 11  B 1 
ATOM 1791 O O   . HIS B 2 11  ? -3.181  25.815  -2.985  1.00 94.56 11  B 1 
ATOM 1792 C CB  . HIS B 2 11  ? -0.965  23.978  -1.360  1.00 95.84 11  B 1 
ATOM 1793 C CG  . HIS B 2 11  ? -0.940  23.076  -0.168  1.00 95.03 11  B 1 
ATOM 1794 N ND1 . HIS B 2 11  ? -1.874  23.043  0.849   1.00 82.18 11  B 1 
ATOM 1795 C CD2 . HIS B 2 11  ? 0.023   22.150  0.146   1.00 83.24 11  B 1 
ATOM 1796 C CE1 . HIS B 2 11  ? -1.476  22.122  1.751   1.00 86.46 11  B 1 
ATOM 1797 N NE2 . HIS B 2 11  ? -0.328  21.564  1.349   1.00 88.02 11  B 1 
ATOM 1798 N N   . GLU B 2 12  ? -1.708  24.936  -4.390  1.00 96.12 12  B 1 
ATOM 1799 C CA  . GLU B 2 12  ? -1.960  25.958  -5.427  1.00 95.81 12  B 1 
ATOM 1800 C C   . GLU B 2 12  ? -3.368  25.869  -6.048  1.00 95.91 12  B 1 
ATOM 1801 O O   . GLU B 2 12  ? -3.821  26.821  -6.683  1.00 93.80 12  B 1 
ATOM 1802 C CB  . GLU B 2 12  ? -0.909  25.888  -6.540  1.00 94.65 12  B 1 
ATOM 1803 C CG  . GLU B 2 12  ? 0.447   26.462  -6.107  1.00 85.43 12  B 1 
ATOM 1804 C CD  . GLU B 2 12  ? 1.481   26.527  -7.235  1.00 82.87 12  B 1 
ATOM 1805 O OE1 . GLU B 2 12  ? 2.623   26.990  -6.978  1.00 76.33 12  B 1 
ATOM 1806 O OE2 . GLU B 2 12  ? 1.219   26.069  -8.378  1.00 75.76 12  B 1 
ATOM 1807 N N   . ALA B 2 13  ? -4.072  24.756  -5.881  1.00 96.52 13  B 1 
ATOM 1808 C CA  . ALA B 2 13  ? -5.458  24.613  -6.318  1.00 96.54 13  B 1 
ATOM 1809 C C   . ALA B 2 13  ? -6.478  25.183  -5.323  1.00 96.99 13  B 1 
ATOM 1810 O O   . ALA B 2 13  ? -7.665  25.229  -5.642  1.00 95.32 13  B 1 
ATOM 1811 C CB  . ALA B 2 13  ? -5.732  23.142  -6.650  1.00 95.79 13  B 1 
ATOM 1812 N N   . GLU B 2 14  ? -6.053  25.617  -4.135  1.00 96.94 14  B 1 
ATOM 1813 C CA  . GLU B 2 14  ? -6.922  26.287  -3.169  1.00 96.83 14  B 1 
ATOM 1814 C C   . GLU B 2 14  ? -7.535  27.553  -3.775  1.00 96.75 14  B 1 
ATOM 1815 O O   . GLU B 2 14  ? -6.925  28.298  -4.549  1.00 94.66 14  B 1 
ATOM 1816 C CB  . GLU B 2 14  ? -6.170  26.599  -1.863  1.00 95.85 14  B 1 
ATOM 1817 C CG  . GLU B 2 14  ? -5.845  25.315  -1.085  1.00 92.43 14  B 1 
ATOM 1818 C CD  . GLU B 2 14  ? -4.967  25.537  0.165   1.00 91.95 14  B 1 
ATOM 1819 O OE1 . GLU B 2 14  ? -4.630  24.506  0.805   1.00 86.04 14  B 1 
ATOM 1820 O OE2 . GLU B 2 14  ? -4.609  26.684  0.470   1.00 85.91 14  B 1 
ATOM 1821 N N   . GLY B 2 15  ? -8.812  27.763  -3.484  1.00 97.11 15  B 1 
ATOM 1822 C CA  . GLY B 2 15  ? -9.604  28.837  -4.068  1.00 97.18 15  B 1 
ATOM 1823 C C   . GLY B 2 15  ? -10.214 28.521  -5.434  1.00 97.47 15  B 1 
ATOM 1824 O O   . GLY B 2 15  ? -11.134 29.238  -5.845  1.00 95.00 15  B 1 
ATOM 1825 N N   . HIS B 2 16  ? -9.795  27.462  -6.122  1.00 97.40 16  B 1 
ATOM 1826 C CA  . HIS B 2 16  ? -10.293 27.063  -7.432  1.00 97.35 16  B 1 
ATOM 1827 C C   . HIS B 2 16  ? -11.358 25.962  -7.352  1.00 97.62 16  B 1 
ATOM 1828 O O   . HIS B 2 16  ? -11.501 25.268  -6.349  1.00 96.30 16  B 1 
ATOM 1829 C CB  . HIS B 2 16  ? -9.123  26.641  -8.324  1.00 96.45 16  B 1 
ATOM 1830 C CG  . HIS B 2 16  ? -8.154  27.751  -8.573  1.00 95.33 16  B 1 
ATOM 1831 N ND1 . HIS B 2 16  ? -7.105  28.111  -7.766  1.00 81.45 16  B 1 
ATOM 1832 C CD2 . HIS B 2 16  ? -8.142  28.631  -9.625  1.00 82.29 16  B 1 
ATOM 1833 C CE1 . HIS B 2 16  ? -6.478  29.166  -8.307  1.00 84.08 16  B 1 
ATOM 1834 N NE2 . HIS B 2 16  ? -7.085  29.513  -9.447  1.00 86.74 16  B 1 
ATOM 1835 N N   . ILE B 2 17  ? -12.106 25.772  -8.442  1.00 97.40 17  B 1 
ATOM 1836 C CA  . ILE B 2 17  ? -13.031 24.645  -8.575  1.00 97.62 17  B 1 
ATOM 1837 C C   . ILE B 2 17  ? -12.228 23.392  -8.911  1.00 97.84 17  B 1 
ATOM 1838 O O   . ILE B 2 17  ? -11.514 23.348  -9.914  1.00 96.51 17  B 1 
ATOM 1839 C CB  . ILE B 2 17  ? -14.135 24.927  -9.610  1.00 96.86 17  B 1 
ATOM 1840 C CG1 . ILE B 2 17  ? -14.985 26.154  -9.163  1.00 93.61 17  B 1 
ATOM 1841 C CG2 . ILE B 2 17  ? -15.036 23.684  -9.789  1.00 93.73 17  B 1 
ATOM 1842 C CD1 . ILE B 2 17  ? -16.037 26.593  -10.179 1.00 80.88 17  B 1 
ATOM 1843 N N   . VAL B 2 18  ? -12.407 22.363  -8.099  1.00 97.89 18  B 1 
ATOM 1844 C CA  . VAL B 2 18  ? -11.790 21.055  -8.280  1.00 97.88 18  B 1 
ATOM 1845 C C   . VAL B 2 18  ? -12.860 19.967  -8.300  1.00 97.98 18  B 1 
ATOM 1846 O O   . VAL B 2 18  ? -13.988 20.166  -7.854  1.00 96.75 18  B 1 
ATOM 1847 C CB  . VAL B 2 18  ? -10.714 20.766  -7.207  1.00 96.52 18  B 1 
ATOM 1848 C CG1 . VAL B 2 18  ? -9.620  21.839  -7.207  1.00 91.04 18  B 1 
ATOM 1849 C CG2 . VAL B 2 18  ? -11.298 20.669  -5.794  1.00 90.37 18  B 1 
ATOM 1850 N N   . THR B 2 19  ? -12.515 18.804  -8.828  1.00 98.12 19  B 1 
ATOM 1851 C CA  . THR B 2 19  ? -13.367 17.609  -8.744  1.00 98.02 19  B 1 
ATOM 1852 C C   . THR B 2 19  ? -12.624 16.534  -7.968  1.00 98.04 19  B 1 
ATOM 1853 O O   . THR B 2 19  ? -11.493 16.206  -8.304  1.00 96.82 19  B 1 
ATOM 1854 C CB  . THR B 2 19  ? -13.776 17.111  -10.130 1.00 97.03 19  B 1 
ATOM 1855 O OG1 . THR B 2 19  ? -14.391 18.147  -10.862 1.00 90.66 19  B 1 
ATOM 1856 C CG2 . THR B 2 19  ? -14.772 15.965  -10.067 1.00 88.39 19  B 1 
ATOM 1857 N N   . CYS B 2 20  ? -13.247 15.962  -6.948  1.00 97.70 20  B 1 
ATOM 1858 C CA  . CYS B 2 20  ? -12.694 14.899  -6.127  1.00 97.76 20  B 1 
ATOM 1859 C C   . CYS B 2 20  ? -13.511 13.624  -6.314  1.00 98.06 20  B 1 
ATOM 1860 O O   . CYS B 2 20  ? -14.719 13.635  -6.117  1.00 96.63 20  B 1 
ATOM 1861 C CB  . CYS B 2 20  ? -12.698 15.384  -4.669  1.00 96.53 20  B 1 
ATOM 1862 S SG  . CYS B 2 20  ? -12.101 14.067  -3.569  1.00 91.90 20  B 1 
ATOM 1863 N N   . GLU B 2 21  ? -12.869 12.511  -6.666  1.00 97.86 21  B 1 
ATOM 1864 C CA  . GLU B 2 21  ? -13.496 11.199  -6.608  1.00 97.85 21  B 1 
ATOM 1865 C C   . GLU B 2 21  ? -13.028 10.445  -5.356  1.00 97.91 21  B 1 
ATOM 1866 O O   . GLU B 2 21  ? -11.829 10.311  -5.108  1.00 96.92 21  B 1 
ATOM 1867 C CB  . GLU B 2 21  ? -13.253 10.391  -7.889  1.00 97.01 21  B 1 
ATOM 1868 C CG  . GLU B 2 21  ? -14.159 9.148   -7.923  1.00 93.71 21  B 1 
ATOM 1869 C CD  . GLU B 2 21  ? -13.943 8.272   -9.166  1.00 91.05 21  B 1 
ATOM 1870 O OE1 . GLU B 2 21  ? -13.866 7.036   -8.991  1.00 84.93 21  B 1 
ATOM 1871 O OE2 . GLU B 2 21  ? -13.832 8.760   -10.293 1.00 84.39 21  B 1 
ATOM 1872 N N   . THR B 2 22  ? -13.971 9.919   -4.573  1.00 97.60 22  B 1 
ATOM 1873 C CA  . THR B 2 22  ? -13.675 9.121   -3.386  1.00 97.52 22  B 1 
ATOM 1874 C C   . THR B 2 22  ? -13.530 7.629   -3.722  1.00 97.15 22  B 1 
ATOM 1875 O O   . THR B 2 22  ? -13.924 7.147   -4.786  1.00 95.76 22  B 1 
ATOM 1876 C CB  . THR B 2 22  ? -14.732 9.313   -2.290  1.00 96.64 22  B 1 
ATOM 1877 O OG1 . THR B 2 22  ? -15.971 8.820   -2.754  1.00 90.40 22  B 1 
ATOM 1878 C CG2 . THR B 2 22  ? -14.902 10.768  -1.867  1.00 89.03 22  B 1 
ATOM 1879 N N   . ASN B 2 23  ? -12.981 6.854   -2.777  1.00 96.64 23  B 1 
ATOM 1880 C CA  . ASN B 2 23  ? -12.847 5.401   -2.907  1.00 95.97 23  B 1 
ATOM 1881 C C   . ASN B 2 23  ? -14.192 4.672   -3.031  1.00 95.77 23  B 1 
ATOM 1882 O O   . ASN B 2 23  ? -14.240 3.579   -3.590  1.00 91.32 23  B 1 
ATOM 1883 C CB  . ASN B 2 23  ? -12.061 4.876   -1.697  1.00 93.91 23  B 1 
ATOM 1884 C CG  . ASN B 2 23  ? -10.589 5.273   -1.734  1.00 91.78 23  B 1 
ATOM 1885 O OD1 . ASN B 2 23  ? -10.033 5.634   -2.749  1.00 80.09 23  B 1 
ATOM 1886 N ND2 . ASN B 2 23  ? -9.910  5.177   -0.614  1.00 83.49 23  B 1 
ATOM 1887 N N   . THR B 2 24  ? -15.275 5.256   -2.539  1.00 95.95 24  B 1 
ATOM 1888 C CA  . THR B 2 24  ? -16.642 4.717   -2.645  1.00 95.31 24  B 1 
ATOM 1889 C C   . THR B 2 24  ? -17.293 4.987   -4.008  1.00 95.03 24  B 1 
ATOM 1890 O O   . THR B 2 24  ? -18.287 4.340   -4.342  1.00 90.87 24  B 1 
ATOM 1891 C CB  . THR B 2 24  ? -17.512 5.279   -1.521  1.00 93.80 24  B 1 
ATOM 1892 O OG1 . THR B 2 24  ? -17.364 6.681   -1.424  1.00 86.00 24  B 1 
ATOM 1893 C CG2 . THR B 2 24  ? -17.086 4.701   -0.169  1.00 84.63 24  B 1 
ATOM 1894 N N   . GLY B 2 25  ? -16.697 5.842   -4.831  1.00 95.24 25  B 1 
ATOM 1895 C CA  . GLY B 2 25  ? -17.139 6.139   -6.190  1.00 95.17 25  B 1 
ATOM 1896 C C   . GLY B 2 25  ? -18.005 7.390   -6.319  1.00 95.78 25  B 1 
ATOM 1897 O O   . GLY B 2 25  ? -18.411 7.707   -7.433  1.00 93.49 25  B 1 
ATOM 1898 N N   . GLU B 2 26  ? -18.267 8.105   -5.228  1.00 96.36 26  B 1 
ATOM 1899 C CA  . GLU B 2 26  ? -18.893 9.415   -5.297  1.00 96.57 26  B 1 
ATOM 1900 C C   . GLU B 2 26  ? -17.921 10.455  -5.862  1.00 97.13 26  B 1 
ATOM 1901 O O   . GLU B 2 26  ? -16.729 10.437  -5.582  1.00 95.91 26  B 1 
ATOM 1902 C CB  . GLU B 2 26  ? -19.413 9.901   -3.933  1.00 95.07 26  B 1 
ATOM 1903 C CG  . GLU B 2 26  ? -20.503 8.996   -3.343  1.00 89.85 26  B 1 
ATOM 1904 C CD  . GLU B 2 26  ? -19.964 7.781   -2.572  1.00 86.01 26  B 1 
ATOM 1905 O OE1 . GLU B 2 26  ? -20.801 6.970   -2.102  1.00 79.58 26  B 1 
ATOM 1906 O OE2 . GLU B 2 26  ? -18.742 7.662   -2.338  1.00 78.23 26  B 1 
ATOM 1907 N N   . VAL B 2 27  ? -18.472 11.395  -6.636  1.00 97.64 27  B 1 
ATOM 1908 C CA  . VAL B 2 27  ? -17.728 12.491  -7.247  1.00 97.85 27  B 1 
ATOM 1909 C C   . VAL B 2 27  ? -18.222 13.807  -6.670  1.00 98.06 27  B 1 
ATOM 1910 O O   . VAL B 2 27  ? -19.396 14.141  -6.813  1.00 96.83 27  B 1 
ATOM 1911 C CB  . VAL B 2 27  ? -17.854 12.466  -8.775  1.00 97.00 27  B 1 
ATOM 1912 C CG1 . VAL B 2 27  ? -17.038 13.593  -9.416  1.00 94.40 27  B 1 
ATOM 1913 C CG2 . VAL B 2 27  ? -17.350 11.142  -9.356  1.00 93.59 27  B 1 
ATOM 1914 N N   . TYR B 2 28  ? -17.333 14.568  -6.048  1.00 98.00 28  B 1 
ATOM 1915 C CA  . TYR B 2 28  ? -17.596 15.864  -5.450  1.00 98.11 28  B 1 
ATOM 1916 C C   . TYR B 2 28  ? -16.937 16.950  -6.307  1.00 98.01 28  B 1 
ATOM 1917 O O   . TYR B 2 28  ? -15.721 16.953  -6.450  1.00 96.67 28  B 1 
ATOM 1918 C CB  . TYR B 2 28  ? -17.064 15.900  -4.011  1.00 97.93 28  B 1 
ATOM 1919 C CG  . TYR B 2 28  ? -17.671 14.860  -3.101  1.00 97.92 28  B 1 
ATOM 1920 C CD1 . TYR B 2 28  ? -18.758 15.178  -2.275  1.00 95.85 28  B 1 
ATOM 1921 C CD2 . TYR B 2 28  ? -17.167 13.543  -3.087  1.00 95.89 28  B 1 
ATOM 1922 C CE1 . TYR B 2 28  ? -19.348 14.206  -1.463  1.00 94.90 28  B 1 
ATOM 1923 C CE2 . TYR B 2 28  ? -17.760 12.552  -2.283  1.00 95.07 28  B 1 
ATOM 1924 C CZ  . TYR B 2 28  ? -18.856 12.887  -1.478  1.00 95.95 28  B 1 
ATOM 1925 O OH  . TYR B 2 28  ? -19.460 11.912  -0.723  1.00 94.40 28  B 1 
ATOM 1926 N N   . ARG B 2 29  ? -17.722 17.859  -6.858  1.00 97.94 29  B 1 
ATOM 1927 C CA  . ARG B 2 29  ? -17.216 19.006  -7.625  1.00 98.04 29  B 1 
ATOM 1928 C C   . ARG B 2 29  ? -17.596 20.297  -6.927  1.00 97.99 29  B 1 
ATOM 1929 O O   . ARG B 2 29  ? -18.769 20.540  -6.700  1.00 96.35 29  B 1 
ATOM 1930 C CB  . ARG B 2 29  ? -17.753 18.943  -9.055  1.00 97.38 29  B 1 
ATOM 1931 C CG  . ARG B 2 29  ? -17.178 20.079  -9.915  1.00 94.82 29  B 1 
ATOM 1932 C CD  . ARG B 2 29  ? -17.735 20.021  -11.336 1.00 91.23 29  B 1 
ATOM 1933 N NE  . ARG B 2 29  ? -17.192 21.113  -12.157 1.00 85.58 29  B 1 
ATOM 1934 C CZ  . ARG B 2 29  ? -17.691 21.560  -13.301 1.00 81.12 29  B 1 
ATOM 1935 N NH1 . ARG B 2 29  ? -18.755 21.036  -13.848 1.00 71.73 29  B 1 
ATOM 1936 N NH2 . ARG B 2 29  ? -17.114 22.558  -13.916 1.00 76.38 29  B 1 
ATOM 1937 N N   . GLY B 2 30  ? -16.605 21.142  -6.630  1.00 97.68 30  B 1 
ATOM 1938 C CA  . GLY B 2 30  ? -16.845 22.416  -5.965  1.00 97.67 30  B 1 
ATOM 1939 C C   . GLY B 2 30  ? -15.567 23.199  -5.719  1.00 97.92 30  B 1 
ATOM 1940 O O   . GLY B 2 30  ? -14.485 22.805  -6.154  1.00 96.84 30  B 1 
ATOM 1941 N N   . LYS B 2 31  ? -15.683 24.330  -5.026  1.00 98.07 31  B 1 
ATOM 1942 C CA  . LYS B 2 31  ? -14.540 25.177  -4.697  1.00 98.07 31  B 1 
ATOM 1943 C C   . LYS B 2 31  ? -13.713 24.536  -3.583  1.00 97.96 31  B 1 
ATOM 1944 O O   . LYS B 2 31  ? -14.238 24.282  -2.512  1.00 96.90 31  B 1 
ATOM 1945 C CB  . LYS B 2 31  ? -15.046 26.578  -4.328  1.00 97.42 31  B 1 
ATOM 1946 C CG  . LYS B 2 31  ? -13.894 27.568  -4.124  1.00 93.94 31  B 1 
ATOM 1947 C CD  . LYS B 2 31  ? -14.437 28.980  -3.828  1.00 88.63 31  B 1 
ATOM 1948 C CE  . LYS B 2 31  ? -13.266 29.936  -3.629  1.00 81.38 31  B 1 
ATOM 1949 N NZ  . LYS B 2 31  ? -13.684 31.330  -3.341  1.00 72.13 31  B 1 
ATOM 1950 N N   . LEU B 2 32  ? -12.418 24.320  -3.820  1.00 97.75 32  B 1 
ATOM 1951 C CA  . LEU B 2 32  ? -11.488 23.904  -2.781  1.00 97.73 32  B 1 
ATOM 1952 C C   . LEU B 2 32  ? -11.179 25.110  -1.878  1.00 97.65 32  B 1 
ATOM 1953 O O   . LEU B 2 32  ? -10.639 26.104  -2.347  1.00 96.57 32  B 1 
ATOM 1954 C CB  . LEU B 2 32  ? -10.226 23.335  -3.437  1.00 97.55 32  B 1 
ATOM 1955 C CG  . LEU B 2 32  ? -9.177  22.803  -2.452  1.00 96.94 32  B 1 
ATOM 1956 C CD1 . LEU B 2 32  ? -9.699  21.610  -1.640  1.00 94.46 32  B 1 
ATOM 1957 C CD2 . LEU B 2 32  ? -7.943  22.337  -3.219  1.00 94.29 32  B 1 
ATOM 1958 N N   . ILE B 2 33  ? -11.566 25.032  -0.604  1.00 97.41 33  B 1 
ATOM 1959 C CA  . ILE B 2 33  ? -11.308 26.094  0.374   1.00 97.07 33  B 1 
ATOM 1960 C C   . ILE B 2 33  ? -9.918  25.933  0.966   1.00 96.99 33  B 1 
ATOM 1961 O O   . ILE B 2 33  ? -9.179  26.909  1.056   1.00 95.12 33  B 1 
ATOM 1962 C CB  . ILE B 2 33  ? -12.381 26.084  1.476   1.00 96.10 33  B 1 
ATOM 1963 C CG1 . ILE B 2 33  ? -13.818 26.270  0.908   1.00 92.10 33  B 1 
ATOM 1964 C CG2 . ILE B 2 33  ? -12.109 27.146  2.541   1.00 91.63 33  B 1 
ATOM 1965 C CD1 . ILE B 2 33  ? -14.031 27.585  0.149   1.00 80.54 33  B 1 
ATOM 1966 N N   . GLU B 2 34  ? -9.585  24.711  1.350   1.00 96.69 34  B 1 
ATOM 1967 C CA  . GLU B 2 34  ? -8.348  24.401  2.046   1.00 96.43 34  B 1 
ATOM 1968 C C   . GLU B 2 34  ? -7.963  22.944  1.774   1.00 96.72 34  B 1 
ATOM 1969 O O   . GLU B 2 34  ? -8.824  22.056  1.743   1.00 95.17 34  B 1 
ATOM 1970 C CB  . GLU B 2 34  ? -8.566  24.671  3.539   1.00 94.25 34  B 1 
ATOM 1971 C CG  . GLU B 2 34  ? -7.296  24.602  4.384   1.00 85.16 34  B 1 
ATOM 1972 C CD  . GLU B 2 34  ? -7.543  25.099  5.827   1.00 80.65 34  B 1 
ATOM 1973 O OE1 . GLU B 2 34  ? -6.562  25.175  6.592   1.00 73.93 34  B 1 
ATOM 1974 O OE2 . GLU B 2 34  ? -8.711  25.429  6.188   1.00 72.42 34  B 1 
ATOM 1975 N N   . ALA B 2 35  ? -6.675  22.690  1.574   1.00 96.82 35  B 1 
ATOM 1976 C CA  . ALA B 2 35  ? -6.111  21.359  1.474   1.00 96.82 35  B 1 
ATOM 1977 C C   . ALA B 2 35  ? -4.975  21.200  2.480   1.00 96.66 35  B 1 
ATOM 1978 O O   . ALA B 2 35  ? -4.141  22.081  2.658   1.00 94.36 35  B 1 
ATOM 1979 C CB  . ALA B 2 35  ? -5.641  21.113  0.039   1.00 95.88 35  B 1 
ATOM 1980 N N   . GLU B 2 36  ? -4.912  20.039  3.124   1.00 96.68 36  B 1 
ATOM 1981 C CA  . GLU B 2 36  ? -3.855  19.714  4.070   1.00 96.21 36  B 1 
ATOM 1982 C C   . GLU B 2 36  ? -2.772  18.834  3.431   1.00 96.17 36  B 1 
ATOM 1983 O O   . GLU B 2 36  ? -2.986  18.156  2.426   1.00 94.08 36  B 1 
ATOM 1984 C CB  . GLU B 2 36  ? -4.460  19.015  5.300   1.00 94.90 36  B 1 
ATOM 1985 C CG  . GLU B 2 36  ? -5.456  19.850  6.106   1.00 91.50 36  B 1 
ATOM 1986 C CD  . GLU B 2 36  ? -6.141  18.969  7.167   1.00 90.45 36  B 1 
ATOM 1987 O OE1 . GLU B 2 36  ? -7.377  19.011  7.277   1.00 84.61 36  B 1 
ATOM 1988 O OE2 . GLU B 2 36  ? -5.446  18.151  7.813   1.00 84.69 36  B 1 
ATOM 1989 N N   . ASP B 2 37  ? -1.605  18.747  4.087   1.00 95.73 37  B 1 
ATOM 1990 C CA  . ASP B 2 37  ? -0.475  17.905  3.654   1.00 95.45 37  B 1 
ATOM 1991 C C   . ASP B 2 37  ? -0.822  16.409  3.511   1.00 95.52 37  B 1 
ATOM 1992 O O   . ASP B 2 37  ? -0.178  15.662  2.773   1.00 92.59 37  B 1 
ATOM 1993 C CB  . ASP B 2 37  ? 0.655   18.019  4.698   1.00 94.01 37  B 1 
ATOM 1994 C CG  . ASP B 2 37  ? 1.488   19.295  4.635   1.00 90.21 37  B 1 
ATOM 1995 O OD1 . ASP B 2 37  ? 1.310   20.096  3.699   1.00 84.09 37  B 1 
ATOM 1996 O OD2 . ASP B 2 37  ? 2.414   19.394  5.479   1.00 84.08 37  B 1 
ATOM 1997 N N   . ASN B 2 38  ? -1.836  15.940  4.228   1.00 95.25 38  B 1 
ATOM 1998 C CA  . ASN B 2 38  ? -2.360  14.576  4.166   1.00 95.24 38  B 1 
ATOM 1999 C C   . ASN B 2 38  ? -3.464  14.390  3.100   1.00 96.17 38  B 1 
ATOM 2000 O O   . ASN B 2 38  ? -4.054  13.316  3.014   1.00 92.97 38  B 1 
ATOM 2001 C CB  . ASN B 2 38  ? -2.800  14.156  5.590   1.00 92.55 38  B 1 
ATOM 2002 C CG  . ASN B 2 38  ? -3.958  14.987  6.119   1.00 89.57 38  B 1 
ATOM 2003 O OD1 . ASN B 2 38  ? -4.614  15.701  5.392   1.00 73.85 38  B 1 
ATOM 2004 N ND2 . ASN B 2 38  ? -4.263  14.904  7.394   1.00 79.34 38  B 1 
ATOM 2005 N N   . MET B 2 39  ? -3.708  15.397  2.281   1.00 96.06 39  B 1 
ATOM 2006 C CA  . MET B 2 39  ? -4.761  15.504  1.272   1.00 96.80 39  B 1 
ATOM 2007 C C   . MET B 2 39  ? -6.189  15.569  1.828   1.00 97.23 39  B 1 
ATOM 2008 O O   . MET B 2 39  ? -7.127  15.361  1.067   1.00 95.63 39  B 1 
ATOM 2009 C CB  . MET B 2 39  ? -4.646  14.426  0.185   1.00 95.87 39  B 1 
ATOM 2010 C CG  . MET B 2 39  ? -3.283  14.305  -0.479  1.00 93.19 39  B 1 
ATOM 2011 S SD  . MET B 2 39  ? -3.166  12.932  -1.667  1.00 90.39 39  B 1 
ATOM 2012 C CE  . MET B 2 39  ? -4.472  13.384  -2.830  1.00 82.05 39  B 1 
ATOM 2013 N N   . ASN B 2 40  ? -6.412  15.856  3.115   1.00 97.20 40  B 1 
ATOM 2014 C CA  . ASN B 2 40  ? -7.752  16.234  3.553   1.00 97.20 40  B 1 
ATOM 2015 C C   . ASN B 2 40  ? -8.160  17.506  2.806   1.00 97.29 40  B 1 
ATOM 2016 O O   . ASN B 2 40  ? -7.359  18.425  2.675   1.00 96.01 40  B 1 
ATOM 2017 C CB  . ASN B 2 40  ? -7.810  16.473  5.069   1.00 96.87 40  B 1 
ATOM 2018 C CG  . ASN B 2 40  ? -7.488  15.261  5.918   1.00 96.10 40  B 1 
ATOM 2019 O OD1 . ASN B 2 40  ? -7.683  14.114  5.568   1.00 90.85 40  B 1 
ATOM 2020 N ND2 . ASN B 2 40  ? -7.001  15.508  7.124   1.00 90.74 40  B 1 
ATOM 2021 N N   . CYS B 2 41  ? -9.387  17.546  2.303   1.00 97.24 41  B 1 
ATOM 2022 C CA  . CYS B 2 41  ? -9.864  18.660  1.501   1.00 97.40 41  B 1 
ATOM 2023 C C   . CYS B 2 41  ? -11.156 19.214  2.093   1.00 97.75 41  B 1 
ATOM 2024 O O   . CYS B 2 41  ? -12.150 18.491  2.181   1.00 96.42 41  B 1 
ATOM 2025 C CB  . CYS B 2 41  ? -10.072 18.198  0.056   1.00 96.72 41  B 1 
ATOM 2026 S SG  . CYS B 2 41  ? -8.478  17.764  -0.722  1.00 93.65 41  B 1 
ATOM 2027 N N   . GLN B 2 42  ? -11.150 20.494  2.432   1.00 97.25 42  B 1 
ATOM 2028 C CA  . GLN B 2 42  ? -12.368 21.244  2.691   1.00 97.17 42  B 1 
ATOM 2029 C C   . GLN B 2 42  ? -12.857 21.863  1.384   1.00 97.21 42  B 1 
ATOM 2030 O O   . GLN B 2 42  ? -12.107 22.550  0.693   1.00 96.01 42  B 1 
ATOM 2031 C CB  . GLN B 2 42  ? -12.130 22.298  3.778   1.00 96.26 42  B 1 
ATOM 2032 C CG  . GLN B 2 42  ? -13.457 22.938  4.200   1.00 91.12 42  B 1 
ATOM 2033 C CD  . GLN B 2 42  ? -13.305 24.119  5.163   1.00 88.06 42  B 1 
ATOM 2034 O OE1 . GLN B 2 42  ? -12.272 24.402  5.734   1.00 78.87 42  B 1 
ATOM 2035 N NE2 . GLN B 2 42  ? -14.367 24.869  5.358   1.00 75.92 42  B 1 
ATOM 2036 N N   . MET B 2 43  ? -14.122 21.636  1.036   1.00 97.41 43  B 1 
ATOM 2037 C CA  . MET B 2 43  ? -14.742 22.146  -0.179  1.00 97.52 43  B 1 
ATOM 2038 C C   . MET B 2 43  ? -16.050 22.869  0.140   1.00 97.59 43  B 1 
ATOM 2039 O O   . MET B 2 43  ? -16.704 22.573  1.141   1.00 96.34 43  B 1 
ATOM 2040 C CB  . MET B 2 43  ? -14.965 21.006  -1.172  1.00 97.05 43  B 1 
ATOM 2041 C CG  . MET B 2 43  ? -13.681 20.279  -1.593  1.00 94.90 43  B 1 
ATOM 2042 S SD  . MET B 2 43  ? -13.924 18.901  -2.756  1.00 92.63 43  B 1 
ATOM 2043 C CE  . MET B 2 43  ? -14.446 19.780  -4.231  1.00 83.76 43  B 1 
ATOM 2044 N N   . SER B 2 44  ? -16.452 23.796  -0.729  1.00 97.19 44  B 1 
ATOM 2045 C CA  . SER B 2 44  ? -17.719 24.509  -0.639  1.00 97.03 44  B 1 
ATOM 2046 C C   . SER B 2 44  ? -18.480 24.505  -1.964  1.00 97.29 44  B 1 
ATOM 2047 O O   . SER B 2 44  ? -17.876 24.328  -3.024  1.00 95.50 44  B 1 
ATOM 2048 C CB  . SER B 2 44  ? -17.501 25.949  -0.153  1.00 94.93 44  B 1 
ATOM 2049 O OG  . SER B 2 44  ? -16.815 26.718  -1.112  1.00 82.98 44  B 1 
ATOM 2050 N N   . ASN B 2 45  ? -19.796 24.740  -1.909  1.00 96.92 45  B 1 
ATOM 2051 C CA  . ASN B 2 45  ? -20.688 24.760  -3.069  1.00 97.02 45  B 1 
ATOM 2052 C C   . ASN B 2 45  ? -20.509 23.515  -3.943  1.00 97.12 45  B 1 
ATOM 2053 O O   . ASN B 2 45  ? -20.062 23.585  -5.094  1.00 94.39 45  B 1 
ATOM 2054 C CB  . ASN B 2 45  ? -20.519 26.088  -3.832  1.00 95.54 45  B 1 
ATOM 2055 C CG  . ASN B 2 45  ? -20.877 27.300  -2.993  1.00 88.48 45  B 1 
ATOM 2056 O OD1 . ASN B 2 45  ? -21.619 27.252  -2.047  1.00 79.39 45  B 1 
ATOM 2057 N ND2 . ASN B 2 45  ? -20.351 28.455  -3.336  1.00 77.96 45  B 1 
ATOM 2058 N N   . ILE B 2 46  ? -20.797 22.358  -3.343  1.00 96.97 46  B 1 
ATOM 2059 C CA  . ILE B 2 46  ? -20.506 21.055  -3.925  1.00 96.81 46  B 1 
ATOM 2060 C C   . ILE B 2 46  ? -21.691 20.548  -4.724  1.00 97.10 46  B 1 
ATOM 2061 O O   . ILE B 2 46  ? -22.794 20.405  -4.211  1.00 95.81 46  B 1 
ATOM 2062 C CB  . ILE B 2 46  ? -20.150 20.017  -2.835  1.00 95.18 46  B 1 
ATOM 2063 C CG1 . ILE B 2 46  ? -19.145 20.526  -1.783  1.00 88.33 46  B 1 
ATOM 2064 C CG2 . ILE B 2 46  ? -19.626 18.718  -3.471  1.00 87.93 46  B 1 
ATOM 2065 C CD1 . ILE B 2 46  ? -17.825 21.014  -2.352  1.00 81.41 46  B 1 
ATOM 2066 N N   . THR B 2 47  ? -21.431 20.149  -5.969  1.00 97.96 47  B 1 
ATOM 2067 C CA  . THR B 2 47  ? -22.296 19.235  -6.707  1.00 97.95 47  B 1 
ATOM 2068 C C   . THR B 2 47  ? -21.760 17.823  -6.516  1.00 97.96 47  B 1 
ATOM 2069 O O   . THR B 2 47  ? -20.704 17.483  -7.052  1.00 96.62 47  B 1 
ATOM 2070 C CB  . THR B 2 47  ? -22.353 19.601  -8.187  1.00 97.10 47  B 1 
ATOM 2071 O OG1 . THR B 2 47  ? -22.706 20.958  -8.353  1.00 88.54 47  B 1 
ATOM 2072 C CG2 . THR B 2 47  ? -23.394 18.772  -8.931  1.00 84.66 47  B 1 
ATOM 2073 N N   . VAL B 2 48  ? -22.461 16.993  -5.749  1.00 97.62 48  B 1 
ATOM 2074 C CA  . VAL B 2 48  ? -22.106 15.586  -5.555  1.00 97.51 48  B 1 
ATOM 2075 C C   . VAL B 2 48  ? -22.880 14.707  -6.528  1.00 97.70 48  B 1 
ATOM 2076 O O   . VAL B 2 48  ? -24.093 14.827  -6.662  1.00 96.54 48  B 1 
ATOM 2077 C CB  . VAL B 2 48  ? -22.259 15.140  -4.089  1.00 96.11 48  B 1 
ATOM 2078 C CG1 . VAL B 2 48  ? -23.684 15.228  -3.559  1.00 91.07 48  B 1 
ATOM 2079 C CG2 . VAL B 2 48  ? -21.747 13.712  -3.892  1.00 89.79 48  B 1 
ATOM 2080 N N   . THR B 2 49  ? -22.177 13.801  -7.194  1.00 97.73 49  B 1 
ATOM 2081 C CA  . THR B 2 49  ? -22.768 12.734  -7.999  1.00 97.58 49  B 1 
ATOM 2082 C C   . THR B 2 49  ? -22.537 11.412  -7.282  1.00 97.47 49  B 1 
ATOM 2083 O O   . THR B 2 49  ? -21.398 10.972  -7.134  1.00 95.82 49  B 1 
ATOM 2084 C CB  . THR B 2 49  ? -22.185 12.696  -9.413  1.00 96.69 49  B 1 
ATOM 2085 O OG1 . THR B 2 49  ? -22.248 13.973  -10.005 1.00 89.32 49  B 1 
ATOM 2086 C CG2 . THR B 2 49  ? -22.956 11.740  -10.323 1.00 86.63 49  B 1 
ATOM 2087 N N   . TYR B 2 50  ? -23.616 10.780  -6.833  1.00 96.35 50  B 1 
ATOM 2088 C CA  . TYR B 2 50  ? -23.564 9.481   -6.181  1.00 95.84 50  B 1 
ATOM 2089 C C   . TYR B 2 50  ? -23.330 8.354   -7.191  1.00 95.44 50  B 1 
ATOM 2090 O O   . TYR B 2 50  ? -23.492 8.510   -8.404  1.00 92.83 50  B 1 
ATOM 2091 C CB  . TYR B 2 50  ? -24.849 9.259   -5.378  1.00 94.97 50  B 1 
ATOM 2092 C CG  . TYR B 2 50  ? -25.025 10.244  -4.243  1.00 95.15 50  B 1 
ATOM 2093 C CD1 . TYR B 2 50  ? -24.193 10.185  -3.102  1.00 90.38 50  B 1 
ATOM 2094 C CD2 . TYR B 2 50  ? -26.018 11.232  -4.311  1.00 90.18 50  B 1 
ATOM 2095 C CE1 . TYR B 2 50  ? -24.346 11.099  -2.051  1.00 88.87 50  B 1 
ATOM 2096 C CE2 . TYR B 2 50  ? -26.187 12.154  -3.258  1.00 88.28 50  B 1 
ATOM 2097 C CZ  . TYR B 2 50  ? -25.344 12.083  -2.138  1.00 90.97 50  B 1 
ATOM 2098 O OH  . TYR B 2 50  ? -25.503 12.985  -1.112  1.00 89.08 50  B 1 
ATOM 2099 N N   . ARG B 2 51  ? -22.982 7.177   -6.696  1.00 95.04 51  B 1 
ATOM 2100 C CA  . ARG B 2 51  ? -22.699 6.001   -7.539  1.00 94.08 51  B 1 
ATOM 2101 C C   . ARG B 2 51  ? -23.907 5.528   -8.361  1.00 93.96 51  B 1 
ATOM 2102 O O   . ARG B 2 51  ? -23.721 4.897   -9.395  1.00 87.85 51  B 1 
ATOM 2103 C CB  . ARG B 2 51  ? -22.171 4.887   -6.626  1.00 91.69 51  B 1 
ATOM 2104 C CG  . ARG B 2 51  ? -21.657 3.689   -7.432  1.00 82.87 51  B 1 
ATOM 2105 C CD  . ARG B 2 51  ? -21.080 2.630   -6.503  1.00 77.29 51  B 1 
ATOM 2106 N NE  . ARG B 2 51  ? -20.630 1.454   -7.275  1.00 71.03 51  B 1 
ATOM 2107 C CZ  . ARG B 2 51  ? -20.178 0.317   -6.778  1.00 63.39 51  B 1 
ATOM 2108 N NH1 . ARG B 2 51  ? -20.073 0.136   -5.489  1.00 57.48 51  B 1 
ATOM 2109 N NH2 . ARG B 2 51  ? -19.822 -0.644  -7.569  1.00 56.26 51  B 1 
ATOM 2110 N N   . ASP B 2 52  ? -25.116 5.797   -7.906  1.00 94.05 52  B 1 
ATOM 2111 C CA  . ASP B 2 52  ? -26.361 5.497   -8.599  1.00 94.55 52  B 1 
ATOM 2112 C C   . ASP B 2 52  ? -26.755 6.562   -9.642  1.00 95.62 52  B 1 
ATOM 2113 O O   . ASP B 2 52  ? -27.788 6.433   -10.290 1.00 90.98 52  B 1 
ATOM 2114 C CB  . ASP B 2 52  ? -27.477 5.260   -7.562  1.00 91.94 52  B 1 
ATOM 2115 C CG  . ASP B 2 52  ? -27.736 6.451   -6.640  1.00 86.56 52  B 1 
ATOM 2116 O OD1 . ASP B 2 52  ? -27.213 7.557   -6.885  1.00 76.74 52  B 1 
ATOM 2117 O OD2 . ASP B 2 52  ? -28.452 6.267   -5.636  1.00 79.70 52  B 1 
ATOM 2118 N N   . GLY B 2 53  ? -25.931 7.600   -9.808  1.00 94.97 53  B 1 
ATOM 2119 C CA  . GLY B 2 53  ? -26.169 8.692   -10.749 1.00 95.48 53  B 1 
ATOM 2120 C C   . GLY B 2 53  ? -26.999 9.848   -10.193 1.00 96.50 53  B 1 
ATOM 2121 O O   . GLY B 2 53  ? -27.108 10.872  -10.864 1.00 93.80 53  B 1 
ATOM 2122 N N   . ARG B 2 54  ? -27.570 9.736   -8.979  1.00 96.69 54  B 1 
ATOM 2123 C CA  . ARG B 2 54  ? -28.255 10.865  -8.338  1.00 96.50 54  B 1 
ATOM 2124 C C   . ARG B 2 54  ? -27.280 11.995  -8.068  1.00 96.93 54  B 1 
ATOM 2125 O O   . ARG B 2 54  ? -26.134 11.764  -7.697  1.00 95.46 54  B 1 
ATOM 2126 C CB  . ARG B 2 54  ? -28.968 10.430  -7.054  1.00 95.16 54  B 1 
ATOM 2127 C CG  . ARG B 2 54  ? -30.152 9.485   -7.358  1.00 85.80 54  B 1 
ATOM 2128 C CD  . ARG B 2 54  ? -30.910 9.129   -6.074  1.00 84.01 54  B 1 
ATOM 2129 N NE  . ARG B 2 54  ? -30.111 8.265   -5.213  1.00 74.71 54  B 1 
ATOM 2130 C CZ  . ARG B 2 54  ? -30.258 8.037   -3.925  1.00 67.80 54  B 1 
ATOM 2131 N NH1 . ARG B 2 54  ? -31.219 8.580   -3.226  1.00 59.67 54  B 1 
ATOM 2132 N NH2 . ARG B 2 54  ? -29.418 7.241   -3.326  1.00 58.90 54  B 1 
ATOM 2133 N N   . VAL B 2 55  ? -27.763 13.230  -8.231  1.00 97.50 55  B 1 
ATOM 2134 C CA  . VAL B 2 55  ? -27.000 14.458  -7.998  1.00 97.62 55  B 1 
ATOM 2135 C C   . VAL B 2 55  ? -27.649 15.222  -6.848  1.00 97.53 55  B 1 
ATOM 2136 O O   . VAL B 2 55  ? -28.880 15.317  -6.787  1.00 95.32 55  B 1 
ATOM 2137 C CB  . VAL B 2 55  ? -26.897 15.308  -9.270  1.00 96.33 55  B 1 
ATOM 2138 C CG1 . VAL B 2 55  ? -26.051 16.566  -9.051  1.00 90.18 55  B 1 
ATOM 2139 C CG2 . VAL B 2 55  ? -26.252 14.511  -10.410 1.00 89.79 55  B 1 
ATOM 2140 N N   . ALA B 2 56  ? -26.832 15.767  -5.944  1.00 97.03 56  B 1 
ATOM 2141 C CA  . ALA B 2 56  ? -27.271 16.646  -4.875  1.00 96.63 56  B 1 
ATOM 2142 C C   . ALA B 2 56  ? -26.345 17.863  -4.764  1.00 97.15 56  B 1 
ATOM 2143 O O   . ALA B 2 56  ? -25.221 17.854  -5.258  1.00 95.35 56  B 1 
ATOM 2144 C CB  . ALA B 2 56  ? -27.360 15.852  -3.566  1.00 94.57 56  B 1 
ATOM 2145 N N   . GLN B 2 57  ? -26.832 18.917  -4.115  1.00 96.70 57  B 1 
ATOM 2146 C CA  . GLN B 2 57  ? -26.048 20.098  -3.785  1.00 96.98 57  B 1 
ATOM 2147 C C   . GLN B 2 57  ? -25.759 20.098  -2.289  1.00 96.79 57  B 1 
ATOM 2148 O O   . GLN B 2 57  ? -26.659 19.860  -1.492  1.00 94.10 57  B 1 
ATOM 2149 C CB  . GLN B 2 57  ? -26.803 21.373  -4.206  1.00 95.72 57  B 1 
ATOM 2150 C CG  . GLN B 2 57  ? -27.019 21.475  -5.731  1.00 88.57 57  B 1 
ATOM 2151 C CD  . GLN B 2 57  ? -25.715 21.603  -6.522  1.00 85.60 57  B 1 
ATOM 2152 O OE1 . GLN B 2 57  ? -24.657 21.915  -6.012  1.00 76.74 57  B 1 
ATOM 2153 N NE2 . GLN B 2 57  ? -25.759 21.371  -7.813  1.00 74.43 57  B 1 
ATOM 2154 N N   . LEU B 2 58  ? -24.505 20.361  -1.929  1.00 96.78 58  B 1 
ATOM 2155 C CA  . LEU B 2 58  ? -24.042 20.462  -0.548  1.00 96.46 58  B 1 
ATOM 2156 C C   . LEU B 2 58  ? -23.287 21.792  -0.386  1.00 96.58 58  B 1 
ATOM 2157 O O   . LEU B 2 58  ? -22.576 22.214  -1.291  1.00 94.56 58  B 1 
ATOM 2158 C CB  . LEU B 2 58  ? -23.136 19.269  -0.192  1.00 95.60 58  B 1 
ATOM 2159 C CG  . LEU B 2 58  ? -23.655 17.863  -0.559  1.00 94.43 58  B 1 
ATOM 2160 C CD1 . LEU B 2 58  ? -22.597 16.807  -0.203  1.00 89.85 58  B 1 
ATOM 2161 C CD2 . LEU B 2 58  ? -24.942 17.502  0.164   1.00 89.40 58  B 1 
ATOM 2162 N N   . GLU B 2 59  ? -23.415 22.443  0.777   1.00 96.55 59  B 1 
ATOM 2163 C CA  . GLU B 2 59  ? -22.774 23.746  0.977   1.00 96.14 59  B 1 
ATOM 2164 C C   . GLU B 2 59  ? -21.306 23.613  1.388   1.00 96.34 59  B 1 
ATOM 2165 O O   . GLU B 2 59  ? -20.433 24.238  0.800   1.00 93.46 59  B 1 
ATOM 2166 C CB  . GLU B 2 59  ? -23.526 24.568  2.021   1.00 94.31 59  B 1 
ATOM 2167 C CG  . GLU B 2 59  ? -24.925 24.989  1.571   1.00 82.22 59  B 1 
ATOM 2168 C CD  . GLU B 2 59  ? -25.525 26.070  2.478   1.00 73.41 59  B 1 
ATOM 2169 O OE1 . GLU B 2 59  ? -26.520 26.696  2.037   1.00 65.97 59  B 1 
ATOM 2170 O OE2 . GLU B 2 59  ? -24.967 26.329  3.573   1.00 64.00 59  B 1 
ATOM 2171 N N   . GLN B 2 60  ? -21.036 22.816  2.426   1.00 96.27 60  B 1 
ATOM 2172 C CA  . GLN B 2 60  ? -19.710 22.657  3.007   1.00 96.38 60  B 1 
ATOM 2173 C C   . GLN B 2 60  ? -19.424 21.179  3.263   1.00 96.83 60  B 1 
ATOM 2174 O O   . GLN B 2 60  ? -20.188 20.495  3.933   1.00 94.71 60  B 1 
ATOM 2175 C CB  . GLN B 2 60  ? -19.618 23.445  4.319   1.00 94.27 60  B 1 
ATOM 2176 C CG  . GLN B 2 60  ? -19.596 24.969  4.139   1.00 85.07 60  B 1 
ATOM 2177 C CD  . GLN B 2 60  ? -18.285 25.509  3.550   1.00 81.81 60  B 1 
ATOM 2178 O OE1 . GLN B 2 60  ? -17.326 24.804  3.307   1.00 73.52 60  B 1 
ATOM 2179 N NE2 . GLN B 2 60  ? -18.202 26.792  3.339   1.00 70.00 60  B 1 
ATOM 2180 N N   . VAL B 2 61  ? -18.299 20.714  2.743   1.00 97.24 61  B 1 
ATOM 2181 C CA  . VAL B 2 61  ? -17.877 19.318  2.858   1.00 97.34 61  B 1 
ATOM 2182 C C   . VAL B 2 61  ? -16.416 19.257  3.277   1.00 97.64 61  B 1 
ATOM 2183 O O   . VAL B 2 61  ? -15.591 20.028  2.795   1.00 96.49 61  B 1 
ATOM 2184 C CB  . VAL B 2 61  ? -18.112 18.560  1.539   1.00 95.81 61  B 1 
ATOM 2185 C CG1 . VAL B 2 61  ? -17.540 17.147  1.547   1.00 88.94 61  B 1 
ATOM 2186 C CG2 . VAL B 2 61  ? -19.609 18.440  1.246   1.00 88.27 61  B 1 
ATOM 2187 N N   . TYR B 2 62  ? -16.084 18.284  4.127   1.00 97.69 62  B 1 
ATOM 2188 C CA  . TYR B 2 62  ? -14.700 17.937  4.433   1.00 97.72 62  B 1 
ATOM 2189 C C   . TYR B 2 62  ? -14.456 16.463  4.091   1.00 97.71 62  B 1 
ATOM 2190 O O   . TYR B 2 62  ? -15.106 15.566  4.625   1.00 96.92 62  B 1 
ATOM 2191 C CB  . TYR B 2 62  ? -14.410 18.273  5.896   1.00 97.54 62  B 1 
ATOM 2192 C CG  . TYR B 2 62  ? -12.971 18.076  6.300   1.00 97.52 62  B 1 
ATOM 2193 C CD1 . TYR B 2 62  ? -12.508 16.807  6.700   1.00 95.42 62  B 1 
ATOM 2194 C CD2 . TYR B 2 62  ? -12.097 19.178  6.329   1.00 95.47 62  B 1 
ATOM 2195 C CE1 . TYR B 2 62  ? -11.187 16.645  7.154   1.00 94.81 62  B 1 
ATOM 2196 C CE2 . TYR B 2 62  ? -10.782 19.030  6.787   1.00 94.73 62  B 1 
ATOM 2197 C CZ  . TYR B 2 62  ? -10.332 17.763  7.210   1.00 95.79 62  B 1 
ATOM 2198 O OH  . TYR B 2 62  ? -9.059  17.614  7.701   1.00 94.49 62  B 1 
ATOM 2199 N N   . ILE B 2 63  ? -13.527 16.208  3.163   1.00 97.98 63  B 1 
ATOM 2200 C CA  . ILE B 2 63  ? -13.219 14.868  2.650   1.00 98.12 63  B 1 
ATOM 2201 C C   . ILE B 2 63  ? -11.882 14.422  3.218   1.00 98.16 63  B 1 
ATOM 2202 O O   . ILE B 2 63  ? -10.866 15.097  3.062   1.00 97.29 63  B 1 
ATOM 2203 C CB  . ILE B 2 63  ? -13.228 14.842  1.109   1.00 97.89 63  B 1 
ATOM 2204 C CG1 . ILE B 2 63  ? -14.539 15.419  0.539   1.00 96.13 63  B 1 
ATOM 2205 C CG2 . ILE B 2 63  ? -13.018 13.390  0.622   1.00 96.32 63  B 1 
ATOM 2206 C CD1 . ILE B 2 63  ? -14.582 15.502  -0.991  1.00 90.63 63  B 1 
ATOM 2207 N N   . ARG B 2 64  ? -11.852 13.242  3.833   1.00 97.73 64  B 1 
ATOM 2208 C CA  . ARG B 2 64  ? -10.618 12.677  4.356   1.00 97.98 64  B 1 
ATOM 2209 C C   . ARG B 2 64  ? -9.686  12.266  3.213   1.00 97.90 64  B 1 
ATOM 2210 O O   . ARG B 2 64  ? -10.042 11.414  2.398   1.00 96.52 64  B 1 
ATOM 2211 C CB  . ARG B 2 64  ? -10.942 11.512  5.306   1.00 97.20 64  B 1 
ATOM 2212 C CG  . ARG B 2 64  ? -9.678  10.972  6.003   1.00 95.39 64  B 1 
ATOM 2213 C CD  . ARG B 2 64  ? -10.040 9.811   6.925   1.00 93.09 64  B 1 
ATOM 2214 N NE  . ARG B 2 64  ? -8.835  9.215   7.553   1.00 90.44 64  B 1 
ATOM 2215 C CZ  . ARG B 2 64  ? -8.363  9.464   8.766   1.00 90.55 64  B 1 
ATOM 2216 N NH1 . ARG B 2 64  ? -8.905  10.316  9.572   1.00 82.03 64  B 1 
ATOM 2217 N NH2 . ARG B 2 64  ? -7.315  8.846   9.204   1.00 85.56 64  B 1 
ATOM 2218 N N   . GLY B 2 65  ? -8.453  12.758  3.226   1.00 97.47 65  B 1 
ATOM 2219 C CA  . GLY B 2 65  ? -7.464  12.505  2.174   1.00 97.32 65  B 1 
ATOM 2220 C C   . GLY B 2 65  ? -7.214  11.035  1.873   1.00 97.42 65  B 1 
ATOM 2221 O O   . GLY B 2 65  ? -7.140  10.636  0.716   1.00 96.09 65  B 1 
ATOM 2222 N N   . SER B 2 66  ? -7.180  10.168  2.902   1.00 97.61 66  B 1 
ATOM 2223 C CA  . SER B 2 66  ? -6.993  8.724   2.711   1.00 97.41 66  B 1 
ATOM 2224 C C   . SER B 2 66  ? -8.140  8.021   1.976   1.00 97.31 66  B 1 
ATOM 2225 O O   . SER B 2 66  ? -7.983  6.872   1.563   1.00 95.32 66  B 1 
ATOM 2226 C CB  . SER B 2 66  ? -6.755  8.028   4.058   1.00 96.13 66  B 1 
ATOM 2227 O OG  . SER B 2 66  ? -7.895  8.108   4.879   1.00 86.98 66  B 1 
ATOM 2228 N N   . LYS B 2 67  ? -9.274  8.688   1.803   1.00 97.90 67  B 1 
ATOM 2229 C CA  . LYS B 2 67  ? -10.448 8.182   1.089   1.00 97.80 67  B 1 
ATOM 2230 C C   . LYS B 2 67  ? -10.607 8.787   -0.309  1.00 97.89 67  B 1 
ATOM 2231 O O   . LYS B 2 67  ? -11.531 8.420   -1.024  1.00 95.95 67  B 1 
ATOM 2232 C CB  . LYS B 2 67  ? -11.710 8.395   1.936   1.00 97.01 67  B 1 
ATOM 2233 C CG  . LYS B 2 67  ? -11.647 7.786   3.342   1.00 94.57 67  B 1 
ATOM 2234 C CD  . LYS B 2 67  ? -11.395 6.279   3.329   1.00 90.25 67  B 1 
ATOM 2235 C CE  . LYS B 2 67  ? -11.450 5.755   4.762   1.00 86.33 67  B 1 
ATOM 2236 N NZ  . LYS B 2 67  ? -11.258 4.298   4.851   1.00 77.13 67  B 1 
ATOM 2237 N N   . ILE B 2 68  ? -9.700  9.678   -0.702  1.00 97.99 68  B 1 
ATOM 2238 C CA  . ILE B 2 68  ? -9.650  10.237  -2.050  1.00 98.08 68  B 1 
ATOM 2239 C C   . ILE B 2 68  ? -8.971  9.238   -2.987  1.00 98.07 68  B 1 
ATOM 2240 O O   . ILE B 2 68  ? -7.913  8.688   -2.658  1.00 96.99 68  B 1 
ATOM 2241 C CB  . ILE B 2 68  ? -8.963  11.615  -2.036  1.00 97.70 68  B 1 
ATOM 2242 C CG1 . ILE B 2 68  ? -9.780  12.600  -1.167  1.00 96.09 68  B 1 
ATOM 2243 C CG2 . ILE B 2 68  ? -8.790  12.157  -3.461  1.00 96.19 68  B 1 
ATOM 2244 C CD1 . ILE B 2 68  ? -9.147  13.977  -0.992  1.00 92.25 68  B 1 
ATOM 2245 N N   . ARG B 2 69  ? -9.566  9.003   -4.151  1.00 97.96 69  B 1 
ATOM 2246 C CA  . ARG B 2 69  ? -8.964  8.230   -5.229  1.00 97.60 69  B 1 
ATOM 2247 C C   . ARG B 2 69  ? -8.089  9.122   -6.105  1.00 97.54 69  B 1 
ATOM 2248 O O   . ARG B 2 69  ? -6.912  8.833   -6.269  1.00 96.58 69  B 1 
ATOM 2249 C CB  . ARG B 2 69  ? -10.073 7.507   -6.020  1.00 96.34 69  B 1 
ATOM 2250 C CG  . ARG B 2 69  ? -9.470  6.575   -7.080  1.00 90.39 69  B 1 
ATOM 2251 C CD  . ARG B 2 69  ? -10.569 5.841   -7.835  1.00 89.74 69  B 1 
ATOM 2252 N NE  . ARG B 2 69  ? -11.281 4.847   -7.005  1.00 85.22 69  B 1 
ATOM 2253 C CZ  . ARG B 2 69  ? -12.575 4.602   -7.012  1.00 81.33 69  B 1 
ATOM 2254 N NH1 . ARG B 2 69  ? -13.419 5.276   -7.734  1.00 72.65 69  B 1 
ATOM 2255 N NH2 . ARG B 2 69  ? -13.059 3.650   -6.273  1.00 75.98 69  B 1 
ATOM 2256 N N   . PHE B 2 70  ? -8.661  10.194  -6.614  1.00 97.91 70  B 1 
ATOM 2257 C CA  . PHE B 2 70  ? -7.945  11.223  -7.352  1.00 98.19 70  B 1 
ATOM 2258 C C   . PHE B 2 70  ? -8.676  12.568  -7.285  1.00 98.25 70  B 1 
ATOM 2259 O O   . PHE B 2 70  ? -9.860  12.625  -6.954  1.00 97.43 70  B 1 
ATOM 2260 C CB  . PHE B 2 70  ? -7.720  10.791  -8.807  1.00 97.78 70  B 1 
ATOM 2261 C CG  . PHE B 2 70  ? -8.984  10.662  -9.626  1.00 98.01 70  B 1 
ATOM 2262 C CD1 . PHE B 2 70  ? -9.645  9.423   -9.712  1.00 96.48 70  B 1 
ATOM 2263 C CD2 . PHE B 2 70  ? -9.495  11.762  -10.324 1.00 96.10 70  B 1 
ATOM 2264 C CE1 . PHE B 2 70  ? -10.796 9.293   -10.494 1.00 95.26 70  B 1 
ATOM 2265 C CE2 . PHE B 2 70  ? -10.651 11.636  -11.113 1.00 95.27 70  B 1 
ATOM 2266 C CZ  . PHE B 2 70  ? -11.306 10.399  -11.200 1.00 95.82 70  B 1 
ATOM 2267 N N   . LEU B 2 71  ? -7.967  13.625  -7.624  1.00 98.01 71  B 1 
ATOM 2268 C CA  . LEU B 2 71  ? -8.485  14.973  -7.801  1.00 98.04 71  B 1 
ATOM 2269 C C   . LEU B 2 71  ? -8.272  15.404  -9.255  1.00 98.23 71  B 1 
ATOM 2270 O O   . LEU B 2 71  ? -7.230  15.122  -9.829  1.00 97.15 71  B 1 
ATOM 2271 C CB  . LEU B 2 71  ? -7.779  15.926  -6.837  1.00 97.18 71  B 1 
ATOM 2272 C CG  . LEU B 2 71  ? -8.165  15.700  -5.363  1.00 94.08 71  B 1 
ATOM 2273 C CD1 . LEU B 2 71  ? -7.051  16.152  -4.427  1.00 86.90 71  B 1 
ATOM 2274 C CD2 . LEU B 2 71  ? -9.426  16.488  -5.003  1.00 86.45 71  B 1 
ATOM 2275 N N   . ILE B 2 72  ? -9.249  16.104  -9.825  1.00 98.09 72  B 1 
ATOM 2276 C CA  . ILE B 2 72  ? -9.103  16.843  -11.077 1.00 98.07 72  B 1 
ATOM 2277 C C   . ILE B 2 72  ? -8.894  18.301  -10.706 1.00 98.08 72  B 1 
ATOM 2278 O O   . ILE B 2 72  ? -9.745  18.901  -10.060 1.00 97.04 72  B 1 
ATOM 2279 C CB  . ILE B 2 72  ? -10.312 16.663  -12.010 1.00 97.62 72  B 1 
ATOM 2280 C CG1 . ILE B 2 72  ? -10.649 15.162  -12.225 1.00 95.60 72  B 1 
ATOM 2281 C CG2 . ILE B 2 72  ? -10.039 17.363  -13.348 1.00 95.90 72  B 1 
ATOM 2282 C CD1 . ILE B 2 72  ? -11.943 14.924  -13.005 1.00 90.26 72  B 1 
ATOM 2283 N N   . LEU B 2 73  ? -7.741  18.842  -11.095 1.00 97.44 73  B 1 
ATOM 2284 C CA  . LEU B 2 73  ? -7.309  20.202  -10.793 1.00 97.22 73  B 1 
ATOM 2285 C C   . LEU B 2 73  ? -7.519  21.104  -12.017 1.00 97.08 73  B 1 
ATOM 2286 O O   . LEU B 2 73  ? -7.628  20.595  -13.140 1.00 94.93 73  B 1 
ATOM 2287 C CB  . LEU B 2 73  ? -5.845  20.175  -10.344 1.00 96.47 73  B 1 
ATOM 2288 C CG  . LEU B 2 73  ? -5.513  19.238  -9.176  1.00 95.98 73  B 1 
ATOM 2289 C CD1 . LEU B 2 73  ? -4.039  19.368  -8.799  1.00 93.08 73  B 1 
ATOM 2290 C CD2 . LEU B 2 73  ? -6.347  19.542  -7.917  1.00 92.45 73  B 1 
ATOM 2291 N N   . PRO B 2 74  ? -7.549  22.446  -11.839 1.00 96.75 74  B 1 
ATOM 2292 C CA  . PRO B 2 74  ? -7.628  23.368  -12.965 1.00 96.06 74  B 1 
ATOM 2293 C C   . PRO B 2 74  ? -6.428  23.231  -13.901 1.00 95.98 74  B 1 
ATOM 2294 O O   . PRO B 2 74  ? -5.280  23.252  -13.466 1.00 93.61 74  B 1 
ATOM 2295 C CB  . PRO B 2 74  ? -7.687  24.765  -12.345 1.00 94.51 74  B 1 
ATOM 2296 C CG  . PRO B 2 74  ? -8.200  24.524  -10.932 1.00 91.88 74  B 1 
ATOM 2297 C CD  . PRO B 2 74  ? -7.615  23.166  -10.579 1.00 95.11 74  B 1 
ATOM 2298 N N   . ASP B 2 75  ? -6.685  23.168  -15.210 1.00 94.90 75  B 1 
ATOM 2299 C CA  . ASP B 2 75  ? -5.630  23.014  -16.224 1.00 94.38 75  B 1 
ATOM 2300 C C   . ASP B 2 75  ? -4.594  24.142  -16.229 1.00 94.10 75  B 1 
ATOM 2301 O O   . ASP B 2 75  ? -3.454  23.940  -16.663 1.00 89.19 75  B 1 
ATOM 2302 C CB  . ASP B 2 75  ? -6.253  22.914  -17.619 1.00 92.04 75  B 1 
ATOM 2303 C CG  . ASP B 2 75  ? -6.809  21.533  -17.927 1.00 84.30 75  B 1 
ATOM 2304 O OD1 . ASP B 2 75  ? -6.234  20.546  -17.426 1.00 75.81 75  B 1 
ATOM 2305 O OD2 . ASP B 2 75  ? -7.773  21.474  -18.713 1.00 74.95 75  B 1 
ATOM 2306 N N   . MET B 2 76  ? -4.935  25.331  -15.723 1.00 94.58 76  B 1 
ATOM 2307 C CA  . MET B 2 76  ? -3.989  26.445  -15.599 1.00 93.84 76  B 1 
ATOM 2308 C C   . MET B 2 76  ? -2.768  26.097  -14.726 1.00 94.20 76  B 1 
ATOM 2309 O O   . MET B 2 76  ? -1.673  26.588  -14.986 1.00 90.90 76  B 1 
ATOM 2310 C CB  . MET B 2 76  ? -4.710  27.692  -15.077 1.00 91.23 76  B 1 
ATOM 2311 C CG  . MET B 2 76  ? -5.336  27.529  -13.689 1.00 81.61 76  B 1 
ATOM 2312 S SD  . MET B 2 76  ? -6.119  29.034  -13.041 1.00 74.63 76  B 1 
ATOM 2313 C CE  . MET B 2 76  ? -7.519  29.214  -14.153 1.00 64.49 76  B 1 
ATOM 2314 N N   . LEU B 2 77  ? -2.920  25.175  -13.770 1.00 93.48 77  B 1 
ATOM 2315 C CA  . LEU B 2 77  ? -1.844  24.729  -12.894 1.00 93.13 77  B 1 
ATOM 2316 C C   . LEU B 2 77  ? -0.815  23.833  -13.603 1.00 92.66 77  B 1 
ATOM 2317 O O   . LEU B 2 77  ? 0.265   23.603  -13.066 1.00 88.93 77  B 1 
ATOM 2318 C CB  . LEU B 2 77  ? -2.432  24.023  -11.668 1.00 92.38 77  B 1 
ATOM 2319 C CG  . LEU B 2 77  ? -3.336  24.904  -10.784 1.00 91.85 77  B 1 
ATOM 2320 C CD1 . LEU B 2 77  ? -3.860  24.064  -9.631  1.00 86.65 77  B 1 
ATOM 2321 C CD2 . LEU B 2 77  ? -2.606  26.114  -10.219 1.00 85.92 77  B 1 
ATOM 2322 N N   . LYS B 2 78  ? -1.067  23.396  -14.839 1.00 92.50 78  B 1 
ATOM 2323 C CA  . LYS B 2 78  ? -0.081  22.646  -15.636 1.00 91.31 78  B 1 
ATOM 2324 C C   . LYS B 2 78  ? 1.224   23.418  -15.857 1.00 90.72 78  B 1 
ATOM 2325 O O   . LYS B 2 78  ? 2.279   22.817  -16.051 1.00 86.08 78  B 1 
ATOM 2326 C CB  . LYS B 2 78  ? -0.717  22.193  -16.950 1.00 88.43 78  B 1 
ATOM 2327 C CG  . LYS B 2 78  ? -0.874  23.302  -18.014 1.00 81.43 78  B 1 
ATOM 2328 C CD  . LYS B 2 78  ? -1.758  22.801  -19.154 1.00 80.99 78  B 1 
ATOM 2329 C CE  . LYS B 2 78  ? -1.995  23.842  -20.232 1.00 71.88 78  B 1 
ATOM 2330 N NZ  . LYS B 2 78  ? -2.861  23.278  -21.305 1.00 65.57 78  B 1 
ATOM 2331 N N   . ASN B 2 79  ? 1.148   24.749  -15.807 1.00 90.72 79  B 1 
ATOM 2332 C CA  . ASN B 2 79  ? 2.272   25.655  -15.990 1.00 89.63 79  B 1 
ATOM 2333 C C   . ASN B 2 79  ? 2.915   26.113  -14.669 1.00 89.52 79  B 1 
ATOM 2334 O O   . ASN B 2 79  ? 3.852   26.921  -14.703 1.00 84.04 79  B 1 
ATOM 2335 C CB  . ASN B 2 79  ? 1.810   26.829  -16.868 1.00 87.12 79  B 1 
ATOM 2336 C CG  . ASN B 2 79  ? 1.490   26.385  -18.286 1.00 84.03 79  B 1 
ATOM 2337 O OD1 . ASN B 2 79  ? 2.136   25.518  -18.843 1.00 73.03 79  B 1 
ATOM 2338 N ND2 . ASN B 2 79  ? 0.494   26.991  -18.902 1.00 73.53 79  B 1 
ATOM 2339 N N   . ALA B 2 80  ? 2.462   25.601  -13.544 1.00 88.52 80  B 1 
ATOM 2340 C CA  . ALA B 2 80  ? 2.982   25.946  -12.228 1.00 87.76 80  B 1 
ATOM 2341 C C   . ALA B 2 80  ? 4.513   25.766  -12.164 1.00 87.95 80  B 1 
ATOM 2342 O O   . ALA B 2 80  ? 5.058   24.771  -12.655 1.00 83.16 80  B 1 
ATOM 2343 C CB  . ALA B 2 80  ? 2.265   25.107  -11.163 1.00 84.56 80  B 1 
ATOM 2344 N N   . PRO B 2 81  ? 5.246   26.713  -11.538 1.00 87.43 81  B 1 
ATOM 2345 C CA  . PRO B 2 81  ? 6.709   26.682  -11.500 1.00 85.62 81  B 1 
ATOM 2346 C C   . PRO B 2 81  ? 7.255   25.409  -10.839 1.00 85.21 81  B 1 
ATOM 2347 O O   . PRO B 2 81  ? 8.322   24.915  -11.214 1.00 78.49 81  B 1 
ATOM 2348 C CB  . PRO B 2 81  ? 7.110   27.961  -10.750 1.00 82.59 81  B 1 
ATOM 2349 C CG  . PRO B 2 81  ? 5.863   28.332  -9.948  1.00 82.06 81  B 1 
ATOM 2350 C CD  . PRO B 2 81  ? 4.726   27.857  -10.832 1.00 84.90 81  B 1 
ATOM 2351 N N   . MET B 2 82  ? 6.504   24.813  -9.912  1.00 85.66 82  B 1 
ATOM 2352 C CA  . MET B 2 82  ? 6.877   23.571  -9.230  1.00 84.51 82  B 1 
ATOM 2353 C C   . MET B 2 82  ? 6.988   22.386  -10.188 1.00 84.88 82  B 1 
ATOM 2354 O O   . MET B 2 82  ? 7.871   21.546  -10.029 1.00 79.38 82  B 1 
ATOM 2355 C CB  . MET B 2 82  ? 5.846   23.262  -8.156  1.00 80.81 82  B 1 
ATOM 2356 C CG  . MET B 2 82  ? 5.771   24.383  -7.126  1.00 77.09 82  B 1 
ATOM 2357 S SD  . MET B 2 82  ? 4.706   23.984  -5.750  1.00 71.50 82  B 1 
ATOM 2358 C CE  . MET B 2 82  ? 3.111   24.001  -6.578  1.00 61.86 82  B 1 
ATOM 2359 N N   . LEU B 2 83  ? 6.139   22.328  -11.216 1.00 85.28 83  B 1 
ATOM 2360 C CA  . LEU B 2 83  ? 6.186   21.275  -12.227 1.00 82.71 83  B 1 
ATOM 2361 C C   . LEU B 2 83  ? 7.388   21.434  -13.158 1.00 81.57 83  B 1 
ATOM 2362 O O   . LEU B 2 83  ? 7.999   20.447  -13.565 1.00 73.81 83  B 1 
ATOM 2363 C CB  . LEU B 2 83  ? 4.865   21.257  -13.018 1.00 78.63 83  B 1 
ATOM 2364 C CG  . LEU B 2 83  ? 3.630   20.881  -12.184 1.00 81.34 83  B 1 
ATOM 2365 C CD1 . LEU B 2 83  ? 2.377   20.930  -13.066 1.00 74.23 83  B 1 
ATOM 2366 C CD2 . LEU B 2 83  ? 3.733   19.469  -11.594 1.00 72.38 83  B 1 
ATOM 2367 N N   . LYS B 2 84  ? 7.806   22.677  -13.444 1.00 80.52 84  B 1 
ATOM 2368 C CA  . LYS B 2 84  ? 9.024   22.969  -14.225 1.00 76.95 84  B 1 
ATOM 2369 C C   . LYS B 2 84  ? 10.295  22.579  -13.469 1.00 75.47 84  B 1 
ATOM 2370 O O   . LYS B 2 84  ? 11.257  22.110  -14.073 1.00 66.01 84  B 1 
ATOM 2371 C CB  . LYS B 2 84  ? 9.053   24.445  -14.636 1.00 70.17 84  B 1 
ATOM 2372 C CG  . LYS B 2 84  ? 7.906   24.824  -15.590 1.00 64.39 84  B 1 
ATOM 2373 C CD  . LYS B 2 84  ? 7.964   26.300  -15.986 1.00 57.07 84  B 1 
ATOM 2374 C CE  . LYS B 2 84  ? 6.788   26.638  -16.903 1.00 51.10 84  B 1 
ATOM 2375 N NZ  . LYS B 2 84  ? 6.683   28.092  -17.220 1.00 45.89 84  B 1 
ATOM 2376 N N   . SER B 2 85  ? 10.311  22.713  -12.146 1.00 73.93 85  B 1 
ATOM 2377 C CA  . SER B 2 85  ? 11.489  22.420  -11.308 1.00 70.78 85  B 1 
ATOM 2378 C C   . SER B 2 85  ? 11.943  20.965  -11.394 1.00 71.92 85  B 1 
ATOM 2379 O O   . SER B 2 85  ? 13.151  20.689  -11.373 1.00 63.90 85  B 1 
ATOM 2380 C CB  . SER B 2 85  ? 11.187  22.788  -9.858  1.00 60.78 85  B 1 
ATOM 2381 O OG  . SER B 2 85  ? 12.330  22.589  -9.046  1.00 54.08 85  B 1 
ATOM 2382 N N   . MET B 2 86  ? 11.019  20.006  -11.521 1.00 75.80 86  B 1 
ATOM 2383 C CA  . MET B 2 86  ? 11.386  18.586  -11.653 1.00 74.34 86  B 1 
ATOM 2384 C C   . MET B 2 86  ? 12.169  18.314  -12.946 1.00 73.32 86  B 1 
ATOM 2385 O O   . MET B 2 86  ? 13.078  17.483  -12.929 1.00 66.65 86  B 1 
ATOM 2386 C CB  . MET B 2 86  ? 10.150  17.682  -11.573 1.00 70.49 86  B 1 
ATOM 2387 C CG  . MET B 2 86  ? 9.666   17.550  -10.126 1.00 70.36 86  B 1 
ATOM 2388 S SD  . MET B 2 86  ? 8.649   16.090  -9.782  1.00 65.37 86  B 1 
ATOM 2389 C CE  . MET B 2 86  ? 9.892   14.804  -9.748  1.00 60.57 86  B 1 
ATOM 2390 N N   . LYS B 2 87  ? 11.880  19.043  -14.025 1.00 66.82 87  B 1 
ATOM 2391 C CA  . LYS B 2 87  ? 12.593  18.908  -15.299 1.00 64.28 87  B 1 
ATOM 2392 C C   . LYS B 2 87  ? 14.035  19.410  -15.198 1.00 63.99 87  B 1 
ATOM 2393 O O   . LYS B 2 87  ? 14.965  18.728  -15.625 1.00 57.31 87  B 1 
ATOM 2394 C CB  . LYS B 2 87  ? 11.792  19.633  -16.387 1.00 57.64 87  B 1 
ATOM 2395 C CG  . LYS B 2 87  ? 12.234  19.259  -17.805 1.00 52.27 87  B 1 
ATOM 2396 C CD  . LYS B 2 87  ? 11.290  19.908  -18.824 1.00 47.98 87  B 1 
ATOM 2397 C CE  . LYS B 2 87  ? 11.604  19.468  -20.256 1.00 43.75 87  B 1 
ATOM 2398 N NZ  . LYS B 2 87  ? 10.426  19.605  -21.138 1.00 39.89 87  B 1 
ATOM 2399 N N   . ASN B 2 88  ? 14.231  20.582  -14.592 1.00 63.08 88  B 1 
ATOM 2400 C CA  . ASN B 2 88  ? 15.551  21.218  -14.512 1.00 60.24 88  B 1 
ATOM 2401 C C   . ASN B 2 88  ? 16.565  20.432  -13.675 1.00 59.11 88  B 1 
ATOM 2402 O O   . ASN B 2 88  ? 17.756  20.446  -13.987 1.00 51.31 88  B 1 
ATOM 2403 C CB  . ASN B 2 88  ? 15.411  22.660  -13.991 1.00 52.00 88  B 1 
ATOM 2404 C CG  . ASN B 2 88  ? 15.345  23.688  -15.109 1.00 46.05 88  B 1 
ATOM 2405 O OD1 . ASN B 2 88  ? 15.386  23.381  -16.280 1.00 40.87 88  B 1 
ATOM 2406 N ND2 . ASN B 2 88  ? 15.266  24.957  -14.763 1.00 40.98 88  B 1 
ATOM 2407 N N   . LYS B 2 89  ? 16.147  19.718  -12.642 1.00 60.37 89  B 1 
ATOM 2408 C CA  . LYS B 2 89  ? 17.076  18.897  -11.851 1.00 58.64 89  B 1 
ATOM 2409 C C   . LYS B 2 89  ? 17.798  17.847  -12.691 1.00 57.99 89  B 1 
ATOM 2410 O O   . LYS B 2 89  ? 18.911  17.466  -12.332 1.00 51.77 89  B 1 
ATOM 2411 C CB  . LYS B 2 89  ? 16.347  18.241  -10.673 1.00 53.09 89  B 1 
ATOM 2412 C CG  . LYS B 2 89  ? 16.571  19.053  -9.393  1.00 48.47 89  B 1 
ATOM 2413 C CD  . LYS B 2 89  ? 15.958  18.348  -8.187  1.00 44.88 89  B 1 
ATOM 2414 C CE  . LYS B 2 89  ? 16.272  19.142  -6.927  1.00 41.06 89  B 1 
ATOM 2415 N NZ  . LYS B 2 89  ? 15.621  18.572  -5.720  1.00 37.79 89  B 1 
ATOM 2416 N N   . ASN B 2 90  ? 17.200  17.391  -13.770 1.00 55.94 90  B 1 
ATOM 2417 C CA  . ASN B 2 90  ? 17.840  16.399  -14.635 1.00 53.78 90  B 1 
ATOM 2418 C C   . ASN B 2 90  ? 18.916  17.017  -15.549 1.00 54.01 90  B 1 
ATOM 2419 O O   . ASN B 2 90  ? 19.953  16.396  -15.785 1.00 48.10 90  B 1 
ATOM 2420 C CB  . ASN B 2 90  ? 16.746  15.644  -15.411 1.00 47.80 90  B 1 
ATOM 2421 C CG  . ASN B 2 90  ? 16.881  14.131  -15.307 1.00 41.60 90  B 1 
ATOM 2422 O OD1 . ASN B 2 90  ? 17.625  13.580  -14.518 1.00 38.76 90  B 1 
ATOM 2423 N ND2 . ASN B 2 90  ? 16.123  13.401  -16.111 1.00 38.38 90  B 1 
ATOM 2424 N N   . GLN B 2 91  ? 18.722  18.248  -16.039 1.00 46.65 91  B 1 
ATOM 2425 C CA  . GLN B 2 91  ? 19.699  18.902  -16.925 1.00 44.69 91  B 1 
ATOM 2426 C C   . GLN B 2 91  ? 20.903  19.506  -16.186 1.00 44.76 91  B 1 
ATOM 2427 O O   . GLN B 2 91  ? 22.020  19.465  -16.690 1.00 40.69 91  B 1 
ATOM 2428 C CB  . GLN B 2 91  ? 19.005  19.984  -17.769 1.00 38.92 91  B 1 
ATOM 2429 C CG  . GLN B 2 91  ? 18.276  19.414  -18.992 1.00 34.85 91  B 1 
ATOM 2430 C CD  . GLN B 2 91  ? 17.718  20.519  -19.893 1.00 30.56 91  B 1 
ATOM 2431 O OE1 . GLN B 2 91  ? 17.549  21.649  -19.500 1.00 29.86 91  B 1 
ATOM 2432 N NE2 . GLN B 2 91  ? 17.415  20.217  -21.135 1.00 29.64 91  B 1 
ATOM 2433 N N   . GLY B 2 92  ? 20.707  20.077  -15.011 1.00 38.49 92  B 1 
ATOM 2434 C CA  . GLY B 2 92  ? 21.703  20.946  -14.372 1.00 36.52 92  B 1 
ATOM 2435 C C   . GLY B 2 92  ? 23.040  20.296  -14.002 1.00 37.13 92  B 1 
ATOM 2436 O O   . GLY B 2 92  ? 24.037  20.998  -13.863 1.00 34.44 92  B 1 
ATOM 2437 N N   . SER B 2 93  ? 23.098  18.981  -13.835 1.00 40.33 93  B 1 
ATOM 2438 C CA  . SER B 2 93  ? 24.351  18.339  -13.384 1.00 38.29 93  B 1 
ATOM 2439 C C   . SER B 2 93  ? 25.464  18.286  -14.441 1.00 37.91 93  B 1 
ATOM 2440 O O   . SER B 2 93  ? 26.600  17.954  -14.099 1.00 36.17 93  B 1 
ATOM 2441 C CB  . SER B 2 93  ? 24.058  16.935  -12.849 1.00 34.53 93  B 1 
ATOM 2442 O OG  . SER B 2 93  ? 25.218  16.411  -12.232 1.00 32.46 93  B 1 
ATOM 2443 N N   . GLY B 2 94  ? 25.175  18.551  -15.701 1.00 32.41 94  B 1 
ATOM 2444 C CA  . GLY B 2 94  ? 26.149  18.384  -16.783 1.00 29.65 94  B 1 
ATOM 2445 C C   . GLY B 2 94  ? 27.183  19.501  -16.915 1.00 29.72 94  B 1 
ATOM 2446 O O   . GLY B 2 94  ? 28.334  19.241  -17.267 1.00 27.75 94  B 1 
ATOM 2447 N N   . ALA B 2 95  ? 26.806  20.748  -16.625 1.00 35.03 95  B 1 
ATOM 2448 C CA  . ALA B 2 95  ? 27.604  21.911  -17.026 1.00 34.25 95  B 1 
ATOM 2449 C C   . ALA B 2 95  ? 28.931  22.080  -16.260 1.00 34.84 95  B 1 
ATOM 2450 O O   . ALA B 2 95  ? 29.872  22.692  -16.774 1.00 33.47 95  B 1 
ATOM 2451 C CB  . ALA B 2 95  ? 26.717  23.154  -16.900 1.00 30.36 95  B 1 
ATOM 2452 N N   . GLY B 2 96  ? 29.026  21.569  -15.045 1.00 35.26 96  B 1 
ATOM 2453 C CA  . GLY B 2 96  ? 30.166  21.862  -14.169 1.00 34.93 96  B 1 
ATOM 2454 C C   . GLY B 2 96  ? 31.533  21.378  -14.658 1.00 35.62 96  B 1 
ATOM 2455 O O   . GLY B 2 96  ? 32.558  21.908  -14.245 1.00 32.95 96  B 1 
ATOM 2456 N N   . ARG B 2 97  ? 31.559  20.388  -15.525 1.00 42.36 97  B 1 
ATOM 2457 C CA  . ARG B 2 97  ? 32.829  19.745  -15.910 1.00 43.63 97  B 1 
ATOM 2458 C C   . ARG B 2 97  ? 33.661  20.557  -16.916 1.00 43.34 97  B 1 
ATOM 2459 O O   . ARG B 2 97  ? 34.860  20.314  -17.013 1.00 39.41 97  B 1 
ATOM 2460 C CB  . ARG B 2 97  ? 32.565  18.311  -16.394 1.00 39.05 97  B 1 
ATOM 2461 C CG  . ARG B 2 97  ? 33.363  17.297  -15.567 1.00 36.04 97  B 1 
ATOM 2462 C CD  . ARG B 2 97  ? 33.113  15.876  -16.064 1.00 33.33 97  B 1 
ATOM 2463 N NE  . ARG B 2 97  ? 33.795  14.869  -15.229 1.00 31.50 97  B 1 
ATOM 2464 C CZ  . ARG B 2 97  ? 33.756  13.540  -15.400 1.00 28.88 97  B 1 
ATOM 2465 N NH1 . ARG B 2 97  ? 33.081  13.009  -16.373 1.00 26.75 97  B 1 
ATOM 2466 N NH2 . ARG B 2 97  ? 34.394  12.754  -14.584 1.00 27.96 97  B 1 
ATOM 2467 N N   . GLY B 2 98  ? 33.073  21.477  -17.642 1.00 42.48 98  B 1 
ATOM 2468 C CA  . GLY B 2 98  ? 33.744  22.151  -18.752 1.00 42.57 98  B 1 
ATOM 2469 C C   . GLY B 2 98  ? 34.928  23.031  -18.353 1.00 43.22 98  B 1 
ATOM 2470 O O   . GLY B 2 98  ? 35.992  22.952  -18.959 1.00 39.80 98  B 1 
ATOM 2471 N N   . LYS B 2 99  ? 34.775  23.839  -17.288 1.00 45.14 99  B 1 
ATOM 2472 C CA  . LYS B 2 99  ? 35.817  24.814  -16.917 1.00 48.38 99  B 1 
ATOM 2473 C C   . LYS B 2 99  ? 37.149  24.173  -16.513 1.00 48.82 99  B 1 
ATOM 2474 O O   . LYS B 2 99  ? 38.200  24.757  -16.751 1.00 45.27 99  B 1 
ATOM 2475 C CB  . LYS B 2 99  ? 35.326  25.760  -15.801 1.00 44.56 99  B 1 
ATOM 2476 C CG  . LYS B 2 99  ? 34.605  26.998  -16.364 1.00 42.13 99  B 1 
ATOM 2477 C CD  . LYS B 2 99  ? 34.299  28.023  -15.267 1.00 39.58 99  B 1 
ATOM 2478 C CE  . LYS B 2 99  ? 33.679  29.302  -15.867 1.00 35.13 99  B 1 
ATOM 2479 N NZ  . LYS B 2 99  ? 33.381  30.328  -14.847 1.00 32.99 99  B 1 
ATOM 2480 N N   . ALA B 2 100 ? 37.115  22.997  -15.909 1.00 41.95 100 B 1 
ATOM 2481 C CA  . ALA B 2 100 ? 38.346  22.366  -15.441 1.00 44.75 100 B 1 
ATOM 2482 C C   . ALA B 2 100 ? 39.280  21.926  -16.583 1.00 45.17 100 B 1 
ATOM 2483 O O   . ALA B 2 100 ? 40.493  21.848  -16.391 1.00 43.02 100 B 1 
ATOM 2484 C CB  . ALA B 2 100 ? 37.971  21.184  -14.537 1.00 42.08 100 B 1 
ATOM 2485 N N   . ALA B 2 101 ? 38.717  21.632  -17.755 1.00 40.97 101 B 1 
ATOM 2486 C CA  . ALA B 2 101 ? 39.512  21.163  -18.889 1.00 42.29 101 B 1 
ATOM 2487 C C   . ALA B 2 101 ? 40.384  22.272  -19.484 1.00 42.21 101 B 1 
ATOM 2488 O O   . ALA B 2 101 ? 41.546  22.036  -19.808 1.00 41.66 101 B 1 
ATOM 2489 C CB  . ALA B 2 101 ? 38.569  20.553  -19.932 1.00 40.38 101 B 1 
ATOM 2490 N N   . ILE B 2 102 ? 39.842  23.503  -19.596 1.00 47.36 102 B 1 
ATOM 2491 C CA  . ILE B 2 102 ? 40.546  24.634  -20.216 1.00 50.25 102 B 1 
ATOM 2492 C C   . ILE B 2 102 ? 41.808  25.008  -19.430 1.00 50.91 102 B 1 
ATOM 2493 O O   . ILE B 2 102 ? 42.879  25.184  -20.017 1.00 49.10 102 B 1 
ATOM 2494 C CB  . ILE B 2 102 ? 39.598  25.846  -20.384 1.00 46.82 102 B 1 
ATOM 2495 C CG1 . ILE B 2 102 ? 38.396  25.462  -21.292 1.00 45.06 102 B 1 
ATOM 2496 C CG2 . ILE B 2 102 ? 40.361  27.046  -20.978 1.00 45.43 102 B 1 
ATOM 2497 C CD1 . ILE B 2 102 ? 37.319  26.550  -21.384 1.00 43.02 102 B 1 
ATOM 2498 N N   . LEU B 2 103 ? 41.701  25.071  -18.097 1.00 50.18 103 B 1 
ATOM 2499 C CA  . LEU B 2 103 ? 42.843  25.448  -17.251 1.00 51.41 103 B 1 
ATOM 2500 C C   . LEU B 2 103 ? 44.019  24.473  -17.378 1.00 51.38 103 B 1 
ATOM 2501 O O   . LEU B 2 103 ? 45.174  24.902  -17.353 1.00 48.87 103 B 1 
ATOM 2502 C CB  . LEU B 2 103 ? 42.380  25.560  -15.792 1.00 48.16 103 B 1 
ATOM 2503 C CG  . LEU B 2 103 ? 41.856  26.963  -15.447 1.00 46.43 103 B 1 
ATOM 2504 C CD1 . LEU B 2 103 ? 41.017  26.910  -14.161 1.00 44.81 103 B 1 
ATOM 2505 C CD2 . LEU B 2 103 ? 43.006  27.953  -15.212 1.00 48.32 103 B 1 
ATOM 2506 N N   . LYS B 2 104 ? 43.753  23.203  -17.537 1.00 52.00 104 B 1 
ATOM 2507 C CA  . LYS B 2 104 ? 44.836  22.219  -17.668 1.00 52.38 104 B 1 
ATOM 2508 C C   . LYS B 2 104 ? 45.629  22.381  -18.974 1.00 51.50 104 B 1 
ATOM 2509 O O   . LYS B 2 104 ? 46.827  22.105  -18.976 1.00 49.30 104 B 1 
ATOM 2510 C CB  . LYS B 2 104 ? 44.300  20.786  -17.517 1.00 49.25 104 B 1 
ATOM 2511 C CG  . LYS B 2 104 ? 44.814  20.150  -16.226 1.00 46.94 104 B 1 
ATOM 2512 C CD  . LYS B 2 104 ? 44.396  18.684  -16.116 1.00 44.12 104 B 1 
ATOM 2513 C CE  . LYS B 2 104 ? 44.958  18.071  -14.830 1.00 40.33 104 B 1 
ATOM 2514 N NZ  . LYS B 2 104 ? 44.645  16.629  -14.718 1.00 36.70 104 B 1 
ATOM 2515 N N   . ALA B 2 105 ? 44.985  22.817  -20.045 1.00 51.56 105 B 1 
ATOM 2516 C CA  . ALA B 2 105 ? 45.656  22.970  -21.335 1.00 52.76 105 B 1 
ATOM 2517 C C   . ALA B 2 105 ? 46.704  24.089  -21.322 1.00 52.16 105 B 1 
ATOM 2518 O O   . ALA B 2 105 ? 47.798  23.917  -21.855 1.00 51.05 105 B 1 
ATOM 2519 C CB  . ALA B 2 105 ? 44.595  23.192  -22.412 1.00 51.16 105 B 1 
ATOM 2520 N N   . GLN B 2 106 ? 46.406  25.221  -20.657 1.00 50.04 106 B 1 
ATOM 2521 C CA  . GLN B 2 106 ? 47.333  26.354  -20.640 1.00 52.73 106 B 1 
ATOM 2522 C C   . GLN B 2 106 ? 48.658  26.042  -19.933 1.00 52.47 106 B 1 
ATOM 2523 O O   . GLN B 2 106 ? 49.714  26.515  -20.381 1.00 49.27 106 B 1 
ATOM 2524 C CB  . GLN B 2 106 ? 46.680  27.579  -19.986 1.00 48.59 106 B 1 
ATOM 2525 C CG  . GLN B 2 106 ? 46.054  28.518  -21.018 1.00 46.32 106 B 1 
ATOM 2526 C CD  . GLN B 2 106 ? 45.526  29.814  -20.381 1.00 43.12 106 B 1 
ATOM 2527 O OE1 . GLN B 2 106 ? 45.391  29.949  -19.186 1.00 40.89 106 B 1 
ATOM 2528 N NE2 . GLN B 2 106 ? 45.224  30.817  -21.175 1.00 40.24 106 B 1 
ATOM 2529 N N   . VAL B 2 107 ? 48.614  25.285  -18.849 1.00 52.17 107 B 1 
ATOM 2530 C CA  . VAL B 2 107 ? 49.845  25.033  -18.080 1.00 54.27 107 B 1 
ATOM 2531 C C   . VAL B 2 107 ? 50.855  24.193  -18.867 1.00 54.14 107 B 1 
ATOM 2532 O O   . VAL B 2 107 ? 52.064  24.393  -18.729 1.00 50.64 107 B 1 
ATOM 2533 C CB  . VAL B 2 107 ? 49.527  24.385  -16.718 1.00 49.63 107 B 1 
ATOM 2534 C CG1 . VAL B 2 107 ? 50.791  24.190  -15.866 1.00 45.46 107 B 1 
ATOM 2535 C CG2 . VAL B 2 107 ? 48.567  25.254  -15.898 1.00 48.48 107 B 1 
ATOM 2536 N N   . ALA B 2 108 ? 50.379  23.298  -19.712 1.00 49.35 108 B 1 
ATOM 2537 C CA  . ALA B 2 108 ? 51.267  22.396  -20.446 1.00 50.92 108 B 1 
ATOM 2538 C C   . ALA B 2 108 ? 52.161  23.110  -21.471 1.00 49.29 108 B 1 
ATOM 2539 O O   . ALA B 2 108 ? 53.288  22.676  -21.719 1.00 47.04 108 B 1 
ATOM 2540 C CB  . ALA B 2 108 ? 50.409  21.318  -21.114 1.00 48.43 108 B 1 
ATOM 2541 N N   . ALA B 2 109 ? 51.670  24.209  -22.058 1.00 45.09 109 B 1 
ATOM 2542 C CA  . ALA B 2 109 ? 52.404  24.879  -23.129 1.00 47.98 109 B 1 
ATOM 2543 C C   . ALA B 2 109 ? 53.710  25.550  -22.655 1.00 47.29 109 B 1 
ATOM 2544 O O   . ALA B 2 109 ? 54.680  25.629  -23.408 1.00 44.83 109 B 1 
ATOM 2545 C CB  . ALA B 2 109 ? 51.472  25.898  -23.790 1.00 45.16 109 B 1 
ATOM 2546 N N   . ARG B 2 110 ? 53.730  26.044  -21.406 1.00 46.27 110 B 1 
ATOM 2547 C CA  . ARG B 2 110 ? 54.832  26.915  -20.965 1.00 48.07 110 B 1 
ATOM 2548 C C   . ARG B 2 110 ? 56.163  26.191  -20.740 1.00 45.73 110 B 1 
ATOM 2549 O O   . ARG B 2 110 ? 57.198  26.838  -20.705 1.00 41.37 110 B 1 
ATOM 2550 C CB  . ARG B 2 110 ? 54.391  27.703  -19.713 1.00 43.60 110 B 1 
ATOM 2551 C CG  . ARG B 2 110 ? 54.919  29.148  -19.739 1.00 41.71 110 B 1 
ATOM 2552 C CD  . ARG B 2 110 ? 54.457  29.922  -18.499 1.00 40.11 110 B 1 
ATOM 2553 N NE  . ARG B 2 110 ? 54.740  31.355  -18.621 1.00 37.82 110 B 1 
ATOM 2554 C CZ  . ARG B 2 110 ? 54.445  32.300  -17.728 1.00 35.72 110 B 1 
ATOM 2555 N NH1 . ARG B 2 110 ? 53.900  32.014  -16.584 1.00 33.29 110 B 1 
ATOM 2556 N NH2 . ARG B 2 110 ? 54.692  33.564  -17.980 1.00 34.08 110 B 1 
ATOM 2557 N N   . GLY B 2 111 ? 56.138  24.904  -20.552 1.00 38.23 111 B 1 
ATOM 2558 C CA  . GLY B 2 111 ? 57.310  24.200  -20.033 1.00 40.86 111 B 1 
ATOM 2559 C C   . GLY B 2 111 ? 58.488  24.008  -20.986 1.00 39.62 111 B 1 
ATOM 2560 O O   . GLY B 2 111 ? 59.615  23.832  -20.523 1.00 35.97 111 B 1 
ATOM 2561 N N   . ARG B 2 112 ? 58.252  24.002  -22.280 1.00 39.17 112 B 1 
ATOM 2562 C CA  . ARG B 2 112 ? 59.255  23.473  -23.226 1.00 41.42 112 B 1 
ATOM 2563 C C   . ARG B 2 112 ? 60.489  24.342  -23.453 1.00 38.84 112 B 1 
ATOM 2564 O O   . ARG B 2 112 ? 61.498  23.817  -23.904 1.00 35.11 112 B 1 
ATOM 2565 C CB  . ARG B 2 112 ? 58.608  23.136  -24.575 1.00 37.40 112 B 1 
ATOM 2566 C CG  . ARG B 2 112 ? 58.220  21.652  -24.664 1.00 35.08 112 B 1 
ATOM 2567 C CD  . ARG B 2 112 ? 57.764  21.323  -26.085 1.00 33.38 112 B 1 
ATOM 2568 N NE  . ARG B 2 112 ? 57.471  19.893  -26.245 1.00 31.58 112 B 1 
ATOM 2569 C CZ  . ARG B 2 112 ? 57.041  19.297  -27.366 1.00 30.01 112 B 1 
ATOM 2570 N NH1 . ARG B 2 112 ? 56.831  19.977  -28.457 1.00 28.56 112 B 1 
ATOM 2571 N NH2 . ARG B 2 112 ? 56.826  18.016  -27.390 1.00 29.46 112 B 1 
ATOM 2572 N N   . GLY B 2 113 ? 60.432  25.671  -23.239 1.00 35.00 113 B 1 
ATOM 2573 C CA  . GLY B 2 113 ? 61.393  26.576  -23.853 1.00 37.97 113 B 1 
ATOM 2574 C C   . GLY B 2 113 ? 62.823  26.586  -23.317 1.00 36.40 113 B 1 
ATOM 2575 O O   . GLY B 2 113 ? 63.631  27.351  -23.850 1.00 32.78 113 B 1 
ATOM 2576 N N   . ARG B 2 114 ? 63.147  25.864  -22.244 1.00 34.86 114 B 1 
ATOM 2577 C CA  . ARG B 2 114 ? 64.452  26.077  -21.600 1.00 37.40 114 B 1 
ATOM 2578 C C   . ARG B 2 114 ? 65.579  25.536  -22.477 1.00 34.32 114 B 1 
ATOM 2579 O O   . ARG B 2 114 ? 65.702  24.336  -22.689 1.00 31.59 114 B 1 
ATOM 2580 C CB  . ARG B 2 114 ? 64.480  25.548  -20.161 1.00 34.34 114 B 1 
ATOM 2581 C CG  . ARG B 2 114 ? 64.990  26.644  -19.215 1.00 32.87 114 B 1 
ATOM 2582 C CD  . ARG B 2 114 ? 65.024  26.160  -17.754 1.00 30.60 114 B 1 
ATOM 2583 N NE  . ARG B 2 114 ? 65.394  27.248  -16.828 1.00 29.69 114 B 1 
ATOM 2584 C CZ  . ARG B 2 114 ? 65.491  27.153  -15.498 1.00 28.13 114 B 1 
ATOM 2585 N NH1 . ARG B 2 114 ? 65.273  26.024  -14.893 1.00 27.04 114 B 1 
ATOM 2586 N NH2 . ARG B 2 114 ? 65.796  28.195  -14.794 1.00 28.25 114 B 1 
ATOM 2587 N N   . GLY B 2 115 ? 66.389  26.473  -22.987 1.00 30.82 115 B 1 
ATOM 2588 C CA  . GLY B 2 115 ? 67.306  26.272  -24.091 1.00 34.58 115 B 1 
ATOM 2589 C C   . GLY B 2 115 ? 68.572  25.477  -23.783 1.00 33.59 115 B 1 
ATOM 2590 O O   . GLY B 2 115 ? 68.944  25.195  -22.651 1.00 30.63 115 B 1 
ATOM 2591 N N   . MET B 2 116 ? 69.255  25.192  -24.866 1.00 31.78 116 B 1 
ATOM 2592 C CA  . MET B 2 116 ? 70.515  24.456  -24.973 1.00 33.92 116 B 1 
ATOM 2593 C C   . MET B 2 116 ? 71.641  25.185  -24.218 1.00 34.44 116 B 1 
ATOM 2594 O O   . MET B 2 116 ? 71.982  26.320  -24.548 1.00 32.48 116 B 1 
ATOM 2595 C CB  . MET B 2 116 ? 70.851  24.329  -26.466 1.00 31.63 116 B 1 
ATOM 2596 C CG  . MET B 2 116 ? 71.015  22.896  -26.950 1.00 31.96 116 B 1 
ATOM 2597 S SD  . MET B 2 116 ? 71.090  22.811  -28.768 1.00 28.46 116 B 1 
ATOM 2598 C CE  . MET B 2 116 ? 71.432  21.063  -29.010 1.00 28.19 116 B 1 
ATOM 2599 N N   . GLY B 2 117 ? 72.245  24.543  -23.251 1.00 30.62 117 B 1 
ATOM 2600 C CA  . GLY B 2 117 ? 73.417  25.050  -22.541 1.00 35.54 117 B 1 
ATOM 2601 C C   . GLY B 2 117 ? 74.623  25.157  -23.482 1.00 34.64 117 B 1 
ATOM 2602 O O   . GLY B 2 117 ? 75.016  24.179  -24.103 1.00 32.16 117 B 1 
ATOM 2603 N N   . ARG B 2 118 ? 75.220  26.363  -23.565 1.00 33.28 118 B 1 
ATOM 2604 C CA  . ARG B 2 118 ? 76.470  26.588  -24.300 1.00 36.93 118 B 1 
ATOM 2605 C C   . ARG B 2 118 ? 77.602  25.782  -23.655 1.00 33.43 118 B 1 
ATOM 2606 O O   . ARG B 2 118 ? 78.078  26.135  -22.582 1.00 30.85 118 B 1 
ATOM 2607 C CB  . ARG B 2 118 ? 76.844  28.079  -24.306 1.00 34.33 118 B 1 
ATOM 2608 C CG  . ARG B 2 118 ? 76.218  28.867  -25.462 1.00 32.34 118 B 1 
ATOM 2609 C CD  . ARG B 2 118 ? 76.662  30.340  -25.379 1.00 31.02 118 B 1 
ATOM 2610 N NE  . ARG B 2 118 ? 76.339  31.094  -26.605 1.00 29.78 118 B 1 
ATOM 2611 C CZ  . ARG B 2 118 ? 76.514  32.400  -26.787 1.00 28.99 118 B 1 
ATOM 2612 N NH1 . ARG B 2 118 ? 76.961  33.173  -25.841 1.00 27.30 118 B 1 
ATOM 2613 N NH2 . ARG B 2 118 ? 76.238  32.950  -27.946 1.00 28.94 118 B 1 
ATOM 2614 N N   . GLY B 2 119 ? 78.101  24.779  -24.335 1.00 34.63 119 B 1 
ATOM 2615 C CA  . GLY B 2 119 ? 79.340  24.093  -23.994 1.00 39.96 119 B 1 
ATOM 2616 C C   . GLY B 2 119 ? 80.519  25.013  -24.289 1.00 38.30 119 B 1 
ATOM 2617 O O   . GLY B 2 119 ? 80.897  25.175  -25.442 1.00 34.96 119 B 1 
ATOM 2618 N N   . ASN B 2 120 ? 81.054  25.630  -23.239 1.00 26.74 120 B 1 
ATOM 2619 C CA  . ASN B 2 120 ? 82.265  26.450  -23.337 1.00 33.61 120 B 1 
ATOM 2620 C C   . ASN B 2 120 ? 83.482  25.531  -23.538 1.00 31.73 120 B 1 
ATOM 2621 O O   . ASN B 2 120 ? 84.217  25.253  -22.593 1.00 29.94 120 B 1 
ATOM 2622 C CB  . ASN B 2 120 ? 82.370  27.349  -22.084 1.00 32.32 120 B 1 
ATOM 2623 C CG  . ASN B 2 120 ? 82.336  28.839  -22.358 1.00 28.48 120 B 1 
ATOM 2624 O OD1 . ASN B 2 120 ? 82.245  29.318  -23.474 1.00 28.16 120 B 1 
ATOM 2625 N ND2 . ASN B 2 120 ? 82.424  29.646  -21.316 1.00 31.48 120 B 1 
ATOM 2626 N N   . ILE B 2 121 ? 83.696  25.056  -24.744 1.00 24.97 121 B 1 
ATOM 2627 C CA  . ILE B 2 121 ? 84.948  24.384  -25.132 1.00 32.49 121 B 1 
ATOM 2628 C C   . ILE B 2 121 ? 86.010  25.482  -25.252 1.00 32.00 121 B 1 
ATOM 2629 O O   . ILE B 2 121 ? 86.218  26.073  -26.306 1.00 30.43 121 B 1 
ATOM 2630 C CB  . ILE B 2 121 ? 84.792  23.538  -26.409 1.00 30.03 121 B 1 
ATOM 2631 C CG1 . ILE B 2 121 ? 83.670  22.475  -26.229 1.00 28.90 121 B 1 
ATOM 2632 C CG2 . ILE B 2 121 ? 86.126  22.844  -26.741 1.00 32.19 121 B 1 
ATOM 2633 C CD1 . ILE B 2 121 ? 83.362  21.665  -27.499 1.00 30.52 121 B 1 
ATOM 2634 N N   . PHE B 2 122 ? 86.622  25.816  -24.141 1.00 18.54 122 B 1 
ATOM 2635 C CA  . PHE B 2 122 ? 87.746  26.749  -24.106 1.00 25.58 122 B 1 
ATOM 2636 C C   . PHE B 2 122 ? 88.982  26.052  -24.692 1.00 25.30 122 B 1 
ATOM 2637 O O   . PHE B 2 122 ? 89.716  25.346  -23.997 1.00 25.21 122 B 1 
ATOM 2638 C CB  . PHE B 2 122 ? 87.937  27.265  -22.672 1.00 24.55 122 B 1 
ATOM 2639 C CG  . PHE B 2 122 ? 88.246  28.743  -22.606 1.00 25.45 122 B 1 
ATOM 2640 C CD1 . PHE B 2 122 ? 89.570  29.203  -22.598 1.00 28.13 122 B 1 
ATOM 2641 C CD2 . PHE B 2 122 ? 87.182  29.663  -22.536 1.00 32.81 122 B 1 
ATOM 2642 C CE1 . PHE B 2 122 ? 89.824  30.596  -22.515 1.00 30.88 122 B 1 
ATOM 2643 C CE2 . PHE B 2 122 ? 87.438  31.039  -22.463 1.00 29.26 122 B 1 
ATOM 2644 C CZ  . PHE B 2 122 ? 88.760  31.508  -22.449 1.00 33.53 122 B 1 
ATOM 2645 N N   . GLN B 2 123 ? 89.234  26.258  -25.939 1.00 23.46 123 B 1 
ATOM 2646 C CA  . GLN B 2 123 ? 90.287  25.615  -26.734 1.00 31.89 123 B 1 
ATOM 2647 C C   . GLN B 2 123 ? 91.676  26.267  -26.512 1.00 31.31 123 B 1 
ATOM 2648 O O   . GLN B 2 123 ? 92.438  26.441  -27.450 1.00 30.61 123 B 1 
ATOM 2649 C CB  . GLN B 2 123 ? 89.841  25.643  -28.200 1.00 31.55 123 B 1 
ATOM 2650 C CG  . GLN B 2 123 ? 90.333  24.447  -29.030 1.00 31.84 123 B 1 
ATOM 2651 C CD  . GLN B 2 123 ? 89.920  24.563  -30.500 1.00 30.37 123 B 1 
ATOM 2652 O OE1 . GLN B 2 123 ? 89.565  25.604  -31.007 1.00 30.44 123 B 1 
ATOM 2653 N NE2 . GLN B 2 123 ? 89.971  23.476  -31.235 1.00 32.38 123 B 1 
ATOM 2654 N N   . LYS B 2 124 ? 91.978  26.704  -25.291 1.00 23.42 124 B 1 
ATOM 2655 C CA  . LYS B 2 124 ? 93.216  27.472  -25.048 1.00 33.76 124 B 1 
ATOM 2656 C C   . LYS B 2 124 ? 94.476  26.598  -25.216 1.00 31.28 124 B 1 
ATOM 2657 O O   . LYS B 2 124 ? 94.451  25.419  -24.888 1.00 30.01 124 B 1 
ATOM 2658 C CB  . LYS B 2 124 ? 93.178  28.131  -23.662 1.00 33.09 124 B 1 
ATOM 2659 C CG  . LYS B 2 124 ? 93.706  29.568  -23.705 1.00 32.27 124 B 1 
ATOM 2660 C CD  . LYS B 2 124 ? 93.807  30.177  -22.303 1.00 30.94 124 B 1 
ATOM 2661 C CE  . LYS B 2 124 ? 94.177  31.678  -22.396 1.00 27.00 124 B 1 
ATOM 2662 N NZ  . LYS B 2 124 ? 94.313  32.297  -21.065 1.00 27.01 124 B 1 
ATOM 2663 N N   . ARG B 2 125 ? 95.645  27.248  -25.579 1.00 28.90 125 B 1 
ATOM 2664 C CA  . ARG B 2 125 ? 97.043  26.766  -25.701 1.00 37.22 125 B 1 
ATOM 2665 C C   . ARG B 2 125 ? 97.235  25.523  -26.590 1.00 33.93 125 B 1 
ATOM 2666 O O   . ARG B 2 125 ? 97.210  24.406  -26.099 1.00 32.29 125 B 1 
ATOM 2667 C CB  . ARG B 2 125 ? 97.707  26.546  -24.330 1.00 35.84 125 B 1 
ATOM 2668 C CG  . ARG B 2 125 ? 98.054  27.848  -23.606 1.00 34.46 125 B 1 
ATOM 2669 C CD  . ARG B 2 125 ? 98.926  27.512  -22.373 1.00 35.18 125 B 1 
ATOM 2670 N NE  . ARG B 2 125 ? 99.366  28.736  -21.670 1.00 31.99 125 B 1 
ATOM 2671 C CZ  . ARG B 2 125 ? 100.244 28.781  -20.677 1.00 31.47 125 B 1 
ATOM 2672 N NH1 . ARG B 2 125 ? 100.802 27.697  -20.202 1.00 29.10 125 B 1 
ATOM 2673 N NH2 . ARG B 2 125 ? 100.579 29.914  -20.142 1.00 31.73 125 B 1 
ATOM 2674 N N   . ARG B 2 126 ? 97.558  25.646  -27.852 1.00 21.68 126 B 1 
ATOM 2675 C CA  . ARG B 2 126 ? 98.749  26.369  -28.326 1.00 26.55 126 B 1 
ATOM 2676 C C   . ARG B 2 126 ? 98.521  27.852  -28.481 1.00 24.71 126 B 1 
ATOM 2677 O O   . ARG B 2 126 ? 97.427  28.255  -28.920 1.00 20.53 126 B 1 
ATOM 2678 C CB  . ARG B 2 126 ? 99.243  25.799  -29.676 1.00 25.91 126 B 1 
ATOM 2679 C CG  . ARG B 2 126 ? 99.996  24.477  -29.496 1.00 24.23 126 B 1 
ATOM 2680 C CD  . ARG B 2 126 ? 100.559 24.043  -30.843 1.00 23.87 126 B 1 
ATOM 2681 N NE  . ARG B 2 126 ? 101.360 22.808  -30.724 1.00 21.71 126 B 1 
ATOM 2682 C CZ  . ARG B 2 126 ? 102.029 22.223  -31.705 1.00 22.61 126 B 1 
ATOM 2683 N NH1 . ARG B 2 126 ? 102.031 22.703  -32.910 1.00 24.43 126 B 1 
ATOM 2684 N NH2 . ARG B 2 126 ? 102.703 21.130  -31.481 1.00 25.53 126 B 1 
ATOM 2685 O OXT . ARG B 2 126 ? 99.513  28.530  -28.196 1.00 39.95 126 B 1 
ATOM 2686 N N   . MET C 3 1   ? 16.473  -7.817  10.504  1.00 63.33 1   C 1 
ATOM 2687 C CA  . MET C 3 1   ? 16.669  -8.096  9.063   1.00 70.25 1   C 1 
ATOM 2688 C C   . MET C 3 1   ? 15.671  -7.285  8.236   1.00 75.26 1   C 1 
ATOM 2689 O O   . MET C 3 1   ? 14.562  -7.024  8.700   1.00 69.31 1   C 1 
ATOM 2690 C CB  . MET C 3 1   ? 16.559  -9.605  8.837   1.00 62.08 1   C 1 
ATOM 2691 C CG  . MET C 3 1   ? 17.129  -10.090 7.511   1.00 54.93 1   C 1 
ATOM 2692 S SD  . MET C 3 1   ? 17.031  -11.887 7.424   1.00 49.86 1   C 1 
ATOM 2693 C CE  . MET C 3 1   ? 18.019  -12.232 5.975   1.00 42.18 1   C 1 
ATOM 2694 N N   . LYS C 3 2   ? 16.029  -6.817  7.037   1.00 81.82 2   C 1 
ATOM 2695 C CA  . LYS C 3 2   ? 15.103  -6.148  6.106   1.00 86.42 2   C 1 
ATOM 2696 C C   . LYS C 3 2   ? 15.182  -6.843  4.755   1.00 89.92 2   C 1 
ATOM 2697 O O   . LYS C 3 2   ? 16.032  -6.482  3.940   1.00 85.62 2   C 1 
ATOM 2698 C CB  . LYS C 3 2   ? 15.412  -4.647  5.961   1.00 78.29 2   C 1 
ATOM 2699 C CG  . LYS C 3 2   ? 15.032  -3.812  7.190   1.00 71.87 2   C 1 
ATOM 2700 C CD  . LYS C 3 2   ? 15.214  -2.317  6.901   1.00 66.63 2   C 1 
ATOM 2701 C CE  . LYS C 3 2   ? 14.823  -1.488  8.122   1.00 55.93 2   C 1 
ATOM 2702 N NZ  . LYS C 3 2   ? 14.946  -0.028  7.880   1.00 50.24 2   C 1 
ATOM 2703 N N   . LEU C 3 3   ? 14.290  -7.781  4.486   1.00 90.62 3   C 1 
ATOM 2704 C CA  . LEU C 3 3   ? 14.305  -8.570  3.248   1.00 93.07 3   C 1 
ATOM 2705 C C   . LEU C 3 3   ? 14.093  -7.744  1.976   1.00 94.33 3   C 1 
ATOM 2706 O O   . LEU C 3 3   ? 14.498  -8.170  0.899   1.00 91.62 3   C 1 
ATOM 2707 C CB  . LEU C 3 3   ? 13.273  -9.696  3.328   1.00 90.82 3   C 1 
ATOM 2708 C CG  . LEU C 3 3   ? 13.699  -10.898 4.200   1.00 89.47 3   C 1 
ATOM 2709 C CD1 . LEU C 3 3   ? 12.592  -11.933 4.139   1.00 83.57 3   C 1 
ATOM 2710 C CD2 . LEU C 3 3   ? 14.984  -11.546 3.682   1.00 82.69 3   C 1 
ATOM 2711 N N   . VAL C 3 4   ? 13.576  -6.519  2.072   1.00 95.02 4   C 1 
ATOM 2712 C CA  . VAL C 3 4   ? 13.560  -5.598  0.913   1.00 95.40 4   C 1 
ATOM 2713 C C   . VAL C 3 4   ? 14.969  -5.371  0.357   1.00 95.50 4   C 1 
ATOM 2714 O O   . VAL C 3 4   ? 15.138  -5.224  -0.849  1.00 93.31 4   C 1 
ATOM 2715 C CB  . VAL C 3 4   ? 12.899  -4.262  1.286   1.00 94.08 4   C 1 
ATOM 2716 C CG1 . VAL C 3 4   ? 12.888  -3.277  0.116   1.00 85.87 4   C 1 
ATOM 2717 C CG2 . VAL C 3 4   ? 11.446  -4.466  1.722   1.00 85.75 4   C 1 
ATOM 2718 N N   . ARG C 3 5   ? 16.013  -5.399  1.194   1.00 95.01 5   C 1 
ATOM 2719 C CA  . ARG C 3 5   ? 17.400  -5.269  0.727   1.00 94.66 5   C 1 
ATOM 2720 C C   . ARG C 3 5   ? 17.849  -6.457  -0.121  1.00 94.55 5   C 1 
ATOM 2721 O O   . ARG C 3 5   ? 18.686  -6.270  -0.986  1.00 91.53 5   C 1 
ATOM 2722 C CB  . ARG C 3 5   ? 18.367  -5.096  1.899   1.00 93.09 5   C 1 
ATOM 2723 C CG  . ARG C 3 5   ? 18.211  -3.754  2.611   1.00 87.07 5   C 1 
ATOM 2724 C CD  . ARG C 3 5   ? 19.294  -3.647  3.682   1.00 79.27 5   C 1 
ATOM 2725 N NE  . ARG C 3 5   ? 19.314  -2.318  4.334   1.00 70.95 5   C 1 
ATOM 2726 C CZ  . ARG C 3 5   ? 20.183  -1.936  5.255   1.00 63.56 5   C 1 
ATOM 2727 N NH1 . ARG C 3 5   ? 21.102  -2.749  5.708   1.00 56.43 5   C 1 
ATOM 2728 N NH2 . ARG C 3 5   ? 20.159  -0.724  5.731   1.00 55.45 5   C 1 
ATOM 2729 N N   . PHE C 3 6   ? 17.306  -7.632  0.115   1.00 94.40 6   C 1 
ATOM 2730 C CA  . PHE C 3 6   ? 17.524  -8.783  -0.755  1.00 94.67 6   C 1 
ATOM 2731 C C   . PHE C 3 6   ? 16.936  -8.520  -2.142  1.00 95.36 6   C 1 
ATOM 2732 O O   . PHE C 3 6   ? 17.667  -8.579  -3.126  1.00 94.24 6   C 1 
ATOM 2733 C CB  . PHE C 3 6   ? 16.961  -10.045 -0.090  1.00 94.19 6   C 1 
ATOM 2734 C CG  . PHE C 3 6   ? 16.772  -11.211 -1.023  1.00 95.18 6   C 1 
ATOM 2735 C CD1 . PHE C 3 6   ? 15.531  -11.429 -1.646  1.00 92.47 6   C 1 
ATOM 2736 C CD2 . PHE C 3 6   ? 17.847  -12.076 -1.291  1.00 92.92 6   C 1 
ATOM 2737 C CE1 . PHE C 3 6   ? 15.361  -12.511 -2.522  1.00 91.88 6   C 1 
ATOM 2738 C CE2 . PHE C 3 6   ? 17.680  -13.155 -2.163  1.00 92.13 6   C 1 
ATOM 2739 C CZ  . PHE C 3 6   ? 16.437  -13.373 -2.779  1.00 93.31 6   C 1 
ATOM 2740 N N   . LEU C 3 7   ? 15.688  -8.061  -2.237  1.00 95.43 7   C 1 
ATOM 2741 C CA  . LEU C 3 7   ? 15.073  -7.699  -3.522  1.00 95.40 7   C 1 
ATOM 2742 C C   . LEU C 3 7   ? 15.841  -6.608  -4.262  1.00 95.43 7   C 1 
ATOM 2743 O O   . LEU C 3 7   ? 15.950  -6.648  -5.486  1.00 93.63 7   C 1 
ATOM 2744 C CB  . LEU C 3 7   ? 13.631  -7.237  -3.298  1.00 95.04 7   C 1 
ATOM 2745 C CG  . LEU C 3 7   ? 12.653  -8.314  -2.814  1.00 94.07 7   C 1 
ATOM 2746 C CD1 . LEU C 3 7   ? 11.283  -7.655  -2.636  1.00 91.48 7   C 1 
ATOM 2747 C CD2 . LEU C 3 7   ? 12.511  -9.454  -3.815  1.00 90.53 7   C 1 
ATOM 2748 N N   . MET C 3 8   ? 16.424  -5.643  -3.549  1.00 95.74 8   C 1 
ATOM 2749 C CA  . MET C 3 8   ? 17.240  -4.588  -4.157  1.00 95.41 8   C 1 
ATOM 2750 C C   . MET C 3 8   ? 18.512  -5.109  -4.852  1.00 95.25 8   C 1 
ATOM 2751 O O   . MET C 3 8   ? 19.053  -4.407  -5.700  1.00 93.07 8   C 1 
ATOM 2752 C CB  . MET C 3 8   ? 17.620  -3.546  -3.100  1.00 94.69 8   C 1 
ATOM 2753 C CG  . MET C 3 8   ? 16.424  -2.713  -2.633  1.00 92.11 8   C 1 
ATOM 2754 S SD  . MET C 3 8   ? 16.818  -1.486  -1.338  1.00 88.03 8   C 1 
ATOM 2755 C CE  . MET C 3 8   ? 17.816  -0.365  -2.331  1.00 77.00 8   C 1 
ATOM 2756 N N   . LYS C 3 9   ? 18.979  -6.310  -4.518  1.00 95.04 9   C 1 
ATOM 2757 C CA  . LYS C 3 9   ? 20.136  -6.961  -5.163  1.00 94.50 9   C 1 
ATOM 2758 C C   . LYS C 3 9   ? 19.762  -7.693  -6.461  1.00 94.50 9   C 1 
ATOM 2759 O O   . LYS C 3 9   ? 20.662  -8.026  -7.228  1.00 91.31 9   C 1 
ATOM 2760 C CB  . LYS C 3 9   ? 20.817  -7.930  -4.178  1.00 93.08 9   C 1 
ATOM 2761 C CG  . LYS C 3 9   ? 21.413  -7.258  -2.927  1.00 90.58 9   C 1 
ATOM 2762 C CD  . LYS C 3 9   ? 21.996  -8.333  -2.004  1.00 86.72 9   C 1 
ATOM 2763 C CE  . LYS C 3 9   ? 22.622  -7.752  -0.740  1.00 82.03 9   C 1 
ATOM 2764 N NZ  . LYS C 3 9   ? 23.269  -8.818  0.076   1.00 74.43 9   C 1 
ATOM 2765 N N   . LEU C 3 10  ? 18.483  -7.906  -6.730  1.00 94.61 10  C 1 
ATOM 2766 C CA  . LEU C 3 10  ? 18.003  -8.695  -7.869  1.00 94.85 10  C 1 
ATOM 2767 C C   . LEU C 3 10  ? 17.960  -7.918  -9.195  1.00 95.21 10  C 1 
ATOM 2768 O O   . LEU C 3 10  ? 17.151  -8.210  -10.077 1.00 91.91 10  C 1 
ATOM 2769 C CB  . LEU C 3 10  ? 16.634  -9.315  -7.544  1.00 93.62 10  C 1 
ATOM 2770 C CG  . LEU C 3 10  ? 16.582  -10.166 -6.271  1.00 92.65 10  C 1 
ATOM 2771 C CD1 . LEU C 3 10  ? 15.188  -10.790 -6.145  1.00 88.53 10  C 1 
ATOM 2772 C CD2 . LEU C 3 10  ? 17.609  -11.286 -6.269  1.00 87.76 10  C 1 
ATOM 2773 N N   . SER C 3 11  ? 18.794  -6.893  -9.345  1.00 94.69 11  C 1 
ATOM 2774 C CA  . SER C 3 11  ? 18.882  -6.171  -10.617 1.00 94.35 11  C 1 
ATOM 2775 C C   . SER C 3 11  ? 19.393  -7.109  -11.717 1.00 94.60 11  C 1 
ATOM 2776 O O   . SER C 3 11  ? 20.338  -7.856  -11.503 1.00 89.47 11  C 1 
ATOM 2777 C CB  . SER C 3 11  ? 19.785  -4.950  -10.500 1.00 91.71 11  C 1 
ATOM 2778 O OG  . SER C 3 11  ? 19.251  -4.031  -9.566  1.00 75.91 11  C 1 
ATOM 2779 N N   . HIS C 3 12  ? 18.786  -6.996  -12.897 1.00 96.27 12  C 1 
ATOM 2780 C CA  . HIS C 3 12  ? 19.031  -7.844  -14.065 1.00 96.51 12  C 1 
ATOM 2781 C C   . HIS C 3 12  ? 18.474  -9.276  -13.989 1.00 96.49 12  C 1 
ATOM 2782 O O   . HIS C 3 12  ? 18.499  -9.961  -15.012 1.00 93.20 12  C 1 
ATOM 2783 C CB  . HIS C 3 12  ? 20.501  -7.801  -14.509 1.00 95.19 12  C 1 
ATOM 2784 C CG  . HIS C 3 12  ? 21.012  -6.403  -14.680 1.00 92.93 12  C 1 
ATOM 2785 N ND1 . HIS C 3 12  ? 20.710  -5.567  -15.733 1.00 80.06 12  C 1 
ATOM 2786 C CD2 . HIS C 3 12  ? 21.798  -5.692  -13.828 1.00 79.98 12  C 1 
ATOM 2787 C CE1 . HIS C 3 12  ? 21.305  -4.387  -15.522 1.00 81.20 12  C 1 
ATOM 2788 N NE2 . HIS C 3 12  ? 21.971  -4.416  -14.361 1.00 82.28 12  C 1 
ATOM 2789 N N   . GLU C 3 13  ? 17.893  -9.686  -12.884 1.00 96.08 13  C 1 
ATOM 2790 C CA  . GLU C 3 13  ? 17.223  -10.985 -12.776 1.00 96.40 13  C 1 
ATOM 2791 C C   . GLU C 3 13  ? 15.860  -10.977 -13.476 1.00 96.98 13  C 1 
ATOM 2792 O O   . GLU C 3 13  ? 15.085  -10.027 -13.362 1.00 95.55 13  C 1 
ATOM 2793 C CB  . GLU C 3 13  ? 17.068  -11.390 -11.305 1.00 95.30 13  C 1 
ATOM 2794 C CG  . GLU C 3 13  ? 18.414  -11.647 -10.603 1.00 89.27 13  C 1 
ATOM 2795 C CD  . GLU C 3 13  ? 19.228  -12.784 -11.220 1.00 90.34 13  C 1 
ATOM 2796 O OE1 . GLU C 3 13  ? 20.448  -12.814 -10.977 1.00 82.76 13  C 1 
ATOM 2797 O OE2 . GLU C 3 13  ? 18.634  -13.616 -11.944 1.00 83.32 13  C 1 
ATOM 2798 N N   . THR C 3 14  ? 15.550  -12.056 -14.175 1.00 97.12 14  C 1 
ATOM 2799 C CA  . THR C 3 14  ? 14.238  -12.268 -14.776 1.00 97.30 14  C 1 
ATOM 2800 C C   . THR C 3 14  ? 13.341  -13.010 -13.795 1.00 97.39 14  C 1 
ATOM 2801 O O   . THR C 3 14  ? 13.681  -14.096 -13.339 1.00 95.44 14  C 1 
ATOM 2802 C CB  . THR C 3 14  ? 14.336  -13.003 -16.114 1.00 96.44 14  C 1 
ATOM 2803 O OG1 . THR C 3 14  ? 15.116  -12.222 -17.005 1.00 89.33 14  C 1 
ATOM 2804 C CG2 . THR C 3 14  ? 12.975  -13.175 -16.787 1.00 86.94 14  C 1 
ATOM 2805 N N   . VAL C 3 15  ? 12.200  -12.421 -13.471 1.00 97.64 15  C 1 
ATOM 2806 C CA  . VAL C 3 15  ? 11.284  -12.929 -12.446 1.00 97.70 15  C 1 
ATOM 2807 C C   . VAL C 3 15  ? 9.850   -12.935 -12.954 1.00 97.90 15  C 1 
ATOM 2808 O O   . VAL C 3 15  ? 9.496   -12.227 -13.897 1.00 97.00 15  C 1 
ATOM 2809 C CB  . VAL C 3 15  ? 11.377  -12.107 -11.142 1.00 96.71 15  C 1 
ATOM 2810 C CG1 . VAL C 3 15  ? 12.790  -12.132 -10.542 1.00 93.55 15  C 1 
ATOM 2811 C CG2 . VAL C 3 15  ? 10.951  -10.639 -11.331 1.00 93.05 15  C 1 
ATOM 2812 N N   . THR C 3 16  ? 8.998   -13.708 -12.290 1.00 98.03 16  C 1 
ATOM 2813 C CA  . THR C 3 16  ? 7.546   -13.595 -12.425 1.00 97.90 16  C 1 
ATOM 2814 C C   . THR C 3 16  ? 6.970   -13.029 -11.135 1.00 97.97 16  C 1 
ATOM 2815 O O   . THR C 3 16  ? 7.273   -13.518 -10.055 1.00 96.66 16  C 1 
ATOM 2816 C CB  . THR C 3 16  ? 6.903   -14.935 -12.786 1.00 97.15 16  C 1 
ATOM 2817 O OG1 . THR C 3 16  ? 7.472   -15.426 -13.981 1.00 90.84 16  C 1 
ATOM 2818 C CG2 . THR C 3 16  ? 5.406   -14.810 -13.031 1.00 88.57 16  C 1 
ATOM 2819 N N   . ILE C 3 17  ? 6.139   -12.003 -11.233 1.00 98.02 17  C 1 
ATOM 2820 C CA  . ILE C 3 17  ? 5.499   -11.351 -10.091 1.00 98.19 17  C 1 
ATOM 2821 C C   . ILE C 3 17  ? 4.004   -11.615 -10.159 1.00 98.04 17  C 1 
ATOM 2822 O O   . ILE C 3 17  ? 3.375   -11.320 -11.166 1.00 97.15 17  C 1 
ATOM 2823 C CB  . ILE C 3 17  ? 5.812   -9.837  -10.060 1.00 97.78 17  C 1 
ATOM 2824 C CG1 . ILE C 3 17  ? 7.339   -9.582  -10.167 1.00 95.89 17  C 1 
ATOM 2825 C CG2 . ILE C 3 17  ? 5.223   -9.212  -8.791  1.00 96.10 17  C 1 
ATOM 2826 C CD1 . ILE C 3 17  ? 7.746   -8.117  -10.091 1.00 93.16 17  C 1 
ATOM 2827 N N   . GLU C 3 18  ? 3.409   -12.139 -9.074  1.00 97.86 18  C 1 
ATOM 2828 C CA  . GLU C 3 18  ? 1.954   -12.140 -8.928  1.00 97.71 18  C 1 
ATOM 2829 C C   . GLU C 3 18  ? 1.518   -10.923 -8.113  1.00 97.87 18  C 1 
ATOM 2830 O O   . GLU C 3 18  ? 2.019   -10.664 -7.018  1.00 96.79 18  C 1 
ATOM 2831 C CB  . GLU C 3 18  ? 1.430   -13.462 -8.348  1.00 96.65 18  C 1 
ATOM 2832 C CG  . GLU C 3 18  ? -0.107  -13.528 -8.430  1.00 90.17 18  C 1 
ATOM 2833 C CD  . GLU C 3 18  ? -0.716  -14.876 -8.017  1.00 84.97 18  C 1 
ATOM 2834 O OE1 . GLU C 3 18  ? -1.566  -14.891 -7.108  1.00 78.65 18  C 1 
ATOM 2835 O OE2 . GLU C 3 18  ? -0.390  -15.915 -8.622  1.00 78.22 18  C 1 
ATOM 2836 N N   . LEU C 3 19  ? 0.556   -10.168 -8.643  1.00 97.72 19  C 1 
ATOM 2837 C CA  . LEU C 3 19  ? -0.067  -9.050  -7.956  1.00 97.89 19  C 1 
ATOM 2838 C C   . LEU C 3 19  ? -1.296  -9.509  -7.159  1.00 97.53 19  C 1 
ATOM 2839 O O   . LEU C 3 19  ? -1.934  -10.516 -7.467  1.00 96.07 19  C 1 
ATOM 2840 C CB  . LEU C 3 19  ? -0.425  -7.932  -8.954  1.00 97.68 19  C 1 
ATOM 2841 C CG  . LEU C 3 19  ? 0.734   -7.416  -9.836  1.00 97.09 19  C 1 
ATOM 2842 C CD1 . LEU C 3 19  ? 0.272   -6.174  -10.602 1.00 95.16 19  C 1 
ATOM 2843 C CD2 . LEU C 3 19  ? 1.967   -7.036  -9.018  1.00 94.63 19  C 1 
ATOM 2844 N N   . LYS C 3 20  ? -1.688  -8.719  -6.160  1.00 97.43 20  C 1 
ATOM 2845 C CA  . LYS C 3 20  ? -2.861  -8.990  -5.321  1.00 97.14 20  C 1 
ATOM 2846 C C   . LYS C 3 20  ? -4.174  -9.058  -6.112  1.00 96.42 20  C 1 
ATOM 2847 O O   . LYS C 3 20  ? -5.060  -9.808  -5.728  1.00 93.66 20  C 1 
ATOM 2848 C CB  . LYS C 3 20  ? -2.968  -7.919  -4.228  1.00 96.73 20  C 1 
ATOM 2849 C CG  . LYS C 3 20  ? -1.853  -8.057  -3.189  1.00 95.90 20  C 1 
ATOM 2850 C CD  . LYS C 3 20  ? -1.923  -6.902  -2.183  1.00 94.12 20  C 1 
ATOM 2851 C CE  . LYS C 3 20  ? -0.772  -7.007  -1.187  1.00 91.89 20  C 1 
ATOM 2852 N NZ  . LYS C 3 20  ? -0.698  -5.825  -0.326  1.00 88.10 20  C 1 
ATOM 2853 N N   . ASN C 3 21  ? -4.277  -8.334  -7.221  1.00 96.54 21  C 1 
ATOM 2854 C CA  . ASN C 3 21  ? -5.433  -8.380  -8.122  1.00 95.70 21  C 1 
ATOM 2855 C C   . ASN C 3 21  ? -5.446  -9.606  -9.067  1.00 95.54 21  C 1 
ATOM 2856 O O   . ASN C 3 21  ? -6.343  -9.732  -9.894  1.00 91.42 21  C 1 
ATOM 2857 C CB  . ASN C 3 21  ? -5.534  -7.041  -8.870  1.00 94.12 21  C 1 
ATOM 2858 C CG  . ASN C 3 21  ? -4.398  -6.793  -9.848  1.00 93.44 21  C 1 
ATOM 2859 O OD1 . ASN C 3 21  ? -3.501  -7.591  -10.004 1.00 86.46 21  C 1 
ATOM 2860 N ND2 . ASN C 3 21  ? -4.407  -5.666  -10.536 1.00 86.94 21  C 1 
ATOM 2861 N N   . GLY C 3 22  ? -4.475  -10.506 -8.941  1.00 95.41 22  C 1 
ATOM 2862 C CA  . GLY C 3 22  ? -4.350  -11.704 -9.769  1.00 95.03 22  C 1 
ATOM 2863 C C   . GLY C 3 22  ? -3.659  -11.484 -11.118 1.00 95.52 22  C 1 
ATOM 2864 O O   . GLY C 3 22  ? -3.591  -12.421 -11.912 1.00 93.23 22  C 1 
ATOM 2865 N N   . THR C 3 23  ? -3.138  -10.289 -11.389 1.00 96.64 23  C 1 
ATOM 2866 C CA  . THR C 3 23  ? -2.289  -10.029 -12.558 1.00 96.72 23  C 1 
ATOM 2867 C C   . THR C 3 23  ? -0.961  -10.750 -12.388 1.00 97.00 23  C 1 
ATOM 2868 O O   . THR C 3 23  ? -0.359  -10.695 -11.318 1.00 95.84 23  C 1 
ATOM 2869 C CB  . THR C 3 23  ? -2.051  -8.528  -12.746 1.00 95.81 23  C 1 
ATOM 2870 O OG1 . THR C 3 23  ? -3.283  -7.857  -12.906 1.00 88.37 23  C 1 
ATOM 2871 C CG2 . THR C 3 23  ? -1.208  -8.188  -13.976 1.00 86.43 23  C 1 
ATOM 2872 N N   . GLN C 3 24  ? -0.479  -11.393 -13.461 1.00 97.16 24  C 1 
ATOM 2873 C CA  . GLN C 3 24  ? 0.862   -11.956 -13.529 1.00 97.22 24  C 1 
ATOM 2874 C C   . GLN C 3 24  ? 1.745   -11.084 -14.414 1.00 97.62 24  C 1 
ATOM 2875 O O   . GLN C 3 24  ? 1.318   -10.624 -15.470 1.00 95.93 24  C 1 
ATOM 2876 C CB  . GLN C 3 24  ? 0.818   -13.399 -14.033 1.00 95.74 24  C 1 
ATOM 2877 C CG  . GLN C 3 24  ? 0.110   -14.323 -13.033 1.00 87.49 24  C 1 
ATOM 2878 C CD  . GLN C 3 24  ? 0.153   -15.800 -13.438 1.00 83.67 24  C 1 
ATOM 2879 O OE1 . GLN C 3 24  ? 0.683   -16.188 -14.457 1.00 75.09 24  C 1 
ATOM 2880 N NE2 . GLN C 3 24  ? -0.407  -16.687 -12.639 1.00 70.54 24  C 1 
ATOM 2881 N N   . VAL C 3 25  ? 2.974   -10.846 -13.976 1.00 98.03 25  C 1 
ATOM 2882 C CA  . VAL C 3 25  ? 3.940   -10.005 -14.671 1.00 98.02 25  C 1 
ATOM 2883 C C   . VAL C 3 25  ? 5.248   -10.769 -14.775 1.00 98.11 25  C 1 
ATOM 2884 O O   . VAL C 3 25  ? 5.866   -11.057 -13.757 1.00 97.13 25  C 1 
ATOM 2885 C CB  . VAL C 3 25  ? 4.146   -8.672  -13.935 1.00 97.19 25  C 1 
ATOM 2886 C CG1 . VAL C 3 25  ? 5.135   -7.788  -14.685 1.00 94.61 25  C 1 
ATOM 2887 C CG2 . VAL C 3 25  ? 2.827   -7.891  -13.798 1.00 94.38 25  C 1 
ATOM 2888 N N   . HIS C 3 26  ? 5.682   -11.078 -15.989 1.00 97.94 26  C 1 
ATOM 2889 C CA  . HIS C 3 26  ? 6.983   -11.676 -16.244 1.00 98.09 26  C 1 
ATOM 2890 C C   . HIS C 3 26  ? 7.906   -10.629 -16.864 1.00 97.93 26  C 1 
ATOM 2891 O O   . HIS C 3 26  ? 7.519   -9.988  -17.836 1.00 96.52 26  C 1 
ATOM 2892 C CB  . HIS C 3 26  ? 6.803   -12.904 -17.131 1.00 97.40 26  C 1 
ATOM 2893 C CG  . HIS C 3 26  ? 8.096   -13.628 -17.370 1.00 96.00 26  C 1 
ATOM 2894 N ND1 . HIS C 3 26  ? 8.701   -14.533 -16.512 1.00 81.69 26  C 1 
ATOM 2895 C CD2 . HIS C 3 26  ? 8.921   -13.514 -18.458 1.00 82.85 26  C 1 
ATOM 2896 C CE1 . HIS C 3 26  ? 9.843   -14.947 -17.084 1.00 85.34 26  C 1 
ATOM 2897 N NE2 . HIS C 3 26  ? 10.011  -14.351 -18.264 1.00 87.34 26  C 1 
ATOM 2898 N N   . GLY C 3 27  ? 9.106   -10.440 -16.321 1.00 97.69 27  C 1 
ATOM 2899 C CA  . GLY C 3 27  ? 10.045  -9.464  -16.856 1.00 97.66 27  C 1 
ATOM 2900 C C   . GLY C 3 27  ? 11.351  -9.375  -16.089 1.00 97.99 27  C 1 
ATOM 2901 O O   . GLY C 3 27  ? 11.523  -9.992  -15.039 1.00 96.88 27  C 1 
ATOM 2902 N N   . THR C 3 28  ? 12.289  -8.590  -16.613 1.00 98.01 28  C 1 
ATOM 2903 C CA  . THR C 3 28  ? 13.620  -8.412  -16.022 1.00 98.14 28  C 1 
ATOM 2904 C C   . THR C 3 28  ? 13.643  -7.204  -15.094 1.00 98.02 28  C 1 
ATOM 2905 O O   . THR C 3 28  ? 13.321  -6.089  -15.514 1.00 96.65 28  C 1 
ATOM 2906 C CB  . THR C 3 28  ? 14.684  -8.272  -17.112 1.00 97.43 28  C 1 
ATOM 2907 O OG1 . THR C 3 28  ? 14.613  -9.343  -18.020 1.00 92.23 28  C 1 
ATOM 2908 C CG2 . THR C 3 28  ? 16.099  -8.273  -16.534 1.00 90.62 28  C 1 
ATOM 2909 N N   . ILE C 3 29  ? 14.072  -7.398  -13.847 1.00 97.67 29  C 1 
ATOM 2910 C CA  . ILE C 3 29  ? 14.180  -6.319  -12.856 1.00 97.52 29  C 1 
ATOM 2911 C C   . ILE C 3 29  ? 15.256  -5.320  -13.282 1.00 97.42 29  C 1 
ATOM 2912 O O   . ILE C 3 29  ? 16.414  -5.660  -13.505 1.00 96.51 29  C 1 
ATOM 2913 C CB  . ILE C 3 29  ? 14.436  -6.881  -11.439 1.00 97.10 29  C 1 
ATOM 2914 C CG1 . ILE C 3 29  ? 13.231  -7.725  -10.973 1.00 95.19 29  C 1 
ATOM 2915 C CG2 . ILE C 3 29  ? 14.698  -5.738  -10.441 1.00 95.41 29  C 1 
ATOM 2916 C CD1 . ILE C 3 29  ? 13.419  -8.410  -9.619  1.00 91.02 29  C 1 
ATOM 2917 N N   . THR C 3 30  ? 14.896  -4.037  -13.321 1.00 97.29 30  C 1 
ATOM 2918 C CA  . THR C 3 30  ? 15.857  -2.937  -13.492 1.00 96.87 30  C 1 
ATOM 2919 C C   . THR C 3 30  ? 16.192  -2.232  -12.180 1.00 96.48 30  C 1 
ATOM 2920 O O   . THR C 3 30  ? 17.213  -1.557  -12.079 1.00 93.89 30  C 1 
ATOM 2921 C CB  . THR C 3 30  ? 15.368  -1.907  -14.515 1.00 95.73 30  C 1 
ATOM 2922 O OG1 . THR C 3 30  ? 14.216  -1.235  -14.063 1.00 86.09 30  C 1 
ATOM 2923 C CG2 . THR C 3 30  ? 15.038  -2.523  -15.869 1.00 84.53 30  C 1 
ATOM 2924 N N   . GLY C 3 31  ? 15.354  -2.387  -11.169 1.00 96.03 31  C 1 
ATOM 2925 C CA  . GLY C 3 31  ? 15.573  -1.895  -9.824  1.00 95.89 31  C 1 
ATOM 2926 C C   . GLY C 3 31  ? 14.384  -2.136  -8.907  1.00 96.33 31  C 1 
ATOM 2927 O O   . GLY C 3 31  ? 13.242  -2.180  -9.358  1.00 94.46 31  C 1 
ATOM 2928 N N   . VAL C 3 32  ? 14.678  -2.248  -7.613  1.00 96.97 32  C 1 
ATOM 2929 C CA  . VAL C 3 32  ? 13.679  -2.303  -6.540  1.00 96.81 32  C 1 
ATOM 2930 C C   . VAL C 3 32  ? 14.051  -1.263  -5.497  1.00 96.27 32  C 1 
ATOM 2931 O O   . VAL C 3 32  ? 15.224  -1.107  -5.164  1.00 93.71 32  C 1 
ATOM 2932 C CB  . VAL C 3 32  ? 13.587  -3.704  -5.916  1.00 96.29 32  C 1 
ATOM 2933 C CG1 . VAL C 3 32  ? 12.494  -3.773  -4.835  1.00 93.00 32  C 1 
ATOM 2934 C CG2 . VAL C 3 32  ? 13.266  -4.772  -6.954  1.00 93.03 32  C 1 
ATOM 2935 N N   . ASP C 3 33  ? 13.077  -0.507  -4.991  1.00 95.86 33  C 1 
ATOM 2936 C CA  . ASP C 3 33  ? 13.307  0.493   -3.950  1.00 95.20 33  C 1 
ATOM 2937 C C   . ASP C 3 33  ? 12.961  -0.023  -2.540  1.00 95.54 33  C 1 
ATOM 2938 O O   . ASP C 3 33  ? 12.549  -1.165  -2.333  1.00 93.22 33  C 1 
ATOM 2939 C CB  . ASP C 3 33  ? 12.621  1.822   -4.339  1.00 92.65 33  C 1 
ATOM 2940 C CG  . ASP C 3 33  ? 11.115  1.894   -4.079  1.00 89.08 33  C 1 
ATOM 2941 O OD1 . ASP C 3 33  ? 10.545  0.947   -3.520  1.00 81.74 33  C 1 
ATOM 2942 O OD2 . ASP C 3 33  ? 10.532  2.957   -4.359  1.00 83.73 33  C 1 
ATOM 2943 N N   . VAL C 3 34  ? 13.141  0.839   -1.517  1.00 95.19 34  C 1 
ATOM 2944 C CA  . VAL C 3 34  ? 12.884  0.476   -0.120  1.00 95.05 34  C 1 
ATOM 2945 C C   . VAL C 3 34  ? 11.406  0.252   0.211   1.00 95.21 34  C 1 
ATOM 2946 O O   . VAL C 3 34  ? 11.110  -0.362  1.236   1.00 93.26 34  C 1 
ATOM 2947 C CB  . VAL C 3 34  ? 13.446  1.529   0.861   1.00 93.44 34  C 1 
ATOM 2948 C CG1 . VAL C 3 34  ? 14.971  1.554   0.790   1.00 84.74 34  C 1 
ATOM 2949 C CG2 . VAL C 3 34  ? 12.906  2.943   0.597   1.00 85.09 34  C 1 
ATOM 2950 N N   . SER C 3 35  ? 10.510  0.731   -0.627  1.00 95.22 35  C 1 
ATOM 2951 C CA  . SER C 3 35  ? 9.063   0.522   -0.527  1.00 95.35 35  C 1 
ATOM 2952 C C   . SER C 3 35  ? 8.599   -0.689  -1.334  1.00 95.97 35  C 1 
ATOM 2953 O O   . SER C 3 35  ? 7.396   -0.930  -1.452  1.00 93.58 35  C 1 
ATOM 2954 C CB  . SER C 3 35  ? 8.321   1.788   -0.964  1.00 93.98 35  C 1 
ATOM 2955 O OG  . SER C 3 35  ? 8.719   2.890   -0.173  1.00 83.99 35  C 1 
ATOM 2956 N N   . MET C 3 36  ? 9.550   -1.465  -1.861  1.00 96.26 36  C 1 
ATOM 2957 C CA  . MET C 3 36  ? 9.307   -2.595  -2.750  1.00 96.75 36  C 1 
ATOM 2958 C C   . MET C 3 36  ? 8.665   -2.191  -4.094  1.00 97.13 36  C 1 
ATOM 2959 O O   . MET C 3 36  ? 8.162   -3.052  -4.806  1.00 95.73 36  C 1 
ATOM 2960 C CB  . MET C 3 36  ? 8.546   -3.688  -1.975  1.00 95.76 36  C 1 
ATOM 2961 C CG  . MET C 3 36  ? 8.680   -5.092  -2.525  1.00 91.59 36  C 1 
ATOM 2962 S SD  . MET C 3 36  ? 7.694   -6.312  -1.605  1.00 89.34 36  C 1 
ATOM 2963 C CE  . MET C 3 36  ? 8.563   -6.345  -0.028  1.00 80.84 36  C 1 
ATOM 2964 N N   . ASN C 3 37  ? 8.693   -0.912  -4.475  1.00 97.05 37  C 1 
ATOM 2965 C CA  . ASN C 3 37  ? 8.342   -0.518  -5.833  1.00 97.01 37  C 1 
ATOM 2966 C C   . ASN C 3 37  ? 9.349   -1.152  -6.792  1.00 97.07 37  C 1 
ATOM 2967 O O   . ASN C 3 37  ? 10.557  -1.035  -6.590  1.00 96.07 37  C 1 
ATOM 2968 C CB  . ASN C 3 37  ? 8.326   1.007   -6.001  1.00 96.65 37  C 1 
ATOM 2969 C CG  . ASN C 3 37  ? 7.376   1.720   -5.052  1.00 95.94 37  C 1 
ATOM 2970 O OD1 . ASN C 3 37  ? 6.278   1.299   -4.780  1.00 91.17 37  C 1 
ATOM 2971 N ND2 . ASN C 3 37  ? 7.804   2.846   -4.528  1.00 90.53 37  C 1 
ATOM 2972 N N   . THR C 3 38  ? 8.843   -1.842  -7.803  1.00 97.62 38  C 1 
ATOM 2973 C CA  . THR C 3 38  ? 9.668   -2.652  -8.685  1.00 97.73 38  C 1 
ATOM 2974 C C   . THR C 3 38  ? 9.585   -2.117  -10.105 1.00 97.82 38  C 1 
ATOM 2975 O O   . THR C 3 38  ? 8.494   -1.963  -10.645 1.00 96.73 38  C 1 
ATOM 2976 C CB  . THR C 3 38  ? 9.242   -4.120  -8.629  1.00 97.12 38  C 1 
ATOM 2977 O OG1 . THR C 3 38  ? 9.327   -4.575  -7.294  1.00 89.61 38  C 1 
ATOM 2978 C CG2 . THR C 3 38  ? 10.159  -5.024  -9.451  1.00 89.67 38  C 1 
ATOM 2979 N N   . HIS C 3 39  ? 10.738  -1.850  -10.708 1.00 97.58 39  C 1 
ATOM 2980 C CA  . HIS C 3 39  ? 10.865  -1.431  -12.098 1.00 97.42 39  C 1 
ATOM 2981 C C   . HIS C 3 39  ? 11.358  -2.602  -12.934 1.00 97.43 39  C 1 
ATOM 2982 O O   . HIS C 3 39  ? 12.360  -3.227  -12.602 1.00 96.14 39  C 1 
ATOM 2983 C CB  . HIS C 3 39  ? 11.789  -0.226  -12.198 1.00 96.73 39  C 1 
ATOM 2984 C CG  . HIS C 3 39  ? 11.383  0.916   -11.312 1.00 95.63 39  C 1 
ATOM 2985 N ND1 . HIS C 3 39  ? 10.347  1.799   -11.522 1.00 84.94 39  C 1 
ATOM 2986 C CD2 . HIS C 3 39  ? 11.946  1.249   -10.094 1.00 85.80 39  C 1 
ATOM 2987 C CE1 . HIS C 3 39  ? 10.286  2.639   -10.479 1.00 87.54 39  C 1 
ATOM 2988 N NE2 . HIS C 3 39  ? 11.247  2.329   -9.593  1.00 89.05 39  C 1 
ATOM 2989 N N   . LEU C 3 40  ? 10.656  -2.881  -14.036 1.00 97.61 40  C 1 
ATOM 2990 C CA  . LEU C 3 40  ? 10.899  -3.994  -14.936 1.00 97.75 40  C 1 
ATOM 2991 C C   . LEU C 3 40  ? 11.117  -3.495  -16.360 1.00 97.61 40  C 1 
ATOM 2992 O O   . LEU C 3 40  ? 10.608  -2.443  -16.744 1.00 96.47 40  C 1 
ATOM 2993 C CB  . LEU C 3 40  ? 9.709   -4.967  -14.879 1.00 97.32 40  C 1 
ATOM 2994 C CG  . LEU C 3 40  ? 9.452   -5.602  -13.501 1.00 95.74 40  C 1 
ATOM 2995 C CD1 . LEU C 3 40  ? 8.049   -6.197  -13.455 1.00 91.09 40  C 1 
ATOM 2996 C CD2 . LEU C 3 40  ? 10.431  -6.743  -13.211 1.00 90.34 40  C 1 
ATOM 2997 N N   . LYS C 3 41  ? 11.838  -4.285  -17.159 1.00 97.33 41  C 1 
ATOM 2998 C CA  . LYS C 3 41  ? 11.966  -4.154  -18.616 1.00 97.18 41  C 1 
ATOM 2999 C C   . LYS C 3 41  ? 11.639  -5.479  -19.302 1.00 97.30 41  C 1 
ATOM 3000 O O   . LYS C 3 41  ? 11.703  -6.523  -18.652 1.00 96.10 41  C 1 
ATOM 3001 C CB  . LYS C 3 41  ? 13.374  -3.640  -18.990 1.00 95.79 41  C 1 
ATOM 3002 C CG  . LYS C 3 41  ? 14.488  -4.634  -18.602 1.00 92.58 41  C 1 
ATOM 3003 C CD  . LYS C 3 41  ? 15.867  -4.171  -19.076 1.00 92.20 41  C 1 
ATOM 3004 C CE  . LYS C 3 41  ? 16.904  -5.241  -18.691 1.00 84.37 41  C 1 
ATOM 3005 N NZ  . LYS C 3 41  ? 18.257  -4.940  -19.209 1.00 78.28 41  C 1 
ATOM 3006 N N   . ALA C 3 42  ? 11.341  -5.437  -20.599 1.00 97.34 42  C 1 
ATOM 3007 C CA  . ALA C 3 42  ? 10.964  -6.607  -21.396 1.00 97.50 42  C 1 
ATOM 3008 C C   . ALA C 3 42  ? 9.856   -7.419  -20.707 1.00 97.61 42  C 1 
ATOM 3009 O O   . ALA C 3 42  ? 10.054  -8.547  -20.261 1.00 95.13 42  C 1 
ATOM 3010 C CB  . ALA C 3 42  ? 12.228  -7.411  -21.754 1.00 96.34 42  C 1 
ATOM 3011 N N   . VAL C 3 43  ? 8.708   -6.793  -20.560 1.00 97.72 43  C 1 
ATOM 3012 C CA  . VAL C 3 43  ? 7.642   -7.277  -19.686 1.00 97.75 43  C 1 
ATOM 3013 C C   . VAL C 3 43  ? 6.535   -7.944  -20.484 1.00 97.87 43  C 1 
ATOM 3014 O O   . VAL C 3 43  ? 5.978   -7.362  -21.399 1.00 96.31 43  C 1 
ATOM 3015 C CB  . VAL C 3 43  ? 7.064   -6.139  -18.832 1.00 96.75 43  C 1 
ATOM 3016 C CG1 . VAL C 3 43  ? 5.955   -6.633  -17.906 1.00 92.71 43  C 1 
ATOM 3017 C CG2 . VAL C 3 43  ? 8.150   -5.489  -17.961 1.00 92.88 43  C 1 
ATOM 3018 N N   . LYS C 3 44  ? 6.148   -9.158  -20.069 1.00 97.88 44  C 1 
ATOM 3019 C CA  . LYS C 3 44  ? 4.902   -9.808  -20.452 1.00 97.87 44  C 1 
ATOM 3020 C C   . LYS C 3 44  ? 3.924   -9.710  -19.291 1.00 97.53 44  C 1 
ATOM 3021 O O   . LYS C 3 44  ? 4.105   -10.365 -18.268 1.00 96.04 44  C 1 
ATOM 3022 C CB  . LYS C 3 44  ? 5.195   -11.246 -20.879 1.00 97.28 44  C 1 
ATOM 3023 C CG  . LYS C 3 44  ? 3.950   -11.968 -21.420 1.00 92.58 44  C 1 
ATOM 3024 C CD  . LYS C 3 44  ? 4.328   -13.370 -21.898 1.00 88.31 44  C 1 
ATOM 3025 C CE  . LYS C 3 44  ? 3.114   -14.078 -22.482 1.00 78.22 44  C 1 
ATOM 3026 N NZ  . LYS C 3 44  ? 3.457   -15.411 -23.054 1.00 69.91 44  C 1 
ATOM 3027 N N   . MET C 3 45  ? 2.868   -8.901  -19.431 1.00 97.32 45  C 1 
ATOM 3028 C CA  . MET C 3 45  ? 1.831   -8.721  -18.415 1.00 97.10 45  C 1 
ATOM 3029 C C   . MET C 3 45  ? 0.558   -9.462  -18.814 1.00 97.38 45  C 1 
ATOM 3030 O O   . MET C 3 45  ? 0.028   -9.248  -19.887 1.00 95.57 45  C 1 
ATOM 3031 C CB  . MET C 3 45  ? 1.581   -7.226  -18.194 1.00 95.68 45  C 1 
ATOM 3032 C CG  . MET C 3 45  ? 0.586   -6.984  -17.046 1.00 93.00 45  C 1 
ATOM 3033 S SD  . MET C 3 45  ? 0.253   -5.231  -16.663 1.00 89.14 45  C 1 
ATOM 3034 C CE  . MET C 3 45  ? -0.559  -4.702  -18.183 1.00 79.50 45  C 1 
ATOM 3035 N N   . THR C 3 46  ? 0.048   -10.303 -17.915 1.00 97.17 46  C 1 
ATOM 3036 C CA  . THR C 3 46  ? -1.204  -11.039 -18.104 1.00 96.80 46  C 1 
ATOM 3037 C C   . THR C 3 46  ? -2.173  -10.652 -17.000 1.00 96.41 46  C 1 
ATOM 3038 O O   . THR C 3 46  ? -2.044  -11.100 -15.861 1.00 93.98 46  C 1 
ATOM 3039 C CB  . THR C 3 46  ? -0.961  -12.555 -18.120 1.00 95.88 46  C 1 
ATOM 3040 O OG1 . THR C 3 46  ? 0.084   -12.884 -19.013 1.00 86.61 46  C 1 
ATOM 3041 C CG2 . THR C 3 46  ? -2.200  -13.323 -18.573 1.00 85.60 46  C 1 
ATOM 3042 N N   . LEU C 3 47  ? -3.166  -9.803  -17.310 1.00 94.85 47  C 1 
ATOM 3043 C CA  . LEU C 3 47  ? -4.239  -9.489  -16.378 1.00 94.02 47  C 1 
ATOM 3044 C C   . LEU C 3 47  ? -5.114  -10.723 -16.165 1.00 93.42 47  C 1 
ATOM 3045 O O   . LEU C 3 47  ? -5.227  -11.601 -17.024 1.00 89.76 47  C 1 
ATOM 3046 C CB  . LEU C 3 47  ? -5.081  -8.293  -16.859 1.00 92.35 47  C 1 
ATOM 3047 C CG  . LEU C 3 47  ? -4.369  -6.934  -16.745 1.00 88.12 47  C 1 
ATOM 3048 C CD1 . LEU C 3 47  ? -3.513  -6.623  -17.982 1.00 78.67 47  C 1 
ATOM 3049 C CD2 . LEU C 3 47  ? -5.397  -5.804  -16.620 1.00 77.75 47  C 1 
ATOM 3050 N N   . LYS C 3 48  ? -5.812  -10.793 -15.030 1.00 92.24 48  C 1 
ATOM 3051 C CA  . LYS C 3 48  ? -6.727  -11.889 -14.746 1.00 90.94 48  C 1 
ATOM 3052 C C   . LYS C 3 48  ? -7.808  -12.004 -15.827 1.00 90.23 48  C 1 
ATOM 3053 O O   . LYS C 3 48  ? -8.563  -11.064 -16.048 1.00 82.65 48  C 1 
ATOM 3054 C CB  . LYS C 3 48  ? -7.325  -11.699 -13.340 1.00 87.89 48  C 1 
ATOM 3055 C CG  . LYS C 3 48  ? -8.120  -12.929 -12.890 1.00 82.03 48  C 1 
ATOM 3056 C CD  . LYS C 3 48  ? -8.626  -12.765 -11.454 1.00 75.89 48  C 1 
ATOM 3057 C CE  . LYS C 3 48  ? -9.371  -14.028 -11.027 1.00 67.92 48  C 1 
ATOM 3058 N NZ  . LYS C 3 48  ? -9.799  -13.976 -9.605  1.00 60.53 48  C 1 
ATOM 3059 N N   . ASN C 3 49  ? -7.911  -13.183 -16.443 1.00 89.28 49  C 1 
ATOM 3060 C CA  . ASN C 3 49  ? -8.859  -13.479 -17.534 1.00 89.14 49  C 1 
ATOM 3061 C C   . ASN C 3 49  ? -8.700  -12.565 -18.763 1.00 89.61 49  C 1 
ATOM 3062 O O   . ASN C 3 49  ? -9.694  -12.176 -19.382 1.00 85.31 49  C 1 
ATOM 3063 C CB  . ASN C 3 49  ? -10.312 -13.493 -17.013 1.00 86.22 49  C 1 
ATOM 3064 C CG  . ASN C 3 49  ? -10.525 -14.353 -15.786 1.00 80.74 49  C 1 
ATOM 3065 O OD1 . ASN C 3 49  ? -9.933  -15.393 -15.582 1.00 69.98 49  C 1 
ATOM 3066 N ND2 . ASN C 3 49  ? -11.418 -13.938 -14.911 1.00 68.32 49  C 1 
ATOM 3067 N N   . ARG C 3 50  ? -7.460  -12.174 -19.089 1.00 90.30 50  C 1 
ATOM 3068 C CA  . ARG C 3 50  ? -7.111  -11.382 -20.272 1.00 90.61 50  C 1 
ATOM 3069 C C   . ARG C 3 50  ? -5.956  -12.024 -21.016 1.00 92.22 50  C 1 
ATOM 3070 O O   . ARG C 3 50  ? -5.179  -12.771 -20.419 1.00 88.81 50  C 1 
ATOM 3071 C CB  . ARG C 3 50  ? -6.743  -9.950  -19.865 1.00 87.40 50  C 1 
ATOM 3072 C CG  . ARG C 3 50  ? -7.900  -9.146  -19.255 1.00 81.43 50  C 1 
ATOM 3073 C CD  . ARG C 3 50  ? -8.925  -8.768  -20.314 1.00 75.87 50  C 1 
ATOM 3074 N NE  . ARG C 3 50  ? -9.973  -7.907  -19.728 1.00 69.36 50  C 1 
ATOM 3075 C CZ  . ARG C 3 50  ? -10.818 -7.134  -20.387 1.00 63.80 50  C 1 
ATOM 3076 N NH1 . ARG C 3 50  ? -10.801 -7.021  -21.693 1.00 58.29 50  C 1 
ATOM 3077 N NH2 . ARG C 3 50  ? -11.717 -6.473  -19.744 1.00 55.75 50  C 1 
ATOM 3078 N N   . GLU C 3 51  ? -5.834  -11.669 -22.290 1.00 93.45 51  C 1 
ATOM 3079 C CA  . GLU C 3 51  ? -4.671  -12.035 -23.081 1.00 94.55 51  C 1 
ATOM 3080 C C   . GLU C 3 51  ? -3.394  -11.353 -22.571 1.00 95.65 51  C 1 
ATOM 3081 O O   . GLU C 3 51  ? -3.457  -10.239 -22.037 1.00 94.07 51  C 1 
ATOM 3082 C CB  . GLU C 3 51  ? -4.910  -11.698 -24.562 1.00 92.55 51  C 1 
ATOM 3083 C CG  . GLU C 3 51  ? -6.000  -12.581 -25.215 1.00 82.54 51  C 1 
ATOM 3084 C CD  . GLU C 3 51  ? -5.716  -14.072 -25.043 1.00 71.33 51  C 1 
ATOM 3085 O OE1 . GLU C 3 51  ? -6.684  -14.806 -24.762 1.00 65.19 51  C 1 
ATOM 3086 O OE2 . GLU C 3 51  ? -4.526  -14.444 -25.093 1.00 64.97 51  C 1 
ATOM 3087 N N   . PRO C 3 52  ? -2.232  -12.007 -22.728 1.00 95.30 52  C 1 
ATOM 3088 C CA  . PRO C 3 52  ? -0.946  -11.409 -22.412 1.00 95.91 52  C 1 
ATOM 3089 C C   . PRO C 3 52  ? -0.665  -10.175 -23.277 1.00 96.11 52  C 1 
ATOM 3090 O O   . PRO C 3 52  ? -0.882  -10.191 -24.484 1.00 93.78 52  C 1 
ATOM 3091 C CB  . PRO C 3 52  ? 0.101   -12.502 -22.644 1.00 94.28 52  C 1 
ATOM 3092 C CG  . PRO C 3 52  ? -0.706  -13.799 -22.600 1.00 90.19 52  C 1 
ATOM 3093 C CD  . PRO C 3 52  ? -2.057  -13.382 -23.162 1.00 93.86 52  C 1 
ATOM 3094 N N   . VAL C 3 53  ? -0.092  -9.138  -22.666 1.00 96.72 53  C 1 
ATOM 3095 C CA  . VAL C 3 53  ? 0.350   -7.913  -23.343 1.00 96.42 53  C 1 
ATOM 3096 C C   . VAL C 3 53  ? 1.852   -7.770  -23.163 1.00 97.03 53  C 1 
ATOM 3097 O O   . VAL C 3 53  ? 2.364   -7.952  -22.060 1.00 95.50 53  C 1 
ATOM 3098 C CB  . VAL C 3 53  ? -0.406  -6.680  -22.826 1.00 94.47 53  C 1 
ATOM 3099 C CG1 . VAL C 3 53  ? -0.039  -5.425  -23.623 1.00 84.79 53  C 1 
ATOM 3100 C CG2 . VAL C 3 53  ? -1.926  -6.859  -22.930 1.00 84.44 53  C 1 
ATOM 3101 N N   . GLN C 3 54  ? 2.562   -7.443  -24.245 1.00 96.75 54  C 1 
ATOM 3102 C CA  . GLN C 3 54  ? 3.985   -7.122  -24.196 1.00 96.85 54  C 1 
ATOM 3103 C C   . GLN C 3 54  ? 4.179   -5.630  -23.918 1.00 96.65 54  C 1 
ATOM 3104 O O   . GLN C 3 54  ? 3.520   -4.792  -24.531 1.00 94.25 54  C 1 
ATOM 3105 C CB  . GLN C 3 54  ? 4.670   -7.523  -25.513 1.00 95.93 54  C 1 
ATOM 3106 C CG  . GLN C 3 54  ? 4.644   -9.044  -25.777 1.00 87.66 54  C 1 
ATOM 3107 C CD  . GLN C 3 54  ? 5.503   -9.857  -24.812 1.00 84.30 54  C 1 
ATOM 3108 O OE1 . GLN C 3 54  ? 6.196   -9.364  -23.945 1.00 75.09 54  C 1 
ATOM 3109 N NE2 . GLN C 3 54  ? 5.488   -11.166 -24.926 1.00 71.64 54  C 1 
ATOM 3110 N N   . LEU C 3 55  ? 5.083   -5.305  -23.001 1.00 96.95 55  C 1 
ATOM 3111 C CA  . LEU C 3 55  ? 5.433   -3.939  -22.621 1.00 96.67 55  C 1 
ATOM 3112 C C   . LEU C 3 55  ? 6.953   -3.816  -22.573 1.00 96.88 55  C 1 
ATOM 3113 O O   . LEU C 3 55  ? 7.639   -4.712  -22.097 1.00 94.80 55  C 1 
ATOM 3114 C CB  . LEU C 3 55  ? 4.822   -3.594  -21.256 1.00 95.74 55  C 1 
ATOM 3115 C CG  . LEU C 3 55  ? 3.285   -3.752  -21.131 1.00 94.75 55  C 1 
ATOM 3116 C CD1 . LEU C 3 55  ? 2.864   -3.549  -19.680 1.00 90.44 55  C 1 
ATOM 3117 C CD2 . LEU C 3 55  ? 2.539   -2.743  -21.991 1.00 89.84 55  C 1 
ATOM 3118 N N   . GLU C 3 56  ? 7.483   -2.672  -23.002 1.00 96.84 56  C 1 
ATOM 3119 C CA  . GLU C 3 56  ? 8.923   -2.413  -22.913 1.00 96.53 56  C 1 
ATOM 3120 C C   . GLU C 3 56  ? 9.369   -2.216  -21.458 1.00 96.74 56  C 1 
ATOM 3121 O O   . GLU C 3 56  ? 10.351  -2.792  -20.992 1.00 94.82 56  C 1 
ATOM 3122 C CB  . GLU C 3 56  ? 9.247   -1.180  -23.764 1.00 95.16 56  C 1 
ATOM 3123 C CG  . GLU C 3 56  ? 10.757  -0.974  -23.914 1.00 82.57 56  C 1 
ATOM 3124 C CD  . GLU C 3 56  ? 11.117  0.335   -24.608 1.00 72.48 56  C 1 
ATOM 3125 O OE1 . GLU C 3 56  ? 12.330  0.650   -24.600 1.00 65.67 56  C 1 
ATOM 3126 O OE2 . GLU C 3 56  ? 10.198  1.023   -25.089 1.00 63.79 56  C 1 
ATOM 3127 N N   . THR C 3 57  ? 8.600   -1.418  -20.716 1.00 96.56 57  C 1 
ATOM 3128 C CA  . THR C 3 57  ? 8.858   -1.125  -19.309 1.00 96.38 57  C 1 
ATOM 3129 C C   . THR C 3 57  ? 7.576   -1.223  -18.490 1.00 96.51 57  C 1 
ATOM 3130 O O   . THR C 3 57  ? 6.480   -0.977  -18.980 1.00 94.58 57  C 1 
ATOM 3131 C CB  . THR C 3 57  ? 9.492   0.258   -19.110 1.00 94.30 57  C 1 
ATOM 3132 O OG1 . THR C 3 57  ? 8.606   1.284   -19.469 1.00 84.73 57  C 1 
ATOM 3133 C CG2 . THR C 3 57  ? 10.786  0.451   -19.902 1.00 82.64 57  C 1 
ATOM 3134 N N   . LEU C 3 58  ? 7.723   -1.557  -17.202 1.00 97.36 58  C 1 
ATOM 3135 C CA  . LEU C 3 58  ? 6.628   -1.529  -16.243 1.00 97.62 58  C 1 
ATOM 3136 C C   . LEU C 3 58  ? 7.170   -1.175  -14.858 1.00 97.80 58  C 1 
ATOM 3137 O O   . LEU C 3 58  ? 8.131   -1.777  -14.390 1.00 96.87 58  C 1 
ATOM 3138 C CB  . LEU C 3 58  ? 5.916   -2.892  -16.251 1.00 97.35 58  C 1 
ATOM 3139 C CG  . LEU C 3 58  ? 4.656   -2.959  -15.370 1.00 96.92 58  C 1 
ATOM 3140 C CD1 . LEU C 3 58  ? 3.509   -2.141  -15.946 1.00 93.62 58  C 1 
ATOM 3141 C CD2 . LEU C 3 58  ? 4.180   -4.408  -15.266 1.00 93.40 58  C 1 
ATOM 3142 N N   . SER C 3 59  ? 6.522   -0.225  -14.187 1.00 97.58 59  C 1 
ATOM 3143 C CA  . SER C 3 59  ? 6.772   0.103   -12.791 1.00 97.43 59  C 1 
ATOM 3144 C C   . SER C 3 59  ? 5.584   -0.332  -11.949 1.00 97.57 59  C 1 
ATOM 3145 O O   . SER C 3 59  ? 4.462   0.062   -12.225 1.00 96.09 59  C 1 
ATOM 3146 C CB  . SER C 3 59  ? 7.036   1.598   -12.628 1.00 96.50 59  C 1 
ATOM 3147 O OG  . SER C 3 59  ? 8.213   1.959   -13.320 1.00 85.67 59  C 1 
ATOM 3148 N N   . ILE C 3 60  ? 5.816   -1.157  -10.918 1.00 97.96 60  C 1 
ATOM 3149 C CA  . ILE C 3 60  ? 4.776   -1.688  -10.030 1.00 97.97 60  C 1 
ATOM 3150 C C   . ILE C 3 60  ? 4.945   -1.069  -8.651  1.00 97.95 60  C 1 
ATOM 3151 O O   . ILE C 3 60  ? 6.034   -1.111  -8.074  1.00 97.03 60  C 1 
ATOM 3152 C CB  . ILE C 3 60  ? 4.831   -3.225  -9.962  1.00 97.75 60  C 1 
ATOM 3153 C CG1 . ILE C 3 60  ? 4.755   -3.869  -11.375 1.00 95.74 60  C 1 
ATOM 3154 C CG2 . ILE C 3 60  ? 3.684   -3.752  -9.082  1.00 95.65 60  C 1 
ATOM 3155 C CD1 . ILE C 3 60  ? 5.001   -5.372  -11.374 1.00 92.22 60  C 1 
ATOM 3156 N N   . ARG C 3 61  ? 3.870   -0.531  -8.085  1.00 97.81 61  C 1 
ATOM 3157 C CA  . ARG C 3 61  ? 3.883   -0.046  -6.704  1.00 97.95 61  C 1 
ATOM 3158 C C   . ARG C 3 61  ? 3.921   -1.233  -5.740  1.00 97.70 61  C 1 
ATOM 3159 O O   . ARG C 3 61  ? 3.074   -2.118  -5.818  1.00 96.18 61  C 1 
ATOM 3160 C CB  . ARG C 3 61  ? 2.693   0.890   -6.460  1.00 97.46 61  C 1 
ATOM 3161 C CG  . ARG C 3 61  ? 2.819   1.611   -5.106  1.00 96.30 61  C 1 
ATOM 3162 C CD  . ARG C 3 61  ? 1.711   2.667   -4.952  1.00 94.63 61  C 1 
ATOM 3163 N NE  . ARG C 3 61  ? 1.811   3.406   -3.670  1.00 92.13 61  C 1 
ATOM 3164 C CZ  . ARG C 3 61  ? 1.007   3.300   -2.625  1.00 92.34 61  C 1 
ATOM 3165 N NH1 . ARG C 3 61  ? 0.045   2.431   -2.572  1.00 84.90 61  C 1 
ATOM 3166 N NH2 . ARG C 3 61  ? 1.149   4.077   -1.601  1.00 87.30 61  C 1 
ATOM 3167 N N   . GLY C 3 62  ? 4.865   -1.222  -4.810  1.00 97.30 62  C 1 
ATOM 3168 C CA  . GLY C 3 62  ? 5.210   -2.377  -3.985  1.00 97.28 62  C 1 
ATOM 3169 C C   . GLY C 3 62  ? 4.060   -2.982  -3.173  1.00 97.32 62  C 1 
ATOM 3170 O O   . GLY C 3 62  ? 4.000   -4.198  -3.016  1.00 95.70 62  C 1 
ATOM 3171 N N   . ASN C 3 63  ? 3.106   -2.177  -2.681  1.00 97.74 63  C 1 
ATOM 3172 C CA  . ASN C 3 63  ? 1.965   -2.677  -1.903  1.00 97.49 63  C 1 
ATOM 3173 C C   . ASN C 3 63  ? 1.016   -3.590  -2.704  1.00 97.52 63  C 1 
ATOM 3174 O O   . ASN C 3 63  ? 0.228   -4.300  -2.093  1.00 95.11 63  C 1 
ATOM 3175 C CB  . ASN C 3 63  ? 1.184   -1.495  -1.290  1.00 96.16 63  C 1 
ATOM 3176 C CG  . ASN C 3 63  ? 0.405   -0.721  -2.338  1.00 93.40 63  C 1 
ATOM 3177 O OD1 . ASN C 3 63  ? 0.912   -0.403  -3.392  1.00 80.79 63  C 1 
ATOM 3178 N ND2 . ASN C 3 63  ? -0.853  -0.419  -2.092  1.00 84.72 63  C 1 
ATOM 3179 N N   . ASN C 3 64  ? 1.081   -3.601  -4.036  1.00 97.80 64  C 1 
ATOM 3180 C CA  . ASN C 3 64  ? 0.256   -4.446  -4.895  1.00 97.74 64  C 1 
ATOM 3181 C C   . ASN C 3 64  ? 0.866   -5.822  -5.160  1.00 97.81 64  C 1 
ATOM 3182 O O   . ASN C 3 64  ? 0.184   -6.697  -5.665  1.00 95.48 64  C 1 
ATOM 3183 C CB  . ASN C 3 64  ? -0.031  -3.703  -6.203  1.00 96.99 64  C 1 
ATOM 3184 C CG  . ASN C 3 64  ? -0.792  -2.421  -5.947  1.00 95.25 64  C 1 
ATOM 3185 O OD1 . ASN C 3 64  ? -1.948  -2.420  -5.580  1.00 84.79 64  C 1 
ATOM 3186 N ND2 . ASN C 3 64  ? -0.129  -1.292  -6.079  1.00 84.48 64  C 1 
ATOM 3187 N N   . ILE C 3 65  ? 2.132   -6.021  -4.808  1.00 97.92 65  C 1 
ATOM 3188 C CA  . ILE C 3 65  ? 2.830   -7.292  -5.018  1.00 98.06 65  C 1 
ATOM 3189 C C   . ILE C 3 65  ? 2.364   -8.302  -3.969  1.00 97.80 65  C 1 
ATOM 3190 O O   . ILE C 3 65  ? 2.284   -7.986  -2.783  1.00 96.77 65  C 1 
ATOM 3191 C CB  . ILE C 3 65  ? 4.355   -7.066  -5.002  1.00 97.67 65  C 1 
ATOM 3192 C CG1 . ILE C 3 65  ? 4.754   -6.082  -6.138  1.00 96.31 65  C 1 
ATOM 3193 C CG2 . ILE C 3 65  ? 5.103   -8.396  -5.141  1.00 96.28 65  C 1 
ATOM 3194 C CD1 . ILE C 3 65  ? 6.210   -5.644  -6.132  1.00 93.21 65  C 1 
ATOM 3195 N N   . ARG C 3 66  ? 2.038   -9.530  -4.400  1.00 97.92 66  C 1 
ATOM 3196 C CA  . ARG C 3 66  ? 1.792   -10.671 -3.517  1.00 97.61 66  C 1 
ATOM 3197 C C   . ARG C 3 66  ? 3.083   -11.446 -3.304  1.00 97.57 66  C 1 
ATOM 3198 O O   . ARG C 3 66  ? 3.507   -11.582 -2.167  1.00 96.36 66  C 1 
ATOM 3199 C CB  . ARG C 3 66  ? 0.651   -11.539 -4.081  1.00 96.59 66  C 1 
ATOM 3200 C CG  . ARG C 3 66  ? 0.345   -12.703 -3.128  1.00 90.36 66  C 1 
ATOM 3201 C CD  . ARG C 3 66  ? -0.845  -13.529 -3.637  1.00 87.58 66  C 1 
ATOM 3202 N NE  . ARG C 3 66  ? -2.111  -12.772 -3.555  1.00 83.54 66  C 1 
ATOM 3203 C CZ  . ARG C 3 66  ? -3.048  -12.693 -4.474  1.00 78.83 66  C 1 
ATOM 3204 N NH1 . ARG C 3 66  ? -2.961  -13.289 -5.635  1.00 68.49 66  C 1 
ATOM 3205 N NH2 . ARG C 3 66  ? -4.126  -12.011 -4.235  1.00 74.19 66  C 1 
ATOM 3206 N N   . TYR C 3 67  ? 3.702   -11.909 -4.376  1.00 97.59 67  C 1 
ATOM 3207 C CA  . TYR C 3 67  ? 4.995   -12.578 -4.314  1.00 97.87 67  C 1 
ATOM 3208 C C   . TYR C 3 67  ? 5.773   -12.463 -5.633  1.00 97.92 67  C 1 
ATOM 3209 O O   . TYR C 3 67  ? 5.206   -12.174 -6.684  1.00 97.04 67  C 1 
ATOM 3210 C CB  . TYR C 3 67  ? 4.816   -14.045 -3.900  1.00 97.35 67  C 1 
ATOM 3211 C CG  . TYR C 3 67  ? 3.884   -14.860 -4.782  1.00 97.38 67  C 1 
ATOM 3212 C CD1 . TYR C 3 67  ? 2.621   -15.248 -4.302  1.00 93.97 67  C 1 
ATOM 3213 C CD2 . TYR C 3 67  ? 4.282   -15.273 -6.065  1.00 93.41 67  C 1 
ATOM 3214 C CE1 . TYR C 3 67  ? 1.775   -16.039 -5.078  1.00 92.90 67  C 1 
ATOM 3215 C CE2 . TYR C 3 67  ? 3.435   -16.057 -6.864  1.00 92.80 67  C 1 
ATOM 3216 C CZ  . TYR C 3 67  ? 2.181   -16.441 -6.362  1.00 94.40 67  C 1 
ATOM 3217 O OH  . TYR C 3 67  ? 1.350   -17.223 -7.125  1.00 92.13 67  C 1 
ATOM 3218 N N   . PHE C 3 68  ? 7.069   -12.712 -5.551  1.00 97.65 68  C 1 
ATOM 3219 C CA  . PHE C 3 68  ? 7.957   -12.917 -6.683  1.00 97.81 68  C 1 
ATOM 3220 C C   . PHE C 3 68  ? 8.247   -14.414 -6.805  1.00 97.72 68  C 1 
ATOM 3221 O O   . PHE C 3 68  ? 8.563   -15.046 -5.805  1.00 96.47 68  C 1 
ATOM 3222 C CB  . PHE C 3 68  ? 9.274   -12.155 -6.485  1.00 97.58 68  C 1 
ATOM 3223 C CG  . PHE C 3 68  ? 9.162   -10.652 -6.332  1.00 97.53 68  C 1 
ATOM 3224 C CD1 . PHE C 3 68  ? 9.624   -9.803  -7.350  1.00 93.86 68  C 1 
ATOM 3225 C CD2 . PHE C 3 68  ? 8.648   -10.082 -5.161  1.00 93.68 68  C 1 
ATOM 3226 C CE1 . PHE C 3 68  ? 9.578   -8.399  -7.210  1.00 92.78 68  C 1 
ATOM 3227 C CE2 . PHE C 3 68  ? 8.582   -8.693  -5.011  1.00 92.66 68  C 1 
ATOM 3228 C CZ  . PHE C 3 68  ? 9.048   -7.846  -6.036  1.00 94.56 68  C 1 
ATOM 3229 N N   . ILE C 3 69  ? 8.194   -14.955 -8.013  1.00 97.98 69  C 1 
ATOM 3230 C CA  . ILE C 3 69  ? 8.818   -16.231 -8.361  1.00 97.80 69  C 1 
ATOM 3231 C C   . ILE C 3 69  ? 10.218  -15.900 -8.861  1.00 97.85 69  C 1 
ATOM 3232 O O   . ILE C 3 69  ? 10.374  -15.128 -9.808  1.00 96.83 69  C 1 
ATOM 3233 C CB  . ILE C 3 69  ? 7.994   -16.994 -9.408  1.00 97.43 69  C 1 
ATOM 3234 C CG1 . ILE C 3 69  ? 6.546   -17.238 -8.895  1.00 95.60 69  C 1 
ATOM 3235 C CG2 . ILE C 3 69  ? 8.691   -18.322 -9.749  1.00 95.84 69  C 1 
ATOM 3236 C CD1 . ILE C 3 69  ? 5.614   -17.855 -9.936  1.00 89.28 69  C 1 
ATOM 3237 N N   . LEU C 3 70  ? 11.226  -16.440 -8.185  1.00 97.13 70  C 1 
ATOM 3238 C CA  . LEU C 3 70  ? 12.632  -16.180 -8.438  1.00 97.00 70  C 1 
ATOM 3239 C C   . LEU C 3 70  ? 13.202  -17.242 -9.385  1.00 96.87 70  C 1 
ATOM 3240 O O   . LEU C 3 70  ? 12.653  -18.342 -9.451  1.00 95.25 70  C 1 
ATOM 3241 C CB  . LEU C 3 70  ? 13.389  -16.144 -7.094  1.00 96.30 70  C 1 
ATOM 3242 C CG  . LEU C 3 70  ? 12.844  -15.136 -6.066  1.00 95.83 70  C 1 
ATOM 3243 C CD1 . LEU C 3 70  ? 13.616  -15.256 -4.742  1.00 93.53 70  C 1 
ATOM 3244 C CD2 . LEU C 3 70  ? 12.964  -13.688 -6.548  1.00 92.89 70  C 1 
ATOM 3245 N N   . PRO C 3 71  ? 14.305  -16.934 -10.100 1.00 96.77 71  C 1 
ATOM 3246 C CA  . PRO C 3 71  ? 15.003  -17.933 -10.905 1.00 96.28 71  C 1 
ATOM 3247 C C   . PRO C 3 71  ? 15.529  -19.084 -10.047 1.00 95.86 71  C 1 
ATOM 3248 O O   . PRO C 3 71  ? 16.048  -18.875 -8.951  1.00 93.22 71  C 1 
ATOM 3249 C CB  . PRO C 3 71  ? 16.153  -17.192 -11.591 1.00 94.83 71  C 1 
ATOM 3250 C CG  . PRO C 3 71  ? 15.743  -15.728 -11.540 1.00 92.26 71  C 1 
ATOM 3251 C CD  . PRO C 3 71  ? 14.936  -15.631 -10.252 1.00 95.69 71  C 1 
ATOM 3252 N N   . ASP C 3 72  ? 15.476  -20.296 -10.580 1.00 95.63 72  C 1 
ATOM 3253 C CA  . ASP C 3 72  ? 15.968  -21.497 -9.900  1.00 94.99 72  C 1 
ATOM 3254 C C   . ASP C 3 72  ? 17.474  -21.442 -9.640  1.00 94.72 72  C 1 
ATOM 3255 O O   . ASP C 3 72  ? 17.961  -21.936 -8.621  1.00 89.98 72  C 1 
ATOM 3256 C CB  . ASP C 3 72  ? 15.621  -22.740 -10.742 1.00 92.41 72  C 1 
ATOM 3257 C CG  . ASP C 3 72  ? 14.123  -22.950 -10.951 1.00 81.23 72  C 1 
ATOM 3258 O OD1 . ASP C 3 72  ? 13.321  -22.242 -10.311 1.00 72.40 72  C 1 
ATOM 3259 O OD2 . ASP C 3 72  ? 13.766  -23.826 -11.758 1.00 72.69 72  C 1 
ATOM 3260 N N   . SER C 3 73  ? 18.219  -20.774 -10.523 1.00 94.66 73  C 1 
ATOM 3261 C CA  . SER C 3 73  ? 19.667  -20.567 -10.434 1.00 94.27 73  C 1 
ATOM 3262 C C   . SER C 3 73  ? 20.087  -19.541 -9.381  1.00 94.45 73  C 1 
ATOM 3263 O O   . SER C 3 73  ? 21.272  -19.420 -9.096  1.00 90.31 73  C 1 
ATOM 3264 C CB  . SER C 3 73  ? 20.194  -20.130 -11.798 1.00 92.42 73  C 1 
ATOM 3265 O OG  . SER C 3 73  ? 19.526  -18.952 -12.227 1.00 83.45 73  C 1 
ATOM 3266 N N   . LEU C 3 74  ? 19.164  -18.774 -8.794  1.00 93.72 74  C 1 
ATOM 3267 C CA  . LEU C 3 74  ? 19.507  -17.672 -7.896  1.00 93.85 74  C 1 
ATOM 3268 C C   . LEU C 3 74  ? 20.194  -18.180 -6.613  1.00 93.77 74  C 1 
ATOM 3269 O O   . LEU C 3 74  ? 19.588  -18.951 -5.864  1.00 90.08 74  C 1 
ATOM 3270 C CB  . LEU C 3 74  ? 18.240  -16.857 -7.589  1.00 92.20 74  C 1 
ATOM 3271 C CG  . LEU C 3 74  ? 18.542  -15.521 -6.896  1.00 91.85 74  C 1 
ATOM 3272 C CD1 . LEU C 3 74  ? 19.147  -14.511 -7.873  1.00 86.34 74  C 1 
ATOM 3273 C CD2 . LEU C 3 74  ? 17.247  -14.922 -6.353  1.00 85.53 74  C 1 
ATOM 3274 N N   . PRO C 3 75  ? 21.421  -17.719 -6.289  1.00 93.17 75  C 1 
ATOM 3275 C CA  . PRO C 3 75  ? 22.142  -18.169 -5.099  1.00 92.85 75  C 1 
ATOM 3276 C C   . PRO C 3 75  ? 21.606  -17.472 -3.842  1.00 92.98 75  C 1 
ATOM 3277 O O   . PRO C 3 75  ? 22.120  -16.438 -3.411  1.00 88.93 75  C 1 
ATOM 3278 C CB  . PRO C 3 75  ? 23.610  -17.864 -5.405  1.00 91.01 75  C 1 
ATOM 3279 C CG  . PRO C 3 75  ? 23.540  -16.610 -6.281  1.00 89.21 75  C 1 
ATOM 3280 C CD  . PRO C 3 75  ? 22.263  -16.834 -7.095  1.00 92.15 75  C 1 
ATOM 3281 N N   . LEU C 3 76  ? 20.575  -18.028 -3.240  1.00 93.15 76  C 1 
ATOM 3282 C CA  . LEU C 3 76  ? 19.896  -17.423 -2.091  1.00 92.78 76  C 1 
ATOM 3283 C C   . LEU C 3 76  ? 20.836  -17.198 -0.907  1.00 92.23 76  C 1 
ATOM 3284 O O   . LEU C 3 76  ? 20.845  -16.095 -0.359  1.00 88.03 76  C 1 
ATOM 3285 C CB  . LEU C 3 76  ? 18.705  -18.290 -1.645  1.00 90.54 76  C 1 
ATOM 3286 C CG  . LEU C 3 76  ? 17.547  -18.373 -2.659  1.00 90.29 76  C 1 
ATOM 3287 C CD1 . LEU C 3 76  ? 16.416  -19.216 -2.056  1.00 85.94 76  C 1 
ATOM 3288 C CD2 . LEU C 3 76  ? 16.966  -17.001 -3.008  1.00 85.53 76  C 1 
ATOM 3289 N N   . ASP C 3 77  ? 21.646  -18.182 -0.548  1.00 91.64 77  C 1 
ATOM 3290 C CA  . ASP C 3 77  ? 22.519  -18.099 0.629   1.00 91.44 77  C 1 
ATOM 3291 C C   . ASP C 3 77  ? 23.505  -16.935 0.512   1.00 91.82 77  C 1 
ATOM 3292 O O   . ASP C 3 77  ? 23.596  -16.096 1.412   1.00 87.22 77  C 1 
ATOM 3293 C CB  . ASP C 3 77  ? 23.217  -19.452 0.838   1.00 88.79 77  C 1 
ATOM 3294 C CG  . ASP C 3 77  ? 22.194  -20.578 1.039   1.00 82.83 77  C 1 
ATOM 3295 O OD1 . ASP C 3 77  ? 21.332  -20.469 1.941   1.00 73.42 77  C 1 
ATOM 3296 O OD2 . ASP C 3 77  ? 22.182  -21.524 0.233   1.00 73.15 77  C 1 
ATOM 3297 N N   . THR C 3 78  ? 24.134  -16.752 -0.643  1.00 92.76 78  C 1 
ATOM 3298 C CA  . THR C 3 78  ? 25.054  -15.630 -0.911  1.00 92.70 78  C 1 
ATOM 3299 C C   . THR C 3 78  ? 24.358  -14.271 -0.845  1.00 92.78 78  C 1 
ATOM 3300 O O   . THR C 3 78  ? 24.906  -13.287 -0.344  1.00 88.15 78  C 1 
ATOM 3301 C CB  . THR C 3 78  ? 25.688  -15.784 -2.303  1.00 90.95 78  C 1 
ATOM 3302 O OG1 . THR C 3 78  ? 26.160  -17.103 -2.486  1.00 78.80 78  C 1 
ATOM 3303 C CG2 . THR C 3 78  ? 26.881  -14.858 -2.508  1.00 76.15 78  C 1 
ATOM 3304 N N   . LEU C 3 79  ? 23.132  -14.158 -1.353  1.00 92.11 79  C 1 
ATOM 3305 C CA  . LEU C 3 79  ? 22.382  -12.900 -1.392  1.00 91.82 79  C 1 
ATOM 3306 C C   . LEU C 3 79  ? 21.782  -12.516 -0.034  1.00 91.56 79  C 1 
ATOM 3307 O O   . LEU C 3 79  ? 21.541  -11.327 0.205   1.00 87.06 79  C 1 
ATOM 3308 C CB  . LEU C 3 79  ? 21.308  -12.985 -2.470  1.00 90.98 79  C 1 
ATOM 3309 C CG  . LEU C 3 79  ? 21.852  -13.044 -3.911  1.00 90.20 79  C 1 
ATOM 3310 C CD1 . LEU C 3 79  ? 20.694  -13.283 -4.872  1.00 84.63 79  C 1 
ATOM 3311 C CD2 . LEU C 3 79  ? 22.537  -11.739 -4.318  1.00 83.71 79  C 1 
ATOM 3312 N N   . LEU C 3 80  ? 21.555  -13.490 0.847   1.00 91.44 80  C 1 
ATOM 3313 C CA  . LEU C 3 80  ? 20.949  -13.293 2.163   1.00 89.64 80  C 1 
ATOM 3314 C C   . LEU C 3 80  ? 21.948  -12.863 3.235   1.00 87.89 80  C 1 
ATOM 3315 O O   . LEU C 3 80  ? 21.555  -12.112 4.125   1.00 80.41 80  C 1 
ATOM 3316 C CB  . LEU C 3 80  ? 20.187  -14.563 2.565   1.00 87.46 80  C 1 
ATOM 3317 C CG  . LEU C 3 80  ? 18.871  -14.779 1.786   1.00 88.67 80  C 1 
ATOM 3318 C CD1 . LEU C 3 80  ? 18.304  -16.162 2.092   1.00 83.01 80  C 1 
ATOM 3319 C CD2 . LEU C 3 80  ? 17.811  -13.734 2.142   1.00 82.51 80  C 1 
ATOM 3320 N N   . VAL C 3 81  ? 23.217  -13.225 3.129   1.00 87.10 81  C 1 
ATOM 3321 C CA  . VAL C 3 81  ? 24.271  -12.880 4.114   1.00 84.55 81  C 1 
ATOM 3322 C C   . VAL C 3 81  ? 24.291  -11.385 4.449   1.00 81.32 81  C 1 
ATOM 3323 O O   . VAL C 3 81  ? 24.267  -10.970 5.602   1.00 69.95 81  C 1 
ATOM 3324 C CB  . VAL C 3 81  ? 25.658  -13.306 3.597   1.00 80.17 81  C 1 
ATOM 3325 C CG1 . VAL C 3 81  ? 26.790  -12.882 4.545   1.00 71.66 81  C 1 
ATOM 3326 C CG2 . VAL C 3 81  ? 25.760  -14.818 3.435   1.00 74.06 81  C 1 
ATOM 3327 N N   . ASP C 3 82  ? 24.295  -10.536 3.426   1.00 73.49 82  C 1 
ATOM 3328 C CA  . ASP C 3 82  ? 24.468  -9.085  3.560   1.00 70.12 82  C 1 
ATOM 3329 C C   . ASP C 3 82  ? 23.187  -8.330  3.978   1.00 70.20 82  C 1 
ATOM 3330 O O   . ASP C 3 82  ? 23.152  -7.097  4.004   1.00 62.18 82  C 1 
ATOM 3331 C CB  . ASP C 3 82  ? 25.047  -8.579  2.230   1.00 60.96 82  C 1 
ATOM 3332 C CG  . ASP C 3 82  ? 26.398  -7.876  2.326   1.00 55.14 82  C 1 
ATOM 3333 O OD1 . ASP C 3 82  ? 27.109  -7.998  3.344   1.00 49.01 82  C 1 
ATOM 3334 O OD2 . ASP C 3 82  ? 26.694  -7.119  1.371   1.00 48.23 82  C 1 
ATOM 3335 N N   . VAL C 3 83  ? 22.104  -9.041  4.234   1.00 69.94 83  C 1 
ATOM 3336 C CA  . VAL C 3 83  ? 20.819  -8.433  4.623   1.00 66.68 83  C 1 
ATOM 3337 C C   . VAL C 3 83  ? 20.801  -8.060  6.102   1.00 69.34 83  C 1 
ATOM 3338 O O   . VAL C 3 83  ? 20.066  -7.147  6.498   1.00 61.53 83  C 1 
ATOM 3339 C CB  . VAL C 3 83  ? 19.630  -9.341  4.266   1.00 57.88 83  C 1 
ATOM 3340 C CG1 . VAL C 3 83  ? 18.289  -8.663  4.574   1.00 54.41 83  C 1 
ATOM 3341 C CG2 . VAL C 3 83  ? 19.611  -9.660  2.766   1.00 56.88 83  C 1 
ATOM 3342 N N   . GLU C 3 84  ? 21.611  -8.720  6.910   1.00 64.03 84  C 1 
ATOM 3343 C CA  . GLU C 3 84  ? 21.844  -8.276  8.269   1.00 62.40 84  C 1 
ATOM 3344 C C   . GLU C 3 84  ? 22.464  -6.876  8.244   1.00 62.45 84  C 1 
ATOM 3345 O O   . GLU C 3 84  ? 23.334  -6.580  7.413   1.00 54.81 84  C 1 
ATOM 3346 C CB  . GLU C 3 84  ? 22.689  -9.266  9.062   1.00 54.37 84  C 1 
ATOM 3347 C CG  . GLU C 3 84  ? 21.915  -10.587 9.233   1.00 48.53 84  C 1 
ATOM 3348 C CD  . GLU C 3 84  ? 22.446  -11.454 10.366  1.00 43.37 84  C 1 
ATOM 3349 O OE1 . GLU C 3 84  ? 21.696  -12.376 10.753  1.00 39.53 84  C 1 
ATOM 3350 O OE2 . GLU C 3 84  ? 23.561  -11.162 10.857  1.00 38.98 84  C 1 
ATOM 3351 N N   . PRO C 3 85  ? 21.988  -5.946  9.090   1.00 49.44 85  C 1 
ATOM 3352 C CA  . PRO C 3 85  ? 22.618  -4.650  9.182   1.00 47.97 85  C 1 
ATOM 3353 C C   . PRO C 3 85  ? 24.070  -4.880  9.597   1.00 49.19 85  C 1 
ATOM 3354 O O   . PRO C 3 85  ? 24.316  -5.335  10.702  1.00 46.54 85  C 1 
ATOM 3355 C CB  . PRO C 3 85  ? 21.800  -3.863  10.217  1.00 42.72 85  C 1 
ATOM 3356 C CG  . PRO C 3 85  ? 21.133  -4.950  11.065  1.00 42.66 85  C 1 
ATOM 3357 C CD  . PRO C 3 85  ? 20.963  -6.112  10.095  1.00 43.84 85  C 1 
ATOM 3358 N N   . LYS C 3 86  ? 25.011  -4.541  8.720   1.00 47.01 86  C 1 
ATOM 3359 C CA  . LYS C 3 86  ? 26.420  -4.501  9.105   1.00 46.37 86  C 1 
ATOM 3360 C C   . LYS C 3 86  ? 26.503  -3.603  10.327  1.00 45.96 86  C 1 
ATOM 3361 O O   . LYS C 3 86  ? 26.289  -2.391  10.211  1.00 42.91 86  C 1 
ATOM 3362 C CB  . LYS C 3 86  ? 27.320  -3.995  7.961   1.00 41.43 86  C 1 
ATOM 3363 C CG  . LYS C 3 86  ? 27.670  -5.130  6.989   1.00 37.76 86  C 1 
ATOM 3364 C CD  . LYS C 3 86  ? 28.610  -4.707  5.843   1.00 35.39 86  C 1 
ATOM 3365 C CE  . LYS C 3 86  ? 28.906  -5.981  5.037   1.00 30.17 86  C 1 
ATOM 3366 N NZ  . LYS C 3 86  ? 29.508  -5.766  3.701   1.00 28.27 86  C 1 
ATOM 3367 N N   . VAL C 3 87  ? 26.760  -4.179  11.480  1.00 40.28 87  C 1 
ATOM 3368 C CA  . VAL C 3 87  ? 27.137  -3.448  12.673  1.00 39.01 87  C 1 
ATOM 3369 C C   . VAL C 3 87  ? 28.342  -2.628  12.242  1.00 39.61 87  C 1 
ATOM 3370 O O   . VAL C 3 87  ? 29.381  -3.182  11.901  1.00 37.02 87  C 1 
ATOM 3371 C CB  . VAL C 3 87  ? 27.469  -4.381  13.853  1.00 34.22 87  C 1 
ATOM 3372 C CG1 . VAL C 3 87  ? 27.832  -3.562  15.096  1.00 29.78 87  C 1 
ATOM 3373 C CG2 . VAL C 3 87  ? 26.255  -5.259  14.205  1.00 31.79 87  C 1 
ATOM 3374 N N   . LYS C 3 88  ? 28.169  -1.303  12.130  1.00 41.41 88  C 1 
ATOM 3375 C CA  . LYS C 3 88  ? 29.321  -0.438  11.916  1.00 41.65 88  C 1 
ATOM 3376 C C   . LYS C 3 88  ? 30.195  -0.653  13.141  1.00 41.57 88  C 1 
ATOM 3377 O O   . LYS C 3 88  ? 29.866  -0.129  14.195  1.00 38.30 88  C 1 
ATOM 3378 C CB  . LYS C 3 88  ? 28.933  1.036   11.776  1.00 37.52 88  C 1 
ATOM 3379 C CG  . LYS C 3 88  ? 28.550  1.424   10.336  1.00 35.43 88  C 1 
ATOM 3380 C CD  . LYS C 3 88  ? 28.322  2.944   10.264  1.00 32.43 88  C 1 
ATOM 3381 C CE  . LYS C 3 88  ? 28.071  3.401   8.839   1.00 28.49 88  C 1 
ATOM 3382 N NZ  . LYS C 3 88  ? 27.939  4.880   8.755   1.00 26.00 88  C 1 
ATOM 3383 N N   . SER C 3 89  ? 31.253  -1.407  12.998  1.00 42.12 89  C 1 
ATOM 3384 C CA  . SER C 3 89  ? 32.305  -1.420  13.995  1.00 40.35 89  C 1 
ATOM 3385 C C   . SER C 3 89  ? 32.673  0.039   14.207  1.00 39.95 89  C 1 
ATOM 3386 O O   . SER C 3 89  ? 33.039  0.740   13.260  1.00 36.66 89  C 1 
ATOM 3387 C CB  . SER C 3 89  ? 33.500  -2.271  13.546  1.00 35.46 89  C 1 
ATOM 3388 O OG  . SER C 3 89  ? 34.058  -1.802  12.343  1.00 33.81 89  C 1 
ATOM 3389 N N   . LYS C 3 90  ? 32.469  0.537   15.428  1.00 40.50 90  C 1 
ATOM 3390 C CA  . LYS C 3 90  ? 33.024  1.825   15.807  1.00 40.31 90  C 1 
ATOM 3391 C C   . LYS C 3 90  ? 34.525  1.658   15.628  1.00 38.67 90  C 1 
ATOM 3392 O O   . LYS C 3 90  ? 35.173  1.091   16.499  1.00 35.79 90  C 1 
ATOM 3393 C CB  . LYS C 3 90  ? 32.663  2.204   17.251  1.00 36.25 90  C 1 
ATOM 3394 C CG  . LYS C 3 90  ? 31.286  2.887   17.407  1.00 35.48 90  C 1 
ATOM 3395 C CD  . LYS C 3 90  ? 31.048  3.269   18.869  1.00 32.89 90  C 1 
ATOM 3396 C CE  . LYS C 3 90  ? 29.739  4.032   19.065  1.00 28.94 90  C 1 
ATOM 3397 N NZ  . LYS C 3 90  ? 29.459  4.345   20.492  1.00 26.46 90  C 1 
ATOM 3398 N N   . LYS C 3 91  ? 35.068  2.120   14.518  1.00 38.24 91  C 1 
ATOM 3399 C CA  . LYS C 3 91  ? 36.481  2.470   14.488  1.00 37.78 91  C 1 
ATOM 3400 C C   . LYS C 3 91  ? 36.623  3.476   15.622  1.00 35.89 91  C 1 
ATOM 3401 O O   . LYS C 3 91  ? 36.170  4.606   15.499  1.00 33.51 91  C 1 
ATOM 3402 C CB  . LYS C 3 91  ? 36.910  3.059   13.134  1.00 35.12 91  C 1 
ATOM 3403 C CG  . LYS C 3 91  ? 37.475  1.989   12.191  1.00 34.40 91  C 1 
ATOM 3404 C CD  . LYS C 3 91  ? 38.043  2.618   10.908  1.00 33.07 91  C 1 
ATOM 3405 C CE  . LYS C 3 91  ? 38.742  1.547   10.053  1.00 30.05 91  C 1 
ATOM 3406 N NZ  . LYS C 3 91  ? 39.351  2.109   8.831   1.00 27.60 91  C 1 
ATOM 3407 N N   . ARG C 3 92  ? 37.162  3.027   16.749  1.00 39.41 92  C 1 
ATOM 3408 C CA  . ARG C 3 92  ? 37.776  3.929   17.703  1.00 40.39 92  C 1 
ATOM 3409 C C   . ARG C 3 92  ? 38.778  4.713   16.871  1.00 38.17 92  C 1 
ATOM 3410 O O   . ARG C 3 92  ? 39.787  4.156   16.468  1.00 36.02 92  C 1 
ATOM 3411 C CB  . ARG C 3 92  ? 38.469  3.167   18.845  1.00 35.99 92  C 1 
ATOM 3412 C CG  . ARG C 3 92  ? 37.526  2.815   20.013  1.00 35.84 92  C 1 
ATOM 3413 C CD  . ARG C 3 92  ? 38.301  2.077   21.120  1.00 34.28 92  C 1 
ATOM 3414 N NE  . ARG C 3 92  ? 37.514  1.958   22.363  1.00 32.43 92  C 1 
ATOM 3415 C CZ  . ARG C 3 92  ? 37.873  1.294   23.464  1.00 30.89 92  C 1 
ATOM 3416 N NH1 . ARG C 3 92  ? 38.985  0.639   23.532  1.00 28.07 92  C 1 
ATOM 3417 N NH2 . ARG C 3 92  ? 37.099  1.299   24.512  1.00 29.76 92  C 1 
ATOM 3418 N N   . GLU C 3 93  ? 38.455  5.967   16.549  1.00 34.12 93  C 1 
ATOM 3419 C CA  . GLU C 3 93  ? 39.503  6.906   16.227  1.00 36.47 93  C 1 
ATOM 3420 C C   . GLU C 3 93  ? 40.390  6.929   17.466  1.00 35.86 93  C 1 
ATOM 3421 O O   . GLU C 3 93  ? 40.014  7.469   18.504  1.00 35.18 93  C 1 
ATOM 3422 C CB  . GLU C 3 93  ? 38.956  8.290   15.885  1.00 35.85 93  C 1 
ATOM 3423 C CG  . GLU C 3 93  ? 38.487  8.369   14.416  1.00 34.62 93  C 1 
ATOM 3424 C CD  . GLU C 3 93  ? 38.039  9.769   14.004  1.00 32.20 93  C 1 
ATOM 3425 O OE1 . GLU C 3 93  ? 38.138  10.067  12.793  1.00 30.27 93  C 1 
ATOM 3426 O OE2 . GLU C 3 93  ? 37.570  10.525  14.878  1.00 31.68 93  C 1 
ATOM 3427 N N   . ALA C 3 94  ? 41.506  6.248   17.381  1.00 33.08 94  C 1 
ATOM 3428 C CA  . ALA C 3 94  ? 42.576  6.425   18.326  1.00 35.72 94  C 1 
ATOM 3429 C C   . ALA C 3 94  ? 42.970  7.889   18.168  1.00 35.24 94  C 1 
ATOM 3430 O O   . ALA C 3 94  ? 43.641  8.255   17.201  1.00 33.70 94  C 1 
ATOM 3431 C CB  . ALA C 3 94  ? 43.705  5.444   18.016  1.00 32.68 94  C 1 
ATOM 3432 N N   . VAL C 3 95  ? 42.486  8.738   19.084  1.00 35.92 95  C 1 
ATOM 3433 C CA  . VAL C 3 95  ? 42.974  10.105  19.232  1.00 36.80 95  C 1 
ATOM 3434 C C   . VAL C 3 95  ? 44.440  9.933   19.599  1.00 36.45 95  C 1 
ATOM 3435 O O   . VAL C 3 95  ? 44.777  9.679   20.753  1.00 34.73 95  C 1 
ATOM 3436 C CB  . VAL C 3 95  ? 42.185  10.891  20.295  1.00 32.94 95  C 1 
ATOM 3437 C CG1 . VAL C 3 95  ? 42.721  12.318  20.431  1.00 30.34 95  C 1 
ATOM 3438 C CG2 . VAL C 3 95  ? 40.698  10.967  19.918  1.00 33.40 95  C 1 
ATOM 3439 N N   . ALA C 3 96  ? 45.281  9.973   18.586  1.00 37.69 96  C 1 
ATOM 3440 C CA  . ALA C 3 96  ? 46.706  9.992   18.777  1.00 38.90 96  C 1 
ATOM 3441 C C   . ALA C 3 96  ? 46.999  11.317  19.486  1.00 38.33 96  C 1 
ATOM 3442 O O   . ALA C 3 96  ? 47.129  12.358  18.851  1.00 36.83 96  C 1 
ATOM 3443 C CB  . ALA C 3 96  ? 47.408  9.845   17.418  1.00 35.93 96  C 1 
ATOM 3444 N N   . GLY C 3 97  ? 47.064  11.268  20.826  1.00 37.68 97  C 1 
ATOM 3445 C CA  . GLY C 3 97  ? 47.501  12.350  21.679  1.00 40.02 97  C 1 
ATOM 3446 C C   . GLY C 3 97  ? 48.953  12.633  21.341  1.00 39.61 97  C 1 
ATOM 3447 O O   . GLY C 3 97  ? 49.860  12.094  21.955  1.00 37.18 97  C 1 
ATOM 3448 N N   . ARG C 3 98  ? 49.129  13.419  20.288  1.00 41.49 98  C 1 
ATOM 3449 C CA  . ARG C 3 98  ? 50.453  13.812  19.831  1.00 44.10 98  C 1 
ATOM 3450 C C   . ARG C 3 98  ? 51.003  14.770  20.879  1.00 42.54 98  C 1 
ATOM 3451 O O   . ARG C 3 98  ? 50.873  15.976  20.741  1.00 38.46 98  C 1 
ATOM 3452 C CB  . ARG C 3 98  ? 50.361  14.385  18.402  1.00 39.24 98  C 1 
ATOM 3453 C CG  . ARG C 3 98  ? 51.645  14.157  17.608  1.00 38.08 98  C 1 
ATOM 3454 C CD  . ARG C 3 98  ? 51.477  14.701  16.176  1.00 35.61 98  C 1 
ATOM 3455 N NE  . ARG C 3 98  ? 52.531  14.217  15.276  1.00 34.38 98  C 1 
ATOM 3456 C CZ  . ARG C 3 98  ? 52.651  14.518  13.981  1.00 31.78 98  C 1 
ATOM 3457 N NH1 . ARG C 3 98  ? 51.852  15.349  13.391  1.00 30.44 98  C 1 
ATOM 3458 N NH2 . ARG C 3 98  ? 53.599  13.960  13.266  1.00 32.05 98  C 1 
ATOM 3459 N N   . GLY C 3 99  ? 51.590  14.230  21.925  1.00 34.52 99  C 1 
ATOM 3460 C CA  . GLY C 3 99  ? 52.269  14.961  22.978  1.00 37.89 99  C 1 
ATOM 3461 C C   . GLY C 3 99  ? 53.392  15.765  22.348  1.00 37.02 99  C 1 
ATOM 3462 O O   . GLY C 3 99  ? 54.459  15.238  22.080  1.00 33.56 99  C 1 
ATOM 3463 N N   . ARG C 3 100 ? 53.104  17.033  22.060  1.00 41.36 100 C 1 
ATOM 3464 C CA  . ARG C 3 100 ? 54.138  17.980  21.642  1.00 43.94 100 C 1 
ATOM 3465 C C   . ARG C 3 100 ? 55.089  18.161  22.828  1.00 41.44 100 C 1 
ATOM 3466 O O   . ARG C 3 100 ? 54.879  19.041  23.657  1.00 37.01 100 C 1 
ATOM 3467 C CB  . ARG C 3 100 ? 53.539  19.323  21.184  1.00 39.45 100 C 1 
ATOM 3468 C CG  . ARG C 3 100 ? 53.328  19.391  19.668  1.00 37.85 100 C 1 
ATOM 3469 C CD  . ARG C 3 100 ? 52.790  20.785  19.293  1.00 34.78 100 C 1 
ATOM 3470 N NE  . ARG C 3 100 ? 52.785  21.008  17.840  1.00 33.32 100 C 1 
ATOM 3471 C CZ  . ARG C 3 100 ? 52.296  22.076  17.212  1.00 30.88 100 C 1 
ATOM 3472 N NH1 . ARG C 3 100 ? 51.722  23.048  17.862  1.00 29.58 100 C 1 
ATOM 3473 N NH2 . ARG C 3 100 ? 52.389  22.182  15.915  1.00 30.76 100 C 1 
ATOM 3474 N N   . GLY C 3 101 ? 56.126  17.351  22.896  1.00 36.63 101 C 1 
ATOM 3475 C CA  . GLY C 3 101 ? 57.248  17.541  23.800  1.00 40.06 101 C 1 
ATOM 3476 C C   . GLY C 3 101 ? 57.886  18.893  23.496  1.00 38.92 101 C 1 
ATOM 3477 O O   . GLY C 3 101 ? 58.621  19.024  22.530  1.00 35.54 101 C 1 
ATOM 3478 N N   . ARG C 3 102 ? 57.538  19.922  24.285  1.00 42.25 102 C 1 
ATOM 3479 C CA  . ARG C 3 102 ? 58.226  21.207  24.250  1.00 44.03 102 C 1 
ATOM 3480 C C   . ARG C 3 102 ? 59.669  20.966  24.685  1.00 40.72 102 C 1 
ATOM 3481 O O   . ARG C 3 102 ? 59.967  20.964  25.874  1.00 36.65 102 C 1 
ATOM 3482 C CB  . ARG C 3 102 ? 57.535  22.246  25.151  1.00 40.36 102 C 1 
ATOM 3483 C CG  . ARG C 3 102 ? 56.537  23.127  24.387  1.00 39.05 102 C 1 
ATOM 3484 C CD  . ARG C 3 102 ? 55.927  24.159  25.349  1.00 35.61 102 C 1 
ATOM 3485 N NE  . ARG C 3 102 ? 55.156  25.200  24.640  1.00 33.71 102 C 1 
ATOM 3486 C CZ  . ARG C 3 102 ? 54.433  26.167  25.210  1.00 31.55 102 C 1 
ATOM 3487 N NH1 . ARG C 3 102 ? 54.310  26.245  26.509  1.00 30.40 102 C 1 
ATOM 3488 N NH2 . ARG C 3 102 ? 53.832  27.066  24.477  1.00 31.45 102 C 1 
ATOM 3489 N N   . GLY C 3 103 ? 60.578  20.789  23.744  1.00 36.13 103 C 1 
ATOM 3490 C CA  . GLY C 3 103 ? 62.003  20.734  23.990  1.00 39.28 103 C 1 
ATOM 3491 C C   . GLY C 3 103 ? 62.444  22.048  24.631  1.00 37.93 103 C 1 
ATOM 3492 O O   . GLY C 3 103 ? 62.396  23.098  24.004  1.00 34.71 103 C 1 
ATOM 3493 N N   . ARG C 3 104 ? 62.815  21.993  25.910  1.00 39.37 104 C 1 
ATOM 3494 C CA  . ARG C 3 104 ? 63.414  23.118  26.622  1.00 42.04 104 C 1 
ATOM 3495 C C   . ARG C 3 104 ? 64.745  23.459  25.942  1.00 38.32 104 C 1 
ATOM 3496 O O   . ARG C 3 104 ? 65.752  22.811  26.206  1.00 34.33 104 C 1 
ATOM 3497 C CB  . ARG C 3 104 ? 63.598  22.779  28.110  1.00 38.55 104 C 1 
ATOM 3498 C CG  . ARG C 3 104 ? 62.605  23.500  29.034  1.00 37.39 104 C 1 
ATOM 3499 C CD  . ARG C 3 104 ? 62.868  23.104  30.488  1.00 34.11 104 C 1 
ATOM 3500 N NE  . ARG C 3 104 ? 62.061  23.902  31.444  1.00 32.30 104 C 1 
ATOM 3501 C CZ  . ARG C 3 104 ? 62.012  23.724  32.771  1.00 30.76 104 C 1 
ATOM 3502 N NH1 . ARG C 3 104 ? 62.685  22.769  33.353  1.00 29.60 104 C 1 
ATOM 3503 N NH2 . ARG C 3 104 ? 61.291  24.515  33.509  1.00 30.98 104 C 1 
ATOM 3504 N N   . GLY C 3 105 ? 64.780  24.477  25.086  1.00 34.63 105 C 1 
ATOM 3505 C CA  . GLY C 3 105 ? 65.985  24.974  24.435  1.00 38.05 105 C 1 
ATOM 3506 C C   . GLY C 3 105 ? 66.984  25.468  25.474  1.00 36.53 105 C 1 
ATOM 3507 O O   . GLY C 3 105 ? 66.712  26.409  26.212  1.00 33.46 105 C 1 
ATOM 3508 N N   . ARG C 3 106 ? 68.113  24.821  25.551  1.00 38.16 106 C 1 
ATOM 3509 C CA  . ARG C 3 106 ? 69.198  25.112  26.492  1.00 41.24 106 C 1 
ATOM 3510 C C   . ARG C 3 106 ? 69.951  26.350  26.019  1.00 37.40 106 C 1 
ATOM 3511 O O   . ARG C 3 106 ? 70.969  26.231  25.345  1.00 33.91 106 C 1 
ATOM 3512 C CB  . ARG C 3 106 ? 70.079  23.853  26.621  1.00 38.23 106 C 1 
ATOM 3513 C CG  . ARG C 3 106 ? 70.869  23.764  27.928  1.00 36.98 106 C 1 
ATOM 3514 C CD  . ARG C 3 106 ? 71.687  22.466  27.918  1.00 34.19 106 C 1 
ATOM 3515 N NE  . ARG C 3 106 ? 72.240  22.131  29.249  1.00 32.75 106 C 1 
ATOM 3516 C CZ  . ARG C 3 106 ? 72.987  21.072  29.548  1.00 31.01 106 C 1 
ATOM 3517 N NH1 . ARG C 3 106 ? 73.377  20.235  28.621  1.00 30.10 106 C 1 
ATOM 3518 N NH2 . ARG C 3 106 ? 73.354  20.838  30.778  1.00 31.36 106 C 1 
ATOM 3519 N N   . GLY C 3 107 ? 69.512  27.570  26.348  1.00 33.63 107 C 1 
ATOM 3520 C CA  . GLY C 3 107 ? 70.112  28.848  25.972  1.00 37.87 107 C 1 
ATOM 3521 C C   . GLY C 3 107 ? 71.474  29.063  26.625  1.00 36.32 107 C 1 
ATOM 3522 O O   . GLY C 3 107 ? 71.571  29.685  27.669  1.00 33.55 107 C 1 
ATOM 3523 N N   . ARG C 3 108 ? 72.504  28.540  26.021  1.00 37.29 108 C 1 
ATOM 3524 C CA  . ARG C 3 108 ? 73.891  28.620  26.505  1.00 41.04 108 C 1 
ATOM 3525 C C   . ARG C 3 108 ? 74.571  29.916  26.038  1.00 37.20 108 C 1 
ATOM 3526 O O   . ARG C 3 108 ? 75.590  29.874  25.361  1.00 33.55 108 C 1 
ATOM 3527 C CB  . ARG C 3 108 ? 74.638  27.333  26.102  1.00 37.84 108 C 1 
ATOM 3528 C CG  . ARG C 3 108 ? 75.632  26.844  27.161  1.00 36.34 108 C 1 
ATOM 3529 C CD  . ARG C 3 108 ? 76.376  25.615  26.625  1.00 33.47 108 C 1 
ATOM 3530 N NE  . ARG C 3 108 ? 77.100  24.893  27.698  1.00 32.06 108 C 1 
ATOM 3531 C CZ  . ARG C 3 108 ? 77.902  23.836  27.527  1.00 30.29 108 C 1 
ATOM 3532 N NH1 . ARG C 3 108 ? 78.171  23.369  26.339  1.00 29.62 108 C 1 
ATOM 3533 N NH2 . ARG C 3 108 ? 78.443  23.243  28.553  1.00 30.98 108 C 1 
ATOM 3534 N N   . GLY C 3 109 ? 74.052  31.091  26.353  1.00 33.40 109 C 1 
ATOM 3535 C CA  . GLY C 3 109 ? 74.575  32.396  25.926  1.00 38.57 109 C 1 
ATOM 3536 C C   . GLY C 3 109 ? 75.852  32.797  26.663  1.00 37.24 109 C 1 
ATOM 3537 O O   . GLY C 3 109 ? 75.777  33.439  27.699  1.00 34.46 109 C 1 
ATOM 3538 N N   . ARG C 3 110 ? 76.995  32.427  26.158  1.00 37.78 110 C 1 
ATOM 3539 C CA  . ARG C 3 110 ? 78.284  32.636  26.852  1.00 42.00 110 C 1 
ATOM 3540 C C   . ARG C 3 110 ? 79.006  33.948  26.510  1.00 38.04 110 C 1 
ATOM 3541 O O   . ARG C 3 110 ? 79.943  34.296  27.207  1.00 34.48 110 C 1 
ATOM 3542 C CB  . ARG C 3 110 ? 79.205  31.442  26.529  1.00 39.37 110 C 1 
ATOM 3543 C CG  . ARG C 3 110 ? 80.225  31.144  27.643  1.00 37.81 110 C 1 
ATOM 3544 C CD  . ARG C 3 110 ? 81.201  30.046  27.196  1.00 34.82 110 C 1 
ATOM 3545 N NE  . ARG C 3 110 ? 82.011  29.560  28.335  1.00 33.11 110 C 1 
ATOM 3546 C CZ  . ARG C 3 110 ? 83.023  28.692  28.263  1.00 31.50 110 C 1 
ATOM 3547 N NH1 . ARG C 3 110 ? 83.440  28.207  27.122  1.00 30.70 110 C 1 
ATOM 3548 N NH2 . ARG C 3 110 ? 83.634  28.305  29.348  1.00 32.24 110 C 1 
ATOM 3549 N N   . GLY C 3 111 ? 78.763  34.642  25.412  1.00 32.64 111 C 1 
ATOM 3550 C CA  . GLY C 3 111 ? 79.748  35.410  24.657  1.00 38.06 111 C 1 
ATOM 3551 C C   . GLY C 3 111 ? 80.321  36.699  25.269  1.00 36.63 111 C 1 
ATOM 3552 O O   . GLY C 3 111 ? 79.821  37.272  26.231  1.00 34.06 111 C 1 
ATOM 3553 N N   . ARG C 3 112 ? 81.390  37.154  24.666  1.00 37.65 112 C 1 
ATOM 3554 C CA  . ARG C 3 112 ? 82.310  38.233  25.067  1.00 42.33 112 C 1 
ATOM 3555 C C   . ARG C 3 112 ? 81.663  39.624  25.107  1.00 38.22 112 C 1 
ATOM 3556 O O   . ARG C 3 112 ? 81.239  40.141  24.076  1.00 34.90 112 C 1 
ATOM 3557 C CB  . ARG C 3 112 ? 83.473  38.279  24.064  1.00 39.65 112 C 1 
ATOM 3558 C CG  . ARG C 3 112 ? 84.598  37.274  24.340  1.00 38.23 112 C 1 
ATOM 3559 C CD  . ARG C 3 112 ? 85.637  37.350  23.206  1.00 35.40 112 C 1 
ATOM 3560 N NE  . ARG C 3 112 ? 86.896  36.659  23.556  1.00 33.74 112 C 1 
ATOM 3561 C CZ  . ARG C 3 112 ? 87.899  36.369  22.727  1.00 32.06 112 C 1 
ATOM 3562 N NH1 . ARG C 3 112 ? 87.825  36.632  21.451  1.00 31.26 112 C 1 
ATOM 3563 N NH2 . ARG C 3 112 ? 88.993  35.817  23.176  1.00 33.31 112 C 1 
ATOM 3564 N N   . GLY C 3 113 ? 81.779  40.339  26.246  1.00 33.01 113 C 1 
ATOM 3565 C CA  . GLY C 3 113 ? 81.513  41.766  26.395  1.00 39.27 113 C 1 
ATOM 3566 C C   . GLY C 3 113 ? 82.691  42.617  25.929  1.00 37.53 113 C 1 
ATOM 3567 O O   . GLY C 3 113 ? 83.637  42.797  26.687  1.00 35.00 113 C 1 
ATOM 3568 N N   . ARG C 3 114 ? 82.627  43.123  24.712  1.00 34.85 114 C 1 
ATOM 3569 C CA  . ARG C 3 114 ? 83.660  44.049  24.214  1.00 41.33 114 C 1 
ATOM 3570 C C   . ARG C 3 114 ? 83.334  45.478  24.683  1.00 37.22 114 C 1 
ATOM 3571 O O   . ARG C 3 114 ? 82.389  46.074  24.191  1.00 33.68 114 C 1 
ATOM 3572 C CB  . ARG C 3 114 ? 83.776  43.934  22.679  1.00 38.70 114 C 1 
ATOM 3573 C CG  . ARG C 3 114 ? 85.149  44.357  22.147  1.00 37.26 114 C 1 
ATOM 3574 C CD  . ARG C 3 114 ? 85.192  44.202  20.617  1.00 34.43 114 C 1 
ATOM 3575 N NE  . ARG C 3 114 ? 86.563  44.335  20.086  1.00 33.12 114 C 1 
ATOM 3576 C CZ  . ARG C 3 114 ? 86.917  44.315  18.800  1.00 31.71 114 C 1 
ATOM 3577 N NH1 . ARG C 3 114 ? 86.032  44.211  17.844  1.00 30.32 114 C 1 
ATOM 3578 N NH2 . ARG C 3 114 ? 88.176  44.411  18.461  1.00 32.61 114 C 1 
ATOM 3579 N N   . GLY C 3 115 ? 84.110  46.060  25.625  1.00 33.44 115 C 1 
ATOM 3580 C CA  . GLY C 3 115 ? 83.955  47.414  26.162  1.00 40.96 115 C 1 
ATOM 3581 C C   . GLY C 3 115 ? 84.451  48.476  25.189  1.00 39.71 115 C 1 
ATOM 3582 O O   . GLY C 3 115 ? 85.653  48.664  25.045  1.00 36.13 115 C 1 
ATOM 3583 N N   . GLY C 3 116 ? 83.574  49.180  24.536  1.00 33.24 116 C 1 
ATOM 3584 C CA  . GLY C 3 116 ? 83.887  50.278  23.636  1.00 41.03 116 C 1 
ATOM 3585 C C   . GLY C 3 116 ? 84.157  51.622  24.328  1.00 39.16 116 C 1 
ATOM 3586 O O   . GLY C 3 116 ? 84.162  51.711  25.558  1.00 36.39 116 C 1 
ATOM 3587 N N   . PRO C 3 117 ? 84.421  52.690  23.570  1.00 29.39 117 C 1 
ATOM 3588 C CA  . PRO C 3 117 ? 85.126  53.904  23.976  1.00 36.99 117 C 1 
ATOM 3589 C C   . PRO C 3 117 ? 84.253  55.008  24.602  1.00 36.95 117 C 1 
ATOM 3590 O O   . PRO C 3 117 ? 83.119  54.790  25.021  1.00 34.94 117 C 1 
ATOM 3591 C CB  . PRO C 3 117 ? 85.825  54.365  22.689  1.00 33.47 117 C 1 
ATOM 3592 C CG  . PRO C 3 117 ? 84.808  53.999  21.604  1.00 34.54 117 C 1 
ATOM 3593 C CD  . PRO C 3 117 ? 84.273  52.664  22.140  1.00 41.11 117 C 1 
ATOM 3594 N N   . ARG C 3 118 ? 84.806  56.199  24.664  1.00 30.33 118 C 1 
ATOM 3595 C CA  . ARG C 3 118 ? 84.776  57.233  25.706  1.00 37.01 118 C 1 
ATOM 3596 C C   . ARG C 3 118 ? 83.687  58.307  25.686  1.00 32.93 118 C 1 
ATOM 3597 O O   . ARG C 3 118 ? 83.288  58.707  26.776  1.00 30.75 118 C 1 
ATOM 3598 C CB  . ARG C 3 118 ? 86.127  57.981  25.653  1.00 34.44 118 C 1 
ATOM 3599 C CG  . ARG C 3 118 ? 86.878  58.080  26.972  1.00 32.79 118 C 1 
ATOM 3600 C CD  . ARG C 3 118 ? 88.105  58.974  26.758  1.00 30.52 118 C 1 
ATOM 3601 N NE  . ARG C 3 118 ? 88.984  58.971  27.935  1.00 29.70 118 C 1 
ATOM 3602 C CZ  . ARG C 3 118 ? 90.078  59.708  28.079  1.00 28.86 118 C 1 
ATOM 3603 N NH1 . ARG C 3 118 ? 90.476  60.541  27.161  1.00 28.13 118 C 1 
ATOM 3604 N NH2 . ARG C 3 118 ? 90.801  59.614  29.166  1.00 31.33 118 C 1 
ATOM 3605 N N   . ARG C 3 119 ? 83.457  58.957  24.534  1.00 20.88 119 C 1 
ATOM 3606 C CA  . ARG C 3 119 ? 82.831  60.290  24.516  1.00 29.68 119 C 1 
ATOM 3607 C C   . ARG C 3 119 ? 81.321  60.275  24.478  1.00 26.20 119 C 1 
ATOM 3608 O O   . ARG C 3 119 ? 80.778  59.368  23.819  1.00 22.70 119 C 1 
ATOM 3609 C CB  . ARG C 3 119 ? 83.371  61.177  23.382  1.00 28.83 119 C 1 
ATOM 3610 C CG  . ARG C 3 119 ? 84.298  62.258  23.899  1.00 27.50 119 C 1 
ATOM 3611 C CD  . ARG C 3 119 ? 84.545  63.313  22.803  1.00 25.12 119 C 1 
ATOM 3612 N NE  . ARG C 3 119 ? 85.494  64.346  23.265  1.00 24.53 119 C 1 
ATOM 3613 C CZ  . ARG C 3 119 ? 85.773  65.489  22.618  1.00 24.34 119 C 1 
ATOM 3614 N NH1 . ARG C 3 119 ? 85.189  65.804  21.509  1.00 26.65 119 C 1 
ATOM 3615 N NH2 . ARG C 3 119 ? 86.641  66.344  23.107  1.00 29.99 119 C 1 
ATOM 3616 O OXT . ARG C 3 119 ? 80.798  61.252  25.118  1.00 43.74 119 C 1 
ATOM 3617 N N   . MET D 4 1   ? 19.362  -7.689  32.886  1.00 35.53 1   D 1 
ATOM 3618 C CA  . MET D 4 1   ? 17.998  -7.263  32.505  1.00 37.92 1   D 1 
ATOM 3619 C C   . MET D 4 1   ? 17.819  -7.565  31.031  1.00 39.00 1   D 1 
ATOM 3620 O O   . MET D 4 1   ? 18.723  -7.258  30.261  1.00 36.33 1   D 1 
ATOM 3621 C CB  . MET D 4 1   ? 17.771  -5.771  32.773  1.00 35.92 1   D 1 
ATOM 3622 C CG  . MET D 4 1   ? 17.652  -5.448  34.264  1.00 34.74 1   D 1 
ATOM 3623 S SD  . MET D 4 1   ? 17.343  -3.692  34.569  1.00 33.26 1   D 1 
ATOM 3624 C CE  . MET D 4 1   ? 17.270  -3.686  36.371  1.00 28.95 1   D 1 
ATOM 3625 N N   . SER D 4 2   ? 16.705  -8.157  30.646  1.00 51.60 2   D 1 
ATOM 3626 C CA  . SER D 4 2   ? 16.435  -8.426  29.235  1.00 54.70 2   D 1 
ATOM 3627 C C   . SER D 4 2   ? 16.382  -7.104  28.457  1.00 57.51 2   D 1 
ATOM 3628 O O   . SER D 4 2   ? 15.738  -6.144  28.887  1.00 53.15 2   D 1 
ATOM 3629 C CB  . SER D 4 2   ? 15.139  -9.220  29.058  1.00 49.98 2   D 1 
ATOM 3630 O OG  . SER D 4 2   ? 14.703  -9.153  27.721  1.00 44.53 2   D 1 
ATOM 3631 N N   . LEU D 4 3   ? 17.028  -7.056  27.312  1.00 59.27 3   D 1 
ATOM 3632 C CA  . LEU D 4 3   ? 17.018  -5.900  26.412  1.00 58.73 3   D 1 
ATOM 3633 C C   . LEU D 4 3   ? 15.593  -5.529  25.961  1.00 60.89 3   D 1 
ATOM 3634 O O   . LEU D 4 3   ? 15.356  -4.402  25.527  1.00 57.05 3   D 1 
ATOM 3635 C CB  . LEU D 4 3   ? 17.897  -6.229  25.196  1.00 52.98 3   D 1 
ATOM 3636 C CG  . LEU D 4 3   ? 19.411  -6.143  25.471  1.00 50.42 3   D 1 
ATOM 3637 C CD1 . LEU D 4 3   ? 20.185  -6.855  24.356  1.00 47.23 3   D 1 
ATOM 3638 C CD2 . LEU D 4 3   ? 19.898  -4.687  25.514  1.00 49.01 3   D 1 
ATOM 3639 N N   . LEU D 4 4   ? 14.640  -6.432  26.122  1.00 63.70 4   D 1 
ATOM 3640 C CA  . LEU D 4 4   ? 13.226  -6.205  25.805  1.00 62.55 4   D 1 
ATOM 3641 C C   . LEU D 4 4   ? 12.604  -5.027  26.580  1.00 64.38 4   D 1 
ATOM 3642 O O   . LEU D 4 4   ? 11.718  -4.364  26.043  1.00 59.27 4   D 1 
ATOM 3643 C CB  . LEU D 4 4   ? 12.438  -7.496  26.087  1.00 57.01 4   D 1 
ATOM 3644 C CG  . LEU D 4 4   ? 12.757  -8.643  25.108  1.00 54.55 4   D 1 
ATOM 3645 C CD1 . LEU D 4 4   ? 12.167  -9.948  25.636  1.00 50.59 4   D 1 
ATOM 3646 C CD2 . LEU D 4 4   ? 12.185  -8.379  23.724  1.00 52.78 4   D 1 
ATOM 3647 N N   . ASN D 4 5   ? 13.081  -4.726  27.783  1.00 60.05 5   D 1 
ATOM 3648 C CA  . ASN D 4 5   ? 12.527  -3.651  28.604  1.00 60.80 5   D 1 
ATOM 3649 C C   . ASN D 4 5   ? 13.160  -2.282  28.336  1.00 61.62 5   D 1 
ATOM 3650 O O   . ASN D 4 5   ? 12.611  -1.265  28.753  1.00 55.97 5   D 1 
ATOM 3651 C CB  . ASN D 4 5   ? 12.625  -4.052  30.084  1.00 54.27 5   D 1 
ATOM 3652 C CG  . ASN D 4 5   ? 11.653  -5.165  30.456  1.00 49.89 5   D 1 
ATOM 3653 O OD1 . ASN D 4 5   ? 10.766  -5.524  29.710  1.00 44.94 5   D 1 
ATOM 3654 N ND2 . ASN D 4 5   ? 11.797  -5.722  31.638  1.00 45.35 5   D 1 
ATOM 3655 N N   . LYS D 4 6   ? 14.286  -2.212  27.647  1.00 59.95 6   D 1 
ATOM 3656 C CA  . LYS D 4 6   ? 14.932  -0.938  27.316  1.00 61.26 6   D 1 
ATOM 3657 C C   . LYS D 4 6   ? 14.158  -0.243  26.178  1.00 61.49 6   D 1 
ATOM 3658 O O   . LYS D 4 6   ? 13.815  -0.904  25.189  1.00 57.13 6   D 1 
ATOM 3659 C CB  . LYS D 4 6   ? 16.411  -1.183  26.984  1.00 55.37 6   D 1 
ATOM 3660 C CG  . LYS D 4 6   ? 17.249  0.108   26.988  1.00 50.48 6   D 1 
ATOM 3661 C CD  . LYS D 4 6   ? 18.723  -0.237  26.719  1.00 49.53 6   D 1 
ATOM 3662 C CE  . LYS D 4 6   ? 19.599  1.007   26.690  1.00 44.08 6   D 1 
ATOM 3663 N NZ  . LYS D 4 6   ? 20.999  0.673   26.315  1.00 40.58 6   D 1 
ATOM 3664 N N   . PRO D 4 7   ? 13.898  1.076   26.266  1.00 56.41 7   D 1 
ATOM 3665 C CA  . PRO D 4 7   ? 13.221  1.777   25.184  1.00 55.90 7   D 1 
ATOM 3666 C C   . PRO D 4 7   ? 14.048  1.734   23.891  1.00 57.97 7   D 1 
ATOM 3667 O O   . PRO D 4 7   ? 15.263  1.936   23.899  1.00 55.44 7   D 1 
ATOM 3668 C CB  . PRO D 4 7   ? 12.959  3.200   25.708  1.00 50.94 7   D 1 
ATOM 3669 C CG  . PRO D 4 7   ? 14.002  3.391   26.811  1.00 52.30 7   D 1 
ATOM 3670 C CD  . PRO D 4 7   ? 14.207  1.987   27.363  1.00 54.71 7   D 1 
ATOM 3671 N N   . LYS D 4 8   ? 13.399  1.496   22.760  1.00 59.72 8   D 1 
ATOM 3672 C CA  . LYS D 4 8   ? 14.075  1.339   21.454  1.00 59.23 8   D 1 
ATOM 3673 C C   . LYS D 4 8   ? 14.907  2.570   21.056  1.00 59.96 8   D 1 
ATOM 3674 O O   . LYS D 4 8   ? 15.869  2.429   20.314  1.00 56.42 8   D 1 
ATOM 3675 C CB  . LYS D 4 8   ? 13.064  0.983   20.332  1.00 54.41 8   D 1 
ATOM 3676 C CG  . LYS D 4 8   ? 12.564  -0.469  20.422  1.00 52.83 8   D 1 
ATOM 3677 C CD  . LYS D 4 8   ? 11.657  -0.899  19.241  1.00 49.86 8   D 1 
ATOM 3678 C CE  . LYS D 4 8   ? 11.275  -2.378  19.405  1.00 44.69 8   D 1 
ATOM 3679 N NZ  . LYS D 4 8   ? 10.373  -2.938  18.344  1.00 42.35 8   D 1 
ATOM 3680 N N   . SER D 4 9   ? 14.541  3.769   21.530  1.00 59.77 9   D 1 
ATOM 3681 C CA  . SER D 4 9   ? 15.241  5.024   21.279  1.00 60.19 9   D 1 
ATOM 3682 C C   . SER D 4 9   ? 16.652  5.080   21.863  1.00 62.66 9   D 1 
ATOM 3683 O O   . SER D 4 9   ? 17.530  5.706   21.285  1.00 57.39 9   D 1 
ATOM 3684 C CB  . SER D 4 9   ? 14.430  6.185   21.862  1.00 54.66 9   D 1 
ATOM 3685 O OG  . SER D 4 9   ? 14.023  5.884   23.180  1.00 51.94 9   D 1 
ATOM 3686 N N   . GLU D 4 10  ? 16.879  4.411   22.987  1.00 59.18 10  D 1 
ATOM 3687 C CA  . GLU D 4 10  ? 18.164  4.426   23.701  1.00 61.42 10  D 1 
ATOM 3688 C C   . GLU D 4 10  ? 19.082  3.266   23.304  1.00 63.05 10  D 1 
ATOM 3689 O O   . GLU D 4 10  ? 20.186  3.126   23.830  1.00 58.62 10  D 1 
ATOM 3690 C CB  . GLU D 4 10  ? 17.907  4.377   25.206  1.00 56.30 10  D 1 
ATOM 3691 C CG  . GLU D 4 10  ? 17.189  5.623   25.724  1.00 52.35 10  D 1 
ATOM 3692 C CD  . GLU D 4 10  ? 16.909  5.550   27.220  1.00 46.79 10  D 1 
ATOM 3693 O OE1 . GLU D 4 10  ? 16.207  6.462   27.709  1.00 42.61 10  D 1 
ATOM 3694 O OE2 . GLU D 4 10  ? 17.353  4.554   27.868  1.00 43.70 10  D 1 
ATOM 3695 N N   . MET D 4 11  ? 18.628  2.410   22.408  1.00 65.25 11  D 1 
ATOM 3696 C CA  . MET D 4 11  ? 19.383  1.242   21.998  1.00 66.59 11  D 1 
ATOM 3697 C C   . MET D 4 11  ? 20.392  1.577   20.901  1.00 68.41 11  D 1 
ATOM 3698 O O   . MET D 4 11  ? 20.079  2.243   19.914  1.00 64.05 11  D 1 
ATOM 3699 C CB  . MET D 4 11  ? 18.443  0.120   21.563  1.00 60.53 11  D 1 
ATOM 3700 C CG  . MET D 4 11  ? 17.702  -0.461  22.761  1.00 60.33 11  D 1 
ATOM 3701 S SD  . MET D 4 11  ? 16.668  -1.878  22.329  1.00 56.11 11  D 1 
ATOM 3702 C CE  . MET D 4 11  ? 16.621  -2.635  23.956  1.00 50.38 11  D 1 
ATOM 3703 N N   . THR D 4 12  ? 21.593  1.018   21.052  1.00 67.61 12  D 1 
ATOM 3704 C CA  . THR D 4 12  ? 22.559  1.020   19.955  1.00 68.70 12  D 1 
ATOM 3705 C C   . THR D 4 12  ? 22.070  0.140   18.793  1.00 72.09 12  D 1 
ATOM 3706 O O   . THR D 4 12  ? 21.216  -0.731  18.993  1.00 68.41 12  D 1 
ATOM 3707 C CB  . THR D 4 12  ? 23.955  0.575   20.418  1.00 61.98 12  D 1 
ATOM 3708 O OG1 . THR D 4 12  ? 23.965  -0.786  20.743  1.00 56.28 12  D 1 
ATOM 3709 C CG2 . THR D 4 12  ? 24.479  1.370   21.616  1.00 55.93 12  D 1 
ATOM 3710 N N   . PRO D 4 13  ? 22.596  0.319   17.569  1.00 71.52 13  D 1 
ATOM 3711 C CA  . PRO D 4 13  ? 22.244  -0.557  16.444  1.00 71.81 13  D 1 
ATOM 3712 C C   . PRO D 4 13  ? 22.463  -2.047  16.730  1.00 74.61 13  D 1 
ATOM 3713 O O   . PRO D 4 13  ? 21.681  -2.873  16.265  1.00 71.84 13  D 1 
ATOM 3714 C CB  . PRO D 4 13  ? 23.122  -0.082  15.280  1.00 68.13 13  D 1 
ATOM 3715 C CG  . PRO D 4 13  ? 23.383  1.386   15.612  1.00 67.42 13  D 1 
ATOM 3716 C CD  . PRO D 4 13  ? 23.470  1.389   17.136  1.00 69.04 13  D 1 
ATOM 3717 N N   . GLU D 4 14  ? 23.493  -2.366  17.511  1.00 76.67 14  D 1 
ATOM 3718 C CA  . GLU D 4 14  ? 23.803  -3.731  17.926  1.00 76.66 14  D 1 
ATOM 3719 C C   . GLU D 4 14  ? 22.804  -4.253  18.969  1.00 78.58 14  D 1 
ATOM 3720 O O   . GLU D 4 14  ? 22.272  -5.345  18.824  1.00 75.42 14  D 1 
ATOM 3721 C CB  . GLU D 4 14  ? 25.238  -3.736  18.464  1.00 72.72 14  D 1 
ATOM 3722 C CG  . GLU D 4 14  ? 25.763  -5.136  18.771  1.00 65.49 14  D 1 
ATOM 3723 C CD  . GLU D 4 14  ? 27.238  -5.106  19.205  1.00 55.01 14  D 1 
ATOM 3724 O OE1 . GLU D 4 14  ? 27.833  -6.200  19.299  1.00 49.50 14  D 1 
ATOM 3725 O OE2 . GLU D 4 14  ? 27.768  -3.991  19.424  1.00 50.15 14  D 1 
ATOM 3726 N N   . GLU D 4 15  ? 22.457  -3.430  19.966  1.00 78.73 15  D 1 
ATOM 3727 C CA  . GLU D 4 15  ? 21.423  -3.778  20.945  1.00 78.78 15  D 1 
ATOM 3728 C C   . GLU D 4 15  ? 20.049  -3.953  20.275  1.00 79.73 15  D 1 
ATOM 3729 O O   . GLU D 4 15  ? 19.295  -4.849  20.643  1.00 78.33 15  D 1 
ATOM 3730 C CB  . GLU D 4 15  ? 21.301  -2.683  22.012  1.00 75.76 15  D 1 
ATOM 3731 C CG  . GLU D 4 15  ? 22.468  -2.612  23.010  1.00 70.37 15  D 1 
ATOM 3732 C CD  . GLU D 4 15  ? 22.301  -1.401  23.939  1.00 63.54 15  D 1 
ATOM 3733 O OE1 . GLU D 4 15  ? 22.608  -1.498  25.146  1.00 58.65 15  D 1 
ATOM 3734 O OE2 . GLU D 4 15  ? 21.837  -0.330  23.480  1.00 60.76 15  D 1 
ATOM 3735 N N   . LEU D 4 16  ? 19.735  -3.129  19.285  1.00 77.82 16  D 1 
ATOM 3736 C CA  . LEU D 4 16  ? 18.500  -3.257  18.508  1.00 76.63 16  D 1 
ATOM 3737 C C   . LEU D 4 16  ? 18.457  -4.562  17.721  1.00 78.63 16  D 1 
ATOM 3738 O O   . LEU D 4 16  ? 17.411  -5.203  17.674  1.00 76.63 16  D 1 
ATOM 3739 C CB  . LEU D 4 16  ? 18.347  -2.067  17.549  1.00 74.33 16  D 1 
ATOM 3740 C CG  . LEU D 4 16  ? 17.869  -0.770  18.227  1.00 69.27 16  D 1 
ATOM 3741 C CD1 . LEU D 4 16  ? 18.036  0.408   17.260  1.00 60.45 16  D 1 
ATOM 3742 C CD2 . LEU D 4 16  ? 16.400  -0.852  18.622  1.00 65.90 16  D 1 
ATOM 3743 N N   . GLN D 4 17  ? 19.577  -4.963  17.118  1.00 82.58 17  D 1 
ATOM 3744 C CA  . GLN D 4 17  ? 19.674  -6.234  16.400  1.00 82.28 17  D 1 
ATOM 3745 C C   . GLN D 4 17  ? 19.541  -7.410  17.372  1.00 83.17 17  D 1 
ATOM 3746 O O   . GLN D 4 17  ? 18.756  -8.315  17.116  1.00 80.71 17  D 1 
ATOM 3747 C CB  . GLN D 4 17  ? 20.984  -6.285  15.625  1.00 78.53 17  D 1 
ATOM 3748 C CG  . GLN D 4 17  ? 21.084  -7.558  14.765  1.00 70.01 17  D 1 
ATOM 3749 C CD  . GLN D 4 17  ? 22.351  -7.603  13.897  1.00 62.81 17  D 1 
ATOM 3750 O OE1 . GLN D 4 17  ? 23.130  -6.667  13.816  1.00 57.40 17  D 1 
ATOM 3751 N NE2 . GLN D 4 17  ? 22.563  -8.689  13.194  1.00 53.81 17  D 1 
ATOM 3752 N N   . LYS D 4 18  ? 20.230  -7.356  18.513  1.00 83.04 18  D 1 
ATOM 3753 C CA  . LYS D 4 18  ? 20.159  -8.395  19.533  1.00 83.45 18  D 1 
ATOM 3754 C C   . LYS D 4 18  ? 18.752  -8.525  20.117  1.00 84.56 18  D 1 
ATOM 3755 O O   . LYS D 4 18  ? 18.271  -9.636  20.321  1.00 81.26 18  D 1 
ATOM 3756 C CB  . LYS D 4 18  ? 21.219  -8.118  20.613  1.00 80.16 18  D 1 
ATOM 3757 C CG  . LYS D 4 18  ? 21.359  -9.303  21.562  1.00 72.37 18  D 1 
ATOM 3758 C CD  . LYS D 4 18  ? 22.542  -9.103  22.522  1.00 65.32 18  D 1 
ATOM 3759 C CE  . LYS D 4 18  ? 22.682  -10.360 23.384  1.00 57.14 18  D 1 
ATOM 3760 N NZ  . LYS D 4 18  ? 23.866  -10.318 24.274  1.00 49.77 18  D 1 
ATOM 3761 N N   . ARG D 4 19  ? 18.067  -7.403  20.337  1.00 84.72 19  D 1 
ATOM 3762 C CA  . ARG D 4 19  ? 16.663  -7.409  20.759  1.00 85.16 19  D 1 
ATOM 3763 C C   . ARG D 4 19  ? 15.738  -7.996  19.697  1.00 86.97 19  D 1 
ATOM 3764 O O   . ARG D 4 19  ? 14.817  -8.723  20.043  1.00 83.27 19  D 1 
ATOM 3765 C CB  . ARG D 4 19  ? 16.233  -5.985  21.129  1.00 81.27 19  D 1 
ATOM 3766 C CG  . ARG D 4 19  ? 14.764  -5.960  21.572  1.00 75.47 19  D 1 
ATOM 3767 C CD  . ARG D 4 19  ? 14.366  -4.557  22.024  1.00 71.60 19  D 1 
ATOM 3768 N NE  . ARG D 4 19  ? 12.950  -4.501  22.377  1.00 65.23 19  D 1 
ATOM 3769 C CZ  . ARG D 4 19  ? 12.353  -3.539  23.051  1.00 59.04 19  D 1 
ATOM 3770 N NH1 . ARG D 4 19  ? 12.996  -2.480  23.457  1.00 54.62 19  D 1 
ATOM 3771 N NH2 . ARG D 4 19  ? 11.101  -3.626  23.331  1.00 52.54 19  D 1 
ATOM 3772 N N   . GLU D 4 20  ? 15.948  -7.652  18.428  1.00 84.78 20  D 1 
ATOM 3773 C CA  . GLU D 4 20  ? 15.160  -8.217  17.331  1.00 84.85 20  D 1 
ATOM 3774 C C   . GLU D 4 20  ? 15.364  -9.737  17.251  1.00 86.05 20  D 1 
ATOM 3775 O O   . GLU D 4 20  ? 14.404  -10.473 17.071  1.00 84.35 20  D 1 
ATOM 3776 C CB  . GLU D 4 20  ? 15.505  -7.483  16.016  1.00 82.27 20  D 1 
ATOM 3777 C CG  . GLU D 4 20  ? 14.653  -7.925  14.810  1.00 74.47 20  D 1 
ATOM 3778 C CD  . GLU D 4 20  ? 14.820  -7.037  13.545  1.00 67.73 20  D 1 
ATOM 3779 O OE1 . GLU D 4 20  ? 13.849  -6.934  12.741  1.00 63.18 20  D 1 
ATOM 3780 O OE2 . GLU D 4 20  ? 15.880  -6.417  13.331  1.00 63.25 20  D 1 
ATOM 3781 N N   . GLU D 4 21  ? 16.580  -10.207 17.442  1.00 86.81 21  D 1 
ATOM 3782 C CA  . GLU D 4 21  ? 16.884  -11.635 17.472  1.00 86.87 21  D 1 
ATOM 3783 C C   . GLU D 4 21  ? 16.252  -12.340 18.679  1.00 88.02 21  D 1 
ATOM 3784 O O   . GLU D 4 21  ? 15.681  -13.422 18.531  1.00 85.41 21  D 1 
ATOM 3785 C CB  . GLU D 4 21  ? 18.411  -11.808 17.455  1.00 83.95 21  D 1 
ATOM 3786 C CG  . GLU D 4 21  ? 18.822  -13.262 17.240  1.00 73.46 21  D 1 
ATOM 3787 C CD  . GLU D 4 21  ? 20.351  -13.468 17.214  1.00 65.13 21  D 1 
ATOM 3788 O OE1 . GLU D 4 21  ? 20.757  -14.629 17.036  1.00 58.88 21  D 1 
ATOM 3789 O OE2 . GLU D 4 21  ? 21.098  -12.474 17.396  1.00 58.30 21  D 1 
ATOM 3790 N N   . GLU D 4 22  ? 16.291  -11.716 19.856  1.00 87.40 22  D 1 
ATOM 3791 C CA  . GLU D 4 22  ? 15.612  -12.229 21.049  1.00 87.97 22  D 1 
ATOM 3792 C C   . GLU D 4 22  ? 14.092  -12.314 20.818  1.00 89.12 22  D 1 
ATOM 3793 O O   . GLU D 4 22  ? 13.491  -13.352 21.061  1.00 85.81 22  D 1 
ATOM 3794 C CB  . GLU D 4 22  ? 15.985  -11.355 22.256  1.00 85.51 22  D 1 
ATOM 3795 C CG  . GLU D 4 22  ? 15.509  -11.926 23.607  1.00 75.89 22  D 1 
ATOM 3796 C CD  . GLU D 4 22  ? 15.861  -11.020 24.813  1.00 65.60 22  D 1 
ATOM 3797 O OE1 . GLU D 4 22  ? 15.423  -11.329 25.941  1.00 59.23 22  D 1 
ATOM 3798 O OE2 . GLU D 4 22  ? 16.558  -9.997  24.644  1.00 59.54 22  D 1 
ATOM 3799 N N   . GLU D 4 23  ? 13.497  -11.263 20.255  1.00 87.97 23  D 1 
ATOM 3800 C CA  . GLU D 4 23  ? 12.070  -11.220 19.911  1.00 88.04 23  D 1 
ATOM 3801 C C   . GLU D 4 23  ? 11.698  -12.287 18.864  1.00 89.68 23  D 1 
ATOM 3802 O O   . GLU D 4 23  ? 10.626  -12.882 18.936  1.00 86.54 23  D 1 
ATOM 3803 C CB  . GLU D 4 23  ? 11.723  -9.793  19.444  1.00 84.67 23  D 1 
ATOM 3804 C CG  . GLU D 4 23  ? 10.226  -9.503  19.267  1.00 74.34 23  D 1 
ATOM 3805 C CD  . GLU D 4 23  ? 9.911   -8.023  18.916  1.00 67.08 23  D 1 
ATOM 3806 O OE1 . GLU D 4 23  ? 8.711   -7.663  18.832  1.00 60.27 23  D 1 
ATOM 3807 O OE2 . GLU D 4 23  ? 10.834  -7.198  18.721  1.00 60.96 23  D 1 
ATOM 3808 N N   . PHE D 4 24  ? 12.597  -12.592 17.920  1.00 89.27 24  D 1 
ATOM 3809 C CA  . PHE D 4 24  ? 12.384  -13.661 16.949  1.00 91.07 24  D 1 
ATOM 3810 C C   . PHE D 4 24  ? 12.523  -15.066 17.548  1.00 91.97 24  D 1 
ATOM 3811 O O   . PHE D 4 24  ? 11.948  -16.004 17.015  1.00 88.12 24  D 1 
ATOM 3812 C CB  . PHE D 4 24  ? 13.356  -13.512 15.774  1.00 88.72 24  D 1 
ATOM 3813 C CG  . PHE D 4 24  ? 13.119  -12.347 14.828  1.00 89.08 24  D 1 
ATOM 3814 C CD1 . PHE D 4 24  ? 11.974  -11.534 14.906  1.00 82.74 24  D 1 
ATOM 3815 C CD2 . PHE D 4 24  ? 14.071  -12.098 13.821  1.00 80.60 24  D 1 
ATOM 3816 C CE1 . PHE D 4 24  ? 11.774  -10.484 13.994  1.00 77.04 24  D 1 
ATOM 3817 C CE2 . PHE D 4 24  ? 13.876  -11.058 12.908  1.00 77.45 24  D 1 
ATOM 3818 C CZ  . PHE D 4 24  ? 12.732  -10.250 12.988  1.00 77.84 24  D 1 
ATOM 3819 N N   . ASN D 4 25  ? 13.288  -15.219 18.613  1.00 90.82 25  D 1 
ATOM 3820 C CA  . ASN D 4 25  ? 13.466  -16.510 19.260  1.00 91.51 25  D 1 
ATOM 3821 C C   . ASN D 4 25  ? 12.374  -16.820 20.289  1.00 91.99 25  D 1 
ATOM 3822 O O   . ASN D 4 25  ? 12.016  -17.987 20.441  1.00 87.73 25  D 1 
ATOM 3823 C CB  . ASN D 4 25  ? 14.862  -16.568 19.886  1.00 89.47 25  D 1 
ATOM 3824 C CG  . ASN D 4 25  ? 15.975  -16.712 18.857  1.00 85.92 25  D 1 
ATOM 3825 O OD1 . ASN D 4 25  ? 15.917  -17.497 17.921  1.00 77.26 25  D 1 
ATOM 3826 N ND2 . ASN D 4 25  ? 17.053  -15.986 19.025  1.00 75.52 25  D 1 
ATOM 3827 N N   . THR D 4 26  ? 11.853  -15.790 20.981  1.00 92.28 26  D 1 
ATOM 3828 C CA  . THR D 4 26  ? 10.894  -15.962 22.090  1.00 92.02 26  D 1 
ATOM 3829 C C   . THR D 4 26  ? 9.470   -15.555 21.746  1.00 92.04 26  D 1 
ATOM 3830 O O   . THR D 4 26  ? 8.530   -16.007 22.391  1.00 84.11 26  D 1 
ATOM 3831 C CB  . THR D 4 26  ? 11.349  -15.169 23.327  1.00 89.03 26  D 1 
ATOM 3832 O OG1 . THR D 4 26  ? 11.394  -13.787 23.042  1.00 79.43 26  D 1 
ATOM 3833 C CG2 . THR D 4 26  ? 12.735  -15.586 23.816  1.00 77.75 26  D 1 
ATOM 3834 N N   . GLY D 4 27  ? 9.291   -14.690 20.758  1.00 91.98 27  D 1 
ATOM 3835 C CA  . GLY D 4 27  ? 7.993   -14.200 20.346  1.00 92.63 27  D 1 
ATOM 3836 C C   . GLY D 4 27  ? 7.268   -15.100 19.333  1.00 94.22 27  D 1 
ATOM 3837 O O   . GLY D 4 27  ? 7.778   -16.146 18.939  1.00 91.38 27  D 1 
ATOM 3838 N N   . PRO D 4 28  ? 6.106   -14.664 18.836  1.00 94.83 28  D 1 
ATOM 3839 C CA  . PRO D 4 28  ? 5.319   -15.418 17.848  1.00 94.96 28  D 1 
ATOM 3840 C C   . PRO D 4 28  ? 6.084   -15.769 16.573  1.00 95.19 28  D 1 
ATOM 3841 O O   . PRO D 4 28  ? 5.825   -16.796 15.951  1.00 92.55 28  D 1 
ATOM 3842 C CB  . PRO D 4 28  ? 4.133   -14.508 17.525  1.00 93.37 28  D 1 
ATOM 3843 C CG  . PRO D 4 28  ? 3.971   -13.663 18.774  1.00 91.94 28  D 1 
ATOM 3844 C CD  . PRO D 4 28  ? 5.401   -13.484 19.261  1.00 94.19 28  D 1 
ATOM 3845 N N   . LEU D 4 29  ? 7.051   -14.949 16.180  1.00 94.91 29  D 1 
ATOM 3846 C CA  . LEU D 4 29  ? 7.894   -15.207 15.010  1.00 95.22 29  D 1 
ATOM 3847 C C   . LEU D 4 29  ? 8.898   -16.353 15.225  1.00 95.15 29  D 1 
ATOM 3848 O O   . LEU D 4 29  ? 9.530   -16.782 14.258  1.00 92.41 29  D 1 
ATOM 3849 C CB  . LEU D 4 29  ? 8.587   -13.911 14.563  1.00 94.45 29  D 1 
ATOM 3850 C CG  . LEU D 4 29  ? 7.627   -12.790 14.117  1.00 92.80 29  D 1 
ATOM 3851 C CD1 . LEU D 4 29  ? 8.430   -11.554 13.689  1.00 85.78 29  D 1 
ATOM 3852 C CD2 . LEU D 4 29  ? 6.767   -13.198 12.921  1.00 84.34 29  D 1 
ATOM 3853 N N   . SER D 4 30  ? 8.993   -16.896 16.432  1.00 94.77 30  D 1 
ATOM 3854 C CA  . SER D 4 30  ? 9.776   -18.102 16.717  1.00 94.35 30  D 1 
ATOM 3855 C C   . SER D 4 30  ? 9.358   -19.295 15.862  1.00 94.52 30  D 1 
ATOM 3856 O O   . SER D 4 30  ? 10.218  -20.083 15.480  1.00 92.46 30  D 1 
ATOM 3857 C CB  . SER D 4 30  ? 9.665   -18.483 18.193  1.00 93.06 30  D 1 
ATOM 3858 O OG  . SER D 4 30  ? 8.332   -18.829 18.516  1.00 84.82 30  D 1 
ATOM 3859 N N   . VAL D 4 31  ? 8.095   -19.387 15.450  1.00 94.55 31  D 1 
ATOM 3860 C CA  . VAL D 4 31  ? 7.614   -20.398 14.495  1.00 94.45 31  D 1 
ATOM 3861 C C   . VAL D 4 31  ? 8.431   -20.354 13.196  1.00 94.72 31  D 1 
ATOM 3862 O O   . VAL D 4 31  ? 8.866   -21.388 12.683  1.00 93.24 31  D 1 
ATOM 3863 C CB  . VAL D 4 31  ? 6.120   -20.176 14.175  1.00 93.38 31  D 1 
ATOM 3864 C CG1 . VAL D 4 31  ? 5.592   -21.163 13.132  1.00 89.51 31  D 1 
ATOM 3865 C CG2 . VAL D 4 31  ? 5.254   -20.331 15.430  1.00 88.84 31  D 1 
ATOM 3866 N N   . LEU D 4 32  ? 8.710   -19.152 12.686  1.00 95.33 32  D 1 
ATOM 3867 C CA  . LEU D 4 32  ? 9.516   -18.962 11.482  1.00 95.22 32  D 1 
ATOM 3868 C C   . LEU D 4 32  ? 11.005  -19.199 11.765  1.00 95.13 32  D 1 
ATOM 3869 O O   . LEU D 4 32  ? 11.678  -19.843 10.961  1.00 93.32 32  D 1 
ATOM 3870 C CB  . LEU D 4 32  ? 9.293   -17.554 10.912  1.00 94.82 32  D 1 
ATOM 3871 C CG  . LEU D 4 32  ? 7.839   -17.232 10.535  1.00 94.38 32  D 1 
ATOM 3872 C CD1 . LEU D 4 32  ? 7.769   -15.806 9.987   1.00 91.69 32  D 1 
ATOM 3873 C CD2 . LEU D 4 32  ? 7.298   -18.194 9.467   1.00 90.92 32  D 1 
ATOM 3874 N N   . THR D 4 33  ? 11.505  -18.747 12.911  1.00 95.15 33  D 1 
ATOM 3875 C CA  . THR D 4 33  ? 12.892  -18.974 13.332  1.00 94.70 33  D 1 
ATOM 3876 C C   . THR D 4 33  ? 13.212  -20.459 13.427  1.00 94.36 33  D 1 
ATOM 3877 O O   . THR D 4 33  ? 14.243  -20.909 12.922  1.00 93.09 33  D 1 
ATOM 3878 C CB  . THR D 4 33  ? 13.165  -18.300 14.685  1.00 93.96 33  D 1 
ATOM 3879 O OG1 . THR D 4 33  ? 12.897  -16.919 14.612  1.00 83.69 33  D 1 
ATOM 3880 C CG2 . THR D 4 33  ? 14.626  -18.421 15.109  1.00 80.12 33  D 1 
ATOM 3881 N N   . GLN D 4 34  ? 12.320  -21.240 14.015  1.00 93.31 34  D 1 
ATOM 3882 C CA  . GLN D 4 34  ? 12.484  -22.690 14.135  1.00 92.59 34  D 1 
ATOM 3883 C C   . GLN D 4 34  ? 12.406  -23.374 12.762  1.00 92.70 34  D 1 
ATOM 3884 O O   . GLN D 4 34  ? 13.202  -24.263 12.490  1.00 91.05 34  D 1 
ATOM 3885 C CB  . GLN D 4 34  ? 11.416  -23.242 15.070  1.00 91.15 34  D 1 
ATOM 3886 C CG  . GLN D 4 34  ? 11.662  -22.847 16.546  1.00 82.98 34  D 1 
ATOM 3887 C CD  . GLN D 4 34  ? 10.541  -23.350 17.455  1.00 77.88 34  D 1 
ATOM 3888 O OE1 . GLN D 4 34  ? 9.675   -24.082 17.036  1.00 69.25 34  D 1 
ATOM 3889 N NE2 . GLN D 4 34  ? 10.526  -23.004 18.710  1.00 65.67 34  D 1 
ATOM 3890 N N   . SER D 4 35  ? 11.531  -22.919 11.870  1.00 92.94 35  D 1 
ATOM 3891 C CA  . SER D 4 35  ? 11.489  -23.434 10.496  1.00 92.47 35  D 1 
ATOM 3892 C C   . SER D 4 35  ? 12.803  -23.180 9.745   1.00 93.05 35  D 1 
ATOM 3893 O O   . SER D 4 35  ? 13.280  -24.075 9.056   1.00 91.44 35  D 1 
ATOM 3894 C CB  . SER D 4 35  ? 10.327  -22.815 9.723   1.00 91.46 35  D 1 
ATOM 3895 O OG  . SER D 4 35  ? 10.304  -23.292 8.396   1.00 78.96 35  D 1 
ATOM 3896 N N   . VAL D 4 36  ? 13.403  -21.998 9.907   1.00 94.64 36  D 1 
ATOM 3897 C CA  . VAL D 4 36  ? 14.710  -21.683 9.302   1.00 94.53 36  D 1 
ATOM 3898 C C   . VAL D 4 36  ? 15.818  -22.557 9.895   1.00 94.35 36  D 1 
ATOM 3899 O O   . VAL D 4 36  ? 16.579  -23.158 9.145   1.00 92.44 36  D 1 
ATOM 3900 C CB  . VAL D 4 36  ? 15.052  -20.194 9.464   1.00 93.85 36  D 1 
ATOM 3901 C CG1 . VAL D 4 36  ? 16.469  -19.862 8.969   1.00 89.24 36  D 1 
ATOM 3902 C CG2 . VAL D 4 36  ? 14.089  -19.322 8.652   1.00 89.35 36  D 1 
ATOM 3903 N N   . LYS D 4 37  ? 15.899  -22.654 11.234  1.00 94.37 37  D 1 
ATOM 3904 C CA  . LYS D 4 37  ? 16.955  -23.409 11.929  1.00 94.03 37  D 1 
ATOM 3905 C C   . LYS D 4 37  ? 16.884  -24.912 11.652  1.00 93.87 37  D 1 
ATOM 3906 O O   . LYS D 4 37  ? 17.909  -25.529 11.395  1.00 91.04 37  D 1 
ATOM 3907 C CB  . LYS D 4 37  ? 16.877  -23.143 13.441  1.00 92.97 37  D 1 
ATOM 3908 C CG  . LYS D 4 37  ? 17.384  -21.740 13.830  1.00 83.41 37  D 1 
ATOM 3909 C CD  . LYS D 4 37  ? 17.260  -21.520 15.345  1.00 79.00 37  D 1 
ATOM 3910 C CE  . LYS D 4 37  ? 17.771  -20.129 15.741  1.00 70.32 37  D 1 
ATOM 3911 N NZ  . LYS D 4 37  ? 17.625  -19.854 17.200  1.00 61.84 37  D 1 
ATOM 3912 N N   . ASN D 4 38  ? 15.682  -25.474 11.676  1.00 93.26 38  D 1 
ATOM 3913 C CA  . ASN D 4 38  ? 15.477  -26.914 11.544  1.00 92.85 38  D 1 
ATOM 3914 C C   . ASN D 4 38  ? 15.207  -27.353 10.094  1.00 93.08 38  D 1 
ATOM 3915 O O   . ASN D 4 38  ? 14.984  -28.536 9.845   1.00 89.60 38  D 1 
ATOM 3916 C CB  . ASN D 4 38  ? 14.345  -27.347 12.490  1.00 91.11 38  D 1 
ATOM 3917 C CG  . ASN D 4 38  ? 14.624  -27.052 13.965  1.00 87.44 38  D 1 
ATOM 3918 O OD1 . ASN D 4 38  ? 15.715  -26.722 14.385  1.00 77.98 38  D 1 
ATOM 3919 N ND2 . ASN D 4 38  ? 13.621  -27.177 14.804  1.00 78.48 38  D 1 
ATOM 3920 N N   . ASN D 4 39  ? 15.182  -26.406 9.152   1.00 93.28 39  D 1 
ATOM 3921 C CA  . ASN D 4 39  ? 14.845  -26.637 7.746   1.00 93.58 39  D 1 
ATOM 3922 C C   . ASN D 4 39  ? 13.512  -27.397 7.564   1.00 93.74 39  D 1 
ATOM 3923 O O   . ASN D 4 39  ? 13.380  -28.271 6.694   1.00 90.90 39  D 1 
ATOM 3924 C CB  . ASN D 4 39  ? 16.061  -27.264 7.044   1.00 91.79 39  D 1 
ATOM 3925 C CG  . ASN D 4 39  ? 16.007  -27.144 5.532   1.00 85.93 39  D 1 
ATOM 3926 O OD1 . ASN D 4 39  ? 15.267  -26.385 4.942   1.00 75.89 39  D 1 
ATOM 3927 N ND2 . ASN D 4 39  ? 16.840  -27.907 4.843   1.00 73.32 39  D 1 
ATOM 3928 N N   . THR D 4 40  ? 12.528  -27.091 8.406   1.00 93.12 40  D 1 
ATOM 3929 C CA  . THR D 4 40  ? 11.209  -27.721 8.386   1.00 93.03 40  D 1 
ATOM 3930 C C   . THR D 4 40  ? 10.262  -27.015 7.420   1.00 93.59 40  D 1 
ATOM 3931 O O   . THR D 4 40  ? 10.442  -25.845 7.079   1.00 91.65 40  D 1 
ATOM 3932 C CB  . THR D 4 40  ? 10.577  -27.807 9.786   1.00 90.81 40  D 1 
ATOM 3933 O OG1 . THR D 4 40  ? 10.464  -26.531 10.362  1.00 80.99 40  D 1 
ATOM 3934 C CG2 . THR D 4 40  ? 11.399  -28.667 10.726  1.00 80.63 40  D 1 
ATOM 3935 N N   . GLN D 4 41  ? 9.238   -27.737 6.973   1.00 94.35 41  D 1 
ATOM 3936 C CA  . GLN D 4 41  ? 8.188   -27.148 6.153   1.00 94.52 41  D 1 
ATOM 3937 C C   . GLN D 4 41  ? 7.193   -26.366 7.010   1.00 95.03 41  D 1 
ATOM 3938 O O   . GLN D 4 41  ? 6.885   -26.728 8.143   1.00 93.37 41  D 1 
ATOM 3939 C CB  . GLN D 4 41  ? 7.490   -28.223 5.318   1.00 92.84 41  D 1 
ATOM 3940 C CG  . GLN D 4 41  ? 8.414   -28.764 4.221   1.00 86.75 41  D 1 
ATOM 3941 C CD  . GLN D 4 41  ? 7.727   -29.797 3.323   1.00 86.97 41  D 1 
ATOM 3942 O OE1 . GLN D 4 41  ? 6.688   -30.345 3.637   1.00 78.13 41  D 1 
ATOM 3943 N NE2 . GLN D 4 41  ? 8.279   -30.100 2.173   1.00 75.68 41  D 1 
ATOM 3944 N N   . VAL D 4 42  ? 6.659   -25.288 6.423   1.00 95.69 42  D 1 
ATOM 3945 C CA  . VAL D 4 42  ? 5.532   -24.522 6.960   1.00 96.01 42  D 1 
ATOM 3946 C C   . VAL D 4 42  ? 4.403   -24.491 5.939   1.00 96.36 42  D 1 
ATOM 3947 O O   . VAL D 4 42  ? 4.641   -24.487 4.732   1.00 95.39 42  D 1 
ATOM 3948 C CB  . VAL D 4 42  ? 5.927   -23.094 7.381   1.00 94.82 42  D 1 
ATOM 3949 C CG1 . VAL D 4 42  ? 6.933   -23.121 8.533   1.00 90.41 42  D 1 
ATOM 3950 C CG2 . VAL D 4 42  ? 6.505   -22.267 6.228   1.00 90.13 42  D 1 
ATOM 3951 N N   . LEU D 4 43  ? 3.163   -24.449 6.427   1.00 96.53 43  D 1 
ATOM 3952 C CA  . LEU D 4 43  ? 1.984   -24.236 5.610   1.00 96.51 43  D 1 
ATOM 3953 C C   . LEU D 4 43  ? 1.471   -22.815 5.844   1.00 96.60 43  D 1 
ATOM 3954 O O   . LEU D 4 43  ? 1.076   -22.469 6.950   1.00 95.71 43  D 1 
ATOM 3955 C CB  . LEU D 4 43  ? 0.941   -25.315 5.942   1.00 95.83 43  D 1 
ATOM 3956 C CG  . LEU D 4 43  ? -0.344  -25.211 5.101   1.00 94.37 43  D 1 
ATOM 3957 C CD1 . LEU D 4 43  ? -0.085  -25.519 3.628   1.00 89.32 43  D 1 
ATOM 3958 C CD2 . LEU D 4 43  ? -1.388  -26.204 5.615   1.00 88.01 43  D 1 
ATOM 3959 N N   . ILE D 4 44  ? 1.461   -22.001 4.805   1.00 96.82 44  D 1 
ATOM 3960 C CA  . ILE D 4 44  ? 1.073   -20.593 4.879   1.00 97.04 44  D 1 
ATOM 3961 C C   . ILE D 4 44  ? -0.286  -20.423 4.207   1.00 96.93 44  D 1 
ATOM 3962 O O   . ILE D 4 44  ? -0.427  -20.681 3.018   1.00 96.08 44  D 1 
ATOM 3963 C CB  . ILE D 4 44  ? 2.144   -19.692 4.238   1.00 96.85 44  D 1 
ATOM 3964 C CG1 . ILE D 4 44  ? 3.544   -19.946 4.851   1.00 95.35 44  D 1 
ATOM 3965 C CG2 . ILE D 4 44  ? 1.741   -18.214 4.387   1.00 95.36 44  D 1 
ATOM 3966 C CD1 . ILE D 4 44  ? 4.685   -19.201 4.159   1.00 91.74 44  D 1 
ATOM 3967 N N   . ASN D 4 45  ? -1.276  -19.929 4.952   1.00 96.32 45  D 1 
ATOM 3968 C CA  . ASN D 4 45  ? -2.543  -19.505 4.375   1.00 95.93 45  D 1 
ATOM 3969 C C   . ASN D 4 45  ? -2.438  -18.046 3.921   1.00 95.87 45  D 1 
ATOM 3970 O O   . ASN D 4 45  ? -2.093  -17.157 4.701   1.00 94.13 45  D 1 
ATOM 3971 C CB  . ASN D 4 45  ? -3.680  -19.762 5.378   1.00 94.87 45  D 1 
ATOM 3972 C CG  . ASN D 4 45  ? -5.063  -19.582 4.767   1.00 89.20 45  D 1 
ATOM 3973 O OD1 . ASN D 4 45  ? -5.233  -19.345 3.586   1.00 77.69 45  D 1 
ATOM 3974 N ND2 . ASN D 4 45  ? -6.110  -19.704 5.567   1.00 77.59 45  D 1 
ATOM 3975 N N   . CYS D 4 46  ? -2.729  -17.797 2.648   1.00 96.47 46  D 1 
ATOM 3976 C CA  . CYS D 4 46  ? -2.626  -16.486 2.016   1.00 96.27 46  D 1 
ATOM 3977 C C   . CYS D 4 46  ? -4.009  -15.874 1.743   1.00 96.19 46  D 1 
ATOM 3978 O O   . CYS D 4 46  ? -4.984  -16.568 1.489   1.00 92.55 46  D 1 
ATOM 3979 C CB  . CYS D 4 46  ? -1.814  -16.615 0.719   1.00 94.80 46  D 1 
ATOM 3980 S SG  . CYS D 4 46  ? -0.063  -16.954 1.100   1.00 88.33 46  D 1 
ATOM 3981 N N   . ARG D 4 47  ? -4.062  -14.548 1.672   1.00 95.79 47  D 1 
ATOM 3982 C CA  . ARG D 4 47  ? -5.298  -13.769 1.437   1.00 94.74 47  D 1 
ATOM 3983 C C   . ARG D 4 47  ? -6.006  -14.030 0.097   1.00 93.33 47  D 1 
ATOM 3984 O O   . ARG D 4 47  ? -7.089  -13.507 -0.125  1.00 83.11 47  D 1 
ATOM 3985 C CB  . ARG D 4 47  ? -5.005  -12.261 1.562   1.00 92.81 47  D 1 
ATOM 3986 C CG  . ARG D 4 47  ? -4.609  -11.853 2.988   1.00 86.12 47  D 1 
ATOM 3987 C CD  . ARG D 4 47  ? -4.493  -10.324 3.144   1.00 81.76 47  D 1 
ATOM 3988 N NE  . ARG D 4 47  ? -5.807  -9.683  3.072   1.00 78.67 47  D 1 
ATOM 3989 C CZ  . ARG D 4 47  ? -6.053  -8.379  3.163   1.00 74.19 47  D 1 
ATOM 3990 N NH1 . ARG D 4 47  ? -5.100  -7.497  3.309   1.00 65.31 47  D 1 
ATOM 3991 N NH2 . ARG D 4 47  ? -7.279  -7.926  3.117   1.00 67.03 47  D 1 
ATOM 3992 N N   . ASN D 4 48  ? -5.404  -14.767 -0.817  1.00 93.66 48  D 1 
ATOM 3993 C CA  . ASN D 4 48  ? -6.011  -15.176 -2.087  1.00 93.53 48  D 1 
ATOM 3994 C C   . ASN D 4 48  ? -6.685  -16.561 -2.031  1.00 94.23 48  D 1 
ATOM 3995 O O   . ASN D 4 48  ? -6.911  -17.134 -3.090  1.00 89.50 48  D 1 
ATOM 3996 C CB  . ASN D 4 48  ? -4.960  -15.081 -3.205  1.00 90.33 48  D 1 
ATOM 3997 C CG  . ASN D 4 48  ? -3.774  -16.018 -3.021  1.00 87.26 48  D 1 
ATOM 3998 O OD1 . ASN D 4 48  ? -3.488  -16.501 -1.954  1.00 74.98 48  D 1 
ATOM 3999 N ND2 . ASN D 4 48  ? -3.019  -16.254 -4.075  1.00 79.42 48  D 1 
ATOM 4000 N N   . ASN D 4 49  ? -6.964  -17.087 -0.857  1.00 93.61 49  D 1 
ATOM 4001 C CA  . ASN D 4 49  ? -7.471  -18.451 -0.640  1.00 93.70 49  D 1 
ATOM 4002 C C   . ASN D 4 49  ? -6.567  -19.536 -1.242  1.00 94.68 49  D 1 
ATOM 4003 O O   . ASN D 4 49  ? -7.029  -20.598 -1.646  1.00 90.64 49  D 1 
ATOM 4004 C CB  . ASN D 4 49  ? -8.940  -18.556 -1.080  1.00 91.01 49  D 1 
ATOM 4005 C CG  . ASN D 4 49  ? -9.874  -17.655 -0.296  1.00 81.65 49  D 1 
ATOM 4006 O OD1 . ASN D 4 49  ? -9.522  -17.037 0.683   1.00 70.87 49  D 1 
ATOM 4007 N ND2 . ASN D 4 49  ? -11.121 -17.555 -0.727  1.00 69.60 49  D 1 
ATOM 4008 N N   . LYS D 4 50  ? -5.259  -19.269 -1.311  1.00 95.46 50  D 1 
ATOM 4009 C CA  . LYS D 4 50  ? -4.245  -20.255 -1.683  1.00 95.75 50  D 1 
ATOM 4010 C C   . LYS D 4 50  ? -3.383  -20.574 -0.479  1.00 95.98 50  D 1 
ATOM 4011 O O   . LYS D 4 50  ? -3.112  -19.707 0.342   1.00 93.90 50  D 1 
ATOM 4012 C CB  . LYS D 4 50  ? -3.411  -19.760 -2.862  1.00 94.67 50  D 1 
ATOM 4013 C CG  . LYS D 4 50  ? -4.224  -19.538 -4.149  1.00 92.28 50  D 1 
ATOM 4014 C CD  . LYS D 4 50  ? -3.252  -19.219 -5.286  1.00 87.55 50  D 1 
ATOM 4015 C CE  . LYS D 4 50  ? -3.873  -19.036 -6.657  1.00 83.36 50  D 1 
ATOM 4016 N NZ  . LYS D 4 50  ? -2.790  -18.839 -7.666  1.00 74.99 50  D 1 
ATOM 4017 N N   . LYS D 4 51  ? -2.935  -21.832 -0.396  1.00 95.51 51  D 1 
ATOM 4018 C CA  . LYS D 4 51  ? -2.025  -22.305 0.622   1.00 95.64 51  D 1 
ATOM 4019 C C   . LYS D 4 51  ? -0.651  -22.542 0.011   1.00 96.02 51  D 1 
ATOM 4020 O O   . LYS D 4 51  ? -0.560  -23.035 -1.112  1.00 94.77 51  D 1 
ATOM 4021 C CB  . LYS D 4 51  ? -2.598  -23.566 1.303   1.00 94.60 51  D 1 
ATOM 4022 C CG  . LYS D 4 51  ? -3.920  -23.280 2.056   1.00 91.60 51  D 1 
ATOM 4023 C CD  . LYS D 4 51  ? -4.456  -24.518 2.787   1.00 86.78 51  D 1 
ATOM 4024 C CE  . LYS D 4 51  ? -5.759  -24.181 3.542   1.00 81.91 51  D 1 
ATOM 4025 N NZ  . LYS D 4 51  ? -6.283  -25.295 4.382   1.00 72.30 51  D 1 
ATOM 4026 N N   . LEU D 4 52  ? 0.409   -22.173 0.718   1.00 96.50 52  D 1 
ATOM 4027 C CA  . LEU D 4 52  ? 1.790   -22.390 0.305   1.00 96.73 52  D 1 
ATOM 4028 C C   . LEU D 4 52  ? 2.448   -23.353 1.288   1.00 96.63 52  D 1 
ATOM 4029 O O   . LEU D 4 52  ? 2.581   -23.010 2.458   1.00 95.51 52  D 1 
ATOM 4030 C CB  . LEU D 4 52  ? 2.551   -21.054 0.256   1.00 96.54 52  D 1 
ATOM 4031 C CG  . LEU D 4 52  ? 1.961   -19.966 -0.665  1.00 95.57 52  D 1 
ATOM 4032 C CD1 . LEU D 4 52  ? 2.777   -18.688 -0.539  1.00 93.20 52  D 1 
ATOM 4033 C CD2 . LEU D 4 52  ? 1.971   -20.392 -2.126  1.00 92.97 52  D 1 
ATOM 4034 N N   . LEU D 4 53  ? 2.860   -24.514 0.827   1.00 96.40 53  D 1 
ATOM 4035 C CA  . LEU D 4 53  ? 3.659   -25.447 1.600   1.00 96.21 53  D 1 
ATOM 4036 C C   . LEU D 4 53  ? 5.114   -25.328 1.157   1.00 96.11 53  D 1 
ATOM 4037 O O   . LEU D 4 53  ? 5.410   -25.609 -0.003  1.00 94.56 53  D 1 
ATOM 4038 C CB  . LEU D 4 53  ? 3.102   -26.868 1.402   1.00 95.35 53  D 1 
ATOM 4039 C CG  . LEU D 4 53  ? 3.862   -27.957 2.178   1.00 93.74 53  D 1 
ATOM 4040 C CD1 . LEU D 4 53  ? 3.675   -27.826 3.687   1.00 88.87 53  D 1 
ATOM 4041 C CD2 . LEU D 4 53  ? 3.355   -29.339 1.754   1.00 86.95 53  D 1 
ATOM 4042 N N   . GLY D 4 54  ? 6.023   -24.917 2.046   1.00 95.74 54  D 1 
ATOM 4043 C CA  . GLY D 4 54  ? 7.424   -24.746 1.673   1.00 95.56 54  D 1 
ATOM 4044 C C   . GLY D 4 54  ? 8.347   -24.550 2.868   1.00 95.70 54  D 1 
ATOM 4045 O O   . GLY D 4 54  ? 7.911   -24.529 4.016   1.00 94.23 54  D 1 
ATOM 4046 N N   . ARG D 4 55  ? 9.644   -24.402 2.585   1.00 96.09 55  D 1 
ATOM 4047 C CA  . ARG D 4 55  ? 10.682  -24.187 3.594   1.00 95.64 55  D 1 
ATOM 4048 C C   . ARG D 4 55  ? 11.049  -22.708 3.663   1.00 95.94 55  D 1 
ATOM 4049 O O   . ARG D 4 55  ? 11.254  -22.084 2.630   1.00 94.29 55  D 1 
ATOM 4050 C CB  . ARG D 4 55  ? 11.915  -25.051 3.296   1.00 94.36 55  D 1 
ATOM 4051 C CG  . ARG D 4 55  ? 11.574  -26.552 3.346   1.00 89.48 55  D 1 
ATOM 4052 C CD  . ARG D 4 55  ? 12.798  -27.394 3.023   1.00 85.35 55  D 1 
ATOM 4053 N NE  . ARG D 4 55  ? 12.456  -28.832 2.945   1.00 81.71 55  D 1 
ATOM 4054 C CZ  . ARG D 4 55  ? 13.074  -29.842 3.537   1.00 78.39 55  D 1 
ATOM 4055 N NH1 . ARG D 4 55  ? 14.115  -29.671 4.291   1.00 67.41 55  D 1 
ATOM 4056 N NH2 . ARG D 4 55  ? 12.641  -31.050 3.381   1.00 71.70 55  D 1 
ATOM 4057 N N   . VAL D 4 56  ? 11.161  -22.155 4.867   1.00 95.68 56  D 1 
ATOM 4058 C CA  . VAL D 4 56  ? 11.552  -20.753 5.070   1.00 95.80 56  D 1 
ATOM 4059 C C   . VAL D 4 56  ? 13.072  -20.652 5.079   1.00 95.78 56  D 1 
ATOM 4060 O O   . VAL D 4 56  ? 13.716  -21.200 5.967   1.00 94.28 56  D 1 
ATOM 4061 C CB  . VAL D 4 56  ? 10.946  -20.165 6.349   1.00 95.37 56  D 1 
ATOM 4062 C CG1 . VAL D 4 56  ? 11.225  -18.664 6.452   1.00 92.43 56  D 1 
ATOM 4063 C CG2 . VAL D 4 56  ? 9.429   -20.341 6.406   1.00 92.25 56  D 1 
ATOM 4064 N N   . LYS D 4 57  ? 13.654  -19.913 4.127   1.00 95.76 57  D 1 
ATOM 4065 C CA  . LYS D 4 57  ? 15.088  -19.598 4.105   1.00 95.37 57  D 1 
ATOM 4066 C C   . LYS D 4 57  ? 15.417  -18.347 4.913   1.00 95.27 57  D 1 
ATOM 4067 O O   . LYS D 4 57  ? 16.441  -18.290 5.585   1.00 92.90 57  D 1 
ATOM 4068 C CB  . LYS D 4 57  ? 15.561  -19.424 2.652   1.00 94.16 57  D 1 
ATOM 4069 C CG  . LYS D 4 57  ? 16.034  -20.747 2.023   1.00 85.99 57  D 1 
ATOM 4070 C CD  . LYS D 4 57  ? 17.352  -21.220 2.639   1.00 83.22 57  D 1 
ATOM 4071 C CE  . LYS D 4 57  ? 17.925  -22.387 1.826   1.00 79.04 57  D 1 
ATOM 4072 N NZ  . LYS D 4 57  ? 19.350  -22.649 2.109   1.00 71.47 57  D 1 
ATOM 4073 N N   . ALA D 4 58  ? 14.567  -17.341 4.841   1.00 95.54 58  D 1 
ATOM 4074 C CA  . ALA D 4 58  ? 14.714  -16.112 5.594   1.00 95.70 58  D 1 
ATOM 4075 C C   . ALA D 4 58  ? 13.365  -15.424 5.764   1.00 96.24 58  D 1 
ATOM 4076 O O   . ALA D 4 58  ? 12.478  -15.558 4.922   1.00 95.03 58  D 1 
ATOM 4077 C CB  . ALA D 4 58  ? 15.708  -15.197 4.882   1.00 94.59 58  D 1 
ATOM 4078 N N   . PHE D 4 59  ? 13.239  -14.622 6.822   1.00 95.53 59  D 1 
ATOM 4079 C CA  . PHE D 4 59  ? 12.066  -13.795 7.071   1.00 95.65 59  D 1 
ATOM 4080 C C   . PHE D 4 59  ? 12.453  -12.469 7.723   1.00 95.37 59  D 1 
ATOM 4081 O O   . PHE D 4 59  ? 13.597  -12.260 8.135   1.00 93.47 59  D 1 
ATOM 4082 C CB  . PHE D 4 59  ? 11.040  -14.579 7.914   1.00 95.29 59  D 1 
ATOM 4083 C CG  . PHE D 4 59  ? 11.470  -14.820 9.344   1.00 96.09 59  D 1 
ATOM 4084 C CD1 . PHE D 4 59  ? 12.335  -15.884 9.658   1.00 94.64 59  D 1 
ATOM 4085 C CD2 . PHE D 4 59  ? 11.024  -13.972 10.365  1.00 94.23 59  D 1 
ATOM 4086 C CE1 . PHE D 4 59  ? 12.757  -16.091 10.974  1.00 93.34 59  D 1 
ATOM 4087 C CE2 . PHE D 4 59  ? 11.441  -14.170 11.683  1.00 93.59 59  D 1 
ATOM 4088 C CZ  . PHE D 4 59  ? 12.311  -15.228 11.994  1.00 93.85 59  D 1 
ATOM 4089 N N   . ASP D 4 60  ? 11.511  -11.544 7.819   1.00 94.98 60  D 1 
ATOM 4090 C CA  . ASP D 4 60  ? 11.648  -10.308 8.590   1.00 94.71 60  D 1 
ATOM 4091 C C   . ASP D 4 60  ? 10.432  -10.063 9.492   1.00 94.80 60  D 1 
ATOM 4092 O O   . ASP D 4 60  ? 9.431   -10.781 9.456   1.00 92.48 60  D 1 
ATOM 4093 C CB  . ASP D 4 60  ? 11.986  -9.128  7.656   1.00 92.99 60  D 1 
ATOM 4094 C CG  . ASP D 4 60  ? 10.859  -8.604  6.767   1.00 92.35 60  D 1 
ATOM 4095 O OD1 . ASP D 4 60  ? 9.675   -8.941  6.975   1.00 88.02 60  D 1 
ATOM 4096 O OD2 . ASP D 4 60  ? 11.156  -7.770  5.879   1.00 88.34 60  D 1 
ATOM 4097 N N   . ARG D 4 61  ? 10.500  -8.992  10.301  1.00 93.63 61  D 1 
ATOM 4098 C CA  . ARG D 4 61  ? 9.431   -8.570  11.211  1.00 93.49 61  D 1 
ATOM 4099 C C   . ARG D 4 61  ? 8.088   -8.231  10.546  1.00 94.00 61  D 1 
ATOM 4100 O O   . ARG D 4 61  ? 7.090   -8.066  11.230  1.00 91.54 61  D 1 
ATOM 4101 C CB  . ARG D 4 61  ? 9.915   -7.381  12.046  1.00 90.90 61  D 1 
ATOM 4102 C CG  . ARG D 4 61  ? 10.246  -6.156  11.176  1.00 79.82 61  D 1 
ATOM 4103 C CD  . ARG D 4 61  ? 10.733  -5.007  12.044  1.00 74.93 61  D 1 
ATOM 4104 N NE  . ARG D 4 61  ? 11.358  -3.953  11.225  1.00 66.68 61  D 1 
ATOM 4105 C CZ  . ARG D 4 61  ? 11.724  -2.766  11.672  1.00 59.47 61  D 1 
ATOM 4106 N NH1 . ARG D 4 61  ? 11.502  -2.405  12.900  1.00 53.98 61  D 1 
ATOM 4107 N NH2 . ARG D 4 61  ? 12.334  -1.943  10.889  1.00 51.88 61  D 1 
ATOM 4108 N N   . HIS D 4 62  ? 8.061   -8.065  9.233   1.00 94.62 62  D 1 
ATOM 4109 C CA  . HIS D 4 62  ? 6.841   -7.851  8.466   1.00 94.90 62  D 1 
ATOM 4110 C C   . HIS D 4 62  ? 6.239   -9.161  7.936   1.00 95.55 62  D 1 
ATOM 4111 O O   . HIS D 4 62  ? 5.252   -9.122  7.205   1.00 93.02 62  D 1 
ATOM 4112 C CB  . HIS D 4 62  ? 7.109   -6.835  7.352   1.00 93.91 62  D 1 
ATOM 4113 C CG  . HIS D 4 62  ? 7.551   -5.496  7.880   1.00 92.91 62  D 1 
ATOM 4114 N ND1 . HIS D 4 62  ? 6.762   -4.618  8.596   1.00 82.84 62  D 1 
ATOM 4115 C CD2 . HIS D 4 62  ? 8.796   -4.908  7.784   1.00 82.55 62  D 1 
ATOM 4116 C CE1 . HIS D 4 62  ? 7.506   -3.538  8.900   1.00 83.37 62  D 1 
ATOM 4117 N NE2 . HIS D 4 62  ? 8.753   -3.678  8.428   1.00 85.11 62  D 1 
ATOM 4118 N N   . CYS D 4 63  ? 6.806   -10.298 8.301   1.00 94.70 63  D 1 
ATOM 4119 C CA  . CYS D 4 63  ? 6.508   -11.615 7.750   1.00 95.30 63  D 1 
ATOM 4120 C C   . CYS D 4 63  ? 6.757   -11.699 6.231   1.00 96.12 63  D 1 
ATOM 4121 O O   . CYS D 4 63  ? 6.158   -12.543 5.563   1.00 94.39 63  D 1 
ATOM 4122 C CB  . CYS D 4 63  ? 5.098   -12.095 8.154   1.00 93.95 63  D 1 
ATOM 4123 S SG  . CYS D 4 63  ? 4.871   -12.060 9.962   1.00 88.51 63  D 1 
ATOM 4124 N N   . ASN D 4 64  ? 7.610   -10.850 5.666   1.00 96.87 64  D 1 
ATOM 4125 C CA  . ASN D 4 64  ? 8.157   -11.142 4.347   1.00 96.92 64  D 1 
ATOM 4126 C C   . ASN D 4 64  ? 9.027   -12.389 4.469   1.00 96.73 64  D 1 
ATOM 4127 O O   . ASN D 4 64  ? 9.761   -12.515 5.449   1.00 95.67 64  D 1 
ATOM 4128 C CB  . ASN D 4 64  ? 8.986   -9.970  3.810   1.00 96.95 64  D 1 
ATOM 4129 C CG  . ASN D 4 64  ? 8.234   -8.659  3.711   1.00 96.55 64  D 1 
ATOM 4130 O OD1 . ASN D 4 64  ? 7.151   -8.556  3.174   1.00 92.24 64  D 1 
ATOM 4131 N ND2 . ASN D 4 64  ? 8.826   -7.585  4.214   1.00 92.19 64  D 1 
ATOM 4132 N N   . MET D 4 65  ? 8.952   -13.285 3.502   1.00 96.44 65  D 1 
ATOM 4133 C CA  . MET D 4 65  ? 9.660   -14.556 3.572   1.00 96.62 65  D 1 
ATOM 4134 C C   . MET D 4 65  ? 10.323  -14.871 2.237   1.00 97.13 65  D 1 
ATOM 4135 O O   . MET D 4 65  ? 9.740   -14.634 1.184   1.00 96.36 65  D 1 
ATOM 4136 C CB  . MET D 4 65  ? 8.700   -15.697 3.949   1.00 95.29 65  D 1 
ATOM 4137 C CG  . MET D 4 65  ? 8.005   -15.483 5.289   1.00 91.58 65  D 1 
ATOM 4138 S SD  . MET D 4 65  ? 6.771   -16.754 5.669   1.00 90.94 65  D 1 
ATOM 4139 C CE  . MET D 4 65  ? 5.829   -15.910 6.927   1.00 82.90 65  D 1 
ATOM 4140 N N   . VAL D 4 66  ? 11.516  -15.437 2.300   1.00 96.92 66  D 1 
ATOM 4141 C CA  . VAL D 4 66  ? 12.103  -16.172 1.175   1.00 96.97 66  D 1 
ATOM 4142 C C   . VAL D 4 66  ? 11.823  -17.647 1.421   1.00 96.87 66  D 1 
ATOM 4143 O O   . VAL D 4 66  ? 12.195  -18.180 2.465   1.00 95.73 66  D 1 
ATOM 4144 C CB  . VAL D 4 66  ? 13.603  -15.895 1.017   1.00 96.44 66  D 1 
ATOM 4145 C CG1 . VAL D 4 66  ? 14.182  -16.670 -0.166  1.00 93.67 66  D 1 
ATOM 4146 C CG2 . VAL D 4 66  ? 13.844  -14.401 0.755   1.00 93.39 66  D 1 
ATOM 4147 N N   . LEU D 4 67  ? 11.141  -18.281 0.471   1.00 96.58 67  D 1 
ATOM 4148 C CA  . LEU D 4 67  ? 10.734  -19.679 0.547   1.00 96.69 67  D 1 
ATOM 4149 C C   . LEU D 4 67  ? 11.422  -20.484 -0.551  1.00 96.66 67  D 1 
ATOM 4150 O O   . LEU D 4 67  ? 11.608  -19.995 -1.664  1.00 95.56 67  D 1 
ATOM 4151 C CB  . LEU D 4 67  ? 9.205   -19.789 0.425   1.00 96.15 67  D 1 
ATOM 4152 C CG  . LEU D 4 67  ? 8.376   -19.021 1.478   1.00 94.78 67  D 1 
ATOM 4153 C CD1 . LEU D 4 67  ? 6.888   -19.110 1.145   1.00 91.35 67  D 1 
ATOM 4154 C CD2 . LEU D 4 67  ? 8.573   -19.598 2.874   1.00 90.68 67  D 1 
ATOM 4155 N N   . GLU D 4 68  ? 11.732  -21.744 -0.228  1.00 96.28 68  D 1 
ATOM 4156 C CA  . GLU D 4 68  ? 12.227  -22.750 -1.167  1.00 96.01 68  D 1 
ATOM 4157 C C   . GLU D 4 68  ? 11.297  -23.956 -1.227  1.00 96.27 68  D 1 
ATOM 4158 O O   . GLU D 4 68  ? 10.602  -24.261 -0.263  1.00 94.75 68  D 1 
ATOM 4159 C CB  . GLU D 4 68  ? 13.633  -23.210 -0.771  1.00 93.91 68  D 1 
ATOM 4160 C CG  . GLU D 4 68  ? 14.699  -22.157 -1.094  1.00 84.90 68  D 1 
ATOM 4161 C CD  . GLU D 4 68  ? 16.131  -22.666 -0.857  1.00 85.33 68  D 1 
ATOM 4162 O OE1 . GLU D 4 68  ? 17.064  -22.079 -1.450  1.00 79.82 68  D 1 
ATOM 4163 O OE2 . GLU D 4 68  ? 16.331  -23.585 -0.040  1.00 79.31 68  D 1 
ATOM 4164 N N   . ASN D 4 69  ? 11.325  -24.647 -2.352  1.00 95.82 69  D 1 
ATOM 4165 C CA  . ASN D 4 69  ? 10.573  -25.876 -2.606  1.00 95.85 69  D 1 
ATOM 4166 C C   . ASN D 4 69  ? 9.099   -25.732 -2.232  1.00 96.15 69  D 1 
ATOM 4167 O O   . ASN D 4 69  ? 8.562   -26.461 -1.406  1.00 94.00 69  D 1 
ATOM 4168 C CB  . ASN D 4 69  ? 11.286  -27.056 -1.912  1.00 94.69 69  D 1 
ATOM 4169 C CG  . ASN D 4 69  ? 12.677  -27.286 -2.464  1.00 89.48 69  D 1 
ATOM 4170 O OD1 . ASN D 4 69  ? 12.964  -27.050 -3.620  1.00 79.66 69  D 1 
ATOM 4171 N ND2 . ASN D 4 69  ? 13.592  -27.757 -1.644  1.00 78.08 69  D 1 
ATOM 4172 N N   . VAL D 4 70  ? 8.456   -24.720 -2.825  1.00 96.65 70  D 1 
ATOM 4173 C CA  . VAL D 4 70  ? 7.090   -24.337 -2.485  1.00 96.91 70  D 1 
ATOM 4174 C C   . VAL D 4 70  ? 6.099   -25.088 -3.365  1.00 97.00 70  D 1 
ATOM 4175 O O   . VAL D 4 70  ? 6.168   -25.043 -4.588  1.00 95.60 70  D 1 
ATOM 4176 C CB  . VAL D 4 70  ? 6.870   -22.831 -2.614  1.00 96.10 70  D 1 
ATOM 4177 C CG1 . VAL D 4 70  ? 5.467   -22.421 -2.149  1.00 92.35 70  D 1 
ATOM 4178 C CG2 . VAL D 4 70  ? 7.892   -22.050 -1.774  1.00 92.60 70  D 1 
ATOM 4179 N N   . LYS D 4 71  ? 5.112   -25.707 -2.725  1.00 96.71 71  D 1 
ATOM 4180 C CA  . LYS D 4 71  ? 3.915   -26.216 -3.369  1.00 96.41 71  D 1 
ATOM 4181 C C   . LYS D 4 71  ? 2.766   -25.251 -3.101  1.00 96.41 71  D 1 
ATOM 4182 O O   . LYS D 4 71  ? 2.301   -25.157 -1.974  1.00 95.38 71  D 1 
ATOM 4183 C CB  . LYS D 4 71  ? 3.655   -27.649 -2.872  1.00 95.67 71  D 1 
ATOM 4184 C CG  . LYS D 4 71  ? 2.527   -28.318 -3.662  1.00 90.42 71  D 1 
ATOM 4185 C CD  . LYS D 4 71  ? 2.358   -29.780 -3.226  1.00 85.41 71  D 1 
ATOM 4186 C CE  . LYS D 4 71  ? 1.265   -30.373 -4.109  1.00 76.72 71  D 1 
ATOM 4187 N NZ  . LYS D 4 71  ? 1.052   -31.828 -3.948  1.00 68.03 71  D 1 
ATOM 4188 N N   . GLU D 4 72  ? 2.316   -24.521 -4.125  1.00 96.46 72  D 1 
ATOM 4189 C CA  . GLU D 4 72  ? 1.101   -23.714 -4.035  1.00 96.59 72  D 1 
ATOM 4190 C C   . GLU D 4 72  ? -0.117  -24.596 -4.300  1.00 96.44 72  D 1 
ATOM 4191 O O   . GLU D 4 72  ? -0.174  -25.274 -5.323  1.00 94.81 72  D 1 
ATOM 4192 C CB  . GLU D 4 72  ? 1.165   -22.517 -4.987  1.00 95.70 72  D 1 
ATOM 4193 C CG  . GLU D 4 72  ? -0.040  -21.570 -4.811  1.00 93.28 72  D 1 
ATOM 4194 C CD  . GLU D 4 72  ? -0.011  -20.341 -5.751  1.00 92.57 72  D 1 
ATOM 4195 O OE1 . GLU D 4 72  ? -0.491  -19.258 -5.358  1.00 87.45 72  D 1 
ATOM 4196 O OE2 . GLU D 4 72  ? 0.427   -20.465 -6.908  1.00 87.08 72  D 1 
ATOM 4197 N N   . MET D 4 73  ? -1.105  -24.564 -3.407  1.00 96.22 73  D 1 
ATOM 4198 C CA  . MET D 4 73  ? -2.322  -25.376 -3.464  1.00 95.79 73  D 1 
ATOM 4199 C C   . MET D 4 73  ? -3.553  -24.483 -3.408  1.00 96.25 73  D 1 
ATOM 4200 O O   . MET D 4 73  ? -3.621  -23.551 -2.599  1.00 94.37 73  D 1 
ATOM 4201 C CB  . MET D 4 73  ? -2.348  -26.378 -2.307  1.00 93.60 73  D 1 
ATOM 4202 C CG  . MET D 4 73  ? -1.174  -27.359 -2.327  1.00 88.68 73  D 1 
ATOM 4203 S SD  . MET D 4 73  ? -1.089  -28.458 -0.886  1.00 84.99 73  D 1 
ATOM 4204 C CE  . MET D 4 73  ? -0.654  -27.272 0.396   1.00 74.32 73  D 1 
ATOM 4205 N N   . TRP D 4 74  ? -4.558  -24.763 -4.230  1.00 95.66 74  D 1 
ATOM 4206 C CA  . TRP D 4 74  ? -5.836  -24.067 -4.236  1.00 95.61 74  D 1 
ATOM 4207 C C   . TRP D 4 74  ? -6.956  -24.959 -4.757  1.00 95.21 74  D 1 
ATOM 4208 O O   . TRP D 4 74  ? -6.730  -25.963 -5.419  1.00 92.65 74  D 1 
ATOM 4209 C CB  . TRP D 4 74  ? -5.743  -22.778 -5.042  1.00 94.65 74  D 1 
ATOM 4210 C CG  . TRP D 4 74  ? -5.556  -22.939 -6.526  1.00 94.27 74  D 1 
ATOM 4211 C CD1 . TRP D 4 74  ? -6.534  -22.838 -7.452  1.00 90.13 74  D 1 
ATOM 4212 C CD2 . TRP D 4 74  ? -4.329  -23.215 -7.276  1.00 92.20 74  D 1 
ATOM 4213 N NE1 . TRP D 4 74  ? -5.997  -23.022 -8.727  1.00 88.88 74  D 1 
ATOM 4214 C CE2 . TRP D 4 74  ? -4.649  -23.266 -8.652  1.00 91.48 74  D 1 
ATOM 4215 C CE3 . TRP D 4 74  ? -2.981  -23.431 -6.900  1.00 89.10 74  D 1 
ATOM 4216 C CZ2 . TRP D 4 74  ? -3.673  -23.520 -9.648  1.00 88.49 74  D 1 
ATOM 4217 C CZ3 . TRP D 4 74  ? -2.009  -23.685 -7.888  1.00 85.83 74  D 1 
ATOM 4218 C CH2 . TRP D 4 74  ? -2.356  -23.734 -9.236  1.00 85.59 74  D 1 
ATOM 4219 N N   . THR D 4 75  ? -8.195  -24.550 -4.487  1.00 94.95 75  D 1 
ATOM 4220 C CA  . THR D 4 75  ? -9.385  -25.239 -4.967  1.00 93.91 75  D 1 
ATOM 4221 C C   . THR D 4 75  ? -10.052 -24.397 -6.048  1.00 93.47 75  D 1 
ATOM 4222 O O   . THR D 4 75  ? -10.322 -23.215 -5.851  1.00 88.93 75  D 1 
ATOM 4223 C CB  . THR D 4 75  ? -10.347 -25.531 -3.806  1.00 91.69 75  D 1 
ATOM 4224 O OG1 . THR D 4 75  ? -9.649  -26.159 -2.747  1.00 77.71 75  D 1 
ATOM 4225 C CG2 . THR D 4 75  ? -11.468 -26.470 -4.217  1.00 75.44 75  D 1 
ATOM 4226 N N   . GLU D 4 76  ? -10.328 -25.009 -7.206  1.00 92.31 76  D 1 
ATOM 4227 C CA  . GLU D 4 76  ? -11.112 -24.403 -8.270  1.00 91.24 76  D 1 
ATOM 4228 C C   . GLU D 4 76  ? -12.455 -25.119 -8.402  1.00 91.35 76  D 1 
ATOM 4229 O O   . GLU D 4 76  ? -12.525 -26.339 -8.408  1.00 86.85 76  D 1 
ATOM 4230 C CB  . GLU D 4 76  ? -10.352 -24.427 -9.603  1.00 86.47 76  D 1 
ATOM 4231 C CG  . GLU D 4 76  ? -9.181  -23.433 -9.632  1.00 76.54 76  D 1 
ATOM 4232 C CD  . GLU D 4 76  ? -8.472  -23.362 -10.991 1.00 73.36 76  D 1 
ATOM 4233 O OE1 . GLU D 4 76  ? -7.427  -22.689 -11.081 1.00 68.19 76  D 1 
ATOM 4234 O OE2 . GLU D 4 76  ? -8.939  -23.994 -11.976 1.00 68.90 76  D 1 
ATOM 4235 N N   . VAL D 4 77  ? -13.522 -24.343 -8.562  1.00 88.84 77  D 1 
ATOM 4236 C CA  . VAL D 4 77  ? -14.804 -24.889 -8.989  1.00 88.51 77  D 1 
ATOM 4237 C C   . VAL D 4 77  ? -14.842 -24.804 -10.510 1.00 87.73 77  D 1 
ATOM 4238 O O   . VAL D 4 77  ? -14.858 -23.686 -11.044 1.00 80.57 77  D 1 
ATOM 4239 C CB  . VAL D 4 77  ? -15.996 -24.161 -8.341  1.00 85.44 77  D 1 
ATOM 4240 C CG1 . VAL D 4 77  ? -17.309 -24.828 -8.729  1.00 74.35 77  D 1 
ATOM 4241 C CG2 . VAL D 4 77  ? -15.877 -24.183 -6.811  1.00 76.27 77  D 1 
ATOM 4242 N N   . PRO D 4 78  ? -14.847 -25.927 -11.241 1.00 84.90 78  D 1 
ATOM 4243 C CA  . PRO D 4 78  ? -14.974 -25.902 -12.688 1.00 83.87 78  D 1 
ATOM 4244 C C   . PRO D 4 78  ? -16.254 -25.147 -13.072 1.00 83.61 78  D 1 
ATOM 4245 O O   . PRO D 4 78  ? -17.310 -25.356 -12.484 1.00 77.51 78  D 1 
ATOM 4246 C CB  . PRO D 4 78  ? -15.005 -27.366 -13.143 1.00 79.92 78  D 1 
ATOM 4247 C CG  . PRO D 4 78  ? -14.385 -28.125 -11.977 1.00 78.31 78  D 1 
ATOM 4248 C CD  . PRO D 4 78  ? -14.733 -27.280 -10.753 1.00 81.22 78  D 1 
ATOM 4249 N N   . LYS D 4 79  ? -16.159 -24.244 -14.063 1.00 78.93 79  D 1 
ATOM 4250 C CA  . LYS D 4 79  ? -17.347 -23.576 -14.583 1.00 78.51 79  D 1 
ATOM 4251 C C   . LYS D 4 79  ? -18.246 -24.641 -15.211 1.00 78.57 79  D 1 
ATOM 4252 O O   . LYS D 4 79  ? -17.952 -25.119 -16.311 1.00 69.95 79  D 1 
ATOM 4253 C CB  . LYS D 4 79  ? -16.978 -22.492 -15.607 1.00 71.84 79  D 1 
ATOM 4254 C CG  . LYS D 4 79  ? -16.434 -21.212 -14.960 1.00 63.79 79  D 1 
ATOM 4255 C CD  . LYS D 4 79  ? -16.151 -20.159 -16.035 1.00 58.54 79  D 1 
ATOM 4256 C CE  . LYS D 4 79  ? -15.632 -18.851 -15.447 1.00 52.43 79  D 1 
ATOM 4257 N NZ  . LYS D 4 79  ? -15.287 -17.865 -16.500 1.00 45.96 79  D 1 
ATOM 4258 N N   . SER D 4 80  ? -19.343 -24.998 -14.557 1.00 72.50 80  D 1 
ATOM 4259 C CA  . SER D 4 80  ? -20.393 -25.766 -15.209 1.00 71.11 80  D 1 
ATOM 4260 C C   . SER D 4 80  ? -20.984 -24.933 -16.344 1.00 72.47 80  D 1 
ATOM 4261 O O   . SER D 4 80  ? -21.140 -23.715 -16.217 1.00 63.47 80  D 1 
ATOM 4262 C CB  . SER D 4 80  ? -21.464 -26.200 -14.204 1.00 62.58 80  D 1 
ATOM 4263 O OG  . SER D 4 80  ? -22.074 -25.089 -13.588 1.00 56.69 80  D 1 
ATOM 4264 N N   . GLY D 4 81  ? -21.296 -25.573 -17.452 1.00 68.94 81  D 1 
ATOM 4265 C CA  . GLY D 4 81  ? -22.143 -24.962 -18.462 1.00 68.51 81  D 1 
ATOM 4266 C C   . GLY D 4 81  ? -23.517 -24.589 -17.893 1.00 69.40 81  D 1 
ATOM 4267 O O   . GLY D 4 81  ? -23.873 -24.991 -16.780 1.00 64.36 81  D 1 
ATOM 4268 N N   . LYS D 4 82  ? -24.325 -23.846 -18.650 1.00 66.96 82  D 1 
ATOM 4269 C CA  . LYS D 4 82  ? -25.702 -23.515 -18.278 1.00 68.61 82  D 1 
ATOM 4270 C C   . LYS D 4 82  ? -26.480 -24.775 -17.870 1.00 69.23 82  D 1 
ATOM 4271 O O   . LYS D 4 82  ? -26.446 -25.774 -18.579 1.00 62.82 82  D 1 
ATOM 4272 C CB  . LYS D 4 82  ? -26.443 -22.805 -19.433 1.00 63.20 82  D 1 
ATOM 4273 C CG  . LYS D 4 82  ? -26.254 -21.279 -19.465 1.00 58.03 82  D 1 
ATOM 4274 C CD  . LYS D 4 82  ? -27.122 -20.666 -20.575 1.00 54.40 82  D 1 
ATOM 4275 C CE  . LYS D 4 82  ? -27.114 -19.139 -20.530 1.00 48.73 82  D 1 
ATOM 4276 N NZ  . LYS D 4 82  ? -27.990 -18.549 -21.582 1.00 43.50 82  D 1 
ATOM 4277 N N   . GLY D 4 83  ? -27.206 -24.690 -16.767 1.00 67.12 83  D 1 
ATOM 4278 C CA  . GLY D 4 83  ? -28.191 -25.689 -16.337 1.00 67.49 83  D 1 
ATOM 4279 C C   . GLY D 4 83  ? -27.674 -26.907 -15.565 1.00 69.34 83  D 1 
ATOM 4280 O O   . GLY D 4 83  ? -28.427 -27.467 -14.771 1.00 65.59 83  D 1 
ATOM 4281 N N   . LYS D 4 84  ? -26.423 -27.339 -15.732 1.00 64.85 84  D 1 
ATOM 4282 C CA  . LYS D 4 84  ? -25.928 -28.495 -14.965 1.00 66.21 84  D 1 
ATOM 4283 C C   . LYS D 4 84  ? -25.626 -28.111 -13.504 1.00 66.49 84  D 1 
ATOM 4284 O O   . LYS D 4 84  ? -25.206 -26.994 -13.218 1.00 61.28 84  D 1 
ATOM 4285 C CB  . LYS D 4 84  ? -24.748 -29.180 -15.666 1.00 60.31 84  D 1 
ATOM 4286 C CG  . LYS D 4 84  ? -25.239 -30.123 -16.780 1.00 55.81 84  D 1 
ATOM 4287 C CD  . LYS D 4 84  ? -24.095 -30.984 -17.355 1.00 52.00 84  D 1 
ATOM 4288 C CE  . LYS D 4 84  ? -24.654 -31.979 -18.375 1.00 47.37 84  D 1 
ATOM 4289 N NZ  . LYS D 4 84  ? -23.612 -32.891 -18.942 1.00 42.73 84  D 1 
ATOM 4290 N N   . LYS D 4 85  ? -25.816 -29.072 -12.585 1.00 67.74 85  D 1 
ATOM 4291 C CA  . LYS D 4 85  ? -25.499 -28.967 -11.153 1.00 70.05 85  D 1 
ATOM 4292 C C   . LYS D 4 85  ? -24.087 -28.397 -10.936 1.00 71.15 85  D 1 
ATOM 4293 O O   . LYS D 4 85  ? -23.186 -28.689 -11.715 1.00 66.42 85  D 1 
ATOM 4294 C CB  . LYS D 4 85  ? -25.605 -30.350 -10.461 1.00 64.50 85  D 1 
ATOM 4295 C CG  . LYS D 4 85  ? -27.045 -30.730 -10.036 1.00 59.16 85  D 1 
ATOM 4296 C CD  . LYS D 4 85  ? -27.073 -32.083 -9.300  1.00 54.00 85  D 1 
ATOM 4297 C CE  . LYS D 4 85  ? -28.483 -32.390 -8.775  1.00 48.61 85  D 1 
ATOM 4298 N NZ  . LYS D 4 85  ? -28.587 -33.709 -8.090  1.00 43.46 85  D 1 
ATOM 4299 N N   . LYS D 4 86  ? -23.895 -27.640 -9.848  1.00 72.10 86  D 1 
ATOM 4300 C CA  . LYS D 4 86  ? -22.576 -27.162 -9.403  1.00 74.13 86  D 1 
ATOM 4301 C C   . LYS D 4 86  ? -21.591 -28.337 -9.424  1.00 76.29 86  D 1 
ATOM 4302 O O   . LYS D 4 86  ? -21.768 -29.305 -8.689  1.00 70.95 86  D 1 
ATOM 4303 C CB  . LYS D 4 86  ? -22.637 -26.560 -7.983  1.00 68.10 86  D 1 
ATOM 4304 C CG  . LYS D 4 86  ? -23.188 -25.126 -7.931  1.00 61.40 86  D 1 
ATOM 4305 C CD  . LYS D 4 86  ? -23.193 -24.613 -6.480  1.00 56.65 86  D 1 
ATOM 4306 C CE  . LYS D 4 86  ? -23.687 -23.167 -6.373  1.00 50.97 86  D 1 
ATOM 4307 N NZ  . LYS D 4 86  ? -23.791 -22.714 -4.965  1.00 45.82 86  D 1 
ATOM 4308 N N   . SER D 4 87  ? -20.584 -28.269 -10.277 1.00 76.94 87  D 1 
ATOM 4309 C CA  . SER D 4 87  ? -19.541 -29.287 -10.349 1.00 79.08 87  D 1 
ATOM 4310 C C   . SER D 4 87  ? -18.760 -29.322 -9.039  1.00 81.68 87  D 1 
ATOM 4311 O O   . SER D 4 87  ? -18.575 -28.294 -8.391  1.00 76.41 87  D 1 
ATOM 4312 C CB  . SER D 4 87  ? -18.614 -29.018 -11.539 1.00 72.03 87  D 1 
ATOM 4313 O OG  . SER D 4 87  ? -18.209 -27.673 -11.547 1.00 62.52 87  D 1 
ATOM 4314 N N   . LYS D 4 88  ? -18.298 -30.508 -8.655  1.00 85.22 88  D 1 
ATOM 4315 C CA  . LYS D 4 88  ? -17.480 -30.663 -7.457  1.00 87.71 88  D 1 
ATOM 4316 C C   . LYS D 4 88  ? -16.220 -29.794 -7.566  1.00 89.15 88  D 1 
ATOM 4317 O O   . LYS D 4 88  ? -15.652 -29.704 -8.665  1.00 84.84 88  D 1 
ATOM 4318 C CB  . LYS D 4 88  ? -17.115 -32.146 -7.216  1.00 83.29 88  D 1 
ATOM 4319 C CG  . LYS D 4 88  ? -18.308 -32.970 -6.696  1.00 72.02 88  D 1 
ATOM 4320 C CD  . LYS D 4 88  ? -17.872 -34.400 -6.330  1.00 64.27 88  D 1 
ATOM 4321 C CE  . LYS D 4 88  ? -19.038 -35.203 -5.738  1.00 55.95 88  D 1 
ATOM 4322 N NZ  . LYS D 4 88  ? -18.631 -36.576 -5.310  1.00 47.09 88  D 1 
ATOM 4323 N N   . PRO D 4 89  ? -15.771 -29.148 -6.476  1.00 89.00 89  D 1 
ATOM 4324 C CA  . PRO D 4 89  ? -14.500 -28.435 -6.462  1.00 90.05 89  D 1 
ATOM 4325 C C   . PRO D 4 89  ? -13.347 -29.401 -6.749  1.00 91.42 89  D 1 
ATOM 4326 O O   . PRO D 4 89  ? -13.355 -30.544 -6.298  1.00 87.73 89  D 1 
ATOM 4327 C CB  . PRO D 4 89  ? -14.413 -27.798 -5.072  1.00 87.07 89  D 1 
ATOM 4328 C CG  . PRO D 4 89  ? -15.286 -28.699 -4.202  1.00 83.27 89  D 1 
ATOM 4329 C CD  . PRO D 4 89  ? -16.374 -29.166 -5.165  1.00 86.15 89  D 1 
ATOM 4330 N N   . VAL D 4 90  ? -12.363 -28.938 -7.516  1.00 93.18 90  D 1 
ATOM 4331 C CA  . VAL D 4 90  ? -11.161 -29.697 -7.870  1.00 94.29 90  D 1 
ATOM 4332 C C   . VAL D 4 90  ? -9.965  -29.023 -7.220  1.00 94.62 90  D 1 
ATOM 4333 O O   . VAL D 4 90  ? -9.763  -27.815 -7.381  1.00 91.39 90  D 1 
ATOM 4334 C CB  . VAL D 4 90  ? -10.985 -29.815 -9.390  1.00 92.06 90  D 1 
ATOM 4335 C CG1 . VAL D 4 90  ? -9.756  -30.655 -9.752  1.00 81.81 90  D 1 
ATOM 4336 C CG2 . VAL D 4 90  ? -12.201 -30.489 -10.037 1.00 83.36 90  D 1 
ATOM 4337 N N   . ASN D 4 91  ? -9.155  -29.803 -6.502  1.00 93.12 91  D 1 
ATOM 4338 C CA  . ASN D 4 91  ? -7.904  -29.324 -5.938  1.00 93.78 91  D 1 
ATOM 4339 C C   . ASN D 4 91  ? -6.856  -29.217 -7.042  1.00 93.81 91  D 1 
ATOM 4340 O O   . ASN D 4 91  ? -6.712  -30.114 -7.870  1.00 89.58 91  D 1 
ATOM 4341 C CB  . ASN D 4 91  ? -7.463  -30.241 -4.794  1.00 90.87 91  D 1 
ATOM 4342 C CG  . ASN D 4 91  ? -8.410  -30.168 -3.599  1.00 85.57 91  D 1 
ATOM 4343 O OD1 . ASN D 4 91  ? -9.164  -29.229 -3.420  1.00 74.96 91  D 1 
ATOM 4344 N ND2 . ASN D 4 91  ? -8.397  -31.180 -2.758  1.00 75.87 91  D 1 
ATOM 4345 N N   . LYS D 4 92  ? -6.124  -28.109 -7.054  1.00 94.31 92  D 1 
ATOM 4346 C CA  . LYS D 4 92  ? -5.000  -27.869 -7.952  1.00 94.67 92  D 1 
ATOM 4347 C C   . LYS D 4 92  ? -3.773  -27.507 -7.146  1.00 95.49 92  D 1 
ATOM 4348 O O   . LYS D 4 92  ? -3.866  -26.959 -6.051  1.00 92.16 92  D 1 
ATOM 4349 C CB  . LYS D 4 92  ? -5.337  -26.775 -8.968  1.00 91.98 92  D 1 
ATOM 4350 C CG  . LYS D 4 92  ? -6.369  -27.242 -10.000 1.00 86.63 92  D 1 
ATOM 4351 C CD  . LYS D 4 92  ? -6.427  -26.248 -11.160 1.00 79.73 92  D 1 
ATOM 4352 C CE  . LYS D 4 92  ? -7.394  -26.738 -12.239 1.00 73.54 92  D 1 
ATOM 4353 N NZ  . LYS D 4 92  ? -7.486  -25.760 -13.337 1.00 64.26 92  D 1 
ATOM 4354 N N   . ASP D 4 93  ? -2.615  -27.785 -7.732  1.00 95.39 93  D 1 
ATOM 4355 C CA  . ASP D 4 93  ? -1.336  -27.418 -7.176  1.00 95.56 93  D 1 
ATOM 4356 C C   . ASP D 4 93  ? -0.355  -27.004 -8.272  1.00 95.86 93  D 1 
ATOM 4357 O O   . ASP D 4 93  ? -0.567  -27.241 -9.463  1.00 91.93 93  D 1 
ATOM 4358 C CB  . ASP D 4 93  ? -0.805  -28.547 -6.265  1.00 91.89 93  D 1 
ATOM 4359 C CG  . ASP D 4 93  ? -0.667  -29.931 -6.919  1.00 86.82 93  D 1 
ATOM 4360 O OD1 . ASP D 4 93  ? -0.720  -30.030 -8.148  1.00 78.41 93  D 1 
ATOM 4361 O OD2 . ASP D 4 93  ? -0.487  -30.897 -6.143  1.00 79.12 93  D 1 
ATOM 4362 N N   . ARG D 4 94  ? 0.717   -26.322 -7.875  1.00 96.26 94  D 1 
ATOM 4363 C CA  . ARG D 4 94  ? 1.904   -26.077 -8.684  1.00 95.99 94  D 1 
ATOM 4364 C C   . ARG D 4 94  ? 3.144   -26.011 -7.806  1.00 96.70 94  D 1 
ATOM 4365 O O   . ARG D 4 94  ? 3.081   -25.571 -6.667  1.00 95.34 94  D 1 
ATOM 4366 C CB  . ARG D 4 94  ? 1.759   -24.818 -9.559  1.00 92.45 94  D 1 
ATOM 4367 C CG  . ARG D 4 94  ? 1.697   -23.501 -8.753  1.00 88.36 94  D 1 
ATOM 4368 C CD  . ARG D 4 94  ? 1.669   -22.312 -9.720  1.00 88.21 94  D 1 
ATOM 4369 N NE  . ARG D 4 94  ? 1.565   -21.031 -9.007  1.00 85.13 94  D 1 
ATOM 4370 C CZ  . ARG D 4 94  ? 1.808   -19.821 -9.497  1.00 84.97 94  D 1 
ATOM 4371 N NH1 . ARG D 4 94  ? 2.201   -19.640 -10.728 1.00 78.93 94  D 1 
ATOM 4372 N NH2 . ARG D 4 94  ? 1.661   -18.781 -8.757  1.00 78.53 94  D 1 
ATOM 4373 N N   . TYR D 4 95  ? 4.272   -26.401 -8.393  1.00 96.27 95  D 1 
ATOM 4374 C CA  . TYR D 4 95  ? 5.574   -26.275 -7.762  1.00 96.84 95  D 1 
ATOM 4375 C C   . TYR D 4 95  ? 6.228   -24.934 -8.114  1.00 96.83 95  D 1 
ATOM 4376 O O   . TYR D 4 95  ? 6.128   -24.457 -9.245  1.00 94.83 95  D 1 
ATOM 4377 C CB  . TYR D 4 95  ? 6.432   -27.474 -8.161  1.00 95.99 95  D 1 
ATOM 4378 C CG  . TYR D 4 95  ? 7.811   -27.452 -7.548  1.00 94.43 95  D 1 
ATOM 4379 C CD1 . TYR D 4 95  ? 8.921   -27.063 -8.314  1.00 88.92 95  D 1 
ATOM 4380 C CD2 . TYR D 4 95  ? 7.984   -27.823 -6.199  1.00 89.25 95  D 1 
ATOM 4381 C CE1 . TYR D 4 95  ? 10.202  -27.053 -7.746  1.00 88.34 95  D 1 
ATOM 4382 C CE2 . TYR D 4 95  ? 9.263   -27.816 -5.618  1.00 87.89 95  D 1 
ATOM 4383 C CZ  . TYR D 4 95  ? 10.370  -27.434 -6.402  1.00 89.89 95  D 1 
ATOM 4384 O OH  . TYR D 4 95  ? 11.637  -27.438 -5.849  1.00 87.97 95  D 1 
ATOM 4385 N N   . ILE D 4 96  ? 6.893   -24.328 -7.123  1.00 96.85 96  D 1 
ATOM 4386 C CA  . ILE D 4 96  ? 7.703   -23.120 -7.260  1.00 96.79 96  D 1 
ATOM 4387 C C   . ILE D 4 96  ? 8.997   -23.369 -6.481  1.00 96.79 96  D 1 
ATOM 4388 O O   . ILE D 4 96  ? 8.944   -23.544 -5.271  1.00 95.28 96  D 1 
ATOM 4389 C CB  . ILE D 4 96  ? 6.953   -21.884 -6.719  1.00 96.03 96  D 1 
ATOM 4390 C CG1 . ILE D 4 96  ? 5.607   -21.645 -7.446  1.00 93.46 96  D 1 
ATOM 4391 C CG2 . ILE D 4 96  ? 7.848   -20.637 -6.828  1.00 93.40 96  D 1 
ATOM 4392 C CD1 . ILE D 4 96  ? 4.711   -20.584 -6.793  1.00 88.21 96  D 1 
ATOM 4393 N N   . SER D 4 97  ? 10.147  -23.373 -7.158  1.00 96.97 97  D 1 
ATOM 4394 C CA  . SER D 4 97  ? 11.420  -23.698 -6.501  1.00 96.76 97  D 1 
ATOM 4395 C C   . SER D 4 97  ? 11.826  -22.648 -5.469  1.00 96.66 97  D 1 
ATOM 4396 O O   . SER D 4 97  ? 12.148  -22.977 -4.325  1.00 94.14 97  D 1 
ATOM 4397 C CB  . SER D 4 97  ? 12.524  -23.836 -7.551  1.00 95.47 97  D 1 
ATOM 4398 O OG  . SER D 4 97  ? 12.722  -22.586 -8.150  1.00 82.55 97  D 1 
ATOM 4399 N N   . LYS D 4 98  ? 11.787  -21.368 -5.851  1.00 97.02 98  D 1 
ATOM 4400 C CA  . LYS D 4 98  ? 12.205  -20.226 -5.044  1.00 97.28 98  D 1 
ATOM 4401 C C   . LYS D 4 98  ? 11.200  -19.096 -5.174  1.00 97.23 98  D 1 
ATOM 4402 O O   . LYS D 4 98  ? 10.839  -18.697 -6.281  1.00 95.81 98  D 1 
ATOM 4403 C CB  . LYS D 4 98  ? 13.605  -19.756 -5.468  1.00 96.44 98  D 1 
ATOM 4404 C CG  . LYS D 4 98  ? 14.677  -20.819 -5.196  1.00 94.26 98  D 1 
ATOM 4405 C CD  . LYS D 4 98  ? 16.062  -20.398 -5.688  1.00 92.05 98  D 1 
ATOM 4406 C CE  . LYS D 4 98  ? 17.022  -21.568 -5.493  1.00 89.33 98  D 1 
ATOM 4407 N NZ  . LYS D 4 98  ? 18.306  -21.364 -6.192  1.00 83.31 98  D 1 
ATOM 4408 N N   . MET D 4 99  ? 10.785  -18.524 -4.046  1.00 97.00 99  D 1 
ATOM 4409 C CA  . MET D 4 99  ? 9.903   -17.371 -4.070  1.00 96.93 99  D 1 
ATOM 4410 C C   . MET D 4 99  ? 10.192  -16.382 -2.947  1.00 97.42 99  D 1 
ATOM 4411 O O   . MET D 4 99  ? 10.659  -16.739 -1.875  1.00 96.26 99  D 1 
ATOM 4412 C CB  . MET D 4 99  ? 8.429   -17.815 -4.077  1.00 94.29 99  D 1 
ATOM 4413 C CG  . MET D 4 99  ? 7.910   -18.279 -2.717  1.00 90.97 99  D 1 
ATOM 4414 S SD  . MET D 4 99  ? 6.179   -18.855 -2.704  1.00 89.62 99  D 1 
ATOM 4415 C CE  . MET D 4 99  ? 5.328   -17.460 -3.436  1.00 83.08 99  D 1 
ATOM 4416 N N   . PHE D 4 100 ? 9.854   -15.117 -3.194  1.00 97.51 100 D 1 
ATOM 4417 C CA  . PHE D 4 100 ? 9.767   -14.086 -2.161  1.00 97.63 100 D 1 
ATOM 4418 C C   . PHE D 4 100 ? 8.298   -13.764 -1.918  1.00 97.64 100 D 1 
ATOM 4419 O O   . PHE D 4 100 ? 7.648   -13.167 -2.780  1.00 96.84 100 D 1 
ATOM 4420 C CB  . PHE D 4 100 ? 10.576  -12.864 -2.583  1.00 97.40 100 D 1 
ATOM 4421 C CG  . PHE D 4 100 ? 10.568  -11.751 -1.556  1.00 97.47 100 D 1 
ATOM 4422 C CD1 . PHE D 4 100 ? 9.449   -10.914 -1.406  1.00 95.69 100 D 1 
ATOM 4423 C CD2 . PHE D 4 100 ? 11.686  -11.561 -0.732  1.00 95.57 100 D 1 
ATOM 4424 C CE1 . PHE D 4 100 ? 9.446   -9.892  -0.441  1.00 95.07 100 D 1 
ATOM 4425 C CE2 . PHE D 4 100 ? 11.697  -10.537 0.229   1.00 94.76 100 D 1 
ATOM 4426 C CZ  . PHE D 4 100 ? 10.569  -9.704  0.377   1.00 95.53 100 D 1 
ATOM 4427 N N   . LEU D 4 101 ? 7.774   -14.120 -0.749  1.00 97.67 101 D 1 
ATOM 4428 C CA  . LEU D 4 101 ? 6.412   -13.815 -0.330  1.00 97.79 101 D 1 
ATOM 4429 C C   . LEU D 4 101 ? 6.387   -12.493 0.444   1.00 97.70 101 D 1 
ATOM 4430 O O   . LEU D 4 101 ? 7.113   -12.317 1.423   1.00 96.61 101 D 1 
ATOM 4431 C CB  . LEU D 4 101 ? 5.874   -14.986 0.503   1.00 97.46 101 D 1 
ATOM 4432 C CG  . LEU D 4 101 ? 4.452   -14.770 1.061   1.00 97.04 101 D 1 
ATOM 4433 C CD1 . LEU D 4 101 ? 3.404   -14.656 -0.041  1.00 94.92 101 D 1 
ATOM 4434 C CD2 . LEU D 4 101 ? 4.082   -15.957 1.955   1.00 94.63 101 D 1 
ATOM 4435 N N   . ARG D 4 102 ? 5.508   -11.572 0.050   1.00 97.47 102 D 1 
ATOM 4436 C CA  . ARG D 4 102 ? 5.287   -10.331 0.789   1.00 97.59 102 D 1 
ATOM 4437 C C   . ARG D 4 102 ? 4.375   -10.582 1.993   1.00 97.25 102 D 1 
ATOM 4438 O O   . ARG D 4 102 ? 3.267   -11.086 1.836   1.00 95.49 102 D 1 
ATOM 4439 C CB  . ARG D 4 102 ? 4.751   -9.270  -0.174  1.00 97.03 102 D 1 
ATOM 4440 C CG  . ARG D 4 102 ? 4.649   -7.905  0.501   1.00 95.59 102 D 1 
ATOM 4441 C CD  . ARG D 4 102 ? 4.088   -6.872  -0.469  1.00 93.90 102 D 1 
ATOM 4442 N NE  . ARG D 4 102 ? 3.649   -5.669  0.255   1.00 91.58 102 D 1 
ATOM 4443 C CZ  . ARG D 4 102 ? 4.175   -4.465  0.237   1.00 92.00 102 D 1 
ATOM 4444 N NH1 . ARG D 4 102 ? 5.211   -4.154  -0.495  1.00 84.12 102 D 1 
ATOM 4445 N NH2 . ARG D 4 102 ? 3.643   -3.541  0.959   1.00 87.30 102 D 1 
ATOM 4446 N N   . GLY D 4 103 ? 4.816   -10.168 3.172   1.00 96.67 103 D 1 
ATOM 4447 C CA  . GLY D 4 103 ? 4.172   -10.503 4.437   1.00 96.55 103 D 1 
ATOM 4448 C C   . GLY D 4 103 ? 2.722   -10.042 4.596   1.00 96.77 103 D 1 
ATOM 4449 O O   . GLY D 4 103 ? 1.949   -10.702 5.273   1.00 95.05 103 D 1 
ATOM 4450 N N   . ASP D 4 104 ? 2.310   -8.947  3.949   1.00 96.83 104 D 1 
ATOM 4451 C CA  . ASP D 4 104 ? 0.931   -8.459  4.063   1.00 96.60 104 D 1 
ATOM 4452 C C   . ASP D 4 104 ? -0.125  -9.366  3.400   1.00 96.88 104 D 1 
ATOM 4453 O O   . ASP D 4 104 ? -1.317  -9.162  3.599   1.00 94.02 104 D 1 
ATOM 4454 C CB  . ASP D 4 104 ? 0.845   -6.998  3.584   1.00 94.71 104 D 1 
ATOM 4455 C CG  . ASP D 4 104 ? 1.077   -6.798  2.083   1.00 92.93 104 D 1 
ATOM 4456 O OD1 . ASP D 4 104 ? 1.237   -7.774  1.325   1.00 87.16 104 D 1 
ATOM 4457 O OD2 . ASP D 4 104 ? 1.057   -5.630  1.647   1.00 86.47 104 D 1 
ATOM 4458 N N   . SER D 4 105 ? 0.306   -10.383 2.673   1.00 96.90 105 D 1 
ATOM 4459 C CA  . SER D 4 105 ? -0.560  -11.424 2.119   1.00 96.91 105 D 1 
ATOM 4460 C C   . SER D 4 105 ? -0.700  -12.644 3.034   1.00 97.12 105 D 1 
ATOM 4461 O O   . SER D 4 105 ? -1.536  -13.500 2.756   1.00 94.21 105 D 1 
ATOM 4462 C CB  . SER D 4 105 ? -0.063  -11.845 0.735   1.00 95.46 105 D 1 
ATOM 4463 O OG  . SER D 4 105 ? -0.103  -10.731 -0.138  1.00 85.00 105 D 1 
ATOM 4464 N N   . VAL D 4 106 ? 0.078   -12.724 4.101   1.00 97.68 106 D 1 
ATOM 4465 C CA  . VAL D 4 106 ? 0.036   -13.824 5.063   1.00 97.75 106 D 1 
ATOM 4466 C C   . VAL D 4 106 ? -1.117  -13.602 6.047   1.00 97.70 106 D 1 
ATOM 4467 O O   . VAL D 4 106 ? -1.250  -12.518 6.613   1.00 96.31 106 D 1 
ATOM 4468 C CB  . VAL D 4 106 ? 1.377   -13.967 5.807   1.00 97.18 106 D 1 
ATOM 4469 C CG1 . VAL D 4 106 ? 1.365   -15.097 6.822   1.00 95.24 106 D 1 
ATOM 4470 C CG2 . VAL D 4 106 ? 2.520   -14.231 4.823   1.00 95.10 106 D 1 
ATOM 4471 N N   . ILE D 4 107 ? -1.929  -14.628 6.250   1.00 97.55 107 D 1 
ATOM 4472 C CA  . ILE D 4 107 ? -2.952  -14.672 7.294   1.00 97.31 107 D 1 
ATOM 4473 C C   . ILE D 4 107 ? -2.410  -15.456 8.485   1.00 97.35 107 D 1 
ATOM 4474 O O   . ILE D 4 107 ? -2.272  -14.918 9.583   1.00 95.99 107 D 1 
ATOM 4475 C CB  . ILE D 4 107 ? -4.272  -15.296 6.768   1.00 96.45 107 D 1 
ATOM 4476 C CG1 . ILE D 4 107 ? -4.773  -14.552 5.513   1.00 92.25 107 D 1 
ATOM 4477 C CG2 . ILE D 4 107 ? -5.336  -15.271 7.877   1.00 89.82 107 D 1 
ATOM 4478 C CD1 . ILE D 4 107 ? -6.064  -15.140 4.922   1.00 85.68 107 D 1 
ATOM 4479 N N   . VAL D 4 108 ? -2.081  -16.710 8.233   1.00 96.98 108 D 1 
ATOM 4480 C CA  . VAL D 4 108 ? -1.694  -17.709 9.224   1.00 96.96 108 D 1 
ATOM 4481 C C   . VAL D 4 108 ? -0.535  -18.529 8.678   1.00 97.12 108 D 1 
ATOM 4482 O O   . VAL D 4 108 ? -0.484  -18.813 7.485   1.00 96.09 108 D 1 
ATOM 4483 C CB  . VAL D 4 108 ? -2.901  -18.593 9.567   1.00 94.96 108 D 1 
ATOM 4484 C CG1 . VAL D 4 108 ? -2.532  -19.783 10.440  1.00 88.00 108 D 1 
ATOM 4485 C CG2 . VAL D 4 108 ? -3.974  -17.793 10.320  1.00 86.84 108 D 1 
ATOM 4486 N N   . VAL D 4 109 ? 0.386   -18.911 9.561   1.00 97.19 109 D 1 
ATOM 4487 C CA  . VAL D 4 109 ? 1.468   -19.845 9.263   1.00 97.23 109 D 1 
ATOM 4488 C C   . VAL D 4 109 ? 1.359   -21.021 10.223  1.00 97.14 109 D 1 
ATOM 4489 O O   . VAL D 4 109 ? 1.455   -20.824 11.428  1.00 95.84 109 D 1 
ATOM 4490 C CB  . VAL D 4 109 ? 2.850   -19.181 9.384   1.00 96.61 109 D 1 
ATOM 4491 C CG1 . VAL D 4 109 ? 3.969   -20.147 8.977   1.00 94.38 109 D 1 
ATOM 4492 C CG2 . VAL D 4 109 ? 2.954   -17.931 8.496   1.00 94.32 109 D 1 
ATOM 4493 N N   . LEU D 4 110 ? 1.183   -22.223 9.698   1.00 96.30 110 D 1 
ATOM 4494 C CA  . LEU D 4 110 ? 1.251   -23.453 10.466  1.00 95.88 110 D 1 
ATOM 4495 C C   . LEU D 4 110 ? 2.669   -23.987 10.417  1.00 95.53 110 D 1 
ATOM 4496 O O   . LEU D 4 110 ? 3.232   -24.159 9.334   1.00 93.30 110 D 1 
ATOM 4497 C CB  . LEU D 4 110 ? 0.310   -24.521 9.912   1.00 94.42 110 D 1 
ATOM 4498 C CG  . LEU D 4 110 ? -1.190  -24.275 10.148  1.00 87.97 110 D 1 
ATOM 4499 C CD1 . LEU D 4 110 ? -1.772  -23.207 9.218   1.00 79.55 110 D 1 
ATOM 4500 C CD2 . LEU D 4 110 ? -1.915  -25.590 9.874   1.00 79.38 110 D 1 
ATOM 4501 N N   . ARG D 4 111 ? 3.207   -24.315 11.570  1.00 93.17 111 D 1 
ATOM 4502 C CA  . ARG D 4 111 ? 4.373   -25.174 11.637  1.00 90.41 111 D 1 
ATOM 4503 C C   . ARG D 4 111 ? 3.898   -26.598 11.416  1.00 87.26 111 D 1 
ATOM 4504 O O   . ARG D 4 111 ? 3.358   -27.218 12.316  1.00 76.58 111 D 1 
ATOM 4505 C CB  . ARG D 4 111 ? 5.071   -24.958 12.982  1.00 87.24 111 D 1 
ATOM 4506 C CG  . ARG D 4 111 ? 6.386   -25.731 13.029  1.00 80.65 111 D 1 
ATOM 4507 C CD  . ARG D 4 111 ? 7.040   -25.452 14.362  1.00 77.24 111 D 1 
ATOM 4508 N NE  . ARG D 4 111 ? 8.270   -26.241 14.523  1.00 70.74 111 D 1 
ATOM 4509 C CZ  . ARG D 4 111 ? 8.796   -26.558 15.683  1.00 65.73 111 D 1 
ATOM 4510 N NH1 . ARG D 4 111 ? 8.283   -26.145 16.810  1.00 59.98 111 D 1 
ATOM 4511 N NH2 . ARG D 4 111 ? 9.849   -27.303 15.726  1.00 58.25 111 D 1 
ATOM 4512 N N   . ASN D 4 112 ? 4.097   -27.082 10.207  1.00 78.76 112 D 1 
ATOM 4513 C CA  . ASN D 4 112 ? 3.828   -28.487 9.963   1.00 75.45 112 D 1 
ATOM 4514 C C   . ASN D 4 112 ? 4.989   -29.283 10.578  1.00 75.76 112 D 1 
ATOM 4515 O O   . ASN D 4 112 ? 6.136   -29.002 10.219  1.00 68.12 112 D 1 
ATOM 4516 C CB  . ASN D 4 112 ? 3.631   -28.716 8.456   1.00 66.34 112 D 1 
ATOM 4517 C CG  . ASN D 4 112 ? 2.617   -29.823 8.163   1.00 63.13 112 D 1 
ATOM 4518 O OD1 . ASN D 4 112 ? 1.931   -30.346 9.020   1.00 58.25 112 D 1 
ATOM 4519 N ND2 . ASN D 4 112 ? 2.451   -30.163 6.906   1.00 54.85 112 D 1 
ATOM 4520 N N   . PRO D 4 113 ? 4.746   -30.224 11.508  1.00 69.02 113 D 1 
ATOM 4521 C CA  . PRO D 4 113 ? 5.782   -31.174 11.837  1.00 64.52 113 D 1 
ATOM 4522 C C   . PRO D 4 113 ? 6.262   -31.788 10.525  1.00 65.81 113 D 1 
ATOM 4523 O O   . PRO D 4 113 ? 5.483   -31.888 9.569   1.00 58.89 113 D 1 
ATOM 4524 C CB  . PRO D 4 113 ? 5.131   -32.194 12.782  1.00 55.51 113 D 1 
ATOM 4525 C CG  . PRO D 4 113 ? 3.652   -32.097 12.447  1.00 56.06 113 D 1 
ATOM 4526 C CD  . PRO D 4 113 ? 3.458   -30.646 12.029  1.00 57.91 113 D 1 
ATOM 4527 N N   . LEU D 4 114 ? 7.544   -32.143 10.460  1.00 57.38 114 D 1 
ATOM 4528 C CA  . LEU D 4 114 ? 8.052   -32.891 9.322   1.00 54.23 114 D 1 
ATOM 4529 C C   . LEU D 4 114 ? 7.053   -34.005 9.050   1.00 54.35 114 D 1 
ATOM 4530 O O   . LEU D 4 114 ? 6.898   -34.903 9.877   1.00 48.49 114 D 1 
ATOM 4531 C CB  . LEU D 4 114 ? 9.438   -33.482 9.658   1.00 45.79 114 D 1 
ATOM 4532 C CG  . LEU D 4 114 ? 10.601  -32.488 9.496   1.00 41.86 114 D 1 
ATOM 4533 C CD1 . LEU D 4 114 ? 11.829  -32.977 10.266  1.00 37.74 114 D 1 
ATOM 4534 C CD2 . LEU D 4 114 ? 11.000  -32.339 8.024   1.00 37.36 114 D 1 
ATOM 4535 N N   . ILE D 4 115 ? 6.349   -33.922 7.918   1.00 57.26 115 D 1 
ATOM 4536 C CA  . ILE D 4 115 ? 5.713   -35.113 7.378   1.00 54.74 115 D 1 
ATOM 4537 C C   . ILE D 4 115 ? 6.903   -36.007 7.065   1.00 54.92 115 D 1 
ATOM 4538 O O   . ILE D 4 115 ? 7.565   -35.825 6.046   1.00 50.31 115 D 1 
ATOM 4539 C CB  . ILE D 4 115 ? 4.824   -34.814 6.152   1.00 48.69 115 D 1 
ATOM 4540 C CG1 . ILE D 4 115 ? 3.714   -33.790 6.504   1.00 45.48 115 D 1 
ATOM 4541 C CG2 . ILE D 4 115 ? 4.201   -36.122 5.643   1.00 43.98 115 D 1 
ATOM 4542 C CD1 . ILE D 4 115 ? 2.905   -33.319 5.289   1.00 40.54 115 D 1 
ATOM 4543 N N   . ALA D 4 116 ? 7.255   -36.840 8.025   1.00 41.69 116 D 1 
ATOM 4544 C CA  . ALA D 4 116 ? 8.092   -37.971 7.719   1.00 39.13 116 D 1 
ATOM 4545 C C   . ALA D 4 116 ? 7.375   -38.660 6.567   1.00 38.97 116 D 1 
ATOM 4546 O O   . ALA D 4 116 ? 6.228   -39.087 6.721   1.00 36.59 116 D 1 
ATOM 4547 C CB  . ALA D 4 116 ? 8.237   -38.851 8.966   1.00 35.56 116 D 1 
ATOM 4548 N N   . GLY D 4 117 ? 7.997   -38.623 5.385   1.00 37.55 117 D 1 
ATOM 4549 C CA  . GLY D 4 117 ? 7.488   -39.409 4.296   1.00 34.89 117 D 1 
ATOM 4550 C C   . GLY D 4 117 ? 7.381   -40.842 4.813   1.00 33.82 117 D 1 
ATOM 4551 O O   . GLY D 4 117 ? 8.389   -41.430 5.180   1.00 31.47 117 D 1 
ATOM 4552 N N   . LYS D 4 118 ? 6.162   -41.354 4.873   1.00 25.40 118 D 1 
ATOM 4553 C CA  . LYS D 4 118 ? 5.983   -42.757 4.586   1.00 24.03 118 D 1 
ATOM 4554 C C   . LYS D 4 118 ? 6.174   -42.948 3.097   1.00 23.35 118 D 1 
ATOM 4555 O O   . LYS D 4 118 ? 5.777   -42.039 2.338   1.00 20.63 118 D 1 
ATOM 4556 C CB  . LYS D 4 118 ? 4.615   -43.275 5.040   1.00 21.62 118 D 1 
ATOM 4557 C CG  . LYS D 4 118 ? 4.634   -43.703 6.522   1.00 19.92 118 D 1 
ATOM 4558 C CD  . LYS D 4 118 ? 3.333   -44.457 6.846   1.00 18.61 118 D 1 
ATOM 4559 C CE  . LYS D 4 118 ? 3.386   -44.990 8.271   1.00 15.57 118 D 1 
ATOM 4560 N NZ  . LYS D 4 118 ? 2.180   -45.827 8.583   1.00 14.21 118 D 1 
ATOM 4561 O OXT . LYS D 4 118 ? 6.711   -44.045 2.772   1.00 16.23 118 D 1 
ATOM 4562 N N   . MET E 5 1   ? -19.614 56.373  29.383  1.00 19.18 1   E 1 
ATOM 4563 C CA  . MET E 5 1   ? -18.816 55.371  28.647  1.00 27.78 1   E 1 
ATOM 4564 C C   . MET E 5 1   ? -19.490 54.016  28.825  1.00 31.45 1   E 1 
ATOM 4565 O O   . MET E 5 1   ? -19.468 53.487  29.927  1.00 29.23 1   E 1 
ATOM 4566 C CB  . MET E 5 1   ? -17.381 55.319  29.172  1.00 26.90 1   E 1 
ATOM 4567 C CG  . MET E 5 1   ? -16.554 56.540  28.760  1.00 25.05 1   E 1 
ATOM 4568 S SD  . MET E 5 1   ? -14.905 56.510  29.468  1.00 23.46 1   E 1 
ATOM 4569 C CE  . MET E 5 1   ? -14.158 57.941  28.654  1.00 20.82 1   E 1 
ATOM 4570 N N   . ALA E 5 2   ? -20.157 53.526  27.808  1.00 28.63 2   E 1 
ATOM 4571 C CA  . ALA E 5 2   ? -20.850 52.253  27.913  1.00 38.55 2   E 1 
ATOM 4572 C C   . ALA E 5 2   ? -19.800 51.135  27.939  1.00 39.15 2   E 1 
ATOM 4573 O O   . ALA E 5 2   ? -19.125 50.889  26.944  1.00 37.52 2   E 1 
ATOM 4574 C CB  . ALA E 5 2   ? -21.825 52.105  26.739  1.00 36.45 2   E 1 
ATOM 4575 N N   . TYR E 5 3   ? -19.645 50.479  29.095  1.00 26.15 3   E 1 
ATOM 4576 C CA  . TYR E 5 3   ? -18.751 49.347  29.252  1.00 29.35 3   E 1 
ATOM 4577 C C   . TYR E 5 3   ? -19.333 48.194  28.431  1.00 28.53 3   E 1 
ATOM 4578 O O   . TYR E 5 3   ? -20.229 47.486  28.877  1.00 27.07 3   E 1 
ATOM 4579 C CB  . TYR E 5 3   ? -18.576 49.017  30.745  1.00 27.55 3   E 1 
ATOM 4580 C CG  . TYR E 5 3   ? -17.189 48.540  31.102  1.00 27.92 3   E 1 
ATOM 4581 C CD1 . TYR E 5 3   ? -16.877 47.168  31.160  1.00 27.65 3   E 1 
ATOM 4582 C CD2 . TYR E 5 3   ? -16.197 49.495  31.406  1.00 30.37 3   E 1 
ATOM 4583 C CE1 . TYR E 5 3   ? -15.588 46.752  31.522  1.00 26.08 3   E 1 
ATOM 4584 C CE2 . TYR E 5 3   ? -14.903 49.081  31.767  1.00 26.75 3   E 1 
ATOM 4585 C CZ  . TYR E 5 3   ? -14.606 47.708  31.833  1.00 31.28 3   E 1 
ATOM 4586 O OH  . TYR E 5 3   ? -13.332 47.318  32.202  1.00 31.41 3   E 1 
ATOM 4587 N N   . ARG E 5 4   ? -18.908 48.077  27.184  1.00 28.34 4   E 1 
ATOM 4588 C CA  . ARG E 5 4   ? -19.374 47.046  26.260  1.00 34.21 4   E 1 
ATOM 4589 C C   . ARG E 5 4   ? -18.864 45.730  26.832  1.00 32.75 4   E 1 
ATOM 4590 O O   . ARG E 5 4   ? -17.685 45.432  26.667  1.00 31.53 4   E 1 
ATOM 4591 C CB  . ARG E 5 4   ? -18.881 47.343  24.836  1.00 33.46 4   E 1 
ATOM 4592 C CG  . ARG E 5 4   ? -19.716 46.651  23.747  1.00 31.94 4   E 1 
ATOM 4593 C CD  . ARG E 5 4   ? -19.206 47.062  22.363  1.00 31.31 4   E 1 
ATOM 4594 N NE  . ARG E 5 4   ? -20.154 46.688  21.286  1.00 28.92 4   E 1 
ATOM 4595 C CZ  . ARG E 5 4   ? -19.990 46.909  19.982  1.00 25.93 4   E 1 
ATOM 4596 N NH1 . ARG E 5 4   ? -18.899 47.429  19.514  1.00 24.37 4   E 1 
ATOM 4597 N NH2 . ARG E 5 4   ? -20.935 46.595  19.133  1.00 26.61 4   E 1 
ATOM 4598 N N   . GLY E 5 5   ? -19.714 45.026  27.546  1.00 30.96 5   E 1 
ATOM 4599 C CA  . GLY E 5 5   ? -19.389 43.752  28.163  1.00 35.51 5   E 1 
ATOM 4600 C C   . GLY E 5 5   ? -18.821 42.843  27.085  1.00 36.98 5   E 1 
ATOM 4601 O O   . GLY E 5 5   ? -19.529 42.423  26.182  1.00 34.12 5   E 1 
ATOM 4602 N N   . GLN E 5 6   ? -17.508 42.636  27.119  1.00 27.12 6   E 1 
ATOM 4603 C CA  . GLN E 5 6   ? -16.810 41.778  26.174  1.00 31.33 6   E 1 
ATOM 4604 C C   . GLN E 5 6   ? -17.273 40.365  26.490  1.00 31.76 6   E 1 
ATOM 4605 O O   . GLN E 5 6   ? -16.800 39.771  27.454  1.00 30.23 6   E 1 
ATOM 4606 C CB  . GLN E 5 6   ? -15.301 42.002  26.321  1.00 29.99 6   E 1 
ATOM 4607 C CG  . GLN E 5 6   ? -14.489 41.408  25.162  1.00 29.78 6   E 1 
ATOM 4608 C CD  . GLN E 5 6   ? -13.005 41.786  25.255  1.00 27.65 6   E 1 
ATOM 4609 O OE1 . GLN E 5 6   ? -12.520 42.295  26.240  1.00 27.51 6   E 1 
ATOM 4610 N NE2 . GLN E 5 6   ? -12.236 41.555  24.217  1.00 29.36 6   E 1 
ATOM 4611 N N   . GLY E 5 7   ? -18.269 39.886  25.763  1.00 31.54 7   E 1 
ATOM 4612 C CA  . GLY E 5 7   ? -18.847 38.569  25.980  1.00 34.84 7   E 1 
ATOM 4613 C C   . GLY E 5 7   ? -17.688 37.577  25.976  1.00 36.84 7   E 1 
ATOM 4614 O O   . GLY E 5 7   ? -17.023 37.426  24.956  1.00 34.54 7   E 1 
ATOM 4615 N N   . GLN E 5 8   ? -17.392 36.987  27.140  1.00 37.13 8   E 1 
ATOM 4616 C CA  . GLN E 5 8   ? -16.390 35.941  27.237  1.00 40.34 8   E 1 
ATOM 4617 C C   . GLN E 5 8   ? -16.782 34.903  26.182  1.00 41.66 8   E 1 
ATOM 4618 O O   . GLN E 5 8   ? -17.847 34.294  26.279  1.00 40.06 8   E 1 
ATOM 4619 C CB  . GLN E 5 8   ? -16.357 35.318  28.640  1.00 37.94 8   E 1 
ATOM 4620 C CG  . GLN E 5 8   ? -15.423 36.066  29.603  1.00 35.92 8   E 1 
ATOM 4621 C CD  . GLN E 5 8   ? -15.396 35.420  30.995  1.00 32.80 8   E 1 
ATOM 4622 O OE1 . GLN E 5 8   ? -16.335 34.783  31.430  1.00 31.74 8   E 1 
ATOM 4623 N NE2 . GLN E 5 8   ? -14.318 35.573  31.740  1.00 32.35 8   E 1 
ATOM 4624 N N   . LYS E 5 9   ? -15.938 34.728  25.170  1.00 42.28 9   E 1 
ATOM 4625 C CA  . LYS E 5 9   ? -16.037 33.556  24.306  1.00 44.51 9   E 1 
ATOM 4626 C C   . LYS E 5 9   ? -15.872 32.378  25.253  1.00 45.30 9   E 1 
ATOM 4627 O O   . LYS E 5 9   ? -14.747 32.084  25.647  1.00 42.93 9   E 1 
ATOM 4628 C CB  . LYS E 5 9   ? -14.955 33.539  23.218  1.00 41.61 9   E 1 
ATOM 4629 C CG  . LYS E 5 9   ? -15.363 34.286  21.943  1.00 37.60 9   E 1 
ATOM 4630 C CD  . LYS E 5 9   ? -14.265 34.141  20.880  1.00 34.97 9   E 1 
ATOM 4631 C CE  . LYS E 5 9   ? -14.706 34.765  19.541  1.00 30.22 9   E 1 
ATOM 4632 N NZ  . LYS E 5 9   ? -13.671 34.622  18.500  1.00 28.14 9   E 1 
ATOM 4633 N N   . VAL E 5 10  ? -16.986 31.787  25.678  1.00 44.13 10  E 1 
ATOM 4634 C CA  . VAL E 5 10  ? -17.000 30.529  26.406  1.00 46.42 10  E 1 
ATOM 4635 C C   . VAL E 5 10  ? -16.176 29.595  25.548  1.00 48.20 10  E 1 
ATOM 4636 O O   . VAL E 5 10  ? -16.568 29.285  24.418  1.00 46.29 10  E 1 
ATOM 4637 C CB  . VAL E 5 10  ? -18.423 29.993  26.620  1.00 42.85 10  E 1 
ATOM 4638 C CG1 . VAL E 5 10  ? -18.401 28.656  27.363  1.00 38.40 10  E 1 
ATOM 4639 C CG2 . VAL E 5 10  ? -19.251 30.987  27.441  1.00 39.87 10  E 1 
ATOM 4640 N N   . GLN E 5 11  ? -14.966 29.295  25.982  1.00 45.70 11  E 1 
ATOM 4641 C CA  . GLN E 5 11  ? -14.023 28.492  25.234  1.00 46.67 11  E 1 
ATOM 4642 C C   . GLN E 5 11  ? -14.627 27.093  25.228  1.00 48.71 11  E 1 
ATOM 4643 O O   . GLN E 5 11  ? -14.516 26.372  26.209  1.00 46.97 11  E 1 
ATOM 4644 C CB  . GLN E 5 11  ? -12.641 28.607  25.883  1.00 43.27 11  E 1 
ATOM 4645 C CG  . GLN E 5 11  ? -11.497 28.209  24.931  1.00 40.20 11  E 1 
ATOM 4646 C CD  . GLN E 5 11  ? -10.119 28.468  25.556  1.00 36.46 11  E 1 
ATOM 4647 O OE1 . GLN E 5 11  ? -9.979  28.722  26.733  1.00 34.50 11  E 1 
ATOM 4648 N NE2 . GLN E 5 11  ? -9.072  28.410  24.782  1.00 33.43 11  E 1 
ATOM 4649 N N   . LYS E 5 12  ? -15.384 26.773  24.183  1.00 61.75 12  E 1 
ATOM 4650 C CA  . LYS E 5 12  ? -16.219 25.580  24.124  1.00 62.34 12  E 1 
ATOM 4651 C C   . LYS E 5 12  ? -15.312 24.389  24.368  1.00 64.42 12  E 1 
ATOM 4652 O O   . LYS E 5 12  ? -14.382 24.149  23.603  1.00 59.57 12  E 1 
ATOM 4653 C CB  . LYS E 5 12  ? -16.953 25.502  22.790  1.00 55.35 12  E 1 
ATOM 4654 C CG  . LYS E 5 12  ? -18.170 26.448  22.750  1.00 49.34 12  E 1 
ATOM 4655 C CD  . LYS E 5 12  ? -18.770 26.413  21.355  1.00 45.17 12  E 1 
ATOM 4656 C CE  . LYS E 5 12  ? -20.194 26.942  21.237  1.00 40.00 12  E 1 
ATOM 4657 N NZ  . LYS E 5 12  ? -20.775 26.444  19.942  1.00 36.90 12  E 1 
ATOM 4658 N N   . VAL E 5 13  ? -15.523 23.723  25.499  1.00 73.56 13  E 1 
ATOM 4659 C CA  . VAL E 5 13  ? -14.629 22.692  25.999  1.00 77.70 13  E 1 
ATOM 4660 C C   . VAL E 5 13  ? -14.650 21.539  25.006  1.00 82.33 13  E 1 
ATOM 4661 O O   . VAL E 5 13  ? -15.638 20.810  24.907  1.00 76.44 13  E 1 
ATOM 4662 C CB  . VAL E 5 13  ? -15.014 22.236  27.419  1.00 68.48 13  E 1 
ATOM 4663 C CG1 . VAL E 5 13  ? -14.046 21.170  27.932  1.00 58.20 13  E 1 
ATOM 4664 C CG2 . VAL E 5 13  ? -14.973 23.420  28.392  1.00 59.60 13  E 1 
ATOM 4665 N N   . MET E 5 14  ? -13.564 21.386  24.249  1.00 84.61 14  E 1 
ATOM 4666 C CA  . MET E 5 14  ? -13.423 20.298  23.293  1.00 89.57 14  E 1 
ATOM 4667 C C   . MET E 5 14  ? -13.313 18.983  24.052  1.00 92.22 14  E 1 
ATOM 4668 O O   . MET E 5 14  ? -12.369 18.768  24.809  1.00 89.09 14  E 1 
ATOM 4669 C CB  . MET E 5 14  ? -12.218 20.560  22.387  1.00 84.15 14  E 1 
ATOM 4670 C CG  . MET E 5 14  ? -12.082 19.479  21.311  1.00 79.87 14  E 1 
ATOM 4671 S SD  . MET E 5 14  ? -10.734 19.731  20.129  1.00 76.99 14  E 1 
ATOM 4672 C CE  . MET E 5 14  ? -9.311  19.533  21.211  1.00 67.84 14  E 1 
ATOM 4673 N N   . VAL E 5 15  ? -14.253 18.086  23.821  1.00 93.18 15  E 1 
ATOM 4674 C CA  . VAL E 5 15  ? -14.197 16.733  24.381  1.00 94.60 15  E 1 
ATOM 4675 C C   . VAL E 5 15  ? -13.304 15.891  23.483  1.00 95.48 15  E 1 
ATOM 4676 O O   . VAL E 5 15  ? -13.681 15.529  22.376  1.00 93.02 15  E 1 
ATOM 4677 C CB  . VAL E 5 15  ? -15.599 16.118  24.537  1.00 92.78 15  E 1 
ATOM 4678 C CG1 . VAL E 5 15  ? -15.504 14.749  25.218  1.00 86.62 15  E 1 
ATOM 4679 C CG2 . VAL E 5 15  ? -16.501 17.008  25.399  1.00 87.01 15  E 1 
ATOM 4680 N N   . GLN E 5 16  ? -12.094 15.562  23.953  1.00 95.05 16  E 1 
ATOM 4681 C CA  . GLN E 5 16  ? -11.217 14.686  23.185  1.00 95.43 16  E 1 
ATOM 4682 C C   . GLN E 5 16  ? -11.760 13.246  23.156  1.00 96.36 16  E 1 
ATOM 4683 O O   . GLN E 5 16  ? -12.247 12.768  24.183  1.00 94.33 16  E 1 
ATOM 4684 C CB  . GLN E 5 16  ? -9.792  14.709  23.739  1.00 93.16 16  E 1 
ATOM 4685 C CG  . GLN E 5 16  ? -9.129  16.082  23.537  1.00 86.70 16  E 1 
ATOM 4686 C CD  . GLN E 5 16  ? -7.632  16.057  23.873  1.00 83.69 16  E 1 
ATOM 4687 O OE1 . GLN E 5 16  ? -7.084  15.088  24.371  1.00 73.42 16  E 1 
ATOM 4688 N NE2 . GLN E 5 16  ? -6.926  17.132  23.597  1.00 69.83 16  E 1 
ATOM 4689 N N   . PRO E 5 17  ? -11.627 12.510  22.037  1.00 96.17 17  E 1 
ATOM 4690 C CA  . PRO E 5 17  ? -12.074 11.114  21.932  1.00 96.26 17  E 1 
ATOM 4691 C C   . PRO E 5 17  ? -11.537 10.210  23.045  1.00 96.35 17  E 1 
ATOM 4692 O O   . PRO E 5 17  ? -12.297 9.457   23.650  1.00 94.61 17  E 1 
ATOM 4693 C CB  . PRO E 5 17  ? -11.595 10.655  20.552  1.00 95.40 17  E 1 
ATOM 4694 C CG  . PRO E 5 17  ? -11.620 11.937  19.731  1.00 93.86 17  E 1 
ATOM 4695 C CD  . PRO E 5 17  ? -11.192 13.007  20.734  1.00 95.72 17  E 1 
ATOM 4696 N N   . ILE E 5 18  ? -10.251 10.344  23.383  1.00 96.11 18  E 1 
ATOM 4697 C CA  . ILE E 5 18  ? -9.636  9.569   24.466  1.00 95.89 18  E 1 
ATOM 4698 C C   . ILE E 5 18  ? -10.296 9.842   25.829  1.00 96.39 18  E 1 
ATOM 4699 O O   . ILE E 5 18  ? -10.476 8.915   26.618  1.00 94.86 18  E 1 
ATOM 4700 C CB  . ILE E 5 18  ? -8.111  9.793   24.498  1.00 94.13 18  E 1 
ATOM 4701 C CG1 . ILE E 5 18  ? -7.433  8.738   25.391  1.00 83.35 18  E 1 
ATOM 4702 C CG2 . ILE E 5 18  ? -7.738  11.230  24.918  1.00 80.12 18  E 1 
ATOM 4703 C CD1 . ILE E 5 18  ? -5.911  8.691   25.248  1.00 74.43 18  E 1 
ATOM 4704 N N   . ASN E 5 19  ? -10.722 11.072  26.098  1.00 95.98 19  E 1 
ATOM 4705 C CA  . ASN E 5 19  ? -11.386 11.433  27.341  1.00 95.68 19  E 1 
ATOM 4706 C C   . ASN E 5 19  ? -12.792 10.827  27.418  1.00 95.65 19  E 1 
ATOM 4707 O O   . ASN E 5 19  ? -13.239 10.449  28.495  1.00 93.58 19  E 1 
ATOM 4708 C CB  . ASN E 5 19  ? -11.450 12.961  27.491  1.00 94.45 19  E 1 
ATOM 4709 C CG  . ASN E 5 19  ? -10.090 13.628  27.661  1.00 89.32 19  E 1 
ATOM 4710 O OD1 . ASN E 5 19  ? -9.070  12.999  27.869  1.00 79.27 19  E 1 
ATOM 4711 N ND2 . ASN E 5 19  ? -10.052 14.945  27.597  1.00 79.13 19  E 1 
ATOM 4712 N N   . LEU E 5 20  ? -13.478 10.706  26.297  1.00 96.11 20  E 1 
ATOM 4713 C CA  . LEU E 5 20  ? -14.786 10.054  26.262  1.00 96.47 20  E 1 
ATOM 4714 C C   . LEU E 5 20  ? -14.658 8.538   26.479  1.00 96.63 20  E 1 
ATOM 4715 O O   . LEU E 5 20  ? -15.422 7.973   27.258  1.00 95.03 20  E 1 
ATOM 4716 C CB  . LEU E 5 20  ? -15.517 10.414  24.963  1.00 95.64 20  E 1 
ATOM 4717 C CG  . LEU E 5 20  ? -16.963 9.874   24.915  1.00 92.73 20  E 1 
ATOM 4718 C CD1 . LEU E 5 20  ? -17.826 10.355  26.078  1.00 86.87 20  E 1
[truncated: 142,047 more chars]
