# Supplementary material for: Spliceosomal Sm core assembly: AlphaFold 3 predicted structure and phosphorylation-dependent regulation of the human 6S complex
Source: Comput Struct Biotechnol J. 2025 Dec 16;31:51–60. doi: 10.1016/j.csbj.2025.12.013 (PMC12771329; doi:10.1016/j.csbj.2025.12.013)
Supplement: Supplementary file 6 — Supplementary material [file mmc2.zip › fold_heptameric_ringstructure_model_1.cif]

# By using this file you agree to the legally binding terms of use found at alphafoldserver.com/output-terms
data_e9b8296c0ca9c92
#
_entry.id e9b8296c0ca9c92
#
loop_
_atom_type.symbol
C 
N 
O 
S 
#
loop_
_audit_author.name
_audit_author.pdbx_ordinal
"Google DeepMind" 1 
"Isomorphic Labs" 2 
#
_audit_conform.dict_location https://raw.githubusercontent.com/ihmwg/ModelCIF/master/dist/mmcif_ma.dic
_audit_conform.dict_name     mmcif_ma.dic
_audit_conform.dict_version  1.4.5
#
loop_
_chem_comp.formula
_chem_comp.formula_weight
_chem_comp.id
_chem_comp.mon_nstd_flag
_chem_comp.name
_chem_comp.pdbx_smiles
_chem_comp.pdbx_synonyms
_chem_comp.type
"C3 H7 N O2"    89.093  ALA y ALANINE         C[C@H](N)C(O)=O                  ? "L-PEPTIDE LINKING" 
"C6 H15 N4 O2"  175.209 ARG y ARGININE        N[C@@H](CCCNC(N)=[NH2+])C(O)=O   ? "L-PEPTIDE LINKING" 
"C4 H8 N2 O3"   132.118 ASN y ASPARAGINE      N[C@@H](CC(N)=O)C(O)=O           ? "L-PEPTIDE LINKING" 
"C4 H7 N O4"    133.103 ASP y "ASPARTIC ACID" N[C@@H](CC(O)=O)C(O)=O           ? "L-PEPTIDE LINKING" 
"C3 H7 N O2 S"  121.158 CYS y CYSTEINE        N[C@@H](CS)C(O)=O                ? "L-PEPTIDE LINKING" 
"C5 H10 N2 O3"  146.144 GLN y GLUTAMINE       N[C@@H](CCC(N)=O)C(O)=O          ? "L-PEPTIDE LINKING" 
"C5 H9 N O4"    147.129 GLU y "GLUTAMIC ACID" N[C@@H](CCC(O)=O)C(O)=O          ? "L-PEPTIDE LINKING" 
"C2 H5 N O2"    75.067  GLY y GLYCINE         NCC(O)=O                         ? "PEPTIDE LINKING"   
"C6 H10 N3 O2"  156.162 HIS y HISTIDINE       N[C@@H](Cc1c[nH]c[nH+]1)C(O)=O   ? "L-PEPTIDE LINKING" 
"C6 H13 N O2"   131.173 ILE y ISOLEUCINE      CC[C@H](C)[C@H](N)C(O)=O         ? "L-PEPTIDE LINKING" 
"C6 H13 N O2"   131.173 LEU y LEUCINE         CC(C)C[C@H](N)C(O)=O             ? "L-PEPTIDE LINKING" 
"C6 H15 N2 O2"  147.195 LYS y LYSINE          N[C@@H](CCCC[NH3+])C(O)=O        ? "L-PEPTIDE LINKING" 
"C5 H11 N O2 S" 149.211 MET y METHIONINE      CSCC[C@H](N)C(O)=O               ? "L-PEPTIDE LINKING" 
"C9 H11 N O2"   165.189 PHE y PHENYLALANINE   N[C@@H](Cc1ccccc1)C(O)=O         ? "L-PEPTIDE LINKING" 
"C5 H9 N O2"    115.130 PRO y PROLINE         OC(=O)[C@@H]1CCCN1               ? "L-PEPTIDE LINKING" 
"C3 H7 N O3"    105.093 SER y SERINE          N[C@@H](CO)C(O)=O                ? "L-PEPTIDE LINKING" 
"C4 H9 N O3"    119.119 THR y THREONINE       C[C@@H](O)[C@H](N)C(O)=O         ? "L-PEPTIDE LINKING" 
"C11 H12 N2 O2" 204.225 TRP y TRYPTOPHAN      N[C@@H](Cc1c[nH]c2ccccc12)C(O)=O ? "L-PEPTIDE LINKING" 
"C9 H11 N O3"   181.189 TYR y TYROSINE        N[C@@H](Cc1ccc(O)cc1)C(O)=O      ? "L-PEPTIDE LINKING" 
"C5 H11 N O2"   117.146 VAL y VALINE          CC(C)[C@H](N)C(O)=O              ? "L-PEPTIDE LINKING" 
#
_citation.book_publisher          ?
_citation.country                 UK
_citation.id                      primary
_citation.journal_full            Nature
_citation.journal_id_ASTM         NATUAS
_citation.journal_id_CSD          0006
_citation.journal_id_ISSN         0028-0836
_citation.journal_volume          ?
_citation.page_first              ?
_citation.page_last               ?
_citation.pdbx_database_id_DOI    ?
_citation.pdbx_database_id_PubMed ?
_citation.title                   "Accurate structure prediction of biomolecular interactions with AlphaFold 3"
_citation.year                    2024
#
loop_
_citation_author.citation_id
_citation_author.name
_citation_author.ordinal
primary "Google DeepMind" 1 
primary "Isomorphic Labs" 2 
#
loop_
_entity.id
_entity.pdbx_description
_entity.type
1 . polymer 
2 . polymer 
3 . polymer 
4 . polymer 
5 . polymer 
6 . polymer 
7 . polymer 
#
loop_
_entity_poly.entity_id
_entity_poly.pdbx_strand_id
_entity_poly.type
1 A polypeptide(L) 
2 B polypeptide(L) 
3 C polypeptide(L) 
4 D polypeptide(L) 
5 E polypeptide(L) 
6 F polypeptide(L) 
7 G polypeptide(L) 
#
loop_
_entity_poly_seq.entity_id
_entity_poly_seq.hetero
_entity_poly_seq.mon_id
_entity_poly_seq.num
1 n MET 1   
1 n THR 2   
1 n VAL 3   
1 n GLY 4   
1 n LYS 5   
1 n SER 6   
1 n SER 7   
1 n LYS 8   
1 n MET 9   
1 n LEU 10  
1 n GLN 11  
1 n HIS 12  
1 n ILE 13  
1 n ASP 14  
1 n TYR 15  
1 n ARG 16  
1 n MET 17  
1 n ARG 18  
1 n CYS 19  
1 n ILE 20  
1 n LEU 21  
1 n GLN 22  
1 n ASP 23  
1 n GLY 24  
1 n ARG 25  
1 n ILE 26  
1 n PHE 27  
1 n ILE 28  
1 n GLY 29  
1 n THR 30  
1 n PHE 31  
1 n LYS 32  
1 n ALA 33  
1 n PHE 34  
1 n ASP 35  
1 n LYS 36  
1 n HIS 37  
1 n MET 38  
1 n ASN 39  
1 n LEU 40  
1 n ILE 41  
1 n LEU 42  
1 n CYS 43  
1 n ASP 44  
1 n CYS 45  
1 n ASP 46  
1 n GLU 47  
1 n PHE 48  
1 n ARG 49  
1 n LYS 50  
1 n ILE 51  
1 n LYS 52  
1 n PRO 53  
1 n LYS 54  
1 n ASN 55  
1 n SER 56  
1 n LYS 57  
1 n GLN 58  
1 n ALA 59  
1 n GLU 60  
1 n ARG 61  
1 n GLU 62  
1 n GLU 63  
1 n LYS 64  
1 n ARG 65  
1 n VAL 66  
1 n LEU 67  
1 n GLY 68  
1 n LEU 69  
1 n VAL 70  
1 n LEU 71  
1 n LEU 72  
1 n ARG 73  
1 n GLY 74  
1 n GLU 75  
1 n ASN 76  
1 n LEU 77  
1 n VAL 78  
1 n SER 79  
1 n MET 80  
1 n THR 81  
1 n VAL 82  
1 n GLU 83  
1 n GLY 84  
1 n PRO 85  
1 n PRO 86  
1 n PRO 87  
1 n LYS 88  
1 n ASP 89  
1 n THR 90  
1 n GLY 91  
1 n ILE 92  
1 n ALA 93  
1 n ARG 94  
1 n VAL 95  
1 n PRO 96  
1 n LEU 97  
1 n ALA 98  
1 n GLY 99  
1 n ALA 100 
1 n ALA 101 
1 n GLY 102 
1 n GLY 103 
1 n PRO 104 
1 n GLY 105 
1 n ILE 106 
1 n GLY 107 
1 n ARG 108 
1 n ALA 109 
1 n ALA 110 
1 n GLY 111 
1 n ARG 112 
1 n GLY 113 
1 n ILE 114 
1 n PRO 115 
1 n ALA 116 
1 n GLY 117 
1 n VAL 118 
1 n PRO 119 
1 n MET 120 
1 n PRO 121 
1 n GLN 122 
1 n ALA 123 
1 n PRO 124 
1 n ALA 125 
1 n GLY 126 
1 n LEU 127 
1 n ALA 128 
1 n GLY 129 
1 n PRO 130 
1 n VAL 131 
1 n ARG 132 
1 n GLY 133 
1 n VAL 134 
1 n GLY 135 
1 n GLY 136 
1 n PRO 137 
1 n SER 138 
1 n GLN 139 
1 n GLN 140 
1 n VAL 141 
1 n MET 142 
1 n THR 143 
1 n PRO 144 
1 n GLN 145 
1 n GLY 146 
1 n ARG 147 
1 n GLY 148 
1 n THR 149 
1 n VAL 150 
1 n ALA 151 
1 n ALA 152 
1 n ALA 153 
1 n ALA 154 
1 n ALA 155 
1 n ALA 156 
1 n ALA 157 
1 n THR 158 
1 n ALA 159 
1 n SER 160 
1 n ILE 161 
1 n ALA 162 
1 n GLY 163 
1 n ALA 164 
1 n PRO 165 
1 n THR 166 
1 n GLN 167 
1 n TYR 168 
1 n PRO 169 
1 n PRO 170 
1 n GLY 171 
1 n ARG 172 
1 n GLY 173 
1 n GLY 174 
1 n PRO 175 
1 n PRO 176 
1 n PRO 177 
1 n PRO 178 
1 n MET 179 
1 n GLY 180 
1 n ARG 181 
1 n GLY 182 
1 n ALA 183 
1 n PRO 184 
1 n PRO 185 
1 n PRO 186 
1 n GLY 187 
1 n MET 188 
1 n MET 189 
1 n GLY 190 
1 n PRO 191 
1 n PRO 192 
1 n PRO 193 
1 n GLY 194 
1 n MET 195 
1 n ARG 196 
1 n PRO 197 
1 n PRO 198 
1 n MET 199 
1 n GLY 200 
1 n PRO 201 
1 n PRO 202 
1 n MET 203 
1 n GLY 204 
1 n ILE 205 
1 n PRO 206 
1 n PRO 207 
1 n GLY 208 
1 n ARG 209 
1 n GLY 210 
1 n THR 211 
1 n PRO 212 
1 n MET 213 
1 n GLY 214 
1 n MET 215 
1 n PRO 216 
1 n PRO 217 
1 n PRO 218 
1 n GLY 219 
1 n MET 220 
1 n ARG 221 
1 n PRO 222 
1 n PRO 223 
1 n PRO 224 
1 n PRO 225 
1 n GLY 226 
1 n MET 227 
1 n ARG 228 
1 n GLY 229 
1 n PRO 230 
1 n PRO 231 
1 n PRO 232 
1 n PRO 233 
1 n GLY 234 
1 n MET 235 
1 n ARG 236 
1 n PRO 237 
1 n PRO 238 
1 n ARG 239 
1 n PRO 240 
2 n MET 1   
2 n SER 2   
2 n ILE 3   
2 n GLY 4   
2 n VAL 5   
2 n PRO 6   
2 n ILE 7   
2 n LYS 8   
2 n VAL 9   
2 n LEU 10  
2 n HIS 11  
2 n GLU 12  
2 n ALA 13  
2 n GLU 14  
2 n GLY 15  
2 n HIS 16  
2 n ILE 17  
2 n VAL 18  
2 n THR 19  
2 n CYS 20  
2 n GLU 21  
2 n THR 22  
2 n ASN 23  
2 n THR 24  
2 n GLY 25  
2 n GLU 26  
2 n VAL 27  
2 n TYR 28  
2 n ARG 29  
2 n GLY 30  
2 n LYS 31  
2 n LEU 32  
2 n ILE 33  
2 n GLU 34  
2 n ALA 35  
2 n GLU 36  
2 n ASP 37  
2 n ASN 38  
2 n MET 39  
2 n ASN 40  
2 n CYS 41  
2 n GLN 42  
2 n MET 43  
2 n SER 44  
2 n ASN 45  
2 n ILE 46  
2 n THR 47  
2 n VAL 48  
2 n THR 49  
2 n TYR 50  
2 n ARG 51  
2 n ASP 52  
2 n GLY 53  
2 n ARG 54  
2 n VAL 55  
2 n ALA 56  
2 n GLN 57  
2 n LEU 58  
2 n GLU 59  
2 n GLN 60  
2 n VAL 61  
2 n TYR 62  
2 n ILE 63  
2 n ARG 64  
2 n GLY 65  
2 n SER 66  
2 n LYS 67  
2 n ILE 68  
2 n ARG 69  
2 n PHE 70  
2 n LEU 71  
2 n ILE 72  
2 n LEU 73  
2 n PRO 74  
2 n ASP 75  
2 n MET 76  
2 n LEU 77  
2 n LYS 78  
2 n ASN 79  
2 n ALA 80  
2 n PRO 81  
2 n MET 82  
2 n LEU 83  
2 n LYS 84  
2 n SER 85  
2 n MET 86  
2 n LYS 87  
2 n ASN 88  
2 n LYS 89  
2 n ASN 90  
2 n GLN 91  
2 n GLY 92  
2 n SER 93  
2 n GLY 94  
2 n ALA 95  
2 n GLY 96  
2 n ARG 97  
2 n GLY 98  
2 n LYS 99  
2 n ALA 100 
2 n ALA 101 
2 n ILE 102 
2 n LEU 103 
2 n LYS 104 
2 n ALA 105 
2 n GLN 106 
2 n VAL 107 
2 n ALA 108 
2 n ALA 109 
2 n ARG 110 
2 n GLY 111 
2 n ARG 112 
2 n GLY 113 
2 n ARG 114 
2 n GLY 115 
2 n MET 116 
2 n GLY 117 
2 n ARG 118 
2 n GLY 119 
2 n ASN 120 
2 n ILE 121 
2 n PHE 122 
2 n GLN 123 
2 n LYS 124 
2 n ARG 125 
2 n ARG 126 
3 n MET 1   
3 n LYS 2   
3 n LEU 3   
3 n VAL 4   
3 n ARG 5   
3 n PHE 6   
3 n LEU 7   
3 n MET 8   
3 n LYS 9   
3 n LEU 10  
3 n SER 11  
3 n HIS 12  
3 n GLU 13  
3 n THR 14  
3 n VAL 15  
3 n THR 16  
3 n ILE 17  
3 n GLU 18  
3 n LEU 19  
3 n LYS 20  
3 n ASN 21  
3 n GLY 22  
3 n THR 23  
3 n GLN 24  
3 n VAL 25  
3 n HIS 26  
3 n GLY 27  
3 n THR 28  
3 n ILE 29  
3 n THR 30  
3 n GLY 31  
3 n VAL 32  
3 n ASP 33  
3 n VAL 34  
3 n SER 35  
3 n MET 36  
3 n ASN 37  
3 n THR 38  
3 n HIS 39  
3 n LEU 40  
3 n LYS 41  
3 n ALA 42  
3 n VAL 43  
3 n LYS 44  
3 n MET 45  
3 n THR 46  
3 n LEU 47  
3 n LYS 48  
3 n ASN 49  
3 n ARG 50  
3 n GLU 51  
3 n PRO 52  
3 n VAL 53  
3 n GLN 54  
3 n LEU 55  
3 n GLU 56  
3 n THR 57  
3 n LEU 58  
3 n SER 59  
3 n ILE 60  
3 n ARG 61  
3 n GLY 62  
3 n ASN 63  
3 n ASN 64  
3 n ILE 65  
3 n ARG 66  
3 n TYR 67  
3 n PHE 68  
3 n ILE 69  
3 n LEU 70  
3 n PRO 71  
3 n ASP 72  
3 n SER 73  
3 n LEU 74  
3 n PRO 75  
3 n LEU 76  
3 n ASP 77  
3 n THR 78  
3 n LEU 79  
3 n LEU 80  
3 n VAL 81  
3 n ASP 82  
3 n VAL 83  
3 n GLU 84  
3 n PRO 85  
3 n LYS 86  
3 n VAL 87  
3 n LYS 88  
3 n SER 89  
3 n LYS 90  
3 n LYS 91  
3 n ARG 92  
3 n GLU 93  
3 n ALA 94  
3 n VAL 95  
3 n ALA 96  
3 n GLY 97  
3 n ARG 98  
3 n GLY 99  
3 n ARG 100 
3 n GLY 101 
3 n ARG 102 
3 n GLY 103 
3 n ARG 104 
3 n GLY 105 
3 n ARG 106 
3 n GLY 107 
3 n ARG 108 
3 n GLY 109 
3 n ARG 110 
3 n GLY 111 
3 n ARG 112 
3 n GLY 113 
3 n ARG 114 
3 n GLY 115 
3 n GLY 116 
3 n PRO 117 
3 n ARG 118 
3 n ARG 119 
4 n MET 1   
4 n SER 2   
4 n LEU 3   
4 n LEU 4   
4 n ASN 5   
4 n LYS 6   
4 n PRO 7   
4 n LYS 8   
4 n SER 9   
4 n GLU 10  
4 n MET 11  
4 n THR 12  
4 n PRO 13  
4 n GLU 14  
4 n GLU 15  
4 n LEU 16  
4 n GLN 17  
4 n LYS 18  
4 n ARG 19  
4 n GLU 20  
4 n GLU 21  
4 n GLU 22  
4 n GLU 23  
4 n PHE 24  
4 n ASN 25  
4 n THR 26  
4 n GLY 27  
4 n PRO 28  
4 n LEU 29  
4 n SER 30  
4 n VAL 31  
4 n LEU 32  
4 n THR 33  
4 n GLN 34  
4 n SER 35  
4 n VAL 36  
4 n LYS 37  
4 n ASN 38  
4 n ASN 39  
4 n THR 40  
4 n GLN 41  
4 n VAL 42  
4 n LEU 43  
4 n ILE 44  
4 n ASN 45  
4 n CYS 46  
4 n ARG 47  
4 n ASN 48  
4 n ASN 49  
4 n LYS 50  
4 n LYS 51  
4 n LEU 52  
4 n LEU 53  
4 n GLY 54  
4 n ARG 55  
4 n VAL 56  
4 n LYS 57  
4 n ALA 58  
4 n PHE 59  
4 n ASP 60  
4 n ARG 61  
4 n HIS 62  
4 n CYS 63  
4 n ASN 64  
4 n MET 65  
4 n VAL 66  
4 n LEU 67  
4 n GLU 68  
4 n ASN 69  
4 n VAL 70  
4 n LYS 71  
4 n GLU 72  
4 n MET 73  
4 n TRP 74  
4 n THR 75  
4 n GLU 76  
4 n VAL 77  
4 n PRO 78  
4 n LYS 79  
4 n SER 80  
4 n GLY 81  
4 n LYS 82  
4 n GLY 83  
4 n LYS 84  
4 n LYS 85  
4 n LYS 86  
4 n SER 87  
4 n LYS 88  
4 n PRO 89  
4 n VAL 90  
4 n ASN 91  
4 n LYS 92  
4 n ASP 93  
4 n ARG 94  
4 n TYR 95  
4 n ILE 96  
4 n SER 97  
4 n LYS 98  
4 n MET 99  
4 n PHE 100 
4 n LEU 101 
4 n ARG 102 
4 n GLY 103 
4 n ASP 104 
4 n SER 105 
4 n VAL 106 
4 n ILE 107 
4 n VAL 108 
4 n VAL 109 
4 n LEU 110 
4 n ARG 111 
4 n ASN 112 
4 n PRO 113 
4 n LEU 114 
4 n ILE 115 
4 n ALA 116 
4 n GLY 117 
4 n LYS 118 
5 n MET 1   
5 n ALA 2   
5 n TYR 3   
5 n ARG 4   
5 n GLY 5   
5 n GLN 6   
5 n GLY 7   
5 n GLN 8   
5 n LYS 9   
5 n VAL 10  
5 n GLN 11  
5 n LYS 12  
5 n VAL 13  
5 n MET 14  
5 n VAL 15  
5 n GLN 16  
5 n PRO 17  
5 n ILE 18  
5 n ASN 19  
5 n LEU 20  
5 n ILE 21  
5 n PHE 22  
5 n ARG 23  
5 n TYR 24  
5 n LEU 25  
5 n GLN 26  
5 n ASN 27  
5 n ARG 28  
5 n SER 29  
5 n ARG 30  
5 n ILE 31  
5 n GLN 32  
5 n VAL 33  
5 n TRP 34  
5 n LEU 35  
5 n TYR 36  
5 n GLU 37  
5 n GLN 38  
5 n VAL 39  
5 n ASN 40  
5 n MET 41  
5 n ARG 42  
5 n ILE 43  
5 n GLU 44  
5 n GLY 45  
5 n CYS 46  
5 n ILE 47  
5 n ILE 48  
5 n GLY 49  
5 n PHE 50  
5 n ASP 51  
5 n GLU 52  
5 n TYR 53  
5 n MET 54  
5 n ASN 55  
5 n LEU 56  
5 n VAL 57  
5 n LEU 58  
5 n ASP 59  
5 n ASP 60  
5 n ALA 61  
5 n GLU 62  
5 n GLU 63  
5 n ILE 64  
5 n HIS 65  
5 n SER 66  
5 n LYS 67  
5 n THR 68  
5 n LYS 69  
5 n SER 70  
5 n ARG 71  
5 n LYS 72  
5 n GLN 73  
5 n LEU 74  
5 n GLY 75  
5 n ARG 76  
5 n ILE 77  
5 n MET 78  
5 n LEU 79  
5 n LYS 80  
5 n GLY 81  
5 n ASP 82  
5 n ASN 83  
5 n ILE 84  
5 n THR 85  
5 n LEU 86  
5 n LEU 87  
5 n GLN 88  
5 n SER 89  
5 n VAL 90  
5 n SER 91  
5 n ASN 92  
6 n MET 1   
6 n SER 2   
6 n LYS 3   
6 n ALA 4   
6 n HIS 5   
6 n PRO 6   
6 n PRO 7   
6 n GLU 8   
6 n LEU 9   
6 n LYS 10  
6 n LYS 11  
6 n PHE 12  
6 n MET 13  
6 n ASP 14  
6 n LYS 15  
6 n LYS 16  
6 n LEU 17  
6 n SER 18  
6 n LEU 19  
6 n LYS 20  
6 n LEU 21  
6 n ASN 22  
6 n GLY 23  
6 n GLY 24  
6 n ARG 25  
6 n HIS 26  
6 n VAL 27  
6 n GLN 28  
6 n GLY 29  
6 n ILE 30  
6 n LEU 31  
6 n ARG 32  
6 n GLY 33  
6 n PHE 34  
6 n ASP 35  
6 n PRO 36  
6 n PHE 37  
6 n MET 38  
6 n ASN 39  
6 n LEU 40  
6 n VAL 41  
6 n ILE 42  
6 n ASP 43  
6 n GLU 44  
6 n CYS 45  
6 n VAL 46  
6 n GLU 47  
6 n MET 48  
6 n ALA 49  
6 n THR 50  
6 n SER 51  
6 n GLY 52  
6 n GLN 53  
6 n GLN 54  
6 n ASN 55  
6 n ASN 56  
6 n ILE 57  
6 n GLY 58  
6 n MET 59  
6 n VAL 60  
6 n VAL 61  
6 n ILE 62  
6 n ARG 63  
6 n GLY 64  
6 n ASN 65  
6 n SER 66  
6 n ILE 67  
6 n ILE 68  
6 n MET 69  
6 n LEU 70  
6 n GLU 71  
6 n ALA 72  
6 n LEU 73  
6 n GLU 74  
6 n ARG 75  
6 n VAL 76  
7 n MET 1   
7 n SER 2   
7 n LEU 3   
7 n PRO 4   
7 n LEU 5   
7 n ASN 6   
7 n PRO 7   
7 n LYS 8   
7 n PRO 9   
7 n PHE 10  
7 n LEU 11  
7 n ASN 12  
7 n GLY 13  
7 n LEU 14  
7 n THR 15  
7 n GLY 16  
7 n LYS 17  
7 n PRO 18  
7 n VAL 19  
7 n MET 20  
7 n VAL 21  
7 n LYS 22  
7 n LEU 23  
7 n LYS 24  
7 n TRP 25  
7 n GLY 26  
7 n MET 27  
7 n GLU 28  
7 n TYR 29  
7 n LYS 30  
7 n GLY 31  
7 n TYR 32  
7 n LEU 33  
7 n VAL 34  
7 n SER 35  
7 n VAL 36  
7 n ASP 37  
7 n GLY 38  
7 n TYR 39  
7 n MET 40  
7 n ASN 41  
7 n MET 42  
7 n GLN 43  
7 n LEU 44  
7 n ALA 45  
7 n ASN 46  
7 n THR 47  
7 n GLU 48  
7 n GLU 49  
7 n TYR 50  
7 n ILE 51  
7 n ASP 52  
7 n GLY 53  
7 n ALA 54  
7 n LEU 55  
7 n SER 56  
7 n GLY 57  
7 n HIS 58  
7 n LEU 59  
7 n GLY 60  
7 n GLU 61  
7 n VAL 62  
7 n LEU 63  
7 n ILE 64  
7 n ARG 65  
7 n CYS 66  
7 n ASN 67  
7 n ASN 68  
7 n VAL 69  
7 n LEU 70  
7 n TYR 71  
7 n ILE 72  
7 n ARG 73  
7 n GLY 74  
7 n VAL 75  
7 n GLU 76  
7 n GLU 77  
7 n GLU 78  
7 n GLU 79  
7 n GLU 80  
7 n ASP 81  
7 n GLY 82  
7 n GLU 83  
7 n MET 84  
7 n ARG 85  
7 n GLU 86  
#
_ma_data.content_type "model coordinates"
_ma_data.id           1
_ma_data.name         Model
#
_ma_model_list.data_id          1
_ma_model_list.model_group_id   1
_ma_model_list.model_group_name "AlphaFold-beta-20231127 (fb0b9d13-0bdd-4522-ba5f-0ee1f426d085 @ 2025-02-06 05:21:01)"
_ma_model_list.model_id         1
_ma_model_list.model_name       "Top ranked model"
_ma_model_list.model_type       "Ab initio model"
_ma_model_list.ordinal_id       1
#
loop_
_ma_protocol_step.method_type
_ma_protocol_step.ordinal_id
_ma_protocol_step.protocol_id
_ma_protocol_step.step_id
"coevolution MSA" 1 1 1 
"template search" 2 1 2 
modeling          3 1 3 
#
loop_
_ma_qa_metric.id
_ma_qa_metric.mode
_ma_qa_metric.name
_ma_qa_metric.software_group_id
_ma_qa_metric.type
1 global pLDDT 1 pLDDT 
2 local  pLDDT 1 pLDDT 
#
_ma_qa_metric_global.metric_id    1
_ma_qa_metric_global.metric_value 73.13
_ma_qa_metric_global.model_id     1
_ma_qa_metric_global.ordinal_id   1
#
_ma_software_group.group_id    1
_ma_software_group.ordinal_id  1
_ma_software_group.software_id 1
#
loop_
_ma_target_entity.data_id
_ma_target_entity.entity_id
_ma_target_entity.origin
1 1 . 
1 2 . 
1 3 . 
1 4 . 
1 5 . 
1 6 . 
1 7 . 
#
loop_
_ma_target_entity_instance.asym_id
_ma_target_entity_instance.details
_ma_target_entity_instance.entity_id
A . 1 
B . 2 
C . 3 
D . 4 
E . 5 
F . 6 
G . 7 
#
loop_
_pdbx_data_usage.details
_pdbx_data_usage.id
_pdbx_data_usage.type
_pdbx_data_usage.url
;NON-COMMERCIAL USE ONLY, BY USING THIS FILE YOU AGREE TO THE TERMS OF USE FOUND
AT alphafoldserver.com/output-terms.
;
1 license    ? 
;THE INFORMATION IS NOT INTENDED FOR, HAS NOT BEEN VALIDATED FOR, AND IS NOT
APPROVED FOR CLINICAL USE. IT SHOULD NOT BE USED FOR CLINICAL PURPOSE OR RELIED
ON FOR MEDICAL OR OTHER PROFESSIONAL ADVICE. IT IS THEORETICAL MODELLING ONLY
AND CAUTION SHOULD BE EXERCISED IN ITS USE. IT IS PROVIDED "AS-IS" WITHOUT ANY
WARRANTY OF ANY KIND, WHETHER EXPRESSED OR IMPLIED. NO WARRANTY IS GIVEN THAT
USE OF THE INFORMATION SHALL NOT INFRINGE THE RIGHTS OF ANY THIRD PARTY.
;
2 disclaimer ? 
#
loop_
_pdbx_poly_seq_scheme.asym_id
_pdbx_poly_seq_scheme.auth_seq_num
_pdbx_poly_seq_scheme.entity_id
_pdbx_poly_seq_scheme.hetero
_pdbx_poly_seq_scheme.mon_id
_pdbx_poly_seq_scheme.pdb_ins_code
_pdbx_poly_seq_scheme.pdb_seq_num
_pdbx_poly_seq_scheme.pdb_strand_id
_pdbx_poly_seq_scheme.seq_id
A 1   1 n MET . 1   A 1   
A 2   1 n THR . 2   A 2   
A 3   1 n VAL . 3   A 3   
A 4   1 n GLY . 4   A 4   
A 5   1 n LYS . 5   A 5   
A 6   1 n SER . 6   A 6   
A 7   1 n SER . 7   A 7   
A 8   1 n LYS . 8   A 8   
A 9   1 n MET . 9   A 9   
A 10  1 n LEU . 10  A 10  
A 11  1 n GLN . 11  A 11  
A 12  1 n HIS . 12  A 12  
A 13  1 n ILE . 13  A 13  
A 14  1 n ASP . 14  A 14  
A 15  1 n TYR . 15  A 15  
A 16  1 n ARG . 16  A 16  
A 17  1 n MET . 17  A 17  
A 18  1 n ARG . 18  A 18  
A 19  1 n CYS . 19  A 19  
A 20  1 n ILE . 20  A 20  
A 21  1 n LEU . 21  A 21  
A 22  1 n GLN . 22  A 22  
A 23  1 n ASP . 23  A 23  
A 24  1 n GLY . 24  A 24  
A 25  1 n ARG . 25  A 25  
A 26  1 n ILE . 26  A 26  
A 27  1 n PHE . 27  A 27  
A 28  1 n ILE . 28  A 28  
A 29  1 n GLY . 29  A 29  
A 30  1 n THR . 30  A 30  
A 31  1 n PHE . 31  A 31  
A 32  1 n LYS . 32  A 32  
A 33  1 n ALA . 33  A 33  
A 34  1 n PHE . 34  A 34  
A 35  1 n ASP . 35  A 35  
A 36  1 n LYS . 36  A 36  
A 37  1 n HIS . 37  A 37  
A 38  1 n MET . 38  A 38  
A 39  1 n ASN . 39  A 39  
A 40  1 n LEU . 40  A 40  
A 41  1 n ILE . 41  A 41  
A 42  1 n LEU . 42  A 42  
A 43  1 n CYS . 43  A 43  
A 44  1 n ASP . 44  A 44  
A 45  1 n CYS . 45  A 45  
A 46  1 n ASP . 46  A 46  
A 47  1 n GLU . 47  A 47  
A 48  1 n PHE . 48  A 48  
A 49  1 n ARG . 49  A 49  
A 50  1 n LYS . 50  A 50  
A 51  1 n ILE . 51  A 51  
A 52  1 n LYS . 52  A 52  
A 53  1 n PRO . 53  A 53  
A 54  1 n LYS . 54  A 54  
A 55  1 n ASN . 55  A 55  
A 56  1 n SER . 56  A 56  
A 57  1 n LYS . 57  A 57  
A 58  1 n GLN . 58  A 58  
A 59  1 n ALA . 59  A 59  
A 60  1 n GLU . 60  A 60  
A 61  1 n ARG . 61  A 61  
A 62  1 n GLU . 62  A 62  
A 63  1 n GLU . 63  A 63  
A 64  1 n LYS . 64  A 64  
A 65  1 n ARG . 65  A 65  
A 66  1 n VAL . 66  A 66  
A 67  1 n LEU . 67  A 67  
A 68  1 n GLY . 68  A 68  
A 69  1 n LEU . 69  A 69  
A 70  1 n VAL . 70  A 70  
A 71  1 n LEU . 71  A 71  
A 72  1 n LEU . 72  A 72  
A 73  1 n ARG . 73  A 73  
A 74  1 n GLY . 74  A 74  
A 75  1 n GLU . 75  A 75  
A 76  1 n ASN . 76  A 76  
A 77  1 n LEU . 77  A 77  
A 78  1 n VAL . 78  A 78  
A 79  1 n SER . 79  A 79  
A 80  1 n MET . 80  A 80  
A 81  1 n THR . 81  A 81  
A 82  1 n VAL . 82  A 82  
A 83  1 n GLU . 83  A 83  
A 84  1 n GLY . 84  A 84  
A 85  1 n PRO . 85  A 85  
A 86  1 n PRO . 86  A 86  
A 87  1 n PRO . 87  A 87  
A 88  1 n LYS . 88  A 88  
A 89  1 n ASP . 89  A 89  
A 90  1 n THR . 90  A 90  
A 91  1 n GLY . 91  A 91  
A 92  1 n ILE . 92  A 92  
A 93  1 n ALA . 93  A 93  
A 94  1 n ARG . 94  A 94  
A 95  1 n VAL . 95  A 95  
A 96  1 n PRO . 96  A 96  
A 97  1 n LEU . 97  A 97  
A 98  1 n ALA . 98  A 98  
A 99  1 n GLY . 99  A 99  
A 100 1 n ALA . 100 A 100 
A 101 1 n ALA . 101 A 101 
A 102 1 n GLY . 102 A 102 
A 103 1 n GLY . 103 A 103 
A 104 1 n PRO . 104 A 104 
A 105 1 n GLY . 105 A 105 
A 106 1 n ILE . 106 A 106 
A 107 1 n GLY . 107 A 107 
A 108 1 n ARG . 108 A 108 
A 109 1 n ALA . 109 A 109 
A 110 1 n ALA . 110 A 110 
A 111 1 n GLY . 111 A 111 
A 112 1 n ARG . 112 A 112 
A 113 1 n GLY . 113 A 113 
A 114 1 n ILE . 114 A 114 
A 115 1 n PRO . 115 A 115 
A 116 1 n ALA . 116 A 116 
A 117 1 n GLY . 117 A 117 
A 118 1 n VAL . 118 A 118 
A 119 1 n PRO . 119 A 119 
A 120 1 n MET . 120 A 120 
A 121 1 n PRO . 121 A 121 
A 122 1 n GLN . 122 A 122 
A 123 1 n ALA . 123 A 123 
A 124 1 n PRO . 124 A 124 
A 125 1 n ALA . 125 A 125 
A 126 1 n GLY . 126 A 126 
A 127 1 n LEU . 127 A 127 
A 128 1 n ALA . 128 A 128 
A 129 1 n GLY . 129 A 129 
A 130 1 n PRO . 130 A 130 
A 131 1 n VAL . 131 A 131 
A 132 1 n ARG . 132 A 132 
A 133 1 n GLY . 133 A 133 
A 134 1 n VAL . 134 A 134 
A 135 1 n GLY . 135 A 135 
A 136 1 n GLY . 136 A 136 
A 137 1 n PRO . 137 A 137 
A 138 1 n SER . 138 A 138 
A 139 1 n GLN . 139 A 139 
A 140 1 n GLN . 140 A 140 
A 141 1 n VAL . 141 A 141 
A 142 1 n MET . 142 A 142 
A 143 1 n THR . 143 A 143 
A 144 1 n PRO . 144 A 144 
A 145 1 n GLN . 145 A 145 
A 146 1 n GLY . 146 A 146 
A 147 1 n ARG . 147 A 147 
A 148 1 n GLY . 148 A 148 
A 149 1 n THR . 149 A 149 
A 150 1 n VAL . 150 A 150 
A 151 1 n ALA . 151 A 151 
A 152 1 n ALA . 152 A 152 
A 153 1 n ALA . 153 A 153 
A 154 1 n ALA . 154 A 154 
A 155 1 n ALA . 155 A 155 
A 156 1 n ALA . 156 A 156 
A 157 1 n ALA . 157 A 157 
A 158 1 n THR . 158 A 158 
A 159 1 n ALA . 159 A 159 
A 160 1 n SER . 160 A 160 
A 161 1 n ILE . 161 A 161 
A 162 1 n ALA . 162 A 162 
A 163 1 n GLY . 163 A 163 
A 164 1 n ALA . 164 A 164 
A 165 1 n PRO . 165 A 165 
A 166 1 n THR . 166 A 166 
A 167 1 n GLN . 167 A 167 
A 168 1 n TYR . 168 A 168 
A 169 1 n PRO . 169 A 169 
A 170 1 n PRO . 170 A 170 
A 171 1 n GLY . 171 A 171 
A 172 1 n ARG . 172 A 172 
A 173 1 n GLY . 173 A 173 
A 174 1 n GLY . 174 A 174 
A 175 1 n PRO . 175 A 175 
A 176 1 n PRO . 176 A 176 
A 177 1 n PRO . 177 A 177 
A 178 1 n PRO . 178 A 178 
A 179 1 n MET . 179 A 179 
A 180 1 n GLY . 180 A 180 
A 181 1 n ARG . 181 A 181 
A 182 1 n GLY . 182 A 182 
A 183 1 n ALA . 183 A 183 
A 184 1 n PRO . 184 A 184 
A 185 1 n PRO . 185 A 185 
A 186 1 n PRO . 186 A 186 
A 187 1 n GLY . 187 A 187 
A 188 1 n MET . 188 A 188 
A 189 1 n MET . 189 A 189 
A 190 1 n GLY . 190 A 190 
A 191 1 n PRO . 191 A 191 
A 192 1 n PRO . 192 A 192 
A 193 1 n PRO . 193 A 193 
A 194 1 n GLY . 194 A 194 
A 195 1 n MET . 195 A 195 
A 196 1 n ARG . 196 A 196 
A 197 1 n PRO . 197 A 197 
A 198 1 n PRO . 198 A 198 
A 199 1 n MET . 199 A 199 
A 200 1 n GLY . 200 A 200 
A 201 1 n PRO . 201 A 201 
A 202 1 n PRO . 202 A 202 
A 203 1 n MET . 203 A 203 
A 204 1 n GLY . 204 A 204 
A 205 1 n ILE . 205 A 205 
A 206 1 n PRO . 206 A 206 
A 207 1 n PRO . 207 A 207 
A 208 1 n GLY . 208 A 208 
A 209 1 n ARG . 209 A 209 
A 210 1 n GLY . 210 A 210 
A 211 1 n THR . 211 A 211 
A 212 1 n PRO . 212 A 212 
A 213 1 n MET . 213 A 213 
A 214 1 n GLY . 214 A 214 
A 215 1 n MET . 215 A 215 
A 216 1 n PRO . 216 A 216 
A 217 1 n PRO . 217 A 217 
A 218 1 n PRO . 218 A 218 
A 219 1 n GLY . 219 A 219 
A 220 1 n MET . 220 A 220 
A 221 1 n ARG . 221 A 221 
A 222 1 n PRO . 222 A 222 
A 223 1 n PRO . 223 A 223 
A 224 1 n PRO . 224 A 224 
A 225 1 n PRO . 225 A 225 
A 226 1 n GLY . 226 A 226 
A 227 1 n MET . 227 A 227 
A 228 1 n ARG . 228 A 228 
A 229 1 n GLY . 229 A 229 
A 230 1 n PRO . 230 A 230 
A 231 1 n PRO . 231 A 231 
A 232 1 n PRO . 232 A 232 
A 233 1 n PRO . 233 A 233 
A 234 1 n GLY . 234 A 234 
A 235 1 n MET . 235 A 235 
A 236 1 n ARG . 236 A 236 
A 237 1 n PRO . 237 A 237 
A 238 1 n PRO . 238 A 238 
A 239 1 n ARG . 239 A 239 
A 240 1 n PRO . 240 A 240 
B 1   2 n MET . 1   B 1   
B 2   2 n SER . 2   B 2   
B 3   2 n ILE . 3   B 3   
B 4   2 n GLY . 4   B 4   
B 5   2 n VAL . 5   B 5   
B 6   2 n PRO . 6   B 6   
B 7   2 n ILE . 7   B 7   
B 8   2 n LYS . 8   B 8   
B 9   2 n VAL . 9   B 9   
B 10  2 n LEU . 10  B 10  
B 11  2 n HIS . 11  B 11  
B 12  2 n GLU . 12  B 12  
B 13  2 n ALA . 13  B 13  
B 14  2 n GLU . 14  B 14  
B 15  2 n GLY . 15  B 15  
B 16  2 n HIS . 16  B 16  
B 17  2 n ILE . 17  B 17  
B 18  2 n VAL . 18  B 18  
B 19  2 n THR . 19  B 19  
B 20  2 n CYS . 20  B 20  
B 21  2 n GLU . 21  B 21  
B 22  2 n THR . 22  B 22  
B 23  2 n ASN . 23  B 23  
B 24  2 n THR . 24  B 24  
B 25  2 n GLY . 25  B 25  
B 26  2 n GLU . 26  B 26  
B 27  2 n VAL . 27  B 27  
B 28  2 n TYR . 28  B 28  
B 29  2 n ARG . 29  B 29  
B 30  2 n GLY . 30  B 30  
B 31  2 n LYS . 31  B 31  
B 32  2 n LEU . 32  B 32  
B 33  2 n ILE . 33  B 33  
B 34  2 n GLU . 34  B 34  
B 35  2 n ALA . 35  B 35  
B 36  2 n GLU . 36  B 36  
B 37  2 n ASP . 37  B 37  
B 38  2 n ASN . 38  B 38  
B 39  2 n MET . 39  B 39  
B 40  2 n ASN . 40  B 40  
B 41  2 n CYS . 41  B 41  
B 42  2 n GLN . 42  B 42  
B 43  2 n MET . 43  B 43  
B 44  2 n SER . 44  B 44  
B 45  2 n ASN . 45  B 45  
B 46  2 n ILE . 46  B 46  
B 47  2 n THR . 47  B 47  
B 48  2 n VAL . 48  B 48  
B 49  2 n THR . 49  B 49  
B 50  2 n TYR . 50  B 50  
B 51  2 n ARG . 51  B 51  
B 52  2 n ASP . 52  B 52  
B 53  2 n GLY . 53  B 53  
B 54  2 n ARG . 54  B 54  
B 55  2 n VAL . 55  B 55  
B 56  2 n ALA . 56  B 56  
B 57  2 n GLN . 57  B 57  
B 58  2 n LEU . 58  B 58  
B 59  2 n GLU . 59  B 59  
B 60  2 n GLN . 60  B 60  
B 61  2 n VAL . 61  B 61  
B 62  2 n TYR . 62  B 62  
B 63  2 n ILE . 63  B 63  
B 64  2 n ARG . 64  B 64  
B 65  2 n GLY . 65  B 65  
B 66  2 n SER . 66  B 66  
B 67  2 n LYS . 67  B 67  
B 68  2 n ILE . 68  B 68  
B 69  2 n ARG . 69  B 69  
B 70  2 n PHE . 70  B 70  
B 71  2 n LEU . 71  B 71  
B 72  2 n ILE . 72  B 72  
B 73  2 n LEU . 73  B 73  
B 74  2 n PRO . 74  B 74  
B 75  2 n ASP . 75  B 75  
B 76  2 n MET . 76  B 76  
B 77  2 n LEU . 77  B 77  
B 78  2 n LYS . 78  B 78  
B 79  2 n ASN . 79  B 79  
B 80  2 n ALA . 80  B 80  
B 81  2 n PRO . 81  B 81  
B 82  2 n MET . 82  B 82  
B 83  2 n LEU . 83  B 83  
B 84  2 n LYS . 84  B 84  
B 85  2 n SER . 85  B 85  
B 86  2 n MET . 86  B 86  
B 87  2 n LYS . 87  B 87  
B 88  2 n ASN . 88  B 88  
B 89  2 n LYS . 89  B 89  
B 90  2 n ASN . 90  B 90  
B 91  2 n GLN . 91  B 91  
B 92  2 n GLY . 92  B 92  
B 93  2 n SER . 93  B 93  
B 94  2 n GLY . 94  B 94  
B 95  2 n ALA . 95  B 95  
B 96  2 n GLY . 96  B 96  
B 97  2 n ARG . 97  B 97  
B 98  2 n GLY . 98  B 98  
B 99  2 n LYS . 99  B 99  
B 100 2 n ALA . 100 B 100 
B 101 2 n ALA . 101 B 101 
B 102 2 n ILE . 102 B 102 
B 103 2 n LEU . 103 B 103 
B 104 2 n LYS . 104 B 104 
B 105 2 n ALA . 105 B 105 
B 106 2 n GLN . 106 B 106 
B 107 2 n VAL . 107 B 107 
B 108 2 n ALA . 108 B 108 
B 109 2 n ALA . 109 B 109 
B 110 2 n ARG . 110 B 110 
B 111 2 n GLY . 111 B 111 
B 112 2 n ARG . 112 B 112 
B 113 2 n GLY . 113 B 113 
B 114 2 n ARG . 114 B 114 
B 115 2 n GLY . 115 B 115 
B 116 2 n MET . 116 B 116 
B 117 2 n GLY . 117 B 117 
B 118 2 n ARG . 118 B 118 
B 119 2 n GLY . 119 B 119 
B 120 2 n ASN . 120 B 120 
B 121 2 n ILE . 121 B 121 
B 122 2 n PHE . 122 B 122 
B 123 2 n GLN . 123 B 123 
B 124 2 n LYS . 124 B 124 
B 125 2 n ARG . 125 B 125 
B 126 2 n ARG . 126 B 126 
C 1   3 n MET . 1   C 1   
C 2   3 n LYS . 2   C 2   
C 3   3 n LEU . 3   C 3   
C 4   3 n VAL . 4   C 4   
C 5   3 n ARG . 5   C 5   
C 6   3 n PHE . 6   C 6   
C 7   3 n LEU . 7   C 7   
C 8   3 n MET . 8   C 8   
C 9   3 n LYS . 9   C 9   
C 10  3 n LEU . 10  C 10  
C 11  3 n SER . 11  C 11  
C 12  3 n HIS . 12  C 12  
C 13  3 n GLU . 13  C 13  
C 14  3 n THR . 14  C 14  
C 15  3 n VAL . 15  C 15  
C 16  3 n THR . 16  C 16  
C 17  3 n ILE . 17  C 17  
C 18  3 n GLU . 18  C 18  
C 19  3 n LEU . 19  C 19  
C 20  3 n LYS . 20  C 20  
C 21  3 n ASN . 21  C 21  
C 22  3 n GLY . 22  C 22  
C 23  3 n THR . 23  C 23  
C 24  3 n GLN . 24  C 24  
C 25  3 n VAL . 25  C 25  
C 26  3 n HIS . 26  C 26  
C 27  3 n GLY . 27  C 27  
C 28  3 n THR . 28  C 28  
C 29  3 n ILE . 29  C 29  
C 30  3 n THR . 30  C 30  
C 31  3 n GLY . 31  C 31  
C 32  3 n VAL . 32  C 32  
C 33  3 n ASP . 33  C 33  
C 34  3 n VAL . 34  C 34  
C 35  3 n SER . 35  C 35  
C 36  3 n MET . 36  C 36  
C 37  3 n ASN . 37  C 37  
C 38  3 n THR . 38  C 38  
C 39  3 n HIS . 39  C 39  
C 40  3 n LEU . 40  C 40  
C 41  3 n LYS . 41  C 41  
C 42  3 n ALA . 42  C 42  
C 43  3 n VAL . 43  C 43  
C 44  3 n LYS . 44  C 44  
C 45  3 n MET . 45  C 45  
C 46  3 n THR . 46  C 46  
C 47  3 n LEU . 47  C 47  
C 48  3 n LYS . 48  C 48  
C 49  3 n ASN . 49  C 49  
C 50  3 n ARG . 50  C 50  
C 51  3 n GLU . 51  C 51  
C 52  3 n PRO . 52  C 52  
C 53  3 n VAL . 53  C 53  
C 54  3 n GLN . 54  C 54  
C 55  3 n LEU . 55  C 55  
C 56  3 n GLU . 56  C 56  
C 57  3 n THR . 57  C 57  
C 58  3 n LEU . 58  C 58  
C 59  3 n SER . 59  C 59  
C 60  3 n ILE . 60  C 60  
C 61  3 n ARG . 61  C 61  
C 62  3 n GLY . 62  C 62  
C 63  3 n ASN . 63  C 63  
C 64  3 n ASN . 64  C 64  
C 65  3 n ILE . 65  C 65  
C 66  3 n ARG . 66  C 66  
C 67  3 n TYR . 67  C 67  
C 68  3 n PHE . 68  C 68  
C 69  3 n ILE . 69  C 69  
C 70  3 n LEU . 70  C 70  
C 71  3 n PRO . 71  C 71  
C 72  3 n ASP . 72  C 72  
C 73  3 n SER . 73  C 73  
C 74  3 n LEU . 74  C 74  
C 75  3 n PRO . 75  C 75  
C 76  3 n LEU . 76  C 76  
C 77  3 n ASP . 77  C 77  
C 78  3 n THR . 78  C 78  
C 79  3 n LEU . 79  C 79  
C 80  3 n LEU . 80  C 80  
C 81  3 n VAL . 81  C 81  
C 82  3 n ASP . 82  C 82  
C 83  3 n VAL . 83  C 83  
C 84  3 n GLU . 84  C 84  
C 85  3 n PRO . 85  C 85  
C 86  3 n LYS . 86  C 86  
C 87  3 n VAL . 87  C 87  
C 88  3 n LYS . 88  C 88  
C 89  3 n SER . 89  C 89  
C 90  3 n LYS . 90  C 90  
C 91  3 n LYS . 91  C 91  
C 92  3 n ARG . 92  C 92  
C 93  3 n GLU . 93  C 93  
C 94  3 n ALA . 94  C 94  
C 95  3 n VAL . 95  C 95  
C 96  3 n ALA . 96  C 96  
C 97  3 n GLY . 97  C 97  
C 98  3 n ARG . 98  C 98  
C 99  3 n GLY . 99  C 99  
C 100 3 n ARG . 100 C 100 
C 101 3 n GLY . 101 C 101 
C 102 3 n ARG . 102 C 102 
C 103 3 n GLY . 103 C 103 
C 104 3 n ARG . 104 C 104 
C 105 3 n GLY . 105 C 105 
C 106 3 n ARG . 106 C 106 
C 107 3 n GLY . 107 C 107 
C 108 3 n ARG . 108 C 108 
C 109 3 n GLY . 109 C 109 
C 110 3 n ARG . 110 C 110 
C 111 3 n GLY . 111 C 111 
C 112 3 n ARG . 112 C 112 
C 113 3 n GLY . 113 C 113 
C 114 3 n ARG . 114 C 114 
C 115 3 n GLY . 115 C 115 
C 116 3 n GLY . 116 C 116 
C 117 3 n PRO . 117 C 117 
C 118 3 n ARG . 118 C 118 
C 119 3 n ARG . 119 C 119 
D 1   4 n MET . 1   D 1   
D 2   4 n SER . 2   D 2   
D 3   4 n LEU . 3   D 3   
D 4   4 n LEU . 4   D 4   
D 5   4 n ASN . 5   D 5   
D 6   4 n LYS . 6   D 6   
D 7   4 n PRO . 7   D 7   
D 8   4 n LYS . 8   D 8   
D 9   4 n SER . 9   D 9   
D 10  4 n GLU . 10  D 10  
D 11  4 n MET . 11  D 11  
D 12  4 n THR . 12  D 12  
D 13  4 n PRO . 13  D 13  
D 14  4 n GLU . 14  D 14  
D 15  4 n GLU . 15  D 15  
D 16  4 n LEU . 16  D 16  
D 17  4 n GLN . 17  D 17  
D 18  4 n LYS . 18  D 18  
D 19  4 n ARG . 19  D 19  
D 20  4 n GLU . 20  D 20  
D 21  4 n GLU . 21  D 21  
D 22  4 n GLU . 22  D 22  
D 23  4 n GLU . 23  D 23  
D 24  4 n PHE . 24  D 24  
D 25  4 n ASN . 25  D 25  
D 26  4 n THR . 26  D 26  
D 27  4 n GLY . 27  D 27  
D 28  4 n PRO . 28  D 28  
D 29  4 n LEU . 29  D 29  
D 30  4 n SER . 30  D 30  
D 31  4 n VAL . 31  D 31  
D 32  4 n LEU . 32  D 32  
D 33  4 n THR . 33  D 33  
D 34  4 n GLN . 34  D 34  
D 35  4 n SER . 35  D 35  
D 36  4 n VAL . 36  D 36  
D 37  4 n LYS . 37  D 37  
D 38  4 n ASN . 38  D 38  
D 39  4 n ASN . 39  D 39  
D 40  4 n THR . 40  D 40  
D 41  4 n GLN . 41  D 41  
D 42  4 n VAL . 42  D 42  
D 43  4 n LEU . 43  D 43  
D 44  4 n ILE . 44  D 44  
D 45  4 n ASN . 45  D 45  
D 46  4 n CYS . 46  D 46  
D 47  4 n ARG . 47  D 47  
D 48  4 n ASN . 48  D 48  
D 49  4 n ASN . 49  D 49  
D 50  4 n LYS . 50  D 50  
D 51  4 n LYS . 51  D 51  
D 52  4 n LEU . 52  D 52  
D 53  4 n LEU . 53  D 53  
D 54  4 n GLY . 54  D 54  
D 55  4 n ARG . 55  D 55  
D 56  4 n VAL . 56  D 56  
D 57  4 n LYS . 57  D 57  
D 58  4 n ALA . 58  D 58  
D 59  4 n PHE . 59  D 59  
D 60  4 n ASP . 60  D 60  
D 61  4 n ARG . 61  D 61  
D 62  4 n HIS . 62  D 62  
D 63  4 n CYS . 63  D 63  
D 64  4 n ASN . 64  D 64  
D 65  4 n MET . 65  D 65  
D 66  4 n VAL . 66  D 66  
D 67  4 n LEU . 67  D 67  
D 68  4 n GLU . 68  D 68  
D 69  4 n ASN . 69  D 69  
D 70  4 n VAL . 70  D 70  
D 71  4 n LYS . 71  D 71  
D 72  4 n GLU . 72  D 72  
D 73  4 n MET . 73  D 73  
D 74  4 n TRP . 74  D 74  
D 75  4 n THR . 75  D 75  
D 76  4 n GLU . 76  D 76  
D 77  4 n VAL . 77  D 77  
D 78  4 n PRO . 78  D 78  
D 79  4 n LYS . 79  D 79  
D 80  4 n SER . 80  D 80  
D 81  4 n GLY . 81  D 81  
D 82  4 n LYS . 82  D 82  
D 83  4 n GLY . 83  D 83  
D 84  4 n LYS . 84  D 84  
D 85  4 n LYS . 85  D 85  
D 86  4 n LYS . 86  D 86  
D 87  4 n SER . 87  D 87  
D 88  4 n LYS . 88  D 88  
D 89  4 n PRO . 89  D 89  
D 90  4 n VAL . 90  D 90  
D 91  4 n ASN . 91  D 91  
D 92  4 n LYS . 92  D 92  
D 93  4 n ASP . 93  D 93  
D 94  4 n ARG . 94  D 94  
D 95  4 n TYR . 95  D 95  
D 96  4 n ILE . 96  D 96  
D 97  4 n SER . 97  D 97  
D 98  4 n LYS . 98  D 98  
D 99  4 n MET . 99  D 99  
D 100 4 n PHE . 100 D 100 
D 101 4 n LEU . 101 D 101 
D 102 4 n ARG . 102 D 102 
D 103 4 n GLY . 103 D 103 
D 104 4 n ASP . 104 D 104 
D 105 4 n SER . 105 D 105 
D 106 4 n VAL . 106 D 106 
D 107 4 n ILE . 107 D 107 
D 108 4 n VAL . 108 D 108 
D 109 4 n VAL . 109 D 109 
D 110 4 n LEU . 110 D 110 
D 111 4 n ARG . 111 D 111 
D 112 4 n ASN . 112 D 112 
D 113 4 n PRO . 113 D 113 
D 114 4 n LEU . 114 D 114 
D 115 4 n ILE . 115 D 115 
D 116 4 n ALA . 116 D 116 
D 117 4 n GLY . 117 D 117 
D 118 4 n LYS . 118 D 118 
E 1   5 n MET . 1   E 1   
E 2   5 n ALA . 2   E 2   
E 3   5 n TYR . 3   E 3   
E 4   5 n ARG . 4   E 4   
E 5   5 n GLY . 5   E 5   
E 6   5 n GLN . 6   E 6   
E 7   5 n GLY . 7   E 7   
E 8   5 n GLN . 8   E 8   
E 9   5 n LYS . 9   E 9   
E 10  5 n VAL . 10  E 10  
E 11  5 n GLN . 11  E 11  
E 12  5 n LYS . 12  E 12  
E 13  5 n VAL . 13  E 13  
E 14  5 n MET . 14  E 14  
E 15  5 n VAL . 15  E 15  
E 16  5 n GLN . 16  E 16  
E 17  5 n PRO . 17  E 17  
E 18  5 n ILE . 18  E 18  
E 19  5 n ASN . 19  E 19  
E 20  5 n LEU . 20  E 20  
E 21  5 n ILE . 21  E 21  
E 22  5 n PHE . 22  E 22  
E 23  5 n ARG . 23  E 23  
E 24  5 n TYR . 24  E 24  
E 25  5 n LEU . 25  E 25  
E 26  5 n GLN . 26  E 26  
E 27  5 n ASN . 27  E 27  
E 28  5 n ARG . 28  E 28  
E 29  5 n SER . 29  E 29  
E 30  5 n ARG . 30  E 30  
E 31  5 n ILE . 31  E 31  
E 32  5 n GLN . 32  E 32  
E 33  5 n VAL . 33  E 33  
E 34  5 n TRP . 34  E 34  
E 35  5 n LEU . 35  E 35  
E 36  5 n TYR . 36  E 36  
E 37  5 n GLU . 37  E 37  
E 38  5 n GLN . 38  E 38  
E 39  5 n VAL . 39  E 39  
E 40  5 n ASN . 40  E 40  
E 41  5 n MET . 41  E 41  
E 42  5 n ARG . 42  E 42  
E 43  5 n ILE . 43  E 43  
E 44  5 n GLU . 44  E 44  
E 45  5 n GLY . 45  E 45  
E 46  5 n CYS . 46  E 46  
E 47  5 n ILE . 47  E 47  
E 48  5 n ILE . 48  E 48  
E 49  5 n GLY . 49  E 49  
E 50  5 n PHE . 50  E 50  
E 51  5 n ASP . 51  E 51  
E 52  5 n GLU . 52  E 52  
E 53  5 n TYR . 53  E 53  
E 54  5 n MET . 54  E 54  
E 55  5 n ASN . 55  E 55  
E 56  5 n LEU . 56  E 56  
E 57  5 n VAL . 57  E 57  
E 58  5 n LEU . 58  E 58  
E 59  5 n ASP . 59  E 59  
E 60  5 n ASP . 60  E 60  
E 61  5 n ALA . 61  E 61  
E 62  5 n GLU . 62  E 62  
E 63  5 n GLU . 63  E 63  
E 64  5 n ILE . 64  E 64  
E 65  5 n HIS . 65  E 65  
E 66  5 n SER . 66  E 66  
E 67  5 n LYS . 67  E 67  
E 68  5 n THR . 68  E 68  
E 69  5 n LYS . 69  E 69  
E 70  5 n SER . 70  E 70  
E 71  5 n ARG . 71  E 71  
E 72  5 n LYS . 72  E 72  
E 73  5 n GLN . 73  E 73  
E 74  5 n LEU . 74  E 74  
E 75  5 n GLY . 75  E 75  
E 76  5 n ARG . 76  E 76  
E 77  5 n ILE . 77  E 77  
E 78  5 n MET . 78  E 78  
E 79  5 n LEU . 79  E 79  
E 80  5 n LYS . 80  E 80  
E 81  5 n GLY . 81  E 81  
E 82  5 n ASP . 82  E 82  
E 83  5 n ASN . 83  E 83  
E 84  5 n ILE . 84  E 84  
E 85  5 n THR . 85  E 85  
E 86  5 n LEU . 86  E 86  
E 87  5 n LEU . 87  E 87  
E 88  5 n GLN . 88  E 88  
E 89  5 n SER . 89  E 89  
E 90  5 n VAL . 90  E 90  
E 91  5 n SER . 91  E 91  
E 92  5 n ASN . 92  E 92  
F 1   6 n MET . 1   F 1   
F 2   6 n SER . 2   F 2   
F 3   6 n LYS . 3   F 3   
F 4   6 n ALA . 4   F 4   
F 5   6 n HIS . 5   F 5   
F 6   6 n PRO . 6   F 6   
F 7   6 n PRO . 7   F 7   
F 8   6 n GLU . 8   F 8   
F 9   6 n LEU . 9   F 9   
F 10  6 n LYS . 10  F 10  
F 11  6 n LYS . 11  F 11  
F 12  6 n PHE . 12  F 12  
F 13  6 n MET . 13  F 13  
F 14  6 n ASP . 14  F 14  
F 15  6 n LYS . 15  F 15  
F 16  6 n LYS . 16  F 16  
F 17  6 n LEU . 17  F 17  
F 18  6 n SER . 18  F 18  
F 19  6 n LEU . 19  F 19  
F 20  6 n LYS . 20  F 20  
F 21  6 n LEU . 21  F 21  
F 22  6 n ASN . 22  F 22  
F 23  6 n GLY . 23  F 23  
F 24  6 n GLY . 24  F 24  
F 25  6 n ARG . 25  F 25  
F 26  6 n HIS . 26  F 26  
F 27  6 n VAL . 27  F 27  
F 28  6 n GLN . 28  F 28  
F 29  6 n GLY . 29  F 29  
F 30  6 n ILE . 30  F 30  
F 31  6 n LEU . 31  F 31  
F 32  6 n ARG . 32  F 32  
F 33  6 n GLY . 33  F 33  
F 34  6 n PHE . 34  F 34  
F 35  6 n ASP . 35  F 35  
F 36  6 n PRO . 36  F 36  
F 37  6 n PHE . 37  F 37  
F 38  6 n MET . 38  F 38  
F 39  6 n ASN . 39  F 39  
F 40  6 n LEU . 40  F 40  
F 41  6 n VAL . 41  F 41  
F 42  6 n ILE . 42  F 42  
F 43  6 n ASP . 43  F 43  
F 44  6 n GLU . 44  F 44  
F 45  6 n CYS . 45  F 45  
F 46  6 n VAL . 46  F 46  
F 47  6 n GLU . 47  F 47  
F 48  6 n MET . 48  F 48  
F 49  6 n ALA . 49  F 49  
F 50  6 n THR . 50  F 50  
F 51  6 n SER . 51  F 51  
F 52  6 n GLY . 52  F 52  
F 53  6 n GLN . 53  F 53  
F 54  6 n GLN . 54  F 54  
F 55  6 n ASN . 55  F 55  
F 56  6 n ASN . 56  F 56  
F 57  6 n ILE . 57  F 57  
F 58  6 n GLY . 58  F 58  
F 59  6 n MET . 59  F 59  
F 60  6 n VAL . 60  F 60  
F 61  6 n VAL . 61  F 61  
F 62  6 n ILE . 62  F 62  
F 63  6 n ARG . 63  F 63  
F 64  6 n GLY . 64  F 64  
F 65  6 n ASN . 65  F 65  
F 66  6 n SER . 66  F 66  
F 67  6 n ILE . 67  F 67  
F 68  6 n ILE . 68  F 68  
F 69  6 n MET . 69  F 69  
F 70  6 n LEU . 70  F 70  
F 71  6 n GLU . 71  F 71  
F 72  6 n ALA . 72  F 72  
F 73  6 n LEU . 73  F 73  
F 74  6 n GLU . 74  F 74  
F 75  6 n ARG . 75  F 75  
F 76  6 n VAL . 76  F 76  
G 1   7 n MET . 1   G 1   
G 2   7 n SER . 2   G 2   
G 3   7 n LEU . 3   G 3   
G 4   7 n PRO . 4   G 4   
G 5   7 n LEU . 5   G 5   
G 6   7 n ASN . 6   G 6   
G 7   7 n PRO . 7   G 7   
G 8   7 n LYS . 8   G 8   
G 9   7 n PRO . 9   G 9   
G 10  7 n PHE . 10  G 10  
G 11  7 n LEU . 11  G 11  
G 12  7 n ASN . 12  G 12  
G 13  7 n GLY . 13  G 13  
G 14  7 n LEU . 14  G 14  
G 15  7 n THR . 15  G 15  
G 16  7 n GLY . 16  G 16  
G 17  7 n LYS . 17  G 17  
G 18  7 n PRO . 18  G 18  
G 19  7 n VAL . 19  G 19  
G 20  7 n MET . 20  G 20  
G 21  7 n VAL . 21  G 21  
G 22  7 n LYS . 22  G 22  
G 23  7 n LEU . 23  G 23  
G 24  7 n LYS . 24  G 24  
G 25  7 n TRP . 25  G 25  
G 26  7 n GLY . 26  G 26  
G 27  7 n MET . 27  G 27  
G 28  7 n GLU . 28  G 28  
G 29  7 n TYR . 29  G 29  
G 30  7 n LYS . 30  G 30  
G 31  7 n GLY . 31  G 31  
G 32  7 n TYR . 32  G 32  
G 33  7 n LEU . 33  G 33  
G 34  7 n VAL . 34  G 34  
G 35  7 n SER . 35  G 35  
G 36  7 n VAL . 36  G 36  
G 37  7 n ASP . 37  G 37  
G 38  7 n GLY . 38  G 38  
G 39  7 n TYR . 39  G 39  
G 40  7 n MET . 40  G 40  
G 41  7 n ASN . 41  G 41  
G 42  7 n MET . 42  G 42  
G 43  7 n GLN . 43  G 43  
G 44  7 n LEU . 44  G 44  
G 45  7 n ALA . 45  G 45  
G 46  7 n ASN . 46  G 46  
G 47  7 n THR . 47  G 47  
G 48  7 n GLU . 48  G 48  
G 49  7 n GLU . 49  G 49  
G 50  7 n TYR . 50  G 50  
G 51  7 n ILE . 51  G 51  
G 52  7 n ASP . 52  G 52  
G 53  7 n GLY . 53  G 53  
G 54  7 n ALA . 54  G 54  
G 55  7 n LEU . 55  G 55  
G 56  7 n SER . 56  G 56  
G 57  7 n GLY . 57  G 57  
G 58  7 n HIS . 58  G 58  
G 59  7 n LEU . 59  G 59  
G 60  7 n GLY . 60  G 60  
G 61  7 n GLU . 61  G 61  
G 62  7 n VAL . 62  G 62  
G 63  7 n LEU . 63  G 63  
G 64  7 n ILE . 64  G 64  
G 65  7 n ARG . 65  G 65  
G 66  7 n CYS . 66  G 66  
G 67  7 n ASN . 67  G 67  
G 68  7 n ASN . 68  G 68  
G 69  7 n VAL . 69  G 69  
G 70  7 n LEU . 70  G 70  
G 71  7 n TYR . 71  G 71  
G 72  7 n ILE . 72  G 72  
G 73  7 n ARG . 73  G 73  
G 74  7 n GLY . 74  G 74  
G 75  7 n VAL . 75  G 75  
G 76  7 n GLU . 76  G 76  
G 77  7 n GLU . 77  G 77  
G 78  7 n GLU . 78  G 78  
G 79  7 n GLU . 79  G 79  
G 80  7 n GLU . 80  G 80  
G 81  7 n ASP . 81  G 81  
G 82  7 n GLY . 82  G 82  
G 83  7 n GLU . 83  G 83  
G 84  7 n MET . 84  G 84  
G 85  7 n ARG . 85  G 85  
G 86  7 n GLU . 86  G 86  
#
_software.classification other
_software.date           ?
_software.description    "Structure prediction"
_software.name           AlphaFold
_software.pdbx_ordinal   1
_software.type           package
_software.version        "AlphaFold-beta-20231127 (fb0b9d13-0bdd-4522-ba5f-0ee1f426d085 @ 2025-02-06 05:21:01)"
#
loop_
_struct_asym.entity_id
_struct_asym.id
1 A 
2 B 
3 C 
4 D 
5 E 
6 F 
7 G 
#
loop_
_atom_site.group_PDB
_atom_site.id
_atom_site.type_symbol
_atom_site.label_atom_id
_atom_site.label_alt_id
_atom_site.label_comp_id
_atom_site.label_asym_id
_atom_site.label_entity_id
_atom_site.label_seq_id
_atom_site.pdbx_PDB_ins_code
_atom_site.Cartn_x
_atom_site.Cartn_y
_atom_site.Cartn_z
_atom_site.occupancy
_atom_site.B_iso_or_equiv
_atom_site.auth_seq_id
_atom_site.auth_asym_id
_atom_site.pdbx_PDB_model_num
ATOM 1    N N   . MET A 1 1   ? -5.942  -1.024  28.825  1.00 24.65 1   A 1 
ATOM 2    C CA  . MET A 1 1   ? -4.660  -1.583  28.359  1.00 26.49 1   A 1 
ATOM 3    C C   . MET A 1 1   ? -4.730  -1.671  26.848  1.00 28.35 1   A 1 
ATOM 4    O O   . MET A 1 1   ? -5.542  -2.428  26.338  1.00 25.71 1   A 1 
ATOM 5    C CB  . MET A 1 1   ? -4.391  -2.965  28.946  1.00 24.27 1   A 1 
ATOM 6    C CG  . MET A 1 1   ? -4.106  -2.939  30.447  1.00 22.10 1   A 1 
ATOM 7    S SD  . MET A 1 1   ? -3.764  -4.580  31.115  1.00 19.53 1   A 1 
ATOM 8    C CE  . MET A 1 1   ? -3.676  -4.205  32.879  1.00 17.30 1   A 1 
ATOM 9    N N   . THR A 1 2   ? -3.969  -0.856  26.135  1.00 40.78 2   A 1 
ATOM 10   C CA  . THR A 1 2   ? -3.922  -0.906  24.671  1.00 41.89 2   A 1 
ATOM 11   C C   . THR A 1 2   ? -3.205  -2.193  24.289  1.00 43.15 2   A 1 
ATOM 12   O O   . THR A 1 2   ? -1.980  -2.244  24.287  1.00 39.53 2   A 1 
ATOM 13   C CB  . THR A 1 2   ? -3.186  0.315   24.111  1.00 37.36 2   A 1 
ATOM 14   O OG1 . THR A 1 2   ? -2.024  0.577   24.872  1.00 34.10 2   A 1 
ATOM 15   C CG2 . THR A 1 2   ? -4.058  1.577   24.155  1.00 32.02 2   A 1 
ATOM 16   N N   . VAL A 1 3   ? -3.961  -3.249  24.027  1.00 43.71 3   A 1 
ATOM 17   C CA  . VAL A 1 3   ? -3.404  -4.532  23.600  1.00 42.39 3   A 1 
ATOM 18   C C   . VAL A 1 3   ? -2.661  -4.252  22.291  1.00 43.47 3   A 1 
ATOM 19   O O   . VAL A 1 3   ? -3.273  -3.859  21.300  1.00 41.21 3   A 1 
ATOM 20   C CB  . VAL A 1 3   ? -4.510  -5.585  23.433  1.00 38.47 3   A 1 
ATOM 21   C CG1 . VAL A 1 3   ? -3.910  -6.934  23.063  1.00 34.42 3   A 1 
ATOM 22   C CG2 . VAL A 1 3   ? -5.297  -5.778  24.738  1.00 35.29 3   A 1 
ATOM 23   N N   . GLY A 1 4   ? -1.331  -4.341  22.324  1.00 48.86 4   A 1 
ATOM 24   C CA  . GLY A 1 4   ? -0.494  -3.939  21.209  1.00 48.32 4   A 1 
ATOM 25   C C   . GLY A 1 4   ? -0.893  -4.702  19.945  1.00 52.36 4   A 1 
ATOM 26   O O   . GLY A 1 4   ? -1.103  -5.907  19.983  1.00 48.80 4   A 1 
ATOM 27   N N   . LYS A 1 5   ? -0.950  -4.012  18.821  1.00 56.25 5   A 1 
ATOM 28   C CA  . LYS A 1 5   ? -1.317  -4.552  17.499  1.00 56.38 5   A 1 
ATOM 29   C C   . LYS A 1 5   ? -0.786  -5.940  17.190  1.00 59.13 5   A 1 
ATOM 30   O O   . LYS A 1 5   ? -1.485  -6.770  16.625  1.00 53.98 5   A 1 
ATOM 31   C CB  . LYS A 1 5   ? -0.667  -3.685  16.428  1.00 51.02 5   A 1 
ATOM 32   C CG  . LYS A 1 5   ? -1.268  -2.318  16.288  1.00 47.50 5   A 1 
ATOM 33   C CD  . LYS A 1 5   ? -0.374  -1.655  15.261  1.00 44.24 5   A 1 
ATOM 34   C CE  . LYS A 1 5   ? -0.986  -0.377  14.780  1.00 40.28 5   A 1 
ATOM 35   N NZ  . LYS A 1 5   ? -0.340  -0.019  13.526  1.00 37.84 5   A 1 
ATOM 36   N N   . SER A 1 6   ? 0.490   -6.157  17.490  1.00 63.29 6   A 1 
ATOM 37   C CA  . SER A 1 6   ? 1.167   -7.416  17.218  1.00 66.34 6   A 1 
ATOM 38   C C   . SER A 1 6   ? 0.452   -8.582  17.883  1.00 72.84 6   A 1 
ATOM 39   O O   . SER A 1 6   ? 0.400   -9.659  17.307  1.00 65.79 6   A 1 
ATOM 40   C CB  . SER A 1 6   ? 2.621   -7.347  17.692  1.00 57.51 6   A 1 
ATOM 41   O OG  . SER A 1 6   ? 2.688   -7.117  19.082  1.00 51.92 6   A 1 
ATOM 42   N N   . SER A 1 7   ? -0.175  -8.368  19.027  1.00 70.74 7   A 1 
ATOM 43   C CA  . SER A 1 7   ? -0.863  -9.444  19.739  1.00 74.45 7   A 1 
ATOM 44   C C   . SER A 1 7   ? -2.041  -10.029 18.962  1.00 80.38 7   A 1 
ATOM 45   O O   . SER A 1 7   ? -2.264  -11.224 19.035  1.00 74.63 7   A 1 
ATOM 46   C CB  . SER A 1 7   ? -1.317  -8.995  21.136  1.00 64.79 7   A 1 
ATOM 47   O OG  . SER A 1 7   ? -2.572  -8.368  21.098  1.00 57.72 7   A 1 
ATOM 48   N N   . LYS A 1 8   ? -2.776  -9.220  18.173  1.00 83.62 8   A 1 
ATOM 49   C CA  . LYS A 1 8   ? -3.953  -9.712  17.443  1.00 86.08 8   A 1 
ATOM 50   C C   . LYS A 1 8   ? -3.585  -10.624 16.289  1.00 88.91 8   A 1 
ATOM 51   O O   . LYS A 1 8   ? -4.168  -11.687 16.143  1.00 84.48 8   A 1 
ATOM 52   C CB  . LYS A 1 8   ? -4.825  -8.558  16.940  1.00 80.81 8   A 1 
ATOM 53   C CG  . LYS A 1 8   ? -5.446  -7.865  18.142  1.00 76.94 8   A 1 
ATOM 54   C CD  . LYS A 1 8   ? -6.644  -7.035  17.727  1.00 70.33 8   A 1 
ATOM 55   C CE  . LYS A 1 8   ? -7.225  -6.502  19.027  1.00 65.01 8   A 1 
ATOM 56   N NZ  . LYS A 1 8   ? -8.612  -6.108  18.871  1.00 58.53 8   A 1 
ATOM 57   N N   . MET A 1 9   ? -2.581  -10.256 15.514  1.00 89.25 9   A 1 
ATOM 58   C CA  . MET A 1 9   ? -2.064  -11.143 14.472  1.00 91.31 9   A 1 
ATOM 59   C C   . MET A 1 9   ? -1.407  -12.387 15.078  1.00 93.25 9   A 1 
ATOM 60   O O   . MET A 1 9   ? -1.579  -13.477 14.558  1.00 90.95 9   A 1 
ATOM 61   C CB  . MET A 1 9   ? -1.090  -10.387 13.572  1.00 88.61 9   A 1 
ATOM 62   C CG  . MET A 1 9   ? -1.788  -9.353  12.692  1.00 84.86 9   A 1 
ATOM 63   S SD  . MET A 1 9   ? -3.032  -10.000 11.535  1.00 83.15 9   A 1 
ATOM 64   C CE  . MET A 1 9   ? -2.001  -10.998 10.444  1.00 73.13 9   A 1 
ATOM 65   N N   . LEU A 1 10  ? -0.708  -12.248 16.206  1.00 91.04 10  A 1 
ATOM 66   C CA  . LEU A 1 10  ? -0.109  -13.372 16.917  1.00 91.11 10  A 1 
ATOM 67   C C   . LEU A 1 10  ? -1.156  -14.379 17.424  1.00 91.77 10  A 1 
ATOM 68   O O   . LEU A 1 10  ? -0.863  -15.567 17.458  1.00 89.57 10  A 1 
ATOM 69   C CB  . LEU A 1 10  ? 0.746   -12.866 18.090  1.00 89.20 10  A 1 
ATOM 70   C CG  . LEU A 1 10  ? 2.101   -12.263 17.680  1.00 82.46 10  A 1 
ATOM 71   C CD1 . LEU A 1 10  ? 2.688   -11.462 18.842  1.00 77.23 10  A 1 
ATOM 72   C CD2 . LEU A 1 10  ? 3.122   -13.332 17.321  1.00 76.52 10  A 1 
ATOM 73   N N   . GLN A 1 11  ? -2.370  -13.944 17.782  1.00 91.81 11  A 1 
ATOM 74   C CA  . GLN A 1 11  ? -3.455  -14.843 18.196  1.00 91.57 11  A 1 
ATOM 75   C C   . GLN A 1 11  ? -3.917  -15.779 17.068  1.00 92.47 11  A 1 
ATOM 76   O O   . GLN A 1 11  ? -4.405  -16.863 17.349  1.00 89.47 11  A 1 
ATOM 77   C CB  . GLN A 1 11  ? -4.650  -14.020 18.684  1.00 89.08 11  A 1 
ATOM 78   C CG  . GLN A 1 11  ? -4.431  -13.491 20.104  1.00 79.25 11  A 1 
ATOM 79   C CD  . GLN A 1 11  ? -5.497  -12.478 20.544  1.00 72.23 11  A 1 
ATOM 80   O OE1 . GLN A 1 11  ? -6.313  -11.985 19.778  1.00 64.31 11  A 1 
ATOM 81   N NE2 . GLN A 1 11  ? -5.515  -12.118 21.792  1.00 61.06 11  A 1 
ATOM 82   N N   . HIS A 1 12  ? -3.738  -15.382 15.809  1.00 93.18 12  A 1 
ATOM 83   C CA  . HIS A 1 12  ? -4.122  -16.190 14.654  1.00 93.49 12  A 1 
ATOM 84   C C   . HIS A 1 12  ? -2.999  -17.118 14.152  1.00 94.24 12  A 1 
ATOM 85   O O   . HIS A 1 12  ? -3.219  -17.860 13.200  1.00 91.62 12  A 1 
ATOM 86   C CB  . HIS A 1 12  ? -4.641  -15.266 13.549  1.00 92.15 12  A 1 
ATOM 87   C CG  . HIS A 1 12  ? -5.860  -14.485 13.954  1.00 91.50 12  A 1 
ATOM 88   N ND1 . HIS A 1 12  ? -7.037  -15.007 14.438  1.00 78.67 12  A 1 
ATOM 89   C CD2 . HIS A 1 12  ? -6.015  -13.123 13.947  1.00 78.98 12  A 1 
ATOM 90   C CE1 . HIS A 1 12  ? -7.874  -13.986 14.702  1.00 80.60 12  A 1 
ATOM 91   N NE2 . HIS A 1 12  ? -7.288  -12.829 14.421  1.00 82.50 12  A 1 
ATOM 92   N N   . ILE A 1 13  ? -1.811  -17.075 14.747  1.00 93.03 13  A 1 
ATOM 93   C CA  . ILE A 1 13  ? -0.721  -17.978 14.366  1.00 93.45 13  A 1 
ATOM 94   C C   . ILE A 1 13  ? -1.129  -19.435 14.605  1.00 93.90 13  A 1 
ATOM 95   O O   . ILE A 1 13  ? -1.783  -19.757 15.595  1.00 92.07 13  A 1 
ATOM 96   C CB  . ILE A 1 13  ? 0.601   -17.594 15.054  1.00 92.31 13  A 1 
ATOM 97   C CG1 . ILE A 1 13  ? 1.082   -16.275 14.413  1.00 86.84 13  A 1 
ATOM 98   C CG2 . ILE A 1 13  ? 1.678   -18.684 14.922  1.00 87.09 13  A 1 
ATOM 99   C CD1 . ILE A 1 13  ? 2.438   -15.791 14.909  1.00 78.30 13  A 1 
ATOM 100  N N   . ASP A 1 14  ? -0.702  -20.290 13.689  1.00 93.41 14  A 1 
ATOM 101  C CA  . ASP A 1 14  ? -1.026  -21.711 13.571  1.00 93.71 14  A 1 
ATOM 102  C C   . ASP A 1 14  ? -2.482  -22.039 13.204  1.00 94.25 14  A 1 
ATOM 103  O O   . ASP A 1 14  ? -2.760  -23.187 12.872  1.00 91.24 14  A 1 
ATOM 104  C CB  . ASP A 1 14  ? -0.531  -22.515 14.781  1.00 91.95 14  A 1 
ATOM 105  C CG  . ASP A 1 14  ? 1.001   -22.559 14.896  1.00 87.94 14  A 1 
ATOM 106  O OD1 . ASP A 1 14  ? 1.666   -22.865 13.877  1.00 80.98 14  A 1 
ATOM 107  O OD2 . ASP A 1 14  ? 1.532   -22.401 16.014  1.00 80.24 14  A 1 
ATOM 108  N N   . TYR A 1 15  ? -3.398  -21.062 13.158  1.00 94.79 15  A 1 
ATOM 109  C CA  . TYR A 1 15  ? -4.756  -21.287 12.661  1.00 95.26 15  A 1 
ATOM 110  C C   . TYR A 1 15  ? -4.765  -21.469 11.139  1.00 95.41 15  A 1 
ATOM 111  O O   . TYR A 1 15  ? -3.929  -20.925 10.425  1.00 93.46 15  A 1 
ATOM 112  C CB  . TYR A 1 15  ? -5.690  -20.148 13.089  1.00 94.81 15  A 1 
ATOM 113  C CG  . TYR A 1 15  ? -6.126  -20.223 14.539  1.00 94.36 15  A 1 
ATOM 114  C CD1 . TYR A 1 15  ? -7.456  -20.582 14.861  1.00 88.68 15  A 1 
ATOM 115  C CD2 . TYR A 1 15  ? -5.221  -19.958 15.577  1.00 88.09 15  A 1 
ATOM 116  C CE1 . TYR A 1 15  ? -7.860  -20.680 16.195  1.00 86.76 15  A 1 
ATOM 117  C CE2 . TYR A 1 15  ? -5.616  -20.069 16.920  1.00 87.24 15  A 1 
ATOM 118  C CZ  . TYR A 1 15  ? -6.940  -20.432 17.222  1.00 89.48 15  A 1 
ATOM 119  O OH  . TYR A 1 15  ? -7.325  -20.551 18.536  1.00 88.13 15  A 1 
ATOM 120  N N   . ARG A 1 16  ? -5.763  -22.221 10.612  1.00 95.96 16  A 1 
ATOM 121  C CA  . ARG A 1 16  ? -6.073  -22.170 9.188   1.00 96.23 16  A 1 
ATOM 122  C C   . ARG A 1 16  ? -6.775  -20.845 8.889   1.00 96.48 16  A 1 
ATOM 123  O O   . ARG A 1 16  ? -7.830  -20.560 9.443   1.00 94.48 16  A 1 
ATOM 124  C CB  . ARG A 1 16  ? -6.908  -23.362 8.703   1.00 95.15 16  A 1 
ATOM 125  C CG  . ARG A 1 16  ? -6.102  -24.668 8.741   1.00 89.54 16  A 1 
ATOM 126  C CD  . ARG A 1 16  ? -6.734  -25.778 7.875   1.00 88.60 16  A 1 
ATOM 127  N NE  . ARG A 1 16  ? -6.349  -25.643 6.453   1.00 86.81 16  A 1 
ATOM 128  C CZ  . ARG A 1 16  ? -6.741  -26.415 5.446   1.00 87.00 16  A 1 
ATOM 129  N NH1 . ARG A 1 16  ? -7.613  -27.367 5.607   1.00 76.66 16  A 1 
ATOM 130  N NH2 . ARG A 1 16  ? -6.253  -26.256 4.251   1.00 80.39 16  A 1 
ATOM 131  N N   . MET A 1 17  ? -6.175  -20.065 8.013   1.00 96.58 17  A 1 
ATOM 132  C CA  . MET A 1 17  ? -6.648  -18.739 7.653   1.00 96.94 17  A 1 
ATOM 133  C C   . MET A 1 17  ? -7.082  -18.707 6.196   1.00 97.32 17  A 1 
ATOM 134  O O   . MET A 1 17  ? -6.371  -19.192 5.316   1.00 96.15 17  A 1 
ATOM 135  C CB  . MET A 1 17  ? -5.544  -17.709 7.912   1.00 96.14 17  A 1 
ATOM 136  C CG  . MET A 1 17  ? -5.164  -17.585 9.397   1.00 92.78 17  A 1 
ATOM 137  S SD  . MET A 1 17  ? -6.473  -17.003 10.507  1.00 91.03 17  A 1 
ATOM 138  C CE  . MET A 1 17  ? -6.689  -15.314 9.927   1.00 83.37 17  A 1 
ATOM 139  N N   . ARG A 1 18  ? -8.242  -18.093 5.924   1.00 97.17 18  A 1 
ATOM 140  C CA  . ARG A 1 18  ? -8.732  -17.750 4.595   1.00 96.98 18  A 1 
ATOM 141  C C   . ARG A 1 18  ? -8.289  -16.327 4.261   1.00 97.09 18  A 1 
ATOM 142  O O   . ARG A 1 18  ? -8.732  -15.370 4.886   1.00 95.83 18  A 1 
ATOM 143  C CB  . ARG A 1 18  ? -10.264 -17.929 4.569   1.00 95.87 18  A 1 
ATOM 144  C CG  . ARG A 1 18  ? -10.881 -17.548 3.216   1.00 93.52 18  A 1 
ATOM 145  C CD  . ARG A 1 18  ? -12.415 -17.633 3.271   1.00 91.69 18  A 1 
ATOM 146  N NE  . ARG A 1 18  ? -12.868 -19.028 3.420   1.00 87.18 18  A 1 
ATOM 147  C CZ  . ARG A 1 18  ? -13.450 -19.814 2.532   1.00 85.28 18  A 1 
ATOM 148  N NH1 . ARG A 1 18  ? -13.755 -19.403 1.341   1.00 75.03 18  A 1 
ATOM 149  N NH2 . ARG A 1 18  ? -13.731 -21.040 2.831   1.00 79.83 18  A 1 
ATOM 150  N N   . CYS A 1 19  ? -7.419  -16.195 3.261   1.00 97.28 19  A 1 
ATOM 151  C CA  . CYS A 1 19  ? -6.867  -14.933 2.793   1.00 97.30 19  A 1 
ATOM 152  C C   . CYS A 1 19  ? -7.487  -14.562 1.444   1.00 97.57 19  A 1 
ATOM 153  O O   . CYS A 1 19  ? -7.407  -15.342 0.502   1.00 96.09 19  A 1 
ATOM 154  C CB  . CYS A 1 19  ? -5.340  -15.062 2.674   1.00 96.73 19  A 1 
ATOM 155  S SG  . CYS A 1 19  ? -4.604  -15.558 4.263   1.00 93.17 19  A 1 
ATOM 156  N N   . ILE A 1 20  ? -8.081  -13.383 1.341   1.00 97.27 20  A 1 
ATOM 157  C CA  . ILE A 1 20  ? -8.612  -12.853 0.078   1.00 97.09 20  A 1 
ATOM 158  C C   . ILE A 1 20  ? -7.547  -11.953 -0.549  1.00 97.27 20  A 1 
ATOM 159  O O   . ILE A 1 20  ? -7.049  -11.030 0.100   1.00 96.37 20  A 1 
ATOM 160  C CB  . ILE A 1 20  ? -9.956  -12.123 0.283   1.00 96.16 20  A 1 
ATOM 161  C CG1 . ILE A 1 20  ? -10.986 -13.064 0.950   1.00 92.69 20  A 1 
ATOM 162  C CG2 . ILE A 1 20  ? -10.481 -11.593 -1.061  1.00 91.50 20  A 1 
ATOM 163  C CD1 . ILE A 1 20  ? -12.341 -12.409 1.277   1.00 78.68 20  A 1 
ATOM 164  N N   . LEU A 1 21  ? -7.205  -12.223 -1.814  1.00 97.29 21  A 1 
ATOM 165  C CA  . LEU A 1 21  ? -6.243  -11.460 -2.594  1.00 97.30 21  A 1 
ATOM 166  C C   . LEU A 1 21  ? -6.934  -10.354 -3.396  1.00 96.83 21  A 1 
ATOM 167  O O   . LEU A 1 21  ? -8.145  -10.381 -3.621  1.00 95.04 21  A 1 
ATOM 168  C CB  . LEU A 1 21  ? -5.438  -12.392 -3.515  1.00 97.10 21  A 1 
ATOM 169  C CG  . LEU A 1 21  ? -4.336  -13.228 -2.813  1.00 95.35 21  A 1 
ATOM 170  C CD1 . LEU A 1 21  ? -4.901  -14.374 -1.976  1.00 89.30 21  A 1 
ATOM 171  C CD2 . LEU A 1 21  ? -3.409  -13.827 -3.867  1.00 88.38 21  A 1 
ATOM 172  N N   . GLN A 1 22  ? -6.152  -9.374  -3.885  1.00 96.33 22  A 1 
ATOM 173  C CA  . GLN A 1 22  ? -6.668  -8.266  -4.688  1.00 95.55 22  A 1 
ATOM 174  C C   . GLN A 1 22  ? -7.314  -8.713  -6.009  1.00 94.77 22  A 1 
ATOM 175  O O   . GLN A 1 22  ? -8.241  -8.063  -6.486  1.00 90.08 22  A 1 
ATOM 176  C CB  . GLN A 1 22  ? -5.542  -7.270  -5.004  1.00 94.05 22  A 1 
ATOM 177  C CG  . GLN A 1 22  ? -5.135  -6.447  -3.774  1.00 87.68 22  A 1 
ATOM 178  C CD  . GLN A 1 22  ? -4.213  -5.281  -4.123  1.00 85.53 22  A 1 
ATOM 179  O OE1 . GLN A 1 22  ? -3.785  -5.085  -5.242  1.00 76.41 22  A 1 
ATOM 180  N NE2 . GLN A 1 22  ? -3.900  -4.425  -3.170  1.00 73.10 22  A 1 
ATOM 181  N N   . ASP A 1 23  ? -6.860  -9.817  -6.593  1.00 95.16 23  A 1 
ATOM 182  C CA  . ASP A 1 23  ? -7.422  -10.386 -7.823  1.00 94.26 23  A 1 
ATOM 183  C C   . ASP A 1 23  ? -8.661  -11.263 -7.596  1.00 93.90 23  A 1 
ATOM 184  O O   . ASP A 1 23  ? -9.197  -11.843 -8.540  1.00 89.07 23  A 1 
ATOM 185  C CB  . ASP A 1 23  ? -6.309  -11.112 -8.599  1.00 92.15 23  A 1 
ATOM 186  C CG  . ASP A 1 23  ? -5.784  -12.385 -7.916  1.00 90.21 23  A 1 
ATOM 187  O OD1 . ASP A 1 23  ? -6.152  -12.663 -6.756  1.00 83.27 23  A 1 
ATOM 188  O OD2 . ASP A 1 23  ? -4.996  -13.088 -8.580  1.00 84.80 23  A 1 
ATOM 189  N N   . GLY A 1 24  ? -9.140  -11.337 -6.356  1.00 93.89 24  A 1 
ATOM 190  C CA  . GLY A 1 24  ? -10.311 -12.117 -5.973  1.00 93.15 24  A 1 
ATOM 191  C C   . GLY A 1 24  ? -10.052 -13.598 -5.700  1.00 93.82 24  A 1 
ATOM 192  O O   . GLY A 1 24  ? -10.985 -14.315 -5.334  1.00 90.51 24  A 1 
ATOM 193  N N   . ARG A 1 25  ? -8.808  -14.070 -5.834  1.00 95.27 25  A 1 
ATOM 194  C CA  . ARG A 1 25  ? -8.449  -15.431 -5.407  1.00 95.41 25  A 1 
ATOM 195  C C   . ARG A 1 25  ? -8.531  -15.558 -3.888  1.00 95.97 25  A 1 
ATOM 196  O O   . ARG A 1 25  ? -8.380  -14.582 -3.159  1.00 94.65 25  A 1 
ATOM 197  C CB  . ARG A 1 25  ? -7.050  -15.833 -5.889  1.00 94.02 25  A 1 
ATOM 198  C CG  . ARG A 1 25  ? -6.911  -15.771 -7.406  1.00 89.73 25  A 1 
ATOM 199  C CD  . ARG A 1 25  ? -5.534  -16.295 -7.782  1.00 89.23 25  A 1 
ATOM 200  N NE  . ARG A 1 25  ? -5.174  -15.934 -9.163  1.00 86.35 25  A 1 
ATOM 201  C CZ  . ARG A 1 25  ? -3.995  -16.162 -9.711  1.00 87.87 25  A 1 
ATOM 202  N NH1 . ARG A 1 25  ? -3.109  -16.933 -9.148  1.00 79.47 25  A 1 
ATOM 203  N NH2 . ARG A 1 25  ? -3.669  -15.590 -10.826 1.00 80.01 25  A 1 
ATOM 204  N N   . ILE A 1 26  ? -8.737  -16.789 -3.432  1.00 96.65 26  A 1 
ATOM 205  C CA  . ILE A 1 26  ? -8.774  -17.121 -2.016  1.00 96.83 26  A 1 
ATOM 206  C C   . ILE A 1 26  ? -7.656  -18.118 -1.732  1.00 97.29 26  A 1 
ATOM 207  O O   . ILE A 1 26  ? -7.593  -19.161 -2.374  1.00 96.18 26  A 1 
ATOM 208  C CB  . ILE A 1 26  ? -10.157 -17.667 -1.607  1.00 95.59 26  A 1 
ATOM 209  C CG1 . ILE A 1 26  ? -11.270 -16.630 -1.911  1.00 92.59 26  A 1 
ATOM 210  C CG2 . ILE A 1 26  ? -10.150 -18.039 -0.116  1.00 91.73 26  A 1 
ATOM 211  C CD1 . ILE A 1 26  ? -12.695 -17.147 -1.694  1.00 81.59 26  A 1 
ATOM 212  N N   . PHE A 1 27  ? -6.803  -17.810 -0.764  1.00 97.25 27  A 1 
ATOM 213  C CA  . PHE A 1 27  ? -5.809  -18.741 -0.248  1.00 97.67 27  A 1 
ATOM 214  C C   . PHE A 1 27  ? -6.258  -19.228 1.127   1.00 97.58 27  A 1 
ATOM 215  O O   . PHE A 1 27  ? -6.567  -18.415 1.995   1.00 95.83 27  A 1 
ATOM 216  C CB  . PHE A 1 27  ? -4.424  -18.085 -0.199  1.00 97.30 27  A 1 
ATOM 217  C CG  . PHE A 1 27  ? -3.686  -17.945 -1.522  1.00 97.33 27  A 1 
ATOM 218  C CD1 . PHE A 1 27  ? -4.309  -18.148 -2.755  1.00 94.31 27  A 1 
ATOM 219  C CD2 . PHE A 1 27  ? -2.319  -17.614 -1.490  1.00 93.98 27  A 1 
ATOM 220  C CE1 . PHE A 1 27  ? -3.586  -18.032 -3.959  1.00 92.93 27  A 1 
ATOM 221  C CE2 . PHE A 1 27  ? -1.592  -17.496 -2.682  1.00 93.06 27  A 1 
ATOM 222  C CZ  . PHE A 1 27  ? -2.221  -17.702 -3.924  1.00 94.62 27  A 1 
ATOM 223  N N   . ILE A 1 28  ? -6.295  -20.538 1.322   1.00 97.53 28  A 1 
ATOM 224  C CA  . ILE A 1 28  ? -6.581  -21.153 2.614   1.00 97.55 28  A 1 
ATOM 225  C C   . ILE A 1 28  ? -5.355  -21.958 3.023   1.00 97.63 28  A 1 
ATOM 226  O O   . ILE A 1 28  ? -4.994  -22.917 2.356   1.00 96.27 28  A 1 
ATOM 227  C CB  . ILE A 1 28  ? -7.851  -22.014 2.583   1.00 96.87 28  A 1 
ATOM 228  C CG1 . ILE A 1 28  ? -9.054  -21.163 2.118   1.00 94.43 28  A 1 
ATOM 229  C CG2 . ILE A 1 28  ? -8.100  -22.614 3.973   1.00 94.86 28  A 1 
ATOM 230  C CD1 . ILE A 1 28  ? -10.387 -21.934 2.045   1.00 87.77 28  A 1 
ATOM 231  N N   . GLY A 1 29  ? -4.717  -21.571 4.132   1.00 96.61 29  A 1 
ATOM 232  C CA  . GLY A 1 29  ? -3.520  -22.247 4.604   1.00 96.72 29  A 1 
ATOM 233  C C   . GLY A 1 29  ? -3.270  -22.013 6.087   1.00 96.89 29  A 1 
ATOM 234  O O   . GLY A 1 29  ? -3.873  -21.134 6.707   1.00 95.26 29  A 1 
ATOM 235  N N   . THR A 1 30  ? -2.358  -22.789 6.665   1.00 96.26 30  A 1 
ATOM 236  C CA  . THR A 1 30  ? -1.975  -22.647 8.069   1.00 96.29 30  A 1 
ATOM 237  C C   . THR A 1 30  ? -1.060  -21.442 8.229   1.00 96.11 30  A 1 
ATOM 238  O O   . THR A 1 30  ? 0.053   -21.420 7.704   1.00 94.82 30  A 1 
ATOM 239  C CB  . THR A 1 30  ? -1.294  -23.913 8.592   1.00 95.40 30  A 1 
ATOM 240  O OG1 . THR A 1 30  ? -2.126  -25.033 8.363   1.00 88.39 30  A 1 
ATOM 241  C CG2 . THR A 1 30  ? -1.058  -23.840 10.095  1.00 85.27 30  A 1 
ATOM 242  N N   . PHE A 1 31  ? -1.522  -20.433 8.978   1.00 95.46 31  A 1 
ATOM 243  C CA  . PHE A 1 31  ? -0.814  -19.168 9.144   1.00 95.32 31  A 1 
ATOM 244  C C   . PHE A 1 31  ? 0.389   -19.317 10.078  1.00 95.27 31  A 1 
ATOM 245  O O   . PHE A 1 31  ? 0.232   -19.445 11.293  1.00 93.25 31  A 1 
ATOM 246  C CB  . PHE A 1 31  ? -1.809  -18.118 9.639   1.00 94.94 31  A 1 
ATOM 247  C CG  . PHE A 1 31  ? -1.204  -16.755 9.890   1.00 95.58 31  A 1 
ATOM 248  C CD1 . PHE A 1 31  ? -1.511  -16.067 11.081  1.00 92.99 31  A 1 
ATOM 249  C CD2 . PHE A 1 31  ? -0.376  -16.149 8.948   1.00 93.08 31  A 1 
ATOM 250  C CE1 . PHE A 1 31  ? -1.006  -14.777 11.311  1.00 92.55 31  A 1 
ATOM 251  C CE2 . PHE A 1 31  ? 0.143   -14.867 9.170   1.00 92.52 31  A 1 
ATOM 252  C CZ  . PHE A 1 31  ? -0.183  -14.178 10.349  1.00 93.79 31  A 1 
ATOM 253  N N   . LYS A 1 32  ? 1.609   -19.290 9.527   1.00 95.44 32  A 1 
ATOM 254  C CA  . LYS A 1 32  ? 2.842   -19.545 10.283  1.00 95.11 32  A 1 
ATOM 255  C C   . LYS A 1 32  ? 3.607   -18.290 10.687  1.00 94.96 32  A 1 
ATOM 256  O O   . LYS A 1 32  ? 4.202   -18.256 11.763  1.00 92.53 32  A 1 
ATOM 257  C CB  . LYS A 1 32  ? 3.740   -20.495 9.488   1.00 94.39 32  A 1 
ATOM 258  C CG  . LYS A 1 32  ? 3.220   -21.942 9.429   1.00 91.31 32  A 1 
ATOM 259  C CD  . LYS A 1 32  ? 3.214   -22.585 10.820  1.00 88.52 32  A 1 
ATOM 260  C CE  . LYS A 1 32  ? 2.821   -24.053 10.761  1.00 84.44 32  A 1 
ATOM 261  N NZ  . LYS A 1 32  ? 2.687   -24.622 12.120  1.00 78.06 32  A 1 
ATOM 262  N N   . ALA A 1 33  ? 3.625   -17.281 9.836   1.00 94.84 33  A 1 
ATOM 263  C CA  . ALA A 1 33  ? 4.361   -16.055 10.116  1.00 95.00 33  A 1 
ATOM 264  C C   . ALA A 1 33  ? 3.809   -14.858 9.337   1.00 95.32 33  A 1 
ATOM 265  O O   . ALA A 1 33  ? 3.163   -15.003 8.302   1.00 94.22 33  A 1 
ATOM 266  C CB  . ALA A 1 33  ? 5.836   -16.271 9.798   1.00 93.96 33  A 1 
ATOM 267  N N   . PHE A 1 34  ? 4.124   -13.667 9.840   1.00 95.40 34  A 1 
ATOM 268  C CA  . PHE A 1 34  ? 3.839   -12.390 9.189   1.00 95.29 34  A 1 
ATOM 269  C C   . PHE A 1 34  ? 4.911   -11.363 9.528   1.00 95.07 34  A 1 
ATOM 270  O O   . PHE A 1 34  ? 5.724   -11.558 10.439  1.00 93.53 34  A 1 
ATOM 271  C CB  . PHE A 1 34  ? 2.444   -11.890 9.598   1.00 94.49 34  A 1 
ATOM 272  C CG  . PHE A 1 34  ? 2.344   -11.400 11.022  1.00 94.82 34  A 1 
ATOM 273  C CD1 . PHE A 1 34  ? 2.265   -12.322 12.092  1.00 93.13 34  A 1 
ATOM 274  C CD2 . PHE A 1 34  ? 2.349   -10.033 11.310  1.00 92.63 34  A 1 
ATOM 275  C CE1 . PHE A 1 34  ? 2.199   -11.873 13.414  1.00 91.54 34  A 1 
ATOM 276  C CE2 . PHE A 1 34  ? 2.273   -9.572  12.630  1.00 91.95 34  A 1 
ATOM 277  C CZ  . PHE A 1 34  ? 2.204   -10.499 13.689  1.00 91.78 34  A 1 
ATOM 278  N N   . ASP A 1 35  ? 4.912   -10.241 8.809   1.00 94.88 35  A 1 
ATOM 279  C CA  . ASP A 1 35  ? 5.760   -9.093  9.099   1.00 94.75 35  A 1 
ATOM 280  C C   . ASP A 1 35  ? 4.960   -7.776  9.136   1.00 94.60 35  A 1 
ATOM 281  O O   . ASP A 1 35  ? 3.736   -7.742  8.983   1.00 92.80 35  A 1 
ATOM 282  C CB  . ASP A 1 35  ? 6.950   -9.073  8.117   1.00 93.59 35  A 1 
ATOM 283  C CG  . ASP A 1 35  ? 6.600   -8.692  6.677   1.00 93.64 35  A 1 
ATOM 284  O OD1 . ASP A 1 35  ? 5.461   -8.252  6.413   1.00 89.54 35  A 1 
ATOM 285  O OD2 . ASP A 1 35  ? 7.503   -8.769  5.822   1.00 89.58 35  A 1 
ATOM 286  N N   . LYS A 1 36  ? 5.675   -6.656  9.319   1.00 94.75 36  A 1 
ATOM 287  C CA  . LYS A 1 36  ? 5.096   -5.306  9.330   1.00 94.32 36  A 1 
ATOM 288  C C   . LYS A 1 36  ? 4.397   -4.905  8.016   1.00 94.60 36  A 1 
ATOM 289  O O   . LYS A 1 36  ? 3.593   -3.982  8.014   1.00 92.26 36  A 1 
ATOM 290  C CB  . LYS A 1 36  ? 6.184   -4.273  9.703   1.00 92.26 36  A 1 
ATOM 291  C CG  . LYS A 1 36  ? 7.263   -4.154  8.619   1.00 83.70 36  A 1 
ATOM 292  C CD  . LYS A 1 36  ? 8.321   -3.102  8.933   1.00 80.23 36  A 1 
ATOM 293  C CE  . LYS A 1 36  ? 9.307   -3.086  7.748   1.00 69.08 36  A 1 
ATOM 294  N NZ  . LYS A 1 36  ? 10.375  -2.078  7.869   1.00 60.42 36  A 1 
ATOM 295  N N   . HIS A 1 37  ? 4.759   -5.550  6.910   1.00 95.40 37  A 1 
ATOM 296  C CA  . HIS A 1 37  ? 4.165   -5.326  5.594   1.00 95.58 37  A 1 
ATOM 297  C C   . HIS A 1 37  ? 2.983   -6.259  5.320   1.00 95.80 37  A 1 
ATOM 298  O O   . HIS A 1 37  ? 2.390   -6.174  4.250   1.00 93.31 37  A 1 
ATOM 299  C CB  . HIS A 1 37  ? 5.255   -5.442  4.524   1.00 94.55 37  A 1 
ATOM 300  C CG  . HIS A 1 37  ? 6.313   -4.389  4.676   1.00 93.61 37  A 1 
ATOM 301  N ND1 . HIS A 1 37  ? 6.137   -3.026  4.490   1.00 82.01 37  A 1 
ATOM 302  C CD2 . HIS A 1 37  ? 7.632   -4.565  5.037   1.00 82.08 37  A 1 
ATOM 303  C CE1 . HIS A 1 37  ? 7.316   -2.421  4.701   1.00 83.23 37  A 1 
ATOM 304  N NE2 . HIS A 1 37  ? 8.249   -3.321  5.053   1.00 85.42 37  A 1 
ATOM 305  N N   . MET A 1 38  ? 2.614   -7.106  6.274   1.00 95.67 38  A 1 
ATOM 306  C CA  . MET A 1 38  ? 1.622   -8.169  6.110   1.00 96.29 38  A 1 
ATOM 307  C C   . MET A 1 38  ? 1.992   -9.166  5.005   1.00 96.99 38  A 1 
ATOM 308  O O   . MET A 1 38  ? 1.100   -9.751  4.400   1.00 95.56 38  A 1 
ATOM 309  C CB  . MET A 1 38  ? 0.208   -7.584  5.923   1.00 94.92 38  A 1 
ATOM 310  C CG  . MET A 1 38  ? -0.277  -6.716  7.086   1.00 89.64 38  A 1 
ATOM 311  S SD  . MET A 1 38  ? -0.814  -7.623  8.559   1.00 84.52 38  A 1 
ATOM 312  C CE  . MET A 1 38  ? -2.270  -8.456  7.897   1.00 73.73 38  A 1 
ATOM 313  N N   . ASN A 1 39  ? 3.282   -9.377  4.736   1.00 96.61 39  A 1 
ATOM 314  C CA  . ASN A 1 39  ? 3.712   -10.578 4.030   1.00 96.80 39  A 1 
ATOM 315  C C   . ASN A 1 39  ? 3.390   -11.775 4.927   1.00 96.60 39  A 1 
ATOM 316  O O   . ASN A 1 39  ? 3.589   -11.702 6.140   1.00 95.84 39  A 1 
ATOM 317  C CB  . ASN A 1 39  ? 5.208   -10.524 3.700   1.00 96.83 39  A 1 
ATOM 318  C CG  . ASN A 1 39  ? 5.619   -9.314  2.877   1.00 96.36 39  A 1 
ATOM 319  O OD1 . ASN A 1 39  ? 4.975   -8.918  1.929   1.00 91.76 39  A 1 
ATOM 320  N ND2 . ASN A 1 39  ? 6.725   -8.692  3.233   1.00 91.71 39  A 1 
ATOM 321  N N   . LEU A 1 40  ? 2.868   -12.850 4.345   1.00 96.93 40  A 1 
ATOM 322  C CA  . LEU A 1 40  ? 2.393   -14.001 5.099   1.00 97.05 40  A 1 
ATOM 323  C C   . LEU A 1 40  ? 3.141   -15.256 4.676   1.00 97.30 40  A 1 
ATOM 324  O O   . LEU A 1 40  ? 3.398   -15.444 3.495   1.00 96.34 40  A 1 
ATOM 325  C CB  . LEU A 1 40  ? 0.886   -14.213 4.887   1.00 96.16 40  A 1 
ATOM 326  C CG  . LEU A 1 40  ? -0.025  -12.985 5.065   1.00 94.36 40  A 1 
ATOM 327  C CD1 . LEU A 1 40  ? -1.464  -13.403 4.824   1.00 91.70 40  A 1 
ATOM 328  C CD2 . LEU A 1 40  ? 0.088   -12.365 6.451   1.00 91.58 40  A 1 
ATOM 329  N N   . ILE A 1 41  ? 3.397   -16.146 5.631   1.00 96.96 41  A 1 
ATOM 330  C CA  . ILE A 1 41  ? 3.741   -17.538 5.355   1.00 96.99 41  A 1 
ATOM 331  C C   . ILE A 1 41  ? 2.516   -18.397 5.658   1.00 96.87 41  A 1 
ATOM 332  O O   . ILE A 1 41  ? 2.030   -18.418 6.790   1.00 95.88 41  A 1 
ATOM 333  C CB  . ILE A 1 41  ? 4.970   -17.993 6.156   1.00 96.26 41  A 1 
ATOM 334  C CG1 . ILE A 1 41  ? 6.232   -17.168 5.823   1.00 93.01 41  A 1 
ATOM 335  C CG2 . ILE A 1 41  ? 5.237   -19.483 5.918   1.00 93.88 41  A 1 
ATOM 336  C CD1 . ILE A 1 41  ? 6.784   -17.368 4.405   1.00 87.97 41  A 1 
ATOM 337  N N   . LEU A 1 42  ? 2.051   -19.130 4.645   1.00 97.03 42  A 1 
ATOM 338  C CA  . LEU A 1 42  ? 0.952   -20.078 4.718   1.00 97.02 42  A 1 
ATOM 339  C C   . LEU A 1 42  ? 1.489   -21.472 4.387   1.00 96.86 42  A 1 
ATOM 340  O O   . LEU A 1 42  ? 1.979   -21.693 3.286   1.00 95.57 42  A 1 
ATOM 341  C CB  . LEU A 1 42  ? -0.162  -19.661 3.743   1.00 96.79 42  A 1 
ATOM 342  C CG  . LEU A 1 42  ? -0.774  -18.270 3.991   1.00 96.20 42  A 1 
ATOM 343  C CD1 . LEU A 1 42  ? -1.775  -17.939 2.877   1.00 94.25 42  A 1 
ATOM 344  C CD2 . LEU A 1 42  ? -1.504  -18.183 5.324   1.00 93.44 42  A 1 
ATOM 345  N N   . CYS A 1 43  ? 1.384   -22.409 5.330   1.00 96.39 43  A 1 
ATOM 346  C CA  . CYS A 1 43  ? 1.680   -23.819 5.098   1.00 95.92 43  A 1 
ATOM 347  C C   . CYS A 1 43  ? 0.443   -24.554 4.573   1.00 96.36 43  A 1 
ATOM 348  O O   . CYS A 1 43  ? -0.679  -24.160 4.888   1.00 94.44 43  A 1 
ATOM 349  C CB  . CYS A 1 43  ? 2.159   -24.478 6.385   1.00 93.68 43  A 1 
ATOM 350  S SG  . CYS A 1 43  ? 3.805   -23.845 6.855   1.00 83.15 43  A 1 
ATOM 351  N N   . ASP A 1 44  ? 0.652   -25.643 3.835   1.00 96.06 44  A 1 
ATOM 352  C CA  . ASP A 1 44  ? -0.403  -26.509 3.296   1.00 96.08 44  A 1 
ATOM 353  C C   . ASP A 1 44  ? -1.525  -25.679 2.653   1.00 96.20 44  A 1 
ATOM 354  O O   . ASP A 1 44  ? -2.711  -25.792 2.977   1.00 93.07 44  A 1 
ATOM 355  C CB  . ASP A 1 44  ? -0.869  -27.518 4.371   1.00 94.72 44  A 1 
ATOM 356  C CG  . ASP A 1 44  ? 0.292   -28.299 5.009   1.00 88.99 44  A 1 
ATOM 357  O OD1 . ASP A 1 44  ? 1.222   -28.730 4.280   1.00 81.95 44  A 1 
ATOM 358  O OD2 . ASP A 1 44  ? 0.295   -28.420 6.253   1.00 80.80 44  A 1 
ATOM 359  N N   . CYS A 1 45  ? -1.104  -24.733 1.797   1.00 96.45 45  A 1 
ATOM 360  C CA  . CYS A 1 45  ? -1.984  -23.729 1.222   1.00 96.82 45  A 1 
ATOM 361  C C   . CYS A 1 45  ? -2.692  -24.271 -0.015  1.00 97.14 45  A 1 
ATOM 362  O O   . CYS A 1 45  ? -2.064  -24.775 -0.947  1.00 95.33 45  A 1 
ATOM 363  C CB  . CYS A 1 45  ? -1.172  -22.463 0.929   1.00 95.86 45  A 1 
ATOM 364  S SG  . CYS A 1 45  ? -2.280  -21.098 0.455   1.00 93.07 45  A 1 
ATOM 365  N N   . ASP A 1 46  ? -4.010  -24.069 -0.039  1.00 97.21 46  A 1 
ATOM 366  C CA  . ASP A 1 46  ? -4.858  -24.316 -1.186  1.00 97.27 46  A 1 
ATOM 367  C C   . ASP A 1 46  ? -5.291  -22.982 -1.803  1.00 97.41 46  A 1 
ATOM 368  O O   . ASP A 1 46  ? -5.699  -22.064 -1.091  1.00 95.80 46  A 1 
ATOM 369  C CB  . ASP A 1 46  ? -6.079  -25.137 -0.758  1.00 95.91 46  A 1 
ATOM 370  C CG  . ASP A 1 46  ? -5.794  -26.571 -0.289  1.00 92.73 46  A 1 
ATOM 371  O OD1 . ASP A 1 46  ? -4.943  -27.251 -0.880  1.00 87.16 46  A 1 
ATOM 372  O OD2 . ASP A 1 46  ? -6.579  -27.071 0.550   1.00 85.98 46  A 1 
ATOM 373  N N   . GLU A 1 47  ? -5.230  -22.877 -3.126  1.00 96.88 47  A 1 
ATOM 374  C CA  . GLU A 1 47  ? -5.804  -21.785 -3.893  1.00 96.82 47  A 1 
ATOM 375  C C   . GLU A 1 47  ? -7.205  -22.160 -4.370  1.00 96.86 47  A 1 
ATOM 376  O O   . GLU A 1 47  ? -7.407  -23.208 -4.976  1.00 94.93 47  A 1 
ATOM 377  C CB  . GLU A 1 47  ? -4.893  -21.437 -5.071  1.00 95.00 47  A 1 
ATOM 378  C CG  . GLU A 1 47  ? -5.414  -20.247 -5.883  1.00 90.87 47  A 1 
ATOM 379  C CD  . GLU A 1 47  ? -4.596  -19.966 -7.144  1.00 89.60 47  A 1 
ATOM 380  O OE1 . GLU A 1 47  ? -5.154  -19.333 -8.072  1.00 83.24 47  A 1 
ATOM 381  O OE2 . GLU A 1 47  ? -3.420  -20.355 -7.285  1.00 82.94 47  A 1 
ATOM 382  N N   . PHE A 1 48  ? -8.164  -21.252 -4.172  1.00 96.16 48  A 1 
ATOM 383  C CA  . PHE A 1 48  ? -9.511  -21.341 -4.699  1.00 95.82 48  A 1 
ATOM 384  C C   . PHE A 1 48  ? -9.770  -20.175 -5.649  1.00 95.39 48  A 1 
ATOM 385  O O   . PHE A 1 48  ? -9.631  -19.004 -5.285  1.00 91.96 48  A 1 
ATOM 386  C CB  . PHE A 1 48  ? -10.522 -21.381 -3.555  1.00 94.81 48  A 1 
ATOM 387  C CG  . PHE A 1 48  ? -10.387 -22.599 -2.670  1.00 93.45 48  A 1 
ATOM 388  C CD1 . PHE A 1 48  ? -11.162 -23.748 -2.911  1.00 88.08 48  A 1 
ATOM 389  C CD2 . PHE A 1 48  ? -9.482  -22.597 -1.604  1.00 86.49 48  A 1 
ATOM 390  C CE1 . PHE A 1 48  ? -11.037 -24.878 -2.088  1.00 85.33 48  A 1 
ATOM 391  C CE2 . PHE A 1 48  ? -9.342  -23.728 -0.778  1.00 84.95 48  A 1 
ATOM 392  C CZ  . PHE A 1 48  ? -10.129 -24.867 -1.023  1.00 87.49 48  A 1 
ATOM 393  N N   . ARG A 1 49  ? -10.188 -20.486 -6.875  1.00 93.30 49  A 1 
ATOM 394  C CA  . ARG A 1 49  ? -10.585 -19.507 -7.889  1.00 91.88 49  A 1 
ATOM 395  C C   . ARG A 1 49  ? -12.050 -19.725 -8.232  1.00 91.97 49  A 1 
ATOM 396  O O   . ARG A 1 49  ? -12.446 -20.819 -8.607  1.00 87.73 49  A 1 
ATOM 397  C CB  . ARG A 1 49  ? -9.712  -19.631 -9.142  1.00 87.47 49  A 1 
ATOM 398  C CG  . ARG A 1 49  ? -8.228  -19.368 -8.859  1.00 76.85 49  A 1 
ATOM 399  C CD  . ARG A 1 49  ? -7.422  -19.444 -10.163 1.00 75.14 49  A 1 
ATOM 400  N NE  . ARG A 1 49  ? -5.984  -19.306 -9.905  1.00 68.93 49  A 1 
ATOM 401  C CZ  . ARG A 1 49  ? -4.993  -19.362 -10.771 1.00 65.03 49  A 1 
ATOM 402  N NH1 . ARG A 1 49  ? -5.192  -19.472 -12.050 1.00 59.61 49  A 1 
ATOM 403  N NH2 . ARG A 1 49  ? -3.760  -19.313 -10.346 1.00 56.91 49  A 1 
ATOM 404  N N   . LYS A 1 50  ? -12.846 -18.648 -8.187  1.00 86.99 50  A 1 
ATOM 405  C CA  . LYS A 1 50  ? -14.226 -18.675 -8.661  1.00 85.78 50  A 1 
ATOM 406  C C   . LYS A 1 50  ? -14.258 -18.255 -10.126 1.00 85.30 50  A 1 
ATOM 407  O O   . LYS A 1 50  ? -14.052 -17.090 -10.450 1.00 78.08 50  A 1 
ATOM 408  C CB  . LYS A 1 50  ? -15.128 -17.832 -7.759  1.00 80.88 50  A 1 
ATOM 409  C CG  . LYS A 1 50  ? -15.296 -18.520 -6.394  1.00 74.11 50  A 1 
ATOM 410  C CD  . LYS A 1 50  ? -16.369 -17.878 -5.521  1.00 67.71 50  A 1 
ATOM 411  C CE  . LYS A 1 50  ? -16.530 -18.749 -4.272  1.00 61.22 50  A 1 
ATOM 412  N NZ  . LYS A 1 50  ? -17.645 -18.360 -3.393  1.00 53.58 50  A 1 
ATOM 413  N N   . ILE A 1 51  ? -14.494 -19.223 -11.018 1.00 84.31 51  A 1 
ATOM 414  C CA  . ILE A 1 51  ? -14.586 -19.001 -12.457 1.00 83.60 51  A 1 
ATOM 415  C C   . ILE A 1 51  ? -16.049 -18.734 -12.792 1.00 83.57 51  A 1 
ATOM 416  O O   . ILE A 1 51  ? -16.905 -19.597 -12.588 1.00 75.99 51  A 1 
ATOM 417  C CB  . ILE A 1 51  ? -13.993 -20.176 -13.245 1.00 79.66 51  A 1 
ATOM 418  C CG1 . ILE A 1 51  ? -12.534 -20.452 -12.812 1.00 73.03 51  A 1 
ATOM 419  C CG2 . ILE A 1 51  ? -14.049 -19.863 -14.753 1.00 69.21 51  A 1 
ATOM 420  C CD1 . ILE A 1 51  ? -11.905 -21.685 -13.479 1.00 63.78 51  A 1 
ATOM 421  N N   . LYS A 1 52  ? -16.352 -17.524 -13.309 1.00 80.18 52  A 1 
ATOM 422  C CA  . LYS A 1 52  ? -17.688 -17.244 -13.827 1.00 80.37 52  A 1 
ATOM 423  C C   . LYS A 1 52  ? -17.929 -18.102 -15.071 1.00 81.05 52  A 1 
ATOM 424  O O   . LYS A 1 52  ? -17.130 -18.032 -16.004 1.00 74.75 52  A 1 
ATOM 425  C CB  . LYS A 1 52  ? -17.878 -15.761 -14.160 1.00 74.21 52  A 1 
ATOM 426  C CG  . LYS A 1 52  ? -18.130 -14.945 -12.886 1.00 66.67 52  A 1 
ATOM 427  C CD  . LYS A 1 52  ? -18.461 -13.504 -13.245 1.00 60.90 52  A 1 
ATOM 428  C CE  . LYS A 1 52  ? -18.796 -12.710 -11.985 1.00 55.80 52  A 1 
ATOM 429  N NZ  . LYS A 1 52  ? -19.190 -11.323 -12.296 1.00 49.43 52  A 1 
ATOM 430  N N   . PRO A 1 53  ? -19.025 -18.881 -15.118 1.00 79.73 53  A 1 
ATOM 431  C CA  . PRO A 1 53  ? -19.359 -19.636 -16.313 1.00 79.02 53  A 1 
ATOM 432  C C   . PRO A 1 53  ? -19.643 -18.670 -17.469 1.00 80.16 53  A 1 
ATOM 433  O O   . PRO A 1 53  ? -20.246 -17.611 -17.284 1.00 74.60 53  A 1 
ATOM 434  C CB  . PRO A 1 53  ? -20.576 -20.479 -15.922 1.00 73.95 53  A 1 
ATOM 435  C CG  . PRO A 1 53  ? -21.239 -19.672 -14.818 1.00 70.33 53  A 1 
ATOM 436  C CD  . PRO A 1 53  ? -20.072 -19.009 -14.109 1.00 72.97 53  A 1 
ATOM 437  N N   . LYS A 1 54  ? -19.247 -19.048 -18.695 1.00 74.89 54  A 1 
ATOM 438  C CA  . LYS A 1 54  ? -19.613 -18.288 -19.902 1.00 75.62 54  A 1 
ATOM 439  C C   . LYS A 1 54  ? -21.129 -18.229 -20.085 1.00 76.40 54  A 1 
ATOM 440  O O   . LYS A 1 54  ? -21.661 -17.213 -20.523 1.00 69.50 54  A 1 
ATOM 441  C CB  . LYS A 1 54  ? -18.985 -18.915 -21.163 1.00 70.75 54  A 1 
ATOM 442  C CG  . LYS A 1 54  ? -17.525 -18.513 -21.405 1.00 65.47 54  A 1 
ATOM 443  C CD  . LYS A 1 54  ? -17.040 -19.068 -22.749 1.00 59.77 54  A 1 
ATOM 444  C CE  . LYS A 1 54  ? -15.620 -18.591 -23.082 1.00 54.88 54  A 1 
ATOM 445  N NZ  . LYS A 1 54  ? -15.130 -19.139 -24.379 1.00 49.16 54  A 1 
ATOM 446  N N   . ASN A 1 55  ? -21.824 -19.323 -19.769 1.00 76.33 55  A 1 
ATOM 447  C CA  . ASN A 1 55  ? -23.260 -19.440 -19.957 1.00 78.05 55  A 1 
ATOM 448  C C   . ASN A 1 55  ? -23.993 -19.169 -18.631 1.00 78.70 55  A 1 
ATOM 449  O O   . ASN A 1 55  ? -23.715 -19.824 -17.630 1.00 72.00 55  A 1 
ATOM 450  C CB  . ASN A 1 55  ? -23.563 -20.815 -20.578 1.00 71.19 55  A 1 
ATOM 451  C CG  . ASN A 1 55  ? -24.713 -20.761 -21.573 1.00 64.99 55  A 1 
ATOM 452  O OD1 . ASN A 1 55  ? -25.318 -19.735 -21.812 1.00 55.71 55  A 1 
ATOM 453  N ND2 . ASN A 1 55  ? -25.020 -21.879 -22.209 1.00 58.52 55  A 1 
ATOM 454  N N   . SER A 1 56  ? -24.938 -18.235 -18.609 1.00 73.15 56  A 1 
ATOM 455  C CA  . SER A 1 56  ? -25.551 -17.725 -17.373 1.00 72.09 56  A 1 
ATOM 456  C C   . SER A 1 56  ? -26.291 -18.773 -16.535 1.00 72.96 56  A 1 
ATOM 457  O O   . SER A 1 56  ? -26.555 -18.525 -15.359 1.00 66.26 56  A 1 
ATOM 458  C CB  . SER A 1 56  ? -26.536 -16.592 -17.701 1.00 65.49 56  A 1 
ATOM 459  O OG  . SER A 1 56  ? -27.686 -17.096 -18.356 1.00 58.23 56  A 1 
ATOM 460  N N   . LYS A 1 57  ? -26.672 -19.896 -17.134 1.00 72.07 57  A 1 
ATOM 461  C CA  . LYS A 1 57  ? -27.389 -20.981 -16.459 1.00 72.40 57  A 1 
ATOM 462  C C   . LYS A 1 57  ? -26.488 -21.919 -15.656 1.00 73.58 57  A 1 
ATOM 463  O O   . LYS A 1 57  ? -26.998 -22.633 -14.802 1.00 67.54 57  A 1 
ATOM 464  C CB  . LYS A 1 57  ? -28.201 -21.810 -17.471 1.00 66.32 57  A 1 
ATOM 465  C CG  . LYS A 1 57  ? -29.474 -21.125 -17.964 1.00 61.23 57  A 1 
ATOM 466  C CD  . LYS A 1 57  ? -30.320 -22.119 -18.783 1.00 55.99 57  A 1 
ATOM 467  C CE  . LYS A 1 57  ? -31.665 -21.518 -19.185 1.00 51.43 57  A 1 
ATOM 468  N NZ  . LYS A 1 57  ? -32.534 -22.518 -19.870 1.00 44.14 57  A 1 
ATOM 469  N N   . GLN A 1 58  ? -25.198 -22.013 -15.967 1.00 76.37 58  A 1 
ATOM 470  C CA  . GLN A 1 58  ? -24.323 -22.940 -15.255 1.00 78.41 58  A 1 
ATOM 471  C C   . GLN A 1 58  ? -23.928 -22.373 -13.890 1.00 79.68 58  A 1 
ATOM 472  O O   . GLN A 1 58  ? -23.702 -21.168 -13.760 1.00 73.99 58  A 1 
ATOM 473  C CB  . GLN A 1 58  ? -23.107 -23.314 -16.105 1.00 71.94 58  A 1 
ATOM 474  C CG  . GLN A 1 58  ? -23.476 -24.396 -17.142 1.00 65.44 58  A 1 
ATOM 475  C CD  . GLN A 1 58  ? -22.280 -24.847 -17.989 1.00 58.44 58  A 1 
ATOM 476  O OE1 . GLN A 1 58  ? -21.284 -24.171 -18.122 1.00 54.58 58  A 1 
ATOM 477  N NE2 . GLN A 1 58  ? -22.362 -26.003 -18.597 1.00 50.78 58  A 1 
ATOM 478  N N   . ALA A 1 59  ? -23.810 -23.247 -12.877 1.00 76.86 59  A 1 
ATOM 479  C CA  . ALA A 1 59  ? -23.321 -22.882 -11.559 1.00 77.13 59  A 1 
ATOM 480  C C   . ALA A 1 59  ? -21.889 -22.316 -11.642 1.00 78.79 59  A 1 
ATOM 481  O O   . ALA A 1 59  ? -21.095 -22.706 -12.500 1.00 72.71 59  A 1 
ATOM 482  C CB  . ALA A 1 59  ? -23.418 -24.102 -10.634 1.00 71.43 59  A 1 
ATOM 483  N N   . GLU A 1 60  ? -21.574 -21.400 -10.741 1.00 82.09 60  A 1 
ATOM 484  C CA  . GLU A 1 60  ? -20.225 -20.866 -10.631 1.00 83.22 60  A 1 
ATOM 485  C C   . GLU A 1 60  ? -19.274 -21.999 -10.224 1.00 84.62 60  A 1 
ATOM 486  O O   . GLU A 1 60  ? -19.427 -22.592 -9.164  1.00 81.37 60  A 1 
ATOM 487  C CB  . GLU A 1 60  ? -20.205 -19.676 -9.651  1.00 77.86 60  A 1 
ATOM 488  C CG  . GLU A 1 60  ? -18.880 -18.906 -9.665  1.00 69.40 60  A 1 
ATOM 489  C CD  . GLU A 1 60  ? -18.897 -17.596 -8.854  1.00 63.07 60  A 1 
ATOM 490  O OE1 . GLU A 1 60  ? -18.012 -16.727 -9.070  1.00 59.71 60  A 1 
ATOM 491  O OE2 . GLU A 1 60  ? -19.747 -17.380 -7.976  1.00 57.61 60  A 1 
ATOM 492  N N   . ARG A 1 61  ? -18.292 -22.305 -11.067 1.00 82.11 61  A 1 
ATOM 493  C CA  . ARG A 1 61  ? -17.316 -23.347 -10.783 1.00 84.06 61  A 1 
ATOM 494  C C   . ARG A 1 61  ? -16.234 -22.795 -9.859  1.00 86.03 61  A 1 
ATOM 495  O O   . ARG A 1 61  ? -15.651 -21.749 -10.144 1.00 81.87 61  A 1 
ATOM 496  C CB  . ARG A 1 61  ? -16.757 -23.927 -12.097 1.00 78.96 61  A 1 
ATOM 497  C CG  . ARG A 1 61  ? -15.821 -25.126 -11.848 1.00 69.01 61  A 1 
ATOM 498  C CD  . ARG A 1 61  ? -15.333 -25.744 -13.177 1.00 65.69 61  A 1 
ATOM 499  N NE  . ARG A 1 61  ? -14.374 -26.820 -12.937 1.00 59.86 61  A 1 
ATOM 500  C CZ  . ARG A 1 61  ? -13.775 -27.567 -13.856 1.00 53.53 61  A 1 
ATOM 501  N NH1 . ARG A 1 61  ? -14.029 -27.407 -15.129 1.00 50.84 61  A 1 
ATOM 502  N NH2 . ARG A 1 61  ? -12.911 -28.473 -13.515 1.00 47.25 61  A 1 
ATOM 503  N N   . GLU A 1 62  ? -15.946 -23.528 -8.785  1.00 86.65 62  A 1 
ATOM 504  C CA  . GLU A 1 62  ? -14.794 -23.286 -7.930  1.00 88.29 62  A 1 
ATOM 505  C C   . GLU A 1 62  ? -13.680 -24.256 -8.314  1.00 89.98 62  A 1 
ATOM 506  O O   . GLU A 1 62  ? -13.859 -25.472 -8.300  1.00 86.58 62  A 1 
ATOM 507  C CB  . GLU A 1 62  ? -15.221 -23.354 -6.458  1.00 83.63 62  A 1 
ATOM 508  C CG  . GLU A 1 62  ? -14.134 -22.861 -5.498  1.00 74.84 62  A 1 
ATOM 509  C CD  . GLU A 1 62  ? -14.706 -22.477 -4.130  1.00 70.73 62  A 1 
ATOM 510  O OE1 . GLU A 1 62  ? -14.220 -21.476 -3.543  1.00 65.54 62  A 1 
ATOM 511  O OE2 . GLU A 1 62  ? -15.679 -23.109 -3.672  1.00 64.85 62  A 1 
ATOM 512  N N   . GLU A 1 63  ? -12.536 -23.713 -8.709  1.00 89.53 63  A 1 
ATOM 513  C CA  . GLU A 1 63  ? -11.335 -24.477 -9.012  1.00 91.39 63  A 1 
ATOM 514  C C   . GLU A 1 63  ? -10.416 -24.457 -7.799  1.00 93.11 63  A 1 
ATOM 515  O O   . GLU A 1 63  ? -10.038 -23.386 -7.322  1.00 89.79 63  A 1 
ATOM 516  C CB  . GLU A 1 63  ? -10.670 -23.909 -10.266 1.00 86.60 63  A 1 
ATOM 517  C CG  . GLU A 1 63  ? -9.471  -24.744 -10.730 1.00 74.43 63  A 1 
ATOM 518  C CD  . GLU A 1 63  ? -8.838  -24.217 -12.024 1.00 69.19 63  A 1 
ATOM 519  O OE1 . GLU A 1 63  ? -7.960  -24.919 -12.565 1.00 63.68 63  A 1 
ATOM 520  O OE2 . GLU A 1 63  ? -9.228  -23.117 -12.490 1.00 62.88 63  A 1 
ATOM 521  N N   . LYS A 1 64  ? -10.046 -25.646 -7.307  1.00 93.48 64  A 1 
ATOM 522  C CA  . LYS A 1 64  ? -9.076  -25.838 -6.232  1.00 94.98 64  A 1 
ATOM 523  C C   . LYS A 1 64  ? -7.731  -26.232 -6.819  1.00 94.91 64  A 1 
ATOM 524  O O   . LYS A 1 64  ? -7.647  -27.140 -7.640  1.00 91.02 64  A 1 
ATOM 525  C CB  . LYS A 1 64  ? -9.604  -26.875 -5.221  1.00 92.89 64  A 1 
ATOM 526  C CG  . LYS A 1 64  ? -8.616  -27.081 -4.067  1.00 88.42 64  A 1 
ATOM 527  C CD  . LYS A 1 64  ? -9.072  -28.132 -3.035  1.00 86.65 64  A 1 
ATOM 528  C CE  . LYS A 1 64  ? -7.904  -28.237 -2.046  1.00 77.96 64  A 1 
ATOM 529  N NZ  . LYS A 1 64  ? -8.115  -29.126 -0.885  1.00 70.72 64  A 1 
ATOM 530  N N   . ARG A 1 65  ? -6.653  -25.603 -6.340  1.00 95.33 65  A 1 
ATOM 531  C CA  . ARG A 1 65  ? -5.269  -25.961 -6.644  1.00 94.59 65  A 1 
ATOM 532  C C   . ARG A 1 65  ? -4.461  -26.023 -5.355  1.00 95.67 65  A 1 
ATOM 533  O O   . ARG A 1 65  ? -4.441  -25.050 -4.610  1.00 93.79 65  A 1 
ATOM 534  C CB  . ARG A 1 65  ? -4.708  -24.949 -7.648  1.00 91.07 65  A 1 
ATOM 535  C CG  . ARG A 1 65  ? -3.264  -25.271 -8.048  1.00 82.34 65  A 1 
ATOM 536  C CD  . ARG A 1 65  ? -2.722  -24.186 -8.994  1.00 82.15 65  A 1 
ATOM 537  N NE  . ARG A 1 65  ? -1.317  -24.443 -9.348  1.00 76.74 65  A 1 
ATOM 538  C CZ  . ARG A 1 65  ? -0.482  -23.584 -9.894  1.00 75.32 65  A 1 
ATOM 539  N NH1 . ARG A 1 65  ? -0.859  -22.374 -10.206 1.00 69.72 65  A 1 
ATOM 540  N NH2 . ARG A 1 65  ? 0.757   -23.924 -10.134 1.00 66.22 65  A 1 
ATOM 541  N N   . VAL A 1 66  ? -3.758  -27.129 -5.119  1.00 96.14 66  A 1 
ATOM 542  C CA  . VAL A 1 66  ? -2.817  -27.255 -4.001  1.00 96.68 66  A 1 
ATOM 543  C C   . VAL A 1 66  ? -1.520  -26.530 -4.350  1.00 96.80 66  A 1 
ATOM 544  O O   . VAL A 1 66  ? -0.970  -26.739 -5.438  1.00 94.65 66  A 1 
ATOM 545  C CB  . VAL A 1 66  ? -2.561  -28.729 -3.645  1.00 95.66 66  A 1 
ATOM 546  C CG1 . VAL A 1 66  ? -1.652  -28.859 -2.419  1.00 90.22 66  A 1 
ATOM 547  C CG2 . VAL A 1 66  ? -3.881  -29.452 -3.343  1.00 90.27 66  A 1 
ATOM 548  N N   . LEU A 1 67  ? -1.046  -25.661 -3.455  1.00 95.90 67  A 1 
ATOM 549  C CA  . LEU A 1 67  ? 0.177   -24.879 -3.624  1.00 95.95 67  A 1 
ATOM 550  C C   . LEU A 1 67  ? 1.301   -25.331 -2.679  1.00 95.64 67  A 1 
ATOM 551  O O   . LEU A 1 67  ? 2.464   -25.239 -3.049  1.00 88.88 67  A 1 
ATOM 552  C CB  . LEU A 1 67  ? -0.127  -23.388 -3.413  1.00 94.72 67  A 1 
ATOM 553  C CG  . LEU A 1 67  ? -1.201  -22.768 -4.332  1.00 94.89 67  A 1 
ATOM 554  C CD1 . LEU A 1 67  ? -1.292  -21.265 -4.030  1.00 90.79 67  A 1 
ATOM 555  C CD2 . LEU A 1 67  ? -0.890  -22.936 -5.813  1.00 90.03 67  A 1 
ATOM 556  N N   . GLY A 1 68  ? 0.979   -25.806 -1.473  1.00 95.80 68  A 1 
ATOM 557  C CA  . GLY A 1 68  ? 1.953   -26.147 -0.435  1.00 95.97 68  A 1 
ATOM 558  C C   . GLY A 1 68  ? 2.357   -24.935 0.409   1.00 96.75 68  A 1 
ATOM 559  O O   . GLY A 1 68  ? 1.499   -24.193 0.903   1.00 94.21 68  A 1 
ATOM 560  N N   . LEU A 1 69  ? 3.656   -24.707 0.598   1.00 96.83 69  A 1 
ATOM 561  C CA  . LEU A 1 69  ? 4.177   -23.585 1.385   1.00 97.12 69  A 1 
ATOM 562  C C   . LEU A 1 69  ? 4.221   -22.308 0.536   1.00 97.46 69  A 1 
ATOM 563  O O   . LEU A 1 69  ? 4.966   -22.228 -0.429  1.00 96.00 69  A 1 
ATOM 564  C CB  . LEU A 1 69  ? 5.564   -23.952 1.937   1.00 96.50 69  A 1 
ATOM 565  C CG  . LEU A 1 69  ? 6.184   -22.848 2.813   1.00 95.55 69  A 1 
ATOM 566  C CD1 . LEU A 1 69  ? 5.404   -22.646 4.118   1.00 90.84 69  A 1 
ATOM 567  C CD2 . LEU A 1 69  ? 7.613   -23.225 3.208   1.00 90.46 69  A 1 
ATOM 568  N N   . VAL A 1 70  ? 3.469   -21.294 0.945   1.00 97.79 70  A 1 
ATOM 569  C CA  . VAL A 1 70  ? 3.331   -20.046 0.201   1.00 97.88 70  A 1 
ATOM 570  C C   . VAL A 1 70  ? 3.830   -18.855 1.007   1.00 97.94 70  A 1 
ATOM 571  O O   . VAL A 1 70  ? 3.431   -18.651 2.151   1.00 97.02 70  A 1 
ATOM 572  C CB  . VAL A 1 70  ? 1.873   -19.841 -0.273  1.00 96.97 70  A 1 
ATOM 573  C CG1 . VAL A 1 70  ? 1.654   -18.487 -0.956  1.00 93.31 70  A 1 
ATOM 574  C CG2 . VAL A 1 70  ? 1.488   -20.929 -1.271  1.00 93.16 70  A 1 
ATOM 575  N N   . LEU A 1 71  ? 4.652   -18.018 0.376   1.00 97.92 71  A 1 
ATOM 576  C CA  . LEU A 1 71  ? 4.934   -16.652 0.805   1.00 98.02 71  A 1 
ATOM 577  C C   . LEU A 1 71  ? 4.060   -15.689 -0.003  1.00 98.08 71  A 1 
ATOM 578  O O   . LEU A 1 71  ? 4.338   -15.425 -1.169  1.00 96.90 71  A 1 
ATOM 579  C CB  . LEU A 1 71  ? 6.441   -16.370 0.652   1.00 97.63 71  A 1 
ATOM 580  C CG  . LEU A 1 71  ? 6.849   -14.897 0.814   1.00 96.39 71  A 1 
ATOM 581  C CD1 . LEU A 1 71  ? 6.497   -14.318 2.180   1.00 90.94 71  A 1 
ATOM 582  C CD2 . LEU A 1 71  ? 8.364   -14.766 0.645   1.00 89.87 71  A 1 
ATOM 583  N N   . LEU A 1 72  ? 3.017   -15.150 0.622   1.00 98.11 72  A 1 
ATOM 584  C CA  . LEU A 1 72  ? 2.149   -14.145 0.010   1.00 98.15 72  A 1 
ATOM 585  C C   . LEU A 1 72  ? 2.681   -12.741 0.307   1.00 98.17 72  A 1 
ATOM 586  O O   . LEU A 1 72  ? 2.847   -12.365 1.469   1.00 97.18 72  A 1 
ATOM 587  C CB  . LEU A 1 72  ? 0.712   -14.347 0.526   1.00 97.70 72  A 1 
ATOM 588  C CG  . LEU A 1 72  ? -0.291  -13.288 0.026   1.00 96.78 72  A 1 
ATOM 589  C CD1 . LEU A 1 72  ? -0.483  -13.337 -1.485  1.00 93.48 72  A 1 
ATOM 590  C CD2 . LEU A 1 72  ? -1.643  -13.522 0.682   1.00 92.88 72  A 1 
ATOM 591  N N   . ARG A 1 73  ? 2.884   -11.931 -0.729  1.00 97.86 73  A 1 
ATOM 592  C CA  . ARG A 1 73  ? 3.283   -10.535 -0.561  1.00 98.09 73  A 1 
ATOM 593  C C   . ARG A 1 73  ? 2.109   -9.707  -0.026  1.00 97.97 73  A 1 
ATOM 594  O O   . ARG A 1 73  ? 1.029   -9.695  -0.614  1.00 96.70 73  A 1 
ATOM 595  C CB  . ARG A 1 73  ? 3.852   -9.989  -1.875  1.00 97.19 73  A 1 
ATOM 596  C CG  . ARG A 1 73  ? 4.468   -8.596  -1.677  1.00 94.83 73  A 1 
ATOM 597  C CD  . ARG A 1 73  ? 5.047   -8.061  -2.988  1.00 92.13 73  A 1 
ATOM 598  N NE  . ARG A 1 73  ? 5.560   -6.688  -2.816  1.00 89.29 73  A 1 
ATOM 599  C CZ  . ARG A 1 73  ? 6.797   -6.308  -2.546  1.00 89.38 73  A 1 
ATOM 600  N NH1 . ARG A 1 73  ? 7.782   -7.144  -2.420  1.00 79.43 73  A 1 
ATOM 601  N NH2 . ARG A 1 73  ? 7.057   -5.050  -2.394  1.00 84.07 73  A 1 
ATOM 602  N N   . GLY A 1 74  ? 2.355   -8.939  1.026   1.00 97.29 74  A 1 
ATOM 603  C CA  . GLY A 1 74  ? 1.316   -8.168  1.704   1.00 97.27 74  A 1 
ATOM 604  C C   . GLY A 1 74  ? 0.577   -7.147  0.839   1.00 97.24 74  A 1 
ATOM 605  O O   . GLY A 1 74  ? -0.610  -6.902  1.065   1.00 95.62 74  A 1 
ATOM 606  N N   . GLU A 1 75  ? 1.216   -6.578  -0.183  1.00 97.78 75  A 1 
ATOM 607  C CA  . GLU A 1 75  ? 0.563   -5.641  -1.115  1.00 97.39 75  A 1 
ATOM 608  C C   . GLU A 1 75  ? -0.627  -6.260  -1.860  1.00 97.34 75  A 1 
ATOM 609  O O   . GLU A 1 75  ? -1.555  -5.544  -2.215  1.00 94.91 75  A 1 
ATOM 610  C CB  . GLU A 1 75  ? 1.595   -5.105  -2.120  1.00 95.49 75  A 1 
ATOM 611  C CG  . GLU A 1 75  ? 2.549   -4.096  -1.469  1.00 84.65 75  A 1 
ATOM 612  C CD  . GLU A 1 75  ? 3.740   -3.703  -2.364  1.00 78.24 75  A 1 
ATOM 613  O OE1 . GLU A 1 75  ? 4.617   -2.972  -1.854  1.00 71.22 75  A 1 
ATOM 614  O OE2 . GLU A 1 75  ? 3.862   -4.217  -3.493  1.00 69.84 75  A 1 
ATOM 615  N N   . ASN A 1 76  ? -0.630  -7.573  -2.048  1.00 97.56 76  A 1 
ATOM 616  C CA  . ASN A 1 76  ? -1.691  -8.300  -2.739  1.00 97.40 76  A 1 
ATOM 617  C C   . ASN A 1 76  ? -2.771  -8.851  -1.795  1.00 97.70 76  A 1 
ATOM 618  O O   . ASN A 1 76  ? -3.751  -9.420  -2.259  1.00 95.49 76  A 1 
ATOM 619  C CB  . ASN A 1 76  ? -1.049  -9.403  -3.594  1.00 96.39 76  A 1 
ATOM 620  C CG  . ASN A 1 76  ? -0.055  -8.819  -4.579  1.00 93.85 76  A 1 
ATOM 621  O OD1 . ASN A 1 76  ? -0.360  -7.958  -5.384  1.00 81.51 76  A 1 
ATOM 622  N ND2 . ASN A 1 76  ? 1.187   -9.250  -4.508  1.00 82.14 76  A 1 
ATOM 623  N N   . LEU A 1 77  ? -2.602  -8.688  -0.475  1.00 97.78 77  A 1 
ATOM 624  C CA  . LEU A 1 77  ? -3.563  -9.126  0.528   1.00 98.04 77  A 1 
ATOM 625  C C   . LEU A 1 77  ? -4.639  -8.052  0.734   1.00 98.08 77  A 1 
ATOM 626  O O   . LEU A 1 77  ? -4.320  -6.895  0.989   1.00 96.71 77  A 1 
ATOM 627  C CB  . LEU A 1 77  ? -2.806  -9.437  1.824   1.00 97.57 77  A 1 
ATOM 628  C CG  . LEU A 1 77  ? -3.705  -9.917  2.979   1.00 97.00 77  A 1 
ATOM 629  C CD1 . LEU A 1 77  ? -4.322  -11.282 2.698   1.00 93.36 77  A 1 
ATOM 630  C CD2 . LEU A 1 77  ? -2.892  -9.996  4.262   1.00 93.39 77  A 1 
ATOM 631  N N   . VAL A 1 78  ? -5.909  -8.459  0.684   1.00 97.83 78  A 1 
ATOM 632  C CA  . VAL A 1 78  ? -7.051  -7.614  1.029   1.00 97.73 78  A 1 
ATOM 633  C C   . VAL A 1 78  ? -7.459  -7.847  2.484   1.00 97.69 78  A 1 
ATOM 634  O O   . VAL A 1 78  ? -7.486  -6.903  3.279   1.00 96.07 78  A 1 
ATOM 635  C CB  . VAL A 1 78  ? -8.232  -7.846  0.071   1.00 96.93 78  A 1 
ATOM 636  C CG1 . VAL A 1 78  ? -9.449  -7.004  0.463   1.00 93.70 78  A 1 
ATOM 637  C CG2 . VAL A 1 78  ? -7.848  -7.476  -1.359  1.00 93.53 78  A 1 
ATOM 638  N N   . SER A 1 79  ? -7.781  -9.087  2.824   1.00 97.51 79  A 1 
ATOM 639  C CA  . SER A 1 79  ? -8.273  -9.449  4.151   1.00 97.45 79  A 1 
ATOM 640  C C   . SER A 1 79  ? -7.949  -10.891 4.517   1.00 97.49 79  A 1 
ATOM 641  O O   . SER A 1 79  ? -7.676  -11.720 3.651   1.00 95.89 79  A 1 
ATOM 642  C CB  . SER A 1 79  ? -9.782  -9.207  4.244   1.00 96.33 79  A 1 
ATOM 643  O OG  . SER A 1 79  ? -10.491 -10.004 3.318   1.00 92.52 79  A 1 
ATOM 644  N N   . MET A 1 80  ? -8.018  -11.181 5.815   1.00 97.20 80  A 1 
ATOM 645  C CA  . MET A 1 80  ? -7.864  -12.513 6.384   1.00 97.09 80  A 1 
ATOM 646  C C   . MET A 1 80  ? -8.986  -12.788 7.380   1.00 97.43 80  A 1 
ATOM 647  O O   . MET A 1 80  ? -9.356  -11.908 8.151   1.00 95.70 80  A 1 
ATOM 648  C CB  . MET A 1 80  ? -6.520  -12.634 7.117   1.00 94.73 80  A 1 
ATOM 649  C CG  . MET A 1 80  ? -5.304  -12.387 6.227   1.00 87.93 80  A 1 
ATOM 650  S SD  . MET A 1 80  ? -3.752  -12.387 7.168   1.00 86.65 80  A 1 
ATOM 651  C CE  . MET A 1 80  ? -3.672  -14.105 7.694   1.00 77.17 80  A 1 
ATOM 652  N N   . THR A 1 81  ? -9.473  -14.026 7.390   1.00 97.17 81  A 1 
ATOM 653  C CA  . THR A 1 81  ? -10.417 -14.524 8.395   1.00 96.99 81  A 1 
ATOM 654  C C   . THR A 1 81  ? -9.991  -15.915 8.853   1.00 96.85 81  A 1 
ATOM 655  O O   . THR A 1 81  ? -9.292  -16.609 8.125   1.00 94.93 81  A 1 
ATOM 656  C CB  . THR A 1 81  ? -11.849 -14.504 7.857   1.00 95.28 81  A 1 
ATOM 657  O OG1 . THR A 1 81  ? -12.747 -14.895 8.863   1.00 85.41 81  A 1 
ATOM 658  C CG2 . THR A 1 81  ? -12.080 -15.417 6.657   1.00 84.68 81  A 1 
ATOM 659  N N   . VAL A 1 82  ? -10.398 -16.316 10.052  1.00 96.63 82  A 1 
ATOM 660  C CA  . VAL A 1 82  ? -10.196 -17.683 10.529  1.00 96.65 82  A 1 
ATOM 661  C C   . VAL A 1 82  ? -11.106 -18.615 9.733   1.00 96.40 82  A 1 
ATOM 662  O O   . VAL A 1 82  ? -12.306 -18.381 9.648   1.00 94.42 82  A 1 
ATOM 663  C CB  . VAL A 1 82  ? -10.440 -17.797 12.041  1.00 95.56 82  A 1 
ATOM 664  C CG1 . VAL A 1 82  ? -10.240 -19.223 12.533  1.00 90.92 82  A 1 
ATOM 665  C CG2 . VAL A 1 82  ? -9.462  -16.891 12.813  1.00 91.47 82  A 1 
ATOM 666  N N   . GLU A 1 83  ? -10.536 -19.650 9.125   1.00 95.35 83  A 1 
ATOM 667  C CA  . GLU A 1 83  ? -11.264 -20.702 8.425   1.00 94.80 83  A 1 
ATOM 668  C C   . GLU A 1 83  ? -11.513 -21.895 9.341   1.00 94.78 83  A 1 
ATOM 669  O O   . GLU A 1 83  ? -12.566 -22.520 9.299   1.00 90.29 83  A 1 
ATOM 670  C CB  . GLU A 1 83  ? -10.436 -21.137 7.198   1.00 92.91 83  A 1 
ATOM 671  C CG  . GLU A 1 83  ? -11.123 -22.210 6.330   1.00 88.61 83  A 1 
ATOM 672  C CD  . GLU A 1 83  ? -12.368 -21.706 5.582   1.00 88.65 83  A 1 
ATOM 673  O OE1 . GLU A 1 83  ? -12.989 -22.497 4.860   1.00 81.76 83  A 1 
ATOM 674  O OE2 . GLU A 1 83  ? -12.659 -20.493 5.605   1.00 81.11 83  A 1 
ATOM 675  N N   . GLY A 1 84  ? -10.536 -22.211 10.190  1.00 92.95 84  A 1 
ATOM 676  C CA  . GLY A 1 84  ? -10.624 -23.314 11.127  1.00 92.99 84  A 1 
ATOM 677  C C   . GLY A 1 84  ? -9.575  -23.235 12.227  1.00 94.11 84  A 1 
ATOM 678  O O   . GLY A 1 84  ? -8.650  -22.414 12.153  1.00 90.58 84  A 1 
ATOM 679  N N   . PRO A 1 85  ? -9.690  -24.106 13.256  1.00 93.29 85  A 1 
ATOM 680  C CA  . PRO A 1 85  ? -8.710  -24.193 14.326  1.00 93.39 85  A 1 
ATOM 681  C C   . PRO A 1 85  ? -7.346  -24.636 13.775  1.00 93.73 85  A 1 
ATOM 682  O O   . PRO A 1 85  ? -7.257  -25.126 12.641  1.00 89.53 85  A 1 
ATOM 683  C CB  . PRO A 1 85  ? -9.298  -25.191 15.325  1.00 90.86 85  A 1 
ATOM 684  C CG  . PRO A 1 85  ? -10.139 -26.117 14.444  1.00 88.98 85  A 1 
ATOM 685  C CD  . PRO A 1 85  ? -10.683 -25.157 13.383  1.00 92.08 85  A 1 
ATOM 686  N N   . PRO A 1 86  ? -6.274  -24.497 14.583  1.00 91.72 86  A 1 
ATOM 687  C CA  . PRO A 1 86  ? -4.987  -25.073 14.234  1.00 90.83 86  A 1 
ATOM 688  C C   . PRO A 1 86  ? -5.166  -26.550 13.885  1.00 90.84 86  A 1 
ATOM 689  O O   . PRO A 1 86  ? -5.842  -27.264 14.629  1.00 85.64 86  A 1 
ATOM 690  C CB  . PRO A 1 86  ? -4.092  -24.905 15.465  1.00 87.13 86  A 1 
ATOM 691  C CG  . PRO A 1 86  ? -4.748  -23.763 16.228  1.00 85.58 86  A 1 
ATOM 692  C CD  . PRO A 1 86  ? -6.231  -23.899 15.890  1.00 88.59 86  A 1 
ATOM 693  N N   . PRO A 1 87  ? -4.598  -27.027 12.759  1.00 90.13 87  A 1 
ATOM 694  C CA  . PRO A 1 87  ? -4.572  -28.448 12.502  1.00 88.38 87  A 1 
ATOM 695  C C   . PRO A 1 87  ? -3.924  -29.113 13.718  1.00 87.18 87  A 1 
ATOM 696  O O   . PRO A 1 87  ? -2.896  -28.637 14.204  1.00 79.40 87  A 1 
ATOM 697  C CB  . PRO A 1 87  ? -3.790  -28.635 11.198  1.00 84.78 87  A 1 
ATOM 698  C CG  . PRO A 1 87  ? -2.937  -27.375 11.109  1.00 83.90 87  A 1 
ATOM 699  C CD  . PRO A 1 87  ? -3.774  -26.313 11.805  1.00 87.99 87  A 1 
ATOM 700  N N   . LYS A 1 88  ? -4.569  -30.156 14.236  1.00 83.90 88  A 1 
ATOM 701  C CA  . LYS A 1 88  ? -3.953  -30.968 15.275  1.00 81.48 88  A 1 
ATOM 702  C C   . LYS A 1 88  ? -2.609  -31.388 14.710  1.00 79.47 88  A 1 
ATOM 703  O O   . LYS A 1 88  ? -2.588  -32.054 13.676  1.00 67.46 88  A 1 
ATOM 704  C CB  . LYS A 1 88  ? -4.804  -32.194 15.643  1.00 73.90 88  A 1 
ATOM 705  C CG  . LYS A 1 88  ? -6.060  -31.813 16.448  1.00 64.95 88  A 1 
ATOM 706  C CD  . LYS A 1 88  ? -6.851  -33.072 16.853  1.00 57.30 88  A 1 
ATOM 707  C CE  . LYS A 1 88  ? -8.102  -32.688 17.644  1.00 48.33 88  A 1 
ATOM 708  N NZ  . LYS A 1 88  ? -8.904  -33.878 18.042  1.00 39.76 88  A 1 
ATOM 709  N N   . ASP A 1 89  ? -1.521  -30.959 15.350  1.00 67.51 89  A 1 
ATOM 710  C CA  . ASP A 1 89  ? -0.228  -31.518 15.014  1.00 65.13 89  A 1 
ATOM 711  C C   . ASP A 1 89  ? -0.437  -33.028 15.088  1.00 65.09 89  A 1 
ATOM 712  O O   . ASP A 1 89  ? -0.735  -33.556 16.168  1.00 57.74 89  A 1 
ATOM 713  C CB  . ASP A 1 89  ? 0.877   -31.041 15.981  1.00 57.92 89  A 1 
ATOM 714  C CG  . ASP A 1 89  ? 1.482   -29.662 15.660  1.00 53.05 89  A 1 
ATOM 715  O OD1 . ASP A 1 89  ? 1.637   -29.346 14.462  1.00 48.11 89  A 1 
ATOM 716  O OD2 . ASP A 1 89  ? 1.827   -28.922 16.616  1.00 45.86 89  A 1 
ATOM 717  N N   . THR A 1 90  ? -0.310  -33.745 13.968  1.00 50.16 90  A 1 
ATOM 718  C CA  . THR A 1 90  ? 0.191   -35.110 13.991  1.00 49.33 90  A 1 
ATOM 719  C C   . THR A 1 90  ? 1.577   -34.992 14.610  1.00 50.19 90  A 1 
ATOM 720  O O   . THR A 1 90  ? 2.586   -34.926 13.918  1.00 45.35 90  A 1 
ATOM 721  C CB  . THR A 1 90  ? 0.251   -35.725 12.581  1.00 43.38 90  A 1 
ATOM 722  O OG1 . THR A 1 90  ? 0.805   -34.812 11.668  1.00 39.32 90  A 1 
ATOM 723  C CG2 . THR A 1 90  ? -1.156  -36.086 12.076  1.00 37.31 90  A 1 
ATOM 724  N N   . GLY A 1 91  ? 1.586   -34.752 15.920  1.00 37.30 91  A 1 
ATOM 725  C CA  . GLY A 1 91  ? 2.778   -34.667 16.715  1.00 37.09 91  A 1 
ATOM 726  C C   . GLY A 1 91  ? 3.551   -35.941 16.496  1.00 38.01 91  A 1 
ATOM 727  O O   . GLY A 1 91  ? 2.992   -36.961 16.082  1.00 35.98 91  A 1 
ATOM 728  N N   . ILE A 1 92  ? 4.841   -35.879 16.794  1.00 36.49 92  A 1 
ATOM 729  C CA  . ILE A 1 92  ? 5.676   -37.069 16.950  1.00 35.98 92  A 1 
ATOM 730  C C   . ILE A 1 92  ? 4.792   -38.065 17.705  1.00 35.96 92  A 1 
ATOM 731  O O   . ILE A 1 92  ? 4.373   -37.761 18.823  1.00 34.91 92  A 1 
ATOM 732  C CB  . ILE A 1 92  ? 6.944   -36.737 17.750  1.00 33.26 92  A 1 
ATOM 733  C CG1 . ILE A 1 92  ? 7.765   -35.633 17.027  1.00 31.95 92  A 1 
ATOM 734  C CG2 . ILE A 1 92  ? 7.794   -37.993 17.956  1.00 34.23 92  A 1 
ATOM 735  C CD1 . ILE A 1 92  ? 8.866   -35.016 17.891  1.00 30.50 92  A 1 
ATOM 736  N N   . ALA A 1 93  ? 4.432   -39.173 17.044  1.00 29.88 93  A 1 
ATOM 737  C CA  . ALA A 1 93  ? 3.760   -40.263 17.720  1.00 30.18 93  A 1 
ATOM 738  C C   . ALA A 1 93  ? 4.661   -40.519 18.915  1.00 31.42 93  A 1 
ATOM 739  O O   . ALA A 1 93  ? 5.812   -40.925 18.742  1.00 30.33 93  A 1 
ATOM 740  C CB  . ALA A 1 93  ? 3.640   -41.466 16.782  1.00 26.98 93  A 1 
ATOM 741  N N   . ARG A 1 94  ? 4.203   -40.158 20.114  1.00 31.99 94  A 1 
ATOM 742  C CA  . ARG A 1 94  ? 4.845   -40.655 21.316  1.00 31.83 94  A 1 
ATOM 743  C C   . ARG A 1 94  ? 4.771   -42.137 21.112  1.00 31.63 94  A 1 
ATOM 744  O O   . ARG A 1 94  ? 3.666   -42.674 21.168  1.00 29.90 94  A 1 
ATOM 745  C CB  . ARG A 1 94  ? 4.108   -40.243 22.595  1.00 28.93 94  A 1 
ATOM 746  C CG  . ARG A 1 94  ? 4.529   -38.860 23.096  1.00 26.83 94  A 1 
ATOM 747  C CD  . ARG A 1 94  ? 3.820   -38.571 24.427  1.00 26.32 94  A 1 
ATOM 748  N NE  . ARG A 1 94  ? 4.293   -37.316 25.042  1.00 24.43 94  A 1 
ATOM 749  C CZ  . ARG A 1 94  ? 3.862   -36.797 26.198  1.00 23.14 94  A 1 
ATOM 750  N NH1 . ARG A 1 94  ? 2.918   -37.385 26.886  1.00 21.17 94  A 1 
ATOM 751  N NH2 . ARG A 1 94  ? 4.380   -35.692 26.655  1.00 20.35 94  A 1 
ATOM 752  N N   . VAL A 1 95  ? 5.895   -42.755 20.742  1.00 33.87 95  A 1 
ATOM 753  C CA  . VAL A 1 95  ? 6.041   -44.203 20.784  1.00 37.07 95  A 1 
ATOM 754  C C   . VAL A 1 95  ? 5.475   -44.528 22.149  1.00 37.71 95  A 1 
ATOM 755  O O   . VAL A 1 95  ? 5.984   -43.962 23.124  1.00 35.93 95  A 1 
ATOM 756  C CB  . VAL A 1 95  ? 7.507   -44.646 20.679  1.00 33.25 95  A 1 
ATOM 757  C CG1 . VAL A 1 95  ? 7.618   -46.165 20.737  1.00 30.33 95  A 1 
ATOM 758  C CG2 . VAL A 1 95  ? 8.134   -44.160 19.360  1.00 33.15 95  A 1 
ATOM 759  N N   . PRO A 1 96  ? 4.355   -45.240 22.212  1.00 30.22 96  A 1 
ATOM 760  C CA  . PRO A 1 96  ? 3.878   -45.650 23.498  1.00 32.31 96  A 1 
ATOM 761  C C   . PRO A 1 96  ? 5.069   -46.395 24.079  1.00 32.46 96  A 1 
ATOM 762  O O   . PRO A 1 96  ? 5.469   -47.428 23.551  1.00 30.24 96  A 1 
ATOM 763  C CB  . PRO A 1 96  ? 2.666   -46.552 23.253  1.00 29.23 96  A 1 
ATOM 764  C CG  . PRO A 1 96  ? 2.290   -46.282 21.799  1.00 30.16 96  A 1 
ATOM 765  C CD  . PRO A 1 96  ? 3.609   -45.857 21.160  1.00 33.46 96  A 1 
ATOM 766  N N   . LEU A 1 97  ? 5.702   -45.823 25.108  1.00 33.48 97  A 1 
ATOM 767  C CA  . LEU A 1 97  ? 6.543   -46.586 26.005  1.00 35.51 97  A 1 
ATOM 768  C C   . LEU A 1 97  ? 5.574   -47.570 26.641  1.00 35.75 97  A 1 
ATOM 769  O O   . LEU A 1 97  ? 4.979   -47.302 27.674  1.00 34.66 97  A 1 
ATOM 770  C CB  . LEU A 1 97  ? 7.263   -45.650 27.002  1.00 32.17 97  A 1 
ATOM 771  C CG  . LEU A 1 97  ? 8.691   -45.296 26.554  1.00 30.40 97  A 1 
ATOM 772  C CD1 . LEU A 1 97  ? 9.078   -43.896 27.041  1.00 30.04 97  A 1 
ATOM 773  C CD2 . LEU A 1 97  ? 9.711   -46.285 27.128  1.00 33.02 97  A 1 
ATOM 774  N N   . ALA A 1 98  ? 5.378   -48.666 25.941  1.00 40.44 98  A 1 
ATOM 775  C CA  . ALA A 1 98  ? 4.770   -49.895 26.401  1.00 42.58 98  A 1 
ATOM 776  C C   . ALA A 1 98  ? 5.716   -50.584 27.386  1.00 43.45 98  A 1 
ATOM 777  O O   . ALA A 1 98  ? 5.855   -51.798 27.402  1.00 40.99 98  A 1 
ATOM 778  C CB  . ALA A 1 98  ? 4.396   -50.758 25.194  1.00 37.34 98  A 1 
ATOM 779  N N   . GLY A 1 99  ? 6.364   -49.782 28.226  1.00 36.19 99  A 1 
ATOM 780  C CA  . GLY A 1 99  ? 6.840   -50.171 29.526  1.00 37.21 99  A 1 
ATOM 781  C C   . GLY A 1 99  ? 5.664   -50.401 30.466  1.00 38.08 99  A 1 
ATOM 782  O O   . GLY A 1 99  ? 5.701   -49.979 31.612  1.00 35.57 99  A 1 
ATOM 783  N N   . ALA A 1 100 ? 4.596   -51.017 29.952  1.00 37.93 100 A 1 
ATOM 784  C CA  . ALA A 1 100 ? 3.780   -51.863 30.787  1.00 39.55 100 A 1 
ATOM 785  C C   . ALA A 1 100 ? 4.756   -52.893 31.350  1.00 39.71 100 A 1 
ATOM 786  O O   . ALA A 1 100 ? 5.107   -53.853 30.664  1.00 38.54 100 A 1 
ATOM 787  C CB  . ALA A 1 100 ? 2.661   -52.493 29.952  1.00 35.65 100 A 1 
ATOM 788  N N   . ALA A 1 101 ? 5.272   -52.619 32.545  1.00 39.31 101 A 1 
ATOM 789  C CA  . ALA A 1 101 ? 6.100   -53.552 33.284  1.00 40.62 101 A 1 
ATOM 790  C C   . ALA A 1 101 ? 5.296   -54.843 33.338  1.00 40.96 101 A 1 
ATOM 791  O O   . ALA A 1 101 ? 4.254   -54.886 33.975  1.00 39.04 101 A 1 
ATOM 792  C CB  . ALA A 1 101 ? 6.395   -52.969 34.662  1.00 35.92 101 A 1 
ATOM 793  N N   . GLY A 1 102 ? 5.756   -55.850 32.586  1.00 40.86 102 A 1 
ATOM 794  C CA  . GLY A 1 102 ? 5.199   -57.182 32.662  1.00 40.26 102 A 1 
ATOM 795  C C   . GLY A 1 102 ? 5.296   -57.566 34.123  1.00 40.43 102 A 1 
ATOM 796  O O   . GLY A 1 102 ? 6.402   -57.716 34.630  1.00 38.26 102 A 1 
ATOM 797  N N   . GLY A 1 103 ? 4.162   -57.602 34.801  1.00 43.93 103 A 1 
ATOM 798  C CA  . GLY A 1 103 ? 4.128   -57.961 36.210  1.00 46.03 103 A 1 
ATOM 799  C C   . GLY A 1 103 ? 4.875   -59.278 36.342  1.00 45.46 103 A 1 
ATOM 800  O O   . GLY A 1 103 ? 4.697   -60.142 35.474  1.00 41.50 103 A 1 
ATOM 801  N N   . PRO A 1 104 ? 5.755   -59.413 37.355  1.00 36.36 104 A 1 
ATOM 802  C CA  . PRO A 1 104 ? 6.605   -60.582 37.474  1.00 38.58 104 A 1 
ATOM 803  C C   . PRO A 1 104 ? 5.703   -61.804 37.367  1.00 39.42 104 A 1 
ATOM 804  O O   . PRO A 1 104 ? 4.752   -61.951 38.144  1.00 36.61 104 A 1 
ATOM 805  C CB  . PRO A 1 104 ? 7.309   -60.452 38.823  1.00 33.87 104 A 1 
ATOM 806  C CG  . PRO A 1 104 ? 6.416   -59.489 39.608  1.00 35.30 104 A 1 
ATOM 807  C CD  . PRO A 1 104 ? 5.847   -58.584 38.519  1.00 39.65 104 A 1 
ATOM 808  N N   . GLY A 1 105 ? 5.969   -62.642 36.363  1.00 42.35 105 A 1 
ATOM 809  C CA  . GLY A 1 105 ? 5.198   -63.852 36.132  1.00 44.18 105 A 1 
ATOM 810  C C   . GLY A 1 105 ? 5.368   -64.725 37.360  1.00 43.71 105 A 1 
ATOM 811  O O   . GLY A 1 105 ? 6.392   -65.378 37.510  1.00 39.89 105 A 1 
ATOM 812  N N   . ILE A 1 106 ? 4.390   -64.653 38.261  1.00 41.71 106 A 1 
ATOM 813  C CA  . ILE A 1 106 ? 4.371   -65.542 39.420  1.00 43.92 106 A 1 
ATOM 814  C C   . ILE A 1 106 ? 4.332   -66.939 38.830  1.00 43.85 106 A 1 
ATOM 815  O O   . ILE A 1 106 ? 3.317   -67.355 38.275  1.00 41.43 106 A 1 
ATOM 816  C CB  . ILE A 1 106 ? 3.197   -65.239 40.363  1.00 40.58 106 A 1 
ATOM 817  C CG1 . ILE A 1 106 ? 3.360   -63.828 40.965  1.00 38.73 106 A 1 
ATOM 818  C CG2 . ILE A 1 106 ? 3.111   -66.299 41.473  1.00 38.88 106 A 1 
ATOM 819  C CD1 . ILE A 1 106 ? 2.160   -63.345 41.808  1.00 35.74 106 A 1 
ATOM 820  N N   . GLY A 1 107 ? 5.479   -67.636 38.916  1.00 35.36 107 A 1 
ATOM 821  C CA  . GLY A 1 107 ? 5.649   -69.000 38.465  1.00 38.07 107 A 1 
ATOM 822  C C   . GLY A 1 107 ? 4.796   -69.921 39.317  1.00 37.67 107 A 1 
ATOM 823  O O   . GLY A 1 107 ? 5.283   -70.518 40.259  1.00 35.78 107 A 1 
ATOM 824  N N   . ARG A 1 108 ? 3.508   -69.957 38.995  1.00 35.72 108 A 1 
ATOM 825  C CA  . ARG A 1 108 ? 2.628   -70.921 39.643  1.00 38.79 108 A 1 
ATOM 826  C C   . ARG A 1 108 ? 3.148   -72.309 39.300  1.00 35.53 108 A 1 
ATOM 827  O O   . ARG A 1 108 ? 3.231   -72.659 38.128  1.00 33.88 108 A 1 
ATOM 828  C CB  . ARG A 1 108 ? 1.163   -70.717 39.246  1.00 37.36 108 A 1 
ATOM 829  C CG  . ARG A 1 108 ? 0.294   -70.470 40.481  1.00 36.99 108 A 1 
ATOM 830  C CD  . ARG A 1 108 ? -1.183  -70.292 40.103  1.00 36.31 108 A 1 
ATOM 831  N NE  . ARG A 1 108 ? -2.007  -69.961 41.282  1.00 32.14 108 A 1 
ATOM 832  C CZ  . ARG A 1 108 ? -3.313  -69.751 41.297  1.00 29.79 108 A 1 
ATOM 833  N NH1 . ARG A 1 108 ? -4.032  -69.848 40.207  1.00 27.62 108 A 1 
ATOM 834  N NH2 . ARG A 1 108 ? -3.922  -69.436 42.403  1.00 25.89 108 A 1 
ATOM 835  N N   . ALA A 1 109 ? 3.548   -73.050 40.319  1.00 35.12 109 A 1 
ATOM 836  C CA  . ALA A 1 109 ? 4.156   -74.359 40.195  1.00 37.92 109 A 1 
ATOM 837  C C   . ALA A 1 109 ? 3.249   -75.283 39.375  1.00 36.48 109 A 1 
ATOM 838  O O   . ALA A 1 109 ? 2.041   -75.355 39.606  1.00 34.16 109 A 1 
ATOM 839  C CB  . ALA A 1 109 ? 4.423   -74.906 41.598  1.00 34.31 109 A 1 
ATOM 840  N N   . ALA A 1 110 ? 3.859   -75.995 38.433  1.00 36.30 110 A 1 
ATOM 841  C CA  . ALA A 1 110 ? 3.209   -77.011 37.625  1.00 41.91 110 A 1 
ATOM 842  C C   . ALA A 1 110 ? 2.811   -78.192 38.519  1.00 42.28 110 A 1 
ATOM 843  O O   . ALA A 1 110 ? 3.545   -79.168 38.646  1.00 39.60 110 A 1 
ATOM 844  C CB  . ALA A 1 110 ? 4.163   -77.405 36.486  1.00 37.87 110 A 1 
ATOM 845  N N   . GLY A 1 111 ? 1.682   -78.069 39.194  1.00 36.29 111 A 1 
ATOM 846  C CA  . GLY A 1 111 ? 1.115   -79.127 40.015  1.00 41.42 111 A 1 
ATOM 847  C C   . GLY A 1 111 ? 0.811   -80.375 39.187  1.00 40.61 111 A 1 
ATOM 848  O O   . GLY A 1 111 ? 0.576   -80.301 37.980  1.00 37.60 111 A 1 
ATOM 849  N N   . ARG A 1 112 ? 0.859   -81.532 39.842  1.00 34.37 112 A 1 
ATOM 850  C CA  . ARG A 1 112 ? 0.819   -82.864 39.234  1.00 38.93 112 A 1 
ATOM 851  C C   . ARG A 1 112 ? -0.442  -83.133 38.403  1.00 36.60 112 A 1 
ATOM 852  O O   . ARG A 1 112 ? -1.535  -82.703 38.729  1.00 33.97 112 A 1 
ATOM 853  C CB  . ARG A 1 112 ? 0.952   -83.936 40.323  1.00 36.04 112 A 1 
ATOM 854  C CG  . ARG A 1 112 ? 2.378   -84.088 40.860  1.00 34.03 112 A 1 
ATOM 855  C CD  . ARG A 1 112 ? 2.416   -85.183 41.933  1.00 32.80 112 A 1 
ATOM 856  N NE  . ARG A 1 112 ? 3.789   -85.514 42.342  1.00 30.02 112 A 1 
ATOM 857  C CZ  . ARG A 1 112 ? 4.132   -86.360 43.298  1.00 27.60 112 A 1 
ATOM 858  N NH1 . ARG A 1 112 ? 3.241   -86.966 44.028  1.00 25.92 112 A 1 
ATOM 859  N NH2 . ARG A 1 112 ? 5.395   -86.611 43.544  1.00 27.79 112 A 1 
ATOM 860  N N   . GLY A 1 113 ? -0.253  -83.942 37.373  1.00 37.72 113 A 1 
ATOM 861  C CA  . GLY A 1 113 ? -1.228  -84.337 36.376  1.00 40.87 113 A 1 
ATOM 862  C C   . GLY A 1 113 ? -2.218  -85.404 36.817  1.00 40.23 113 A 1 
ATOM 863  O O   . GLY A 1 113 ? -2.071  -86.549 36.401  1.00 36.69 113 A 1 
ATOM 864  N N   . ILE A 1 114 ? -3.197  -85.059 37.607  1.00 37.51 114 A 1 
ATOM 865  C CA  . ILE A 1 114 ? -4.251  -86.027 37.955  1.00 41.39 114 A 1 
ATOM 866  C C   . ILE A 1 114 ? -5.091  -86.353 36.701  1.00 41.24 114 A 1 
ATOM 867  O O   . ILE A 1 114 ? -5.448  -85.449 35.960  1.00 39.10 114 A 1 
ATOM 868  C CB  . ILE A 1 114 ? -5.085  -85.554 39.158  1.00 37.31 114 A 1 
ATOM 869  C CG1 . ILE A 1 114 ? -4.171  -85.430 40.409  1.00 36.23 114 A 1 
ATOM 870  C CG2 . ILE A 1 114 ? -6.249  -86.520 39.443  1.00 38.10 114 A 1 
ATOM 871  C CD1 . ILE A 1 114 ? -4.874  -84.915 41.677  1.00 35.89 114 A 1 
ATOM 872  N N   . PRO A 1 115 ? -5.429  -87.614 36.478  1.00 35.32 115 A 1 
ATOM 873  C CA  . PRO A 1 115 ? -5.688  -88.200 35.159  1.00 39.84 115 A 1 
ATOM 874  C C   . PRO A 1 115 ? -7.134  -88.126 34.660  1.00 39.53 115 A 1 
ATOM 875  O O   . PRO A 1 115 ? -7.508  -88.916 33.798  1.00 36.72 115 A 1 
ATOM 876  C CB  . PRO A 1 115 ? -5.249  -89.658 35.335  1.00 35.71 115 A 1 
ATOM 877  C CG  . PRO A 1 115 ? -5.641  -89.948 36.771  1.00 36.24 115 A 1 
ATOM 878  C CD  . PRO A 1 115 ? -5.297  -88.639 37.460  1.00 40.62 115 A 1 
ATOM 879  N N   . ALA A 1 116 ? -7.958  -87.351 35.253  1.00 37.28 116 A 1 
ATOM 880  C CA  . ALA A 1 116 ? -9.386  -87.611 35.406  1.00 38.81 116 A 1 
ATOM 881  C C   . ALA A 1 116 ? -10.119 -88.000 34.112  1.00 39.26 116 A 1 
ATOM 882  O O   . ALA A 1 116 ? -10.130 -87.245 33.142  1.00 37.46 116 A 1 
ATOM 883  C CB  . ALA A 1 116 ? -10.021 -86.388 36.063  1.00 34.46 116 A 1 
ATOM 884  N N   . GLY A 1 117 ? -10.791 -89.153 34.156  1.00 35.29 117 A 1 
ATOM 885  C CA  . GLY A 1 117 ? -11.306 -89.861 33.003  1.00 37.63 117 A 1 
ATOM 886  C C   . GLY A 1 117 ? -12.798 -89.813 32.710  1.00 37.96 117 A 1 
ATOM 887  O O   . GLY A 1 117 ? -13.175 -90.000 31.559  1.00 34.43 117 A 1 
ATOM 888  N N   . VAL A 1 118 ? -13.644 -89.704 33.701  1.00 33.59 118 A 1 
ATOM 889  C CA  . VAL A 1 118 ? -14.915 -90.443 33.702  1.00 36.18 118 A 1 
ATOM 890  C C   . VAL A 1 118 ? -16.006 -89.887 32.761  1.00 36.26 118 A 1 
ATOM 891  O O   . VAL A 1 118 ? -16.040 -88.713 32.463  1.00 34.32 118 A 1 
ATOM 892  C CB  . VAL A 1 118 ? -15.471 -90.655 35.126  1.00 31.89 118 A 1 
ATOM 893  C CG1 . VAL A 1 118 ? -16.139 -92.019 35.262  1.00 28.83 118 A 1 
ATOM 894  C CG2 . VAL A 1 118 ? -14.413 -90.601 36.231  1.00 33.23 118 A 1 
ATOM 895  N N   . PRO A 1 119 ? -16.906 -90.739 32.355  1.00 31.68 119 A 1 
ATOM 896  C CA  . PRO A 1 119 ? -17.575 -90.745 31.048  1.00 35.06 119 A 1 
ATOM 897  C C   . PRO A 1 119 ? -19.003 -90.185 31.004  1.00 33.86 119 A 1 
ATOM 898  O O   . PRO A 1 119 ? -19.733 -90.490 30.067  1.00 31.41 119 A 1 
ATOM 899  C CB  . PRO A 1 119 ? -17.611 -92.240 30.723  1.00 31.51 119 A 1 
ATOM 900  C CG  . PRO A 1 119 ? -17.917 -92.857 32.077  1.00 33.28 119 A 1 
ATOM 901  C CD  . PRO A 1 119 ? -17.124 -91.964 33.024  1.00 38.10 119 A 1 
ATOM 902  N N   . MET A 1 120 ? -19.433 -89.542 31.983  1.00 38.77 120 A 1 
ATOM 903  C CA  . MET A 1 120 ? -20.816 -89.555 32.524  1.00 40.29 120 A 1 
ATOM 904  C C   . MET A 1 120 ? -21.969 -89.115 31.568  1.00 39.50 120 A 1 
ATOM 905  O O   . MET A 1 120 ? -21.749 -88.981 30.385  1.00 35.88 120 A 1 
ATOM 906  C CB  . MET A 1 120 ? -20.790 -88.785 33.853  1.00 36.70 120 A 1 
ATOM 907  C CG  . MET A 1 120 ? -20.708 -89.718 35.077  1.00 36.39 120 A 1 
ATOM 908  S SD  . MET A 1 120 ? -22.168 -89.668 36.128  1.00 33.26 120 A 1 
ATOM 909  C CE  . MET A 1 120 ? -21.716 -90.921 37.364  1.00 31.29 120 A 1 
ATOM 910  N N   . PRO A 1 121 ? -23.174 -88.914 32.022  1.00 29.50 121 A 1 
ATOM 911  C CA  . PRO A 1 121 ? -24.280 -89.865 31.837  1.00 32.65 121 A 1 
ATOM 912  C C   . PRO A 1 121 ? -25.403 -89.399 30.892  1.00 31.49 121 A 1 
ATOM 913  O O   . PRO A 1 121 ? -25.224 -88.608 29.986  1.00 29.51 121 A 1 
ATOM 914  C CB  . PRO A 1 121 ? -24.788 -90.054 33.269  1.00 29.12 121 A 1 
ATOM 915  C CG  . PRO A 1 121 ? -24.719 -88.633 33.828  1.00 31.13 121 A 1 
ATOM 916  C CD  . PRO A 1 121 ? -23.534 -88.033 33.090  1.00 36.76 121 A 1 
ATOM 917  N N   . GLN A 1 122 ? -26.569 -89.911 31.145  1.00 31.94 122 A 1 
ATOM 918  C CA  . GLN A 1 122 ? -27.628 -90.370 30.251  1.00 36.41 122 A 1 
ATOM 919  C C   . GLN A 1 122 ? -28.687 -89.381 29.726  1.00 34.82 122 A 1 
ATOM 920  O O   . GLN A 1 122 ? -29.289 -89.692 28.702  1.00 32.63 122 A 1 
ATOM 921  C CB  . GLN A 1 122 ? -28.431 -91.420 31.042  1.00 33.77 122 A 1 
ATOM 922  C CG  . GLN A 1 122 ? -27.732 -92.735 31.354  1.00 32.77 122 A 1 
ATOM 923  C CD  . GLN A 1 122 ? -28.609 -93.632 32.236  1.00 30.17 122 A 1 
ATOM 924  O OE1 . GLN A 1 122 ? -29.461 -93.184 32.989  1.00 30.49 122 A 1 
ATOM 925  N NE2 . GLN A 1 122 ? -28.425 -94.928 32.184  1.00 30.18 122 A 1 
ATOM 926  N N   . ALA A 1 123 ? -29.094 -88.455 30.465  1.00 34.19 123 A 1 
ATOM 927  C CA  . ALA A 1 123 ? -30.524 -88.358 30.826  1.00 36.50 123 A 1 
ATOM 928  C C   . ALA A 1 123 ? -31.557 -88.047 29.698  1.00 35.40 123 A 1 
ATOM 929  O O   . ALA A 1 123 ? -31.224 -87.482 28.671  1.00 33.20 123 A 1 
ATOM 930  C CB  . ALA A 1 123 ? -30.658 -87.403 32.003  1.00 32.47 123 A 1 
ATOM 931  N N   . PRO A 1 124 ? -32.812 -88.384 29.950  1.00 31.41 124 A 1 
ATOM 932  C CA  . PRO A 1 124 ? -33.692 -88.959 28.922  1.00 34.60 124 A 1 
ATOM 933  C C   . PRO A 1 124 ? -34.809 -88.087 28.325  1.00 33.50 124 A 1 
ATOM 934  O O   . PRO A 1 124 ? -35.287 -88.390 27.243  1.00 31.00 124 A 1 
ATOM 935  C CB  . PRO A 1 124 ? -34.337 -90.123 29.677  1.00 31.24 124 A 1 
ATOM 936  C CG  . PRO A 1 124 ? -34.539 -89.542 31.070  1.00 31.94 124 A 1 
ATOM 937  C CD  . PRO A 1 124 ? -33.331 -88.648 31.240  1.00 37.11 124 A 1 
ATOM 938  N N   . ALA A 1 125 ? -35.364 -87.205 29.085  1.00 35.27 125 A 1 
ATOM 939  C CA  . ALA A 1 125 ? -36.824 -87.114 29.160  1.00 37.24 125 A 1 
ATOM 940  C C   . ALA A 1 125 ? -37.515 -86.460 27.954  1.00 36.17 125 A 1 
ATOM 941  O O   . ALA A 1 125 ? -37.084 -85.438 27.452  1.00 34.35 125 A 1 
ATOM 942  C CB  . ALA A 1 125 ? -37.194 -86.403 30.456  1.00 33.95 125 A 1 
ATOM 943  N N   . GLY A 1 126 ? -38.623 -87.020 27.585  1.00 35.38 126 A 1 
ATOM 944  C CA  . GLY A 1 126 ? -39.263 -86.820 26.305  1.00 38.19 126 A 1 
ATOM 945  C C   . GLY A 1 126 ? -40.668 -86.213 26.194  1.00 37.16 126 A 1 
ATOM 946  O O   . GLY A 1 126 ? -41.057 -85.880 25.075  1.00 34.31 126 A 1 
ATOM 947  N N   . LEU A 1 127 ? -41.422 -86.155 27.233  1.00 35.17 127 A 1 
ATOM 948  C CA  . LEU A 1 127 ? -42.873 -85.867 27.201  1.00 38.17 127 A 1 
ATOM 949  C C   . LEU A 1 127 ? -43.191 -84.376 26.909  1.00 38.02 127 A 1 
ATOM 950  O O   . LEU A 1 127 ? -42.276 -83.579 26.834  1.00 34.00 127 A 1 
ATOM 951  C CB  . LEU A 1 127 ? -43.450 -86.309 28.557  1.00 32.84 127 A 1 
ATOM 952  C CG  . LEU A 1 127 ? -43.481 -87.814 28.824  1.00 29.91 127 A 1 
ATOM 953  C CD1 . LEU A 1 127 ? -43.843 -88.045 30.287  1.00 30.00 127 A 1 
ATOM 954  C CD2 . LEU A 1 127 ? -44.519 -88.540 27.969  1.00 33.17 127 A 1 
ATOM 955  N N   . ALA A 1 128 ? -44.368 -83.860 26.811  1.00 32.41 128 A 1 
ATOM 956  C CA  . ALA A 1 128 ? -45.716 -84.376 26.626  1.00 37.18 128 A 1 
ATOM 957  C C   . ALA A 1 128 ? -46.590 -83.290 25.943  1.00 36.86 128 A 1 
ATOM 958  O O   . ALA A 1 128 ? -46.190 -82.724 24.943  1.00 35.70 128 A 1 
ATOM 959  C CB  . ALA A 1 128 ? -46.319 -84.774 27.978  1.00 34.44 128 A 1 
ATOM 960  N N   . GLY A 1 129 ? -47.738 -83.009 26.483  1.00 34.85 129 A 1 
ATOM 961  C CA  . GLY A 1 129 ? -48.943 -82.690 25.744  1.00 38.75 129 A 1 
ATOM 962  C C   . GLY A 1 129 ? -49.491 -81.251 25.605  1.00 38.34 129 A 1 
ATOM 963  O O   . GLY A 1 129 ? -49.283 -80.643 24.578  1.00 35.75 129 A 1 
ATOM 964  N N   . PRO A 1 130 ? -50.332 -80.810 26.544  1.00 35.87 130 A 1 
ATOM 965  C CA  . PRO A 1 130 ? -51.720 -80.702 26.117  1.00 40.51 130 A 1 
ATOM 966  C C   . PRO A 1 130 ? -52.354 -79.315 25.925  1.00 40.62 130 A 1 
ATOM 967  O O   . PRO A 1 130 ? -53.369 -79.247 25.240  1.00 37.55 130 A 1 
ATOM 968  C CB  . PRO A 1 130 ? -52.460 -81.429 27.243  1.00 36.47 130 A 1 
ATOM 969  C CG  . PRO A 1 130 ? -51.682 -81.027 28.475  1.00 36.57 130 A 1 
ATOM 970  C CD  . PRO A 1 130 ? -50.257 -80.864 27.950  1.00 41.51 130 A 1 
ATOM 971  N N   . VAL A 1 131 ? -51.940 -78.304 26.634  1.00 32.39 131 A 1 
ATOM 972  C CA  . VAL A 1 131 ? -52.944 -77.514 27.374  1.00 37.86 131 A 1 
ATOM 973  C C   . VAL A 1 131 ? -53.856 -76.620 26.510  1.00 37.63 131 A 1 
ATOM 974  O O   . VAL A 1 131 ? -53.459 -76.037 25.527  1.00 35.62 131 A 1 
ATOM 975  C CB  . VAL A 1 131 ? -52.326 -76.711 28.530  1.00 33.62 131 A 1 
ATOM 976  C CG1 . VAL A 1 131 ? -53.404 -76.088 29.419  1.00 30.11 131 A 1 
ATOM 977  C CG2 . VAL A 1 131 ? -51.467 -77.591 29.443  1.00 33.48 131 A 1 
ATOM 978  N N   . ARG A 1 132 ? -55.080 -76.526 26.953  1.00 30.76 132 A 1 
ATOM 979  C CA  . ARG A 1 132 ? -56.300 -76.203 26.220  1.00 36.40 132 A 1 
ATOM 980  C C   . ARG A 1 132 ? -56.680 -74.737 25.962  1.00 34.18 132 A 1 
ATOM 981  O O   . ARG A 1 132 ? -57.246 -74.471 24.913  1.00 32.58 132 A 1 
ATOM 982  C CB  . ARG A 1 132 ? -57.490 -76.763 27.036  1.00 34.35 132 A 1 
ATOM 983  C CG  . ARG A 1 132 ? -57.781 -78.256 26.954  1.00 34.06 132 A 1 
ATOM 984  C CD  . ARG A 1 132 ? -58.986 -78.539 27.863  1.00 32.46 132 A 1 
ATOM 985  N NE  . ARG A 1 132 ? -59.551 -79.889 27.663  1.00 30.16 132 A 1 
ATOM 986  C CZ  . ARG A 1 132 ? -60.566 -80.420 28.331  1.00 27.91 132 A 1 
ATOM 987  N NH1 . ARG A 1 132 ? -61.137 -79.784 29.319  1.00 25.71 132 A 1 
ATOM 988  N NH2 . ARG A 1 132 ? -61.037 -81.595 28.015  1.00 26.49 132 A 1 
ATOM 989  N N   . GLY A 1 133 ? -56.679 -73.906 26.989  1.00 38.22 133 A 1 
ATOM 990  C CA  . GLY A 1 133 ? -58.050 -73.472 27.283  1.00 41.71 133 A 1 
ATOM 991  C C   . GLY A 1 133 ? -58.567 -72.096 26.889  1.00 40.77 133 A 1 
ATOM 992  O O   . GLY A 1 133 ? -59.290 -71.958 25.908  1.00 36.61 133 A 1 
ATOM 993  N N   . VAL A 1 134 ? -58.396 -71.111 27.768  1.00 36.35 134 A 1 
ATOM 994  C CA  . VAL A 1 134 ? -59.527 -70.273 28.195  1.00 42.11 134 A 1 
ATOM 995  C C   . VAL A 1 134 ? -59.903 -69.137 27.222  1.00 42.11 134 A 1 
ATOM 996  O O   . VAL A 1 134 ? -59.045 -68.481 26.662  1.00 38.33 134 A 1 
ATOM 997  C CB  . VAL A 1 134 ? -59.250 -69.703 29.592  1.00 37.05 134 A 1 
ATOM 998  C CG1 . VAL A 1 134 ? -60.480 -69.052 30.197  1.00 33.83 134 A 1 
ATOM 999  C CG2 . VAL A 1 134 ? -58.791 -70.794 30.588  1.00 36.66 134 A 1 
ATOM 1000 N N   . GLY A 1 135 ? -61.167 -68.923 27.110  1.00 34.32 135 A 1 
ATOM 1001 C CA  . GLY A 1 135 ? -61.802 -68.062 26.124  1.00 36.50 135 A 1 
ATOM 1002 C C   . GLY A 1 135 ? -62.739 -66.941 26.605  1.00 36.05 135 A 1 
ATOM 1003 O O   . GLY A 1 135 ? -63.909 -66.978 26.248  1.00 32.99 135 A 1 
ATOM 1004 N N   . GLY A 1 136 ? -62.300 -66.055 27.361  1.00 32.32 136 A 1 
ATOM 1005 C CA  . GLY A 1 136 ? -63.178 -65.093 28.047  1.00 34.84 136 A 1 
ATOM 1006 C C   . GLY A 1 136 ? -63.924 -64.013 27.229  1.00 33.58 136 A 1 
ATOM 1007 O O   . GLY A 1 136 ? -64.055 -64.110 26.024  1.00 30.47 136 A 1 
ATOM 1008 N N   . PRO A 1 137 ? -64.410 -63.013 27.916  1.00 32.29 137 A 1 
ATOM 1009 C CA  . PRO A 1 137 ? -65.843 -62.679 27.871  1.00 35.90 137 A 1 
ATOM 1010 C C   . PRO A 1 137 ? -66.275 -61.461 27.024  1.00 35.29 137 A 1 
ATOM 1011 O O   . PRO A 1 137 ? -65.587 -61.024 26.122  1.00 31.56 137 A 1 
ATOM 1012 C CB  . PRO A 1 137 ? -66.182 -62.486 29.350  1.00 31.86 137 A 1 
ATOM 1013 C CG  . PRO A 1 137 ? -64.949 -61.752 29.868  1.00 31.72 137 A 1 
ATOM 1014 C CD  . PRO A 1 137 ? -63.829 -62.416 29.087  1.00 37.50 137 A 1 
ATOM 1015 N N   . SER A 1 138 ? -67.424 -60.937 27.356  1.00 31.21 138 A 1 
ATOM 1016 C CA  . SER A 1 138 ? -68.531 -60.578 26.464  1.00 34.80 138 A 1 
ATOM 1017 C C   . SER A 1 138 ? -68.850 -59.113 26.090  1.00 33.35 138 A 1 
ATOM 1018 O O   . SER A 1 138 ? -69.284 -58.896 24.962  1.00 30.67 138 A 1 
ATOM 1019 C CB  . SER A 1 138 ? -69.799 -61.120 27.123  1.00 31.42 138 A 1 
ATOM 1020 O OG  . SER A 1 138 ? -70.011 -60.524 28.400  1.00 29.26 138 A 1 
ATOM 1021 N N   . GLN A 1 139 ? -68.904 -58.187 26.983  1.00 30.68 139 A 1 
ATOM 1022 C CA  . GLN A 1 139 ? -70.211 -57.541 27.214  1.00 34.99 139 A 1 
ATOM 1023 C C   . GLN A 1 139 ? -70.711 -56.357 26.345  1.00 32.66 139 A 1 
ATOM 1024 O O   . GLN A 1 139 ? -71.481 -56.570 25.414  1.00 29.92 139 A 1 
ATOM 1025 C CB  . GLN A 1 139 ? -70.345 -57.156 28.702  1.00 31.87 139 A 1 
ATOM 1026 C CG  . GLN A 1 139 ? -71.087 -58.185 29.545  1.00 32.81 139 A 1 
ATOM 1027 C CD  . GLN A 1 139 ? -71.394 -57.646 30.947  1.00 31.09 139 A 1 
ATOM 1028 O OE1 . GLN A 1 139 ? -70.978 -56.574 31.359  1.00 31.61 139 A 1 
ATOM 1029 N NE2 . GLN A 1 139 ? -72.154 -58.384 31.737  1.00 32.89 139 A 1 
ATOM 1030 N N   . GLN A 1 140 ? -70.496 -55.147 26.770  1.00 31.24 140 A 1 
ATOM 1031 C CA  . GLN A 1 140 ? -71.653 -54.243 26.922  1.00 36.65 140 A 1 
ATOM 1032 C C   . GLN A 1 140 ? -71.870 -53.124 25.869  1.00 34.74 140 A 1 
ATOM 1033 O O   . GLN A 1 140 ? -71.149 -53.009 24.919  1.00 31.67 140 A 1 
ATOM 1034 C CB  . GLN A 1 140 ? -71.618 -53.634 28.338  1.00 33.32 140 A 1 
ATOM 1035 C CG  . GLN A 1 140 ? -72.569 -54.300 29.331  1.00 34.11 140 A 1 
ATOM 1036 C CD  . GLN A 1 140 ? -72.681 -53.535 30.652  1.00 33.03 140 A 1 
ATOM 1037 O OE1 . GLN A 1 140 ? -72.179 -52.436 30.817  1.00 33.81 140 A 1 
ATOM 1038 N NE2 . GLN A 1 140 ? -73.353 -54.090 31.640  1.00 34.44 140 A 1 
ATOM 1039 N N   . VAL A 1 141 ? -72.810 -52.293 26.105  1.00 32.04 141 A 1 
ATOM 1040 C CA  . VAL A 1 141 ? -74.121 -52.070 25.502  1.00 36.41 141 A 1 
ATOM 1041 C C   . VAL A 1 141 ? -74.287 -50.847 24.581  1.00 36.49 141 A 1 
ATOM 1042 O O   . VAL A 1 141 ? -74.477 -51.022 23.377  1.00 35.11 141 A 1 
ATOM 1043 C CB  . VAL A 1 141 ? -75.217 -51.956 26.594  1.00 32.51 141 A 1 
ATOM 1044 C CG1 . VAL A 1 141 ? -76.625 -51.962 26.012  1.00 30.53 141 A 1 
ATOM 1045 C CG2 . VAL A 1 141 ? -75.182 -53.058 27.660  1.00 34.98 141 A 1 
ATOM 1046 N N   . MET A 1 142 ? -74.440 -49.705 25.154  1.00 36.64 142 A 1 
ATOM 1047 C CA  . MET A 1 142 ? -75.660 -48.937 24.820  1.00 38.57 142 A 1 
ATOM 1048 C C   . MET A 1 142 ? -75.663 -47.873 23.697  1.00 37.05 142 A 1 
ATOM 1049 O O   . MET A 1 142 ? -76.169 -48.140 22.616  1.00 34.03 142 A 1 
ATOM 1050 C CB  . MET A 1 142 ? -76.242 -48.289 26.098  1.00 36.08 142 A 1 
ATOM 1051 C CG  . MET A 1 142 ? -77.289 -49.127 26.813  1.00 36.69 142 A 1 
ATOM 1052 S SD  . MET A 1 142 ? -78.291 -48.081 27.923  1.00 35.47 142 A 1 
ATOM 1053 C CE  . MET A 1 142 ? -79.413 -49.330 28.615  1.00 34.75 142 A 1 
ATOM 1054 N N   . THR A 1 143 ? -75.368 -46.668 24.052  1.00 34.04 143 A 1 
ATOM 1055 C CA  . THR A 1 143 ? -76.393 -45.620 23.810  1.00 37.93 143 A 1 
ATOM 1056 C C   . THR A 1 143 ? -76.225 -44.710 22.559  1.00 36.17 143 A 1 
ATOM 1057 O O   . THR A 1 143 ? -75.810 -45.201 21.527  1.00 32.53 143 A 1 
ATOM 1058 C CB  . THR A 1 143 ? -76.673 -44.822 25.090  1.00 32.98 143 A 1 
ATOM 1059 O OG1 . THR A 1 143 ? -75.462 -44.484 25.739  1.00 31.75 143 A 1 
ATOM 1060 C CG2 . THR A 1 143 ? -77.525 -45.571 26.106  1.00 33.63 143 A 1 
ATOM 1061 N N   . PRO A 1 144 ? -76.657 -43.466 22.593  1.00 29.48 144 A 1 
ATOM 1062 C CA  . PRO A 1 144 ? -77.680 -43.063 21.632  1.00 33.38 144 A 1 
ATOM 1063 C C   . PRO A 1 144 ? -77.217 -42.105 20.500  1.00 32.47 144 A 1 
ATOM 1064 O O   . PRO A 1 144 ? -76.759 -42.605 19.483  1.00 28.69 144 A 1 
ATOM 1065 C CB  . PRO A 1 144 ? -78.784 -42.527 22.538  1.00 29.16 144 A 1 
ATOM 1066 C CG  . PRO A 1 144 ? -78.041 -41.933 23.726  1.00 29.00 144 A 1 
ATOM 1067 C CD  . PRO A 1 144 ? -76.636 -42.493 23.620  1.00 35.17 144 A 1 
ATOM 1068 N N   . GLN A 1 145 ? -77.215 -40.801 20.504  1.00 30.61 145 A 1 
ATOM 1069 C CA  . GLN A 1 145 ? -78.434 -40.031 20.303  1.00 33.30 145 A 1 
ATOM 1070 C C   . GLN A 1 145 ? -78.431 -39.128 19.045  1.00 31.45 145 A 1 
ATOM 1071 O O   . GLN A 1 145 ? -79.372 -39.154 18.268  1.00 29.04 145 A 1 
ATOM 1072 C CB  . GLN A 1 145 ? -78.670 -39.106 21.519  1.00 30.85 145 A 1 
ATOM 1073 C CG  . GLN A 1 145 ? -80.141 -38.992 21.929  1.00 30.08 145 A 1 
ATOM 1074 C CD  . GLN A 1 145 ? -80.349 -38.009 23.098  1.00 28.75 145 A 1 
ATOM 1075 O OE1 . GLN A 1 145 ? -79.661 -37.012 23.227  1.00 29.51 145 A 1 
ATOM 1076 N NE2 . GLN A 1 145 ? -81.300 -38.267 23.963  1.00 30.90 145 A 1 
ATOM 1077 N N   . GLY A 1 146 ? -77.488 -38.255 18.957  1.00 26.27 146 A 1 
ATOM 1078 C CA  . GLY A 1 146 ? -77.921 -36.909 18.602  1.00 29.81 146 A 1 
ATOM 1079 C C   . GLY A 1 146 ? -78.144 -36.480 17.149  1.00 29.82 146 A 1 
ATOM 1080 O O   . GLY A 1 146 ? -77.916 -37.189 16.181  1.00 26.84 146 A 1 
ATOM 1081 N N   . ARG A 1 147 ? -78.607 -35.281 17.106  1.00 27.47 147 A 1 
ATOM 1082 C CA  . ARG A 1 147 ? -79.599 -34.813 16.133  1.00 29.71 147 A 1 
ATOM 1083 C C   . ARG A 1 147 ? -79.168 -34.375 14.717  1.00 27.70 147 A 1 
ATOM 1084 O O   . ARG A 1 147 ? -79.670 -34.937 13.757  1.00 25.89 147 A 1 
ATOM 1085 C CB  . ARG A 1 147 ? -80.349 -33.615 16.767  1.00 27.34 147 A 1 
ATOM 1086 C CG  . ARG A 1 147 ? -81.446 -33.943 17.762  1.00 25.84 147 A 1 
ATOM 1087 C CD  . ARG A 1 147 ? -82.022 -32.607 18.289  1.00 26.06 147 A 1 
ATOM 1088 N NE  . ARG A 1 147 ? -83.244 -32.805 19.086  1.00 25.62 147 A 1 
ATOM 1089 C CZ  . ARG A 1 147 ? -83.894 -31.861 19.764  1.00 25.23 147 A 1 
ATOM 1090 N NH1 . ARG A 1 147 ? -83.437 -30.633 19.839  1.00 23.95 147 A 1 
ATOM 1091 N NH2 . ARG A 1 147 ? -85.005 -32.123 20.386  1.00 23.88 147 A 1 
ATOM 1092 N N   . GLY A 1 148 ? -78.465 -33.323 14.604  1.00 28.06 148 A 1 
ATOM 1093 C CA  . GLY A 1 148 ? -79.307 -32.233 14.141  1.00 29.92 148 A 1 
ATOM 1094 C C   . GLY A 1 148 ? -79.360 -31.848 12.657  1.00 29.45 148 A 1 
ATOM 1095 O O   . GLY A 1 148 ? -78.996 -32.574 11.753  1.00 26.66 148 A 1 
ATOM 1096 N N   . THR A 1 149 ? -79.924 -30.714 12.505  1.00 28.09 149 A 1 
ATOM 1097 C CA  . THR A 1 149 ? -80.725 -30.194 11.385  1.00 31.54 149 A 1 
ATOM 1098 C C   . THR A 1 149 ? -79.934 -29.472 10.268  1.00 31.03 149 A 1 
ATOM 1099 O O   . THR A 1 149 ? -78.762 -29.710 10.119  1.00 28.18 149 A 1 
ATOM 1100 C CB  . THR A 1 149 ? -81.774 -29.266 12.012  1.00 26.41 149 A 1 
ATOM 1101 O OG1 . THR A 1 149 ? -81.130 -28.300 12.837  1.00 24.44 149 A 1 
ATOM 1102 C CG2 . THR A 1 149 ? -82.786 -29.989 12.900  1.00 25.61 149 A 1 
ATOM 1103 N N   . VAL A 1 150 ? -80.352 -28.578 9.557   1.00 28.65 150 A 1 
ATOM 1104 C CA  . VAL A 1 150 ? -81.347 -28.518 8.478   1.00 32.19 150 A 1 
ATOM 1105 C C   . VAL A 1 150 ? -80.780 -27.806 7.246   1.00 32.39 150 A 1 
ATOM 1106 O O   . VAL A 1 150 ? -80.724 -28.346 6.159   1.00 29.84 150 A 1 
ATOM 1107 C CB  . VAL A 1 150 ? -82.595 -27.663 8.824   1.00 26.91 150 A 1 
ATOM 1108 C CG1 . VAL A 1 150 ? -83.741 -27.923 7.839   1.00 24.12 150 A 1 
ATOM 1109 C CG2 . VAL A 1 150 ? -83.168 -27.821 10.213  1.00 26.41 150 A 1 
ATOM 1110 N N   . ALA A 1 151 ? -80.510 -26.588 7.436   1.00 26.46 151 A 1 
ATOM 1111 C CA  . ALA A 1 151 ? -80.812 -25.549 6.437   1.00 29.50 151 A 1 
ATOM 1112 C C   . ALA A 1 151 ? -79.719 -25.326 5.374   1.00 28.76 151 A 1 
ATOM 1113 O O   . ALA A 1 151 ? -78.635 -25.864 5.484   1.00 27.64 151 A 1 
ATOM 1114 C CB  . ALA A 1 151 ? -81.076 -24.275 7.248   1.00 26.75 151 A 1 
ATOM 1115 N N   . ALA A 1 152 ? -79.811 -24.535 4.410   1.00 26.13 152 A 1 
ATOM 1116 C CA  . ALA A 1 152 ? -80.943 -23.933 3.722   1.00 29.84 152 A 1 
ATOM 1117 C C   . ALA A 1 152 ? -80.568 -23.779 2.246   1.00 29.10 152 A 1 
ATOM 1118 O O   . ALA A 1 152 ? -79.446 -24.057 1.847   1.00 27.73 152 A 1 
ATOM 1119 C CB  . ALA A 1 152 ? -81.273 -22.564 4.331   1.00 26.75 152 A 1 
ATOM 1120 N N   . ALA A 1 153 ? -81.480 -23.353 1.510   1.00 26.73 153 A 1 
ATOM 1121 C CA  . ALA A 1 153 ? -81.603 -23.742 0.113   1.00 30.43 153 A 1 
ATOM 1122 C C   . ALA A 1 153 ? -81.028 -22.818 -0.977  1.00 29.80 153 A 1 
ATOM 1123 O O   . ALA A 1 153 ? -80.521 -23.305 -1.972  1.00 28.42 153 A 1 
ATOM 1124 C CB  . ALA A 1 153 ? -83.106 -23.930 -0.113  1.00 27.20 153 A 1 
ATOM 1125 N N   . ALA A 1 154 ? -81.214 -21.550 -0.875  1.00 24.01 154 A 1 
ATOM 1126 C CA  . ALA A 1 154 ? -82.190 -21.026 -1.818  1.00 28.00 154 A 1 
ATOM 1127 C C   . ALA A 1 154 ? -81.756 -20.668 -3.252  1.00 27.81 154 A 1 
ATOM 1128 O O   . ALA A 1 154 ? -81.940 -21.419 -4.182  1.00 26.27 154 A 1 
ATOM 1129 C CB  . ALA A 1 154 ? -82.916 -19.862 -1.159  1.00 24.70 154 A 1 
ATOM 1130 N N   . ALA A 1 155 ? -81.371 -19.458 -3.397  1.00 27.00 155 A 1 
ATOM 1131 C CA  . ALA A 1 155 ? -81.785 -18.721 -4.603  1.00 30.82 155 A 1 
ATOM 1132 C C   . ALA A 1 155 ? -80.791 -18.788 -5.777  1.00 30.22 155 A 1 
ATOM 1133 O O   . ALA A 1 155 ? -79.727 -19.349 -5.651  1.00 28.84 155 A 1 
ATOM 1134 C CB  . ALA A 1 155 ? -82.025 -17.291 -4.137  1.00 28.10 155 A 1 
ATOM 1135 N N   . ALA A 1 156 ? -80.944 -18.136 -6.783  1.00 27.10 156 A 1 
ATOM 1136 C CA  . ALA A 1 156 ? -81.828 -17.980 -7.916  1.00 30.43 156 A 1 
ATOM 1137 C C   . ALA A 1 156 ? -80.882 -17.467 -9.038  1.00 29.51 156 A 1 
ATOM 1138 O O   . ALA A 1 156 ? -79.678 -17.589 -8.886  1.00 28.13 156 A 1 
ATOM 1139 C CB  . ALA A 1 156 ? -82.935 -16.986 -7.569  1.00 27.53 156 A 1 
ATOM 1140 N N   . ALA A 1 157 ? -81.160 -16.900 -10.093 1.00 23.45 157 A 1 
ATOM 1141 C CA  . ALA A 1 157 ? -82.145 -17.136 -11.110 1.00 26.58 157 A 1 
ATOM 1142 C C   . ALA A 1 157 ? -81.508 -16.877 -12.487 1.00 25.90 157 A 1 
ATOM 1143 O O   . ALA A 1 157 ? -80.852 -17.725 -13.053 1.00 24.46 157 A 1 
ATOM 1144 C CB  . ALA A 1 157 ? -83.345 -16.210 -10.891 1.00 23.30 157 A 1 
ATOM 1145 N N   . THR A 1 158 ? -81.691 -15.752 -13.002 1.00 28.01 158 A 1 
ATOM 1146 C CA  . THR A 1 158 ? -81.912 -15.446 -14.432 1.00 30.98 158 A 1 
ATOM 1147 C C   . THR A 1 158 ? -80.651 -15.246 -15.286 1.00 31.02 158 A 1 
ATOM 1148 O O   . THR A 1 158 ? -79.569 -15.138 -14.766 1.00 28.09 158 A 1 
ATOM 1149 C CB  . THR A 1 158 ? -82.745 -14.169 -14.487 1.00 25.68 158 A 1 
ATOM 1150 O OG1 . THR A 1 158 ? -82.186 -13.176 -13.642 1.00 23.89 158 A 1 
ATOM 1151 C CG2 . THR A 1 158 ? -84.174 -14.372 -14.021 1.00 26.98 158 A 1 
ATOM 1152 N N   . ALA A 1 159 ? -80.708 -15.071 -16.556 1.00 24.63 159 A 1 
ATOM 1153 C CA  . ALA A 1 159 ? -81.386 -15.734 -17.664 1.00 27.83 159 A 1 
ATOM 1154 C C   . ALA A 1 159 ? -80.798 -15.266 -19.003 1.00 27.39 159 A 1 
ATOM 1155 O O   . ALA A 1 159 ? -80.594 -16.069 -19.887 1.00 26.19 159 A 1 
ATOM 1156 C CB  . ALA A 1 159 ? -82.889 -15.420 -17.699 1.00 24.79 159 A 1 
ATOM 1157 N N   . SER A 1 160 ? -80.587 -14.000 -19.190 1.00 25.66 160 A 1 
ATOM 1158 C CA  . SER A 1 160 ? -81.036 -13.462 -20.479 1.00 29.50 160 A 1 
ATOM 1159 C C   . SER A 1 160 ? -80.101 -13.607 -21.687 1.00 28.29 160 A 1 
ATOM 1160 O O   . SER A 1 160 ? -78.948 -13.954 -21.609 1.00 26.36 160 A 1 
ATOM 1161 C CB  . SER A 1 160 ? -81.508 -12.017 -20.330 1.00 25.99 160 A 1 
ATOM 1162 O OG  . SER A 1 160 ? -80.431 -11.143 -20.144 1.00 24.45 160 A 1 
ATOM 1163 N N   . ILE A 1 161 ? -80.711 -13.313 -22.801 1.00 24.62 161 A 1 
ATOM 1164 C CA  . ILE A 1 161 ? -80.611 -14.037 -24.077 1.00 28.63 161 A 1 
ATOM 1165 C C   . ILE A 1 161 ? -79.703 -13.394 -25.129 1.00 28.26 161 A 1 
ATOM 1166 O O   . ILE A 1 161 ? -79.089 -14.095 -25.926 1.00 25.47 161 A 1 
ATOM 1167 C CB  . ILE A 1 161 ? -82.055 -14.121 -24.629 1.00 24.85 161 A 1 
ATOM 1168 C CG1 . ILE A 1 161 ? -82.993 -14.938 -23.706 1.00 23.15 161 A 1 
ATOM 1169 C CG2 . ILE A 1 161 ? -82.135 -14.675 -26.060 1.00 24.59 161 A 1 
ATOM 1170 C CD1 . ILE A 1 161 ? -84.487 -14.785 -24.030 1.00 23.73 161 A 1 
ATOM 1171 N N   . ALA A 1 162 ? -79.743 -12.145 -25.262 1.00 25.09 162 A 1 
ATOM 1172 C CA  . ALA A 1 162 ? -79.969 -11.515 -26.569 1.00 29.94 162 A 1 
ATOM 1173 C C   . ALA A 1 162 ? -78.854 -11.669 -27.627 1.00 29.19 162 A 1 
ATOM 1174 O O   . ALA A 1 162 ? -77.680 -11.779 -27.322 1.00 27.41 162 A 1 
ATOM 1175 C CB  . ALA A 1 162 ? -80.300 -10.048 -26.344 1.00 26.57 162 A 1 
ATOM 1176 N N   . GLY A 1 163 ? -79.227 -11.569 -28.841 1.00 25.97 163 A 1 
ATOM 1177 C CA  . GLY A 1 163 ? -78.664 -12.273 -29.960 1.00 28.30 163 A 1 
ATOM 1178 C C   . GLY A 1 163 ? -78.213 -11.632 -31.277 1.00 28.29 163 A 1 
ATOM 1179 O O   . GLY A 1 163 ? -77.707 -12.380 -32.100 1.00 25.71 163 A 1 
ATOM 1180 N N   . ALA A 1 164 ? -78.451 -10.415 -31.522 1.00 26.31 164 A 1 
ATOM 1181 C CA  . ALA A 1 164 ? -78.729 -9.978  -32.907 1.00 29.67 164 A 1 
ATOM 1182 C C   . ALA A 1 164 ? -77.515 -9.634  -33.829 1.00 28.79 164 A 1 
ATOM 1183 O O   . ALA A 1 164 ? -76.391 -9.979  -33.520 1.00 26.49 164 A 1 
ATOM 1184 C CB  . ALA A 1 164 ? -79.790 -8.875  -32.780 1.00 26.81 164 A 1 
ATOM 1185 N N   . PRO A 1 165 ? -77.712 -8.999  -34.949 1.00 25.60 165 A 1 
ATOM 1186 C CA  . PRO A 1 165 ? -77.502 -9.584  -36.273 1.00 29.33 165 A 1 
ATOM 1187 C C   . PRO A 1 165 ? -76.411 -8.906  -37.148 1.00 28.79 165 A 1 
ATOM 1188 O O   . PRO A 1 165 ? -75.242 -8.974  -36.809 1.00 26.08 165 A 1 
ATOM 1189 C CB  . PRO A 1 165 ? -78.909 -9.550  -36.876 1.00 26.53 165 A 1 
ATOM 1190 C CG  . PRO A 1 165 ? -79.489 -8.242  -36.337 1.00 26.28 165 A 1 
ATOM 1191 C CD  . PRO A 1 165 ? -78.640 -7.933  -35.121 1.00 31.90 165 A 1 
ATOM 1192 N N   . THR A 1 166 ? -76.646 -8.312  -38.242 1.00 28.68 166 A 1 
ATOM 1193 C CA  . THR A 1 166 ? -76.378 -8.680  -39.639 1.00 33.34 166 A 1 
ATOM 1194 C C   . THR A 1 166 ? -75.298 -7.950  -40.435 1.00 32.19 166 A 1 
ATOM 1195 O O   . THR A 1 166 ? -74.450 -8.619  -41.027 1.00 29.57 166 A 1 
ATOM 1196 C CB  . THR A 1 166 ? -77.657 -8.488  -40.491 1.00 28.95 166 A 1 
ATOM 1197 O OG1 . THR A 1 166 ? -78.385 -7.357  -40.043 1.00 28.18 166 A 1 
ATOM 1198 C CG2 . THR A 1 166 ? -78.620 -9.684  -40.439 1.00 30.82 166 A 1 
ATOM 1199 N N   . GLN A 1 167 ? -75.426 -6.682  -40.678 1.00 28.25 167 A 1 
ATOM 1200 C CA  . GLN A 1 167 ? -75.505 -6.214  -42.081 1.00 34.51 167 A 1 
ATOM 1201 C C   . GLN A 1 167 ? -74.253 -5.585  -42.760 1.00 33.74 167 A 1 
ATOM 1202 O O   . GLN A 1 167 ? -73.144 -5.637  -42.277 1.00 31.02 167 A 1 
ATOM 1203 C CB  . GLN A 1 167 ? -76.721 -5.267  -42.229 1.00 30.36 167 A 1 
ATOM 1204 C CG  . GLN A 1 167 ? -77.952 -5.917  -42.850 1.00 30.01 167 A 1 
ATOM 1205 C CD  . GLN A 1 167 ? -79.062 -4.906  -43.191 1.00 28.68 167 A 1 
ATOM 1206 O OE1 . GLN A 1 167 ? -78.865 -3.701  -43.193 1.00 29.50 167 A 1 
ATOM 1207 N NE2 . GLN A 1 167 ? -80.252 -5.354  -43.510 1.00 29.92 167 A 1 
ATOM 1208 N N   . TYR A 1 168 ? -74.475 -5.009  -43.874 1.00 24.80 168 A 1 
ATOM 1209 C CA  . TYR A 1 168 ? -73.794 -4.870  -45.168 1.00 30.36 168 A 1 
ATOM 1210 C C   . TYR A 1 168 ? -72.670 -3.833  -45.425 1.00 28.12 168 A 1 
ATOM 1211 O O   . TYR A 1 168 ? -71.783 -4.161  -46.198 1.00 25.70 168 A 1 
ATOM 1212 C CB  . TYR A 1 168 ? -74.893 -4.503  -46.181 1.00 27.28 168 A 1 
ATOM 1213 C CG  . TYR A 1 168 ? -75.580 -5.643  -46.889 1.00 26.41 168 A 1 
ATOM 1214 C CD1 . TYR A 1 168 ? -75.062 -6.106  -48.107 1.00 26.79 168 A 1 
ATOM 1215 C CD2 . TYR A 1 168 ? -76.753 -6.199  -46.358 1.00 28.26 168 A 1 
ATOM 1216 C CE1 . TYR A 1 168 ? -75.726 -7.144  -48.798 1.00 26.19 168 A 1 
ATOM 1217 C CE2 . TYR A 1 168 ? -77.415 -7.236  -47.045 1.00 27.46 168 A 1 
ATOM 1218 C CZ  . TYR A 1 168 ? -76.899 -7.708  -48.272 1.00 30.45 168 A 1 
ATOM 1219 O OH  . TYR A 1 168 ? -77.541 -8.721  -48.950 1.00 30.37 168 A 1 
ATOM 1220 N N   . PRO A 1 169 ? -72.742 -2.602  -45.056 1.00 27.84 169 A 1 
ATOM 1221 C CA  . PRO A 1 169 ? -72.906 -1.563  -46.087 1.00 31.20 169 A 1 
ATOM 1222 C C   . PRO A 1 169 ? -71.644 -1.086  -46.865 1.00 30.41 169 A 1 
ATOM 1223 O O   . PRO A 1 169 ? -70.529 -1.488  -46.563 1.00 27.68 169 A 1 
ATOM 1224 C CB  . PRO A 1 169 ? -73.623 -0.417  -45.371 1.00 28.03 169 A 1 
ATOM 1225 C CG  . PRO A 1 169 ? -73.093 -0.542  -43.953 1.00 28.01 169 A 1 
ATOM 1226 C CD  . PRO A 1 169 ? -72.937 -2.052  -43.761 1.00 32.88 169 A 1 
ATOM 1227 N N   . PRO A 1 170 ? -71.814 -0.199  -47.813 1.00 28.28 170 A 1 
ATOM 1228 C CA  . PRO A 1 170 ? -71.192 -0.322  -49.143 1.00 32.17 170 A 1 
ATOM 1229 C C   . PRO A 1 170 ? -70.110 0.684   -49.585 1.00 31.87 170 A 1 
ATOM 1230 O O   . PRO A 1 170 ? -69.475 0.461   -50.614 1.00 28.85 170 A 1 
ATOM 1231 C CB  . PRO A 1 170 ? -72.405 -0.114  -50.064 1.00 28.46 170 A 1 
ATOM 1232 C CG  . PRO A 1 170 ? -73.186 0.971   -49.356 1.00 28.22 170 A 1 
ATOM 1233 C CD  . PRO A 1 170 ? -72.960 0.643   -47.890 1.00 33.48 170 A 1 
ATOM 1234 N N   . GLY A 1 171 ? -69.994 1.818   -48.970 1.00 27.37 171 A 1 
ATOM 1235 C CA  . GLY A 1 171 ? -69.910 3.063   -49.755 1.00 30.65 171 A 1 
ATOM 1236 C C   . GLY A 1 171 ? -68.632 3.482   -50.511 1.00 30.41 171 A 1 
ATOM 1237 O O   . GLY A 1 171 ? -67.712 2.720   -50.732 1.00 27.49 171 A 1 
ATOM 1238 N N   . ARG A 1 172 ? -68.561 4.708   -50.915 1.00 27.69 172 A 1 
ATOM 1239 C CA  . ARG A 1 172 ? -68.598 5.169   -52.305 1.00 33.50 172 A 1 
ATOM 1240 C C   . ARG A 1 172 ? -67.352 5.796   -52.949 1.00 31.63 172 A 1 
ATOM 1241 O O   . ARG A 1 172 ? -66.889 5.293   -53.961 1.00 29.33 172 A 1 
ATOM 1242 C CB  . ARG A 1 172 ? -69.721 6.233   -52.392 1.00 31.20 172 A 1 
ATOM 1243 C CG  . ARG A 1 172 ? -70.570 6.223   -53.658 1.00 30.17 172 A 1 
ATOM 1244 C CD  . ARG A 1 172 ? -71.508 7.443   -53.631 1.00 28.34 172 A 1 
ATOM 1245 N NE  . ARG A 1 172 ? -72.591 7.345   -54.616 1.00 28.09 172 A 1 
ATOM 1246 C CZ  . ARG A 1 172 ? -73.481 8.294   -54.904 1.00 26.28 172 A 1 
ATOM 1247 N NH1 . ARG A 1 172 ? -73.432 9.476   -54.337 1.00 25.35 172 A 1 
ATOM 1248 N NH2 . ARG A 1 172 ? -74.440 8.074   -55.766 1.00 26.05 172 A 1 
ATOM 1249 N N   . GLY A 1 173 ? -66.989 6.927   -52.533 1.00 27.44 173 A 1 
ATOM 1250 C CA  . GLY A 1 173 ? -66.457 7.948   -53.460 1.00 29.58 173 A 1 
ATOM 1251 C C   . GLY A 1 173 ? -64.937 7.989   -53.636 1.00 29.21 173 A 1 
ATOM 1252 O O   . GLY A 1 173 ? -64.242 7.172   -53.070 1.00 26.94 173 A 1 
ATOM 1253 N N   . GLY A 1 174 ? -64.262 8.852   -54.273 1.00 29.33 174 A 1 
ATOM 1254 C CA  . GLY A 1 174 ? -64.527 9.789   -55.347 1.00 32.02 174 A 1 
ATOM 1255 C C   . GLY A 1 174 ? -63.191 10.146  -56.046 1.00 31.88 174 A 1 
ATOM 1256 O O   . GLY A 1 174 ? -62.231 9.399   -55.921 1.00 29.03 174 A 1 
ATOM 1257 N N   . PRO A 1 175 ? -63.061 11.209  -56.744 1.00 28.85 175 A 1 
ATOM 1258 C CA  . PRO A 1 175 ? -62.429 11.193  -58.073 1.00 32.88 175 A 1 
ATOM 1259 C C   . PRO A 1 175 ? -61.034 11.815  -58.307 1.00 32.40 175 A 1 
ATOM 1260 O O   . PRO A 1 175 ? -60.381 11.359  -59.242 1.00 29.71 175 A 1 
ATOM 1261 C CB  . PRO A 1 175 ? -63.465 11.935  -58.909 1.00 29.72 175 A 1 
ATOM 1262 C CG  . PRO A 1 175 ? -63.992 12.993  -57.970 1.00 29.61 175 A 1 
ATOM 1263 C CD  . PRO A 1 175 ? -63.931 12.298  -56.612 1.00 34.74 175 A 1 
ATOM 1264 N N   . PRO A 1 176 ? -60.614 12.890  -57.683 1.00 29.24 176 A 1 
ATOM 1265 C CA  . PRO A 1 176 ? -60.153 14.013  -58.509 1.00 32.54 176 A 1 
ATOM 1266 C C   . PRO A 1 176 ? -58.647 14.061  -58.905 1.00 31.93 176 A 1 
ATOM 1267 O O   . PRO A 1 176 ? -57.941 13.067  -58.771 1.00 29.37 176 A 1 
ATOM 1268 C CB  . PRO A 1 176 ? -60.645 15.238  -57.743 1.00 29.80 176 A 1 
ATOM 1269 C CG  . PRO A 1 176 ? -60.472 14.818  -56.294 1.00 29.34 176 A 1 
ATOM 1270 C CD  . PRO A 1 176 ? -60.807 13.322  -56.347 1.00 33.97 176 A 1 
ATOM 1271 N N   . PRO A 1 177 ? -58.124 15.184  -59.391 1.00 30.93 177 A 1 
ATOM 1272 C CA  . PRO A 1 177 ? -57.601 15.298  -60.753 1.00 35.40 177 A 1 
ATOM 1273 C C   . PRO A 1 177 ? -56.097 15.686  -60.868 1.00 34.71 177 A 1 
ATOM 1274 O O   . PRO A 1 177 ? -55.271 15.039  -60.229 1.00 31.81 177 A 1 
ATOM 1275 C CB  . PRO A 1 177 ? -58.590 16.287  -61.379 1.00 32.33 177 A 1 
ATOM 1276 C CG  . PRO A 1 177 ? -58.771 17.318  -60.267 1.00 31.89 177 A 1 
ATOM 1277 C CD  . PRO A 1 177 ? -58.541 16.494  -59.004 1.00 36.94 177 A 1 
ATOM 1278 N N   . PRO A 1 178 ? -55.612 16.675  -61.628 1.00 26.76 178 A 1 
ATOM 1279 C CA  . PRO A 1 178 ? -54.882 16.373  -62.861 1.00 31.22 178 A 1 
ATOM 1280 C C   . PRO A 1 178 ? -53.481 16.984  -63.043 1.00 30.83 178 A 1 
ATOM 1281 O O   . PRO A 1 178 ? -52.723 16.493  -63.881 1.00 27.87 178 A 1 
ATOM 1282 C CB  . PRO A 1 178 ? -55.795 16.999  -63.916 1.00 27.96 178 A 1 
ATOM 1283 C CG  . PRO A 1 178 ? -56.265 18.282  -63.251 1.00 27.77 178 A 1 
ATOM 1284 C CD  . PRO A 1 178 ? -56.152 17.983  -61.760 1.00 32.50 178 A 1 
ATOM 1285 N N   . MET A 1 179 ? -53.160 18.132  -62.474 1.00 36.19 179 A 1 
ATOM 1286 C CA  . MET A 1 179 ? -52.409 19.177  -63.208 1.00 38.13 179 A 1 
ATOM 1287 C C   . MET A 1 179 ? -50.890 18.970  -63.334 1.00 37.38 179 A 1 
ATOM 1288 O O   . MET A 1 179 ? -50.243 18.471  -62.436 1.00 34.37 179 A 1 
ATOM 1289 C CB  . MET A 1 179 ? -52.681 20.565  -62.633 1.00 34.71 179 A 1 
ATOM 1290 C CG  . MET A 1 179 ? -53.920 21.222  -63.255 1.00 35.42 179 A 1 
ATOM 1291 S SD  . MET A 1 179 ? -53.981 23.016  -62.930 1.00 35.11 179 A 1 
ATOM 1292 C CE  . MET A 1 179 ? -55.459 23.452  -63.868 1.00 34.33 179 A 1 
ATOM 1293 N N   . GLY A 1 180 ? -50.348 19.447  -64.430 1.00 28.12 180 A 1 
ATOM 1294 C CA  . GLY A 1 180 ? -49.036 19.065  -64.921 1.00 31.92 180 A 1 
ATOM 1295 C C   . GLY A 1 180 ? -48.117 20.085  -65.628 1.00 31.53 180 A 1 
ATOM 1296 O O   . GLY A 1 180 ? -47.544 19.720  -66.646 1.00 29.20 180 A 1 
ATOM 1297 N N   . ARG A 1 181 ? -47.903 21.290  -65.113 1.00 31.26 181 A 1 
ATOM 1298 C CA  . ARG A 1 181 ? -46.993 22.261  -65.770 1.00 35.14 181 A 1 
ATOM 1299 C C   . ARG A 1 181 ? -45.501 21.975  -65.469 1.00 32.22 181 A 1 
ATOM 1300 O O   . ARG A 1 181 ? -45.231 21.256  -64.524 1.00 29.75 181 A 1 
ATOM 1301 C CB  . ARG A 1 181 ? -47.346 23.687  -65.327 1.00 32.52 181 A 1 
ATOM 1302 C CG  . ARG A 1 181 ? -48.537 24.291  -66.077 1.00 32.45 181 A 1 
ATOM 1303 C CD  . ARG A 1 181 ? -48.715 25.755  -65.649 1.00 31.53 181 A 1 
ATOM 1304 N NE  . ARG A 1 181 ? -49.763 26.438  -66.420 1.00 30.99 181 A 1 
ATOM 1305 C CZ  . ARG A 1 181 ? -50.100 27.729  -66.331 1.00 28.78 181 A 1 
ATOM 1306 N NH1 . ARG A 1 181 ? -49.496 28.520  -65.481 1.00 26.92 181 A 1 
ATOM 1307 N NH2 . ARG A 1 181 ? -51.034 28.231  -67.085 1.00 27.74 181 A 1 
ATOM 1308 N N   . GLY A 1 182 ? -44.486 22.467  -66.059 1.00 29.31 182 A 1 
ATOM 1309 C CA  . GLY A 1 182 ? -44.200 23.300  -67.231 1.00 31.38 182 A 1 
ATOM 1310 C C   . GLY A 1 182 ? -42.665 23.346  -67.442 1.00 30.56 182 A 1 
ATOM 1311 O O   . GLY A 1 182 ? -41.957 22.487  -66.939 1.00 27.95 182 A 1 
ATOM 1312 N N   . ALA A 1 183 ? -42.111 24.293  -68.179 1.00 29.42 183 A 1 
ATOM 1313 C CA  . ALA A 1 183 ? -41.038 24.031  -69.150 1.00 33.45 183 A 1 
ATOM 1314 C C   . ALA A 1 183 ? -39.548 24.419  -68.882 1.00 32.18 183 A 1 
ATOM 1315 O O   . ALA A 1 183 ? -38.742 23.502  -68.755 1.00 30.46 183 A 1 
ATOM 1316 C CB  . ALA A 1 183 ? -41.549 24.591  -70.484 1.00 30.78 183 A 1 
ATOM 1317 N N   . PRO A 1 184 ? -39.088 25.658  -68.979 1.00 29.03 184 A 1 
ATOM 1318 C CA  . PRO A 1 184 ? -38.125 25.959  -70.061 1.00 32.73 184 A 1 
ATOM 1319 C C   . PRO A 1 184 ? -36.631 26.202  -69.680 1.00 32.40 184 A 1 
ATOM 1320 O O   . PRO A 1 184 ? -36.216 25.861  -68.590 1.00 29.86 184 A 1 
ATOM 1321 C CB  . PRO A 1 184 ? -38.786 27.141  -70.764 1.00 30.07 184 A 1 
ATOM 1322 C CG  . PRO A 1 184 ? -39.338 27.950  -69.595 1.00 29.50 184 A 1 
ATOM 1323 C CD  . PRO A 1 184 ? -39.709 26.872  -68.573 1.00 34.26 184 A 1 
ATOM 1324 N N   . PRO A 1 185 ? -35.784 26.799  -70.565 1.00 28.90 185 A 1 
ATOM 1325 C CA  . PRO A 1 185 ? -34.545 26.181  -71.054 1.00 32.94 185 A 1 
ATOM 1326 C C   . PRO A 1 185 ? -33.163 26.848  -70.829 1.00 32.02 185 A 1 
ATOM 1327 O O   . PRO A 1 185 ? -32.191 26.091  -70.847 1.00 29.23 185 A 1 
ATOM 1328 C CB  . PRO A 1 185 ? -34.818 26.134  -72.562 1.00 30.29 185 A 1 
ATOM 1329 C CG  . PRO A 1 185 ? -35.529 27.441  -72.833 1.00 29.92 185 A 1 
ATOM 1330 C CD  . PRO A 1 185 ? -36.245 27.729  -71.518 1.00 35.35 185 A 1 
ATOM 1331 N N   . PRO A 1 186 ? -32.954 28.153  -70.809 1.00 28.55 186 A 1 
ATOM 1332 C CA  . PRO A 1 186 ? -31.885 28.716  -71.653 1.00 32.98 186 A 1 
ATOM 1333 C C   . PRO A 1 186 ? -30.487 28.925  -71.033 1.00 32.19 186 A 1 
ATOM 1334 O O   . PRO A 1 186 ? -30.298 28.761  -69.842 1.00 29.16 186 A 1 
ATOM 1335 C CB  . PRO A 1 186 ? -32.464 30.044  -72.149 1.00 29.49 186 A 1 
ATOM 1336 C CG  . PRO A 1 186 ? -33.301 30.498  -70.978 1.00 29.94 186 A 1 
ATOM 1337 C CD  . PRO A 1 186 ? -33.836 29.191  -70.386 1.00 35.31 186 A 1 
ATOM 1338 N N   . GLY A 1 187 ? -29.530 29.356  -71.839 1.00 26.86 187 A 1 
ATOM 1339 C CA  . GLY A 1 187 ? -28.115 29.098  -71.841 1.00 31.02 187 A 1 
ATOM 1340 C C   . GLY A 1 187 ? -26.931 30.068  -71.812 1.00 30.76 187 A 1 
ATOM 1341 O O   . GLY A 1 187 ? -25.831 29.544  -71.680 1.00 28.06 187 A 1 
ATOM 1342 N N   . MET A 1 188 ? -27.003 31.362  -72.037 1.00 28.78 188 A 1 
ATOM 1343 C CA  . MET A 1 188 ? -25.912 32.272  -72.495 1.00 32.94 188 A 1 
ATOM 1344 C C   . MET A 1 188 ? -24.850 32.659  -71.404 1.00 31.87 188 A 1 
ATOM 1345 O O   . MET A 1 188 ? -24.982 32.209  -70.294 1.00 29.98 188 A 1 
ATOM 1346 C CB  . MET A 1 188 ? -26.565 33.537  -73.053 1.00 31.06 188 A 1 
ATOM 1347 C CG  . MET A 1 188 ? -27.077 33.400  -74.495 1.00 32.79 188 A 1 
ATOM 1348 S SD  . MET A 1 188 ? -27.527 35.023  -75.154 1.00 32.23 188 A 1 
ATOM 1349 C CE  . MET A 1 188 ? -27.964 34.588  -76.844 1.00 32.36 188 A 1 
ATOM 1350 N N   . MET A 1 189 ? -23.784 33.492  -71.560 1.00 31.47 189 A 1 
ATOM 1351 C CA  . MET A 1 189 ? -23.069 34.063  -72.717 1.00 34.59 189 A 1 
ATOM 1352 C C   . MET A 1 189 ? -21.585 34.394  -72.417 1.00 33.71 189 A 1 
ATOM 1353 O O   . MET A 1 189 ? -20.723 33.768  -72.994 1.00 31.19 189 A 1 
ATOM 1354 C CB  . MET A 1 189 ? -23.729 35.388  -73.164 1.00 32.02 189 A 1 
ATOM 1355 C CG  . MET A 1 189 ? -23.296 35.884  -74.556 1.00 31.70 189 A 1 
ATOM 1356 S SD  . MET A 1 189 ? -24.014 37.496  -74.985 1.00 30.10 189 A 1 
ATOM 1357 C CE  . MET A 1 189 ? -23.607 37.592  -76.734 1.00 30.47 189 A 1 
ATOM 1358 N N   . GLY A 1 190 ? -21.287 35.414  -71.609 1.00 32.15 190 A 1 
ATOM 1359 C CA  . GLY A 1 190 ? -20.292 36.407  -72.051 1.00 35.48 190 A 1 
ATOM 1360 C C   . GLY A 1 190 ? -18.807 36.392  -71.594 1.00 34.32 190 A 1 
ATOM 1361 O O   . GLY A 1 190 ? -18.158 35.365  -71.643 1.00 31.81 190 A 1 
ATOM 1362 N N   . PRO A 1 191 ? -18.229 37.551  -71.255 1.00 29.17 191 A 1 
ATOM 1363 C CA  . PRO A 1 191 ? -17.117 38.144  -72.013 1.00 34.25 191 A 1 
ATOM 1364 C C   . PRO A 1 191 ? -15.693 38.065  -71.400 1.00 33.73 191 A 1 
ATOM 1365 O O   . PRO A 1 191 ? -15.481 37.482  -70.349 1.00 31.16 191 A 1 
ATOM 1366 C CB  . PRO A 1 191 ? -17.570 39.593  -72.194 1.00 31.45 191 A 1 
ATOM 1367 C CG  . PRO A 1 191 ? -18.234 39.894  -70.854 1.00 31.69 191 A 1 
ATOM 1368 C CD  . PRO A 1 191 ? -18.909 38.572  -70.526 1.00 38.03 191 A 1 
ATOM 1369 N N   . PRO A 1 192 ? -14.717 38.689  -72.061 1.00 27.04 192 A 1 
ATOM 1370 C CA  . PRO A 1 192 ? -13.326 38.235  -72.155 1.00 32.61 192 A 1 
ATOM 1371 C C   . PRO A 1 192 ? -12.200 38.975  -71.404 1.00 31.74 192 A 1 
ATOM 1372 O O   . PRO A 1 192 ? -11.095 38.425  -71.399 1.00 28.86 192 A 1 
ATOM 1373 C CB  . PRO A 1 192 ? -13.064 38.384  -73.658 1.00 29.80 192 A 1 
ATOM 1374 C CG  . PRO A 1 192 ? -13.786 39.667  -74.008 1.00 30.09 192 A 1 
ATOM 1375 C CD  . PRO A 1 192 ? -15.007 39.604  -73.113 1.00 35.69 192 A 1 
ATOM 1376 N N   . PRO A 1 193 ? -12.310 40.209  -70.956 1.00 26.27 193 A 1 
ATOM 1377 C CA  . PRO A 1 193 ? -11.247 41.186  -71.232 1.00 30.99 193 A 1 
ATOM 1378 C C   . PRO A 1 193 ? -9.981  41.027  -70.382 1.00 30.39 193 A 1 
ATOM 1379 O O   . PRO A 1 193 ? -10.016 40.722  -69.197 1.00 27.17 193 A 1 
ATOM 1380 C CB  . PRO A 1 193 ? -11.891 42.556  -71.046 1.00 27.53 193 A 1 
ATOM 1381 C CG  . PRO A 1 193 ? -13.000 42.282  -70.044 1.00 27.73 193 A 1 
ATOM 1382 C CD  . PRO A 1 193 ? -13.454 40.866  -70.397 1.00 32.77 193 A 1 
ATOM 1383 N N   . GLY A 1 194 ? -8.855  41.329  -71.000 1.00 24.49 194 A 1 
ATOM 1384 C CA  . GLY A 1 194 ? -7.513  41.068  -70.533 1.00 29.93 194 A 1 
ATOM 1385 C C   . GLY A 1 194 ? -6.631  42.271  -70.216 1.00 29.75 194 A 1 
ATOM 1386 O O   . GLY A 1 194 ? -5.515  42.319  -70.724 1.00 26.82 194 A 1 
ATOM 1387 N N   . MET A 1 195 ? -7.070  43.224  -69.443 1.00 27.58 195 A 1 
ATOM 1388 C CA  . MET A 1 195 ? -6.346  44.504  -69.367 1.00 32.11 195 A 1 
ATOM 1389 C C   . MET A 1 195 ? -4.963  44.439  -68.680 1.00 31.04 195 A 1 
ATOM 1390 O O   . MET A 1 195 ? -4.659  43.560  -67.907 1.00 29.66 195 A 1 
ATOM 1391 C CB  . MET A 1 195 ? -7.203  45.616  -68.764 1.00 30.80 195 A 1 
ATOM 1392 C CG  . MET A 1 195 ? -7.818  46.487  -69.876 1.00 33.83 195 A 1 
ATOM 1393 S SD  . MET A 1 195 ? -8.473  48.055  -69.242 1.00 34.01 195 A 1 
ATOM 1394 C CE  . MET A 1 195 ? -8.989  48.831  -70.787 1.00 34.89 195 A 1 
ATOM 1395 N N   . ARG A 1 196 ? -4.161  45.397  -69.003 1.00 25.25 196 A 1 
ATOM 1396 C CA  . ARG A 1 196 ? -2.733  45.341  -69.311 1.00 32.59 196 A 1 
ATOM 1397 C C   . ARG A 1 196 ? -1.717  45.762  -68.217 1.00 29.32 196 A 1 
ATOM 1398 O O   . ARG A 1 196 ? -0.875  44.951  -67.897 1.00 28.25 196 A 1 
ATOM 1399 C CB  . ARG A 1 196 ? -2.527  46.220  -70.563 1.00 32.62 196 A 1 
ATOM 1400 C CG  . ARG A 1 196 ? -1.813  45.600  -71.771 1.00 31.50 196 A 1 
ATOM 1401 C CD  . ARG A 1 196 ? -1.529  46.713  -72.770 1.00 30.48 196 A 1 
ATOM 1402 N NE  . ARG A 1 196 ? -0.989  46.210  -74.046 1.00 30.38 196 A 1 
ATOM 1403 C CZ  . ARG A 1 196 ? -0.560  46.943  -75.060 1.00 27.02 196 A 1 
ATOM 1404 N NH1 . ARG A 1 196 ? -0.550  48.251  -74.995 1.00 26.32 196 A 1 
ATOM 1405 N NH2 . ARG A 1 196 ? -0.132  46.382  -76.159 1.00 26.77 196 A 1 
ATOM 1406 N N   . PRO A 1 197 ? -1.621  47.031  -67.835 1.00 29.10 197 A 1 
ATOM 1407 C CA  . PRO A 1 197 ? -0.344  47.639  -68.206 1.00 32.83 197 A 1 
ATOM 1408 C C   . PRO A 1 197 ? 0.704   47.997  -67.137 1.00 32.52 197 A 1 
ATOM 1409 O O   . PRO A 1 197 ? 1.800   47.443  -67.239 1.00 29.52 197 A 1 
ATOM 1410 C CB  . PRO A 1 197 ? -0.760  48.842  -69.068 1.00 30.10 197 A 1 
ATOM 1411 C CG  . PRO A 1 197 ? -2.094  49.270  -68.513 1.00 29.83 197 A 1 
ATOM 1412 C CD  . PRO A 1 197 ? -2.596  48.039  -67.736 1.00 35.76 197 A 1 
ATOM 1413 N N   . PRO A 1 198 ? 0.552   49.019  -66.270 1.00 25.17 198 A 1 
ATOM 1414 C CA  . PRO A 1 198 ? 1.541   50.094  -66.387 1.00 30.13 198 A 1 
ATOM 1415 C C   . PRO A 1 198 ? 2.696   50.143  -65.371 1.00 29.81 198 A 1 
ATOM 1416 O O   . PRO A 1 198 ? 2.978   49.222  -64.639 1.00 27.02 198 A 1 
ATOM 1417 C CB  . PRO A 1 198 ? 0.695   51.376  -66.381 1.00 26.95 198 A 1 
ATOM 1418 C CG  . PRO A 1 198 ? -0.397  51.045  -65.382 1.00 27.18 198 A 1 
ATOM 1419 C CD  . PRO A 1 198 ? -0.571  49.525  -65.530 1.00 32.56 198 A 1 
ATOM 1420 N N   . MET A 1 199 ? 3.347   51.309  -65.359 1.00 27.56 199 A 1 
ATOM 1421 C CA  . MET A 1 199 ? 4.768   51.651  -65.344 1.00 30.61 199 A 1 
ATOM 1422 C C   . MET A 1 199 ? 5.536   51.743  -64.022 1.00 30.77 199 A 1 
ATOM 1423 O O   . MET A 1 199 ? 6.736   51.514  -64.047 1.00 28.28 199 A 1 
ATOM 1424 C CB  . MET A 1 199 ? 4.874   53.073  -65.919 1.00 28.19 199 A 1 
ATOM 1425 C CG  . MET A 1 199 ? 4.769   53.224  -67.432 1.00 28.96 199 A 1 
ATOM 1426 S SD  . MET A 1 199 ? 4.950   54.976  -67.884 1.00 26.99 199 A 1 
ATOM 1427 C CE  . MET A 1 199 ? 5.246   54.818  -69.656 1.00 28.69 199 A 1 
ATOM 1428 N N   . GLY A 1 200 ? 4.982   52.294  -62.993 1.00 29.85 200 A 1 
ATOM 1429 C CA  . GLY A 1 200 ? 5.642   53.447  -62.378 1.00 33.69 200 A 1 
ATOM 1430 C C   . GLY A 1 200 ? 7.000   53.335  -61.634 1.00 32.73 200 A 1 
ATOM 1431 O O   . GLY A 1 200 ? 7.603   52.276  -61.530 1.00 29.65 200 A 1 
ATOM 1432 N N   . PRO A 1 201 ? 7.480   54.437  -61.130 1.00 26.88 201 A 1 
ATOM 1433 C CA  . PRO A 1 201 ? 8.846   54.941  -61.309 1.00 30.07 201 A 1 
ATOM 1434 C C   . PRO A 1 201 ? 9.804   54.790  -60.097 1.00 29.82 201 A 1 
ATOM 1435 O O   . PRO A 1 201 ? 9.588   53.947  -59.241 1.00 27.08 201 A 1 
ATOM 1436 C CB  . PRO A 1 201 ? 8.595   56.398  -61.728 1.00 27.34 201 A 1 
ATOM 1437 C CG  . PRO A 1 201 ? 7.442   56.800  -60.811 1.00 27.15 201 A 1 
ATOM 1438 C CD  . PRO A 1 201 ? 6.614   55.522  -60.800 1.00 32.16 201 A 1 
ATOM 1439 N N   . PRO A 1 202 ? 10.866  55.605  -59.986 1.00 23.99 202 A 1 
ATOM 1440 C CA  . PRO A 1 202 ? 12.235  55.094  -59.906 1.00 28.21 202 A 1 
ATOM 1441 C C   . PRO A 1 202 ? 13.061  55.410  -58.652 1.00 27.92 202 A 1 
ATOM 1442 O O   . PRO A 1 202 ? 14.105  54.800  -58.480 1.00 25.58 202 A 1 
ATOM 1443 C CB  . PRO A 1 202 ? 12.891  55.803  -61.095 1.00 25.77 202 A 1 
ATOM 1444 C CG  . PRO A 1 202 ? 12.282  57.186  -61.037 1.00 25.64 202 A 1 
ATOM 1445 C CD  . PRO A 1 202 ? 10.884  56.930  -60.480 1.00 30.15 202 A 1 
ATOM 1446 N N   . MET A 1 203 ? 12.761  56.450  -57.910 1.00 27.65 203 A 1 
ATOM 1447 C CA  . MET A 1 203 ? 13.798  57.368  -57.389 1.00 32.24 203 A 1 
ATOM 1448 C C   . MET A 1 203 ? 14.622  56.891  -56.169 1.00 32.25 203 A 1 
ATOM 1449 O O   . MET A 1 203 ? 14.288  55.950  -55.507 1.00 30.02 203 A 1 
ATOM 1450 C CB  . MET A 1 203 ? 13.215  58.750  -57.076 1.00 30.38 203 A 1 
ATOM 1451 C CG  . MET A 1 203 ? 13.138  59.651  -58.312 1.00 30.21 203 A 1 
ATOM 1452 S SD  . MET A 1 203 ? 12.999  61.411  -57.852 1.00 28.30 203 A 1 
ATOM 1453 C CE  . MET A 1 203 ? 12.949  62.163  -59.493 1.00 28.24 203 A 1 
ATOM 1454 N N   . GLY A 1 204 ? 15.639  57.591  -55.846 1.00 25.09 204 A 1 
ATOM 1455 C CA  . GLY A 1 204 ? 17.043  57.513  -55.678 1.00 28.71 204 A 1 
ATOM 1456 C C   . GLY A 1 204 ? 17.801  57.542  -54.342 1.00 28.54 204 A 1 
ATOM 1457 O O   . GLY A 1 204 ? 18.585  56.633  -54.112 1.00 25.70 204 A 1 
ATOM 1458 N N   . ILE A 1 205 ? 17.786  58.611  -53.579 1.00 27.33 205 A 1 
ATOM 1459 C CA  . ILE A 1 205 ? 18.997  59.301  -53.072 1.00 31.77 205 A 1 
ATOM 1460 C C   . ILE A 1 205 ? 19.542  58.844  -51.672 1.00 30.73 205 A 1 
ATOM 1461 O O   . ILE A 1 205 ? 18.938  57.999  -51.043 1.00 28.65 205 A 1 
ATOM 1462 C CB  . ILE A 1 205 ? 18.836  60.841  -53.184 1.00 28.47 205 A 1 
ATOM 1463 C CG1 . ILE A 1 205 ? 17.761  61.324  -54.205 1.00 28.06 205 A 1 
ATOM 1464 C CG2 . ILE A 1 205 ? 20.171  61.496  -53.573 1.00 29.65 205 A 1 
ATOM 1465 C CD1 . ILE A 1 205 ? 17.626  62.862  -54.303 1.00 29.03 205 A 1 
ATOM 1466 N N   . PRO A 1 206 ? 20.670  59.391  -51.124 1.00 26.65 206 A 1 
ATOM 1467 C CA  . PRO A 1 206 ? 21.954  58.699  -51.034 1.00 31.17 206 A 1 
ATOM 1468 C C   . PRO A 1 206 ? 22.648  58.565  -49.649 1.00 30.72 206 A 1 
ATOM 1469 O O   . PRO A 1 206 ? 22.893  57.412  -49.274 1.00 27.37 206 A 1 
ATOM 1470 C CB  . PRO A 1 206 ? 22.834  59.465  -52.039 1.00 27.88 206 A 1 
ATOM 1471 C CG  . PRO A 1 206 ? 22.287  60.876  -52.045 1.00 27.30 206 A 1 
ATOM 1472 C CD  . PRO A 1 206 ? 20.978  60.776  -51.260 1.00 31.52 206 A 1 
ATOM 1473 N N   . PRO A 1 207 ? 23.136  59.637  -48.929 1.00 28.69 207 A 1 
ATOM 1474 C CA  . PRO A 1 207 ? 24.598  59.618  -48.727 1.00 31.97 207 A 1 
ATOM 1475 C C   . PRO A 1 207 ? 25.236  59.400  -47.341 1.00 31.78 207 A 1 
ATOM 1476 O O   . PRO A 1 207 ? 26.342  58.873  -47.280 1.00 28.47 207 A 1 
ATOM 1477 C CB  . PRO A 1 207 ? 25.020  61.010  -49.219 1.00 28.26 207 A 1 
ATOM 1478 C CG  . PRO A 1 207 ? 23.869  61.899  -48.820 1.00 27.78 207 A 1 
ATOM 1479 C CD  . PRO A 1 207 ? 22.662  60.956  -48.765 1.00 32.52 207 A 1 
ATOM 1480 N N   . GLY A 1 208 ? 24.738  59.957  -46.301 1.00 26.66 208 A 1 
ATOM 1481 C CA  . GLY A 1 208 ? 25.577  60.661  -45.320 1.00 31.07 208 A 1 
ATOM 1482 C C   . GLY A 1 208 ? 26.431  59.909  -44.272 1.00 31.41 208 A 1 
ATOM 1483 O O   . GLY A 1 208 ? 26.560  58.703  -44.275 1.00 28.09 208 A 1 
ATOM 1484 N N   . ARG A 1 209 ? 27.008  60.595  -43.328 1.00 24.55 209 A 1 
ATOM 1485 C CA  . ARG A 1 209 ? 28.398  61.019  -43.202 1.00 31.64 209 A 1 
ATOM 1486 C C   . ARG A 1 209 ? 29.304  60.295  -42.189 1.00 29.51 209 A 1 
ATOM 1487 O O   . ARG A 1 209 ? 30.255  59.659  -42.598 1.00 27.33 209 A 1 
ATOM 1488 C CB  . ARG A 1 209 ? 28.412  62.528  -42.862 1.00 29.76 209 A 1 
ATOM 1489 C CG  . ARG A 1 209 ? 29.318  63.389  -43.755 1.00 29.37 209 A 1 
ATOM 1490 C CD  . ARG A 1 209 ? 29.315  64.827  -43.210 1.00 28.31 209 A 1 
ATOM 1491 N NE  . ARG A 1 209 ? 29.952  65.771  -44.141 1.00 28.01 209 A 1 
ATOM 1492 C CZ  . ARG A 1 209 ? 30.134  67.080  -43.942 1.00 26.96 209 A 1 
ATOM 1493 N NH1 . ARG A 1 209 ? 29.768  67.640  -42.815 1.00 25.62 209 A 1 
ATOM 1494 N NH2 . ARG A 1 209 ? 30.672  67.827  -44.857 1.00 26.17 209 A 1 
ATOM 1495 N N   . GLY A 1 210 ? 29.179  60.555  -40.924 1.00 25.98 210 A 1 
ATOM 1496 C CA  . GLY A 1 210 ? 30.429  61.042  -40.344 1.00 27.51 210 A 1 
ATOM 1497 C C   . GLY A 1 210 ? 31.118  60.331  -39.178 1.00 27.06 210 A 1 
ATOM 1498 O O   . GLY A 1 210 ? 31.679  59.263  -39.324 1.00 24.55 210 A 1 
ATOM 1499 N N   . THR A 1 211 ? 31.205  61.023  -38.059 1.00 27.69 211 A 1 
ATOM 1500 C CA  . THR A 1 211 ? 32.434  61.391  -37.331 1.00 32.22 211 A 1 
ATOM 1501 C C   . THR A 1 211 ? 32.819  60.516  -36.105 1.00 31.84 211 A 1 
ATOM 1502 O O   . THR A 1 211 ? 32.240  59.463  -35.939 1.00 29.03 211 A 1 
ATOM 1503 C CB  . THR A 1 211 ? 32.320  62.879  -36.941 1.00 27.30 211 A 1 
ATOM 1504 O OG1 . THR A 1 211 ? 31.071  63.125  -36.292 1.00 26.70 211 A 1 
ATOM 1505 C CG2 . THR A 1 211 ? 32.382  63.833  -38.125 1.00 28.16 211 A 1 
ATOM 1506 N N   . PRO A 1 212 ? 33.771  60.893  -35.265 1.00 24.15 212 A 1 
ATOM 1507 C CA  . PRO A 1 212 ? 35.130  60.358  -35.207 1.00 28.58 212 A 1 
ATOM 1508 C C   . PRO A 1 212 ? 35.559  59.727  -33.856 1.00 28.42 212 A 1 
ATOM 1509 O O   . PRO A 1 212 ? 34.908  58.834  -33.346 1.00 25.84 212 A 1 
ATOM 1510 C CB  . PRO A 1 212 ? 35.982  61.575  -35.606 1.00 25.52 212 A 1 
ATOM 1511 C CG  . PRO A 1 212 ? 35.285  62.724  -34.885 1.00 24.99 212 A 1 
ATOM 1512 C CD  . PRO A 1 212 ? 33.857  62.236  -34.704 1.00 28.65 212 A 1 
ATOM 1513 N N   . MET A 1 213 ? 36.693  60.144  -33.323 1.00 26.08 213 A 1 
ATOM 1514 C CA  . MET A 1 213 ? 37.781  59.387  -32.674 1.00 29.20 213 A 1 
ATOM 1515 C C   . MET A 1 213 ? 37.807  59.144  -31.150 1.00 28.97 213 A 1 
ATOM 1516 O O   . MET A 1 213 ? 38.407  58.159  -30.740 1.00 27.14 213 A 1 
ATOM 1517 C CB  . MET A 1 213 ? 39.069  60.180  -32.963 1.00 27.47 213 A 1 
ATOM 1518 C CG  . MET A 1 213 ? 39.960  59.648  -34.077 1.00 27.50 213 A 1 
ATOM 1519 S SD  . MET A 1 213 ? 41.519  60.593  -34.142 1.00 25.68 213 A 1 
ATOM 1520 C CE  . MET A 1 213 ? 42.424  59.650  -35.386 1.00 25.94 213 A 1 
ATOM 1521 N N   . GLY A 1 214 ? 37.424  60.082  -30.276 1.00 23.64 214 A 1 
ATOM 1522 C CA  . GLY A 1 214 ? 38.460  60.691  -29.448 1.00 26.54 214 A 1 
ATOM 1523 C C   . GLY A 1 214 ? 39.104  60.034  -28.214 1.00 26.57 214 A 1 
ATOM 1524 O O   . GLY A 1 214 ? 40.153  59.416  -28.329 1.00 24.20 214 A 1 
ATOM 1525 N N   . MET A 1 215 ? 38.628  60.313  -26.978 1.00 26.04 215 A 1 
ATOM 1526 C CA  . MET A 1 215 ? 39.543  60.705  -25.896 1.00 28.94 215 A 1 
ATOM 1527 C C   . MET A 1 215 ? 40.352  59.584  -25.191 1.00 28.01 215 A 1 
ATOM 1528 O O   . MET A 1 215 ? 39.890  58.466  -25.060 1.00 25.91 215 A 1 
ATOM 1529 C CB  . MET A 1 215 ? 38.813  61.551  -24.852 1.00 27.67 215 A 1 
ATOM 1530 C CG  . MET A 1 215 ? 39.105  63.044  -25.037 1.00 27.61 215 A 1 
ATOM 1531 S SD  . MET A 1 215 ? 38.523  64.051  -23.633 1.00 25.22 215 A 1 
ATOM 1532 C CE  . MET A 1 215 ? 39.133  65.672  -24.143 1.00 25.73 215 A 1 
ATOM 1533 N N   . PRO A 1 216 ? 41.530  59.931  -24.681 1.00 25.16 216 A 1 
ATOM 1534 C CA  . PRO A 1 216 ? 42.644  59.000  -24.527 1.00 29.15 216 A 1 
ATOM 1535 C C   . PRO A 1 216 ? 43.063  58.489  -23.122 1.00 28.89 216 A 1 
ATOM 1536 O O   . PRO A 1 216 ? 43.332  57.298  -23.020 1.00 26.29 216 A 1 
ATOM 1537 C CB  . PRO A 1 216 ? 43.788  59.755  -25.207 1.00 26.93 216 A 1 
ATOM 1538 C CG  . PRO A 1 216 ? 43.520  61.219  -24.882 1.00 26.41 216 A 1 
ATOM 1539 C CD  . PRO A 1 216 ? 41.999  61.269  -24.740 1.00 30.84 216 A 1 
ATOM 1540 N N   . PRO A 1 217 ? 43.301  59.330  -22.084 1.00 22.63 217 A 1 
ATOM 1541 C CA  . PRO A 1 217 ? 44.692  59.231  -21.625 1.00 27.52 217 A 1 
ATOM 1542 C C   . PRO A 1 217 ? 45.043  58.618  -20.254 1.00 27.30 217 A 1 
ATOM 1543 O O   . PRO A 1 217 ? 45.989  57.825  -20.226 1.00 24.45 217 A 1 
ATOM 1544 C CB  . PRO A 1 217 ? 45.183  60.672  -21.724 1.00 25.13 217 A 1 
ATOM 1545 C CG  . PRO A 1 217 ? 43.972  61.499  -21.366 1.00 24.75 217 A 1 
ATOM 1546 C CD  . PRO A 1 217 ? 42.786  60.598  -21.771 1.00 29.79 217 A 1 
ATOM 1547 N N   . PRO A 1 218 ? 44.562  59.073  -19.113 1.00 22.67 218 A 1 
ATOM 1548 C CA  . PRO A 1 218 ? 45.522  59.405  -18.058 1.00 26.87 218 A 1 
ATOM 1549 C C   . PRO A 1 218 ? 46.003  58.213  -17.213 1.00 26.99 218 A 1 
ATOM 1550 O O   . PRO A 1 218 ? 45.219  57.421  -16.707 1.00 24.03 218 A 1 
ATOM 1551 C CB  . PRO A 1 218 ? 44.838  60.476  -17.210 1.00 23.93 218 A 1 
ATOM 1552 C CG  . PRO A 1 218 ? 43.363  60.158  -17.376 1.00 23.82 218 A 1 
ATOM 1553 C CD  . PRO A 1 218 ? 43.260  59.606  -18.796 1.00 27.92 218 A 1 
ATOM 1554 N N   . GLY A 1 219 ? 47.294  58.156  -17.009 1.00 23.67 219 A 1 
ATOM 1555 C CA  . GLY A 1 219 ? 48.025  57.021  -16.457 1.00 27.90 219 A 1 
ATOM 1556 C C   . GLY A 1 219 ? 48.795  57.203  -15.141 1.00 28.19 219 A 1 
ATOM 1557 O O   . GLY A 1 219 ? 49.877  56.638  -15.019 1.00 25.11 219 A 1 
ATOM 1558 N N   . MET A 1 220 ? 48.366  57.993  -14.197 1.00 23.96 220 A 1 
ATOM 1559 C CA  . MET A 1 220 ? 49.166  58.379  -13.015 1.00 28.44 220 A 1 
ATOM 1560 C C   . MET A 1 220 ? 49.440  57.235  -12.007 1.00 28.32 220 A 1 
ATOM 1561 O O   . MET A 1 220 ? 48.769  56.238  -12.036 1.00 26.74 220 A 1 
ATOM 1562 C CB  . MET A 1 220 ? 48.460  59.528  -12.283 1.00 26.87 220 A 1 
ATOM 1563 C CG  . MET A 1 220 ? 48.787  60.900  -12.873 1.00 29.07 220 A 1 
ATOM 1564 S SD  . MET A 1 220 ? 48.316  62.234  -11.736 1.00 29.47 220 A 1 
ATOM 1565 C CE  . MET A 1 220 ? 48.912  63.664  -12.656 1.00 30.98 220 A 1 
ATOM 1566 N N   . ARG A 1 221 ? 50.271  57.339  -11.003 1.00 22.75 221 A 1 
ATOM 1567 C CA  . ARG A 1 221 ? 51.727  57.528  -10.863 1.00 29.85 221 A 1 
ATOM 1568 C C   . ARG A 1 221 ? 52.332  56.761  -9.655  1.00 27.31 221 A 1 
ATOM 1569 O O   . ARG A 1 221 ? 53.084  55.838  -9.913  1.00 26.10 221 A 1 
ATOM 1570 C CB  . ARG A 1 221 ? 52.106  59.023  -10.733 1.00 29.82 221 A 1 
ATOM 1571 C CG  . ARG A 1 221 ? 53.300  59.483  -11.585 1.00 28.88 221 A 1 
ATOM 1572 C CD  . ARG A 1 221 ? 53.730  60.883  -11.150 1.00 27.26 221 A 1 
ATOM 1573 N NE  . ARG A 1 221 ? 54.667  61.506  -12.096 1.00 26.75 221 A 1 
ATOM 1574 C CZ  . ARG A 1 221 ? 55.295  62.675  -11.936 1.00 23.53 221 A 1 
ATOM 1575 N NH1 . ARG A 1 221 ? 55.147  63.376  -10.838 1.00 23.01 221 A 1 
ATOM 1576 N NH2 . ARG A 1 221 ? 56.076  63.153  -12.872 1.00 23.75 221 A 1 
ATOM 1577 N N   . PRO A 1 222 ? 52.161  57.156  -8.391  1.00 26.24 222 A 1 
ATOM 1578 C CA  . PRO A 1 222 ? 53.366  57.318  -7.559  1.00 30.90 222 A 1 
ATOM 1579 C C   . PRO A 1 222 ? 53.672  56.212  -6.511  1.00 30.60 222 A 1 
ATOM 1580 O O   . PRO A 1 222 ? 52.967  55.219  -6.423  1.00 27.92 222 A 1 
ATOM 1581 C CB  . PRO A 1 222 ? 53.172  58.693  -6.923  1.00 28.42 222 A 1 
ATOM 1582 C CG  . PRO A 1 222 ? 51.678  58.707  -6.624  1.00 28.21 222 A 1 
ATOM 1583 C CD  . PRO A 1 222 ? 51.093  57.917  -7.804  1.00 33.16 222 A 1 
ATOM 1584 N N   . PRO A 1 223 ? 54.761  56.405  -5.707  1.00 24.30 223 A 1 
ATOM 1585 C CA  . PRO A 1 223 ? 55.842  55.427  -5.589  1.00 30.10 223 A 1 
ATOM 1586 C C   . PRO A 1 223 ? 56.120  54.709  -4.241  1.00 30.14 223 A 1 
ATOM 1587 O O   . PRO A 1 223 ? 56.192  53.483  -4.276  1.00 27.28 223 A 1 
ATOM 1588 C CB  . PRO A 1 223 ? 57.044  56.250  -6.040  1.00 27.46 223 A 1 
ATOM 1589 C CG  . PRO A 1 223 ? 56.770  57.642  -5.485  1.00 27.43 223 A 1 
ATOM 1590 C CD  . PRO A 1 223 ? 55.245  57.691  -5.425  1.00 32.72 223 A 1 
ATOM 1591 N N   . PRO A 1 224 ? 56.483  55.383  -3.115  1.00 25.13 224 A 1 
ATOM 1592 C CA  . PRO A 1 224 ? 57.764  54.948  -2.547  1.00 31.70 224 A 1 
ATOM 1593 C C   . PRO A 1 224 ? 57.867  54.258  -1.166  1.00 31.72 224 A 1 
ATOM 1594 O O   . PRO A 1 224 ? 58.694  53.346  -1.071  1.00 28.62 224 A 1 
ATOM 1595 C CB  . PRO A 1 224 ? 58.576  56.244  -2.524  1.00 28.55 224 A 1 
ATOM 1596 C CG  . PRO A 1 224 ? 57.550  57.289  -2.151  1.00 28.53 224 A 1 
ATOM 1597 C CD  . PRO A 1 224 ? 56.241  56.725  -2.743  1.00 33.80 224 A 1 
ATOM 1598 N N   . PRO A 1 225 ? 57.309  54.738  -0.077  1.00 25.36 225 A 1 
ATOM 1599 C CA  . PRO A 1 225 ? 58.143  54.877  1.134   1.00 30.39 225 A 1 
ATOM 1600 C C   . PRO A 1 225 ? 58.297  53.632  2.031   1.00 30.36 225 A 1 
ATOM 1601 O O   . PRO A 1 225 ? 57.537  52.692  1.958   1.00 26.98 225 A 1 
ATOM 1602 C CB  . PRO A 1 225 ? 57.528  56.047  1.908   1.00 26.99 225 A 1 
ATOM 1603 C CG  . PRO A 1 225 ? 56.053  55.932  1.568   1.00 26.88 225 A 1 
ATOM 1604 C CD  . PRO A 1 225 ? 56.070  55.456  0.109   1.00 31.10 225 A 1 
ATOM 1605 N N   . GLY A 1 226 ? 59.185  53.716  2.967   1.00 21.98 226 A 1 
ATOM 1606 C CA  . GLY A 1 226 ? 60.445  53.178  3.293   1.00 26.12 226 A 1 
ATOM 1607 C C   . GLY A 1 226 ? 60.592  52.272  4.533   1.00 26.67 226 A 1 
ATOM 1608 O O   . GLY A 1 226 ? 60.604  51.058  4.409   1.00 24.16 226 A 1 
ATOM 1609 N N   . MET A 1 227 ? 60.928  52.851  5.723   1.00 26.55 227 A 1 
ATOM 1610 C CA  . MET A 1 227 ? 62.055  52.310  6.486   1.00 31.32 227 A 1 
ATOM 1611 C C   . MET A 1 227 ? 61.842  51.278  7.613   1.00 31.30 227 A 1 
ATOM 1612 O O   . MET A 1 227 ? 62.467  50.236  7.577   1.00 28.96 227 A 1 
ATOM 1613 C CB  . MET A 1 227 ? 62.833  53.476  7.127   1.00 28.55 227 A 1 
ATOM 1614 C CG  . MET A 1 227 ? 63.871  54.134  6.224   1.00 31.21 227 A 1 
ATOM 1615 S SD  . MET A 1 227 ? 64.838  55.355  7.187   1.00 30.05 227 A 1 
ATOM 1616 C CE  . MET A 1 227 ? 66.096  55.791  5.964   1.00 31.49 227 A 1 
ATOM 1617 N N   . ARG A 1 228 ? 61.241  51.680  8.723   1.00 22.13 228 A 1 
ATOM 1618 C CA  . ARG A 1 228 ? 61.970  51.607  10.005  1.00 28.29 228 A 1 
ATOM 1619 C C   . ARG A 1 228 ? 61.887  50.287  10.805  1.00 25.90 228 A 1 
ATOM 1620 O O   . ARG A 1 228 ? 61.041  49.463  10.558  1.00 24.90 228 A 1 
ATOM 1621 C CB  . ARG A 1 228 ? 61.607  52.797  10.913  1.00 27.82 228 A 1 
ATOM 1622 C CG  . ARG A 1 228 ? 62.583  53.977  10.801  1.00 27.77 228 A 1 
ATOM 1623 C CD  . ARG A 1 228 ? 62.222  55.061  11.823  1.00 26.61 228 A 1 
ATOM 1624 N NE  . ARG A 1 228 ? 63.116  56.226  11.723  1.00 26.34 228 A 1 
ATOM 1625 C CZ  . ARG A 1 228 ? 63.086  57.317  12.489  1.00 23.44 228 A 1 
ATOM 1626 N NH1 . ARG A 1 228 ? 62.223  57.440  13.454  1.00 22.82 228 A 1 
ATOM 1627 N NH2 . ARG A 1 228 ? 63.930  58.299  12.293  1.00 23.32 228 A 1 
ATOM 1628 N N   . GLY A 1 229 ? 62.722  50.144  11.777  1.00 26.44 229 A 1 
ATOM 1629 C CA  . GLY A 1 229 ? 63.688  49.231  12.260  1.00 30.23 229 A 1 
ATOM 1630 C C   . GLY A 1 229 ? 63.701  48.478  13.591  1.00 29.91 229 A 1 
ATOM 1631 O O   . GLY A 1 229 ? 64.693  47.777  13.716  1.00 27.47 229 A 1 
ATOM 1632 N N   . PRO A 1 230 ? 62.888  48.592  14.638  1.00 25.55 230 A 1 
ATOM 1633 C CA  . PRO A 1 230 ? 63.393  48.481  16.017  1.00 32.09 230 A 1 
ATOM 1634 C C   . PRO A 1 230 ? 63.717  47.052  16.534  1.00 32.20 230 A 1 
ATOM 1635 O O   . PRO A 1 230 ? 63.586  46.081  15.793  1.00 29.33 230 A 1 
ATOM 1636 C CB  . PRO A 1 230 ? 62.364  49.236  16.848  1.00 28.86 230 A 1 
ATOM 1637 C CG  . PRO A 1 230 ? 61.056  48.957  16.119  1.00 29.66 230 A 1 
ATOM 1638 C CD  . PRO A 1 230 ? 61.498  48.983  14.646  1.00 35.62 230 A 1 
ATOM 1639 N N   . PRO A 1 231 ? 64.152  46.936  17.809  1.00 23.20 231 A 1 
ATOM 1640 C CA  . PRO A 1 231 ? 65.466  46.385  18.157  1.00 30.01 231 A 1 
ATOM 1641 C C   . PRO A 1 231 ? 65.469  44.960  18.771  1.00 30.31 231 A 1 
ATOM 1642 O O   . PRO A 1 231 ? 64.439  44.305  18.869  1.00 27.94 231 A 1 
ATOM 1643 C CB  . PRO A 1 231 ? 66.014  47.434  19.131  1.00 27.71 231 A 1 
ATOM 1644 C CG  . PRO A 1 231 ? 64.764  47.801  19.938  1.00 27.16 231 A 1 
ATOM 1645 C CD  . PRO A 1 231 ? 63.667  47.731  18.895  1.00 31.94 231 A 1 
ATOM 1646 N N   . PRO A 1 232 ? 66.655  44.492  19.217  1.00 22.80 232 A 1 
ATOM 1647 C CA  . PRO A 1 232 ? 67.074  43.087  19.208  1.00 29.13 232 A 1 
ATOM 1648 C C   . PRO A 1 232 ? 67.027  42.263  20.515  1.00 29.20 232 A 1 
ATOM 1649 O O   . PRO A 1 232 ? 67.664  41.208  20.514  1.00 26.68 232 A 1 
ATOM 1650 C CB  . PRO A 1 232 ? 68.535  43.200  18.766  1.00 27.06 232 A 1 
ATOM 1651 C CG  . PRO A 1 232 ? 69.000  44.444  19.509  1.00 26.58 232 A 1 
ATOM 1652 C CD  . PRO A 1 232 ? 67.763  45.344  19.414  1.00 31.75 232 A 1 
ATOM 1653 N N   . PRO A 1 233 ? 66.498  42.697  21.639  1.00 24.05 233 A 1 
ATOM 1654 C CA  . PRO A 1 233 ? 66.988  42.328  22.988  1.00 31.59 233 A 1 
ATOM 1655 C C   . PRO A 1 233 ? 66.943  40.818  23.295  1.00 31.69 233 A 1 
ATOM 1656 O O   . PRO A 1 233 ? 66.128  40.110  22.729  1.00 28.46 233 A 1 
ATOM 1657 C CB  . PRO A 1 233 ? 66.098  43.118  23.943  1.00 28.26 233 A 1 
ATOM 1658 C CG  . PRO A 1 233 ? 64.786  43.235  23.192  1.00 29.08 233 A 1 
ATOM 1659 C CD  . PRO A 1 233 ? 65.248  43.406  21.741  1.00 34.89 233 A 1 
ATOM 1660 N N   . GLY A 1 234 ? 67.556  40.210  24.221  1.00 22.37 234 A 1 
ATOM 1661 C CA  . GLY A 1 234 ? 68.658  40.374  25.137  1.00 30.04 234 A 1 
ATOM 1662 C C   . GLY A 1 234 ? 69.052  38.991  25.684  1.00 30.36 234 A 1 
ATOM 1663 O O   . GLY A 1 234 ? 68.352  38.005  25.518  1.00 27.57 234 A 1 
ATOM 1664 N N   . MET A 1 235 ? 70.180  38.905  26.346  1.00 20.98 235 A 1 
ATOM 1665 C CA  . MET A 1 235 ? 71.091  37.750  26.490  1.00 26.82 235 A 1 
ATOM 1666 C C   . MET A 1 235 ? 70.738  36.580  27.431  1.00 26.60 235 A 1 
ATOM 1667 O O   . MET A 1 235 ? 71.536  35.656  27.483  1.00 25.44 235 A 1 
ATOM 1668 C CB  . MET A 1 235 ? 72.415  38.292  27.027  1.00 25.69 235 A 1 
ATOM 1669 C CG  . MET A 1 235 ? 73.345  38.915  25.991  1.00 28.24 235 A 1 
ATOM 1670 S SD  . MET A 1 235 ? 74.868  39.470  26.811  1.00 29.23 235 A 1 
ATOM 1671 C CE  . MET A 1 235 ? 75.897  39.800  25.361  1.00 30.08 235 A 1 
ATOM 1672 N N   . ARG A 1 236 ? 69.745  36.613  28.284  1.00 24.06 236 A 1 
ATOM 1673 C CA  . ARG A 1 236 ? 69.826  36.203  29.701  1.00 37.98 236 A 1 
ATOM 1674 C C   . ARG A 1 236 ? 70.640  34.927  30.031  1.00 34.31 236 A 1 
ATOM 1675 O O   . ARG A 1 236 ? 70.678  33.994  29.248  1.00 33.21 236 A 1 
ATOM 1676 C CB  . ARG A 1 236 ? 68.453  36.180  30.376  1.00 38.44 236 A 1 
ATOM 1677 C CG  . ARG A 1 236 ? 68.333  37.343  31.375  1.00 36.67 236 A 1 
ATOM 1678 C CD  . ARG A 1 236 ? 67.121  37.168  32.278  1.00 34.57 236 A 1 
ATOM 1679 N NE  . ARG A 1 236 ? 66.974  38.307  33.210  1.00 32.64 236 A 1 
ATOM 1680 C CZ  . ARG A 1 236 ? 66.070  38.449  34.167  1.00 28.32 236 A 1 
ATOM 1681 N NH1 . ARG A 1 236 ? 65.196  37.514  34.398  1.00 27.44 236 A 1 
ATOM 1682 N NH2 . ARG A 1 236 ? 66.030  39.520  34.906  1.00 28.72 236 A 1 
ATOM 1683 N N   . PRO A 1 237 ? 71.290  34.899  31.239  1.00 28.03 237 A 1 
ATOM 1684 C CA  . PRO A 1 237 ? 72.616  34.327  31.483  1.00 34.81 237 A 1 
ATOM 1685 C C   . PRO A 1 237 ? 72.625  32.861  31.952  1.00 34.52 237 A 1 
ATOM 1686 O O   . PRO A 1 237 ? 71.584  32.238  32.123  1.00 31.39 237 A 1 
ATOM 1687 C CB  . PRO A 1 237 ? 73.212  35.278  32.530  1.00 31.98 237 A 1 
ATOM 1688 C CG  . PRO A 1 237 ? 71.998  35.635  33.385  1.00 32.73 237 A 1 
ATOM 1689 C CD  . PRO A 1 237 ? 70.903  35.753  32.330  1.00 40.10 237 A 1 
ATOM 1690 N N   . PRO A 1 238 ? 73.833  32.339  32.242  1.00 25.26 238 A 1 
ATOM 1691 C CA  . PRO A 1 238 ? 74.177  30.912  32.213  1.00 32.96 238 A 1 
ATOM 1692 C C   . PRO A 1 238 ? 73.982  30.133  33.523  1.00 33.06 238 A 1 
ATOM 1693 O O   . PRO A 1 238 ? 74.618  29.099  33.671  1.00 29.97 238 A 1 
ATOM 1694 C CB  . PRO A 1 238 ? 75.672  30.937  31.853  1.00 29.70 238 A 1 
ATOM 1695 C CG  . PRO A 1 238 ? 76.168  32.170  32.575  1.00 30.87 238 A 1 
ATOM 1696 C CD  . PRO A 1 238 ? 74.989  33.136  32.377  1.00 37.75 238 A 1 
ATOM 1697 N N   . ARG A 1 239 ? 73.256  30.650  34.494  1.00 22.66 239 A 1 
ATOM 1698 C CA  . ARG A 1 239 ? 73.561  30.412  35.912  1.00 33.80 239 A 1 
ATOM 1699 C C   . ARG A 1 239 ? 73.747  28.935  36.293  1.00 30.32 239 A 1 
ATOM 1700 O O   . ARG A 1 239 ? 73.119  28.070  35.699  1.00 28.12 239 A 1 
ATOM 1701 C CB  . ARG A 1 239 ? 72.570  31.102  36.850  1.00 33.41 239 A 1 
ATOM 1702 C CG  . ARG A 1 239 ? 73.215  32.349  37.480  1.00 31.04 239 A 1 
ATOM 1703 C CD  . ARG A 1 239 ? 72.415  32.829  38.683  1.00 29.44 239 A 1 
ATOM 1704 N NE  . ARG A 1 239 ? 73.048  34.015  39.289  1.00 27.57 239 A 1 
ATOM 1705 C CZ  . ARG A 1 239 ? 72.684  34.599  40.438  1.00 24.83 239 A 1 
ATOM 1706 N NH1 . ARG A 1 239 ? 71.694  34.141  41.139  1.00 24.00 239 A 1 
ATOM 1707 N NH2 . ARG A 1 239 ? 73.325  35.643  40.877  1.00 25.81 239 A 1 
ATOM 1708 N N   . PRO A 1 240 ? 74.654  28.719  37.310  1.00 19.08 240 A 1 
ATOM 1709 C CA  . PRO A 1 240 ? 75.227  27.446  37.746  1.00 24.65 240 A 1 
ATOM 1710 C C   . PRO A 1 240 ? 74.217  26.465  38.352  1.00 23.77 240 A 1 
ATOM 1711 O O   . PRO A 1 240 ? 73.147  26.907  38.845  1.00 18.64 240 A 1 
ATOM 1712 C CB  . PRO A 1 240 ? 76.302  27.816  38.778  1.00 21.87 240 A 1 
ATOM 1713 C CG  . PRO A 1 240 ? 75.775  29.095  39.388  1.00 24.55 240 A 1 
ATOM 1714 C CD  . PRO A 1 240 ? 75.143  29.771  38.176  1.00 32.56 240 A 1 
ATOM 1715 O OXT . PRO A 1 240 ? 74.551  25.269  38.347  1.00 23.84 240 A 1 
ATOM 1716 N N   . MET B 2 1   ? 16.911  -2.298  10.423  1.00 46.63 1   B 1 
ATOM 1717 C CA  . MET B 2 1   ? 15.602  -2.806  10.909  1.00 49.96 1   B 1 
ATOM 1718 C C   . MET B 2 1   ? 15.648  -4.318  10.856  1.00 52.78 1   B 1 
ATOM 1719 O O   . MET B 2 1   ? 16.238  -4.835  9.930   1.00 48.91 1   B 1 
ATOM 1720 C CB  . MET B 2 1   ? 14.425  -2.279  10.074  1.00 47.82 1   B 1 
ATOM 1721 C CG  . MET B 2 1   ? 14.068  -0.841  10.419  1.00 44.74 1   B 1 
ATOM 1722 S SD  . MET B 2 1   ? 12.588  -0.271  9.551   1.00 40.17 1   B 1 
ATOM 1723 C CE  . MET B 2 1   ? 12.518  1.447   10.140  1.00 34.85 1   B 1 
ATOM 1724 N N   . SER B 2 2   ? 15.063  -5.012  11.823  1.00 66.78 2   B 1 
ATOM 1725 C CA  . SER B 2 2   ? 15.014  -6.479  11.783  1.00 73.51 2   B 1 
ATOM 1726 C C   . SER B 2 2   ? 14.204  -6.919  10.561  1.00 79.09 2   B 1 
ATOM 1727 O O   . SER B 2 2   ? 13.076  -6.463  10.375  1.00 72.67 2   B 1 
ATOM 1728 C CB  . SER B 2 2   ? 14.392  -7.030  13.065  1.00 63.50 2   B 1 
ATOM 1729 O OG  . SER B 2 2   ? 14.303  -8.428  13.029  1.00 54.34 2   B 1 
ATOM 1730 N N   . ILE B 2 3   ? 14.793  -7.801  9.746   1.00 81.91 3   B 1 
ATOM 1731 C CA  . ILE B 2 3   ? 14.115  -8.443  8.623   1.00 86.55 3   B 1 
ATOM 1732 C C   . ILE B 2 3   ? 12.942  -9.263  9.177   1.00 89.75 3   B 1 
ATOM 1733 O O   . ILE B 2 3   ? 13.067  -9.924  10.219  1.00 85.07 3   B 1 
ATOM 1734 C CB  . ILE B 2 3   ? 15.116  -9.297  7.817   1.00 81.28 3   B 1 
ATOM 1735 C CG1 . ILE B 2 3   ? 16.310  -8.450  7.315   1.00 72.04 3   B 1 
ATOM 1736 C CG2 . ILE B 2 3   ? 14.408  -9.965  6.633   1.00 66.66 3   B 1 
ATOM 1737 C CD1 . ILE B 2 3   ? 17.475  -9.309  6.811   1.00 64.19 3   B 1 
ATOM 1738 N N   . GLY B 2 4   ? 11.796  -9.185  8.514   1.00 89.83 4   B 1 
ATOM 1739 C CA  . GLY B 2 4   ? 10.619  -9.938  8.891   1.00 91.02 4   B 1 
ATOM 1740 C C   . GLY B 2 4   ? 10.829  -11.444 8.731   1.00 92.92 4   B 1 
ATOM 1741 O O   . GLY B 2 4   ? 11.594  -11.876 7.875   1.00 90.36 4   B 1 
ATOM 1742 N N   . VAL B 2 5   ? 10.139  -12.261 9.524   1.00 94.06 5   B 1 
ATOM 1743 C CA  . VAL B 2 5   ? 10.233  -13.729 9.439   1.00 94.47 5   B 1 
ATOM 1744 C C   . VAL B 2 5   ? 9.929   -14.258 8.027   1.00 95.18 5   B 1 
ATOM 1745 O O   . VAL B 2 5   ? 10.694  -15.096 7.567   1.00 93.91 5   B 1 
ATOM 1746 C CB  . VAL B 2 5   ? 9.349   -14.424 10.496  1.00 93.20 5   B 1 
ATOM 1747 C CG1 . VAL B 2 5   ? 9.423   -15.951 10.397  1.00 89.13 5   B 1 
ATOM 1748 C CG2 . VAL B 2 5   ? 9.786   -14.025 11.905  1.00 88.73 5   B 1 
ATOM 1749 N N   . PRO B 2 6   ? 8.919   -13.761 7.293   1.00 95.74 6   B 1 
ATOM 1750 C CA  . PRO B 2 6   ? 8.684   -14.183 5.907   1.00 95.92 6   B 1 
ATOM 1751 C C   . PRO B 2 6   ? 9.880   -13.975 4.981   1.00 96.13 6   B 1 
ATOM 1752 O O   . PRO B 2 6   ? 10.184  -14.853 4.181   1.00 94.82 6   B 1 
ATOM 1753 C CB  . PRO B 2 6   ? 7.476   -13.366 5.442   1.00 95.04 6   B 1 
ATOM 1754 C CG  . PRO B 2 6   ? 6.709   -13.117 6.732   1.00 93.53 6   B 1 
ATOM 1755 C CD  . PRO B 2 6   ? 7.838   -12.907 7.740   1.00 94.75 6   B 1 
ATOM 1756 N N   . ILE B 2 7   ? 10.594  -12.858 5.113   1.00 96.29 7   B 1 
ATOM 1757 C CA  . ILE B 2 7   ? 11.782  -12.574 4.299   1.00 96.39 7   B 1 
ATOM 1758 C C   . ILE B 2 7   ? 12.942  -13.491 4.687   1.00 96.49 7   B 1 
ATOM 1759 O O   . ILE B 2 7   ? 13.645  -13.983 3.819   1.00 95.20 7   B 1 
ATOM 1760 C CB  . ILE B 2 7   ? 12.171  -11.083 4.392   1.00 95.68 7   B 1 
ATOM 1761 C CG1 . ILE B 2 7   ? 11.004  -10.134 4.005   1.00 92.97 7   B 1 
ATOM 1762 C CG2 . ILE B 2 7   ? 13.404  -10.778 3.529   1.00 93.00 7   B 1 
ATOM 1763 C CD1 . ILE B 2 7   ? 10.436  -10.342 2.600   1.00 83.67 7   B 1 
ATOM 1764 N N   . LYS B 2 8   ? 13.103  -13.823 5.971   1.00 95.69 8   B 1 
ATOM 1765 C CA  . LYS B 2 8   ? 14.093  -14.816 6.402   1.00 95.15 8   B 1 
ATOM 1766 C C   . LYS B 2 8   ? 13.819  -16.198 5.806   1.00 95.34 8   B 1 
ATOM 1767 O O   . LYS B 2 8   ? 14.745  -16.859 5.374   1.00 94.18 8   B 1 
ATOM 1768 C CB  . LYS B 2 8   ? 14.133  -14.925 7.923   1.00 94.29 8   B 1 
ATOM 1769 C CG  . LYS B 2 8   ? 14.654  -13.644 8.581   1.00 90.26 8   B 1 
ATOM 1770 C CD  . LYS B 2 8   ? 14.782  -13.867 10.082  1.00 85.11 8   B 1 
ATOM 1771 C CE  . LYS B 2 8   ? 15.392  -12.634 10.728  1.00 79.65 8   B 1 
ATOM 1772 N NZ  . LYS B 2 8   ? 15.801  -12.912 12.124  1.00 70.70 8   B 1 
ATOM 1773 N N   . VAL B 2 9   ? 12.561  -16.617 5.748   1.00 96.23 9   B 1 
ATOM 1774 C CA  . VAL B 2 9   ? 12.182  -17.884 5.111   1.00 96.25 9   B 1 
ATOM 1775 C C   . VAL B 2 9   ? 12.445  -17.839 3.603   1.00 96.52 9   B 1 
ATOM 1776 O O   . VAL B 2 9   ? 12.809  -18.852 3.026   1.00 95.70 9   B 1 
ATOM 1777 C CB  . VAL B 2 9   ? 10.716  -18.242 5.401   1.00 95.77 9   B 1 
ATOM 1778 C CG1 . VAL B 2 9   ? 10.271  -19.541 4.719   1.00 93.03 9   B 1 
ATOM 1779 C CG2 . VAL B 2 9   ? 10.504  -18.458 6.909   1.00 92.49 9   B 1 
ATOM 1780 N N   . LEU B 2 10  ? 12.301  -16.672 2.964   1.00 96.88 10  B 1 
ATOM 1781 C CA  . LEU B 2 10  ? 12.670  -16.503 1.557   1.00 96.97 10  B 1 
ATOM 1782 C C   . LEU B 2 10  ? 14.172  -16.700 1.340   1.00 96.82 10  B 1 
ATOM 1783 O O   . LEU B 2 10  ? 14.539  -17.416 0.413   1.00 95.67 10  B 1 
ATOM 1784 C CB  . LEU B 2 10  ? 12.182  -15.143 1.051   1.00 96.68 10  B 1 
ATOM 1785 C CG  . LEU B 2 10  ? 12.557  -14.852 -0.408  1.00 96.29 10  B 1 
ATOM 1786 C CD1 . LEU B 2 10  ? 11.942  -15.873 -1.370  1.00 93.90 10  B 1 
ATOM 1787 C CD2 . LEU B 2 10  ? 12.046  -13.463 -0.788  1.00 93.44 10  B 1 
ATOM 1788 N N   . HIS B 2 11  ? 15.026  -16.149 2.205   1.00 96.77 11  B 1 
ATOM 1789 C CA  . HIS B 2 11  ? 16.471  -16.377 2.140   1.00 96.37 11  B 1 
ATOM 1790 C C   . HIS B 2 11  ? 16.841  -17.851 2.357   1.00 96.07 11  B 1 
ATOM 1791 O O   . HIS B 2 11  ? 17.673  -18.383 1.627   1.00 94.34 11  B 1 
ATOM 1792 C CB  . HIS B 2 11  ? 17.191  -15.471 3.147   1.00 95.70 11  B 1 
ATOM 1793 C CG  . HIS B 2 11  ? 17.164  -14.024 2.770   1.00 94.88 11  B 1 
ATOM 1794 N ND1 . HIS B 2 11  ? 17.720  -13.468 1.632   1.00 81.99 11  B 1 
ATOM 1795 C CD2 . HIS B 2 11  ? 16.624  -12.994 3.497   1.00 83.05 11  B 1 
ATOM 1796 C CE1 . HIS B 2 11  ? 17.520  -12.135 1.680   1.00 86.18 11  B 1 
ATOM 1797 N NE2 . HIS B 2 11  ? 16.860  -11.819 2.799   1.00 87.78 11  B 1 
ATOM 1798 N N   . GLU B 2 12  ? 16.150  -18.571 3.229   1.00 96.02 12  B 1 
ATOM 1799 C CA  . GLU B 2 12  ? 16.339  -20.027 3.382   1.00 95.61 12  B 1 
ATOM 1800 C C   . GLU B 2 12  ? 15.912  -20.832 2.137   1.00 95.81 12  B 1 
ATOM 1801 O O   . GLU B 2 12  ? 16.275  -21.998 1.994   1.00 93.62 12  B 1 
ATOM 1802 C CB  . GLU B 2 12  ? 15.533  -20.528 4.587   1.00 94.35 12  B 1 
ATOM 1803 C CG  . GLU B 2 12  ? 16.024  -20.013 5.953   1.00 84.97 12  B 1 
ATOM 1804 C CD  . GLU B 2 12  ? 17.321  -20.616 6.460   1.00 82.20 12  B 1 
ATOM 1805 O OE1 . GLU B 2 12  ? 17.936  -19.983 7.355   1.00 75.67 12  B 1 
ATOM 1806 O OE2 . GLU B 2 12  ? 17.668  -21.750 6.064   1.00 74.95 12  B 1 
ATOM 1807 N N   . ALA B 2 13  ? 15.124  -20.244 1.240   1.00 96.42 13  B 1 
ATOM 1808 C CA  . ALA B 2 13  ? 14.743  -20.876 -0.021  1.00 96.54 13  B 1 
ATOM 1809 C C   . ALA B 2 13  ? 15.783  -20.677 -1.136  1.00 96.88 13  B 1 
ATOM 1810 O O   . ALA B 2 13  ? 15.624  -21.259 -2.215  1.00 95.29 13  B 1 
ATOM 1811 C CB  . ALA B 2 13  ? 13.353  -20.378 -0.430  1.00 95.76 13  B 1 
ATOM 1812 N N   . GLU B 2 14  ? 16.836  -19.881 -0.910  1.00 96.94 14  B 1 
ATOM 1813 C CA  . GLU B 2 14  ? 17.933  -19.727 -1.851  1.00 96.83 14  B 1 
ATOM 1814 C C   . GLU B 2 14  ? 18.596  -21.075 -2.144  1.00 96.67 14  B 1 
ATOM 1815 O O   . GLU B 2 14  ? 18.744  -21.958 -1.286  1.00 94.65 14  B 1 
ATOM 1816 C CB  . GLU B 2 14  ? 18.959  -18.690 -1.363  1.00 95.84 14  B 1 
ATOM 1817 C CG  . GLU B 2 14  ? 18.386  -17.269 -1.410  1.00 92.42 14  B 1 
ATOM 1818 C CD  . GLU B 2 14  ? 19.303  -16.189 -0.792  1.00 91.90 14  B 1 
ATOM 1819 O OE1 . GLU B 2 14  ? 18.836  -15.028 -0.714  1.00 86.05 14  B 1 
ATOM 1820 O OE2 . GLU B 2 14  ? 20.439  -16.501 -0.394  1.00 85.96 14  B 1 
ATOM 1821 N N   . GLY B 2 15  ? 18.940  -21.293 -3.407  1.00 97.11 15  B 1 
ATOM 1822 C CA  . GLY B 2 15  ? 19.462  -22.564 -3.897  1.00 97.15 15  B 1 
ATOM 1823 C C   . GLY B 2 15  ? 18.405  -23.623 -4.219  1.00 97.45 15  B 1 
ATOM 1824 O O   . GLY B 2 15  ? 18.741  -24.592 -4.914  1.00 95.00 15  B 1 
ATOM 1825 N N   . HIS B 2 16  ? 17.142  -23.451 -3.815  1.00 97.50 16  B 1 
ATOM 1826 C CA  . HIS B 2 16  ? 16.049  -24.387 -4.066  1.00 97.46 16  B 1 
ATOM 1827 C C   . HIS B 2 16  ? 15.198  -23.983 -5.280  1.00 97.72 16  B 1 
ATOM 1828 O O   . HIS B 2 16  ? 15.218  -22.847 -5.740  1.00 96.38 16  B 1 
ATOM 1829 C CB  . HIS B 2 16  ? 15.193  -24.530 -2.807  1.00 96.50 16  B 1 
ATOM 1830 C CG  . HIS B 2 16  ? 15.948  -25.121 -1.654  1.00 95.36 16  B 1 
ATOM 1831 N ND1 . HIS B 2 16  ? 16.775  -24.443 -0.790  1.00 81.53 16  B 1 
ATOM 1832 C CD2 . HIS B 2 16  ? 15.981  -26.434 -1.266  1.00 82.41 16  B 1 
ATOM 1833 C CE1 . HIS B 2 16  ? 17.289  -25.312 0.088   1.00 84.17 16  B 1 
ATOM 1834 N NE2 . HIS B 2 16  ? 16.824  -26.542 -0.167  1.00 86.84 16  B 1 
ATOM 1835 N N   . ILE B 2 17  ? 14.405  -24.940 -5.790  1.00 97.50 17  B 1 
ATOM 1836 C CA  . ILE B 2 17  ? 13.411  -24.656 -6.826  1.00 97.72 17  B 1 
ATOM 1837 C C   . ILE B 2 17  ? 12.199  -23.996 -6.172  1.00 97.84 17  B 1 
ATOM 1838 O O   . ILE B 2 17  ? 11.576  -24.568 -5.280  1.00 96.58 17  B 1 
ATOM 1839 C CB  . ILE B 2 17  ? 13.028  -25.918 -7.625  1.00 96.92 17  B 1 
ATOM 1840 C CG1 . ILE B 2 17  ? 14.276  -26.489 -8.348  1.00 93.71 17  B 1 
ATOM 1841 C CG2 . ILE B 2 17  ? 11.922  -25.585 -8.649  1.00 93.84 17  B 1 
ATOM 1842 C CD1 . ILE B 2 17  ? 14.037  -27.814 -9.075  1.00 80.95 17  B 1 
ATOM 1843 N N   . VAL B 2 18  ? 11.851  -22.821 -6.669  1.00 97.88 18  B 1 
ATOM 1844 C CA  . VAL B 2 18  ? 10.682  -22.060 -6.231  1.00 97.98 18  B 1 
ATOM 1845 C C   . VAL B 2 18  ? 9.781   -21.751 -7.420  1.00 98.05 18  B 1 
ATOM 1846 O O   . VAL B 2 18  ? 10.199  -21.803 -8.577  1.00 96.84 18  B 1 
ATOM 1847 C CB  . VAL B 2 18  ? 11.083  -20.771 -5.477  1.00 96.59 18  B 1 
ATOM 1848 C CG1 . VAL B 2 18  ? 11.954  -21.086 -4.252  1.00 91.11 18  B 1 
ATOM 1849 C CG2 . VAL B 2 18  ? 11.830  -19.771 -6.363  1.00 90.45 18  B 1 
ATOM 1850 N N   . THR B 2 19  ? 8.528   -21.427 -7.144  1.00 98.12 19  B 1 
ATOM 1851 C CA  . THR B 2 19  ? 7.601   -20.925 -8.156  1.00 98.02 19  B 1 
ATOM 1852 C C   . THR B 2 19  ? 7.187   -19.509 -7.782  1.00 98.04 19  B 1 
ATOM 1853 O O   . THR B 2 19  ? 6.713   -19.284 -6.673  1.00 96.83 19  B 1 
ATOM 1854 C CB  . THR B 2 19  ? 6.379   -21.835 -8.309  1.00 97.06 19  B 1 
ATOM 1855 O OG1 . THR B 2 19  ? 6.787   -23.161 -8.571  1.00 90.79 19  B 1 
ATOM 1856 C CG2 . THR B 2 19  ? 5.481   -21.415 -9.464  1.00 88.53 19  B 1 
ATOM 1857 N N   . CYS B 2 20  ? 7.343   -18.561 -8.692  1.00 97.80 20  B 1 
ATOM 1858 C CA  . CYS B 2 20  ? 6.962   -17.166 -8.506  1.00 97.89 20  B 1 
ATOM 1859 C C   . CYS B 2 20  ? 5.808   -16.820 -9.441  1.00 98.06 20  B 1 
ATOM 1860 O O   . CYS B 2 20  ? 5.920   -17.018 -10.645 1.00 96.69 20  B 1 
ATOM 1861 C CB  . CYS B 2 20  ? 8.206   -16.298 -8.763  1.00 96.55 20  B 1 
ATOM 1862 S SG  . CYS B 2 20  ? 7.795   -14.539 -8.602  1.00 91.80 20  B 1 
ATOM 1863 N N   . GLU B 2 21  ? 4.713   -16.269 -8.918  1.00 97.89 21  B 1 
ATOM 1864 C CA  . GLU B 2 21  ? 3.682   -15.645 -9.739  1.00 97.86 21  B 1 
ATOM 1865 C C   . GLU B 2 21  ? 3.820   -14.122 -9.675  1.00 97.91 21  B 1 
ATOM 1866 O O   . GLU B 2 21  ? 3.868   -13.530 -8.599  1.00 96.92 21  B 1 
ATOM 1867 C CB  . GLU B 2 21  ? 2.272   -16.117 -9.345  1.00 97.02 21  B 1 
ATOM 1868 C CG  . GLU B 2 21  ? 1.256   -15.687 -10.413 1.00 93.77 21  B 1 
ATOM 1869 C CD  . GLU B 2 21  ? -0.190  -16.127 -10.116 1.00 91.12 21  B 1 
ATOM 1870 O OE1 . GLU B 2 21  ? -1.078  -15.256 -10.109 1.00 84.98 21  B 1 
ATOM 1871 O OE2 . GLU B 2 21  ? -0.480  -17.320 -9.935  1.00 84.45 21  B 1 
ATOM 1872 N N   . THR B 2 22  ? 3.866   -13.462 -10.838 1.00 97.60 22  B 1 
ATOM 1873 C CA  . THR B 2 22  ? 3.918   -12.001 -10.930 1.00 97.52 22  B 1 
ATOM 1874 C C   . THR B 2 22  ? 2.519   -11.379 -10.933 1.00 97.17 22  B 1 
ATOM 1875 O O   . THR B 2 22  ? 1.501   -12.032 -11.175 1.00 95.76 22  B 1 
ATOM 1876 C CB  . THR B 2 22  ? 4.713   -11.530 -12.159 1.00 96.65 22  B 1 
ATOM 1877 O OG1 . THR B 2 22  ? 4.028   -11.911 -13.332 1.00 90.56 22  B 1 
ATOM 1878 C CG2 . THR B 2 22  ? 6.131   -12.087 -12.208 1.00 89.19 22  B 1 
ATOM 1879 N N   . ASN B 2 23  ? 2.450   -10.062 -10.722 1.00 96.64 23  B 1 
ATOM 1880 C CA  . ASN B 2 23  ? 1.205   -9.295  -10.792 1.00 95.99 23  B 1 
ATOM 1881 C C   . ASN B 2 23  ? 0.546   -9.315  -12.184 1.00 95.78 23  B 1 
ATOM 1882 O O   . ASN B 2 23  ? -0.656  -9.088  -12.284 1.00 91.30 23  B 1 
ATOM 1883 C CB  . ASN B 2 23  ? 1.492   -7.852  -10.352 1.00 93.86 23  B 1 
ATOM 1884 C CG  . ASN B 2 23  ? 1.742   -7.728  -8.855  1.00 91.74 23  B 1 
ATOM 1885 O OD1 . ASN B 2 23  ? 1.438   -8.601  -8.065  1.00 80.18 23  B 1 
ATOM 1886 N ND2 . ASN B 2 23  ? 2.282   -6.616  -8.413  1.00 83.49 23  B 1 
ATOM 1887 N N   . THR B 2 24  ? 1.304   -9.589  -13.242 1.00 95.98 24  B 1 
ATOM 1888 C CA  . THR B 2 24  ? 0.804   -9.734  -14.616 1.00 95.21 24  B 1 
ATOM 1889 C C   . THR B 2 24  ? 0.187   -11.103 -14.895 1.00 94.93 24  B 1 
ATOM 1890 O O   . THR B 2 24  ? -0.558  -11.246 -15.861 1.00 90.83 24  B 1 
ATOM 1891 C CB  . THR B 2 24  ? 1.921   -9.436  -15.618 1.00 93.73 24  B 1 
ATOM 1892 O OG1 . THR B 2 24  ? 3.097   -10.134 -15.291 1.00 85.91 24  B 1 
ATOM 1893 C CG2 . THR B 2 24  ? 2.284   -7.947  -15.604 1.00 84.59 24  B 1 
ATOM 1894 N N   . GLY B 2 25  ? 0.399   -12.080 -14.015 1.00 95.24 25  B 1 
ATOM 1895 C CA  . GLY B 2 25  ? -0.184  -13.415 -14.096 1.00 95.06 25  B 1 
ATOM 1896 C C   . GLY B 2 25  ? 0.728   -14.474 -14.722 1.00 95.79 25  B 1 
ATOM 1897 O O   . GLY B 2 25  ? 0.300   -15.620 -14.830 1.00 93.49 25  B 1 
ATOM 1898 N N   . GLU B 2 26  ? 1.954   -14.117 -15.103 1.00 96.38 26  B 1 
ATOM 1899 C CA  . GLU B 2 26  ? 2.959   -15.093 -15.498 1.00 96.55 26  B 1 
ATOM 1900 C C   . GLU B 2 26  ? 3.485   -15.857 -14.280 1.00 97.13 26  B 1 
ATOM 1901 O O   . GLU B 2 26  ? 3.661   -15.298 -13.202 1.00 95.88 26  B 1 
ATOM 1902 C CB  . GLU B 2 26  ? 4.138   -14.452 -16.249 1.00 95.03 26  B 1 
ATOM 1903 C CG  . GLU B 2 26  ? 3.744   -13.766 -17.556 1.00 89.85 26  B 1 
ATOM 1904 C CD  . GLU B 2 26  ? 3.209   -12.339 -17.387 1.00 86.05 26  B 1 
ATOM 1905 O OE1 . GLU B 2 26  ? 2.791   -11.745 -18.411 1.00 79.66 26  B 1 
ATOM 1906 O OE2 . GLU B 2 26  ? 3.264   -11.762 -16.283 1.00 78.29 26  B 1 
ATOM 1907 N N   . VAL B 2 27  ? 3.770   -17.141 -14.482 1.00 97.74 27  B 1 
ATOM 1908 C CA  . VAL B 2 27  ? 4.312   -18.038 -13.464 1.00 97.88 27  B 1 
ATOM 1909 C C   . VAL B 2 27  ? 5.712   -18.469 -13.867 1.00 98.09 27  B 1 
ATOM 1910 O O   . VAL B 2 27  ? 5.888   -19.082 -14.919 1.00 96.88 27  B 1 
ATOM 1911 C CB  . VAL B 2 27  ? 3.392   -19.254 -13.243 1.00 97.02 27  B 1 
ATOM 1912 C CG1 . VAL B 2 27  ? 3.941   -20.163 -12.139 1.00 94.45 27  B 1 
ATOM 1913 C CG2 . VAL B 2 27  ? 1.985   -18.821 -12.829 1.00 93.65 27  B 1 
ATOM 1914 N N   . TYR B 2 28  ? 6.699   -18.175 -13.033 1.00 98.00 28  B 1 
ATOM 1915 C CA  . TYR B 2 28  ? 8.100   -18.507 -13.232 1.00 98.11 28  B 1 
ATOM 1916 C C   . TYR B 2 28  ? 8.491   -19.603 -12.248 1.00 98.01 28  B 1 
ATOM 1917 O O   . TYR B 2 28  ? 8.457   -19.386 -11.038 1.00 96.74 28  B 1 
ATOM 1918 C CB  . TYR B 2 28  ? 8.968   -17.257 -13.037 1.00 97.96 28  B 1 
ATOM 1919 C CG  . TYR B 2 28  ? 8.635   -16.124 -13.978 1.00 97.93 28  B 1 
ATOM 1920 C CD1 . TYR B 2 28  ? 9.352   -15.963 -15.180 1.00 95.90 28  B 1 
ATOM 1921 C CD2 . TYR B 2 28  ? 7.589   -15.226 -13.682 1.00 95.93 28  B 1 
ATOM 1922 C CE1 . TYR B 2 28  ? 9.018   -14.943 -16.078 1.00 94.95 28  B 1 
ATOM 1923 C CE2 . TYR B 2 28  ? 7.234   -14.211 -14.580 1.00 95.11 28  B 1 
ATOM 1924 C CZ  . TYR B 2 28  ? 7.944   -14.077 -15.791 1.00 95.98 28  B 1 
ATOM 1925 O OH  . TYR B 2 28  ? 7.571   -13.112 -16.688 1.00 94.43 28  B 1 
ATOM 1926 N N   . ARG B 2 29  ? 8.870   -20.786 -12.741 1.00 98.04 29  B 1 
ATOM 1927 C CA  . ARG B 2 29  ? 9.362   -21.888 -11.914 1.00 98.04 29  B 1 
ATOM 1928 C C   . ARG B 2 29  ? 10.819  -22.165 -12.243 1.00 98.07 29  B 1 
ATOM 1929 O O   . ARG B 2 29  ? 11.130  -22.486 -13.376 1.00 96.49 29  B 1 
ATOM 1930 C CB  . ARG B 2 29  ? 8.475   -23.116 -12.121 1.00 97.42 29  B 1 
ATOM 1931 C CG  . ARG B 2 29  ? 8.892   -24.265 -11.180 1.00 94.86 29  B 1 
ATOM 1932 C CD  . ARG B 2 29  ? 8.005   -25.487 -11.403 1.00 91.24 29  B 1 
ATOM 1933 N NE  . ARG B 2 29  ? 8.389   -26.583 -10.498 1.00 85.56 29  B 1 
ATOM 1934 C CZ  . ARG B 2 29  ? 8.095   -27.870 -10.646 1.00 80.93 29  B 1 
ATOM 1935 N NH1 . ARG B 2 29  ? 7.387   -28.300 -11.651 1.00 71.54 29  B 1 
ATOM 1936 N NH2 . ARG B 2 29  ? 8.520   -28.737 -9.776  1.00 76.13 29  B 1 
ATOM 1937 N N   . GLY B 2 30  ? 11.700  -22.086 -11.243 1.00 97.76 30  B 1 
ATOM 1938 C CA  . GLY B 2 30  ? 13.119  -22.310 -11.434 1.00 97.67 30  B 1 
ATOM 1939 C C   . GLY B 2 30  ? 13.902  -22.255 -10.131 1.00 97.92 30  B 1 
ATOM 1940 O O   . GLY B 2 30  ? 13.331  -22.098 -9.056  1.00 96.88 30  B 1 
ATOM 1941 N N   . LYS B 2 31  ? 15.224  -22.388 -10.213 1.00 98.05 31  B 1 
ATOM 1942 C CA  . LYS B 2 31  ? 16.107  -22.305 -9.050  1.00 98.06 31  B 1 
ATOM 1943 C C   . LYS B 2 31  ? 16.230  -20.851 -8.598  1.00 98.07 31  B 1 
ATOM 1944 O O   . LYS B 2 31  ? 16.641  -20.009 -9.384  1.00 96.94 31  B 1 
ATOM 1945 C CB  . LYS B 2 31  ? 17.457  -22.937 -9.403  1.00 97.45 31  B 1 
ATOM 1946 C CG  . LYS B 2 31  ? 18.376  -23.037 -8.179  1.00 94.00 31  B 1 
ATOM 1947 C CD  . LYS B 2 31  ? 19.699  -23.738 -8.549  1.00 88.72 31  B 1 
ATOM 1948 C CE  . LYS B 2 31  ? 20.583  -23.819 -7.308  1.00 81.45 31  B 1 
ATOM 1949 N NZ  . LYS B 2 31  ? 21.893  -24.473 -7.563  1.00 72.25 31  B 1 
ATOM 1950 N N   . LEU B 2 32  ? 15.923  -20.571 -7.332  1.00 97.76 32  B 1 
ATOM 1951 C CA  . LEU B 2 32  ? 16.199  -19.274 -6.722  1.00 97.83 32  B 1 
ATOM 1952 C C   . LEU B 2 32  ? 17.703  -19.162 -6.446  1.00 97.66 32  B 1 
ATOM 1953 O O   . LEU B 2 32  ? 18.235  -19.942 -5.668  1.00 96.61 32  B 1 
ATOM 1954 C CB  . LEU B 2 32  ? 15.358  -19.127 -5.455  1.00 97.58 32  B 1 
ATOM 1955 C CG  . LEU B 2 32  ? 15.502  -17.771 -4.748  1.00 96.98 32  B 1 
ATOM 1956 C CD1 . LEU B 2 32  ? 15.014  -16.608 -5.608  1.00 94.56 32  B 1 
ATOM 1957 C CD2 . LEU B 2 32  ? 14.688  -17.776 -3.456  1.00 94.38 32  B 1 
ATOM 1958 N N   . ILE B 2 33  ? 18.384  -18.237 -7.114  1.00 97.51 33  B 1 
ATOM 1959 C CA  . ILE B 2 33  ? 19.820  -18.000 -6.924  1.00 97.08 33  B 1 
ATOM 1960 C C   . ILE B 2 33  ? 20.040  -17.078 -5.733  1.00 96.95 33  B 1 
ATOM 1961 O O   . ILE B 2 33  ? 20.875  -17.360 -4.884  1.00 95.11 33  B 1 
ATOM 1962 C CB  . ILE B 2 33  ? 20.451  -17.427 -8.197  1.00 96.14 33  B 1 
ATOM 1963 C CG1 . ILE B 2 33  ? 20.285  -18.378 -9.417  1.00 92.18 33  B 1 
ATOM 1964 C CG2 . ILE B 2 33  ? 21.927  -17.087 -8.005  1.00 91.69 33  B 1 
ATOM 1965 C CD1 . ILE B 2 33  ? 20.928  -19.763 -9.225  1.00 80.62 33  B 1 
ATOM 1966 N N   . GLU B 2 34  ? 19.277  -15.989 -5.685  1.00 96.67 34  B 1 
ATOM 1967 C CA  . GLU B 2 34  ? 19.441  -14.942 -4.691  1.00 96.33 34  B 1 
ATOM 1968 C C   . GLU B 2 34  ? 18.107  -14.220 -4.486  1.00 96.72 34  B 1 
ATOM 1969 O O   . GLU B 2 34  ? 17.372  -13.957 -5.439  1.00 95.14 34  B 1 
ATOM 1970 C CB  . GLU B 2 34  ? 20.537  -13.991 -5.190  1.00 94.12 34  B 1 
ATOM 1971 C CG  . GLU B 2 34  ? 20.980  -12.961 -4.154  1.00 84.84 34  B 1 
ATOM 1972 C CD  . GLU B 2 34  ? 22.245  -12.205 -4.619  1.00 80.30 34  B 1 
ATOM 1973 O OE1 . GLU B 2 34  ? 22.778  -11.414 -3.814  1.00 73.55 34  B 1 
ATOM 1974 O OE2 . GLU B 2 34  ? 22.722  -12.419 -5.771  1.00 72.01 34  B 1 
ATOM 1975 N N   . ALA B 2 35  ? 17.797  -13.909 -3.235  1.00 96.82 35  B 1 
ATOM 1976 C CA  . ALA B 2 35  ? 16.667  -13.082 -2.865  1.00 96.82 35  B 1 
ATOM 1977 C C   . ALA B 2 35  ? 17.141  -11.905 -2.017  1.00 96.68 35  B 1 
ATOM 1978 O O   . ALA B 2 35  ? 17.973  -12.045 -1.125  1.00 94.34 35  B 1 
ATOM 1979 C CB  . ALA B 2 35  ? 15.632  -13.943 -2.125  1.00 95.91 35  B 1 
ATOM 1980 N N   . GLU B 2 36  ? 16.580  -10.723 -2.261  1.00 96.66 36  B 1 
ATOM 1981 C CA  . GLU B 2 36  ? 16.878  -9.518  -1.498  1.00 96.21 36  B 1 
ATOM 1982 C C   . GLU B 2 36  ? 15.795  -9.227  -0.448  1.00 96.18 36  B 1 
ATOM 1983 O O   . GLU B 2 36  ? 14.655  -9.690  -0.540  1.00 94.05 36  B 1 
ATOM 1984 C CB  . GLU B 2 36  ? 17.029  -8.329  -2.460  1.00 94.86 36  B 1 
ATOM 1985 C CG  . GLU B 2 36  ? 18.170  -8.442  -3.476  1.00 91.42 36  B 1 
ATOM 1986 C CD  . GLU B 2 36  ? 18.084  -7.298  -4.491  1.00 90.35 36  B 1 
ATOM 1987 O OE1 . GLU B 2 36  ? 18.145  -7.560  -5.706  1.00 84.54 36  B 1 
ATOM 1988 O OE2 . GLU B 2 36  ? 17.842  -6.141  -4.084  1.00 84.64 36  B 1 
ATOM 1989 N N   . ASP B 2 37  ? 16.119  -8.352  0.517   1.00 95.63 37  B 1 
ATOM 1990 C CA  . ASP B 2 37  ? 15.186  -7.917  1.575   1.00 95.37 37  B 1 
ATOM 1991 C C   . ASP B 2 37  ? 13.881  -7.283  1.050   1.00 95.42 37  B 1 
ATOM 1992 O O   . ASP B 2 37  ? 12.847  -7.282  1.727   1.00 92.38 37  B 1 
ATOM 1993 C CB  . ASP B 2 37  ? 15.889  -6.861  2.442   1.00 93.83 37  B 1 
ATOM 1994 C CG  . ASP B 2 37  ? 16.917  -7.407  3.433   1.00 89.89 37  B 1 
ATOM 1995 O OD1 . ASP B 2 37  ? 17.108  -8.635  3.495   1.00 83.72 37  B 1 
ATOM 1996 O OD2 . ASP B 2 37  ? 17.430  -6.571  4.216   1.00 83.76 37  B 1 
ATOM 1997 N N   . ASN B 2 38  ? 13.907  -6.719  -0.156  1.00 95.27 38  B 1 
ATOM 1998 C CA  . ASN B 2 38  ? 12.756  -6.147  -0.847  1.00 95.14 38  B 1 
ATOM 1999 C C   . ASN B 2 38  ? 11.987  -7.169  -1.711  1.00 96.17 38  B 1 
ATOM 2000 O O   . ASN B 2 38  ? 11.071  -6.789  -2.427  1.00 92.97 38  B 1 
ATOM 2001 C CB  . ASN B 2 38  ? 13.223  -4.899  -1.628  1.00 92.49 38  B 1 
ATOM 2002 C CG  . ASN B 2 38  ? 14.202  -5.237  -2.738  1.00 89.54 38  B 1 
ATOM 2003 O OD1 . ASN B 2 38  ? 14.407  -6.378  -3.088  1.00 73.87 38  B 1 
ATOM 2004 N ND2 . ASN B 2 38  ? 14.830  -4.254  -3.341  1.00 79.33 38  B 1 
ATOM 2005 N N   . MET B 2 39  ? 12.333  -8.444  -1.617  1.00 96.08 39  B 1 
ATOM 2006 C CA  . MET B 2 39  ? 11.836  -9.578  -2.399  1.00 96.80 39  B 1 
ATOM 2007 C C   . MET B 2 39  ? 12.202  -9.542  -3.889  1.00 97.23 39  B 1 
ATOM 2008 O O   . MET B 2 39  ? 11.577  -10.267 -4.660  1.00 95.65 39  B 1 
ATOM 2009 C CB  . MET B 2 39  ? 10.323  -9.805  -2.206  1.00 95.80 39  B 1 
ATOM 2010 C CG  . MET B 2 39  ? 9.856   -9.897  -0.756  1.00 93.09 39  B 1 
ATOM 2011 S SD  . MET B 2 39  ? 8.045   -10.011 -0.573  1.00 90.33 39  B 1 
ATOM 2012 C CE  . MET B 2 39  ? 7.699   -11.509 -1.524  1.00 82.07 39  B 1 
ATOM 2013 N N   . ASN B 2 40  ? 13.193  -8.755  -4.334  1.00 97.20 40  B 1 
ATOM 2014 C CA  . ASN B 2 40  ? 13.748  -8.972  -5.667  1.00 97.20 40  B 1 
ATOM 2015 C C   . ASN B 2 40  ? 14.338  -10.379 -5.717  1.00 97.28 40  B 1 
ATOM 2016 O O   . ASN B 2 40  ? 15.011  -10.795 -4.779  1.00 96.02 40  B 1 
ATOM 2017 C CB  . ASN B 2 40  ? 14.823  -7.936  -6.009  1.00 96.84 40  B 1 
ATOM 2018 C CG  . ASN B 2 40  ? 14.343  -6.499  -6.048  1.00 96.06 40  B 1 
ATOM 2019 O OD1 . ASN B 2 40  ? 13.207  -6.167  -6.316  1.00 90.85 40  B 1 
ATOM 2020 N ND2 . ASN B 2 40  ? 15.260  -5.579  -5.799  1.00 90.72 40  B 1 
ATOM 2021 N N   . CYS B 2 41  ? 14.055  -11.125 -6.778  1.00 97.34 41  B 1 
ATOM 2022 C CA  . CYS B 2 41  ? 14.479  -12.512 -6.899  1.00 97.50 41  B 1 
ATOM 2023 C C   . CYS B 2 41  ? 15.261  -12.704 -8.196  1.00 97.79 41  B 1 
ATOM 2024 O O   . CYS B 2 41  ? 14.721  -12.478 -9.277  1.00 96.51 41  B 1 
ATOM 2025 C CB  . CYS B 2 41  ? 13.256  -13.426 -6.853  1.00 96.79 41  B 1 
ATOM 2026 S SG  . CYS B 2 41  ? 12.461  -13.371 -5.209  1.00 93.79 41  B 1 
ATOM 2027 N N   . GLN B 2 42  ? 16.490  -13.182 -8.075  1.00 97.25 42  B 1 
ATOM 2028 C CA  . GLN B 2 42  ? 17.238  -13.722 -9.197  1.00 97.29 42  B 1 
ATOM 2029 C C   . GLN B 2 42  ? 16.968  -15.220 -9.295  1.00 97.21 42  B 1 
ATOM 2030 O O   . GLN B 2 42  ? 17.144  -15.954 -8.327  1.00 96.11 42  B 1 
ATOM 2031 C CB  . GLN B 2 42  ? 18.730  -13.406 -9.048  1.00 96.35 42  B 1 
ATOM 2032 C CG  . GLN B 2 42  ? 19.490  -13.793 -10.323 1.00 91.18 42  B 1 
ATOM 2033 C CD  . GLN B 2 42  ? 21.010  -13.656 -10.206 1.00 88.04 42  B 1 
ATOM 2034 O OE1 . GLN B 2 42  ? 21.571  -13.115 -9.275  1.00 78.71 42  B 1 
ATOM 2035 N NE2 . GLN B 2 42  ? 21.737  -14.162 -11.177 1.00 75.88 42  B 1 
ATOM 2036 N N   . MET B 2 43  ? 16.557  -15.688 -10.466 1.00 97.51 43  B 1 
ATOM 2037 C CA  . MET B 2 43  ? 16.257  -17.090 -10.727 1.00 97.62 43  B 1 
ATOM 2038 C C   . MET B 2 43  ? 17.018  -17.596 -11.947 1.00 97.69 43  B 1 
ATOM 2039 O O   . MET B 2 43  ? 17.363  -16.823 -12.840 1.00 96.45 43  B 1 
ATOM 2040 C CB  . MET B 2 43  ? 14.743  -17.279 -10.894 1.00 97.13 43  B 1 
ATOM 2041 C CG  . MET B 2 43  ? 13.921  -16.874 -9.665  1.00 95.04 43  B 1 
ATOM 2042 S SD  . MET B 2 43  ? 12.123  -17.070 -9.863  1.00 92.76 43  B 1 
ATOM 2043 C CE  . MET B 2 43  ? 11.979  -18.859 -9.970  1.00 83.97 43  B 1 
ATOM 2044 N N   . SER B 2 44  ? 17.258  -18.912 -12.007 1.00 97.27 44  B 1 
ATOM 2045 C CA  . SER B 2 44  ? 17.904  -19.586 -13.128 1.00 97.03 44  B 1 
ATOM 2046 C C   . SER B 2 44  ? 17.139  -20.831 -13.565 1.00 97.25 44  B 1 
ATOM 2047 O O   . SER B 2 44  ? 16.385  -21.409 -12.781 1.00 95.55 44  B 1 
ATOM 2048 C CB  . SER B 2 44  ? 19.351  -19.951 -12.776 1.00 94.96 44  B 1 
ATOM 2049 O OG  . SER B 2 44  ? 19.406  -20.924 -11.762 1.00 83.03 44  B 1 
ATOM 2050 N N   . ASN B 2 45  ? 17.370  -21.286 -14.808 1.00 97.02 45  B 1 
ATOM 2051 C CA  . ASN B 2 45  ? 16.757  -22.476 -15.399 1.00 97.12 45  B 1 
ATOM 2052 C C   . ASN B 2 45  ? 15.239  -22.482 -15.200 1.00 97.22 45  B 1 
ATOM 2053 O O   . ASN B 2 45  ? 14.677  -23.309 -14.470 1.00 94.58 45  B 1 
ATOM 2054 C CB  . ASN B 2 45  ? 17.451  -23.742 -14.878 1.00 95.63 45  B 1 
ATOM 2055 C CG  . ASN B 2 45  ? 18.906  -23.828 -15.293 1.00 88.60 45  B 1 
ATOM 2056 O OD1 . ASN B 2 45  ? 19.357  -23.226 -16.239 1.00 79.46 45  B 1 
ATOM 2057 N ND2 . ASN B 2 45  ? 19.695  -24.600 -14.581 1.00 78.10 45  B 1 
ATOM 2058 N N   . ILE B 2 46  ? 14.585  -21.496 -15.797 1.00 97.15 46  B 1 
ATOM 2059 C CA  . ILE B 2 46  ? 13.199  -21.167 -15.520 1.00 97.01 46  B 1 
ATOM 2060 C C   . ILE B 2 46  ? 12.294  -21.707 -16.610 1.00 97.30 46  B 1 
ATOM 2061 O O   . ILE B 2 46  ? 12.471  -21.420 -17.787 1.00 96.06 46  B 1 
ATOM 2062 C CB  . ILE B 2 46  ? 13.023  -19.652 -15.353 1.00 95.54 46  B 1 
ATOM 2063 C CG1 . ILE B 2 46  ? 13.830  -19.181 -14.138 1.00 88.81 46  B 1 
ATOM 2064 C CG2 . ILE B 2 46  ? 11.541  -19.247 -15.184 1.00 88.33 46  B 1 
ATOM 2065 C CD1 . ILE B 2 46  ? 14.168  -17.725 -14.237 1.00 81.47 46  B 1 
ATOM 2066 N N   . THR B 2 47  ? 11.252  -22.413 -16.186 1.00 97.98 47  B 1 
ATOM 2067 C CA  . THR B 2 47  ? 10.072  -22.665 -17.006 1.00 98.09 47  B 1 
ATOM 2068 C C   . THR B 2 47  ? 9.058   -21.565 -16.718 1.00 97.98 47  B 1 
ATOM 2069 O O   . THR B 2 47  ? 8.494   -21.511 -15.623 1.00 96.71 47  B 1 
ATOM 2070 C CB  . THR B 2 47  ? 9.488   -24.045 -16.701 1.00 97.16 47  B 1 
ATOM 2071 O OG1 . THR B 2 47  ? 10.482  -25.042 -16.814 1.00 88.62 47  B 1 
ATOM 2072 C CG2 . THR B 2 47  ? 8.375   -24.403 -17.675 1.00 84.69 47  B 1 
ATOM 2073 N N   . VAL B 2 48  ? 8.828   -20.680 -17.686 1.00 97.62 48  B 1 
ATOM 2074 C CA  . VAL B 2 48  ? 7.791   -19.652 -17.597 1.00 97.61 48  B 1 
ATOM 2075 C C   . VAL B 2 48  ? 6.511   -20.134 -18.250 1.00 97.70 48  B 1 
ATOM 2076 O O   . VAL B 2 48  ? 6.529   -20.647 -19.367 1.00 96.59 48  B 1 
ATOM 2077 C CB  . VAL B 2 48  ? 8.274   -18.292 -18.140 1.00 96.13 48  B 1 
ATOM 2078 C CG1 . VAL B 2 48  ? 8.613   -18.296 -19.623 1.00 91.08 48  B 1 
ATOM 2079 C CG2 . VAL B 2 48  ? 7.230   -17.198 -17.881 1.00 89.84 48  B 1 
ATOM 2080 N N   . THR B 2 49  ? 5.391   -19.969 -17.562 1.00 97.73 49  B 1 
ATOM 2081 C CA  . THR B 2 49  ? 4.048   -20.167 -18.110 1.00 97.69 49  B 1 
ATOM 2082 C C   . THR B 2 49  ? 3.392   -18.800 -18.257 1.00 97.58 49  B 1 
ATOM 2083 O O   . THR B 2 49  ? 3.122   -18.129 -17.264 1.00 95.93 49  B 1 
ATOM 2084 C CB  . THR B 2 49  ? 3.203   -21.091 -17.233 1.00 96.80 49  B 1 
ATOM 2085 O OG1 . THR B 2 49  ? 3.897   -22.284 -16.962 1.00 89.45 49  B 1 
ATOM 2086 C CG2 . THR B 2 49  ? 1.892   -21.482 -17.920 1.00 86.75 49  B 1 
ATOM 2087 N N   . TYR B 2 50  ? 3.149   -18.389 -19.497 1.00 96.46 50  B 1 
ATOM 2088 C CA  . TYR B 2 50  ? 2.468   -17.135 -19.800 1.00 95.94 50  B 1 
ATOM 2089 C C   . TYR B 2 50  ? 0.965   -17.243 -19.514 1.00 95.64 50  B 1 
ATOM 2090 O O   . TYR B 2 50  ? 0.392   -18.318 -19.367 1.00 93.04 50  B 1 
ATOM 2091 C CB  . TYR B 2 50  ? 2.740   -16.740 -21.251 1.00 95.08 50  B 1 
ATOM 2092 C CG  . TYR B 2 50  ? 4.194   -16.429 -21.527 1.00 95.23 50  B 1 
ATOM 2093 C CD1 . TYR B 2 50  ? 4.793   -15.261 -21.011 1.00 90.49 50  B 1 
ATOM 2094 C CD2 . TYR B 2 50  ? 4.973   -17.313 -22.293 1.00 90.29 50  B 1 
ATOM 2095 C CE1 . TYR B 2 50  ? 6.145   -14.974 -21.257 1.00 88.98 50  B 1 
ATOM 2096 C CE2 . TYR B 2 50  ? 6.332   -17.036 -22.550 1.00 88.41 50  B 1 
ATOM 2097 C CZ  . TYR B 2 50  ? 6.905   -15.869 -22.029 1.00 91.01 50  B 1 
ATOM 2098 O OH  . TYR B 2 50  ? 8.232   -15.594 -22.276 1.00 89.11 50  B 1 
ATOM 2099 N N   . ARG B 2 51  ? 0.303   -16.093 -19.471 1.00 95.14 51  B 1 
ATOM 2100 C CA  . ARG B 2 51  ? -1.137  -16.017 -19.174 1.00 94.26 51  B 1 
ATOM 2101 C C   . ARG B 2 51  ? -2.021  -16.725 -20.210 1.00 94.19 51  B 1 
ATOM 2102 O O   . ARG B 2 51  ? -3.137  -17.119 -19.882 1.00 88.03 51  B 1 
ATOM 2103 C CB  . ARG B 2 51  ? -1.507  -14.533 -19.033 1.00 91.83 51  B 1 
ATOM 2104 C CG  . ARG B 2 51  ? -2.919  -14.353 -18.458 1.00 82.99 51  B 1 
ATOM 2105 C CD  . ARG B 2 51  ? -3.220  -12.868 -18.278 1.00 77.39 51  B 1 
ATOM 2106 N NE  . ARG B 2 51  ? -4.571  -12.676 -17.716 1.00 71.06 51  B 1 
ATOM 2107 C CZ  . ARG B 2 51  ? -5.195  -11.528 -17.539 1.00 63.34 51  B 1 
ATOM 2108 N NH1 . ARG B 2 51  ? -4.632  -10.389 -17.876 1.00 57.46 51  B 1 
ATOM 2109 N NH2 . ARG B 2 51  ? -6.383  -11.499 -17.024 1.00 56.23 51  B 1 
ATOM 2110 N N   . ASP B 2 52  ? -1.554  -16.866 -21.432 1.00 94.38 52  B 1 
ATOM 2111 C CA  . ASP B 2 52  ? -2.219  -17.590 -22.517 1.00 94.88 52  B 1 
ATOM 2112 C C   . ASP B 2 52  ? -1.948  -19.107 -22.504 1.00 95.72 52  B 1 
ATOM 2113 O O   . ASP B 2 52  ? -2.436  -19.822 -23.375 1.00 91.22 52  B 1 
ATOM 2114 C CB  . ASP B 2 52  ? -1.845  -16.946 -23.861 1.00 92.34 52  B 1 
ATOM 2115 C CG  . ASP B 2 52  ? -0.351  -16.992 -24.183 1.00 87.08 52  B 1 
ATOM 2116 O OD1 . ASP B 2 52  ? 0.435   -17.608 -23.436 1.00 77.38 52  B 1 
ATOM 2117 O OD2 . ASP B 2 52  ? 0.035   -16.378 -25.202 1.00 80.20 52  B 1 
ATOM 2118 N N   . GLY B 2 53  ? -1.194  -19.598 -21.518 1.00 95.09 53  B 1 
ATOM 2119 C CA  . GLY B 2 53  ? -0.848  -21.011 -21.373 1.00 95.57 53  B 1 
ATOM 2120 C C   . GLY B 2 53  ? 0.411   -21.447 -22.127 1.00 96.50 53  B 1 
ATOM 2121 O O   . GLY B 2 53  ? 0.862   -22.575 -21.919 1.00 93.88 53  B 1 
ATOM 2122 N N   . ARG B 2 54  ? 1.013   -20.581 -22.958 1.00 96.77 54  B 1 
ATOM 2123 C CA  . ARG B 2 54  ? 2.301   -20.895 -23.591 1.00 96.70 54  B 1 
ATOM 2124 C C   . ARG B 2 54  ? 3.387   -21.041 -22.544 1.00 97.03 54  B 1 
ATOM 2125 O O   . ARG B 2 54  ? 3.441   -20.290 -21.580 1.00 95.57 54  B 1 
ATOM 2126 C CB  . ARG B 2 54  ? 2.670   -19.841 -24.650 1.00 95.30 54  B 1 
ATOM 2127 C CG  . ARG B 2 54  ? 1.775   -19.989 -25.896 1.00 86.02 54  B 1 
ATOM 2128 C CD  . ARG B 2 54  ? 2.205   -19.031 -27.010 1.00 84.27 54  B 1 
ATOM 2129 N NE  . ARG B 2 54  ? 1.668   -17.684 -26.795 1.00 75.01 54  B 1 
ATOM 2130 C CZ  . ARG B 2 54  ? 1.795   -16.633 -27.587 1.00 68.08 54  B 1 
ATOM 2131 N NH1 . ARG B 2 54  ? 2.534   -16.669 -28.665 1.00 59.87 54  B 1 
ATOM 2132 N NH2 . ARG B 2 54  ? 1.163   -15.536 -27.302 1.00 59.08 54  B 1 
ATOM 2133 N N   . VAL B 2 55  ? 4.284   -22.015 -22.776 1.00 97.60 55  B 1 
ATOM 2134 C CA  . VAL B 2 55  ? 5.421   -22.309 -21.909 1.00 97.72 55  B 1 
ATOM 2135 C C   . VAL B 2 55  ? 6.706   -22.012 -22.680 1.00 97.63 55  B 1 
ATOM 2136 O O   . VAL B 2 55  ? 6.824   -22.382 -23.846 1.00 95.46 55  B 1 
ATOM 2137 C CB  . VAL B 2 55  ? 5.378   -23.750 -21.397 1.00 96.37 55  B 1 
ATOM 2138 C CG1 . VAL B 2 55  ? 6.535   -24.043 -20.432 1.00 90.29 55  B 1 
ATOM 2139 C CG2 . VAL B 2 55  ? 4.075   -24.033 -20.639 1.00 89.91 55  B 1 
ATOM 2140 N N   . ALA B 2 56  ? 7.673   -21.357 -22.023 1.00 97.13 56  B 1 
ATOM 2141 C CA  . ALA B 2 56  ? 8.997   -21.118 -22.556 1.00 96.73 56  B 1 
ATOM 2142 C C   . ALA B 2 56  ? 10.067  -21.447 -21.505 1.00 97.26 56  B 1 
ATOM 2143 O O   . ALA B 2 56  ? 9.781   -21.502 -20.311 1.00 95.47 56  B 1 
ATOM 2144 C CB  . ALA B 2 56  ? 9.096   -19.672 -23.054 1.00 94.72 56  B 1 
ATOM 2145 N N   . GLN B 2 57  ? 11.293  -21.674 -21.961 1.00 96.80 57  B 1 
ATOM 2146 C CA  . GLN B 2 57  ? 12.456  -21.859 -21.100 1.00 96.98 57  B 1 
ATOM 2147 C C   . GLN B 2 57  ? 13.317  -20.597 -21.140 1.00 96.79 57  B 1 
ATOM 2148 O O   . GLN B 2 57  ? 13.575  -20.067 -22.222 1.00 94.08 57  B 1 
ATOM 2149 C CB  . GLN B 2 57  ? 13.266  -23.088 -21.541 1.00 95.71 57  B 1 
ATOM 2150 C CG  . GLN B 2 57  ? 12.481  -24.412 -21.403 1.00 88.60 57  B 1 
ATOM 2151 C CD  . GLN B 2 57  ? 12.136  -24.773 -19.954 1.00 85.58 57  B 1 
ATOM 2152 O OE1 . GLN B 2 57  ? 12.681  -24.250 -18.993 1.00 76.68 57  B 1 
ATOM 2153 N NE2 . GLN B 2 57  ? 11.221  -25.685 -19.745 1.00 74.38 57  B 1 
ATOM 2154 N N   . LEU B 2 58  ? 13.747  -20.131 -19.963 1.00 96.78 58  B 1 
ATOM 2155 C CA  . LEU B 2 58  ? 14.611  -18.965 -19.799 1.00 96.47 58  B 1 
ATOM 2156 C C   . LEU B 2 58  ? 15.815  -19.375 -18.933 1.00 96.57 58  B 1 
ATOM 2157 O O   . LEU B 2 58  ? 15.660  -20.140 -17.989 1.00 94.59 58  B 1 
ATOM 2158 C CB  . LEU B 2 58  ? 13.835  -17.808 -19.147 1.00 95.55 58  B 1 
ATOM 2159 C CG  . LEU B 2 58  ? 12.499  -17.419 -19.817 1.00 94.38 58  B 1 
ATOM 2160 C CD1 . LEU B 2 58  ? 11.829  -16.291 -19.016 1.00 89.81 58  B 1 
ATOM 2161 C CD2 . LEU B 2 58  ? 12.677  -16.936 -21.243 1.00 89.37 58  B 1 
ATOM 2162 N N   . GLU B 2 59  ? 17.012  -18.854 -19.250 1.00 96.59 59  B 1 
ATOM 2163 C CA  . GLU B 2 59  ? 18.215  -19.220 -18.492 1.00 96.24 59  B 1 
ATOM 2164 C C   . GLU B 2 59  ? 18.332  -18.440 -17.179 1.00 96.44 59  B 1 
ATOM 2165 O O   . GLU B 2 59  ? 18.488  -19.027 -16.112 1.00 93.53 59  B 1 
ATOM 2166 C CB  . GLU B 2 59  ? 19.482  -19.022 -19.329 1.00 94.31 59  B 1 
ATOM 2167 C CG  . GLU B 2 59  ? 19.620  -19.995 -20.513 1.00 82.23 59  B 1 
ATOM 2168 C CD  . GLU B 2 59  ? 21.036  -20.018 -21.093 1.00 73.48 59  B 1 
ATOM 2169 O OE1 . GLU B 2 59  ? 21.377  -21.013 -21.787 1.00 66.00 59  B 1 
ATOM 2170 O OE2 . GLU B 2 59  ? 21.838  -19.089 -20.813 1.00 64.08 59  B 1 
ATOM 2171 N N   . GLN B 2 60  ? 18.279  -17.114 -17.256 1.00 96.36 60  B 1 
ATOM 2172 C CA  . GLN B 2 60  ? 18.485  -16.211 -16.120 1.00 96.48 60  B 1 
ATOM 2173 C C   . GLN B 2 60  ? 17.431  -15.105 -16.142 1.00 96.93 60  B 1 
ATOM 2174 O O   . GLN B 2 60  ? 17.279  -14.403 -17.137 1.00 94.90 60  B 1 
ATOM 2175 C CB  . GLN B 2 60  ? 19.891  -15.602 -16.183 1.00 94.47 60  B 1 
ATOM 2176 C CG  . GLN B 2 60  ? 21.012  -16.578 -15.813 1.00 85.32 60  B 1 
ATOM 2177 C CD  . GLN B 2 60  ? 21.073  -16.910 -14.317 1.00 82.05 60  B 1 
ATOM 2178 O OE1 . GLN B 2 60  ? 20.456  -16.282 -13.470 1.00 73.79 60  B 1 
ATOM 2179 N NE2 . GLN B 2 60  ? 21.848  -17.890 -13.938 1.00 70.31 60  B 1 
ATOM 2180 N N   . VAL B 2 61  ? 16.746  -14.932 -15.020 1.00 97.34 61  B 1 
ATOM 2181 C CA  . VAL B 2 61  ? 15.722  -13.900 -14.856 1.00 97.54 61  B 1 
ATOM 2182 C C   . VAL B 2 61  ? 15.916  -13.186 -13.531 1.00 97.74 61  B 1 
ATOM 2183 O O   . VAL B 2 61  ? 16.221  -13.801 -12.513 1.00 96.66 61  B 1 
ATOM 2184 C CB  . VAL B 2 61  ? 14.304  -14.492 -14.981 1.00 96.14 61  B 1 
ATOM 2185 C CG1 . VAL B 2 61  ? 13.193  -13.504 -14.635 1.00 89.60 61  B 1 
ATOM 2186 C CG2 . VAL B 2 61  ? 14.048  -14.967 -16.412 1.00 88.84 61  B 1 
ATOM 2187 N N   . TYR B 2 62  ? 15.680  -11.875 -13.523 1.00 97.68 62  B 1 
ATOM 2188 C CA  . TYR B 2 62  ? 15.595  -11.072 -12.314 1.00 97.82 62  B 1 
ATOM 2189 C C   . TYR B 2 62  ? 14.202  -10.449 -12.211 1.00 97.81 62  B 1 
ATOM 2190 O O   . TYR B 2 62  ? 13.797  -9.670  -13.072 1.00 96.96 62  B 1 
ATOM 2191 C CB  . TYR B 2 62  ? 16.718  -10.043 -12.313 1.00 97.57 62  B 1 
ATOM 2192 C CG  . TYR B 2 62  ? 16.818  -9.240  -11.040 1.00 97.54 62  B 1 
ATOM 2193 C CD1 . TYR B 2 62  ? 16.039  -8.082  -10.861 1.00 95.49 62  B 1 
ATOM 2194 C CD2 . TYR B 2 62  ? 17.732  -9.630  -10.044 1.00 95.55 62  B 1 
ATOM 2195 C CE1 . TYR B 2 62  ? 16.193  -7.299  -9.713  1.00 94.89 62  B 1 
ATOM 2196 C CE2 . TYR B 2 62  ? 17.902  -8.850  -8.899  1.00 94.82 62  B 1 
ATOM 2197 C CZ  . TYR B 2 62  ? 17.139  -7.677  -8.734  1.00 95.83 62  B 1 
ATOM 2198 O OH  . TYR B 2 62  ? 17.340  -6.869  -7.642  1.00 94.52 62  B 1 
ATOM 2199 N N   . ILE B 2 63  ? 13.454  -10.804 -11.177 1.00 97.96 63  B 1 
ATOM 2200 C CA  . ILE B 2 63  ? 12.075  -10.367 -10.962 1.00 98.12 63  B 1 
ATOM 2201 C C   . ILE B 2 63  ? 12.054  -9.317  -9.860  1.00 98.17 63  B 1 
ATOM 2202 O O   . ILE B 2 63  ? 12.521  -9.554  -8.750  1.00 97.30 63  B 1 
ATOM 2203 C CB  . ILE B 2 63  ? 11.139  -11.548 -10.643 1.00 97.91 63  B 1 
ATOM 2204 C CG1 . ILE B 2 63  ? 11.266  -12.674 -11.700 1.00 96.18 63  B 1 
ATOM 2205 C CG2 . ILE B 2 63  ? 9.680   -11.048 -10.559 1.00 96.36 63  B 1 
ATOM 2206 C CD1 . ILE B 2 63  ? 10.418  -13.915 -11.402 1.00 90.77 63  B 1 
ATOM 2207 N N   . ARG B 2 64  ? 11.457  -8.151  -10.134 1.00 97.73 64  B 1 
ATOM 2208 C CA  . ARG B 2 64  ? 11.323  -7.096  -9.136  1.00 97.97 64  B 1 
ATOM 2209 C C   . ARG B 2 64  ? 10.329  -7.516  -8.041  1.00 97.90 64  B 1 
ATOM 2210 O O   . ARG B 2 64  ? 9.161   -7.776  -8.343  1.00 96.48 64  B 1 
ATOM 2211 C CB  . ARG B 2 64  ? 10.925  -5.785  -9.825  1.00 97.15 64  B 1 
ATOM 2212 C CG  . ARG B 2 64  ? 10.896  -4.599  -8.844  1.00 95.32 64  B 1 
ATOM 2213 C CD  . ARG B 2 64  ? 10.479  -3.330  -9.579  1.00 92.98 64  B 1 
ATOM 2214 N NE  . ARG B 2 64  ? 10.321  -2.177  -8.667  1.00 90.37 64  B 1 
ATOM 2215 C CZ  . ARG B 2 64  ? 11.180  -1.182  -8.478  1.00 90.50 64  B 1 
ATOM 2216 N NH1 . ARG B 2 64  ? 12.328  -1.125  -9.074  1.00 81.88 64  B 1 
ATOM 2217 N NH2 . ARG B 2 64  ? 10.892  -0.204  -7.689  1.00 85.48 64  B 1 
ATOM 2218 N N   . GLY B 2 65  ? 10.743  -7.452  -6.787  1.00 97.49 65  B 1 
ATOM 2219 C CA  . GLY B 2 65  ? 9.932   -7.866  -5.642  1.00 97.32 65  B 1 
ATOM 2220 C C   . GLY B 2 65  ? 8.561   -7.203  -5.562  1.00 97.42 65  B 1 
ATOM 2221 O O   . GLY B 2 65  ? 7.563   -7.869  -5.308  1.00 96.12 65  B 1 
ATOM 2222 N N   . SER B 2 66  ? 8.455   -5.905  -5.879  1.00 97.71 66  B 1 
ATOM 2223 C CA  . SER B 2 66  ? 7.171   -5.188  -5.887  1.00 97.41 66  B 1 
ATOM 2224 C C   . SER B 2 66  ? 6.170   -5.669  -6.941  1.00 97.41 66  B 1 
ATOM 2225 O O   . SER B 2 66  ? 5.003   -5.288  -6.885  1.00 95.37 66  B 1 
ATOM 2226 C CB  . SER B 2 66  ? 7.402   -3.681  -6.044  1.00 96.16 66  B 1 
ATOM 2227 O OG  . SER B 2 66  ? 7.949   -3.382  -7.309  1.00 87.24 66  B 1 
ATOM 2228 N N   . LYS B 2 67  ? 6.606   -6.490  -7.896  1.00 97.90 67  B 1 
ATOM 2229 C CA  . LYS B 2 67  ? 5.784   -7.081  -8.950  1.00 97.80 67  B 1 
ATOM 2230 C C   . LYS B 2 67  ? 5.471   -8.560  -8.710  1.00 97.87 67  B 1 
ATOM 2231 O O   . LYS B 2 67  ? 4.788   -9.165  -9.526  1.00 95.89 67  B 1 
ATOM 2232 C CB  . LYS B 2 67  ? 6.446   -6.857  -10.317 1.00 96.97 67  B 1 
ATOM 2233 C CG  . LYS B 2 67  ? 6.733   -5.384  -10.657 1.00 94.51 67  B 1 
ATOM 2234 C CD  . LYS B 2 67  ? 5.470   -4.521  -10.680 1.00 90.18 67  B 1 
ATOM 2235 C CE  . LYS B 2 67  ? 5.845   -3.098  -11.113 1.00 86.23 67  B 1 
ATOM 2236 N NZ  . LYS B 2 67  ? 4.664   -2.223  -11.240 1.00 77.00 67  B 1 
ATOM 2237 N N   . ILE B 2 68  ? 5.937   -9.121  -7.605  1.00 98.08 68  B 1 
ATOM 2238 C CA  . ILE B 2 68  ? 5.603   -10.479 -7.181  1.00 98.07 68  B 1 
ATOM 2239 C C   . ILE B 2 68  ? 4.253   -10.466 -6.472  1.00 98.09 68  B 1 
ATOM 2240 O O   . ILE B 2 68  ? 3.996   -9.626  -5.613  1.00 97.02 68  B 1 
ATOM 2241 C CB  . ILE B 2 68  ? 6.736   -11.066 -6.317  1.00 97.71 68  B 1 
ATOM 2242 C CG1 . ILE B 2 68  ? 8.037   -11.157 -7.147  1.00 96.11 68  B 1 
ATOM 2243 C CG2 . ILE B 2 68  ? 6.344   -12.444 -5.762  1.00 96.19 68  B 1 
ATOM 2244 C CD1 . ILE B 2 68  ? 9.264   -11.619 -6.359  1.00 92.31 68  B 1 
ATOM 2245 N N   . ARG B 2 69  ? 3.377   -11.409 -6.838  1.00 97.99 69  B 1 
ATOM 2246 C CA  . ARG B 2 69  ? 2.122   -11.657 -6.138  1.00 97.60 69  B 1 
ATOM 2247 C C   . ARG B 2 69  ? 2.357   -12.601 -4.963  1.00 97.64 69  B 1 
ATOM 2248 O O   . ARG B 2 69  ? 2.054   -12.241 -3.824  1.00 96.63 69  B 1 
ATOM 2249 C CB  . ARG B 2 69  ? 1.074   -12.189 -7.136  1.00 96.38 69  B 1 
ATOM 2250 C CG  . ARG B 2 69  ? -0.297  -12.356 -6.464  1.00 90.36 69  B 1 
ATOM 2251 C CD  . ARG B 2 69  ? -1.341  -12.823 -7.471  1.00 89.73 69  B 1 
ATOM 2252 N NE  . ARG B 2 69  ? -1.670  -11.785 -8.472  1.00 85.21 69  B 1 
ATOM 2253 C CZ  . ARG B 2 69  ? -1.912  -11.956 -9.751  1.00 81.25 69  B 1 
ATOM 2254 N NH1 . ARG B 2 69  ? -1.886  -13.120 -10.326 1.00 72.57 69  B 1 
ATOM 2255 N NH2 . ARG B 2 69  ? -2.193  -10.932 -10.504 1.00 75.94 69  B 1 
ATOM 2256 N N   . PHE B 2 70  ? 2.919   -13.762 -5.236  1.00 97.91 70  B 1 
ATOM 2257 C CA  . PHE B 2 70  ? 3.323   -14.731 -4.231  1.00 98.17 70  B 1 
ATOM 2258 C C   . PHE B 2 70  ? 4.444   -15.637 -4.748  1.00 98.26 70  B 1 
ATOM 2259 O O   . PHE B 2 70  ? 4.682   -15.727 -5.951  1.00 97.46 70  B 1 
ATOM 2260 C CB  . PHE B 2 70  ? 2.115   -15.561 -3.763  1.00 97.82 70  B 1 
ATOM 2261 C CG  . PHE B 2 70  ? 1.510   -16.445 -4.831  1.00 98.04 70  B 1 
ATOM 2262 C CD1 . PHE B 2 70  ? 0.452   -15.968 -5.622  1.00 96.52 70  B 1 
ATOM 2263 C CD2 . PHE B 2 70  ? 1.979   -17.748 -5.027  1.00 96.15 70  B 1 
ATOM 2264 C CE1 . PHE B 2 70  ? -0.133  -16.793 -6.595  1.00 95.31 70  B 1 
ATOM 2265 C CE2 . PHE B 2 70  ? 1.399   -18.583 -6.000  1.00 95.32 70  B 1 
ATOM 2266 C CZ  . PHE B 2 70  ? 0.342   -18.104 -6.783  1.00 95.87 70  B 1 
ATOM 2267 N N   . LEU B 2 71  ? 5.103   -16.315 -3.817  1.00 98.01 71  B 1 
ATOM 2268 C CA  . LEU B 2 71  ? 6.093   -17.354 -4.078  1.00 98.04 71  B 1 
ATOM 2269 C C   . LEU B 2 71  ? 5.607   -18.671 -3.472  1.00 98.23 71  B 1 
ATOM 2270 O O   . LEU B 2 71  ? 5.081   -18.678 -2.366  1.00 97.17 71  B 1 
ATOM 2271 C CB  . LEU B 2 71  ? 7.441   -16.938 -3.481  1.00 97.20 71  B 1 
ATOM 2272 C CG  . LEU B 2 71  ? 8.091   -15.740 -4.192  1.00 94.12 71  B 1 
ATOM 2273 C CD1 . LEU B 2 71  ? 9.085   -15.028 -3.278  1.00 86.96 71  B 1 
ATOM 2274 C CD2 . LEU B 2 71  ? 8.855   -16.198 -5.437  1.00 86.49 71  B 1 
ATOM 2275 N N   . ILE B 2 72  ? 5.800   -19.776 -4.184  1.00 98.18 72  B 1 
ATOM 2276 C CA  . ILE B 2 72  ? 5.656   -21.133 -3.650  1.00 98.08 72  B 1 
ATOM 2277 C C   . ILE B 2 72  ? 7.059   -21.623 -3.302  1.00 98.05 72  B 1 
ATOM 2278 O O   . ILE B 2 72  ? 7.920   -21.684 -4.181  1.00 97.04 72  B 1 
ATOM 2279 C CB  . ILE B 2 72  ? 4.952   -22.081 -4.629  1.00 97.61 72  B 1 
ATOM 2280 C CG1 . ILE B 2 72  ? 3.613   -21.484 -5.140  1.00 95.59 72  B 1 
ATOM 2281 C CG2 . ILE B 2 72  ? 4.725   -23.445 -3.960  1.00 95.91 72  B 1 
ATOM 2282 C CD1 . ILE B 2 72  ? 2.949   -22.307 -6.247  1.00 90.23 72  B 1 
ATOM 2283 N N   . LEU B 2 73  ? 7.275   -21.941 -2.031  1.00 97.44 73  B 1 
ATOM 2284 C CA  . LEU B 2 73  ? 8.548   -22.369 -1.481  1.00 97.22 73  B 1 
ATOM 2285 C C   . LEU B 2 73  ? 8.557   -23.893 -1.282  1.00 97.09 73  B 1 
ATOM 2286 O O   . LEU B 2 73  ? 7.484   -24.504 -1.214  1.00 94.86 73  B 1 
ATOM 2287 C CB  . LEU B 2 73  ? 8.820   -21.617 -0.170  1.00 96.42 73  B 1 
ATOM 2288 C CG  . LEU B 2 73  ? 8.738   -20.086 -0.243  1.00 95.94 73  B 1 
ATOM 2289 C CD1 . LEU B 2 73  ? 9.095   -19.481 1.111   1.00 92.98 73  B 1 
ATOM 2290 C CD2 . LEU B 2 73  ? 9.691   -19.494 -1.289  1.00 92.36 73  B 1 
ATOM 2291 N N   . PRO B 2 74  ? 9.741   -24.540 -1.156  1.00 96.76 74  B 1 
ATOM 2292 C CA  . PRO B 2 74  ? 9.823   -25.959 -0.858  1.00 96.09 74  B 1 
ATOM 2293 C C   . PRO B 2 74  ? 9.157   -26.301 0.480   1.00 95.99 74  B 1 
ATOM 2294 O O   . PRO B 2 74  ? 9.435   -25.671 1.501   1.00 93.64 74  B 1 
ATOM 2295 C CB  . PRO B 2 74  ? 11.315  -26.297 -0.834  1.00 94.52 74  B 1 
ATOM 2296 C CG  . PRO B 2 74  ? 11.954  -25.193 -1.664  1.00 91.91 74  B 1 
ATOM 2297 C CD  . PRO B 2 74  ? 11.067  -23.989 -1.388  1.00 95.12 74  B 1 
ATOM 2298 N N   . ASP B 2 75  ? 8.344   -27.360 0.504   1.00 94.90 75  B 1 
ATOM 2299 C CA  . ASP B 2 75  ? 7.608   -27.777 1.710   1.00 94.37 75  B 1 
ATOM 2300 C C   . ASP B 2 75  ? 8.509   -28.128 2.903   1.00 94.00 75  B 1 
ATOM 2301 O O   . ASP B 2 75  ? 8.075   -28.024 4.053   1.00 89.19 75  B 1 
ATOM 2302 C CB  . ASP B 2 75  ? 6.717   -28.985 1.391   1.00 91.96 75  B 1 
ATOM 2303 C CG  . ASP B 2 75  ? 5.406   -28.606 0.721   1.00 84.15 75  B 1 
ATOM 2304 O OD1 . ASP B 2 75  ? 4.876   -27.523 1.046   1.00 75.71 75  B 1 
ATOM 2305 O OD2 . ASP B 2 75  ? 4.918   -29.433 -0.071  1.00 74.78 75  B 1 
ATOM 2306 N N   . MET B 2 76  ? 9.757   -28.511 2.674   1.00 94.28 76  B 1 
ATOM 2307 C CA  . MET B 2 76  ? 10.700  -28.795 3.761   1.00 93.34 76  B 1 
ATOM 2308 C C   . MET B 2 76  ? 10.960  -27.582 4.662   1.00 93.80 76  B 1 
ATOM 2309 O O   . MET B 2 76  ? 11.218  -27.748 5.851   1.00 90.55 76  B 1 
ATOM 2310 C CB  . MET B 2 76  ? 12.011  -29.366 3.210   1.00 90.70 76  B 1 
ATOM 2311 C CG  . MET B 2 76  ? 12.689  -28.498 2.150   1.00 81.02 76  B 1 
ATOM 2312 S SD  . MET B 2 76  ? 14.374  -29.007 1.663   1.00 73.99 76  B 1 
ATOM 2313 C CE  . MET B 2 76  ? 14.341  -30.802 1.794   1.00 63.93 76  B 1 
ATOM 2314 N N   . LEU B 2 77  ? 10.809  -26.358 4.149   1.00 93.25 77  B 1 
ATOM 2315 C CA  . LEU B 2 77  ? 10.966  -25.130 4.926   1.00 93.03 77  B 1 
ATOM 2316 C C   . LEU B 2 77  ? 9.830   -24.902 5.934   1.00 92.58 77  B 1 
ATOM 2317 O O   . LEU B 2 77  ? 9.983   -24.089 6.843   1.00 88.90 77  B 1 
ATOM 2318 C CB  . LEU B 2 77  ? 11.108  -23.933 3.977   1.00 92.34 77  B 1 
ATOM 2319 C CG  . LEU B 2 77  ? 12.360  -23.969 3.075   1.00 91.86 77  B 1 
ATOM 2320 C CD1 . LEU B 2 77  ? 12.337  -22.757 2.155   1.00 86.66 77  B 1 
ATOM 2321 C CD2 . LEU B 2 77  ? 13.657  -23.945 3.873   1.00 85.91 77  B 1 
ATOM 2322 N N   . LYS B 2 78  ? 8.720   -25.662 5.868   1.00 92.20 78  B 1 
ATOM 2323 C CA  . LYS B 2 78  ? 7.646   -25.589 6.873   1.00 91.01 78  B 1 
ATOM 2324 C C   . LYS B 2 78  ? 8.126   -25.890 8.291   1.00 90.42 78  B 1 
ATOM 2325 O O   . LYS B 2 78  ? 7.555   -25.405 9.270   1.00 85.80 78  B 1 
ATOM 2326 C CB  . LYS B 2 78  ? 6.476   -26.487 6.447   1.00 88.11 78  B 1 
ATOM 2327 C CG  . LYS B 2 78  ? 6.686   -27.995 6.681   1.00 81.21 78  B 1 
ATOM 2328 C CD  . LYS B 2 78  ? 5.571   -28.776 5.987   1.00 80.76 78  B 1 
ATOM 2329 C CE  . LYS B 2 78  ? 5.686   -30.286 6.150   1.00 71.65 78  B 1 
ATOM 2330 N NZ  . LYS B 2 78  ? 4.541   -30.955 5.464   1.00 65.37 78  B 1 
ATOM 2331 N N   . ASN B 2 79  ? 9.204   -26.669 8.408   1.00 90.22 79  B 1 
ATOM 2332 C CA  . ASN B 2 79  ? 9.822   -27.063 9.665   1.00 89.03 79  B 1 
ATOM 2333 C C   . ASN B 2 79  ? 10.972  -26.149 10.102  1.00 88.92 79  B 1 
ATOM 2334 O O   . ASN B 2 79  ? 11.606  -26.423 11.128  1.00 83.30 79  B 1 
ATOM 2335 C CB  . ASN B 2 79  ? 10.225  -28.541 9.560   1.00 86.46 79  B 1 
ATOM 2336 C CG  . ASN B 2 79  ? 9.014   -29.451 9.488   1.00 83.41 79  B 1 
ATOM 2337 O OD1 . ASN B 2 79  ? 8.015   -29.235 10.150  1.00 72.49 79  B 1 
ATOM 2338 N ND2 . ASN B 2 79  ? 9.082   -30.500 8.695   1.00 73.02 79  B 1 
ATOM 2339 N N   . ALA B 2 80  ? 11.240  -25.075 9.375   1.00 87.92 80  B 1 
ATOM 2340 C CA  . ALA B 2 80  ? 12.315  -24.138 9.669   1.00 87.09 80  B 1 
ATOM 2341 C C   . ALA B 2 80  ? 12.216  -23.594 11.111  1.00 87.18 80  B 1 
ATOM 2342 O O   . ALA B 2 80  ? 11.124  -23.253 11.588  1.00 82.20 80  B 1 
ATOM 2343 C CB  . ALA B 2 80  ? 12.310  -23.005 8.634   1.00 83.86 80  B 1 
ATOM 2344 N N   . PRO B 2 81  ? 13.346  -23.458 11.822  1.00 87.03 81  B 1 
ATOM 2345 C CA  . PRO B 2 81  ? 13.354  -23.035 13.223  1.00 85.02 81  B 1 
ATOM 2346 C C   . PRO B 2 81  ? 12.752  -21.639 13.422  1.00 84.61 81  B 1 
ATOM 2347 O O   . PRO B 2 81  ? 12.122  -21.372 14.454  1.00 77.58 81  B 1 
ATOM 2348 C CB  . PRO B 2 81  ? 14.826  -23.107 13.653  1.00 81.86 81  B 1 
ATOM 2349 C CG  . PRO B 2 81  ? 15.606  -23.020 12.338  1.00 81.71 81  B 1 
ATOM 2350 C CD  . PRO B 2 81  ? 14.685  -23.722 11.350  1.00 84.68 81  B 1 
ATOM 2351 N N   . MET B 2 82  ? 12.851  -20.768 12.422  1.00 84.89 82  B 1 
ATOM 2352 C CA  . MET B 2 82  ? 12.270  -19.425 12.458  1.00 83.91 82  B 1 
ATOM 2353 C C   . MET B 2 82  ? 10.742  -19.441 12.584  1.00 84.38 82  B 1 
ATOM 2354 O O   . MET B 2 82  ? 10.169  -18.611 13.295  1.00 78.98 82  B 1 
ATOM 2355 C CB  . MET B 2 82  ? 12.663  -18.656 11.188  1.00 80.37 82  B 1 
ATOM 2356 C CG  . MET B 2 82  ? 14.174  -18.606 10.973  1.00 76.73 82  B 1 
ATOM 2357 S SD  . MET B 2 82  ? 14.649  -17.442 9.695   1.00 71.28 82  B 1 
ATOM 2358 C CE  . MET B 2 82  ? 16.194  -18.184 9.158   1.00 61.54 82  B 1 
ATOM 2359 N N   . LEU B 2 83  ? 10.072  -20.414 11.959  1.00 84.76 83  B 1 
ATOM 2360 C CA  . LEU B 2 83  ? 8.623   -20.579 12.042  1.00 82.31 83  B 1 
ATOM 2361 C C   . LEU B 2 83  ? 8.186   -21.125 13.404  1.00 81.18 83  B 1 
ATOM 2362 O O   . LEU B 2 83  ? 7.173   -20.692 13.952  1.00 73.52 83  B 1 
ATOM 2363 C CB  . LEU B 2 83  ? 8.138   -21.489 10.897  1.00 78.25 83  B 1 
ATOM 2364 C CG  . LEU B 2 83  ? 8.336   -20.907 9.489   1.00 80.80 83  B 1 
ATOM 2365 C CD1 . LEU B 2 83  ? 7.850   -21.914 8.440   1.00 73.60 83  B 1 
ATOM 2366 C CD2 . LEU B 2 83  ? 7.548   -19.609 9.285   1.00 71.89 83  B 1 
ATOM 2367 N N   . LYS B 2 84  ? 8.978   -22.033 14.004  1.00 80.42 84  B 1 
ATOM 2368 C CA  . LYS B 2 84  ? 8.720   -22.575 15.352  1.00 76.97 84  B 1 
ATOM 2369 C C   . LYS B 2 84  ? 8.880   -21.508 16.444  1.00 75.25 84  B 1 
ATOM 2370 O O   . LYS B 2 84  ? 8.123   -21.492 17.407  1.00 65.84 84  B 1 
ATOM 2371 C CB  . LYS B 2 84  ? 9.621   -23.790 15.622  1.00 70.26 84  B 1 
ATOM 2372 C CG  . LYS B 2 84  ? 9.269   -24.987 14.721  1.00 64.52 84  B 1 
ATOM 2373 C CD  . LYS B 2 84  ? 10.165  -26.199 15.014  1.00 57.38 84  B 1 
ATOM 2374 C CE  . LYS B 2 84  ? 9.781   -27.356 14.084  1.00 51.52 84  B 1 
ATOM 2375 N NZ  . LYS B 2 84  ? 10.696  -28.531 14.178  1.00 46.32 84  B 1 
ATOM 2376 N N   . SER B 2 85  ? 9.829   -20.588 16.289  1.00 74.23 85  B 1 
ATOM 2377 C CA  . SER B 2 85  ? 10.107  -19.541 17.290  1.00 70.88 85  B 1 
ATOM 2378 C C   . SER B 2 85  ? 8.921   -18.608 17.542  1.00 71.72 85  B 1 
ATOM 2379 O O   . SER B 2 85  ? 8.691   -18.195 18.684  1.00 63.70 85  B 1 
ATOM 2380 C CB  . SER B 2 85  ? 11.322  -18.728 16.857  1.00 61.01 85  B 1 
ATOM 2381 O OG  . SER B 2 85  ? 11.659  -17.770 17.843  1.00 54.25 85  B 1 
ATOM 2382 N N   . MET B 2 86  ? 8.125   -18.290 16.520  1.00 75.60 86  B 1 
ATOM 2383 C CA  . MET B 2 86  ? 6.941   -17.434 16.699  1.00 73.84 86  B 1 
ATOM 2384 C C   . MET B 2 86  ? 5.879   -18.086 17.595  1.00 72.92 86  B 1 
ATOM 2385 O O   . MET B 2 86  ? 5.236   -17.379 18.372  1.00 65.85 86  B 1 
ATOM 2386 C CB  . MET B 2 86  ? 6.334   -17.029 15.350  1.00 69.38 86  B 1 
ATOM 2387 C CG  . MET B 2 86  ? 7.155   -15.928 14.672  1.00 68.82 86  B 1 
ATOM 2388 S SD  . MET B 2 86  ? 6.298   -15.040 13.343  1.00 63.52 86  B 1 
ATOM 2389 C CE  . MET B 2 86  ? 5.334   -13.852 14.275  1.00 59.03 86  B 1 
ATOM 2390 N N   . LYS B 2 87  ? 5.729   -19.418 17.548  1.00 66.62 87  B 1 
ATOM 2391 C CA  . LYS B 2 87  ? 4.793   -20.169 18.399  1.00 64.18 87  B 1 
ATOM 2392 C C   . LYS B 2 87  ? 5.170   -20.071 19.881  1.00 63.89 87  B 1 
ATOM 2393 O O   . LYS B 2 87  ? 4.332   -19.745 20.723  1.00 57.27 87  B 1 
ATOM 2394 C CB  . LYS B 2 87  ? 4.737   -21.627 17.915  1.00 57.75 87  B 1 
ATOM 2395 C CG  . LYS B 2 87  ? 3.553   -22.419 18.491  1.00 52.57 87  B 1 
ATOM 2396 C CD  . LYS B 2 87  ? 3.523   -23.831 17.882  1.00 48.25 87  B 1 
ATOM 2397 C CE  . LYS B 2 87  ? 2.281   -24.627 18.315  1.00 44.06 87  B 1 
ATOM 2398 N NZ  . LYS B 2 87  ? 2.088   -25.851 17.497  1.00 40.18 87  B 1 
ATOM 2399 N N   . ASN B 2 88  ? 6.446   -20.290 20.198  1.00 63.08 88  B 1 
ATOM 2400 C CA  . ASN B 2 88  ? 6.923   -20.310 21.582  1.00 60.24 88  B 1 
ATOM 2401 C C   . ASN B 2 88  ? 6.795   -18.957 22.289  1.00 59.11 88  B 1 
ATOM 2402 O O   . ASN B 2 88  ? 6.545   -18.915 23.494  1.00 51.14 88  B 1 
ATOM 2403 C CB  . ASN B 2 88  ? 8.376   -20.812 21.625  1.00 51.91 88  B 1 
ATOM 2404 C CG  . ASN B 2 88  ? 8.477   -22.321 21.751  1.00 45.87 88  B 1 
ATOM 2405 O OD1 . ASN B 2 88  ? 7.497   -23.035 21.826  1.00 40.76 88  B 1 
ATOM 2406 N ND2 . ASN B 2 88  ? 9.679   -22.851 21.804  1.00 40.72 88  B 1 
ATOM 2407 N N   . LYS B 2 89  ? 6.919   -17.849 21.587  1.00 60.46 89  B 1 
ATOM 2408 C CA  . LYS B 2 89  ? 6.788   -16.525 22.205  1.00 58.94 89  B 1 
ATOM 2409 C C   . LYS B 2 89  ? 5.399   -16.288 22.801  1.00 58.38 89  B 1 
ATOM 2410 O O   . LYS B 2 89  ? 5.287   -15.578 23.798  1.00 52.21 89  B 1 
ATOM 2411 C CB  . LYS B 2 89  ? 7.157   -15.427 21.193  1.00 53.32 89  B 1 
ATOM 2412 C CG  . LYS B 2 89  ? 8.297   -14.571 21.743  1.00 48.85 89  B 1 
ATOM 2413 C CD  . LYS B 2 89  ? 8.699   -13.492 20.744  1.00 45.25 89  B 1 
ATOM 2414 C CE  . LYS B 2 89  ? 9.894   -12.708 21.294  1.00 41.37 89  B 1 
ATOM 2415 N NZ  . LYS B 2 89  ? 10.407  -11.704 20.333  1.00 38.03 89  B 1 
ATOM 2416 N N   . ASN B 2 90  ? 4.368   -16.892 22.237  1.00 56.84 90  B 1 
ATOM 2417 C CA  . ASN B 2 90  ? 3.007   -16.762 22.752  1.00 54.75 90  B 1 
ATOM 2418 C C   . ASN B 2 90  ? 2.754   -17.662 23.978  1.00 55.11 90  B 1 
ATOM 2419 O O   . ASN B 2 90  ? 2.171   -17.215 24.965  1.00 49.12 90  B 1 
ATOM 2420 C CB  . ASN B 2 90  ? 2.000   -17.013 21.611  1.00 48.45 90  B 1 
ATOM 2421 C CG  . ASN B 2 90  ? 1.046   -15.849 21.391  1.00 42.28 90  B 1 
ATOM 2422 O OD1 . ASN B 2 90  ? 1.181   -14.764 21.934  1.00 39.49 90  B 1 
ATOM 2423 N ND2 . ASN B 2 90  ? 0.037   -16.045 20.563  1.00 39.41 90  B 1 
ATOM 2424 N N   . GLN B 2 91  ? 3.222   -18.912 23.955  1.00 49.76 91  B 1 
ATOM 2425 C CA  . GLN B 2 91  ? 3.011   -19.836 25.079  1.00 47.98 91  B 1 
ATOM 2426 C C   . GLN B 2 91  ? 3.836   -19.489 26.326  1.00 47.99 91  B 1 
ATOM 2427 O O   . GLN B 2 91  ? 3.363   -19.650 27.447  1.00 43.29 91  B 1 
ATOM 2428 C CB  . GLN B 2 91  ? 3.310   -21.277 24.645  1.00 42.09 91  B 1 
ATOM 2429 C CG  . GLN B 2 91  ? 2.126   -21.924 23.901  1.00 38.26 91  B 1 
ATOM 2430 C CD  . GLN B 2 91  ? 2.366   -23.409 23.621  1.00 33.63 91  B 1 
ATOM 2431 O OE1 . GLN B 2 91  ? 3.475   -23.900 23.633  1.00 33.02 91  B 1 
ATOM 2432 N NE2 . GLN B 2 91  ? 1.327   -24.175 23.361  1.00 32.61 91  B 1 
ATOM 2433 N N   . GLY B 2 92  ? 5.051   -19.008 26.158  1.00 40.96 92  B 1 
ATOM 2434 C CA  . GLY B 2 92  ? 5.998   -18.842 27.268  1.00 39.12 92  B 1 
ATOM 2435 C C   . GLY B 2 92  ? 5.552   -17.898 28.385  1.00 39.63 92  B 1 
ATOM 2436 O O   . GLY B 2 92  ? 5.987   -18.041 29.520  1.00 36.79 92  B 1 
ATOM 2437 N N   . SER B 2 93  ? 4.664   -16.946 28.102  1.00 42.53 93  B 1 
ATOM 2438 C CA  . SER B 2 93  ? 4.223   -15.998 29.143  1.00 40.46 93  B 1 
ATOM 2439 C C   . SER B 2 93  ? 3.282   -16.608 30.189  1.00 40.11 93  B 1 
ATOM 2440 O O   . SER B 2 93  ? 3.173   -16.071 31.292  1.00 37.96 93  B 1 
ATOM 2441 C CB  . SER B 2 93  ? 3.560   -14.781 28.494  1.00 36.52 93  B 1 
ATOM 2442 O OG  . SER B 2 93  ? 3.347   -13.789 29.480  1.00 34.21 93  B 1 
ATOM 2443 N N   . GLY B 2 94  ? 2.579   -17.690 29.876  1.00 37.11 94  B 1 
ATOM 2444 C CA  . GLY B 2 94  ? 1.597   -18.271 30.789  1.00 34.86 94  B 1 
ATOM 2445 C C   . GLY B 2 94  ? 2.199   -19.100 31.923  1.00 34.62 94  B 1 
ATOM 2446 O O   . GLY B 2 94  ? 1.755   -19.020 33.067  1.00 32.37 94  B 1 
ATOM 2447 N N   . ALA B 2 95  ? 3.236   -19.875 31.637  1.00 37.43 95  B 1 
ATOM 2448 C CA  . ALA B 2 95  ? 3.769   -20.859 32.580  1.00 36.69 95  B 1 
ATOM 2449 C C   . ALA B 2 95  ? 4.465   -20.252 33.810  1.00 37.24 95  B 1 
ATOM 2450 O O   . ALA B 2 95  ? 4.569   -20.892 34.858  1.00 35.75 95  B 1 
ATOM 2451 C CB  . ALA B 2 95  ? 4.708   -21.795 31.804  1.00 32.65 95  B 1 
ATOM 2452 N N   . GLY B 2 96  ? 4.940   -19.023 33.719  1.00 38.86 96  B 1 
ATOM 2453 C CA  . GLY B 2 96  ? 5.734   -18.407 34.784  1.00 38.63 96  B 1 
ATOM 2454 C C   . GLY B 2 96  ? 5.010   -18.211 36.118  1.00 39.22 96  B 1 
ATOM 2455 O O   . GLY B 2 96  ? 5.647   -18.206 37.162  1.00 36.49 96  B 1 
ATOM 2456 N N   . ARG B 2 97  ? 3.692   -18.075 36.107  1.00 44.09 97  B 1 
ATOM 2457 C CA  . ARG B 2 97  ? 2.936   -17.821 37.348  1.00 45.53 97  B 1 
ATOM 2458 C C   . ARG B 2 97  ? 2.896   -19.019 38.301  1.00 45.64 97  B 1 
ATOM 2459 O O   . ARG B 2 97  ? 2.833   -18.806 39.507  1.00 41.35 97  B 1 
ATOM 2460 C CB  . ARG B 2 97  ? 1.516   -17.323 37.040  1.00 40.85 97  B 1 
ATOM 2461 C CG  . ARG B 2 97  ? 1.450   -15.787 37.054  1.00 37.83 97  B 1 
ATOM 2462 C CD  . ARG B 2 97  ? -0.000  -15.323 36.879  1.00 35.20 97  B 1 
ATOM 2463 N NE  . ARG B 2 97  ? -0.129  -13.863 37.054  1.00 33.08 97  B 1 
ATOM 2464 C CZ  . ARG B 2 97  ? -1.258  -13.153 36.921  1.00 30.42 97  B 1 
ATOM 2465 N NH1 . ARG B 2 97  ? -2.379  -13.724 36.588  1.00 28.02 97  B 1 
ATOM 2466 N NH2 . ARG B 2 97  ? -1.253  -11.873 37.129  1.00 29.33 97  B 1 
ATOM 2467 N N   . GLY B 2 98  ? 2.932   -20.243 37.802  1.00 45.39 98  B 1 
ATOM 2468 C CA  . GLY B 2 98  ? 2.778   -21.431 38.644  1.00 45.77 98  B 1 
ATOM 2469 C C   . GLY B 2 98  ? 3.905   -21.627 39.658  1.00 46.62 98  B 1 
ATOM 2470 O O   . GLY B 2 98  ? 3.649   -21.853 40.840  1.00 43.49 98  B 1 
ATOM 2471 N N   . LYS B 2 99  ? 5.159   -21.457 39.219  1.00 50.34 99  B 1 
ATOM 2472 C CA  . LYS B 2 99  ? 6.306   -21.687 40.112  1.00 53.36 99  B 1 
ATOM 2473 C C   . LYS B 2 99  ? 6.373   -20.709 41.286  1.00 54.32 99  B 1 
ATOM 2474 O O   . LYS B 2 99  ? 6.802   -21.094 42.374  1.00 50.11 99  B 1 
ATOM 2475 C CB  . LYS B 2 99  ? 7.636   -21.673 39.329  1.00 48.85 99  B 1 
ATOM 2476 C CG  . LYS B 2 99  ? 8.008   -23.070 38.797  1.00 46.10 99  B 1 
ATOM 2477 C CD  . LYS B 2 99  ? 9.419   -23.084 38.186  1.00 43.51 99  B 1 
ATOM 2478 C CE  . LYS B 2 99  ? 9.819   -24.514 37.767  1.00 38.37 99  B 1 
ATOM 2479 N NZ  . LYS B 2 99  ? 11.177  -24.582 37.195  1.00 35.90 99  B 1 
ATOM 2480 N N   . ALA B 2 100 ? 5.952   -19.479 41.101  1.00 47.87 100 B 1 
ATOM 2481 C CA  . ALA B 2 100 ? 6.018   -18.480 42.169  1.00 50.76 100 B 1 
ATOM 2482 C C   . ALA B 2 100 ? 5.099   -18.811 43.354  1.00 51.35 100 B 1 
ATOM 2483 O O   . ALA B 2 100 ? 5.430   -18.496 44.499  1.00 49.00 100 B 1 
ATOM 2484 C CB  . ALA B 2 100 ? 5.690   -17.107 41.569  1.00 47.80 100 B 1 
ATOM 2485 N N   . ALA B 2 101 ? 3.966   -19.463 43.100  1.00 46.09 101 B 1 
ATOM 2486 C CA  . ALA B 2 101 ? 3.027   -19.839 44.153  1.00 47.25 101 B 1 
ATOM 2487 C C   . ALA B 2 101 ? 3.599   -20.922 45.081  1.00 47.31 101 B 1 
ATOM 2488 O O   . ALA B 2 101 ? 3.503   -20.800 46.301  1.00 46.85 101 B 1 
ATOM 2489 C CB  . ALA B 2 101 ? 1.703   -20.274 43.506  1.00 45.18 101 B 1 
ATOM 2490 N N   . ILE B 2 102 ? 4.247   -21.944 44.509  1.00 53.47 102 B 1 
ATOM 2491 C CA  . ILE B 2 102 ? 4.814   -23.059 45.278  1.00 56.57 102 B 1 
ATOM 2492 C C   . ILE B 2 102 ? 5.923   -22.589 46.220  1.00 57.81 102 B 1 
ATOM 2493 O O   . ILE B 2 102 ? 5.944   -22.957 47.402  1.00 56.00 102 B 1 
ATOM 2494 C CB  . ILE B 2 102 ? 5.296   -24.181 44.331  1.00 52.87 102 B 1 
ATOM 2495 C CG1 . ILE B 2 102 ? 4.112   -24.728 43.491  1.00 50.71 102 B 1 
ATOM 2496 C CG2 . ILE B 2 102 ? 5.962   -25.319 45.136  1.00 50.24 102 B 1 
ATOM 2497 C CD1 . ILE B 2 102 ? 4.523   -25.724 42.400  1.00 47.33 102 B 1 
ATOM 2498 N N   . LEU B 2 103 ? 6.817   -21.736 45.733  1.00 52.95 103 B 1 
ATOM 2499 C CA  . LEU B 2 103 ? 7.916   -21.211 46.553  1.00 54.31 103 B 1 
ATOM 2500 C C   . LEU B 2 103 ? 7.416   -20.421 47.766  1.00 54.69 103 B 1 
ATOM 2501 O O   . LEU B 2 103 ? 7.965   -20.558 48.857  1.00 52.31 103 B 1 
ATOM 2502 C CB  . LEU B 2 103 ? 8.847   -20.363 45.678  1.00 51.31 103 B 1 
ATOM 2503 C CG  . LEU B 2 103 ? 10.027  -21.186 45.135  1.00 49.71 103 B 1 
ATOM 2504 C CD1 . LEU B 2 103 ? 10.599  -20.538 43.865  1.00 47.07 103 B 1 
ATOM 2505 C CD2 . LEU B 2 103 ? 11.165  -21.275 46.163  1.00 50.84 103 B 1 
ATOM 2506 N N   . LYS B 2 104 ? 6.354   -19.640 47.594  1.00 55.40 104 B 1 
ATOM 2507 C CA  . LYS B 2 104 ? 5.810   -18.863 48.708  1.00 55.76 104 B 1 
ATOM 2508 C C   . LYS B 2 104 ? 5.226   -19.755 49.813  1.00 55.30 104 B 1 
ATOM 2509 O O   . LYS B 2 104 ? 5.365   -19.418 50.991  1.00 52.91 104 B 1 
ATOM 2510 C CB  . LYS B 2 104 ? 4.776   -17.843 48.199  1.00 52.46 104 B 1 
ATOM 2511 C CG  . LYS B 2 104 ? 5.134   -16.435 48.660  1.00 50.06 104 B 1 
ATOM 2512 C CD  . LYS B 2 104 ? 4.099   -15.404 48.206  1.00 46.92 104 B 1 
ATOM 2513 C CE  . LYS B 2 104 ? 4.544   -13.995 48.620  1.00 42.82 104 B 1 
ATOM 2514 N NZ  . LYS B 2 104 ? 3.539   -12.965 48.280  1.00 38.93 104 B 1 
ATOM 2515 N N   . ALA B 2 105 ? 4.623   -20.879 49.452  1.00 55.85 105 B 1 
ATOM 2516 C CA  . ALA B 2 105 ? 4.068   -21.819 50.419  1.00 57.26 105 B 1 
ATOM 2517 C C   . ALA B 2 105 ? 5.163   -22.480 51.278  1.00 56.86 105 B 1 
ATOM 2518 O O   . ALA B 2 105 ? 5.016   -22.575 52.497  1.00 55.92 105 B 1 
ATOM 2519 C CB  . ALA B 2 105 ? 3.216   -22.849 49.671  1.00 55.90 105 B 1 
ATOM 2520 N N   . GLN B 2 106 ? 6.284   -22.887 50.667  1.00 53.94 106 B 1 
ATOM 2521 C CA  . GLN B 2 106 ? 7.363   -23.538 51.415  1.00 56.43 106 B 1 
ATOM 2522 C C   . GLN B 2 106 ? 8.026   -22.624 52.451  1.00 56.38 106 B 1 
ATOM 2523 O O   . GLN B 2 106 ? 8.348   -23.083 53.554  1.00 53.30 106 B 1 
ATOM 2524 C CB  . GLN B 2 106 ? 8.427   -24.090 50.463  1.00 52.33 106 B 1 
ATOM 2525 C CG  . GLN B 2 106 ? 8.056   -25.471 49.915  1.00 49.76 106 B 1 
ATOM 2526 C CD  . GLN B 2 106 ? 9.209   -26.102 49.115  1.00 46.03 106 B 1 
ATOM 2527 O OE1 . GLN B 2 106 ? 10.177  -25.461 48.741  1.00 43.78 106 B 1 
ATOM 2528 N NE2 . GLN B 2 106 ? 9.148   -27.384 48.842  1.00 42.75 106 B 1 
ATOM 2529 N N   . VAL B 2 107 ? 8.232   -21.348 52.107  1.00 55.05 107 B 1 
ATOM 2530 C CA  . VAL B 2 107 ? 8.895   -20.430 53.053  1.00 57.09 107 B 1 
ATOM 2531 C C   . VAL B 2 107 ? 8.049   -20.193 54.304  1.00 57.04 107 B 1 
ATOM 2532 O O   . VAL B 2 107 ? 8.584   -20.135 55.405  1.00 53.61 107 B 1 
ATOM 2533 C CB  . VAL B 2 107 ? 9.278   -19.104 52.370  1.00 52.77 107 B 1 
ATOM 2534 C CG1 . VAL B 2 107 ? 9.956   -18.134 53.348  1.00 48.27 107 B 1 
ATOM 2535 C CG2 . VAL B 2 107 ? 10.271  -19.338 51.225  1.00 51.50 107 B 1 
ATOM 2536 N N   . ALA B 2 108 ? 6.732   -20.135 54.156  1.00 52.28 108 B 1 
ATOM 2537 C CA  . ALA B 2 108 ? 5.842   -19.899 55.284  1.00 53.92 108 B 1 
ATOM 2538 C C   . ALA B 2 108 ? 5.863   -21.037 56.321  1.00 52.49 108 B 1 
ATOM 2539 O O   . ALA B 2 108 ? 5.777   -20.784 57.527  1.00 50.29 108 B 1 
ATOM 2540 C CB  . ALA B 2 108 ? 4.428   -19.658 54.749  1.00 51.42 108 B 1 
ATOM 2541 N N   . ALA B 2 109 ? 5.996   -22.287 55.856  1.00 51.26 109 B 1 
ATOM 2542 C CA  . ALA B 2 109 ? 5.983   -23.440 56.752  1.00 53.96 109 B 1 
ATOM 2543 C C   . ALA B 2 109 ? 7.215   -23.507 57.670  1.00 53.38 109 B 1 
ATOM 2544 O O   . ALA B 2 109 ? 7.095   -23.832 58.852  1.00 51.04 109 B 1 
ATOM 2545 C CB  . ALA B 2 109 ? 5.839   -24.709 55.912  1.00 51.73 109 B 1 
ATOM 2546 N N   . ARG B 2 110 ? 8.401   -23.183 57.158  1.00 53.95 110 B 1 
ATOM 2547 C CA  . ARG B 2 110 ? 9.641   -23.357 57.930  1.00 54.68 110 B 1 
ATOM 2548 C C   . ARG B 2 110 ? 9.809   -22.366 59.076  1.00 52.73 110 B 1 
ATOM 2549 O O   . ARG B 2 110 ? 10.527  -22.666 60.026  1.00 47.46 110 B 1 
ATOM 2550 C CB  . ARG B 2 110 ? 10.869  -23.342 57.002  1.00 50.09 110 B 1 
ATOM 2551 C CG  . ARG B 2 110 ? 11.541  -24.722 56.955  1.00 47.84 110 B 1 
ATOM 2552 C CD  . ARG B 2 110 ? 12.817  -24.670 56.106  1.00 46.31 110 B 1 
ATOM 2553 N NE  . ARG B 2 110 ? 13.454  -25.992 56.022  1.00 42.94 110 B 1 
ATOM 2554 C CZ  . ARG B 2 110 ? 14.568  -26.291 55.352  1.00 40.35 110 B 1 
ATOM 2555 N NH1 . ARG B 2 110 ? 15.233  -25.380 54.697  1.00 37.43 110 B 1 
ATOM 2556 N NH2 . ARG B 2 110 ? 15.029  -27.511 55.330  1.00 38.18 110 B 1 
ATOM 2557 N N   . GLY B 2 111 ? 9.195   -21.222 59.006  1.00 43.13 111 B 1 
ATOM 2558 C CA  . GLY B 2 111 ? 9.467   -20.145 59.957  1.00 45.37 111 B 1 
ATOM 2559 C C   . GLY B 2 111 ? 8.992   -20.390 61.387  1.00 44.32 111 B 1 
ATOM 2560 O O   . GLY B 2 111 ? 9.572   -19.841 62.316  1.00 40.76 111 B 1 
ATOM 2561 N N   . ARG B 2 112 ? 7.946   -21.181 61.580  1.00 44.15 112 B 1 
ATOM 2562 C CA  . ARG B 2 112 ? 7.282   -21.239 62.891  1.00 46.22 112 B 1 
ATOM 2563 C C   . ARG B 2 112 ? 8.014   -22.042 63.970  1.00 43.84 112 B 1 
ATOM 2564 O O   . ARG B 2 112 ? 7.743   -21.809 65.139  1.00 39.39 112 B 1 
ATOM 2565 C CB  . ARG B 2 112 ? 5.838   -21.765 62.755  1.00 41.73 112 B 1 
ATOM 2566 C CG  . ARG B 2 112 ? 4.836   -20.629 62.522  1.00 39.30 112 B 1 
ATOM 2567 C CD  . ARG B 2 112 ? 3.414   -21.180 62.600  1.00 37.81 112 B 1 
ATOM 2568 N NE  . ARG B 2 112 ? 2.411   -20.110 62.517  1.00 35.32 112 B 1 
ATOM 2569 C CZ  . ARG B 2 112 ? 1.083   -20.271 62.559  1.00 33.72 112 B 1 
ATOM 2570 N NH1 . ARG B 2 112 ? 0.537   -21.452 62.668  1.00 31.82 112 B 1 
ATOM 2571 N NH2 . ARG B 2 112 ? 0.288   -19.245 62.500  1.00 33.00 112 B 1 
ATOM 2572 N N   . GLY B 2 113 ? 8.876   -23.013 63.620  1.00 36.40 113 B 1 
ATOM 2573 C CA  . GLY B 2 113 ? 9.221   -24.064 64.572  1.00 39.37 113 B 1 
ATOM 2574 C C   . GLY B 2 113 ? 10.032  -23.644 65.800  1.00 37.90 113 B 1 
ATOM 2575 O O   . GLY B 2 113 ? 9.690   -24.012 66.923  1.00 34.20 113 B 1 
ATOM 2576 N N   . ARG B 2 114 ? 11.150  -22.962 65.615  1.00 37.09 114 B 1 
ATOM 2577 C CA  . ARG B 2 114 ? 12.255  -23.099 66.581  1.00 39.70 114 B 1 
ATOM 2578 C C   . ARG B 2 114 ? 12.202  -22.180 67.808  1.00 36.62 114 B 1 
ATOM 2579 O O   . ARG B 2 114 ? 13.181  -22.130 68.550  1.00 33.61 114 B 1 
ATOM 2580 C CB  . ARG B 2 114 ? 13.603  -23.046 65.849  1.00 36.51 114 B 1 
ATOM 2581 C CG  . ARG B 2 114 ? 14.551  -24.124 66.373  1.00 35.11 114 B 1 
ATOM 2582 C CD  . ARG B 2 114 ? 15.918  -24.017 65.677  1.00 32.91 114 B 1 
ATOM 2583 N NE  . ARG B 2 114 ? 16.750  -25.204 65.939  1.00 31.72 114 B 1 
ATOM 2584 C CZ  . ARG B 2 114 ? 18.005  -25.390 65.516  1.00 30.14 114 B 1 
ATOM 2585 N NH1 . ARG B 2 114 ? 18.637  -24.471 64.858  1.00 28.85 114 B 1 
ATOM 2586 N NH2 . ARG B 2 114 ? 18.609  -26.518 65.762  1.00 29.98 114 B 1 
ATOM 2587 N N   . GLY B 2 115 ? 11.135  -21.478 68.045  1.00 32.02 115 B 1 
ATOM 2588 C CA  . GLY B 2 115 ? 11.039  -20.531 69.155  1.00 35.85 115 B 1 
ATOM 2589 C C   . GLY B 2 115 ? 10.837  -21.149 70.542  1.00 34.85 115 B 1 
ATOM 2590 O O   . GLY B 2 115 ? 10.467  -20.428 71.458  1.00 32.01 115 B 1 
ATOM 2591 N N   . MET B 2 116 ? 11.017  -22.466 70.726  1.00 33.16 116 B 1 
ATOM 2592 C CA  . MET B 2 116 ? 10.698  -23.118 72.005  1.00 35.12 116 B 1 
ATOM 2593 C C   . MET B 2 116 ? 11.707  -22.707 73.080  1.00 35.64 116 B 1 
ATOM 2594 O O   . MET B 2 116 ? 12.913  -22.879 72.934  1.00 33.42 116 B 1 
ATOM 2595 C CB  . MET B 2 116 ? 10.578  -24.636 71.823  1.00 32.67 116 B 1 
ATOM 2596 C CG  . MET B 2 116 ? 9.550   -25.229 72.794  1.00 33.04 116 B 1 
ATOM 2597 S SD  . MET B 2 116 ? 9.097   -26.948 72.393  1.00 29.42 116 B 1 
ATOM 2598 C CE  . MET B 2 116 ? 7.772   -27.214 73.586  1.00 29.06 116 B 1 
ATOM 2599 N N   . GLY B 2 117 ? 11.206  -22.140 74.187  1.00 31.42 117 B 1 
ATOM 2600 C CA  . GLY B 2 117 ? 11.988  -21.435 75.194  1.00 36.44 117 B 1 
ATOM 2601 C C   . GLY B 2 117 ? 12.872  -22.358 76.036  1.00 35.54 117 B 1 
ATOM 2602 O O   . GLY B 2 117 ? 12.442  -23.393 76.523  1.00 32.99 117 B 1 
ATOM 2603 N N   . ARG B 2 118 ? 14.107  -21.918 76.282  1.00 35.19 118 B 1 
ATOM 2604 C CA  . ARG B 2 118 ? 14.978  -22.461 77.326  1.00 38.83 118 B 1 
ATOM 2605 C C   . ARG B 2 118 ? 14.416  -22.070 78.700  1.00 35.33 118 B 1 
ATOM 2606 O O   . ARG B 2 118 ? 14.781  -21.025 79.237  1.00 32.51 118 B 1 
ATOM 2607 C CB  . ARG B 2 118 ? 16.420  -21.941 77.166  1.00 36.01 118 B 1 
ATOM 2608 C CG  . ARG B 2 118 ? 17.266  -22.771 76.197  1.00 34.05 118 B 1 
ATOM 2609 C CD  . ARG B 2 118 ? 18.688  -22.192 76.168  1.00 32.83 118 B 1 
ATOM 2610 N NE  . ARG B 2 118 ? 19.638  -23.075 75.466  1.00 31.33 118 B 1 
ATOM 2611 C CZ  . ARG B 2 118 ? 20.933  -22.818 75.261  1.00 30.67 118 B 1 
ATOM 2612 N NH1 . ARG B 2 118 ? 21.468  -21.697 75.645  1.00 28.70 118 B 1 
ATOM 2613 N NH2 . ARG B 2 118 ? 21.691  -23.697 74.683  1.00 30.41 118 B 1 
ATOM 2614 N N   . GLY B 2 119 ? 13.548  -22.892 79.291  1.00 35.43 119 B 1 
ATOM 2615 C CA  . GLY B 2 119 ? 13.150  -22.786 80.692  1.00 40.59 119 B 1 
ATOM 2616 C C   . GLY B 2 119 ? 14.357  -23.038 81.584  1.00 38.90 119 B 1 
ATOM 2617 O O   . GLY B 2 119 ? 14.879  -24.146 81.638  1.00 35.55 119 B 1 
ATOM 2618 N N   . ASN B 2 120 ? 14.830  -22.005 82.268  1.00 26.84 120 B 1 
ATOM 2619 C CA  . ASN B 2 120 ? 16.022  -22.039 83.120  1.00 33.71 120 B 1 
ATOM 2620 C C   . ASN B 2 120 ? 15.665  -22.610 84.505  1.00 31.73 120 B 1 
ATOM 2621 O O   . ASN B 2 120 ? 15.718  -21.899 85.505  1.00 29.94 120 B 1 
ATOM 2622 C CB  . ASN B 2 120 ? 16.635  -20.624 83.140  1.00 32.41 120 B 1 
ATOM 2623 C CG  . ASN B 2 120 ? 18.146  -20.605 83.267  1.00 28.60 120 B 1 
ATOM 2624 O OD1 . ASN B 2 120 ? 18.840  -21.590 83.101  1.00 28.34 120 B 1 
ATOM 2625 N ND2 . ASN B 2 120 ? 18.712  -19.448 83.526  1.00 31.71 120 B 1 
ATOM 2626 N N   . ILE B 2 121 ? 15.253  -23.868 84.586  1.00 24.97 121 B 1 
ATOM 2627 C CA  . ILE B 2 121 ? 14.919  -24.562 85.845  1.00 32.78 121 B 1 
ATOM 2628 C C   . ILE B 2 121 ? 16.220  -24.938 86.566  1.00 32.30 121 B 1 
ATOM 2629 O O   . ILE B 2 121 ? 16.591  -26.104 86.674  1.00 30.69 121 B 1 
ATOM 2630 C CB  . ILE B 2 121 ? 13.966  -25.755 85.616  1.00 30.25 121 B 1 
ATOM 2631 C CG1 . ILE B 2 121 ? 12.736  -25.373 84.738  1.00 29.10 121 B 1 
ATOM 2632 C CG2 . ILE B 2 121 ? 13.468  -26.292 86.974  1.00 32.44 121 B 1 
ATOM 2633 C CD1 . ILE B 2 121 ? 11.822  -26.563 84.387  1.00 30.72 121 B 1 
ATOM 2634 N N   . PHE B 2 122 ? 16.947  -23.950 87.081  1.00 18.54 122 B 1 
ATOM 2635 C CA  . PHE B 2 122 ? 18.054  -24.146 88.022  1.00 25.99 122 B 1 
ATOM 2636 C C   . PHE B 2 122 ? 17.503  -24.330 89.449  1.00 25.60 122 B 1 
ATOM 2637 O O   . PHE B 2 122 ? 17.602  -23.445 90.292  1.00 25.65 122 B 1 
ATOM 2638 C CB  . PHE B 2 122 ? 19.068  -23.000 87.902  1.00 24.92 122 B 1 
ATOM 2639 C CG  . PHE B 2 122 ? 20.347  -23.401 87.201  1.00 26.04 122 B 1 
ATOM 2640 C CD1 . PHE B 2 122 ? 21.396  -23.986 87.938  1.00 28.85 122 B 1 
ATOM 2641 C CD2 . PHE B 2 122 ? 20.497  -23.177 85.828  1.00 33.64 122 B 1 
ATOM 2642 C CE1 . PHE B 2 122 ? 22.598  -24.341 87.284  1.00 31.66 122 B 1 
ATOM 2643 C CE2 . PHE B 2 122 ? 21.694  -23.536 85.177  1.00 30.04 122 B 1 
ATOM 2644 C CZ  . PHE B 2 122 ? 22.752  -24.113 85.908  1.00 34.34 122 B 1 
ATOM 2645 N N   . GLN B 2 123 ? 16.882  -25.492 89.719  1.00 23.59 123 B 1 
ATOM 2646 C CA  . GLN B 2 123 ? 16.277  -25.740 91.037  1.00 31.89 123 B 1 
ATOM 2647 C C   . GLN B 2 123 ? 17.259  -26.234 92.114  1.00 31.41 123 B 1 
ATOM 2648 O O   . GLN B 2 123 ? 17.056  -25.943 93.286  1.00 30.58 123 B 1 
ATOM 2649 C CB  . GLN B 2 123 ? 15.136  -26.757 90.877  1.00 31.55 123 B 1 
ATOM 2650 C CG  . GLN B 2 123 ? 13.787  -26.217 91.342  1.00 31.75 123 B 1 
ATOM 2651 C CD  . GLN B 2 123 ? 12.680  -27.270 91.304  1.00 30.24 123 B 1 
ATOM 2652 O OE1 . GLN B 2 123 ? 12.877  -28.427 90.985  1.00 30.30 123 B 1 
ATOM 2653 N NE2 . GLN B 2 123 ? 11.476  -26.898 91.648  1.00 32.21 123 B 1 
ATOM 2654 N N   . LYS B 2 124 ? 18.250  -27.051 91.774  1.00 22.82 124 B 1 
ATOM 2655 C CA  . LYS B 2 124 ? 18.539  -28.214 92.621  1.00 33.07 124 B 1 
ATOM 2656 C C   . LYS B 2 124 ? 19.262  -27.973 93.965  1.00 30.48 124 B 1 
ATOM 2657 O O   . LYS B 2 124 ? 18.801  -28.494 94.971  1.00 29.20 124 B 1 
ATOM 2658 C CB  . LYS B 2 124 ? 19.296  -29.293 91.813  1.00 32.41 124 B 1 
ATOM 2659 C CG  . LYS B 2 124 ? 18.645  -30.672 92.004  1.00 31.61 124 B 1 
ATOM 2660 C CD  . LYS B 2 124 ? 19.460  -31.791 91.351  1.00 30.27 124 B 1 
ATOM 2661 C CE  . LYS B 2 124 ? 18.659  -33.111 91.431  1.00 26.40 124 B 1 
ATOM 2662 N NZ  . LYS B 2 124 ? 19.411  -34.261 90.888  1.00 26.45 124 B 1 
ATOM 2663 N N   . ARG B 2 125 ? 20.484  -27.433 93.991  1.00 28.00 125 B 1 
ATOM 2664 C CA  . ARG B 2 125 ? 21.541  -27.975 94.891  1.00 35.82 125 B 1 
ATOM 2665 C C   . ARG B 2 125 ? 21.680  -27.332 96.293  1.00 32.53 125 B 1 
ATOM 2666 O O   . ARG B 2 125 ? 22.807  -27.158 96.761  1.00 31.02 125 B 1 
ATOM 2667 C CB  . ARG B 2 125 ? 22.884  -28.081 94.145  1.00 34.54 125 B 1 
ATOM 2668 C CG  . ARG B 2 125 ? 23.464  -29.498 94.205  1.00 33.11 125 B 1 
ATOM 2669 C CD  . ARG B 2 125 ? 24.917  -29.505 93.698  1.00 33.86 125 B 1 
ATOM 2670 N NE  . ARG B 2 125 ? 25.392  -30.868 93.417  1.00 30.72 125 B 1 
ATOM 2671 C CZ  . ARG B 2 125 ? 26.641  -31.216 93.136  1.00 30.47 125 B 1 
ATOM 2672 N NH1 . ARG B 2 125 ? 27.609  -30.341 93.134  1.00 28.18 125 B 1 
ATOM 2673 N NH2 . ARG B 2 125 ? 26.932  -32.447 92.841  1.00 30.69 125 B 1 
ATOM 2674 N N   . ARG B 2 126 ? 20.632  -27.014 97.022  1.00 21.17 126 B 1 
ATOM 2675 C CA  . ARG B 2 126 ? 20.531  -27.465 98.414  1.00 25.95 126 B 1 
ATOM 2676 C C   . ARG B 2 126 ? 19.964  -28.876 98.412  1.00 24.11 126 B 1 
ATOM 2677 O O   . ARG B 2 126 ? 19.071  -29.154 97.578  1.00 20.11 126 B 1 
ATOM 2678 C CB  . ARG B 2 126 ? 19.694  -26.539 99.302  1.00 25.30 126 B 1 
ATOM 2679 C CG  . ARG B 2 126 ? 20.558  -25.467 99.962  1.00 23.59 126 B 1 
ATOM 2680 C CD  . ARG B 2 126 ? 19.722  -24.739 101.011 1.00 23.23 126 B 1 
ATOM 2681 N NE  . ARG B 2 126 ? 20.512  -23.707 101.718 1.00 21.17 126 B 1 
ATOM 2682 C CZ  . ARG B 2 126 ? 20.082  -22.959 102.728 1.00 22.10 126 B 1 
ATOM 2683 N NH1 . ARG B 2 126 ? 18.889  -23.079 103.201 1.00 23.96 126 B 1 
ATOM 2684 N NH2 . ARG B 2 126 ? 20.870  -22.076 103.269 1.00 25.05 126 B 1 
ATOM 2685 O OXT . ARG B 2 126 ? 20.439  -29.614 99.294  1.00 39.69 126 B 1 
ATOM 2686 N N   . MET C 3 1   ? -1.117  16.568  12.851  1.00 64.53 1   C 1 
ATOM 2687 C CA  . MET C 3 1   ? -2.107  15.612  13.387  1.00 71.86 1   C 1 
ATOM 2688 C C   . MET C 3 1   ? -2.011  14.289  12.631  1.00 76.88 1   C 1 
ATOM 2689 O O   . MET C 3 1   ? -1.594  14.280  11.478  1.00 71.00 1   C 1 
ATOM 2690 C CB  . MET C 3 1   ? -3.498  16.250  13.289  1.00 63.35 1   C 1 
ATOM 2691 C CG  . MET C 3 1   ? -4.566  15.614  14.165  1.00 56.29 1   C 1 
ATOM 2692 S SD  . MET C 3 1   ? -6.122  16.479  13.919  1.00 51.24 1   C 1 
ATOM 2693 C CE  . MET C 3 1   ? -7.133  15.844  15.243  1.00 43.26 1   C 1 
ATOM 2694 N N   . LYS C 3 2   ? -2.319  13.139  13.245  1.00 82.22 2   C 1 
ATOM 2695 C CA  . LYS C 3 2   ? -2.422  11.844  12.552  1.00 86.62 2   C 1 
ATOM 2696 C C   . LYS C 3 2   ? -3.789  11.239  12.853  1.00 90.02 2   C 1 
ATOM 2697 O O   . LYS C 3 2   ? -3.959  10.653  13.918  1.00 85.71 2   C 1 
ATOM 2698 C CB  . LYS C 3 2   ? -1.304  10.871  12.957  1.00 78.80 2   C 1 
ATOM 2699 C CG  . LYS C 3 2   ? 0.068   11.226  12.378  1.00 72.74 2   C 1 
ATOM 2700 C CD  . LYS C 3 2   ? 1.093   10.125  12.704  1.00 67.49 2   C 1 
ATOM 2701 C CE  . LYS C 3 2   ? 2.455   10.471  12.117  1.00 57.03 2   C 1 
ATOM 2702 N NZ  . LYS C 3 2   ? 3.480   9.429   12.404  1.00 51.34 2   C 1 
ATOM 2703 N N   . LEU C 3 3   ? -4.720  11.317  11.917  1.00 90.62 3   C 1 
ATOM 2704 C CA  . LEU C 3 3   ? -6.086  10.816  12.109  1.00 92.95 3   C 1 
ATOM 2705 C C   . LEU C 3 3   ? -6.177  9.299   12.313  1.00 94.23 3   C 1 
ATOM 2706 O O   . LEU C 3 3   ? -7.147  8.816   12.865  1.00 91.38 3   C 1 
ATOM 2707 C CB  . LEU C 3 3   ? -6.965  11.242  10.929  1.00 90.63 3   C 1 
ATOM 2708 C CG  . LEU C 3 3   ? -7.415  12.715  10.976  1.00 89.28 3   C 1 
ATOM 2709 C CD1 . LEU C 3 3   ? -8.254  12.980  9.740   1.00 83.38 3   C 1 
ATOM 2710 C CD2 . LEU C 3 3   ? -8.267  13.015  12.205  1.00 82.51 3   C 1 
ATOM 2711 N N   . VAL C 3 4   ? -5.128  8.538   11.976  1.00 94.82 4   C 1 
ATOM 2712 C CA  . VAL C 3 4   ? -5.058  7.115   12.351  1.00 95.20 4   C 1 
ATOM 2713 C C   . VAL C 3 4   ? -5.206  6.920   13.863  1.00 95.30 4   C 1 
ATOM 2714 O O   . VAL C 3 4   ? -5.780  5.933   14.305  1.00 93.02 4   C 1 
ATOM 2715 C CB  . VAL C 3 4   ? -3.752  6.481   11.861  1.00 93.85 4   C 1 
ATOM 2716 C CG1 . VAL C 3 4   ? -3.666  4.994   12.208  1.00 85.29 4   C 1 
ATOM 2717 C CG2 . VAL C 3 4   ? -3.614  6.608   10.340  1.00 85.18 4   C 1 
ATOM 2718 N N   . ARG C 3 5   ? -4.742  7.868   14.686  1.00 94.91 5   C 1 
ATOM 2719 C CA  . ARG C 3 5   ? -4.908  7.793   16.148  1.00 94.45 5   C 1 
ATOM 2720 C C   . ARG C 3 5   ? -6.367  7.912   16.573  1.00 94.48 5   C 1 
ATOM 2721 O O   . ARG C 3 5   ? -6.729  7.320   17.578  1.00 91.29 5   C 1 
ATOM 2722 C CB  . ARG C 3 5   ? -4.090  8.885   16.847  1.00 92.91 5   C 1 
ATOM 2723 C CG  . ARG C 3 5   ? -2.577  8.690   16.717  1.00 86.79 5   C 1 
ATOM 2724 C CD  . ARG C 3 5   ? -1.877  9.775   17.530  1.00 78.90 5   C 1 
ATOM 2725 N NE  . ARG C 3 5   ? -0.409  9.612   17.550  1.00 70.56 5   C 1 
ATOM 2726 C CZ  . ARG C 3 5   ? 0.435   10.381  18.212  1.00 63.18 5   C 1 
ATOM 2727 N NH1 . ARG C 3 5   ? 0.037   11.415  18.903  1.00 56.16 5   C 1 
ATOM 2728 N NH2 . ARG C 3 5   ? 1.714   10.126  18.198  1.00 55.02 5   C 1 
ATOM 2729 N N   . PHE C 3 6   ? -7.188  8.623   15.831  1.00 94.10 6   C 1 
ATOM 2730 C CA  . PHE C 3 6   ? -8.629  8.654   16.042  1.00 94.39 6   C 1 
ATOM 2731 C C   . PHE C 3 6   ? -9.228  7.264   15.796  1.00 95.05 6   C 1 
ATOM 2732 O O   . PHE C 3 6   ? -9.855  6.713   16.698  1.00 93.91 6   C 1 
ATOM 2733 C CB  . PHE C 3 6   ? -9.253  9.746   15.161  1.00 93.89 6   C 1 
ATOM 2734 C CG  . PHE C 3 6   ? -10.747 9.644   15.014  1.00 94.95 6   C 1 
ATOM 2735 C CD1 . PHE C 3 6   ? -11.303 8.954   13.923  1.00 92.19 6   C 1 
ATOM 2736 C CD2 . PHE C 3 6   ? -11.585 10.233  15.971  1.00 92.65 6   C 1 
ATOM 2737 C CE1 . PHE C 3 6   ? -12.692 8.850   13.790  1.00 91.63 6   C 1 
ATOM 2738 C CE2 . PHE C 3 6   ? -12.974 10.131  15.838  1.00 91.88 6   C 1 
ATOM 2739 C CZ  . PHE C 3 6   ? -13.525 9.442   14.754  1.00 93.07 6   C 1 
ATOM 2740 N N   . LEU C 3 7   ? -8.908  6.622   14.672  1.00 95.13 7   C 1 
ATOM 2741 C CA  . LEU C 3 7   ? -9.362  5.255   14.396  1.00 95.10 7   C 1 
ATOM 2742 C C   . LEU C 3 7   ? -8.917  4.251   15.465  1.00 95.23 7   C 1 
ATOM 2743 O O   . LEU C 3 7   ? -9.663  3.337   15.804  1.00 93.30 7   C 1 
ATOM 2744 C CB  . LEU C 3 7   ? -8.848  4.796   13.028  1.00 94.68 7   C 1 
ATOM 2745 C CG  . LEU C 3 7   ? -9.436  5.523   11.813  1.00 93.70 7   C 1 
ATOM 2746 C CD1 . LEU C 3 7   ? -8.784  4.939   10.551  1.00 91.07 7   C 1 
ATOM 2747 C CD2 . LEU C 3 7   ? -10.944 5.337   11.707  1.00 90.12 7   C 1 
ATOM 2748 N N   . MET C 3 8   ? -7.726  4.407   16.029  1.00 95.44 8   C 1 
ATOM 2749 C CA  . MET C 3 8   ? -7.227  3.535   17.094  1.00 95.11 8   C 1 
ATOM 2750 C C   . MET C 3 8   ? -8.060  3.601   18.384  1.00 94.97 8   C 1 
ATOM 2751 O O   . MET C 3 8   ? -8.013  2.656   19.173  1.00 92.73 8   C 1 
ATOM 2752 C CB  . MET C 3 8   ? -5.761  3.862   17.402  1.00 94.37 8   C 1 
ATOM 2753 C CG  . MET C 3 8   ? -4.818  3.408   16.286  1.00 91.65 8   C 1 
ATOM 2754 S SD  . MET C 3 8   ? -3.068  3.884   16.522  1.00 87.46 8   C 1 
ATOM 2755 C CE  . MET C 3 8   ? -2.668  2.875   17.963  1.00 76.38 8   C 1 
ATOM 2756 N N   . LYS C 3 9   ? -8.825  4.670   18.606  1.00 94.64 9   C 1 
ATOM 2757 C CA  . LYS C 3 9   ? -9.728  4.825   19.755  1.00 94.00 9   C 1 
ATOM 2758 C C   . LYS C 3 9   ? -11.085 4.142   19.557  1.00 94.10 9   C 1 
ATOM 2759 O O   . LYS C 3 9   ? -11.788 3.926   20.534  1.00 90.84 9   C 1 
ATOM 2760 C CB  . LYS C 3 9   ? -9.935  6.309   20.070  1.00 92.53 9   C 1 
ATOM 2761 C CG  . LYS C 3 9   ? -8.657  7.047   20.501  1.00 89.94 9   C 1 
ATOM 2762 C CD  . LYS C 3 9   ? -9.008  8.509   20.751  1.00 86.08 9   C 1 
ATOM 2763 C CE  . LYS C 3 9   ? -7.833  9.329   21.241  1.00 81.33 9   C 1 
ATOM 2764 N NZ  . LYS C 3 9   ? -8.292  10.688  21.624  1.00 73.63 9   C 1 
ATOM 2765 N N   . LEU C 3 10  ? -11.432 3.764   18.330  1.00 94.21 10  C 1 
ATOM 2766 C CA  . LEU C 3 10  ? -12.735 3.193   17.985  1.00 94.58 10  C 1 
ATOM 2767 C C   . LEU C 3 10  ? -12.870 1.701   18.325  1.00 94.91 10  C 1 
ATOM 2768 O O   . LEU C 3 10  ? -13.573 0.945   17.650  1.00 91.60 10  C 1 
ATOM 2769 C CB  . LEU C 3 10  ? -13.046 3.456   16.502  1.00 93.29 10  C 1 
ATOM 2770 C CG  . LEU C 3 10  ? -13.000 4.925   16.068  1.00 92.35 10  C 1 
ATOM 2771 C CD1 . LEU C 3 10  ? -13.425 5.024   14.604  1.00 88.12 10  C 1 
ATOM 2772 C CD2 . LEU C 3 10  ? -13.917 5.813   16.897  1.00 87.29 10  C 1 
ATOM 2773 N N   . SER C 3 11  ? -12.161 1.226   19.346  1.00 94.37 11  C 1 
ATOM 2774 C CA  . SER C 3 11  ? -12.314 -0.147  19.801  1.00 94.07 11  C 1 
ATOM 2775 C C   . SER C 3 11  ? -13.717 -0.343  20.384  1.00 94.30 11  C 1 
ATOM 2776 O O   . SER C 3 11  ? -14.196 0.504   21.129  1.00 89.05 11  C 1 
ATOM 2777 C CB  . SER C 3 11  ? -11.250 -0.515  20.834  1.00 91.30 11  C 1 
ATOM 2778 O OG  . SER C 3 11  ? -9.963  -0.401  20.262  1.00 75.55 11  C 1 
ATOM 2779 N N   . HIS C 3 12  ? -14.325 -1.494  20.079  1.00 96.15 12  C 1 
ATOM 2780 C CA  . HIS C 3 12  ? -15.698 -1.860  20.435  1.00 96.41 12  C 1 
ATOM 2781 C C   . HIS C 3 12  ? -16.808 -1.126  19.670  1.00 96.38 12  C 1 
ATOM 2782 O O   . HIS C 3 12  ? -17.971 -1.519  19.813  1.00 93.08 12  C 1 
ATOM 2783 C CB  . HIS C 3 12  ? -15.920 -1.847  21.957  1.00 95.05 12  C 1 
ATOM 2784 C CG  . HIS C 3 12  ? -14.896 -2.646  22.701  1.00 92.78 12  C 1 
ATOM 2785 N ND1 . HIS C 3 12  ? -14.863 -4.022  22.786  1.00 79.92 12  C 1 
ATOM 2786 C CD2 . HIS C 3 12  ? -13.792 -2.181  23.354  1.00 79.80 12  C 1 
ATOM 2787 C CE1 . HIS C 3 12  ? -13.778 -4.373  23.482  1.00 80.91 12  C 1 
ATOM 2788 N NE2 . HIS C 3 12  ? -13.089 -3.277  23.841  1.00 81.98 12  C 1 
ATOM 2789 N N   . GLU C 3 13  ? -16.490 -0.187  18.801  1.00 95.87 13  C 1 
ATOM 2790 C CA  . GLU C 3 13  ? -17.475 0.455   17.934  1.00 96.20 13  C 1 
ATOM 2791 C C   . GLU C 3 13  ? -17.882 -0.445  16.766  1.00 96.86 13  C 1 
ATOM 2792 O O   . GLU C 3 13  ? -17.044 -1.089  16.132  1.00 95.41 13  C 1 
ATOM 2793 C CB  . GLU C 3 13  ? -16.931 1.789   17.412  1.00 95.12 13  C 1 
ATOM 2794 C CG  . GLU C 3 13  ? -16.719 2.837   18.522  1.00 88.91 13  C 1 
ATOM 2795 C CD  . GLU C 3 13  ? -18.004 3.230   19.252  1.00 90.03 13  C 1 
ATOM 2796 O OE1 . GLU C 3 13  ? -17.888 3.768   20.369  1.00 82.35 13  C 1 
ATOM 2797 O OE2 . GLU C 3 13  ? -19.103 2.985   18.702  1.00 82.90 13  C 1 
ATOM 2798 N N   . THR C 3 14  ? -19.175 -0.481  16.463  1.00 97.02 14  C 1 
ATOM 2799 C CA  . THR C 3 14  ? -19.706 -1.174  15.290  1.00 97.30 14  C 1 
ATOM 2800 C C   . THR C 3 14  ? -19.726 -0.222  14.103  1.00 97.25 14  C 1 
ATOM 2801 O O   . THR C 3 14  ? -20.338 0.837   14.169  1.00 95.37 14  C 1 
ATOM 2802 C CB  . THR C 3 14  ? -21.087 -1.774  15.559  1.00 96.40 14  C 1 
ATOM 2803 O OG1 . THR C 3 14  ? -20.978 -2.704  16.622  1.00 89.17 14  C 1 
ATOM 2804 C CG2 . THR C 3 14  ? -21.619 -2.562  14.358  1.00 86.65 14  C 1 
ATOM 2805 N N   . VAL C 3 15  ? -19.060 -0.596  13.027  1.00 97.64 15  C 1 
ATOM 2806 C CA  . VAL C 3 15  ? -18.864 0.253   11.850  1.00 97.70 15  C 1 
ATOM 2807 C C   . VAL C 3 15  ? -19.166 -0.514  10.569  1.00 97.90 15  C 1 
ATOM 2808 O O   . VAL C 3 15  ? -19.144 -1.746  10.540  1.00 97.00 15  C 1 
ATOM 2809 C CB  . VAL C 3 15  ? -17.433 0.835   11.793  1.00 96.61 15  C 1 
ATOM 2810 C CG1 . VAL C 3 15  ? -17.111 1.683   13.027  1.00 93.29 15  C 1 
ATOM 2811 C CG2 . VAL C 3 15  ? -16.362 -0.255  11.648  1.00 92.82 15  C 1 
ATOM 2812 N N   . THR C 3 16  ? -19.399 0.216   9.485   1.00 98.03 16  C 1 
ATOM 2813 C CA  . THR C 3 16  ? -19.393 -0.335  8.132   1.00 97.90 16  C 1 
ATOM 2814 C C   . THR C 3 16  ? -18.191 0.204   7.376   1.00 97.99 16  C 1 
ATOM 2815 O O   . THR C 3 16  ? -17.970 1.403   7.342   1.00 96.58 16  C 1 
ATOM 2816 C CB  . THR C 3 16  ? -20.699 -0.035  7.392   1.00 97.13 16  C 1 
ATOM 2817 O OG1 . THR C 3 16  ? -21.790 -0.542  8.132   1.00 90.79 16  C 1 
ATOM 2818 C CG2 . THR C 3 16  ? -20.757 -0.695  6.021   1.00 88.53 16  C 1 
ATOM 2819 N N   . ILE C 3 17  ? -17.409 -0.674  6.770   1.00 98.02 17  C 1 
ATOM 2820 C CA  . ILE C 3 17  ? -16.211 -0.317  6.008   1.00 98.07 17  C 1 
ATOM 2821 C C   . ILE C 3 17  ? -16.480 -0.605  4.536   1.00 98.04 17  C 1 
ATOM 2822 O O   . ILE C 3 17  ? -16.837 -1.724  4.188   1.00 97.12 17  C 1 
ATOM 2823 C CB  . ILE C 3 17  ? -14.971 -1.077  6.526   1.00 97.73 17  C 1 
ATOM 2824 C CG1 . ILE C 3 17  ? -14.819 -0.900  8.059   1.00 95.81 17  C 1 
ATOM 2825 C CG2 . ILE C 3 17  ? -13.719 -0.604  5.772   1.00 95.99 17  C 1 
ATOM 2826 C CD1 . ILE C 3 17  ? -13.581 -1.567  8.653   1.00 93.12 17  C 1 
ATOM 2827 N N   . GLU C 3 18  ? -16.268 0.381   3.656   1.00 97.79 18  C 1 
ATOM 2828 C CA  . GLU C 3 18  ? -16.189 0.122   2.220   1.00 97.71 18  C 1 
ATOM 2829 C C   . GLU C 3 18  ? -14.725 -0.045  1.806   1.00 97.78 18  C 1 
ATOM 2830 O O   . GLU C 3 18  ? -13.871 0.785   2.098   1.00 96.76 18  C 1 
ATOM 2831 C CB  . GLU C 3 18  ? -16.915 1.194   1.389   1.00 96.62 18  C 1 
ATOM 2832 C CG  . GLU C 3 18  ? -17.034 0.760   -0.084  1.00 90.07 18  C 1 
ATOM 2833 C CD  . GLU C 3 18  ? -17.856 1.710   -0.973  1.00 84.69 18  C 1 
ATOM 2834 O OE1 . GLU C 3 18  ? -17.315 2.178   -1.994  1.00 78.36 18  C 1 
ATOM 2835 O OE2 . GLU C 3 18  ? -19.044 1.951   -0.693  1.00 77.93 18  C 1 
ATOM 2836 N N   . LEU C 3 19  ? -14.435 -1.146  1.100   1.00 97.72 19  C 1 
ATOM 2837 C CA  . LEU C 3 19  ? -13.132 -1.407  0.518   1.00 97.76 19  C 1 
ATOM 2838 C C   . LEU C 3 19  ? -13.039 -0.845  -0.905  1.00 97.43 19  C 1 
ATOM 2839 O O   . LEU C 3 19  ? -14.036 -0.673  -1.605  1.00 95.97 19  C 1 
ATOM 2840 C CB  . LEU C 3 19  ? -12.815 -2.912  0.551   1.00 97.63 19  C 1 
ATOM 2841 C CG  . LEU C 3 19  ? -12.900 -3.594  1.935   1.00 97.02 19  C 1 
ATOM 2842 C CD1 . LEU C 3 19  ? -12.358 -5.016  1.840   1.00 95.07 19  C 1 
ATOM 2843 C CD2 . LEU C 3 19  ? -12.097 -2.856  3.006   1.00 94.54 19  C 1 
ATOM 2844 N N   . LYS C 3 20  ? -11.812 -0.610  -1.379  1.00 97.33 20  C 1 
ATOM 2845 C CA  . LYS C 3 20  ? -11.546 -0.096  -2.727  1.00 97.04 20  C 1 
ATOM 2846 C C   . LYS C 3 20  ? -12.071 -1.010  -3.841  1.00 96.32 20  C 1 
ATOM 2847 O O   . LYS C 3 20  ? -12.468 -0.515  -4.884  1.00 93.56 20  C 1 
ATOM 2848 C CB  . LYS C 3 20  ? -10.033 0.122   -2.904  1.00 96.64 20  C 1 
ATOM 2849 C CG  . LYS C 3 20  ? -9.544  1.307   -2.065  1.00 95.79 20  C 1 
ATOM 2850 C CD  . LYS C 3 20  ? -8.019  1.426   -2.154  1.00 93.99 20  C 1 
ATOM 2851 C CE  . LYS C 3 20  ? -7.535  2.578   -1.271  1.00 91.77 20  C 1 
ATOM 2852 N NZ  . LYS C 3 20  ? -6.075  2.596   -1.167  1.00 88.00 20  C 1 
ATOM 2853 N N   . ASN C 3 21  ? -12.130 -2.325  -3.606  1.00 96.44 21  C 1 
ATOM 2854 C CA  . ASN C 3 21  ? -12.699 -3.300  -4.537  1.00 95.70 21  C 1 
ATOM 2855 C C   . ASN C 3 21  ? -14.249 -3.350  -4.531  1.00 95.44 21  C 1 
ATOM 2856 O O   . ASN C 3 21  ? -14.835 -4.150  -5.250  1.00 91.33 21  C 1 
ATOM 2857 C CB  . ASN C 3 21  ? -12.047 -4.674  -4.278  1.00 94.04 21  C 1 
ATOM 2858 C CG  . ASN C 3 21  ? -12.415 -5.292  -2.939  1.00 93.36 21  C 1 
ATOM 2859 O OD1 . ASN C 3 21  ? -13.157 -4.734  -2.158  1.00 86.28 21  C 1 
ATOM 2860 N ND2 . ASN C 3 21  ? -11.900 -6.470  -2.647  1.00 86.86 21  C 1 
ATOM 2861 N N   . GLY C 3 22  ? -14.898 -2.498  -3.748  1.00 95.31 22  C 1 
ATOM 2862 C CA  . GLY C 3 22  ? -16.358 -2.443  -3.623  1.00 94.93 22  C 1 
ATOM 2863 C C   . GLY C 3 22  ? -16.963 -3.444  -2.640  1.00 95.52 22  C 1 
ATOM 2864 O O   . GLY C 3 22  ? -18.186 -3.530  -2.557  1.00 93.15 22  C 1 
ATOM 2865 N N   . THR C 3 23  ? -16.143 -4.195  -1.902  1.00 96.54 23  C 1 
ATOM 2866 C CA  . THR C 3 23  ? -16.612 -5.039  -0.791  1.00 96.72 23  C 1 
ATOM 2867 C C   . THR C 3 23  ? -17.094 -4.142  0.343   1.00 97.00 23  C 1 
ATOM 2868 O O   . THR C 3 23  ? -16.411 -3.192  0.712   1.00 95.80 23  C 1 
ATOM 2869 C CB  . THR C 3 23  ? -15.503 -5.969  -0.287  1.00 95.78 23  C 1 
ATOM 2870 O OG1 . THR C 3 23  ? -15.034 -6.772  -1.352  1.00 88.38 23  C 1 
ATOM 2871 C CG2 . THR C 3 23  ? -15.958 -6.929  0.811   1.00 86.40 23  C 1 
ATOM 2872 N N   . GLN C 3 24  ? -18.245 -4.478  0.938   1.00 97.28 24  C 1 
ATOM 2873 C CA  . GLN C 3 24  ? -18.733 -3.863  2.160   1.00 97.22 24  C 1 
ATOM 2874 C C   . GLN C 3 24  ? -18.552 -4.824  3.330   1.00 97.62 24  C 1 
ATOM 2875 O O   . GLN C 3 24  ? -18.802 -6.022  3.204   1.00 95.97 24  C 1 
ATOM 2876 C CB  . GLN C 3 24  ? -20.190 -3.427  2.014   1.00 95.70 24  C 1 
ATOM 2877 C CG  . GLN C 3 24  ? -20.328 -2.287  0.989   1.00 87.42 24  C 1 
ATOM 2878 C CD  . GLN C 3 24  ? -21.740 -1.704  0.928   1.00 83.56 24  C 1 
ATOM 2879 O OE1 . GLN C 3 24  ? -22.660 -2.116  1.611   1.00 75.03 24  C 1 
ATOM 2880 N NE2 . GLN C 3 24  ? -21.966 -0.704  0.110   1.00 70.41 24  C 1 
ATOM 2881 N N   . VAL C 3 25  ? -18.101 -4.300  4.462   1.00 98.03 25  C 1 
ATOM 2882 C CA  . VAL C 3 25  ? -17.828 -5.071  5.663   1.00 98.02 25  C 1 
ATOM 2883 C C   . VAL C 3 25  ? -18.486 -4.375  6.839   1.00 98.21 25  C 1 
ATOM 2884 O O   . VAL C 3 25  ? -18.094 -3.267  7.179   1.00 97.13 25  C 1 
ATOM 2885 C CB  . VAL C 3 25  ? -16.315 -5.215  5.892   1.00 97.18 25  C 1 
ATOM 2886 C CG1 . VAL C 3 25  ? -16.043 -6.053  7.136   1.00 94.54 25  C 1 
ATOM 2887 C CG2 . VAL C 3 25  ? -15.622 -5.894  4.704   1.00 94.27 25  C 1 
ATOM 2888 N N   . HIS C 3 26  ? -19.458 -5.018  7.466   1.00 98.04 26  C 1 
ATOM 2889 C CA  . HIS C 3 26  ? -20.081 -4.533  8.681   1.00 98.08 26  C 1 
ATOM 2890 C C   . HIS C 3 26  ? -19.605 -5.372  9.864   1.00 98.03 26  C 1 
ATOM 2891 O O   . HIS C 3 26  ? -19.658 -6.592  9.795   1.00 96.57 26  C 1 
ATOM 2892 C CB  . HIS C 3 26  ? -21.601 -4.568  8.512   1.00 97.42 26  C 1 
ATOM 2893 C CG  . HIS C 3 26  ? -22.322 -4.016  9.701   1.00 96.04 26  C 1 
ATOM 2894 N ND1 . HIS C 3 26  ? -22.547 -2.677  9.969   1.00 81.66 26  C 1 
ATOM 2895 C CD2 . HIS C 3 26  ? -22.860 -4.719  10.747  1.00 82.85 26  C 1 
ATOM 2896 C CE1 . HIS C 3 26  ? -23.213 -2.594  11.137  1.00 85.38 26  C 1 
ATOM 2897 N NE2 . HIS C 3 26  ? -23.418 -3.814  11.636  1.00 87.41 26  C 1 
ATOM 2898 N N   . GLY C 3 27  ? -19.132 -4.742  10.938  1.00 97.67 27  C 1 
ATOM 2899 C CA  . GLY C 3 27  ? -18.667 -5.470  12.113  1.00 97.69 27  C 1 
ATOM 2900 C C   . GLY C 3 27  ? -18.143 -4.576  13.223  1.00 97.97 27  C 1 
ATOM 2901 O O   . GLY C 3 27  ? -18.001 -3.367  13.064  1.00 96.82 27  C 1 
ATOM 2902 N N   . THR C 3 28  ? -17.825 -5.177  14.360  1.00 98.01 28  C 1 
ATOM 2903 C CA  . THR C 3 28  ? -17.327 -4.467  15.541  1.00 98.14 28  C 1 
ATOM 2904 C C   . THR C 3 28  ? -15.806 -4.405  15.532  1.00 97.92 28  C 1 
ATOM 2905 O O   . THR C 3 28  ? -15.140 -5.442  15.472  1.00 96.60 28  C 1 
ATOM 2906 C CB  . THR C 3 28  ? -17.830 -5.128  16.826  1.00 97.41 28  C 1 
ATOM 2907 O OG1 . THR C 3 28  ? -19.232 -5.262  16.800  1.00 92.21 28  C 1 
ATOM 2908 C CG2 . THR C 3 28  ? -17.483 -4.312  18.070  1.00 90.65 28  C 1 
ATOM 2909 N N   . ILE C 3 29  ? -15.238 -3.201  15.645  1.00 97.66 29  C 1 
ATOM 2910 C CA  . ILE C 3 29  ? -13.789 -2.998  15.693  1.00 97.52 29  C 1 
ATOM 2911 C C   . ILE C 3 29  ? -13.227 -3.613  16.972  1.00 97.42 29  C 1 
ATOM 2912 O O   . ILE C 3 29  ? -13.580 -3.249  18.087  1.00 96.48 29  C 1 
ATOM 2913 C CB  . ILE C 3 29  ? -13.413 -1.514  15.558  1.00 97.00 29  C 1 
ATOM 2914 C CG1 . ILE C 3 29  ? -13.821 -0.985  14.166  1.00 95.02 29  C 1 
ATOM 2915 C CG2 . ILE C 3 29  ? -11.899 -1.310  15.770  1.00 95.23 29  C 1 
ATOM 2916 C CD1 . ILE C 3 29  ? -13.570 0.507   13.953  1.00 90.75 29  C 1 
ATOM 2917 N N   . THR C 3 30  ? -12.268 -4.514  16.806  1.00 97.15 30  C 1 
ATOM 2918 C CA  . THR C 3 30  ? -11.463 -5.005  17.922  1.00 96.68 30  C 1 
ATOM 2919 C C   . THR C 3 30  ? -10.166 -4.225  18.066  1.00 96.29 30  C 1 
ATOM 2920 O O   . THR C 3 30  ? -9.632  -4.106  19.166  1.00 93.50 30  C 1 
ATOM 2921 C CB  . THR C 3 30  ? -11.196 -6.511  17.809  1.00 95.61 30  C 1 
ATOM 2922 O OG1 . THR C 3 30  ? -10.441 -6.810  16.658  1.00 85.73 30  C 1 
ATOM 2923 C CG2 . THR C 3 30  ? -12.470 -7.343  17.745  1.00 84.36 30  C 1 
ATOM 2924 N N   . GLY C 3 31  ? -9.652  -3.632  16.999  1.00 95.53 31  C 1 
ATOM 2925 C CA  . GLY C 3 31  ? -8.541  -2.697  17.037  1.00 95.16 31  C 1 
ATOM 2926 C C   . GLY C 3 31  ? -8.118  -2.231  15.656  1.00 95.83 31  C 1 
ATOM 2927 O O   . GLY C 3 31  ? -8.285  -2.931  14.671  1.00 93.74 31  C 1 
ATOM 2928 N N   . VAL C 3 32  ? -7.519  -1.046  15.639  1.00 96.67 32  C 1 
ATOM 2929 C CA  . VAL C 3 32  ? -6.944  -0.452  14.440  1.00 96.41 32  C 1 
ATOM 2930 C C   . VAL C 3 32  ? -5.465  -0.171  14.677  1.00 95.68 32  C 1 
ATOM 2931 O O   . VAL C 3 32  ? -5.033  0.158   15.781  1.00 92.78 32  C 1 
ATOM 2932 C CB  . VAL C 3 32  ? -7.680  0.822   14.013  1.00 95.85 32  C 1 
ATOM 2933 C CG1 . VAL C 3 32  ? -7.110  1.399   12.710  1.00 92.16 32  C 1 
ATOM 2934 C CG2 . VAL C 3 32  ? -9.161  0.537   13.784  1.00 92.33 32  C 1 
ATOM 2935 N N   . ASP C 3 33  ? -4.684  -0.324  13.621  1.00 95.16 33  C 1 
ATOM 2936 C CA  . ASP C 3 33  ? -3.244  -0.233  13.650  1.00 94.40 33  C 1 
ATOM 2937 C C   . ASP C 3 33  ? -2.711  1.101   13.052  1.00 95.24 33  C 1 
ATOM 2938 O O   . ASP C 3 33  ? -3.469  1.852   12.447  1.00 92.63 33  C 1 
ATOM 2939 C CB  . ASP C 3 33  ? -2.776  -1.609  13.106  1.00 90.75 33  C 1 
ATOM 2940 C CG  . ASP C 3 33  ? -2.004  -1.624  11.811  1.00 85.26 33  C 1 
ATOM 2941 O OD1 . ASP C 3 33  ? -2.127  -0.691  11.016  1.00 76.47 33  C 1 
ATOM 2942 O OD2 . ASP C 3 33  ? -1.120  -2.481  11.659  1.00 80.03 33  C 1 
ATOM 2943 N N   . VAL C 3 34  ? -1.408  1.455   13.241  1.00 94.47 34  C 1 
ATOM 2944 C CA  . VAL C 3 34  ? -0.831  2.694   12.676  1.00 94.57 34  C 1 
ATOM 2945 C C   . VAL C 3 34  ? -0.772  2.723   11.151  1.00 94.91 34  C 1 
ATOM 2946 O O   . VAL C 3 34  ? -0.592  3.782   10.574  1.00 93.05 34  C 1 
ATOM 2947 C CB  . VAL C 3 34  ? 0.585   3.068   13.202  1.00 93.08 34  C 1 
ATOM 2948 C CG1 . VAL C 3 34  ? 0.585   3.338   14.706  1.00 84.22 34  C 1 
ATOM 2949 C CG2 . VAL C 3 34  ? 1.659   2.017   12.877  1.00 84.53 34  C 1 
ATOM 2950 N N   . SER C 3 35  ? -0.940  1.571   10.508  1.00 94.82 35  C 1 
ATOM 2951 C CA  . SER C 3 35  ? -1.058  1.417   9.058   1.00 95.07 35  C 1 
ATOM 2952 C C   . SER C 3 35  ? -2.521  1.330   8.600   1.00 95.66 35  C 1 
ATOM 2953 O O   . SER C 3 35  ? -2.782  0.997   7.449   1.00 93.23 35  C 1 
ATOM 2954 C CB  . SER C 3 35  ? -0.277  0.178   8.591   1.00 93.57 35  C 1 
ATOM 2955 O OG  . SER C 3 35  ? 1.050   0.199   9.084   1.00 83.21 35  C 1 
ATOM 2956 N N   . MET C 3 36  ? -3.472  1.619   9.489   1.00 95.88 36  C 1 
ATOM 2957 C CA  . MET C 3 36  ? -4.910  1.396   9.328   1.00 96.45 36  C 1 
ATOM 2958 C C   . MET C 3 36  ? -5.322  -0.069  9.107   1.00 96.93 36  C 1 
ATOM 2959 O O   . MET C 3 36  ? -6.457  -0.301  8.695   1.00 95.42 36  C 1 
ATOM 2960 C CB  . MET C 3 36  ? -5.530  2.278   8.244   1.00 95.38 36  C 1 
ATOM 2961 C CG  . MET C 3 36  ? -5.548  3.755   8.557   1.00 91.05 36  C 1 
ATOM 2962 S SD  . MET C 3 36  ? -6.358  4.678   7.230   1.00 88.84 36  C 1 
ATOM 2963 C CE  . MET C 3 36  ? -5.737  6.307   7.575   1.00 80.46 36  C 1 
ATOM 2964 N N   . ASN C 3 37  ? -4.475  -1.060  9.379   1.00 96.88 37  C 1 
ATOM 2965 C CA  . ASN C 3 37  ? -4.956  -2.439  9.398   1.00 96.81 37  C 1 
ATOM 2966 C C   . ASN C 3 37  ? -6.016  -2.546  10.489  1.00 96.85 37  C 1 
ATOM 2967 O O   . ASN C 3 37  ? -5.790  -2.129  11.627  1.00 95.88 37  C 1 
ATOM 2968 C CB  . ASN C 3 37  ? -3.821  -3.441  9.614   1.00 96.46 37  C 1 
ATOM 2969 C CG  . ASN C 3 37  ? -2.699  -3.331  8.595   1.00 95.72 37  C 1 
ATOM 2970 O OD1 . ASN C 3 37  ? -2.884  -3.080  7.424   1.00 90.85 37  C 1 
ATOM 2971 N ND2 . ASN C 3 37  ? -1.475  -3.511  9.040   1.00 90.22 37  C 1 
ATOM 2972 N N   . THR C 3 38  ? -7.185  -3.056  10.128  1.00 97.52 38  C 1 
ATOM 2973 C CA  . THR C 3 38  ? -8.350  -3.055  10.998  1.00 97.63 38  C 1 
ATOM 2974 C C   . THR C 3 38  ? -8.757  -4.482  11.307  1.00 97.72 38  C 1 
ATOM 2975 O O   . THR C 3 38  ? -8.951  -5.277  10.401  1.00 96.69 38  C 1 
ATOM 2976 C CB  . THR C 3 38  ? -9.503  -2.279  10.372  1.00 96.99 38  C 1 
ATOM 2977 O OG1 . THR C 3 38  ? -9.077  -0.958  10.098  1.00 89.34 38  C 1 
ATOM 2978 C CG2 . THR C 3 38  ? -10.703 -2.159  11.305  1.00 89.32 38  C 1 
ATOM 2979 N N   . HIS C 3 39  ? -8.890  -4.799  12.582  1.00 97.58 39  C 1 
ATOM 2980 C CA  . HIS C 3 39  ? -9.361  -6.084  13.067  1.00 97.32 39  C 1 
ATOM 2981 C C   . HIS C 3 39  ? -10.797 -5.935  13.561  1.00 97.33 39  C 1 
ATOM 2982 O O   . HIS C 3 39  ? -11.084 -5.050  14.360  1.00 96.05 39  C 1 
ATOM 2983 C CB  . HIS C 3 39  ? -8.433  -6.611  14.157  1.00 96.61 39  C 1 
ATOM 2984 C CG  . HIS C 3 39  ? -7.000  -6.688  13.730  1.00 95.49 39  C 1 
ATOM 2985 N ND1 . HIS C 3 39  ? -6.424  -7.663  12.939  1.00 84.73 39  C 1 
ATOM 2986 C CD2 . HIS C 3 39  ? -6.008  -5.771  14.013  1.00 85.61 39  C 1 
ATOM 2987 C CE1 . HIS C 3 39  ? -5.133  -7.354  12.767  1.00 87.33 39  C 1 
ATOM 2988 N NE2 . HIS C 3 39  ? -4.852  -6.202  13.404  1.00 88.88 39  C 1 
ATOM 2989 N N   . LEU C 3 40  ? -11.671 -6.815  13.086  1.00 97.61 40  C 1 
ATOM 2990 C CA  . LEU C 3 40  ? -13.096 -6.818  13.355  1.00 97.76 40  C 1 
ATOM 2991 C C   . LEU C 3 40  ? -13.529 -8.155  13.955  1.00 97.61 40  C 1 
ATOM 2992 O O   . LEU C 3 40  ? -12.887 -9.182  13.722  1.00 96.46 40  C 1 
ATOM 2993 C CB  . LEU C 3 40  ? -13.865 -6.542  12.048  1.00 97.28 40  C 1 
ATOM 2994 C CG  . LEU C 3 40  ? -13.545 -5.197  11.375  1.00 95.71 40  C 1 
ATOM 2995 C CD1 . LEU C 3 40  ? -14.074 -5.195  9.947   1.00 91.00 40  C 1 
ATOM 2996 C CD2 . LEU C 3 40  ? -14.216 -4.026  12.102  1.00 90.26 40  C 1 
ATOM 2997 N N   . LYS C 3 41  ? -14.644 -8.149  14.698  1.00 97.33 41  C 1 
ATOM 2998 C CA  . LYS C 3 41  ? -15.388 -9.324  15.157  1.00 97.27 41  C 1 
ATOM 2999 C C   . LYS C 3 41  ? -16.865 -9.191  14.792  1.00 97.30 41  C 1 
ATOM 3000 O O   . LYS C 3 41  ? -17.322 -8.080  14.540  1.00 96.15 41  C 1 
ATOM 3001 C CB  . LYS C 3 41  ? -15.190 -9.533  16.671  1.00 95.82 41  C 1 
ATOM 3002 C CG  . LYS C 3 41  ? -15.751 -8.370  17.515  1.00 92.62 41  C 1 
ATOM 3003 C CD  . LYS C 3 41  ? -15.647 -8.637  19.014  1.00 92.24 41  C 1 
ATOM 3004 C CE  . LYS C 3 41  ? -16.280 -7.460  19.764  1.00 84.42 41  C 1 
ATOM 3005 N NZ  . LYS C 3 41  ? -16.332 -7.672  21.230  1.00 78.36 41  C 1 
ATOM 3006 N N   . ALA C 3 42  ? -17.598 -10.308 14.794  1.00 97.44 42  C 1 
ATOM 3007 C CA  . ALA C 3 42  ? -19.013 -10.371 14.424  1.00 97.50 42  C 1 
ATOM 3008 C C   . ALA C 3 42  ? -19.268 -9.665  13.084  1.00 97.61 42  C 1 
ATOM 3009 O O   . ALA C 3 42  ? -19.931 -8.629  13.004  1.00 95.21 42  C 1 
ATOM 3010 C CB  . ALA C 3 42  ? -19.870 -9.865  15.598  1.00 96.42 42  C 1 
ATOM 3011 N N   . VAL C 3 43  ? -18.664 -10.198 12.036  1.00 97.72 43  C 1 
ATOM 3012 C CA  . VAL C 3 43  ? -18.552 -9.526  10.749  1.00 97.76 43  C 1 
ATOM 3013 C C   . VAL C 3 43  ? -19.565 -10.064 9.759   1.00 97.75 43  C 1 
ATOM 3014 O O   . VAL C 3 43  ? -19.660 -11.262 9.539   1.00 96.30 43  C 1 
ATOM 3015 C CB  . VAL C 3 43  ? -17.131 -9.653  10.179  1.00 96.76 43  C 1 
ATOM 3016 C CG1 . VAL C 3 43  ? -16.991 -8.944  8.837   1.00 92.69 43  C 1 
ATOM 3017 C CG2 . VAL C 3 43  ? -16.094 -9.066  11.140  1.00 92.87 43  C 1 
ATOM 3018 N N   . LYS C 3 44  ? -20.271 -9.151  9.078   1.00 97.95 44  C 1 
ATOM 3019 C CA  . LYS C 3 44  ? -21.037 -9.444  7.877   1.00 97.88 44  C 1 
ATOM 3020 C C   . LYS C 3 44  ? -20.304 -8.832  6.675   1.00 97.63 44  C 1 
ATOM 3021 O O   . LYS C 3 44  ? -20.265 -7.620  6.525   1.00 96.06 44  C 1 
ATOM 3022 C CB  . LYS C 3 44  ? -22.464 -8.922  8.048   1.00 97.27 44  C 1 
ATOM 3023 C CG  . LYS C 3 44  ? -23.385 -9.311  6.879   1.00 92.51 44  C 1 
ATOM 3024 C CD  . LYS C 3 44  ? -24.817 -8.846  7.165   1.00 88.25 44  C 1 
ATOM 3025 C CE  . LYS C 3 44  ? -25.760 -9.271  6.053   1.00 78.06 44  C 1 
ATOM 3026 N NZ  . LYS C 3 44  ? -27.179 -8.938  6.350   1.00 69.77 44  C 1 
ATOM 3027 N N   . MET C 3 45  ? -19.714 -9.683  5.822   1.00 97.32 45  C 1 
ATOM 3028 C CA  . MET C 3 45  ? -18.980 -9.265  4.631   1.00 97.00 45  C 1 
ATOM 3029 C C   . MET C 3 45  ? -19.822 -9.486  3.382   1.00 97.26 45  C 1 
ATOM 3030 O O   . MET C 3 45  ? -20.276 -10.592 3.120   1.00 95.52 45  C 1 
ATOM 3031 C CB  . MET C 3 45  ? -17.648 -10.017 4.560   1.00 95.62 45  C 1 
ATOM 3032 C CG  . MET C 3 45  ? -16.799 -9.543  3.370   1.00 92.91 45  C 1 
ATOM 3033 S SD  . MET C 3 45  ? -15.165 -10.331 3.220   1.00 89.05 45  C 1 
ATOM 3034 C CE  . MET C 3 45  ? -15.656 -12.031 2.868   1.00 79.34 45  C 1 
ATOM 3035 N N   . THR C 3 46  ? -19.990 -8.435  2.580   1.00 97.17 46  C 1 
ATOM 3036 C CA  . THR C 3 46  ? -20.704 -8.485  1.301   1.00 96.80 46  C 1 
ATOM 3037 C C   . THR C 3 46  ? -19.732 -8.133  0.183   1.00 96.41 46  C 1 
ATOM 3038 O O   . THR C 3 46  ? -19.394 -6.967  -0.027  1.00 93.98 46  C 1 
ATOM 3039 C CB  . THR C 3 46  ? -21.920 -7.556  1.304   1.00 95.85 46  C 1 
ATOM 3040 O OG1 . THR C 3 46  ? -22.705 -7.770  2.454   1.00 86.58 46  C 1 
ATOM 3041 C CG2 . THR C 3 46  ? -22.821 -7.799  0.095   1.00 85.53 46  C 1 
ATOM 3042 N N   . LEU C 3 47  ? -19.254 -9.146  -0.544  1.00 94.78 47  C 1 
ATOM 3043 C CA  . LEU C 3 47  ? -18.454 -8.947  -1.752  1.00 94.02 47  C 1 
ATOM 3044 C C   . LEU C 3 47  ? -19.312 -8.297  -2.843  1.00 93.32 47  C 1 
ATOM 3045 O O   . LEU C 3 47  ? -20.524 -8.477  -2.899  1.00 89.57 47  C 1 
ATOM 3046 C CB  . LEU C 3 47  ? -17.885 -10.296 -2.212  1.00 92.21 47  C 1 
ATOM 3047 C CG  . LEU C 3 47  ? -16.734 -10.791 -1.326  1.00 87.81 47  C 1 
ATOM 3048 C CD1 . LEU C 3 47  ? -16.642 -12.321 -1.348  1.00 78.32 47  C 1 
ATOM 3049 C CD2 . LEU C 3 47  ? -15.386 -10.252 -1.815  1.00 77.35 47  C 1 
ATOM 3050 N N   . LYS C 3 48  ? -18.676 -7.555  -3.754  1.00 92.04 48  C 1 
ATOM 3051 C CA  . LYS C 3 48  ? -19.382 -6.913  -4.854  1.00 90.64 48  C 1 
ATOM 3052 C C   . LYS C 3 48  ? -20.150 -7.939  -5.695  1.00 90.03 48  C 1 
ATOM 3053 O O   . LYS C 3 48  ? -19.554 -8.866  -6.228  1.00 82.47 48  C 1 
ATOM 3054 C CB  . LYS C 3 48  ? -18.377 -6.100  -5.693  1.00 87.56 48  C 1 
ATOM 3055 C CG  . LYS C 3 48  ? -19.093 -5.227  -6.736  1.00 81.85 48  C 1 
ATOM 3056 C CD  . LYS C 3 48  ? -18.103 -4.348  -7.492  1.00 75.78 48  C 1 
ATOM 3057 C CE  . LYS C 3 48  ? -18.847 -3.454  -8.483  1.00 67.89 48  C 1 
ATOM 3058 N NZ  . LYS C 3 48  ? -17.946 -2.496  -9.163  1.00 60.52 48  C 1 
ATOM 3059 N N   . ASN C 3 49  ? -21.457 -7.723  -5.862  1.00 88.86 49  C 1 
ATOM 3060 C CA  . ASN C 3 49  ? -22.375 -8.598  -6.609  1.00 88.84 49  C 1 
ATOM 3061 C C   . ASN C 3 49  ? -22.430 -10.054 -6.080  1.00 89.41 49  C 1 
ATOM 3062 O O   . ASN C 3 49  ? -22.614 -10.980 -6.873  1.00 85.15 49  C 1 
ATOM 3063 C CB  . ASN C 3 49  ? -22.076 -8.552  -8.115  1.00 85.91 49  C 1 
ATOM 3064 C CG  . ASN C 3 49  ? -22.048 -7.155  -8.702  1.00 80.48 49  C 1 
ATOM 3065 O OD1 . ASN C 3 49  ? -22.736 -6.242  -8.290  1.00 69.75 49  C 1 
ATOM 3066 N ND2 . ASN C 3 49  ? -21.247 -6.953  -9.721  1.00 68.12 49  C 1 
ATOM 3067 N N   . ARG C 3 50  ? -22.229 -10.266 -4.767  1.00 90.30 50  C 1 
ATOM 3068 C CA  . ARG C 3 50  ? -22.382 -11.562 -4.103  1.00 90.71 50  C 1 
ATOM 3069 C C   . ARG C 3 50  ? -23.257 -11.440 -2.873  1.00 92.22 50  C 1 
ATOM 3070 O O   . ARG C 3 50  ? -23.487 -10.345 -2.366  1.00 88.91 50  C 1 
ATOM 3071 C CB  . ARG C 3 50  ? -21.014 -12.156 -3.749  1.00 87.50 50  C 1 
ATOM 3072 C CG  . ARG C 3 50  ? -20.177 -12.487 -4.992  1.00 81.54 50  C 1 
ATOM 3073 C CD  . ARG C 3 50  ? -18.990 -13.369 -4.629  1.00 75.97 50  C 1 
ATOM 3074 N NE  . ARG C 3 50  ? -18.177 -13.705 -5.806  1.00 69.48 50  C 1 
ATOM 3075 C CZ  . ARG C 3 50  ? -18.089 -14.880 -6.425  1.00 63.96 50  C 1 
ATOM 3076 N NH1 . ARG C 3 50  ? -18.626 -15.973 -5.960  1.00 58.45 50  C 1 
ATOM 3077 N NH2 . ARG C 3 50  ? -17.468 -14.970 -7.548  1.00 55.95 50  C 1 
ATOM 3078 N N   . GLU C 3 51  ? -23.717 -12.600 -2.391  1.00 93.37 51  C 1 
ATOM 3079 C CA  . GLU C 3 51  ? -24.460 -12.665 -1.149  1.00 94.49 51  C 1 
ATOM 3080 C C   . GLU C 3 51  ? -23.585 -12.346 0.066   1.00 95.45 51  C 1 
ATOM 3081 O O   . GLU C 3 51  ? -22.369 -12.583 0.039   1.00 93.98 51  C 1 
ATOM 3082 C CB  . GLU C 3 51  ? -25.128 -14.035 -1.001  1.00 92.36 51  C 1 
ATOM 3083 C CG  . GLU C 3 51  ? -26.205 -14.240 -2.080  1.00 82.39 51  C 1 
ATOM 3084 C CD  . GLU C 3 51  ? -26.982 -15.542 -1.907  1.00 71.24 51  C 1 
ATOM 3085 O OE1 . GLU C 3 51  ? -27.960 -15.693 -2.660  1.00 65.09 51  C 1 
ATOM 3086 O OE2 . GLU C 3 51  ? -26.572 -16.361 -1.064  1.00 64.91 51  C 1 
ATOM 3087 N N   . PRO C 3 52  ? -24.191 -11.800 1.139   1.00 95.20 52  C 1 
ATOM 3088 C CA  . PRO C 3 52  ? -23.491 -11.563 2.390   1.00 95.81 52  C 1 
ATOM 3089 C C   . PRO C 3 52  ? -23.030 -12.870 3.035   1.00 96.01 52  C 1 
ATOM 3090 O O   . PRO C 3 52  ? -23.779 -13.839 3.100   1.00 93.65 52  C 1 
ATOM 3091 C CB  . PRO C 3 52  ? -24.476 -10.816 3.292   1.00 94.25 52  C 1 
ATOM 3092 C CG  . PRO C 3 52  ? -25.539 -10.284 2.337   1.00 90.20 52  C 1 
ATOM 3093 C CD  . PRO C 3 52  ? -25.557 -11.307 1.222   1.00 93.83 52  C 1 
ATOM 3094 N N   . VAL C 3 53  ? -21.818 -12.867 3.592   1.00 96.52 53  C 1 
ATOM 3095 C CA  . VAL C 3 53  ? -21.252 -13.974 4.370   1.00 96.22 53  C 1 
ATOM 3096 C C   . VAL C 3 53  ? -21.009 -13.494 5.797   1.00 96.93 53  C 1 
ATOM 3097 O O   . VAL C 3 53  ? -20.492 -12.394 6.000   1.00 95.41 53  C 1 
ATOM 3098 C CB  . VAL C 3 53  ? -19.964 -14.517 3.731   1.00 94.25 53  C 1 
ATOM 3099 C CG1 . VAL C 3 53  ? -19.454 -15.758 4.469   1.00 84.46 53  C 1 
ATOM 3100 C CG2 . VAL C 3 53  ? -20.187 -14.908 2.262   1.00 84.21 53  C 1 
ATOM 3101 N N   . GLN C 3 54  ? -21.386 -14.308 6.794   1.00 96.66 54  C 1 
ATOM 3102 C CA  . GLN C 3 54  ? -21.076 -14.041 8.195   1.00 96.77 54  C 1 
ATOM 3103 C C   . GLN C 3 54  ? -19.731 -14.662 8.568   1.00 96.58 54  C 1 
ATOM 3104 O O   . GLN C 3 54  ? -19.438 -15.796 8.195   1.00 94.15 54  C 1 
ATOM 3105 C CB  . GLN C 3 54  ? -22.195 -14.533 9.117   1.00 95.73 54  C 1 
ATOM 3106 C CG  . GLN C 3 54  ? -23.481 -13.712 8.940   1.00 87.45 54  C 1 
ATOM 3107 C CD  . GLN C 3 54  ? -24.535 -14.042 10.000  1.00 84.20 54  C 1 
ATOM 3108 O OE1 . GLN C 3 54  ? -24.366 -14.889 10.834  1.00 75.09 54  C 1 
ATOM 3109 N NE2 . GLN C 3 54  ? -25.663 -13.366 9.995   1.00 71.70 54  C 1 
ATOM 3110 N N   . LEU C 3 55  ? -18.916 -13.903 9.290   1.00 96.77 55  C 1 
ATOM 3111 C CA  . LEU C 3 55  ? -17.596 -14.304 9.758   1.00 96.57 55  C 1 
ATOM 3112 C C   . LEU C 3 55  ? -17.465 -13.923 11.234  1.00 96.77 55  C 1 
ATOM 3113 O O   . LEU C 3 55  ? -17.910 -12.854 11.641  1.00 94.78 55  C 1 
ATOM 3114 C CB  . LEU C 3 55  ? -16.516 -13.597 8.920   1.00 95.62 55  C 1 
ATOM 3115 C CG  . LEU C 3 55  ? -16.582 -13.816 7.391   1.00 94.64 55  C 1 
ATOM 3116 C CD1 . LEU C 3 55  ? -15.567 -12.911 6.700   1.00 90.26 55  C 1 
ATOM 3117 C CD2 . LEU C 3 55  ? -16.286 -15.257 7.006   1.00 89.62 55  C 1 
ATOM 3118 N N   . GLU C 3 56  ? -16.796 -14.771 12.021  1.00 96.74 56  C 1 
ATOM 3119 C CA  . GLU C 3 56  ? -16.540 -14.464 13.428  1.00 96.43 56  C 1 
ATOM 3120 C C   . GLU C 3 56  ? -15.521 -13.324 13.578  1.00 96.64 56  C 1 
ATOM 3121 O O   . GLU C 3 56  ? -15.720 -12.368 14.329  1.00 94.78 56  C 1 
ATOM 3122 C CB  . GLU C 3 56  ? -16.046 -15.738 14.111  1.00 95.04 56  C 1 
ATOM 3123 C CG  . GLU C 3 56  ? -15.981 -15.581 15.639  1.00 82.42 56  C 1 
ATOM 3124 C CD  . GLU C 3 56  ? -15.311 -16.762 16.331  1.00 72.25 56  C 1 
ATOM 3125 O OE1 . GLU C 3 56  ? -15.042 -16.607 17.540  1.00 65.46 56  C 1 
ATOM 3126 O OE2 . GLU C 3 56  ? -15.026 -17.768 15.655  1.00 63.54 56  C 1 
ATOM 3127 N N   . THR C 3 57  ? -14.432 -13.410 12.815  1.00 96.55 57  C 1 
ATOM 3128 C CA  . THR C 3 57  ? -13.362 -12.406 12.806  1.00 96.25 57  C 1 
ATOM 3129 C C   . THR C 3 57  ? -12.950 -12.063 11.385  1.00 96.51 57  C 1 
ATOM 3130 O O   . THR C 3 57  ? -13.023 -12.886 10.477  1.00 94.57 57  C 1 
ATOM 3131 C CB  . THR C 3 57  ? -12.134 -12.866 13.607  1.00 94.26 57  C 1 
ATOM 3132 O OG1 . THR C 3 57  ? -11.509 -13.969 13.007  1.00 84.67 57  C 1 
ATOM 3133 C CG2 . THR C 3 57  ? -12.459 -13.239 15.053  1.00 82.61 57  C 1 
ATOM 3134 N N   . LEU C 3 58  ? -12.471 -10.835 11.190  1.00 97.36 58  C 1 
ATOM 3135 C CA  . LEU C 3 58  ? -11.890 -10.399 9.931   1.00 97.62 58  C 1 
ATOM 3136 C C   . LEU C 3 58  ? -10.782 -9.383  10.197  1.00 97.70 58  C 1 
ATOM 3137 O O   . LEU C 3 58  ? -10.971 -8.425  10.942  1.00 96.84 58  C 1 
ATOM 3138 C CB  . LEU C 3 58  ? -12.999 -9.815  9.037   1.00 97.34 58  C 1 
ATOM 3139 C CG  . LEU C 3 58  ? -12.540 -9.435  7.616   1.00 96.93 58  C 1 
ATOM 3140 C CD1 . LEU C 3 58  ? -12.245 -10.651 6.759   1.00 93.66 58  C 1 
ATOM 3141 C CD2 . LEU C 3 58  ? -13.637 -8.633  6.918   1.00 93.43 58  C 1 
ATOM 3142 N N   . SER C 3 59  ? -9.630  -9.573  9.561   1.00 97.55 59  C 1 
ATOM 3143 C CA  . SER C 3 59  ? -8.538  -8.604  9.542   1.00 97.43 59  C 1 
ATOM 3144 C C   . SER C 3 59  ? -8.418  -8.009  8.149   1.00 97.55 59  C 1 
ATOM 3145 O O   . SER C 3 59  ? -8.262  -8.742  7.184   1.00 96.03 59  C 1 
ATOM 3146 C CB  . SER C 3 59  ? -7.229  -9.268  9.965   1.00 96.40 59  C 1 
ATOM 3147 O OG  . SER C 3 59  ? -7.319  -9.713  11.305  1.00 85.31 59  C 1 
ATOM 3148 N N   . ILE C 3 60  ? -8.489  -6.677  8.025   1.00 97.99 60  C 1 
ATOM 3149 C CA  . ILE C 3 60  ? -8.405  -5.956  6.755   1.00 97.98 60  C 1 
ATOM 3150 C C   . ILE C 3 60  ? -7.094  -5.180  6.708   1.00 97.99 60  C 1 
ATOM 3151 O O   . ILE C 3 60  ? -6.787  -4.428  7.627   1.00 96.97 60  C 1 
ATOM 3152 C CB  . ILE C 3 60  ? -9.608  -5.018  6.552   1.00 97.71 60  C 1 
ATOM 3153 C CG1 . ILE C 3 60  ? -10.953 -5.772  6.697   1.00 95.66 60  C 1 
ATOM 3154 C CG2 . ILE C 3 60  ? -9.524  -4.343  5.178   1.00 95.53 60  C 1 
ATOM 3155 C CD1 . ILE C 3 60  ? -12.175 -4.857  6.679   1.00 92.12 60  C 1 
ATOM 3156 N N   . ARG C 3 61  ? -6.339  -5.320  5.624   1.00 97.81 61  C 1 
ATOM 3157 C CA  . ARG C 3 61  ? -5.142  -4.513  5.396   1.00 97.97 61  C 1 
ATOM 3158 C C   . ARG C 3 61  ? -5.543  -3.073  5.054   1.00 97.60 61  C 1 
ATOM 3159 O O   . ARG C 3 61  ? -6.306  -2.842  4.128   1.00 96.09 61  C 1 
ATOM 3160 C CB  . ARG C 3 61  ? -4.274  -5.173  4.311   1.00 97.42 61  C 1 
ATOM 3161 C CG  . ARG C 3 61  ? -2.932  -4.447  4.142   1.00 96.24 61  C 1 
ATOM 3162 C CD  . ARG C 3 61  ? -2.153  -5.076  2.986   1.00 94.51 61  C 1 
ATOM 3163 N NE  . ARG C 3 61  ? -0.988  -4.243  2.578   1.00 91.95 61  C 1 
ATOM 3164 C CZ  . ARG C 3 61  ? 0.273   -4.450  2.880   1.00 92.15 61  C 1 
ATOM 3165 N NH1 . ARG C 3 61  ? 0.641   -5.382  3.690   1.00 84.49 61  C 1 
ATOM 3166 N NH2 . ARG C 3 61  ? 1.206   -3.726  2.357   1.00 87.01 61  C 1 
ATOM 3167 N N   . GLY C 3 62  ? -4.969  -2.112  5.769   1.00 97.30 62  C 1 
ATOM 3168 C CA  . GLY C 3 62  ? -5.408  -0.717  5.739   1.00 97.27 62  C 1 
ATOM 3169 C C   . GLY C 3 62  ? -5.395  -0.030  4.380   1.00 97.22 62  C 1 
ATOM 3170 O O   . GLY C 3 62  ? -6.254  0.806   4.111   1.00 95.59 62  C 1 
ATOM 3171 N N   . ASN C 3 63  ? -4.467  -0.377  3.472   1.00 97.64 63  C 1 
ATOM 3172 C CA  . ASN C 3 63  ? -4.411  0.214   2.130   1.00 97.46 63  C 1 
ATOM 3173 C C   . ASN C 3 63  ? -5.626  -0.132  1.249   1.00 97.42 63  C 1 
ATOM 3174 O O   . ASN C 3 63  ? -5.862  0.560   0.268   1.00 95.05 63  C 1 
ATOM 3175 C CB  . ASN C 3 63  ? -3.090  -0.187  1.433   1.00 96.12 63  C 1 
ATOM 3176 C CG  . ASN C 3 63  ? -3.032  -1.659  1.073   1.00 93.11 63  C 1 
ATOM 3177 O OD1 . ASN C 3 63  ? -3.516  -2.506  1.788   1.00 80.25 63  C 1 
ATOM 3178 N ND2 . ASN C 3 63  ? -2.449  -2.008  -0.056  1.00 84.61 63  C 1 
ATOM 3179 N N   . ASN C 3 64  ? -6.404  -1.161  1.587   1.00 97.70 64  C 1 
ATOM 3180 C CA  . ASN C 3 64  ? -7.595  -1.566  0.851   1.00 97.74 64  C 1 
ATOM 3181 C C   . ASN C 3 64  ? -8.870  -0.843  1.307   1.00 97.81 64  C 1 
ATOM 3182 O O   . ASN C 3 64  ? -9.890  -0.944  0.646   1.00 95.35 64  C 1 
ATOM 3183 C CB  . ASN C 3 64  ? -7.756  -3.087  0.953   1.00 96.88 64  C 1 
ATOM 3184 C CG  . ASN C 3 64  ? -6.583  -3.806  0.311   1.00 95.06 64  C 1 
ATOM 3185 O OD1 . ASN C 3 64  ? -6.314  -3.673  -0.867  1.00 84.58 64  C 1 
ATOM 3186 N ND2 . ASN C 3 64  ? -5.822  -4.546  1.088   1.00 84.22 64  C 1 
ATOM 3187 N N   . ILE C 3 65  ? -8.807  -0.110  2.417   1.00 97.92 65  C 1 
ATOM 3188 C CA  . ILE C 3 65  ? -9.945  0.630   2.950   1.00 97.96 65  C 1 
ATOM 3189 C C   . ILE C 3 65  ? -10.147 1.905   2.125   1.00 97.80 65  C 1 
ATOM 3190 O O   . ILE C 3 65  ? -9.186  2.622   1.840   1.00 96.71 65  C 1 
ATOM 3191 C CB  . ILE C 3 65  ? -9.747  0.909   4.451   1.00 97.63 65  C 1 
ATOM 3192 C CG1 . ILE C 3 65  ? -9.638  -0.438  5.221   1.00 96.25 65  C 1 
ATOM 3193 C CG2 . ILE C 3 65  ? -10.896 1.763   5.007   1.00 96.23 65  C 1 
ATOM 3194 C CD1 . ILE C 3 65  ? -9.262  -0.307  6.694   1.00 93.07 65  C 1 
ATOM 3195 N N   . ARG C 3 66  ? -11.394 2.190   1.734   1.00 97.92 66  C 1 
ATOM 3196 C CA  . ARG C 3 66  ? -11.788 3.463   1.136   1.00 97.61 66  C 1 
ATOM 3197 C C   . ARG C 3 66  ? -12.294 4.411   2.218   1.00 97.45 66  C 1 
ATOM 3198 O O   . ARG C 3 66  ? -11.732 5.488   2.363   1.00 96.26 66  C 1 
ATOM 3199 C CB  . ARG C 3 66  ? -12.824 3.221   0.027   1.00 96.57 66  C 1 
ATOM 3200 C CG  . ARG C 3 66  ? -13.208 4.540   -0.656  1.00 90.29 66  C 1 
ATOM 3201 C CD  . ARG C 3 66  ? -14.134 4.292   -1.846  1.00 87.56 66  C 1 
ATOM 3202 N NE  . ARG C 3 66  ? -13.409 3.663   -2.976  1.00 83.46 66  C 1 
ATOM 3203 C CZ  . ARG C 3 66  ? -13.852 2.699   -3.751  1.00 78.68 66  C 1 
ATOM 3204 N NH1 . ARG C 3 66  ? -15.028 2.148   -3.596  1.00 68.39 66  C 1 
ATOM 3205 N NH2 . ARG C 3 66  ? -13.121 2.273   -4.730  1.00 74.06 66  C 1 
ATOM 3206 N N   . TYR C 3 67  ? -13.293 4.002   2.967   1.00 97.55 67  C 1 
ATOM 3207 C CA  . TYR C 3 67  ? -13.797 4.764   4.103   1.00 97.75 67  C 1 
ATOM 3208 C C   . TYR C 3 67  ? -14.471 3.873   5.153   1.00 97.92 67  C 1 
ATOM 3209 O O   . TYR C 3 67  ? -14.856 2.742   4.876   1.00 97.01 67  C 1 
ATOM 3210 C CB  . TYR C 3 67  ? -14.740 5.869   3.614   1.00 97.30 67  C 1 
ATOM 3211 C CG  . TYR C 3 67  ? -15.954 5.389   2.838   1.00 97.31 67  C 1 
ATOM 3212 C CD1 . TYR C 3 67  ? -16.033 5.608   1.447   1.00 93.85 67  C 1 
ATOM 3213 C CD2 . TYR C 3 67  ? -17.022 4.758   3.488   1.00 93.27 67  C 1 
ATOM 3214 C CE1 . TYR C 3 67  ? -17.168 5.215   0.727   1.00 92.74 67  C 1 
ATOM 3215 C CE2 . TYR C 3 67  ? -18.163 4.349   2.779   1.00 92.68 67  C 1 
ATOM 3216 C CZ  . TYR C 3 67  ? -18.234 4.587   1.395   1.00 94.26 67  C 1 
ATOM 3217 O OH  . TYR C 3 67  ? -19.354 4.218   0.708   1.00 91.97 67  C 1 
ATOM 3218 N N   . PHE C 3 68  ? -14.613 4.412   6.351   1.00 97.65 68  C 1 
ATOM 3219 C CA  . PHE C 3 68  ? -15.436 3.871   7.423   1.00 97.71 68  C 1 
ATOM 3220 C C   . PHE C 3 68  ? -16.712 4.704   7.524   1.00 97.72 68  C 1 
ATOM 3221 O O   . PHE C 3 68  ? -16.629 5.926   7.535   1.00 96.35 68  C 1 
ATOM 3222 C CB  . PHE C 3 68  ? -14.688 3.933   8.760   1.00 97.47 68  C 1 
ATOM 3223 C CG  . PHE C 3 68  ? -13.387 3.159   8.842   1.00 97.42 68  C 1 
ATOM 3224 C CD1 . PHE C 3 68  ? -13.318 2.003   9.629   1.00 93.64 68  C 1 
ATOM 3225 C CD2 . PHE C 3 68  ? -12.240 3.603   8.175   1.00 93.43 68  C 1 
ATOM 3226 C CE1 . PHE C 3 68  ? -12.109 1.291   9.760   1.00 92.50 68  C 1 
ATOM 3227 C CE2 . PHE C 3 68  ? -11.030 2.895   8.289   1.00 92.38 68  C 1 
ATOM 3228 C CZ  . PHE C 3 68  ? -10.971 1.737   9.084   1.00 94.31 68  C 1 
ATOM 3229 N N   . ILE C 3 69  ? -17.868 4.050   7.642   1.00 97.85 69  C 1 
ATOM 3230 C CA  . ILE C 3 69  ? -19.097 4.654   8.136   1.00 97.80 69  C 1 
ATOM 3231 C C   . ILE C 3 69  ? -19.113 4.440   9.644   1.00 97.89 69  C 1 
ATOM 3232 O O   . ILE C 3 69  ? -19.037 3.301   10.105  1.00 96.76 69  C 1 
ATOM 3233 C CB  . ILE C 3 69  ? -20.336 4.052   7.447   1.00 97.37 69  C 1 
ATOM 3234 C CG1 . ILE C 3 69  ? -20.244 4.213   5.905   1.00 95.54 69  C 1 
ATOM 3235 C CG2 . ILE C 3 69  ? -21.609 4.715   8.002   1.00 95.80 69  C 1 
ATOM 3236 C CD1 . ILE C 3 69  ? -21.356 3.497   5.140   1.00 89.18 69  C 1 
ATOM 3237 N N   . LEU C 3 70  ? -19.155 5.534   10.394  1.00 97.03 70  C 1 
ATOM 3238 C CA  . LEU C 3 70  ? -19.092 5.552   11.841  1.00 96.90 70  C 1 
ATOM 3239 C C   . LEU C 3 70  ? -20.518 5.565   12.428  1.00 96.85 70  C 1 
ATOM 3240 O O   . LEU C 3 70  ? -21.443 6.002   11.748  1.00 95.12 70  C 1 
ATOM 3241 C CB  . LEU C 3 70  ? -18.268 6.772   12.296  1.00 96.20 70  C 1 
ATOM 3242 C CG  . LEU C 3 70  ? -16.859 6.863   11.695  1.00 95.75 70  C 1 
ATOM 3243 C CD1 . LEU C 3 70  ? -16.167 8.154   12.155  1.00 93.38 70  C 1 
ATOM 3244 C CD2 . LEU C 3 70  ? -15.971 5.687   12.106  1.00 92.76 70  C 1 
ATOM 3245 N N   . PRO C 3 71  ? -20.697 5.118   13.692  1.00 96.67 71  C 1 
ATOM 3246 C CA  . PRO C 3 71  ? -21.975 5.239   14.379  1.00 96.16 71  C 1 
ATOM 3247 C C   . PRO C 3 71  ? -22.393 6.702   14.539  1.00 95.76 71  C 1 
ATOM 3248 O O   . PRO C 3 71  ? -21.567 7.565   14.834  1.00 93.07 71  C 1 
ATOM 3249 C CB  . PRO C 3 71  ? -21.787 4.571   15.749  1.00 94.66 71  C 1 
ATOM 3250 C CG  . PRO C 3 71  ? -20.565 3.684   15.572  1.00 92.10 71  C 1 
ATOM 3251 C CD  . PRO C 3 71  ? -19.733 4.429   14.538  1.00 95.55 71  C 1 
ATOM 3252 N N   . ASP C 3 72  ? -23.693 6.971   14.411  1.00 95.63 72  C 1 
ATOM 3253 C CA  . ASP C 3 72  ? -24.241 8.326   14.554  1.00 94.88 72  C 1 
ATOM 3254 C C   . ASP C 3 72  ? -24.062 8.881   15.968  1.00 94.62 72  C 1 
ATOM 3255 O O   . ASP C 3 72  ? -23.846 10.082  16.150  1.00 89.90 72  C 1 
ATOM 3256 C CB  . ASP C 3 72  ? -25.734 8.313   14.172  1.00 92.33 72  C 1 
ATOM 3257 C CG  . ASP C 3 72  ? -25.971 7.914   12.718  1.00 81.17 72  C 1 
ATOM 3258 O OD1 . ASP C 3 72  ? -25.018 8.002   11.916  1.00 72.31 72  C 1 
ATOM 3259 O OD2 . ASP C 3 72  ? -27.110 7.504   12.401  1.00 72.65 72  C 1 
ATOM 3260 N N   . SER C 3 73  ? -24.063 7.995   16.971  1.00 94.57 73  C 1 
ATOM 3261 C CA  . SER C 3 73  ? -23.836 8.315   18.385  1.00 94.26 73  C 1 
ATOM 3262 C C   . SER C 3 73  ? -22.383 8.656   18.721  1.00 94.36 73  C 1 
ATOM 3263 O O   . SER C 3 73  ? -22.113 9.115   19.823  1.00 90.23 73  C 1 
ATOM 3264 C CB  . SER C 3 73  ? -24.289 7.138   19.248  1.00 92.40 73  C 1 
ATOM 3265 O OG  . SER C 3 73  ? -23.595 5.961   18.868  1.00 83.44 73  C 1 
ATOM 3266 N N   . LEU C 3 74  ? -21.422 8.432   17.818  1.00 93.52 74  C 1 
ATOM 3267 C CA  . LEU C 3 74  ? -20.004 8.603   18.119  1.00 93.69 74  C 1 
ATOM 3268 C C   . LEU C 3 74  ? -19.668 10.074  18.427  1.00 93.66 74  C 1 
ATOM 3269 O O   . LEU C 3 74  ? -19.852 10.938  17.565  1.00 90.04 74  C 1 
ATOM 3270 C CB  . LEU C 3 74  ? -19.168 8.058   16.952  1.00 91.97 74  C 1 
ATOM 3271 C CG  . LEU C 3 74  ? -17.671 7.942   17.288  1.00 91.53 74  C 1 
ATOM 3272 C CD1 . LEU C 3 74  ? -17.402 6.777   18.230  1.00 86.02 74  C 1 
ATOM 3273 C CD2 . LEU C 3 74  ? -16.874 7.712   16.008  1.00 85.15 74  C 1 
ATOM 3274 N N   . PRO C 3 75  ? -19.106 10.389  19.606  1.00 92.89 75  C 1 
ATOM 3275 C CA  . PRO C 3 75  ? -18.777 11.763  19.981  1.00 92.55 75  C 1 
ATOM 3276 C C   . PRO C 3 75  ? -17.475 12.209  19.301  1.00 92.76 75  C 1 
ATOM 3277 O O   . PRO C 3 75  ? -16.382 12.085  19.851  1.00 88.74 75  C 1 
ATOM 3278 C CB  . PRO C 3 75  ? -18.714 11.741  21.512  1.00 90.68 75  C 1 
ATOM 3279 C CG  . PRO C 3 75  ? -18.204 10.327  21.829  1.00 88.89 75  C 1 
ATOM 3280 C CD  . PRO C 3 75  ? -18.855 9.484   20.734  1.00 91.85 75  C 1 
ATOM 3281 N N   . LEU C 3 76  ? -17.580 12.728  18.097  1.00 93.09 76  C 1 
ATOM 3282 C CA  . LEU C 3 76  ? -16.411 13.106  17.298  1.00 92.65 76  C 1 
ATOM 3283 C C   . LEU C 3 76  ? -15.537 14.157  17.984  1.00 92.03 76  C 1 
ATOM 3284 O O   . LEU C 3 76  ? -14.325 13.983  18.030  1.00 88.04 76  C 1 
ATOM 3285 C CB  . LEU C 3 76  ? -16.841 13.619  15.916  1.00 90.48 76  C 1 
ATOM 3286 C CG  . LEU C 3 76  ? -17.479 12.564  14.997  1.00 90.20 76  C 1 
ATOM 3287 C CD1 . LEU C 3 76  ? -17.802 13.205  13.649  1.00 85.87 76  C 1 
ATOM 3288 C CD2 . LEU C 3 76  ? -16.545 11.378  14.729  1.00 85.45 76  C 1 
ATOM 3289 N N   . ASP C 3 77  ? -16.129 15.187  18.547  1.00 91.54 77  C 1 
ATOM 3290 C CA  . ASP C 3 77  ? -15.387 16.304  19.127  1.00 91.34 77  C 1 
ATOM 3291 C C   . ASP C 3 77  ? -14.489 15.842  20.284  1.00 91.62 77  C 1 
ATOM 3292 O O   . ASP C 3 77  ? -13.291 16.115  20.276  1.00 86.93 77  C 1 
ATOM 3293 C CB  . ASP C 3 77  ? -16.372 17.412  19.543  1.00 88.61 77  C 1 
ATOM 3294 C CG  . ASP C 3 77  ? -17.145 17.940  18.326  1.00 82.64 77  C 1 
ATOM 3295 O OD1 . ASP C 3 77  ? -16.509 18.314  17.322  1.00 73.21 77  C 1 
ATOM 3296 O OD2 . ASP C 3 77  ? -18.391 17.888  18.334  1.00 72.99 77  C 1 
ATOM 3297 N N   . THR C 3 78  ? -14.990 15.006  21.196  1.00 92.68 78  C 1 
ATOM 3298 C CA  . THR C 3 78  ? -14.196 14.468  22.314  1.00 92.60 78  C 1 
ATOM 3299 C C   . THR C 3 78  ? -13.073 13.540  21.842  1.00 92.56 78  C 1 
ATOM 3300 O O   . THR C 3 78  ? -11.975 13.550  22.397  1.00 87.89 78  C 1 
ATOM 3301 C CB  . THR C 3 78  ? -15.077 13.703  23.313  1.00 90.80 78  C 1 
ATOM 3302 O OG1 . THR C 3 78  ? -15.755 12.646  22.682  1.00 78.61 78  C 1 
ATOM 3303 C CG2 . THR C 3 78  ? -16.132 14.592  23.969  1.00 75.94 78  C 1 
ATOM 3304 N N   . LEU C 3 79  ? -13.310 12.743  20.799  1.00 91.81 79  C 1 
ATOM 3305 C CA  . LEU C 3 79  ? -12.310 11.813  20.268  1.00 91.52 79  C 1 
ATOM 3306 C C   . LEU C 3 79  ? -11.219 12.523  19.458  1.00 91.18 79  C 1 
ATOM 3307 O O   . LEU C 3 79  ? -10.097 12.019  19.383  1.00 86.58 79  C 1 
ATOM 3308 C CB  . LEU C 3 79  ? -13.013 10.737  19.431  1.00 90.60 79  C 1 
ATOM 3309 C CG  . LEU C 3 79  ? -13.887 9.766   20.247  1.00 89.83 79  C 1 
ATOM 3310 C CD1 . LEU C 3 79  ? -14.642 8.852   19.284  1.00 84.18 79  C 1 
ATOM 3311 C CD2 . LEU C 3 79  ? -13.056 8.887   21.175  1.00 83.25 79  C 1 
ATOM 3312 N N   . LEU C 3 80  ? -11.534 13.672  18.859  1.00 91.04 80  C 1 
ATOM 3313 C CA  . LEU C 3 80  ? -10.612 14.446  18.037  1.00 89.04 80  C 1 
ATOM 3314 C C   . LEU C 3 80  ? -9.686  15.343  18.860  1.00 87.29 80  C 1 
ATOM 3315 O O   . LEU C 3 80  ? -8.520  15.469  18.487  1.00 79.69 80  C 1 
ATOM 3316 C CB  . LEU C 3 80  ? -11.408 15.255  16.999  1.00 86.93 80  C 1 
ATOM 3317 C CG  . LEU C 3 80  ? -12.003 14.392  15.867  1.00 88.22 80  C 1 
ATOM 3318 C CD1 . LEU C 3 80  ? -12.953 15.241  15.020  1.00 82.48 80  C 1 
ATOM 3319 C CD2 . LEU C 3 80  ? -10.926 13.821  14.943  1.00 81.93 80  C 1 
ATOM 3320 N N   . VAL C 3 81  ? -10.124 15.869  19.998  1.00 86.50 81  C 1 
ATOM 3321 C CA  . VAL C 3 81  ? -9.305  16.736  20.877  1.00 83.88 81  C 1 
ATOM 3322 C C   . VAL C 3 81  ? -7.964  16.086  21.234  1.00 80.82 81  C 1 
ATOM 3323 O O   . VAL C 3 81  ? -6.902  16.687  21.091  1.00 69.38 81  C 1 
ATOM 3324 C CB  . VAL C 3 81  ? -10.077 17.097  22.160  1.00 79.09 81  C 1 
ATOM 3325 C CG1 . VAL C 3 81  ? -9.201  17.836  23.182  1.00 70.60 81  C 1 
ATOM 3326 C CG2 . VAL C 3 81  ? -11.253 18.015  21.843  1.00 73.00 81  C 1 
ATOM 3327 N N   . ASP C 3 82  ? -7.960  14.814  21.635  1.00 73.19 82  C 1 
ATOM 3328 C CA  . ASP C 3 82  ? -6.727  14.113  22.008  1.00 69.82 82  C 1 
ATOM 3329 C C   . ASP C 3 82  ? -5.830  13.702  20.827  1.00 69.90 82  C 1 
ATOM 3330 O O   . ASP C 3 82  ? -4.766  13.110  21.024  1.00 61.94 82  C 1 
ATOM 3331 C CB  . ASP C 3 82  ? -7.093  12.831  22.734  1.00 60.68 82  C 1 
ATOM 3332 C CG  . ASP C 3 82  ? -7.496  12.936  24.186  1.00 55.01 82  C 1 
ATOM 3333 O OD1 . ASP C 3 82  ? -7.200  13.949  24.849  1.00 48.92 82  C 1 
ATOM 3334 O OD2 . ASP C 3 82  ? -7.990  11.864  24.623  1.00 48.16 82  C 1 
ATOM 3335 N N   . VAL C 3 83  ? -6.297  13.870  19.605  1.00 69.84 83  C 1 
ATOM 3336 C CA  . VAL C 3 83  ? -5.508  13.526  18.413  1.00 66.59 83  C 1 
ATOM 3337 C C   . VAL C 3 83  ? -4.549  14.646  18.060  1.00 69.44 83  C 1 
ATOM 3338 O O   . VAL C 3 83  ? -3.503  14.380  17.451  1.00 61.63 83  C 1 
ATOM 3339 C CB  . VAL C 3 83  ? -6.380  13.171  17.204  1.00 57.64 83  C 1 
ATOM 3340 C CG1 . VAL C 3 83  ? -5.530  12.665  16.030  1.00 54.18 83  C 1 
ATOM 3341 C CG2 . VAL C 3 83  ? -7.387  12.060  17.518  1.00 56.72 83  C 1 
ATOM 3342 N N   . GLU C 3 84  ? -4.861  15.872  18.450  1.00 64.23 84  C 1 
ATOM 3343 C CA  . GLU C 3 84  ? -3.853  16.916  18.447  1.00 62.80 84  C 1 
ATOM 3344 C C   . GLU C 3 84  ? -2.674  16.397  19.262  1.00 62.78 84  C 1 
ATOM 3345 O O   . GLU C 3 84  ? -2.854  15.864  20.363  1.00 55.26 84  C 1 
ATOM 3346 C CB  . GLU C 3 84  ? -4.381  18.245  18.979  1.00 54.83 84  C 1 
ATOM 3347 C CG  . GLU C 3 84  ? -5.403  18.824  17.986  1.00 49.44 84  C 1 
ATOM 3348 C CD  . GLU C 3 84  ? -5.686  20.306  18.210  1.00 44.21 84  C 1 
ATOM 3349 O OE1 . GLU C 3 84  ? -6.179  20.923  17.244  1.00 40.59 84  C 1 
ATOM 3350 O OE2 . GLU C 3 84  ? -5.394  20.803  19.316  1.00 40.17 84  C 1 
ATOM 3351 N N   . PRO C 3 85  ? -1.455  16.427  18.703  1.00 49.84 85  C 1 
ATOM 3352 C CA  . PRO C 3 85  ? -0.308  16.116  19.501  1.00 48.47 85  C 1 
ATOM 3353 C C   . PRO C 3 85  ? -0.394  17.089  20.670  1.00 49.27 85  C 1 
ATOM 3354 O O   . PRO C 3 85  ? -0.296  18.289  20.445  1.00 46.54 85  C 1 
ATOM 3355 C CB  . PRO C 3 85  ? 0.924   16.338  18.615  1.00 43.33 85  C 1 
ATOM 3356 C CG  . PRO C 3 85  ? 0.391   16.834  17.272  1.00 42.75 85  C 1 
ATOM 3357 C CD  . PRO C 3 85  ? -1.114  17.033  17.452  1.00 43.66 85  C 1 
ATOM 3358 N N   . LYS C 3 86  ? -0.602  16.559  21.877  1.00 45.71 86  C 1 
ATOM 3359 C CA  . LYS C 3 86  ? -0.385  17.367  23.068  1.00 44.96 86  C 1 
ATOM 3360 C C   . LYS C 3 86  ? 1.008   17.925  22.865  1.00 44.38 86  C 1 
ATOM 3361 O O   . LYS C 3 86  ? 1.970   17.161  22.906  1.00 41.43 86  C 1 
ATOM 3362 C CB  . LYS C 3 86  ? -0.481  16.540  24.367  1.00 40.18 86  C 1 
ATOM 3363 C CG  . LYS C 3 86  ? -1.941  16.344  24.791  1.00 36.50 86  C 1 
ATOM 3364 C CD  . LYS C 3 86  ? -2.065  15.625  26.149  1.00 34.23 86  C 1 
ATOM 3365 C CE  . LYS C 3 86  ? -3.554  15.544  26.508  1.00 29.20 86  C 1 
ATOM 3366 N NZ  . LYS C 3 86  ? -3.840  14.817  27.769  1.00 27.46 86  C 1 
ATOM 3367 N N   . VAL C 3 87  ? 1.099   19.203  22.538  1.00 38.76 87  C 1 
ATOM 3368 C CA  . VAL C 3 87  ? 2.324   19.963  22.699  1.00 37.61 87  C 1 
ATOM 3369 C C   . VAL C 3 87  ? 2.730   19.559  24.103  1.00 38.01 87  C 1 
ATOM 3370 O O   . VAL C 3 87  ? 1.950   19.756  25.038  1.00 35.44 87  C 1 
ATOM 3371 C CB  . VAL C 3 87  ? 2.096   21.479  22.588  1.00 33.34 87  C 1 
ATOM 3372 C CG1 . VAL C 3 87  ? 3.418   22.232  22.779  1.00 29.07 87  C 1 
ATOM 3373 C CG2 . VAL C 3 87  ? 1.544   21.843  21.201  1.00 30.82 87  C 1 
ATOM 3374 N N   . LYS C 3 88  ? 3.842   18.820  24.235  1.00 39.01 88  C 1 
ATOM 3375 C CA  . LYS C 3 88  ? 4.376   18.590  25.561  1.00 38.96 88  C 1 
ATOM 3376 C C   . LYS C 3 88  ? 4.581   19.997  26.069  1.00 38.79 88  C 1 
ATOM 3377 O O   . LYS C 3 88  ? 5.532   20.645  25.645  1.00 35.75 88  C 1 
ATOM 3378 C CB  . LYS C 3 88  ? 5.692   17.803  25.553  1.00 35.23 88  C 1 
ATOM 3379 C CG  . LYS C 3 88  ? 5.493   16.281  25.592  1.00 33.15 88  C 1 
ATOM 3380 C CD  . LYS C 3 88  ? 6.863   15.600  25.689  1.00 30.46 88  C 1 
ATOM 3381 C CE  . LYS C 3 88  ? 6.745   14.090  25.848  1.00 26.74 88  C 1 
ATOM 3382 N NZ  . LYS C 3 88  ? 8.083   13.446  25.989  1.00 24.53 88  C 1 
ATOM 3383 N N   . SER C 3 89  ? 3.653   20.473  26.857  1.00 38.62 89  C 1 
ATOM 3384 C CA  . SER C 3 89  ? 3.876   21.607  27.716  1.00 36.58 89  C 1 
ATOM 3385 C C   . SER C 3 89  ? 5.210   21.267  28.344  1.00 35.99 89  C 1 
ATOM 3386 O O   . SER C 3 89  ? 5.305   20.267  29.069  1.00 33.08 89  C 1 
ATOM 3387 C CB  . SER C 3 89  ? 2.760   21.723  28.759  1.00 32.28 89  C 1 
ATOM 3388 O OG  . SER C 3 89  ? 3.180   22.484  29.870  1.00 30.92 89  C 1 
ATOM 3389 N N   . LYS C 3 90  ? 6.251   21.981  27.916  1.00 38.70 90  C 1 
ATOM 3390 C CA  . LYS C 3 90  ? 7.471   22.004  28.693  1.00 38.41 90  C 1 
ATOM 3391 C C   . LYS C 3 90  ? 6.941   22.373  30.059  1.00 36.66 90  C 1 
ATOM 3392 O O   . LYS C 3 90  ? 6.499   23.500  30.249  1.00 34.05 90  C 1 
ATOM 3393 C CB  . LYS C 3 90  ? 8.471   23.034  28.154  1.00 34.73 90  C 1 
ATOM 3394 C CG  . LYS C 3 90  ? 9.326   22.497  26.988  1.00 34.05 90  C 1 
ATOM 3395 C CD  . LYS C 3 90  ? 10.266  23.577  26.457  1.00 31.77 90  C 1 
ATOM 3396 C CE  . LYS C 3 90  ? 11.155  23.036  25.330  1.00 27.97 90  C 1 
ATOM 3397 N NZ  . LYS C 3 90  ? 11.895  24.104  24.619  1.00 25.67 90  C 1 
ATOM 3398 N N   . LYS C 3 91  ? 6.847   21.377  30.953  1.00 36.24 91  C 1 
ATOM 3399 C CA  . LYS C 3 91  ? 6.806   21.705  32.359  1.00 35.75 91  C 1 
ATOM 3400 C C   . LYS C 3 91  ? 7.941   22.699  32.455  1.00 33.77 91  C 1 
ATOM 3401 O O   . LYS C 3 91  ? 9.079   22.326  32.164  1.00 31.58 91  C 1 
ATOM 3402 C CB  . LYS C 3 91  ? 7.045   20.488  33.266  1.00 33.29 91  C 1 
ATOM 3403 C CG  . LYS C 3 91  ? 5.743   19.837  33.729  1.00 32.65 91  C 1 
ATOM 3404 C CD  . LYS C 3 91  ? 6.032   18.707  34.732  1.00 31.56 91  C 1 
ATOM 3405 C CE  . LYS C 3 91  ? 4.728   18.172  35.343  1.00 28.58 91  C 1 
ATOM 3406 N NZ  . LYS C 3 91  ? 4.974   17.134  36.368  1.00 26.35 91  C 1 
ATOM 3407 N N   . ARG C 3 92  ? 7.601   23.962  32.698  1.00 37.31 92  C 1 
ATOM 3408 C CA  . ARG C 3 92  ? 8.577   24.851  33.279  1.00 38.15 92  C 1 
ATOM 3409 C C   . ARG C 3 92  ? 9.084   24.038  34.459  1.00 35.85 92  C 1 
ATOM 3410 O O   . ARG C 3 92  ? 8.338   23.837  35.416  1.00 33.91 92  C 1 
ATOM 3411 C CB  . ARG C 3 92  ? 7.950   26.179  33.732  1.00 34.06 92  C 1 
ATOM 3412 C CG  . ARG C 3 92  ? 7.748   27.182  32.579  1.00 34.10 92  C 1 
ATOM 3413 C CD  . ARG C 3 92  ? 7.148   28.492  33.116  1.00 32.83 92  C 1 
ATOM 3414 N NE  . ARG C 3 92  ? 7.103   29.548  32.086  1.00 31.24 92  C 1 
ATOM 3415 C CZ  . ARG C 3 92  ? 6.596   30.773  32.226  1.00 30.07 92  C 1 
ATOM 3416 N NH1 . ARG C 3 92  ? 6.046   31.162  33.339  1.00 27.41 92  C 1 
ATOM 3417 N NH2 . ARG C 3 92  ? 6.653   31.624  31.239  1.00 29.14 92  C 1 
ATOM 3418 N N   . GLU C 3 93  ? 10.257  23.410  34.313  1.00 32.82 93  C 1 
ATOM 3419 C CA  . GLU C 3 93  ? 11.036  23.103  35.487  1.00 34.96 93  C 1 
ATOM 3420 C C   . GLU C 3 93  ? 11.094  24.454  36.170  1.00 34.48 93  C 1 
ATOM 3421 O O   . GLU C 3 93  ? 11.708  25.392  35.659  1.00 33.93 93  C 1 
ATOM 3422 C CB  . GLU C 3 93  ? 12.420  22.564  35.139  1.00 34.58 93  C 1 
ATOM 3423 C CG  . GLU C 3 93  ? 12.367  21.054  34.837  1.00 33.49 93  C 1 
ATOM 3424 C CD  . GLU C 3 93  ? 13.747  20.445  34.576  1.00 31.21 93  C 1 
ATOM 3425 O OE1 . GLU C 3 93  ? 13.875  19.219  34.768  1.00 29.33 93  C 1 
ATOM 3426 O OE2 . GLU C 3 93  ? 14.661  21.190  34.161  1.00 30.85 93  C 1 
ATOM 3427 N N   . ALA C 3 94  ? 10.286  24.583  37.198  1.00 32.58 94  C 1 
ATOM 3428 C CA  . ALA C 3 94  ? 10.417  25.699  38.088  1.00 35.02 94  C 1 
ATOM 3429 C C   . ALA C 3 94  ? 11.869  25.587  38.517  1.00 34.54 94  C 1 
ATOM 3430 O O   . ALA C 3 94  ? 12.223  24.633  39.208  1.00 32.98 94  C 1 
ATOM 3431 C CB  . ALA C 3 94  ? 9.428   25.553  39.242  1.00 32.01 94  C 1 
ATOM 3432 N N   . VAL C 3 95  ? 12.707  26.471  37.967  1.00 35.62 95  C 1 
ATOM 3433 C CA  . VAL C 3 95  ? 14.091  26.604  38.399  1.00 36.60 95  C 1 
ATOM 3434 C C   . VAL C 3 95  ? 13.934  26.865  39.881  1.00 36.28 95  C 1 
ATOM 3435 O O   . VAL C 3 95  ? 13.483  27.942  40.264  1.00 34.70 95  C 1 
ATOM 3436 C CB  . VAL C 3 95  ? 14.803  27.756  37.675  1.00 32.78 95  C 1 
ATOM 3437 C CG1 . VAL C 3 95  ? 16.230  27.932  38.197  1.00 30.21 95  C 1 
ATOM 3438 C CG2 . VAL C 3 95  ? 14.874  27.478  36.163  1.00 33.31 95  C 1 
ATOM 3439 N N   . ALA C 3 96  ? 14.128  25.805  40.664  1.00 36.88 96  C 1 
ATOM 3440 C CA  . ALA C 3 96  ? 14.001  25.903  42.095  1.00 37.90 96  C 1 
ATOM 3441 C C   . ALA C 3 96  ? 15.022  26.962  42.474  1.00 37.43 96  C 1 
ATOM 3442 O O   . ALA C 3 96  ? 16.224  26.741  42.335  1.00 35.95 96  C 1 
ATOM 3443 C CB  . ALA C 3 96  ? 14.260  24.532  42.736  1.00 35.06 96  C 1 
ATOM 3444 N N   . GLY C 3 97  ? 14.532  28.164  42.811  1.00 38.09 97  C 1 
ATOM 3445 C CA  . GLY C 3 97  ? 15.381  29.288  43.139  1.00 40.32 97  C 1 
ATOM 3446 C C   . GLY C 3 97  ? 16.339  28.784  44.192  1.00 39.91 97  C 1 
ATOM 3447 O O   . GLY C 3 97  ? 15.896  28.241  45.196  1.00 37.46 97  C 1 
ATOM 3448 N N   . ARG C 3 98  ? 17.635  28.874  43.915  1.00 41.95 98  C 1 
ATOM 3449 C CA  . ARG C 3 98  ? 18.670  28.506  44.886  1.00 44.50 98  C 1 
ATOM 3450 C C   . ARG C 3 98  ? 18.370  29.287  46.155  1.00 42.84 98  C 1 
ATOM 3451 O O   . ARG C 3 98  ? 18.683  30.471  46.230  1.00 38.76 98  C 1 
ATOM 3452 C CB  . ARG C 3 98  ? 20.081  28.840  44.367  1.00 39.59 98  C 1 
ATOM 3453 C CG  . ARG C 3 98  ? 20.695  27.724  43.518  1.00 38.36 98  C 1 
ATOM 3454 C CD  . ARG C 3 98  ? 22.107  28.139  43.075  1.00 35.73 98  C 1 
ATOM 3455 N NE  . ARG C 3 98  ? 22.841  27.042  42.428  1.00 34.45 98  C 1 
ATOM 3456 C CZ  . ARG C 3 98  ? 24.038  27.124  41.846  1.00 31.86 98  C 1 
ATOM 3457 N NH1 . ARG C 3 98  ? 24.680  28.255  41.775  1.00 30.51 98  C 1 
ATOM 3458 N NH2 . ARG C 3 98  ? 24.602  26.066  41.333  1.00 32.15 98  C 1 
ATOM 3459 N N   . GLY C 3 99  ? 17.694  28.651  47.110  1.00 35.72 99  C 1 
ATOM 3460 C CA  . GLY C 3 99  ? 17.399  29.246  48.395  1.00 39.05 99  C 1 
ATOM 3461 C C   . GLY C 3 99  ? 18.724  29.692  48.983  1.00 38.12 99  C 1 
ATOM 3462 O O   . GLY C 3 99  ? 19.649  28.890  49.074  1.00 34.73 99  C 1 
ATOM 3463 N N   . ARG C 3 100 ? 18.831  30.969  49.282  1.00 41.65 100 C 1 
ATOM 3464 C CA  . ARG C 3 100 ? 20.025  31.524  49.915  1.00 44.24 100 C 1 
ATOM 3465 C C   . ARG C 3 100 ? 20.337  30.658  51.131  1.00 41.84 100 C 1 
ATOM 3466 O O   . ARG C 3 100 ? 19.551  30.623  52.070  1.00 37.43 100 C 1 
ATOM 3467 C CB  . ARG C 3 100 ? 19.820  32.988  50.333  1.00 39.88 100 C 1 
ATOM 3468 C CG  . ARG C 3 100 ? 20.061  33.979  49.177  1.00 38.36 100 C 1 
ATOM 3469 C CD  . ARG C 3 100 ? 19.850  35.412  49.678  1.00 35.25 100 C 1 
ATOM 3470 N NE  . ARG C 3 100 ? 20.261  36.418  48.678  1.00 33.74 100 C 1 
ATOM 3471 C CZ  . ARG C 3 100 ? 20.112  37.736  48.780  1.00 31.36 100 C 1 
ATOM 3472 N NH1 . ARG C 3 100 ? 19.529  38.282  49.812  1.00 29.99 100 C 1 
ATOM 3473 N NH2 . ARG C 3 100 ? 20.547  38.526  47.843  1.00 31.16 100 C 1 
ATOM 3474 N N   . GLY C 3 101 ? 21.462  29.963  51.106  1.00 37.33 101 C 1 
ATOM 3475 C CA  . GLY C 3 101 ? 21.923  29.143  52.215  1.00 40.78 101 C 1 
ATOM 3476 C C   . GLY C 3 101 ? 22.079  30.053  53.426  1.00 39.62 101 C 1 
ATOM 3477 O O   . GLY C 3 101 ? 22.967  30.899  53.441  1.00 36.24 101 C 1 
ATOM 3478 N N   . ARG C 3 102 ? 21.166  29.908  54.365  1.00 43.36 102 C 1 
ATOM 3479 C CA  . ARG C 3 102 ? 21.274  30.640  55.629  1.00 45.33 102 C 1 
ATOM 3480 C C   . ARG C 3 102 ? 22.622  30.283  56.242  1.00 42.02 102 C 1 
ATOM 3481 O O   . ARG C 3 102 ? 22.857  29.124  56.576  1.00 37.75 102 C 1 
ATOM 3482 C CB  . ARG C 3 102 ? 20.115  30.306  56.585  1.00 41.50 102 C 1 
ATOM 3483 C CG  . ARG C 3 102 ? 19.072  31.431  56.655  1.00 40.13 102 C 1 
ATOM 3484 C CD  . ARG C 3 102 ? 17.948  31.057  57.626  1.00 36.68 102 C 1 
ATOM 3485 N NE  . ARG C 3 102 ? 17.024  32.181  57.867  1.00 34.63 102 C 1 
ATOM 3486 C CZ  . ARG C 3 102 ? 15.889  32.136  58.574  1.00 32.47 102 C 1 
ATOM 3487 N NH1 . ARG C 3 102 ? 15.466  31.025  59.114  1.00 31.24 102 C 1 
ATOM 3488 N NH2 . ARG C 3 102 ? 15.166  33.212  58.737  1.00 32.35 102 C 1 
ATOM 3489 N N   . GLY C 3 103 ? 23.514  31.272  56.403  1.00 37.43 103 C 1 
ATOM 3490 C CA  . GLY C 3 103 ? 24.821  31.118  57.018  1.00 40.68 103 C 1 
ATOM 3491 C C   . GLY C 3 103 ? 24.629  30.607  58.439  1.00 39.23 103 C 1 
ATOM 3492 O O   . GLY C 3 103 ? 24.104  31.317  59.282  1.00 36.01 103 C 1 
ATOM 3493 N N   . ARG C 3 104 ? 25.001  29.341  58.668  1.00 42.09 104 C 1 
ATOM 3494 C CA  . ARG C 3 104 ? 25.009  28.802  60.022  1.00 44.64 104 C 1 
ATOM 3495 C C   . ARG C 3 104 ? 25.983  29.636  60.848  1.00 41.02 104 C 1 
ATOM 3496 O O   . ARG C 3 104 ? 27.176  29.648  60.565  1.00 36.61 104 C 1 
ATOM 3497 C CB  . ARG C 3 104 ? 25.397  27.314  60.051  1.00 40.97 104 C 1 
ATOM 3498 C CG  . ARG C 3 104 ? 24.170  26.402  59.903  1.00 39.60 104 C 1 
ATOM 3499 C CD  . ARG C 3 104 ? 24.601  24.936  59.996  1.00 36.28 104 C 1 
ATOM 3500 N NE  . ARG C 3 104 ? 23.443  24.013  60.093  1.00 34.15 104 C 1 
ATOM 3501 C CZ  . ARG C 3 104 ? 23.494  22.678  60.129  1.00 32.55 104 C 1 
ATOM 3502 N NH1 . ARG C 3 104 ? 24.627  22.047  60.024  1.00 31.19 104 C 1 
ATOM 3503 N NH2 . ARG C 3 104 ? 22.395  21.982  60.257  1.00 32.52 104 C 1 
ATOM 3504 N N   . GLY C 3 105 ? 25.479  30.333  61.877  1.00 35.53 105 C 1 
ATOM 3505 C CA  . GLY C 3 105 ? 26.269  31.159  62.777  1.00 39.18 105 C 1 
ATOM 3506 C C   . GLY C 3 105 ? 27.356  30.327  63.455  1.00 37.63 105 C 1 
ATOM 3507 O O   . GLY C 3 105 ? 27.096  29.246  63.972  1.00 34.51 105 C 1 
ATOM 3508 N N   . ARG C 3 106 ? 28.581  30.836  63.441  1.00 40.07 106 C 1 
ATOM 3509 C CA  . ARG C 3 106 ? 29.714  30.271  64.186  1.00 43.14 106 C 1 
ATOM 3510 C C   . ARG C 3 106 ? 29.410  30.350  65.675  1.00 39.20 106 C 1 
ATOM 3511 O O   . ARG C 3 106 ? 29.567  31.410  66.276  1.00 35.41 106 C 1 
ATOM 3512 C CB  . ARG C 3 106 ? 31.014  31.029  63.864  1.00 39.95 106 C 1 
ATOM 3513 C CG  . ARG C 3 106 ? 31.652  30.631  62.520  1.00 38.51 106 C 1 
ATOM 3514 C CD  . ARG C 3 106 ? 32.935  31.445  62.305  1.00 35.63 106 C 1 
ATOM 3515 N NE  . ARG C 3 106 ? 33.710  30.975  61.127  1.00 33.93 106 C 1 
ATOM 3516 C CZ  . ARG C 3 106 ? 34.816  31.537  60.631  1.00 32.24 106 C 1 
ATOM 3517 N NH1 . ARG C 3 106 ? 35.301  32.638  61.146  1.00 31.21 106 C 1 
ATOM 3518 N NH2 . ARG C 3 106 ? 35.431  31.004  59.617  1.00 32.51 106 C 1 
ATOM 3519 N N   . GLY C 3 107 ? 28.973  29.255  66.306  1.00 34.83 107 C 1 
ATOM 3520 C CA  . GLY C 3 107 ? 28.827  29.161  67.751  1.00 39.17 107 C 1 
ATOM 3521 C C   . GLY C 3 107 ? 30.174  29.418  68.425  1.00 37.62 107 C 1 
ATOM 3522 O O   . GLY C 3 107 ? 31.147  28.733  68.134  1.00 34.79 107 C 1 
ATOM 3523 N N   . ARG C 3 108 ? 30.235  30.420  69.298  1.00 38.99 108 C 1 
ATOM 3524 C CA  . ARG C 3 108 ? 31.426  30.734  70.093  1.00 42.74 108 C 1 
ATOM 3525 C C   . ARG C 3 108 ? 31.729  29.547  71.013  1.00 39.00 108 C 1 
ATOM 3526 O O   . ARG C 3 108 ? 30.962  29.268  71.932  1.00 35.06 108 C 1 
ATOM 3527 C CB  . ARG C 3 108 ? 31.227  32.017  70.915  1.00 39.51 108 C 1 
ATOM 3528 C CG  . ARG C 3 108 ? 31.478  33.305  70.105  1.00 37.88 108 C 1 
ATOM 3529 C CD  . ARG C 3 108 ? 31.266  34.524  71.002  1.00 34.94 108 C 1 
ATOM 3530 N NE  . ARG C 3 108 ? 31.708  35.787  70.348  1.00 33.34 108 C 1 
ATOM 3531 C CZ  . ARG C 3 108 ? 31.557  37.023  70.833  1.00 31.53 108 C 1 
ATOM 3532 N NH1 . ARG C 3 108 ? 30.936  37.242  71.961  1.00 30.73 108 C 1 
ATOM 3533 N NH2 . ARG C 3 108 ? 32.037  38.048  70.191  1.00 32.15 108 C 1 
ATOM 3534 N N   . GLY C 3 109 ? 32.853  28.883  70.808  1.00 34.40 109 C 1 
ATOM 3535 C CA  . GLY C 3 109 ? 33.366  27.851  71.707  1.00 39.65 109 C 1 
ATOM 3536 C C   . GLY C 3 109 ? 33.677  28.461  73.076  1.00 38.24 109 C 1 
ATOM 3537 O O   . GLY C 3 109 ? 34.476  29.388  73.161  1.00 35.46 109 C 1 
ATOM 3538 N N   . ARG C 3 110 ? 33.019  27.968  74.140  1.00 39.28 110 C 1 
ATOM 3539 C CA  . ARG C 3 110 ? 33.295  28.395  75.517  1.00 43.70 110 C 1 
ATOM 3540 C C   . ARG C 3 110 ? 34.729  28.024  75.892  1.00 39.74 110 C 1 
ATOM 3541 O O   . ARG C 3 110 ? 35.146  26.882  75.741  1.00 35.89 110 C 1 
ATOM 3542 C CB  . ARG C 3 110 ? 32.300  27.768  76.513  1.00 40.85 110 C 1 
ATOM 3543 C CG  . ARG C 3 110 ? 31.118  28.696  76.815  1.00 39.20 110 C 1 
ATOM 3544 C CD  . ARG C 3 110 ? 30.187  28.038  77.847  1.00 36.28 110 C 1 
ATOM 3545 N NE  . ARG C 3 110 ? 29.154  28.977  78.342  1.00 34.35 110 C 1 
ATOM 3546 C CZ  . ARG C 3 110 ? 28.144  28.678  79.168  1.00 32.70 110 C 1 
ATOM 3547 N NH1 . ARG C 3 110 ? 27.961  27.453  79.599  1.00 31.69 110 C 1 
ATOM 3548 N NH2 . ARG C 3 110 ? 27.323  29.602  79.565  1.00 33.31 110 C 1 
ATOM 3549 N N   . GLY C 3 111 ? 35.487  29.016  76.449  1.00 33.54 111 C 1 
ATOM 3550 C CA  . GLY C 3 111 ? 36.849  28.840  76.930  1.00 39.15 111 C 1 
ATOM 3551 C C   . GLY C 3 111 ? 36.903  27.868  78.115  1.00 37.63 111 C 1 
ATOM 3552 O O   . GLY C 3 111 ? 36.198  28.044  79.096  1.00 35.12 111 C 1 
ATOM 3553 N N   . ARG C 3 112 ? 37.729  26.828  78.003  1.00 38.45 112 C 1 
ATOM 3554 C CA  . ARG C 3 112 ? 38.060  25.951  79.134  1.00 43.13 112 C 1 
ATOM 3555 C C   . ARG C 3 112 ? 38.859  26.753  80.162  1.00 39.02 112 C 1 
ATOM 3556 O O   . ARG C 3 112 ? 39.991  27.158  79.877  1.00 35.59 112 C 1 
ATOM 3557 C CB  . ARG C 3 112 ? 38.867  24.726  78.683  1.00 40.40 112 C 1 
ATOM 3558 C CG  . ARG C 3 112 ? 37.981  23.535  78.299  1.00 38.93 112 C 1 
ATOM 3559 C CD  . ARG C 3 112 ? 38.869  22.342  77.910  1.00 36.14 112 C 1 
ATOM 3560 N NE  . ARG C 3 112 ? 38.098  21.092  77.770  1.00 34.40 112 C 1 
ATOM 3561 C CZ  . ARG C 3 112 ? 38.580  19.901  77.405  1.00 32.73 112 C 1 
ATOM 3562 N NH1 . ARG C 3 112 ? 39.833  19.758  77.077  1.00 31.84 112 C 1 
ATOM 3563 N NH2 . ARG C 3 112 ? 37.806  18.854  77.375  1.00 33.94 112 C 1 
ATOM 3564 N N   . GLY C 3 113 ? 38.331  26.970  81.408  1.00 33.31 113 C 1 
ATOM 3565 C CA  . GLY C 3 113 ? 39.036  27.565  82.533  1.00 39.86 113 C 1 
ATOM 3566 C C   . GLY C 3 113 ? 40.224  26.692  82.963  1.00 38.13 113 C 1 
ATOM 3567 O O   . GLY C 3 113 ? 40.064  25.503  83.203  1.00 35.63 113 C 1 
ATOM 3568 N N   . ARG C 3 114 ? 41.413  27.261  83.053  1.00 34.56 114 C 1 
ATOM 3569 C CA  . ARG C 3 114 ? 42.633  26.659  83.627  1.00 41.33 114 C 1 
ATOM 3570 C C   . ARG C 3 114 ? 42.491  26.621  85.152  1.00 37.22 114 C 1 
ATOM 3571 O O   . ARG C 3 114 ? 42.834  27.600  85.808  1.00 33.69 114 C 1 
ATOM 3572 C CB  . ARG C 3 114 ? 43.878  27.465  83.229  1.00 38.67 114 C 1 
ATOM 3573 C CG  . ARG C 3 114 ? 44.413  27.175  81.824  1.00 37.24 114 C 1 
ATOM 3574 C CD  . ARG C 3 114 ? 45.671  28.033  81.599  1.00 34.42 114 C 1 
ATOM 3575 N NE  . ARG C 3 114 ? 46.409  27.661  80.367  1.00 33.11 114 C 1 
ATOM 3576 C CZ  . ARG C 3 114 ? 47.499  28.264  79.899  1.00 31.77 114 C 1 
ATOM 3577 N NH1 . ARG C 3 114 ? 47.998  29.326  80.475  1.00 30.35 114 C 1 
ATOM 3578 N NH2 . ARG C 3 114 ? 48.109  27.809  78.838  1.00 32.67 114 C 1 
ATOM 3579 N N   . GLY C 3 115 ? 41.975  25.540  85.735  1.00 34.44 115 C 1 
ATOM 3580 C CA  . GLY C 3 115 ? 41.827  25.348  87.171  1.00 41.86 115 C 1 
ATOM 3581 C C   . GLY C 3 115 ? 43.147  25.172  87.946  1.00 40.51 115 C 1 
ATOM 3582 O O   . GLY C 3 115 ? 44.233  25.280  87.389  1.00 36.98 115 C 1 
ATOM 3583 N N   . GLY C 3 116 ? 43.000  24.914  89.277  1.00 33.14 116 C 1 
ATOM 3584 C CA  . GLY C 3 116 ? 43.930  25.248  90.352  1.00 41.13 116 C 1 
ATOM 3585 C C   . GLY C 3 116 ? 45.251  24.458  90.551  1.00 39.48 116 C 1 
ATOM 3586 O O   . GLY C 3 116 ? 46.220  24.745  89.867  1.00 36.68 116 C 1 
ATOM 3587 N N   . PRO C 3 117 ? 45.372  23.610  91.611  1.00 29.26 117 C 1 
ATOM 3588 C CA  . PRO C 3 117 ? 46.057  23.936  92.869  1.00 37.06 117 C 1 
ATOM 3589 C C   . PRO C 3 117 ? 47.552  23.538  92.986  1.00 37.07 117 C 1 
ATOM 3590 O O   . PRO C 3 117 ? 48.218  23.231  92.021  1.00 35.12 117 C 1 
ATOM 3591 C CB  . PRO C 3 117 ? 45.199  23.252  93.935  1.00 33.60 117 C 1 
ATOM 3592 C CG  . PRO C 3 117 ? 44.790  21.966  93.230  1.00 34.81 117 C 1 
ATOM 3593 C CD  . PRO C 3 117 ? 44.577  22.447  91.785  1.00 41.59 117 C 1 
ATOM 3594 N N   . ARG C 3 118 ? 48.004  23.548  94.212  1.00 30.23 118 C 1 
ATOM 3595 C CA  . ARG C 3 118 ? 49.267  24.017  94.812  1.00 36.81 118 C 1 
ATOM 3596 C C   . ARG C 3 118 ? 50.575  23.236  94.611  1.00 32.73 118 C 1 
ATOM 3597 O O   . ARG C 3 118 ? 51.465  23.709  93.924  1.00 30.58 118 C 1 
ATOM 3598 C CB  . ARG C 3 118 ? 49.088  24.152  96.335  1.00 34.32 118 C 1 
ATOM 3599 C CG  . ARG C 3 118 ? 48.289  25.357  96.809  1.00 32.65 118 C 1 
ATOM 3600 C CD  . ARG C 3 118 ? 48.262  25.313  98.352  1.00 30.41 118 C 1 
ATOM 3601 N NE  . ARG C 3 118 ? 47.678  26.538  98.918  1.00 29.67 118 C 1 
ATOM 3602 C CZ  . ARG C 3 118 ? 47.502  26.778  100.215 1.00 28.94 118 C 1 
ATOM 3603 N NH1 . ARG C 3 118 ? 47.805  25.896  101.130 1.00 28.16 118 C 1 
ATOM 3604 N NH2 . ARG C 3 118 ? 47.011  27.923  100.620 1.00 31.38 118 C 1 
ATOM 3605 N N   . ARG C 3 119 ? 50.809  22.297  95.544  1.00 20.47 119 C 1 
ATOM 3606 C CA  . ARG C 3 119 ? 52.090  21.699  95.956  1.00 29.19 119 C 1 
ATOM 3607 C C   . ARG C 3 119 ? 52.150  20.250  95.559  1.00 25.70 119 C 1 
ATOM 3608 O O   . ARG C 3 119 ? 51.061  19.637  95.510  1.00 22.20 119 C 1 
ATOM 3609 C CB  . ARG C 3 119 ? 52.308  21.789  97.480  1.00 28.25 119 C 1 
ATOM 3610 C CG  . ARG C 3 119 ? 52.990  23.059  97.936  1.00 26.89 119 C 1 
ATOM 3611 C CD  . ARG C 3 119 ? 53.309  22.923  99.437  1.00 24.56 119 C 1 
ATOM 3612 N NE  . ARG C 3 119 ? 54.006  24.119  99.955  1.00 23.90 119 C 1 
ATOM 3613 C CZ  . ARG C 3 119 ? 54.406  24.301  101.220 1.00 23.71 119 C 1 
ATOM 3614 N NH1 . ARG C 3 119 ? 54.207  23.409  102.141 1.00 26.04 119 C 1 
ATOM 3615 N NH2 . ARG C 3 119 ? 55.029  25.399  101.581 1.00 29.39 119 C 1 
ATOM 3616 O OXT . ARG C 3 119 ? 53.331  19.818  95.410  1.00 43.42 119 C 1 
ATOM 3617 N N   . MET D 4 1   ? 12.114  35.107  9.790   1.00 35.63 1   D 1 
ATOM 3618 C CA  . MET D 4 1   ? 12.179  34.138  8.673   1.00 37.92 1   D 1 
ATOM 3619 C C   . MET D 4 1   ? 11.106  33.092  8.922   1.00 39.00 1   D 1 
ATOM 3620 O O   . MET D 4 1   ? 11.032  32.613  10.049  1.00 36.35 1   D 1 
ATOM 3621 C CB  . MET D 4 1   ? 13.554  33.471  8.574   1.00 35.97 1   D 1 
ATOM 3622 C CG  . MET D 4 1   ? 14.634  34.429  8.059   1.00 34.88 1   D 1 
ATOM 3623 S SD  . MET D 4 1   ? 16.246  33.620  7.897   1.00 33.47 1   D 1 
ATOM 3624 C CE  . MET D 4 1   ? 17.236  34.997  7.290   1.00 29.06 1   D 1 
ATOM 3625 N N   . SER D 4 2   ? 10.279  32.781  7.943   1.00 51.90 2   D 1 
ATOM 3626 C CA  . SER D 4 2   ? 9.224   31.795  8.152   1.00 55.00 2   D 1 
ATOM 3627 C C   . SER D 4 2   ? 9.846   30.404  8.374   1.00 57.81 2   D 1 
ATOM 3628 O O   . SER D 4 2   ? 10.851  30.051  7.746   1.00 53.36 2   D 1 
ATOM 3629 C CB  . SER D 4 2   ? 8.181   31.796  7.028   1.00 50.11 2   D 1 
ATOM 3630 O OG  . SER D 4 2   ? 8.611   31.046  5.925   1.00 44.65 2   D 1 
ATOM 3631 N N   . LEU D 4 3   ? 9.254   29.615  9.230   1.00 59.79 3   D 1 
ATOM 3632 C CA  . LEU D 4 3   ? 9.687   28.234  9.497   1.00 59.23 3   D 1 
ATOM 3633 C C   . LEU D 4 3   ? 9.642   27.364  8.227   1.00 61.36 3   D 1 
ATOM 3634 O O   . LEU D 4 3   ? 10.318  26.340  8.161   1.00 57.48 3   D 1 
ATOM 3635 C CB  . LEU D 4 3   ? 8.773   27.654  10.591  1.00 53.39 3   D 1 
ATOM 3636 C CG  . LEU D 4 3   ? 9.139   28.136  12.011  1.00 50.99 3   D 1 
ATOM 3637 C CD1 . LEU D 4 3   ? 7.932   27.985  12.938  1.00 47.82 3   D 1 
ATOM 3638 C CD2 . LEU D 4 3   ? 10.285  27.306  12.602  1.00 49.73 3   D 1 
ATOM 3639 N N   . LEU D 4 4   ? 8.916   27.797  7.209   1.00 64.20 4   D 1 
ATOM 3640 C CA  . LEU D 4 4   ? 8.825   27.134  5.902   1.00 63.07 4   D 1 
ATOM 3641 C C   . LEU D 4 4   ? 10.179  27.008  5.186   1.00 64.98 4   D 1 
ATOM 3642 O O   . LEU D 4 4   ? 10.373  26.049  4.441   1.00 59.84 4   D 1 
ATOM 3643 C CB  . LEU D 4 4   ? 7.836   27.912  5.015   1.00 57.52 4   D 1 
ATOM 3644 C CG  . LEU D 4 4   ? 6.372   27.830  5.485   1.00 55.15 4   D 1 
ATOM 3645 C CD1 . LEU D 4 4   ? 5.533   28.847  4.713   1.00 51.09 4   D 1 
ATOM 3646 C CD2 . LEU D 4 4   ? 5.786   26.444  5.250   1.00 53.47 4   D 1 
ATOM 3647 N N   . ASN D 4 5   ? 11.109  27.930  5.414   1.00 60.66 5   D 1 
ATOM 3648 C CA  . ASN D 4 5   ? 12.407  27.923  4.733   1.00 61.40 5   D 1 
ATOM 3649 C C   . ASN D 4 5   ? 13.482  27.114  5.477   1.00 62.32 5   D 1 
ATOM 3650 O O   . ASN D 4 5   ? 14.510  26.786  4.891   1.00 56.63 5   D 1 
ATOM 3651 C CB  . ASN D 4 5   ? 12.846  29.370  4.481   1.00 54.87 5   D 1 
ATOM 3652 C CG  . ASN D 4 5   ? 12.014  30.046  3.390   1.00 50.58 5   D 1 
ATOM 3653 O OD1 . ASN D 4 5   ? 11.238  29.433  2.687   1.00 45.56 5   D 1 
ATOM 3654 N ND2 . ASN D 4 5   ? 12.187  31.338  3.222   1.00 46.14 5   D 1 
ATOM 3655 N N   . LYS D 4 6   ? 13.277  26.763  6.744   1.00 60.55 6   D 1 
ATOM 3656 C CA  . LYS D 4 6   ? 14.235  25.956  7.506   1.00 61.98 6   D 1 
ATOM 3657 C C   . LYS D 4 6   ? 14.192  24.500  7.014   1.00 62.37 6   D 1 
ATOM 3658 O O   . LYS D 4 6   ? 13.097  23.943  6.868   1.00 58.04 6   D 1 
ATOM 3659 C CB  . LYS D 4 6   ? 13.956  26.102  9.011   1.00 56.05 6   D 1 
ATOM 3660 C CG  . LYS D 4 6   ? 15.111  25.580  9.887   1.00 51.15 6   D 1 
ATOM 3661 C CD  . LYS D 4 6   ? 14.798  25.812  11.373  1.00 50.17 6   D 1 
ATOM 3662 C CE  . LYS D 4 6   ? 15.921  25.286  12.269  1.00 44.64 6   D 1 
ATOM 3663 N NZ  . LYS D 4 6   ? 15.577  25.396  13.709  1.00 41.08 6   D 1 
ATOM 3664 N N   . PRO D 4 7   ? 15.347  23.841  6.782   1.00 57.21 7   D 1 
ATOM 3665 C CA  . PRO D 4 7   ? 15.345  22.442  6.372   1.00 56.70 7   D 1 
ATOM 3666 C C   . PRO D 4 7   ? 14.710  21.549  7.446   1.00 58.78 7   D 1 
ATOM 3667 O O   . PRO D 4 7   ? 14.981  21.684  8.637   1.00 56.29 7   D 1 
ATOM 3668 C CB  . PRO D 4 7   ? 16.810  22.093  6.063   1.00 51.86 7   D 1 
ATOM 3669 C CG  . PRO D 4 7   ? 17.621  23.129  6.838   1.00 53.20 7   D 1 
ATOM 3670 C CD  . PRO D 4 7   ? 16.710  24.348  6.881   1.00 55.49 7   D 1 
ATOM 3671 N N   . LYS D 4 8   ? 13.859  20.608  7.035   1.00 60.32 8   D 1 
ATOM 3672 C CA  . LYS D 4 8   ? 13.104  19.740  7.961   1.00 59.93 8   D 1 
ATOM 3673 C C   . LYS D 4 8   ? 14.015  18.909  8.883   1.00 60.68 8   D 1 
ATOM 3674 O O   . LYS D 4 8   ? 13.599  18.566  9.980   1.00 57.10 8   D 1 
ATOM 3675 C CB  . LYS D 4 8   ? 12.109  18.827  7.197   1.00 55.13 8   D 1 
ATOM 3676 C CG  . LYS D 4 8   ? 10.886  19.597  6.675   1.00 53.64 8   D 1 
ATOM 3677 C CD  . LYS D 4 8   ? 9.756   18.734  6.058   1.00 50.68 8   D 1 
ATOM 3678 C CE  . LYS D 4 8   ? 8.607   19.673  5.668   1.00 45.40 8   D 1 
ATOM 3679 N NZ  . LYS D 4 8   ? 7.380   19.041  5.075   1.00 42.95 8   D 1 
ATOM 3680 N N   . SER D 4 9   ? 15.234  18.597  8.446   1.00 60.35 9   D 1 
ATOM 3681 C CA  . SER D 4 9   ? 16.232  17.852  9.214   1.00 60.67 9   D 1 
ATOM 3682 C C   . SER D 4 9   ? 16.704  18.576  10.479  1.00 63.29 9   D 1 
ATOM 3683 O O   . SER D 4 9   ? 17.006  17.927  11.477  1.00 57.89 9   D 1 
ATOM 3684 C CB  . SER D 4 9   ? 17.460  17.587  8.323   1.00 55.15 9   D 1 
ATOM 3685 O OG  . SER D 4 9   ? 17.845  18.767  7.654   1.00 52.31 9   D 1 
ATOM 3686 N N   . GLU D 4 10  ? 16.740  19.903  10.450  1.00 59.78 10  D 1 
ATOM 3687 C CA  . GLU D 4 10  ? 17.221  20.727  11.569  1.00 62.22 10  D 1 
ATOM 3688 C C   . GLU D 4 10  ? 16.101  21.194  12.506  1.00 63.86 10  D 1 
ATOM 3689 O O   . GLU D 4 10  ? 16.337  21.947  13.450  1.00 59.31 10  D 1 
ATOM 3690 C CB  . GLU D 4 10  ? 17.959  21.946  11.007  1.00 57.01 10  D 1 
ATOM 3691 C CG  . GLU D 4 10  ? 19.238  21.586  10.253  1.00 53.12 10  D 1 
ATOM 3692 C CD  . GLU D 4 10  ? 19.924  22.812  9.677   1.00 47.40 10  D 1 
ATOM 3693 O OE1 . GLU D 4 10  ? 20.896  22.608  8.913   1.00 43.11 10  D 1 
ATOM 3694 O OE2 . GLU D 4 10  ? 19.455  23.953  9.952   1.00 44.28 10  D 1 
ATOM 3695 N N   . MET D 4 11  ? 14.865  20.783  12.226  1.00 65.77 11  D 1 
ATOM 3696 C CA  . MET D 4 11  ? 13.720  21.223  13.004  1.00 67.09 11  D 1 
ATOM 3697 C C   . MET D 4 11  ? 13.473  20.302  14.194  1.00 69.11 11  D 1 
ATOM 3698 O O   . MET D 4 11  ? 13.443  19.078  14.077  1.00 64.64 11  D 1 
ATOM 3699 C CB  . MET D 4 11  ? 12.470  21.349  12.124  1.00 61.07 11  D 1 
ATOM 3700 C CG  . MET D 4 11  ? 12.661  22.386  11.015  1.00 60.78 11  D 1 
ATOM 3701 S SD  . MET D 4 11  ? 11.170  22.668  10.037  1.00 56.63 11  D 1 
ATOM 3702 C CE  . MET D 4 11  ? 10.703  24.263  10.717  1.00 50.81 11  D 1 
ATOM 3703 N N   . THR D 4 12  ? 13.201  20.927  15.341  1.00 68.01 12  D 1 
ATOM 3704 C CA  . THR D 4 12  ? 12.683  20.201  16.506  1.00 69.00 12  D 1 
ATOM 3705 C C   . THR D 4 12  ? 11.267  19.658  16.217  1.00 72.25 12  D 1 
ATOM 3706 O O   . THR D 4 12  ? 10.571  20.171  15.343  1.00 68.58 12  D 1 
ATOM 3707 C CB  . THR D 4 12  ? 12.669  21.086  17.755  1.00 62.26 12  D 1 
ATOM 3708 O OG1 . THR D 4 12  ? 11.810  22.173  17.578  1.00 56.59 12  D 1 
ATOM 3709 C CG2 . THR D 4 12  ? 14.057  21.616  18.124  1.00 56.43 12  D 1 
ATOM 3710 N N   . PRO D 4 13  ? 10.803  18.646  16.966  1.00 71.82 13  D 1 
ATOM 3711 C CA  . PRO D 4 13  ? 9.432   18.146  16.811  1.00 72.11 13  D 1 
ATOM 3712 C C   . PRO D 4 13  ? 8.352   19.230  16.949  1.00 75.01 13  D 1 
ATOM 3713 O O   . PRO D 4 13  ? 7.332   19.157  16.270  1.00 72.32 13  D 1 
ATOM 3714 C CB  . PRO D 4 13  ? 9.271   17.072  17.898  1.00 68.54 13  D 1 
ATOM 3715 C CG  . PRO D 4 13  ? 10.708  16.590  18.129  1.00 67.86 13  D 1 
ATOM 3716 C CD  . PRO D 4 13  ? 11.541  17.852  17.928  1.00 69.54 13  D 1 
ATOM 3717 N N   . GLU D 4 14  ? 8.595   20.217  17.796  1.00 76.78 14  D 1 
ATOM 3718 C CA  . GLU D 4 14  ? 7.702   21.359  18.001  1.00 76.79 14  D 1 
ATOM 3719 C C   . GLU D 4 14  ? 7.721   22.314  16.799  1.00 78.65 14  D 1 
ATOM 3720 O O   . GLU D 4 14  ? 6.670   22.703  16.297  1.00 75.52 14  D 1 
ATOM 3721 C CB  . GLU D 4 14  ? 8.127   22.051  19.310  1.00 72.81 14  D 1 
ATOM 3722 C CG  . GLU D 4 14  ? 7.164   23.147  19.776  1.00 65.54 14  D 1 
ATOM 3723 C CD  . GLU D 4 14  ? 7.562   23.730  21.155  1.00 54.86 14  D 1 
ATOM 3724 O OE1 . GLU D 4 14  ? 6.762   24.525  21.695  1.00 49.39 14  D 1 
ATOM 3725 O OE2 . GLU D 4 14  ? 8.644   23.381  21.690  1.00 50.16 14  D 1 
ATOM 3726 N N   . GLU D 4 15  ? 8.908   22.621  16.266  1.00 79.43 15  D 1 
ATOM 3727 C CA  . GLU D 4 15  ? 9.040   23.419  15.045  1.00 79.47 15  D 1 
ATOM 3728 C C   . GLU D 4 15  ? 8.435   22.710  13.831  1.00 80.43 15  D 1 
ATOM 3729 O O   . GLU D 4 15  ? 7.792   23.350  13.000  1.00 78.87 15  D 1 
ATOM 3730 C CB  . GLU D 4 15  ? 10.514  23.704  14.749  1.00 76.41 15  D 1 
ATOM 3731 C CG  . GLU D 4 15  ? 11.180  24.721  15.696  1.00 70.82 15  D 1 
ATOM 3732 C CD  . GLU D 4 15  ? 12.689  24.760  15.423  1.00 63.94 15  D 1 
ATOM 3733 O OE1 . GLU D 4 15  ? 13.268  25.852  15.299  1.00 59.04 15  D 1 
ATOM 3734 O OE2 . GLU D 4 15  ? 13.307  23.674  15.297  1.00 61.00 15  D 1 
ATOM 3735 N N   . LEU D 4 16  ? 8.606   21.388  13.725  1.00 77.72 16  D 1 
ATOM 3736 C CA  . LEU D 4 16  ? 7.993   20.590  12.665  1.00 76.63 16  D 1 
ATOM 3737 C C   . LEU D 4 16  ? 6.472   20.649  12.721  1.00 78.73 16  D 1 
ATOM 3738 O O   . LEU D 4 16  ? 5.829   20.775  11.679  1.00 76.66 16  D 1 
ATOM 3739 C CB  . LEU D 4 16  ? 8.455   19.127  12.765  1.00 74.36 16  D 1 
ATOM 3740 C CG  . LEU D 4 16  ? 9.863   18.871  12.201  1.00 69.35 16  D 1 
ATOM 3741 C CD1 . LEU D 4 16  ? 10.351  17.476  12.621  1.00 60.59 16  D 1 
ATOM 3742 C CD2 . LEU D 4 16  ? 9.878   18.935  10.672  1.00 65.97 16  D 1 
ATOM 3743 N N   . GLN D 4 17  ? 5.890   20.587  13.913  1.00 83.06 17  D 1 
ATOM 3744 C CA  . GLN D 4 17  ? 4.449   20.706  14.093  1.00 82.88 17  D 1 
ATOM 3745 C C   . GLN D 4 17  ? 3.972   22.114  13.741  1.00 83.78 17  D 1 
ATOM 3746 O O   . GLN D 4 17  ? 2.983   22.261  13.018  1.00 81.39 17  D 1 
ATOM 3747 C CB  . GLN D 4 17  ? 4.089   20.327  15.527  1.00 79.14 17  D 1 
ATOM 3748 C CG  . GLN D 4 17  ? 2.567   20.337  15.704  1.00 70.59 17  D 1 
ATOM 3749 C CD  . GLN D 4 17  ? 2.135   19.988  17.124  1.00 63.16 17  D 1 
ATOM 3750 O OE1 . GLN D 4 17  ? 2.869   19.443  17.934  1.00 57.77 17  D 1 
ATOM 3751 N NE2 . GLN D 4 17  ? 0.901   20.287  17.453  1.00 54.09 17  D 1 
ATOM 3752 N N   . LYS D 4 18  ? 4.684   23.146  14.187  1.00 83.34 18  D 1 
ATOM 3753 C CA  . LYS D 4 18  ? 4.350   24.539  13.884  1.00 83.68 18  D 1 
ATOM 3754 C C   . LYS D 4 18  ? 4.450   24.832  12.387  1.00 84.79 18  D 1 
ATOM 3755 O O   . LYS D 4 18  ? 3.608   25.528  11.836  1.00 81.52 18  D 1 
ATOM 3756 C CB  . LYS D 4 18  ? 5.239   25.459  14.729  1.00 80.48 18  D 1 
ATOM 3757 C CG  . LYS D 4 18  ? 4.712   26.889  14.700  1.00 72.68 18  D 1 
ATOM 3758 C CD  . LYS D 4 18  ? 5.499   27.785  15.661  1.00 65.82 18  D 1 
ATOM 3759 C CE  . LYS D 4 18  ? 4.891   29.179  15.631  1.00 57.62 18  D 1 
ATOM 3760 N NZ  . LYS D 4 18  ? 5.568   30.128  16.549  1.00 50.23 18  D 1 
ATOM 3761 N N   . ARG D 4 19  ? 5.451   24.246  11.706  1.00 84.62 19  D 1 
ATOM 3762 C CA  . ARG D 4 19  ? 5.569   24.317  10.247  1.00 85.15 19  D 1 
ATOM 3763 C C   . ARG D 4 19  ? 4.428   23.592  9.548   1.00 86.97 19  D 1 
ATOM 3764 O O   . ARG D 4 19  ? 3.923   24.099  8.554   1.00 83.29 19  D 1 
ATOM 3765 C CB  . ARG D 4 19  ? 6.919   23.744  9.821   1.00 81.20 19  D 1 
ATOM 3766 C CG  . ARG D 4 19  ? 7.093   23.821  8.298   1.00 75.28 19  D 1 
ATOM 3767 C CD  . ARG D 4 19  ? 8.448   23.262  7.904   1.00 71.41 19  D 1 
ATOM 3768 N NE  . ARG D 4 19  ? 8.625   23.299  6.456   1.00 65.05 19  D 1 
ATOM 3769 C CZ  . ARG D 4 19  ? 9.781   23.303  5.820   1.00 58.86 19  D 1 
ATOM 3770 N NH1 . ARG D 4 19  ? 10.921  23.212  6.448   1.00 54.52 19  D 1 
ATOM 3771 N NH2 . ARG D 4 19  ? 9.799   23.416  4.540   1.00 52.40 19  D 1 
ATOM 3772 N N   . GLU D 4 20  ? 4.033   22.414  10.022  1.00 84.88 20  D 1 
ATOM 3773 C CA  . GLU D 4 20  ? 2.898   21.678  9.460   1.00 85.09 20  D 1 
ATOM 3774 C C   . GLU D 4 20  ? 1.599   22.492  9.597   1.00 86.29 20  D 1 
ATOM 3775 O O   . GLU D 4 20  ? 0.814   22.557  8.663   1.00 84.68 20  D 1 
ATOM 3776 C CB  . GLU D 4 20  ? 2.812   20.285  10.118  1.00 82.45 20  D 1 
ATOM 3777 C CG  . GLU D 4 20  ? 1.753   19.347  9.497   1.00 74.82 20  D 1 
ATOM 3778 C CD  . GLU D 4 20  ? 1.824   17.876  9.985   1.00 68.23 20  D 1 
ATOM 3779 O OE1 . GLU D 4 20  ? 1.184   16.998  9.354   1.00 63.53 20  D 1 
ATOM 3780 O OE2 . GLU D 4 20  ? 2.536   17.558  10.959  1.00 63.63 20  D 1 
ATOM 3781 N N   . GLU D 4 21  ? 1.406   23.169  10.719  1.00 87.01 21  D 1 
ATOM 3782 C CA  . GLU D 4 21  ? 0.272   24.060  10.929  1.00 87.08 21  D 1 
ATOM 3783 C C   . GLU D 4 21  ? 0.315   25.291  10.012  1.00 88.32 21  D 1 
ATOM 3784 O O   . GLU D 4 21  ? -0.709  25.675  9.443   1.00 85.68 21  D 1 
ATOM 3785 C CB  . GLU D 4 21  ? 0.245   24.464  12.411  1.00 84.09 21  D 1 
ATOM 3786 C CG  . GLU D 4 21  ? -1.039  25.197  12.805  1.00 73.53 21  D 1 
ATOM 3787 C CD  . GLU D 4 21  ? -1.081  25.570  14.304  1.00 65.05 21  D 1 
ATOM 3788 O OE1 . GLU D 4 21  ? -2.118  26.114  14.719  1.00 58.86 21  D 1 
ATOM 3789 O OE2 . GLU D 4 21  ? -0.077  25.323  15.014  1.00 58.24 21  D 1 
ATOM 3790 N N   . GLU D 4 22  ? 1.495   25.876  9.804   1.00 87.50 22  D 1 
ATOM 3791 C CA  . GLU D 4 22  ? 1.688   26.965  8.846   1.00 88.15 22  D 1 
ATOM 3792 C C   . GLU D 4 22  ? 1.393   26.497  7.410   1.00 89.32 22  D 1 
ATOM 3793 O O   . GLU D 4 22  ? 0.615   27.132  6.705   1.00 86.01 22  D 1 
ATOM 3794 C CB  . GLU D 4 22  ? 3.109   27.541  9.013   1.00 85.71 22  D 1 
ATOM 3795 C CG  . GLU D 4 22  ? 3.325   28.872  8.267   1.00 76.13 22  D 1 
ATOM 3796 C CD  . GLU D 4 22  ? 4.757   29.435  8.430   1.00 65.89 22  D 1 
ATOM 3797 O OE1 . GLU D 4 22  ? 5.073   30.447  7.767   1.00 59.46 22  D 1 
ATOM 3798 O OE2 . GLU D 4 22  ? 5.577   28.867  9.185   1.00 59.80 22  D 1 
ATOM 3799 N N   . GLU D 4 23  ? 1.923   25.333  7.009   1.00 87.76 23  D 1 
ATOM 3800 C CA  . GLU D 4 23  ? 1.623   24.704  5.710   1.00 87.94 23  D 1 
ATOM 3801 C C   . GLU D 4 23  ? 0.112   24.428  5.546   1.00 89.79 23  D 1 
ATOM 3802 O O   . GLU D 4 23  ? -0.416  24.562  4.443   1.00 86.59 23  D 1 
ATOM 3803 C CB  . GLU D 4 23  ? 2.418   23.383  5.544   1.00 84.59 23  D 1 
ATOM 3804 C CG  . GLU D 4 23  ? 3.922   23.539  5.216   1.00 74.31 23  D 1 
ATOM 3805 C CD  . GLU D 4 23  ? 4.714   22.200  5.139   1.00 67.12 23  D 1 
ATOM 3806 O OE1 . GLU D 4 23  ? 5.971   22.226  4.982   1.00 60.33 23  D 1 
ATOM 3807 O OE2 . GLU D 4 23  ? 4.131   21.105  5.244   1.00 61.17 23  D 1 
ATOM 3808 N N   . PHE D 4 24  ? -0.604  24.075  6.611   1.00 89.16 24  D 1 
ATOM 3809 C CA  . PHE D 4 24  ? -2.051  23.858  6.558   1.00 90.99 24  D 1 
ATOM 3810 C C   . PHE D 4 24  ? -2.855  25.158  6.430   1.00 91.88 24  D 1 
ATOM 3811 O O   . PHE D 4 24  ? -3.970  25.123  5.923   1.00 87.99 24  D 1 
ATOM 3812 C CB  . PHE D 4 24  ? -2.524  23.080  7.792   1.00 88.57 24  D 1 
ATOM 3813 C CG  . PHE D 4 24  ? -2.134  21.618  7.882   1.00 88.99 24  D 1 
ATOM 3814 C CD1 . PHE D 4 24  ? -1.478  20.947  6.837   1.00 82.70 24  D 1 
ATOM 3815 C CD2 . PHE D 4 24  ? -2.471  20.903  9.042   1.00 80.55 24  D 1 
ATOM 3816 C CE1 . PHE D 4 24  ? -1.154  19.581  6.946   1.00 77.00 24  D 1 
ATOM 3817 C CE2 . PHE D 4 24  ? -2.157  19.546  9.165   1.00 77.45 24  D 1 
ATOM 3818 C CZ  . PHE D 4 24  ? -1.496  18.880  8.117   1.00 77.89 24  D 1 
ATOM 3819 N N   . ASN D 4 25  ? -2.327  26.269  6.904   1.00 90.92 25  D 1 
ATOM 3820 C CA  . ASN D 4 25  ? -3.008  27.552  6.817   1.00 91.61 25  D 1 
ATOM 3821 C C   . ASN D 4 25  ? -2.730  28.283  5.503   1.00 91.99 25  D 1 
ATOM 3822 O O   . ASN D 4 25  ? -3.621  28.973  5.004   1.00 87.65 25  D 1 
ATOM 3823 C CB  . ASN D 4 25  ? -2.629  28.405  8.033   1.00 89.50 25  D 1 
ATOM 3824 C CG  . ASN D 4 25  ? -3.266  27.914  9.323   1.00 85.92 25  D 1 
ATOM 3825 O OD1 . ASN D 4 25  ? -4.451  27.651  9.421   1.00 77.27 25  D 1 
ATOM 3826 N ND2 . ASN D 4 25  ? -2.488  27.810  10.371  1.00 75.52 25  D 1 
ATOM 3827 N N   . THR D 4 26  ? -1.518  28.130  4.931   1.00 92.18 26  D 1 
ATOM 3828 C CA  . THR D 4 26  ? -1.077  28.881  3.739   1.00 91.92 26  D 1 
ATOM 3829 C C   . THR D 4 26  ? -0.977  28.038  2.477   1.00 91.94 26  D 1 
ATOM 3830 O O   . THR D 4 26  ? -1.021  28.572  1.375   1.00 83.95 26  D 1 
ATOM 3831 C CB  . THR D 4 26  ? 0.281   29.548  3.992   1.00 88.90 26  D 1 
ATOM 3832 O OG1 . THR D 4 26  ? 1.275   28.573  4.243   1.00 79.40 26  D 1 
ATOM 3833 C CG2 . THR D 4 26  ? 0.254   30.504  5.188   1.00 77.74 26  D 1 
ATOM 3834 N N   . GLY D 4 27  ? -0.817  26.722  2.608   1.00 91.88 27  D 1 
ATOM 3835 C CA  . GLY D 4 27  ? -0.667  25.813  1.496   1.00 92.63 27  D 1 
ATOM 3836 C C   . GLY D 4 27  ? -1.999  25.316  0.909   1.00 94.12 27  D 1 
ATOM 3837 O O   . GLY D 4 27  ? -3.072  25.713  1.351   1.00 91.24 27  D 1 
ATOM 3838 N N   . PRO D 4 28  ? -1.951  24.369  -0.045  1.00 94.73 28  D 1 
ATOM 3839 C CA  . PRO D 4 28  ? -3.147  23.812  -0.684  1.00 94.87 28  D 1 
ATOM 3840 C C   . PRO D 4 28  ? -4.157  23.201  0.284   1.00 95.07 28  D 1 
ATOM 3841 O O   . PRO D 4 28  ? -5.361  23.224  0.039   1.00 92.43 28  D 1 
ATOM 3842 C CB  . PRO D 4 28  ? -2.614  22.738  -1.638  1.00 93.23 28  D 1 
ATOM 3843 C CG  . PRO D 4 28  ? -1.193  23.188  -1.936  1.00 91.77 28  D 1 
ATOM 3844 C CD  . PRO D 4 28  ? -0.755  23.835  -0.630  1.00 94.06 28  D 1 
ATOM 3845 N N   . LEU D 4 29  ? -3.694  22.675  1.414   1.00 94.81 29  D 1 
ATOM 3846 C CA  . LEU D 4 29  ? -4.561  22.115  2.450   1.00 95.02 29  D 1 
ATOM 3847 C C   . LEU D 4 29  ? -5.345  23.185  3.234   1.00 95.19 29  D 1 
ATOM 3848 O O   . LEU D 4 29  ? -6.233  22.824  4.009   1.00 92.20 29  D 1 
ATOM 3849 C CB  . LEU D 4 29  ? -3.742  21.203  3.380   1.00 94.32 29  D 1 
ATOM 3850 C CG  . LEU D 4 29  ? -3.144  19.962  2.685   1.00 92.73 29  D 1 
ATOM 3851 C CD1 . LEU D 4 29  ? -2.315  19.149  3.688   1.00 85.64 29  D 1 
ATOM 3852 C CD2 . LEU D 4 29  ? -4.215  19.021  2.132   1.00 84.20 29  D 1 
ATOM 3853 N N   . SER D 4 30  ? -5.088  24.469  2.996   1.00 94.78 30  D 1 
ATOM 3854 C CA  . SER D 4 30  ? -5.880  25.575  3.542   1.00 94.37 30  D 1 
ATOM 3855 C C   . SER D 4 30  ? -7.363  25.476  3.177   1.00 94.42 30  D 1 
ATOM 3856 O O   . SER D 4 30  ? -8.207  25.836  3.996   1.00 92.37 30  D 1 
ATOM 3857 C CB  . SER D 4 30  ? -5.333  26.926  3.077   1.00 92.98 30  D 1 
ATOM 3858 O OG  . SER D 4 30  ? -5.516  27.075  1.684   1.00 84.61 30  D 1 
ATOM 3859 N N   . VAL D 4 31  ? -7.700  24.905  2.028   1.00 94.55 31  D 1 
ATOM 3860 C CA  . VAL D 4 31  ? -9.085  24.610  1.630   1.00 94.38 31  D 1 
ATOM 3861 C C   . VAL D 4 31  ? -9.787  23.763  2.693   1.00 94.72 31  D 1 
ATOM 3862 O O   . VAL D 4 31  ? -10.920 24.051  3.096   1.00 93.17 31  D 1 
ATOM 3863 C CB  . VAL D 4 31  ? -9.116  23.871  0.272   1.00 93.17 31  D 1 
ATOM 3864 C CG1 . VAL D 4 31  ? -10.533 23.482  -0.148  1.00 89.13 31  D 1 
ATOM 3865 C CG2 . VAL D 4 31  ? -8.528  24.736  -0.845  1.00 88.46 31  D 1 
ATOM 3866 N N   . LEU D 4 32  ? -9.109  22.744  3.207   1.00 95.13 32  D 1 
ATOM 3867 C CA  . LEU D 4 32  ? -9.633  21.880  4.266   1.00 95.12 32  D 1 
ATOM 3868 C C   . LEU D 4 32  ? -9.629  22.595  5.622   1.00 95.03 32  D 1 
ATOM 3869 O O   . LEU D 4 32  ? -10.604 22.483  6.366   1.00 93.26 32  D 1 
ATOM 3870 C CB  . LEU D 4 32  ? -8.828  20.573  4.340   1.00 94.72 32  D 1 
ATOM 3871 C CG  . LEU D 4 32  ? -8.820  19.739  3.048   1.00 94.28 32  D 1 
ATOM 3872 C CD1 . LEU D 4 32  ? -7.978  18.474  3.270   1.00 91.53 32  D 1 
ATOM 3873 C CD2 . LEU D 4 32  ? -10.233 19.316  2.627   1.00 90.74 32  D 1 
ATOM 3874 N N   . THR D 4 33  ? -8.587  23.363  5.924   1.00 95.15 33  D 1 
ATOM 3875 C CA  . THR D 4 33  ? -8.499  24.155  7.158   1.00 94.70 33  D 1 
ATOM 3876 C C   . THR D 4 33  ? -9.649  25.152  7.268   1.00 94.35 33  D 1 
ATOM 3877 O O   . THR D 4 33  ? -10.291 25.250  8.316   1.00 93.05 33  D 1 
ATOM 3878 C CB  . THR D 4 33  ? -7.161  24.910  7.229   1.00 93.97 33  D 1 
ATOM 3879 O OG1 . THR D 4 33  ? -6.079  24.010  7.127   1.00 83.67 33  D 1 
ATOM 3880 C CG2 . THR D 4 33  ? -6.974  25.637  8.562   1.00 80.14 33  D 1 
ATOM 3881 N N   . GLN D 4 34  ? -9.956  25.856  6.185   1.00 93.31 34  D 1 
ATOM 3882 C CA  . GLN D 4 34  ? -11.064 26.802  6.140   1.00 92.57 34  D 1 
ATOM 3883 C C   . GLN D 4 34  ? -12.417 26.085  6.256   1.00 92.70 34  D 1 
ATOM 3884 O O   . GLN D 4 34  ? -13.288 26.562  6.968   1.00 91.01 34  D 1 
ATOM 3885 C CB  . GLN D 4 34  ? -10.991 27.608  4.848   1.00 91.05 34  D 1 
ATOM 3886 C CG  . GLN D 4 34  ? -9.815  28.620  4.830   1.00 82.59 34  D 1 
ATOM 3887 C CD  . GLN D 4 34  ? -9.760  29.394  3.513   1.00 77.19 34  D 1 
ATOM 3888 O OE1 . GLN D 4 34  ? -10.629 29.276  2.671   1.00 68.64 34  D 1 
ATOM 3889 N NE2 . GLN D 4 34  ? -8.778  30.230  3.294   1.00 65.04 34  D 1 
ATOM 3890 N N   . SER D 4 35  ? -12.580 24.923  5.625   1.00 92.94 35  D 1 
ATOM 3891 C CA  . SER D 4 35  ? -13.800 24.122  5.779   1.00 92.49 35  D 1 
ATOM 3892 C C   . SER D 4 35  ? -14.018 23.678  7.233   1.00 93.15 35  D 1 
ATOM 3893 O O   . SER D 4 35  ? -15.152 23.716  7.704   1.00 91.46 35  D 1 
ATOM 3894 C CB  . SER D 4 35  ? -13.763 22.900  4.866   1.00 91.45 35  D 1 
ATOM 3895 O OG  . SER D 4 35  ? -14.950 22.149  5.004   1.00 78.92 35  D 1 
ATOM 3896 N N   . VAL D 4 36  ? -12.958 23.301  7.939   1.00 94.54 36  D 1 
ATOM 3897 C CA  . VAL D 4 36  ? -13.035 22.943  9.373   1.00 94.43 36  D 1 
ATOM 3898 C C   . VAL D 4 36  ? -13.402 24.163  10.222  1.00 94.35 36  D 1 
ATOM 3899 O O   . VAL D 4 36  ? -14.326 24.089  11.023  1.00 92.36 36  D 1 
ATOM 3900 C CB  . VAL D 4 36  ? -11.722 22.313  9.867   1.00 93.79 36  D 1 
ATOM 3901 C CG1 . VAL D 4 36  ? -11.720 22.074  11.387  1.00 89.13 36  D 1 
ATOM 3902 C CG2 . VAL D 4 36  ? -11.494 20.947  9.213   1.00 89.27 36  D 1 
ATOM 3903 N N   . LYS D 4 37  ? -12.706 25.295  10.028  1.00 94.26 37  D 1 
ATOM 3904 C CA  . LYS D 4 37  ? -12.918 26.514  10.824  1.00 93.93 37  D 1 
ATOM 3905 C C   . LYS D 4 37  ? -14.301 27.131  10.612  1.00 93.79 37  D 1 
ATOM 3906 O O   . LYS D 4 37  ? -14.950 27.523  11.572  1.00 90.89 37  D 1 
ATOM 3907 C CB  . LYS D 4 37  ? -11.830 27.556  10.492  1.00 92.82 37  D 1 
ATOM 3908 C CG  . LYS D 4 37  ? -10.454 27.188  11.095  1.00 83.25 37  D 1 
ATOM 3909 C CD  . LYS D 4 37  ? -9.409  28.249  10.707  1.00 78.79 37  D 1 
ATOM 3910 C CE  . LYS D 4 37  ? -8.042  27.907  11.307  1.00 70.04 37  D 1 
ATOM 3911 N NZ  . LYS D 4 37  ? -6.978  28.878  10.904  1.00 61.56 37  D 1 
ATOM 3912 N N   . ASN D 4 38  ? -14.753 27.189  9.360   1.00 93.25 38  D 1 
ATOM 3913 C CA  . ASN D 4 38  ? -16.004 27.852  8.989   1.00 92.97 38  D 1 
ATOM 3914 C C   . ASN D 4 38  ? -17.194 26.886  8.935   1.00 93.16 38  D 1 
ATOM 3915 O O   . ASN D 4 38  ? -18.302 27.299  8.600   1.00 89.56 38  D 1 
ATOM 3916 C CB  . ASN D 4 38  ? -15.807 28.588  7.651   1.00 91.18 38  D 1 
ATOM 3917 C CG  . ASN D 4 38  ? -14.707 29.655  7.684   1.00 87.60 38  D 1 
ATOM 3918 O OD1 . ASN D 4 38  ? -14.119 29.982  8.695   1.00 78.04 38  D 1 
ATOM 3919 N ND2 . ASN D 4 38  ? -14.407 30.239  6.545   1.00 78.52 38  D 1 
ATOM 3920 N N   . ASN D 4 39  ? -16.979 25.594  9.211   1.00 93.35 39  D 1 
ATOM 3921 C CA  . ASN D 4 39  ? -17.975 24.529  9.130   1.00 93.65 39  D 1 
ATOM 3922 C C   . ASN D 4 39  ? -18.713 24.509  7.768   1.00 93.74 39  D 1 
ATOM 3923 O O   . ASN D 4 39  ? -19.935 24.319  7.702   1.00 90.90 39  D 1 
ATOM 3924 C CB  . ASN D 4 39  ? -18.882 24.599  10.370  1.00 91.87 39  D 1 
ATOM 3925 C CG  . ASN D 4 39  ? -19.660 23.324  10.615  1.00 86.03 39  D 1 
ATOM 3926 O OD1 . ASN D 4 39  ? -19.369 22.257  10.113  1.00 75.95 39  D 1 
ATOM 3927 N ND2 . ASN D 4 39  ? -20.694 23.391  11.433  1.00 73.35 39  D 1 
ATOM 3928 N N   . THR D 4 40  ? -17.975 24.743  6.677   1.00 93.22 40  D 1 
ATOM 3929 C CA  . THR D 4 40  ? -18.525 24.778  5.316   1.00 93.03 40  D 1 
ATOM 3930 C C   . THR D 4 40  ? -18.539 23.393  4.680   1.00 93.59 40  D 1 
ATOM 3931 O O   . THR D 4 40  ? -17.773 22.504  5.057   1.00 91.62 40  D 1 
ATOM 3932 C CB  . THR D 4 40  ? -17.788 25.779  4.414   1.00 90.84 40  D 1 
ATOM 3933 O OG1 . THR D 4 40  ? -16.414 25.490  4.349   1.00 81.06 40  D 1 
ATOM 3934 C CG2 . THR D 4 40  ? -17.929 27.205  4.916   1.00 80.65 40  D 1 
ATOM 3935 N N   . GLN D 4 41  ? -19.415 23.197  3.697   1.00 94.35 41  D 1 
ATOM 3936 C CA  . GLN D 4 41  ? -19.449 21.968  2.922   1.00 94.52 41  D 1 
ATOM 3937 C C   . GLN D 4 41  ? -18.331 21.934  1.877   1.00 95.03 41  D 1 
ATOM 3938 O O   . GLN D 4 41  ? -17.953 22.949  1.294   1.00 93.31 41  D 1 
ATOM 3939 C CB  . GLN D 4 41  ? -20.819 21.773  2.267   1.00 92.83 41  D 1 
ATOM 3940 C CG  . GLN D 4 41  ? -21.898 21.446  3.309   1.00 86.73 41  D 1 
ATOM 3941 C CD  . GLN D 4 41  ? -23.263 21.157  2.675   1.00 86.93 41  D 1 
ATOM 3942 O OE1 . GLN D 4 41  ? -23.514 21.419  1.516   1.00 78.03 41  D 1 
ATOM 3943 N NE2 . GLN D 4 41  ? -24.194 20.602  3.417   1.00 75.61 41  D 1 
ATOM 3944 N N   . VAL D 4 42  ? -17.827 20.725  1.619   1.00 95.65 42  D 1 
ATOM 3945 C CA  . VAL D 4 42  ? -16.901 20.420  0.530   1.00 95.91 42  D 1 
ATOM 3946 C C   . VAL D 4 42  ? -17.476 19.306  -0.335  1.00 96.38 42  D 1 
ATOM 3947 O O   . VAL D 4 42  ? -18.170 18.417  0.157   1.00 95.37 42  D 1 
ATOM 3948 C CB  . VAL D 4 42  ? -15.490 20.059  1.032   1.00 94.74 42  D 1 
ATOM 3949 C CG1 . VAL D 4 42  ? -14.848 21.234  1.771   1.00 90.27 42  D 1 
ATOM 3950 C CG2 . VAL D 4 42  ? -15.483 18.829  1.950   1.00 90.00 42  D 1 
ATOM 3951 N N   . LEU D 4 43  ? -17.166 19.341  -1.630  1.00 96.43 43  D 1 
ATOM 3952 C CA  . LEU D 4 43  ? -17.471 18.270  -2.566  1.00 96.41 43  D 1 
ATOM 3953 C C   . LEU D 4 43  ? -16.180 17.519  -2.901  1.00 96.50 43  D 1 
ATOM 3954 O O   . LEU D 4 43  ? -15.253 18.090  -3.457  1.00 95.62 43  D 1 
ATOM 3955 C CB  . LEU D 4 43  ? -18.152 18.864  -3.805  1.00 95.73 43  D 1 
ATOM 3956 C CG  . LEU D 4 43  ? -18.571 17.806  -4.847  1.00 94.31 43  D 1 
ATOM 3957 C CD1 . LEU D 4 43  ? -19.703 16.921  -4.332  1.00 89.28 43  D 1 
ATOM 3958 C CD2 . LEU D 4 43  ? -19.058 18.496  -6.121  1.00 87.93 43  D 1 
ATOM 3959 N N   . ILE D 4 44  ? -16.128 16.239  -2.572  1.00 96.72 44  D 1 
ATOM 3960 C CA  . ILE D 4 44  ? -14.942 15.400  -2.755  1.00 96.94 44  D 1 
ATOM 3961 C C   . ILE D 4 44  ? -15.201 14.431  -3.904  1.00 96.83 44  D 1 
ATOM 3962 O O   . ILE D 4 44  ? -16.104 13.600  -3.818  1.00 96.00 44  D 1 
ATOM 3963 C CB  . ILE D 4 44  ? -14.573 14.674  -1.451  1.00 96.77 44  D 1 
ATOM 3964 C CG1 . ILE D 4 44  ? -14.415 15.672  -0.275  1.00 95.29 44  D 1 
ATOM 3965 C CG2 . ILE D 4 44  ? -13.286 13.848  -1.654  1.00 95.31 44  D 1 
ATOM 3966 C CD1 . ILE D 4 44  ? -14.207 15.007  1.089   1.00 91.67 44  D 1 
ATOM 3967 N N   . ASN D 4 45  ? -14.386 14.494  -4.957  1.00 96.32 45  D 1 
ATOM 3968 C CA  . ASN D 4 45  ? -14.388 13.485  -6.000  1.00 96.03 45  D 1 
ATOM 3969 C C   . ASN D 4 45  ? -13.462 12.327  -5.609  1.00 95.97 45  D 1 
ATOM 3970 O O   . ASN D 4 45  ? -12.282 12.531  -5.308  1.00 94.18 45  D 1 
ATOM 3971 C CB  . ASN D 4 45  ? -14.033 14.132  -7.348  1.00 94.84 45  D 1 
ATOM 3972 C CG  . ASN D 4 45  ? -14.271 13.210  -8.535  1.00 89.14 45  D 1 
ATOM 3973 O OD1 . ASN D 4 45  ? -14.788 12.118  -8.414  1.00 77.69 45  D 1 
ATOM 3974 N ND2 . ASN D 4 45  ? -13.901 13.635  -9.732  1.00 77.42 45  D 1 
ATOM 3975 N N   . CYS D 4 46  ? -13.997 11.109  -5.590  1.00 96.57 46  D 1 
ATOM 3976 C CA  . CYS D 4 46  ? -13.290 9.899   -5.188  1.00 96.39 46  D 1 
ATOM 3977 C C   . CYS D 4 46  ? -12.978 8.994   -6.389  1.00 96.16 46  D 1 
ATOM 3978 O O   . CYS D 4 46  ? -13.718 8.938   -7.361  1.00 92.62 46  D 1 
ATOM 3979 C CB  . CYS D 4 46  ? -14.123 9.153   -4.135  1.00 94.81 46  D 1 
ATOM 3980 S SG  . CYS D 4 46  ? -14.163 10.087  -2.568  1.00 88.29 46  D 1 
ATOM 3981 N N   . ARG D 4 47  ? -11.932 8.179   -6.264  1.00 95.79 47  D 1 
ATOM 3982 C CA  . ARG D 4 47  ? -11.475 7.230   -7.299  1.00 94.74 47  D 1 
ATOM 3983 C C   . ARG D 4 47  ? -12.501 6.167   -7.728  1.00 93.33 47  D 1 
ATOM 3984 O O   . ARG D 4 47  ? -12.261 5.447   -8.687  1.00 83.13 47  D 1 
ATOM 3985 C CB  . ARG D 4 47  ? -10.207 6.507   -6.823  1.00 92.78 47  D 1 
ATOM 3986 C CG  . ARG D 4 47  ? -8.972  7.406   -6.814  1.00 86.06 47  D 1 
ATOM 3987 C CD  . ARG D 4 47  ? -7.737  6.551   -6.529  1.00 81.76 47  D 1 
ATOM 3988 N NE  . ARG D 4 47  ? -6.498  7.334   -6.605  1.00 78.63 47  D 1 
ATOM 3989 C CZ  . ARG D 4 47  ? -5.296  6.852   -6.819  1.00 74.10 47  D 1 
ATOM 3990 N NH1 . ARG D 4 47  ? -5.039  5.571   -6.922  1.00 65.25 47  D 1 
ATOM 3991 N NH2 . ARG D 4 47  ? -4.294  7.661   -6.953  1.00 66.89 47  D 1 
ATOM 3992 N N   . ASN D 4 48  ? -13.598 6.000   -7.018  1.00 93.55 48  D 1 
ATOM 3993 C CA  . ASN D 4 48  ? -14.675 5.081   -7.377  1.00 93.53 48  D 1 
ATOM 3994 C C   . ASN D 4 48  ? -15.773 5.720   -8.250  1.00 94.23 48  D 1 
ATOM 3995 O O   . ASN D 4 48  ? -16.850 5.147   -8.342  1.00 89.50 48  D 1 
ATOM 3996 C CB  . ASN D 4 48  ? -15.251 4.451   -6.096  1.00 90.31 48  D 1 
ATOM 3997 C CG  . ASN D 4 48  ? -15.873 5.457   -5.144  1.00 87.21 48  D 1 
ATOM 3998 O OD1 . ASN D 4 48  ? -15.648 6.639   -5.208  1.00 74.94 48  D 1 
ATOM 3999 N ND2 . ASN D 4 48  ? -16.648 4.984   -4.180  1.00 79.39 48  D 1 
ATOM 4000 N N   . ASN D 4 49  ? -15.527 6.884   -8.831  1.00 93.61 49  D 1 
ATOM 4001 C CA  . ASN D 4 49  ? -16.518 7.691   -9.548  1.00 93.60 49  D 1 
ATOM 4002 C C   . ASN D 4 49  ? -17.740 8.061   -8.686  1.00 94.66 49  D 1 
ATOM 4003 O O   . ASN D 4 49  ? -18.843 8.242   -9.190  1.00 90.60 49  D 1 
ATOM 4004 C CB  . ASN D 4 49  ? -16.888 7.035   -10.892 1.00 90.93 49  D 1 
ATOM 4005 C CG  . ASN D 4 49  ? -15.711 6.915   -11.841 1.00 81.55 49  D 1 
ATOM 4006 O OD1 . ASN D 4 49  ? -14.637 7.428   -11.622 1.00 70.78 49  D 1 
ATOM 4007 N ND2 . ASN D 4 49  ? -15.898 6.211   -12.946 1.00 69.49 49  D 1 
ATOM 4008 N N   . LYS D 4 50  ? -17.548 8.165   -7.370  1.00 95.35 50  D 1 
ATOM 4009 C CA  . LYS D 4 50  ? -18.547 8.684   -6.439  1.00 95.78 50  D 1 
ATOM 4010 C C   . LYS D 4 50  ? -18.096 10.043  -5.920  1.00 96.09 50  D 1 
ATOM 4011 O O   . LYS D 4 50  ? -16.911 10.269  -5.708  1.00 93.97 50  D 1 
ATOM 4012 C CB  . LYS D 4 50  ? -18.801 7.708   -5.291  1.00 94.66 50  D 1 
ATOM 4013 C CG  . LYS D 4 50  ? -19.393 6.363   -5.750  1.00 92.28 50  D 1 
ATOM 4014 C CD  . LYS D 4 50  ? -19.745 5.547   -4.508  1.00 87.54 50  D 1 
ATOM 4015 C CE  . LYS D 4 50  ? -20.437 4.219   -4.766  1.00 83.38 50  D 1 
ATOM 4016 N NZ  . LYS D 4 50  ? -20.828 3.597   -3.472  1.00 75.04 50  D 1 
ATOM 4017 N N   . LYS D 4 51  ? -19.070 10.931  -5.702  1.00 95.31 51  D 1 
ATOM 4018 C CA  . LYS D 4 51  ? -18.857 12.244  -5.117  1.00 95.44 51  D 1 
ATOM 4019 C C   . LYS D 4 51  ? -19.400 12.246  -3.691  1.00 95.82 51  D 1 
ATOM 4020 O O   . LYS D 4 51  ? -20.450 11.677  -3.431  1.00 94.67 51  D 1 
ATOM 4021 C CB  . LYS D 4 51  ? -19.498 13.333  -6.001  1.00 94.45 51  D 1 
ATOM 4022 C CG  . LYS D 4 51  ? -18.835 13.417  -7.398  1.00 91.55 51  D 1 
ATOM 4023 C CD  . LYS D 4 51  ? -19.421 14.544  -8.252  1.00 86.73 51  D 1 
ATOM 4024 C CE  . LYS D 4 51  ? -18.721 14.601  -9.622  1.00 81.84 51  D 1 
ATOM 4025 N NZ  . LYS D 4 51  ? -19.141 15.745  -10.476 1.00 72.32 51  D 1 
ATOM 4026 N N   . LEU D 4 52  ? -18.663 12.856  -2.764  1.00 96.40 52  D 1 
ATOM 4027 C CA  . LEU D 4 52  ? -19.065 13.011  -1.375  1.00 96.53 52  D 1 
ATOM 4028 C C   . LEU D 4 52  ? -19.266 14.493  -1.082  1.00 96.43 52  D 1 
ATOM 4029 O O   . LEU D 4 52  ? -18.298 15.249  -1.147  1.00 95.41 52  D 1 
ATOM 4030 C CB  . LEU D 4 52  ? -18.001 12.407  -0.438  1.00 96.41 52  D 1 
ATOM 4031 C CG  . LEU D 4 52  ? -17.678 10.917  -0.659  1.00 95.47 52  D 1 
ATOM 4032 C CD1 . LEU D 4 52  ? -16.563 10.485  0.299   1.00 93.08 52  D 1 
ATOM 4033 C CD2 . LEU D 4 52  ? -18.884 10.024  -0.403  1.00 92.84 52  D 1 
ATOM 4034 N N   . LEU D 4 53  ? -20.480 14.895  -0.751  1.00 96.30 53  D 1 
ATOM 4035 C CA  . LEU D 4 53  ? -20.778 16.239  -0.280  1.00 96.11 53  D 1 
ATOM 4036 C C   . LEU D 4 53  ? -20.922 16.206  1.239   1.00 96.01 53  D 1 
ATOM 4037 O O   . LEU D 4 53  ? -21.828 15.536  1.736   1.00 94.53 53  D 1 
ATOM 4038 C CB  . LEU D 4 53  ? -22.056 16.738  -0.979  1.00 95.26 53  D 1 
ATOM 4039 C CG  . LEU D 4 53  ? -22.480 18.163  -0.566  1.00 93.66 53  D 1 
ATOM 4040 C CD1 . LEU D 4 53  ? -21.496 19.212  -1.073  1.00 88.85 53  D 1 
ATOM 4041 C CD2 . LEU D 4 53  ? -23.858 18.472  -1.148  1.00 86.90 53  D 1 
ATOM 4042 N N   . GLY D 4 54  ? -20.057 16.898  1.991   1.00 95.64 54  D 1 
ATOM 4043 C CA  . GLY D 4 54  ? -20.125 16.878  3.443   1.00 95.49 54  D 1 
ATOM 4044 C C   . GLY D 4 54  ? -19.274 17.950  4.110   1.00 95.60 54  D 1 
ATOM 4045 O O   . GLY D 4 54  ? -18.611 18.743  3.440   1.00 94.18 54  D 1 
ATOM 4046 N N   . ARG D 4 55  ? -19.299 17.990  5.443   1.00 95.95 55  D 1 
ATOM 4047 C CA  . ARG D 4 55  ? -18.525 18.936  6.250   1.00 95.64 55  D 1 
ATOM 4048 C C   . ARG D 4 55  ? -17.286 18.250  6.811   1.00 95.84 55  D 1 
ATOM 4049 O O   . ARG D 4 55  ? -17.381 17.147  7.333   1.00 94.23 55  D 1 
ATOM 4050 C CB  . ARG D 4 55  ? -19.391 19.513  7.381   1.00 94.30 55  D 1 
ATOM 4051 C CG  . ARG D 4 55  ? -20.589 20.309  6.833   1.00 89.39 55  D 1 
ATOM 4052 C CD  . ARG D 4 55  ? -21.490 20.789  7.964   1.00 85.28 55  D 1 
ATOM 4053 N NE  . ARG D 4 55  ? -22.739 21.384  7.457   1.00 81.63 55  D 1 
ATOM 4054 C CZ  . ARG D 4 55  ? -22.981 22.664  7.203   1.00 78.33 55  D 1 
ATOM 4055 N NH1 . ARG D 4 55  ? -22.091 23.589  7.410   1.00 67.38 55  D 1 
ATOM 4056 N NH2 . ARG D 4 55  ? -24.119 23.029  6.719   1.00 71.64 55  D 1 
ATOM 4057 N N   . VAL D 4 56  ? -16.130 18.911  6.730   1.00 95.55 56  D 1 
ATOM 4058 C CA  . VAL D 4 56  ? -14.878 18.379  7.273   1.00 95.80 56  D 1 
ATOM 4059 C C   . VAL D 4 56  ? -14.787 18.728  8.759   1.00 95.68 56  D 1 
ATOM 4060 O O   . VAL D 4 56  ? -14.749 19.902  9.105   1.00 94.25 56  D 1 
ATOM 4061 C CB  . VAL D 4 56  ? -13.651 18.898  6.508   1.00 95.31 56  D 1 
ATOM 4062 C CG1 . VAL D 4 56  ? -12.369 18.205  6.977   1.00 92.33 56  D 1 
ATOM 4063 C CG2 . VAL D 4 56  ? -13.769 18.645  5.001   1.00 92.14 56  D 1 
ATOM 4064 N N   . LYS D 4 57  ? -14.717 17.714  9.631   1.00 95.65 57  D 1 
ATOM 4065 C CA  . LYS D 4 57  ? -14.473 17.891  11.073  1.00 95.28 57  D 1 
ATOM 4066 C C   . LYS D 4 57  ? -12.989 17.902  11.416  1.00 95.26 57  D 1 
ATOM 4067 O O   . LYS D 4 57  ? -12.549 18.657  12.269  1.00 92.88 57  D 1 
ATOM 4068 C CB  . LYS D 4 57  ? -15.195 16.791  11.863  1.00 94.12 57  D 1 
ATOM 4069 C CG  . LYS D 4 57  ? -16.639 17.176  12.229  1.00 85.86 57  D 1 
ATOM 4070 C CD  . LYS D 4 57  ? -16.661 18.179  13.387  1.00 83.13 57  D 1 
ATOM 4071 C CE  . LYS D 4 57  ? -18.111 18.461  13.804  1.00 78.96 57  D 1 
ATOM 4072 N NZ  . LYS D 4 57  ? -18.227 18.991  15.177  1.00 71.42 57  D 1 
ATOM 4073 N N   . ALA D 4 58  ? -12.217 17.057  10.759  1.00 95.54 58  D 1 
ATOM 4074 C CA  . ALA D 4 58  ? -10.778 17.001  10.910  1.00 95.70 58  D 1 
ATOM 4075 C C   . ALA D 4 58  ? -10.127 16.397  9.670   1.00 96.24 58  D 1 
ATOM 4076 O O   . ALA D 4 58  ? -10.728 15.583  8.975   1.00 95.07 58  D 1 
ATOM 4077 C CB  . ALA D 4 58  ? -10.423 16.193  12.161  1.00 94.58 58  D 1 
ATOM 4078 N N   . PHE D 4 59  ? -8.851  16.741  9.441   1.00 95.53 59  D 1 
ATOM 4079 C CA  . PHE D 4 59  ? -8.051  16.161  8.376   1.00 95.67 59  D 1 
ATOM 4080 C C   . PHE D 4 59  ? -6.589  16.005  8.807   1.00 95.26 59  D 1 
ATOM 4081 O O   . PHE D 4 59  ? -6.165  16.508  9.854   1.00 93.47 59  D 1 
ATOM 4082 C CB  . PHE D 4 59  ? -8.188  16.995  7.093   1.00 95.28 59  D 1 
ATOM 4083 C CG  . PHE D 4 59  ? -7.523  18.354  7.158   1.00 96.08 59  D 1 
ATOM 4084 C CD1 . PHE D 4 59  ? -8.178  19.433  7.780   1.00 94.60 59  D 1 
ATOM 4085 C CD2 . PHE D 4 59  ? -6.250  18.538  6.622   1.00 94.19 59  D 1 
ATOM 4086 C CE1 . PHE D 4 59  ? -7.559  20.679  7.870   1.00 93.31 59  D 1 
ATOM 4087 C CE2 . PHE D 4 59  ? -5.618  19.783  6.705   1.00 93.56 59  D 1 
ATOM 4088 C CZ  . PHE D 4 59  ? -6.267  20.859  7.333   1.00 93.81 59  D 1 
ATOM 4089 N N   . ASP D 4 60  ? -5.799  15.290  8.018   1.00 94.98 60  D 1 
ATOM 4090 C CA  . ASP D 4 60  ? -4.349  15.205  8.177   1.00 94.71 60  D 1 
ATOM 4091 C C   . ASP D 4 60  ? -3.621  15.458  6.849   1.00 94.80 60  D 1 
ATOM 4092 O O   . ASP D 4 60  ? -4.223  15.591  5.783   1.00 92.55 60  D 1 
ATOM 4093 C CB  . ASP D 4 60  ? -3.961  13.883  8.860   1.00 93.01 60  D 1 
ATOM 4094 C CG  . ASP D 4 60  ? -4.059  12.607  8.024   1.00 92.36 60  D 1 
ATOM 4095 O OD1 . ASP D 4 60  ? -4.198  12.667  6.781   1.00 88.03 60  D 1 
ATOM 4096 O OD2 . ASP D 4 60  ? -3.922  11.507  8.615   1.00 88.33 60  D 1 
ATOM 4097 N N   . ARG D 4 61  ? -2.283  15.461  6.908   1.00 93.83 61  D 1 
ATOM 4098 C CA  . ARG D 4 61  ? -1.405  15.679  5.755   1.00 93.65 61  D 1 
ATOM 4099 C C   . ARG D 4 61  ? -1.553  14.669  4.609   1.00 94.20 61  D 1 
ATOM 4100 O O   . ARG D 4 61  ? -1.046  14.887  3.519   1.00 91.70 61  D 1 
ATOM 4101 C CB  . ARG D 4 61  ? 0.052   15.725  6.240   1.00 91.16 61  D 1 
ATOM 4102 C CG  . ARG D 4 61  ? 0.563   14.348  6.682   1.00 80.30 61  D 1 
ATOM 4103 C CD  . ARG D 4 61  ? 1.957   14.462  7.268   1.00 75.48 61  D 1 
ATOM 4104 N NE  . ARG D 4 61  ? 2.518   13.141  7.590   1.00 67.25 61  D 1 
ATOM 4105 C CZ  . ARG D 4 61  ? 3.694   12.943  8.160   1.00 60.08 61  D 1 
ATOM 4106 N NH1 . ARG D 4 61  ? 4.409   13.943  8.584   1.00 54.42 61  D 1 
ATOM 4107 N NH2 . ARG D 4 61  ? 4.158   11.741  8.290   1.00 52.45 61  D 1 
ATOM 4108 N N   . HIS D 4 62  ? -2.182  13.527  4.859   1.00 94.62 62  D 1 
ATOM 4109 C CA  . HIS D 4 62  ? -2.469  12.525  3.834   1.00 95.00 62  D 1 
ATOM 4110 C C   . HIS D 4 62  ? -3.862  12.726  3.212   1.00 95.45 62  D 1 
ATOM 4111 O O   . HIS D 4 62  ? -4.299  11.886  2.433   1.00 92.92 62  D 1 
ATOM 4112 C CB  . HIS D 4 62  ? -2.305  11.120  4.413   1.00 93.92 62  D 1 
ATOM 4113 C CG  . HIS D 4 62  ? -0.981  10.872  5.079   1.00 92.93 62  D 1 
ATOM 4114 N ND1 . HIS D 4 62  ? -0.788  10.702  6.426   1.00 82.76 62  D 1 
ATOM 4115 C CD2 . HIS D 4 62  ? 0.268   10.758  4.493   1.00 82.44 62  D 1 
ATOM 4116 C CE1 . HIS D 4 62  ? 0.519   10.469  6.642   1.00 83.33 62  D 1 
ATOM 4117 N NE2 . HIS D 4 62  ? 1.197   10.500  5.488   1.00 85.04 62  D 1 
ATOM 4118 N N   . CYS D 4 63  ? -4.551  13.804  3.534   1.00 94.70 63  D 1 
ATOM 4119 C CA  . CYS D 4 63  ? -5.946  14.056  3.197   1.00 95.20 63  D 1 
ATOM 4120 C C   . CYS D 4 63  ? -6.897  12.959  3.728   1.00 96.12 63  D 1 
ATOM 4121 O O   . CYS D 4 63  ? -7.966  12.756  3.155   1.00 94.23 63  D 1 
ATOM 4122 C CB  . CYS D 4 63  ? -6.125  14.330  1.695   1.00 93.73 63  D 1 
ATOM 4123 S SG  . CYS D 4 63  ? -5.030  15.661  1.114   1.00 88.04 63  D 1 
ATOM 4124 N N   . ASN D 4 64  ? -6.533  12.243  4.787   1.00 96.77 64  D 1 
ATOM 4125 C CA  . ASN D 4 64  ? -7.537  11.505  5.541   1.00 96.82 64  D 1 
ATOM 4126 C C   . ASN D 4 64  ? -8.466  12.533  6.187   1.00 96.63 64  D 1 
ATOM 4127 O O   . ASN D 4 64  ? -7.982  13.548  6.679   1.00 95.59 64  D 1 
ATOM 4128 C CB  . ASN D 4 64  ? -6.899  10.623  6.618   1.00 96.87 64  D 1 
ATOM 4129 C CG  . ASN D 4 64  ? -5.881  9.625   6.100   1.00 96.46 64  D 1 
ATOM 4130 O OD1 . ASN D 4 64  ? -6.098  8.876   5.166   1.00 92.15 64  D 1 
ATOM 4131 N ND2 . ASN D 4 64  ? -4.720  9.564   6.733   1.00 92.10 64  D 1 
ATOM 4132 N N   . MET D 4 65  ? -9.762  12.276  6.181   1.00 96.44 65  D 1 
ATOM 4133 C CA  . MET D 4 65  ? -10.741 13.237  6.673   1.00 96.52 65  D 1 
ATOM 4134 C C   . MET D 4 65  ? -11.772 12.541  7.553   1.00 97.13 65  D 1 
ATOM 4135 O O   . MET D 4 65  ? -12.215 11.436  7.240   1.00 96.25 65  D 1 
ATOM 4136 C CB  . MET D 4 65  ? -11.450 13.946  5.516   1.00 95.22 65  D 1 
ATOM 4137 C CG  . MET D 4 65  ? -10.486 14.679  4.582   1.00 91.48 65  D 1 
ATOM 4138 S SD  . MET D 4 65  ? -11.303 15.412  3.139   1.00 90.83 65  D 1 
ATOM 4139 C CE  . MET D 4 65  ? -9.902  15.590  2.049   1.00 82.68 65  D 1 
ATOM 4140 N N   . VAL D 4 66  ? -12.180 13.203  8.620   1.00 96.82 66  D 1 
ATOM 4141 C CA  . VAL D 4 66  ? -13.432 12.901  9.316   1.00 96.85 66  D 1 
ATOM 4142 C C   . VAL D 4 66  ? -14.481 13.854  8.767   1.00 96.79 66  D 1 
ATOM 4143 O O   . VAL D 4 66  ? -14.297 15.069  8.824   1.00 95.71 66  D 1 
ATOM 4144 C CB  . VAL D 4 66  ? -13.293 13.017  10.837  1.00 96.39 66  D 1 
ATOM 4145 C CG1 . VAL D 4 66  ? -14.613 12.678  11.536  1.00 93.64 66  D 1 
ATOM 4146 C CG2 . VAL D 4 66  ? -12.233 12.036  11.355  1.00 93.36 66  D 1 
ATOM 4147 N N   . LEU D 4 67  ? -15.557 13.301  8.212   1.00 96.45 67  D 1 
ATOM 4148 C CA  . LEU D 4 67  ? -16.647 14.037  7.596   1.00 96.56 67  D 1 
ATOM 4149 C C   . LEU D 4 67  ? -17.939 13.820  8.377   1.00 96.58 67  D 1 
ATOM 4150 O O   . LEU D 4 67  ? -18.196 12.718  8.859   1.00 95.49 67  D 1 
ATOM 4151 C CB  . LEU D 4 67  ? -16.823 13.600  6.132   1.00 96.11 67  D 1 
ATOM 4152 C CG  . LEU D 4 67  ? -15.597 13.774  5.222   1.00 94.75 67  D 1 
ATOM 4153 C CD1 . LEU D 4 67  ? -15.866 13.145  3.851   1.00 91.30 67  D 1 
ATOM 4154 C CD2 . LEU D 4 67  ? -15.264 15.245  4.992   1.00 90.62 67  D 1 
ATOM 4155 N N   . GLU D 4 68  ? -18.763 14.864  8.432   1.00 96.28 68  D 1 
ATOM 4156 C CA  . GLU D 4 68  ? -20.120 14.831  8.969   1.00 96.01 68  D 1 
ATOM 4157 C C   . GLU D 4 68  ? -21.144 15.215  7.906   1.00 96.16 68  D 1 
ATOM 4158 O O   . GLU D 4 68  ? -20.832 15.956  6.975   1.00 94.71 68  D 1 
ATOM 4159 C CB  . GLU D 4 68  ? -20.256 15.766  10.171  1.00 93.88 68  D 1 
ATOM 4160 C CG  . GLU D 4 68  ? -19.569 15.206  11.413  1.00 84.89 68  D 1 
ATOM 4161 C CD  . GLU D 4 68  ? -19.851 16.030  12.681  1.00 85.34 68  D 1 
ATOM 4162 O OE1 . GLU D 4 68  ? -19.723 15.467  13.788  1.00 79.86 68  D 1 
ATOM 4163 O OE2 . GLU D 4 68  ? -20.123 17.245  12.577  1.00 79.32 68  D 1 
ATOM 4164 N N   . ASN D 4 69  ? -22.372 14.728  8.075   1.00 95.72 69  D 1 
ATOM 4165 C CA  . ASN D 4 69  ? -23.519 15.031  7.226   1.00 95.88 69  D 1 
ATOM 4166 C C   . ASN D 4 69  ? -23.199 14.851  5.743   1.00 96.08 69  D 1 
ATOM 4167 O O   . ASN D 4 69  ? -23.323 15.771  4.940   1.00 93.94 69  D 1 
ATOM 4168 C CB  . ASN D 4 69  ? -24.067 16.420  7.600   1.00 94.65 69  D 1 
ATOM 4169 C CG  . ASN D 4 69  ? -24.554 16.475  9.032   1.00 89.41 69  D 1 
ATOM 4170 O OD1 . ASN D 4 69  ? -25.033 15.506  9.592   1.00 79.58 69  D 1 
ATOM 4171 N ND2 . ASN D 4 69  ? -24.453 17.615  9.679   1.00 77.94 69  D 1 
ATOM 4172 N N   . VAL D 4 70  ? -22.717 13.640  5.401   1.00 96.58 70  D 1 
ATOM 4173 C CA  . VAL D 4 70  ? -22.224 13.330  4.068   1.00 96.81 70  D 1 
ATOM 4174 C C   . VAL D 4 70  ? -23.348 12.795  3.200   1.00 96.90 70  D 1 
ATOM 4175 O O   . VAL D 4 70  ? -24.014 11.829  3.545   1.00 95.49 70  D 1 
ATOM 4176 C CB  . VAL D 4 70  ? -21.063 12.341  4.103   1.00 95.92 70  D 1 
ATOM 4177 C CG1 . VAL D 4 70  ? -20.474 12.114  2.711   1.00 92.13 70  D 1 
ATOM 4178 C CG2 . VAL D 4 70  ? -19.936 12.831  5.024   1.00 92.43 70  D 1 
ATOM 4179 N N   . LYS D 4 71  ? -23.485 13.383  2.007   1.00 96.51 71  D 1 
ATOM 4180 C CA  . LYS D 4 71  ? -24.290 12.844  0.921   1.00 96.21 71  D 1 
ATOM 4181 C C   . LYS D 4 71  ? -23.363 12.199  -0.101  1.00 96.21 71  D 1 
ATOM 4182 O O   . LYS D 4 71  ? -22.628 12.900  -0.785  1.00 95.22 71  D 1 
ATOM 4183 C CB  . LYS D 4 71  ? -25.158 13.977  0.351   1.00 95.45 71  D 1 
ATOM 4184 C CG  . LYS D 4 71  ? -26.181 13.448  -0.656  1.00 90.18 71  D 1 
ATOM 4185 C CD  . LYS D 4 71  ? -27.105 14.584  -1.117  1.00 85.11 71  D 1 
ATOM 4186 C CE  . LYS D 4 71  ? -28.117 13.962  -2.072  1.00 76.33 71  D 1 
ATOM 4187 N NZ  . LYS D 4 71  ? -29.208 14.855  -2.494  1.00 67.69 71  D 1 
ATOM 4188 N N   . GLU D 4 72  ? -23.379 10.863  -0.199  1.00 96.36 72  D 1 
ATOM 4189 C CA  . GLU D 4 72  ? -22.685 10.149  -1.272  1.00 96.48 72  D 1 
ATOM 4190 C C   . GLU D 4 72  ? -23.562 10.126  -2.516  1.00 96.34 72  D 1 
ATOM 4191 O O   . GLU D 4 72  ? -24.703 9.682   -2.455  1.00 94.74 72  D 1 
ATOM 4192 C CB  . GLU D 4 72  ? -22.274 8.740   -0.819  1.00 95.54 72  D 1 
ATOM 4193 C CG  . GLU D 4 72  ? -21.440 8.004   -1.886  1.00 93.03 72  D 1 
ATOM 4194 C CD  . GLU D 4 72  ? -20.995 6.582   -1.461  1.00 92.36 72  D 1 
ATOM 4195 O OE1 . GLU D 4 72  ? -19.854 6.180   -1.788  1.00 87.22 72  D 1 
ATOM 4196 O OE2 . GLU D 4 72  ? -21.785 5.833   -0.867  1.00 86.86 72  D 1 
ATOM 4197 N N   . MET D 4 73  ? -23.035 10.572  -3.659  1.00 96.02 73  D 1 
ATOM 4198 C CA  . MET D 4 73  ? -23.737 10.664  -4.932  1.00 95.68 73  D 1 
ATOM 4199 C C   . MET D 4 73  ? -22.995 9.867   -5.999  1.00 96.08 73  D 1 
ATOM 4200 O O   . MET D 4 73  ? -21.772 9.962   -6.122  1.00 94.32 73  D 1 
ATOM 4201 C CB  . MET D 4 73  ? -23.871 12.127  -5.367  1.00 93.44 73  D 1 
ATOM 4202 C CG  . MET D 4 73  ? -24.645 12.982  -4.367  1.00 88.60 73  D 1 
ATOM 4203 S SD  . MET D 4 73  ? -24.717 14.750  -4.782  1.00 84.94 73  D 1 
ATOM 4204 C CE  . MET D 4 73  ? -22.995 15.208  -4.562  1.00 74.34 73  D 1 
ATOM 4205 N N   . TRP D 4 74  ? -23.721 9.092   -6.807  1.00 95.67 74  D 1 
ATOM 4206 C CA  . TRP D 4 74  ? -23.169 8.347   -7.929  1.00 95.61 74  D 1 
ATOM 4207 C C   . TRP D 4 74  ? -24.213 8.132   -9.020  1.00 95.21 74  D 1 
ATOM 4208 O O   . TRP D 4 74  ? -25.413 8.222   -8.798  1.00 92.65 74  D 1 
ATOM 4209 C CB  . TRP D 4 74  ? -22.601 7.009   -7.452  1.00 94.59 74  D 1 
ATOM 4210 C CG  . TRP D 4 74  ? -23.602 5.994   -6.966  1.00 94.18 74  D 1 
ATOM 4211 C CD1 . TRP D 4 74  ? -24.062 4.955   -7.684  1.00 89.95 74  D 1 
ATOM 4212 C CD2 . TRP D 4 74  ? -24.253 5.905   -5.656  1.00 92.01 74  D 1 
ATOM 4213 N NE1 . TRP D 4 74  ? -24.954 4.214   -6.911  1.00 88.71 74  D 1 
ATOM 4214 C CE2 . TRP D 4 74  ? -25.099 4.769   -5.667  1.00 91.32 74  D 1 
ATOM 4215 C CE3 . TRP D 4 74  ? -24.198 6.678   -4.478  1.00 88.80 74  D 1 
ATOM 4216 C CZ2 . TRP D 4 74  ? -25.880 4.403   -4.544  1.00 88.22 74  D 1 
ATOM 4217 C CZ3 . TRP D 4 74  ? -24.976 6.315   -3.354  1.00 85.57 74  D 1 
ATOM 4218 C CH2 . TRP D 4 74  ? -25.802 5.203   -3.396  1.00 85.32 74  D 1 
ATOM 4219 N N   . THR D 4 75  ? -23.732 7.791   -10.219 1.00 94.95 75  D 1 
ATOM 4220 C CA  . THR D 4 75  ? -24.591 7.481   -11.356 1.00 94.01 75  D 1 
ATOM 4221 C C   . THR D 4 75  ? -24.548 5.988   -11.632 1.00 93.49 75  D 1 
ATOM 4222 O O   . THR D 4 75  ? -23.476 5.401   -11.793 1.00 89.02 75  D 1 
ATOM 4223 C CB  . THR D 4 75  ? -24.173 8.301   -12.584 1.00 91.82 75  D 1 
ATOM 4224 O OG1 . THR D 4 75  ? -24.057 9.667   -12.237 1.00 77.81 75  D 1 
ATOM 4225 C CG2 . THR D 4 75  ? -25.204 8.212   -13.695 1.00 75.52 75  D 1 
ATOM 4226 N N   . GLU D 4 76  ? -25.713 5.344   -11.692 1.00 92.31 76  D 1 
ATOM 4227 C CA  . GLU D 4 76  ? -25.855 3.956   -12.112 1.00 91.24 76  D 1 
ATOM 4228 C C   . GLU D 4 76  ? -26.553 3.887   -13.467 1.00 91.36 76  D 1 
ATOM 4229 O O   . GLU D 4 76  ? -27.564 4.534   -13.692 1.00 86.86 76  D 1 
ATOM 4230 C CB  . GLU D 4 76  ? -26.610 3.125   -11.071 1.00 86.48 76  D 1 
ATOM 4231 C CG  . GLU D 4 76  ? -25.772 2.839   -9.818  1.00 76.53 76  D 1 
ATOM 4232 C CD  . GLU D 4 76  ? -26.443 1.889   -8.822  1.00 73.27 76  D 1 
ATOM 4233 O OE1 . GLU D 4 76  ? -25.855 1.641   -7.750  1.00 68.14 76  D 1 
ATOM 4234 O OE2 . GLU D 4 76  ? -27.572 1.396   -9.088  1.00 68.77 76  D 1 
ATOM 4235 N N   . VAL D 4 77  ? -26.034 3.043   -14.360 1.00 88.64 77  D 1 
ATOM 4236 C CA  . VAL D 4 77  ? -26.765 2.649   -15.554 1.00 88.31 77  D 1 
ATOM 4237 C C   . VAL D 4 77  ? -27.570 1.400   -15.197 1.00 87.63 77  D 1 
ATOM 4238 O O   . VAL D 4 77  ? -26.955 0.359   -14.938 1.00 80.50 77  D 1 
ATOM 4239 C CB  . VAL D 4 77  ? -25.838 2.412   -16.757 1.00 85.27 77  D 1 
ATOM 4240 C CG1 . VAL D 4 77  ? -26.648 2.111   -18.013 1.00 74.20 77  D 1 
ATOM 4241 C CG2 . VAL D 4 77  ? -24.977 3.652   -17.035 1.00 76.13 77  D 1 
ATOM 4242 N N   . PRO D 4 78  ? -28.906 1.460   -15.146 1.00 84.60 78  D 1 
ATOM 4243 C CA  . PRO D 4 78  ? -29.716 0.282   -14.890 1.00 83.58 78  D 1 
ATOM 4244 C C   . PRO D 4 78  ? -29.385 -0.794  -15.924 1.00 83.21 78  D 1 
ATOM 4245 O O   . PRO D 4 78  ? -29.305 -0.517  -17.123 1.00 77.13 78  D 1 
ATOM 4246 C CB  . PRO D 4 78  ? -31.184 0.731   -14.966 1.00 79.56 78  D 1 
ATOM 4247 C CG  . PRO D 4 78  ? -31.114 2.252   -14.833 1.00 77.87 78  D 1 
ATOM 4248 C CD  . PRO D 4 78  ? -29.727 2.621   -15.357 1.00 80.75 78  D 1 
ATOM 4249 N N   . LYS D 4 79  ? -29.180 -2.048  -15.476 1.00 78.93 79  D 1 
ATOM 4250 C CA  . LYS D 4 79  ? -29.016 -3.162  -16.405 1.00 78.51 79  D 1 
ATOM 4251 C C   . LYS D 4 79  ? -30.326 -3.314  -17.175 1.00 78.55 79  D 1 
ATOM 4252 O O   . LYS D 4 79  ? -31.313 -3.777  -16.608 1.00 70.02 79  D 1 
ATOM 4253 C CB  . LYS D 4 79  ? -28.653 -4.458  -15.674 1.00 71.94 79  D 1 
ATOM 4254 C CG  . LYS D 4 79  ? -27.188 -4.508  -15.231 1.00 63.91 79  D 1 
ATOM 4255 C CD  . LYS D 4 79  ? -26.883 -5.862  -14.572 1.00 58.63 79  D 1 
ATOM 4256 C CE  . LYS D 4 79  ? -25.427 -5.979  -14.152 1.00 52.59 79  D 1 
ATOM 4257 N NZ  . LYS D 4 79  ? -25.156 -7.264  -13.462 1.00 46.08 79  D 1 
ATOM 4258 N N   . SER D 4 80  ? -30.342 -2.951  -18.457 1.00 72.80 80  D 1 
ATOM 4259 C CA  . SER D 4 80  ? -31.446 -3.322  -19.316 1.00 71.31 80  D 1 
ATOM 4260 C C   . SER D 4 80  ? -31.514 -4.845  -19.412 1.00 72.69 80  D 1 
ATOM 4261 O O   . SER D 4 80  ? -30.474 -5.517  -19.482 1.00 63.64 80  D 1 
ATOM 4262 C CB  . SER D 4 80  ? -31.319 -2.670  -20.696 1.00 62.83 80  D 1 
ATOM 4263 O OG  . SER D 4 80  ? -30.180 -3.125  -21.378 1.00 56.91 80  D 1 
ATOM 4264 N N   . GLY D 4 81  ? -32.717 -5.399  -19.402 1.00 68.94 81  D 1 
ATOM 4265 C CA  . GLY D 4 81  ? -32.928 -6.787  -19.772 1.00 68.61 81  D 1 
ATOM 4266 C C   . GLY D 4 81  ? -32.552 -7.054  -21.241 1.00 69.60 81  D 1 
ATOM 4267 O O   . GLY D 4 81  ? -32.057 -6.174  -21.943 1.00 64.62 81  D 1 
ATOM 4268 N N   . LYS D 4 82  ? -32.816 -8.271  -21.732 1.00 67.09 82  D 1 
ATOM 4269 C CA  . LYS D 4 82  ? -32.572 -8.658  -23.123 1.00 68.81 82  D 1 
ATOM 4270 C C   . LYS D 4 82  ? -33.147 -7.629  -24.109 1.00 69.43 82  D 1 
ATOM 4271 O O   . LYS D 4 82  ? -34.317 -7.279  -24.021 1.00 62.97 82  D 1 
ATOM 4272 C CB  . LYS D 4 82  ? -33.194 -10.040 -23.436 1.00 63.42 82  D 1 
ATOM 4273 C CG  . LYS D 4 82  ? -32.305 -11.250 -23.095 1.00 58.19 82  D 1 
ATOM 4274 C CD  . LYS D 4 82  ? -32.995 -12.548 -23.516 1.00 54.54 82  D 1 
ATOM 4275 C CE  . LYS D 4 82  ? -32.078 -13.761 -23.372 1.00 48.84 82  D 1 
ATOM 4276 N NZ  . LYS D 4 82  ? -32.740 -15.023 -23.808 1.00 43.52 82  D 1 
ATOM 4277 N N   . GLY D 4 83  ? -32.347 -7.227  -25.068 1.00 66.52 83  D 1 
ATOM 4278 C CA  . GLY D 4 83  ? -32.765 -6.526  -26.288 1.00 66.89 83  D 1 
ATOM 4279 C C   . GLY D 4 83  ? -33.100 -5.032  -26.186 1.00 68.74 83  D 1 
ATOM 4280 O O   . GLY D 4 83  ? -32.948 -4.327  -27.180 1.00 65.13 83  D 1 
ATOM 4281 N N   . LYS D 4 84  ? -33.530 -4.512  -25.042 1.00 64.89 84  D 1 
ATOM 4282 C CA  . LYS D 4 84  ? -33.875 -3.084  -24.957 1.00 66.11 84  D 1 
ATOM 4283 C C   . LYS D 4 84  ? -32.615 -2.198  -24.988 1.00 66.38 84  D 1 
ATOM 4284 O O   . LYS D 4 84  ? -31.579 -2.553  -24.441 1.00 61.19 84  D 1 
ATOM 4285 C CB  . LYS D 4 84  ? -34.787 -2.785  -23.752 1.00 60.19 84  D 1 
ATOM 4286 C CG  . LYS D 4 84  ? -36.264 -3.078  -24.086 1.00 55.67 84  D 1 
ATOM 4287 C CD  . LYS D 4 84  ? -37.209 -2.616  -22.962 1.00 51.86 84  D 1 
ATOM 4288 C CE  . LYS D 4 84  ? -38.671 -2.823  -23.388 1.00 47.26 84  D 1 
ATOM 4289 N NZ  . LYS D 4 84  ? -39.651 -2.369  -22.352 1.00 42.65 84  D 1 
ATOM 4290 N N   . LYS D 4 85  ? -32.734 -1.019  -25.605 1.00 67.84 85  D 1 
ATOM 4291 C CA  . LYS D 4 85  ? -31.708 0.025   -25.690 1.00 70.08 85  D 1 
ATOM 4292 C C   . LYS D 4 85  ? -31.077 0.318   -24.314 1.00 71.06 85  D 1 
ATOM 4293 O O   . LYS D 4 85  ? -31.754 0.215   -23.298 1.00 66.36 85  D 1 
ATOM 4294 C CB  . LYS D 4 85  ? -32.303 1.334   -26.270 1.00 64.50 85  D 1 
ATOM 4295 C CG  . LYS D 4 85  ? -32.346 1.378   -27.810 1.00 59.25 85  D 1 
ATOM 4296 C CD  . LYS D 4 85  ? -32.908 2.718   -28.315 1.00 54.16 85  D 1 
ATOM 4297 C CE  . LYS D 4 85  ? -32.830 2.806   -29.847 1.00 48.82 85  D 1 
ATOM 4298 N NZ  . LYS D 4 85  ? -33.408 4.064   -30.399 1.00 43.68 85  D 1 
ATOM 4299 N N   . LYS D 4 86  ? -29.800 0.751   -24.311 1.00 72.00 86  D 1 
ATOM 4300 C CA  . LYS D 4 86  ? -29.092 1.241   -23.116 1.00 74.03 86  D 1 
ATOM 4301 C C   . LYS D 4 86  ? -30.013 2.194   -22.343 1.00 76.17 86  D 1 
ATOM 4302 O O   . LYS D 4 86  ? -30.364 3.260   -22.844 1.00 70.85 86  D 1 
ATOM 4303 C CB  . LYS D 4 86  ? -27.788 1.972   -23.497 1.00 67.94 86  D 1 
ATOM 4304 C CG  . LYS D 4 86  ? -26.608 1.041   -23.805 1.00 61.32 86  D 1 
ATOM 4305 C CD  . LYS D 4 86  ? -25.364 1.861   -24.159 1.00 56.53 86  D 1 
ATOM 4306 C CE  . LYS D 4 86  ? -24.135 0.987   -24.425 1.00 50.91 86  D 1 
ATOM 4307 N NZ  . LYS D 4 86  ? -22.964 1.780   -24.870 1.00 45.78 86  D 1 
ATOM 4308 N N   . SER D 4 87  ? -30.420 1.790   -21.149 1.00 76.94 87  D 1 
ATOM 4309 C CA  . SER D 4 87  ? -31.240 2.615   -20.274 1.00 79.08 87  D 1 
ATOM 4310 C C   . SER D 4 87  ? -30.479 3.881   -19.881 1.00 81.58 87  D 1 
ATOM 4311 O O   . SER D 4 87  ? -29.258 3.845   -19.720 1.00 76.34 87  D 1 
ATOM 4312 C CB  . SER D 4 87  ? -31.658 1.816   -19.035 1.00 72.03 87  D 1 
ATOM 4313 O OG  . SER D 4 87  ? -30.560 1.099   -18.531 1.00 62.65 87  D 1 
ATOM 4314 N N   . LYS D 4 88  ? -31.202 4.991   -19.725 1.00 84.92 88  D 1 
ATOM 4315 C CA  . LYS D 4 88  ? -30.596 6.253   -19.293 1.00 87.51 88  D 1 
ATOM 4316 C C   . LYS D 4 88  ? -29.923 6.061   -17.930 1.00 88.95 88  D 1 
ATOM 4317 O O   . LYS D 4 88  ? -30.476 5.347   -17.085 1.00 84.70 88  D 1 
ATOM 4318 C CB  . LYS D 4 88  ? -31.640 7.380   -19.246 1.00 82.89 88  D 1 
ATOM 4319 C CG  . LYS D 4 88  ? -32.045 7.874   -20.653 1.00 71.63 88  D 1 
ATOM 4320 C CD  . LYS D 4 88  ? -32.983 9.085   -20.566 1.00 64.01 88  D 1 
ATOM 4321 C CE  . LYS D 4 88  ? -33.325 9.636   -21.956 1.00 55.68 88  D 1 
ATOM 4322 N NZ  . LYS D 4 88  ? -34.185 10.852  -21.901 1.00 46.90 88  D 1 
ATOM 4323 N N   . PRO D 4 89  ? -28.750 6.671   -17.691 1.00 89.10 89  D 1 
ATOM 4324 C CA  . PRO D 4 89  ? -28.119 6.658   -16.381 1.00 90.17 89  D 1 
ATOM 4325 C C   . PRO D 4 89  ? -29.051 7.313   -15.348 1.00 91.52 89  D 1 
ATOM 4326 O O   . PRO D 4 89  ? -29.681 8.331   -15.623 1.00 87.78 89  D 1 
ATOM 4327 C CB  . PRO D 4 89  ? -26.795 7.404   -16.548 1.00 87.19 89  D 1 
ATOM 4328 C CG  . PRO D 4 89  ? -27.042 8.311   -17.761 1.00 83.43 89  D 1 
ATOM 4329 C CD  . PRO D 4 89  ? -28.015 7.500   -18.613 1.00 86.33 89  D 1 
ATOM 4330 N N   . VAL D 4 90  ? -29.138 6.712   -14.163 1.00 93.05 90  D 1 
ATOM 4331 C CA  . VAL D 4 90  ? -29.944 7.207   -13.041 1.00 94.19 90  D 1 
ATOM 4332 C C   . VAL D 4 90  ? -28.999 7.663   -11.944 1.00 94.62 90  D 1 
ATOM 4333 O O   . VAL D 4 90  ? -28.125 6.908   -11.519 1.00 91.33 90  D 1 
ATOM 4334 C CB  . VAL D 4 90  ? -30.932 6.145   -12.529 1.00 91.99 90  D 1 
ATOM 4335 C CG1 . VAL D 4 90  ? -31.793 6.680   -11.384 1.00 81.65 90  D 1 
ATOM 4336 C CG2 . VAL D 4 90  ? -31.881 5.694   -13.644 1.00 83.20 90  D 1 
ATOM 4337 N N   . ASN D 4 91  ? -29.190 8.889   -11.469 1.00 93.22 91  D 1 
ATOM 4338 C CA  . ASN D 4 91  ? -28.453 9.406   -10.329 1.00 93.87 91  D 1 
ATOM 4339 C C   . ASN D 4 91  ? -29.003 8.789   -9.046  1.00 93.91 91  D 1 
ATOM 4340 O O   . ASN D 4 91  ? -30.219 8.725   -8.847  1.00 89.59 91  D 1 
ATOM 4341 C CB  . ASN D 4 91  ? -28.514 10.940  -10.317 1.00 91.02 91  D 1 
ATOM 4342 C CG  . ASN D 4 91  ? -27.765 11.555  -11.496 1.00 85.75 91  D 1 
ATOM 4343 O OD1 . ASN D 4 91  ? -26.934 10.940  -12.137 1.00 75.09 91  D 1 
ATOM 4344 N ND2 . ASN D 4 91  ? -28.058 12.802  -11.814 1.00 75.98 91  D 1 
ATOM 4345 N N   . LYS D 4 92  ? -28.099 8.320   -8.183  1.00 94.21 92  D 1 
ATOM 4346 C CA  . LYS D 4 92  ? -28.414 7.796   -6.862  1.00 94.55 92  D 1 
ATOM 4347 C C   . LYS D 4 92  ? -27.629 8.552   -5.814  1.00 95.37 92  D 1 
ATOM 4348 O O   . LYS D 4 92  ? -26.535 9.058   -6.075  1.00 92.07 92  D 1 
ATOM 4349 C CB  . LYS D 4 92  ? -28.125 6.292   -6.784  1.00 91.85 92  D 1 
ATOM 4350 C CG  . LYS D 4 92  ? -29.119 5.470   -7.619  1.00 86.48 92  D 1 
ATOM 4351 C CD  . LYS D 4 92  ? -28.995 3.985   -7.269  1.00 79.56 92  D 1 
ATOM 4352 C CE  . LYS D 4 92  ? -30.014 3.159   -8.051  1.00 73.33 92  D 1 
ATOM 4353 N NZ  . LYS D 4 92  ? -29.849 1.723   -7.772  1.00 64.05 92  D 1 
ATOM 4354 N N   . ASP D 4 93  ? -28.186 8.588   -4.618  1.00 95.06 93  D 1 
ATOM 4355 C CA  . ASP D 4 93  ? -27.563 9.184   -3.462  1.00 95.29 93  D 1 
ATOM 4356 C C   . ASP D 4 93  ? -27.877 8.383   -2.200  1.00 95.55 93  D 1 
ATOM 4357 O O   . ASP D 4 93  ? -28.797 7.564   -2.162  1.00 91.60 93  D 1 
ATOM 4358 C CB  . ASP D 4 93  ? -27.944 10.674  -3.350  1.00 91.58 93  D 1 
ATOM 4359 C CG  . ASP D 4 93  ? -29.453 10.964  -3.249  1.00 86.53 93  D 1 
ATOM 4360 O OD1 . ASP D 4 93  ? -30.269 10.046  -3.359  1.00 78.12 93  D 1 
ATOM 4361 O OD2 . ASP D 4 93  ? -29.773 12.162  -3.074  1.00 78.90 93  D 1 
ATOM 4362 N N   . ARG D 4 94  ? -27.073 8.579   -1.158  1.00 96.19 94  D 1 
ATOM 4363 C CA  . ARG D 4 94  ? -27.352 8.133   0.203   1.00 95.87 94  D 1 
ATOM 4364 C C   . ARG D 4 94  ? -26.769 9.106   1.213   1.00 96.70 94  D 1 
ATOM 4365 O O   . ARG D 4 94  ? -25.727 9.707   0.975   1.00 95.25 94  D 1 
ATOM 4366 C CB  . ARG D 4 94  ? -26.868 6.691   0.445   1.00 92.31 94  D 1 
ATOM 4367 C CG  . ARG D 4 94  ? -25.332 6.538   0.442   1.00 88.17 94  D 1 
ATOM 4368 C CD  . ARG D 4 94  ? -24.953 5.098   0.784   1.00 88.05 94  D 1 
ATOM 4369 N NE  . ARG D 4 94  ? -23.503 4.889   0.782   1.00 84.95 94  D 1 
ATOM 4370 C CZ  . ARG D 4 94  ? -22.851 3.858   1.306   1.00 84.78 94  D 1 
ATOM 4371 N NH1 . ARG D 4 94  ? -23.455 2.881   1.910   1.00 78.69 94  D 1 
ATOM 4372 N NH2 . ARG D 4 94  ? -21.568 3.803   1.221   1.00 78.21 94  D 1 
ATOM 4373 N N   . TYR D 4 95  ? -27.421 9.185   2.363   1.00 96.15 95  D 1 
ATOM 4374 C CA  . TYR D 4 95  ? -26.938 9.951   3.495   1.00 96.64 95  D 1 
ATOM 4375 C C   . TYR D 4 95  ? -26.060 9.092   4.400   1.00 96.73 95  D 1 
ATOM 4376 O O   . TYR D 4 95  ? -26.343 7.915   4.633   1.00 94.66 95  D 1 
ATOM 4377 C CB  . TYR D 4 95  ? -28.134 10.553  4.228   1.00 95.79 95  D 1 
ATOM 4378 C CG  . TYR D 4 95  ? -27.740 11.382  5.426   1.00 94.20 95  D 1 
ATOM 4379 C CD1 . TYR D 4 95  ? -27.877 10.860  6.722   1.00 88.65 95  D 1 
ATOM 4380 C CD2 . TYR D 4 95  ? -27.227 12.682  5.247   1.00 88.95 95  D 1 
ATOM 4381 C CE1 . TYR D 4 95  ? -27.520 11.633  7.833   1.00 88.11 95  D 1 
ATOM 4382 C CE2 . TYR D 4 95  ? -26.870 13.458  6.353   1.00 87.63 95  D 1 
ATOM 4383 C CZ  . TYR D 4 95  ? -27.025 12.934  7.655   1.00 89.70 95  D 1 
ATOM 4384 O OH  . TYR D 4 95  ? -26.699 13.697  8.748   1.00 87.74 95  D 1 
ATOM 4385 N N   . ILE D 4 96  ? -24.980 9.684   4.904   1.00 96.78 96  D 1 
ATOM 4386 C CA  . ILE D 4 96  ? -24.066 9.093   5.880   1.00 96.65 96  D 1 
ATOM 4387 C C   . ILE D 4 96  ? -23.787 10.170  6.932   1.00 96.77 96  D 1 
ATOM 4388 O O   . ILE D 4 96  ? -23.169 11.177  6.607   1.00 95.20 96  D 1 
ATOM 4389 C CB  . ILE D 4 96  ? -22.764 8.605   5.215   1.00 95.96 96  D 1 
ATOM 4390 C CG1 . ILE D 4 96  ? -23.031 7.540   4.121   1.00 93.36 96  D 1 
ATOM 4391 C CG2 . ILE D 4 96  ? -21.808 8.043   6.283   1.00 93.27 96  D 1 
ATOM 4392 C CD1 . ILE D 4 96  ? -21.820 7.217   3.241   1.00 88.08 96  D 1 
ATOM 4393 N N   . SER D 4 97  ? -24.210 9.956   8.168   1.00 96.99 97  D 1 
ATOM 4394 C CA  . SER D 4 97  ? -24.066 10.955  9.238   1.00 96.76 97  D 1 
ATOM 4395 C C   . SER D 4 97  ? -22.600 11.265  9.547   1.00 96.66 97  D 1 
ATOM 4396 O O   . SER D 4 97  ? -22.184 12.420  9.535   1.00 94.13 97  D 1 
ATOM 4397 C CB  . SER D 4 97  ? -24.800 10.462  10.484  1.00 95.50 97  D 1 
ATOM 4398 O OG  . SER D 4 97  ? -24.501 11.224  11.616  1.00 82.62 97  D 1 
ATOM 4399 N N   . LYS D 4 98  ? -21.782 10.227  9.774   1.00 97.02 98  D 1 
ATOM 4400 C CA  . LYS D 4 98  ? -20.378 10.343  10.139  1.00 97.26 98  D 1 
ATOM 4401 C C   . LYS D 4 98  ? -19.536 9.354   9.353   1.00 97.13 98  D 1 
ATOM 4402 O O   . LYS D 4 98  ? -19.852 8.164   9.299   1.00 95.74 98  D 1 
ATOM 4403 C CB  . LYS D 4 98  ? -20.207 10.127  11.651  1.00 96.44 98  D 1 
ATOM 4404 C CG  . LYS D 4 98  ? -20.915 11.220  12.465  1.00 94.29 98  D 1 
ATOM 4405 C CD  . LYS D 4 98  ? -20.833 10.984  13.966  1.00 92.09 98  D 1 
ATOM 4406 C CE  . LYS D 4 98  ? -21.658 12.056  14.668  1.00 89.39 98  D 1 
ATOM 4407 N NZ  . LYS D 4 98  ? -21.827 11.789  16.108  1.00 83.40 98  D 1 
ATOM 4408 N N   . MET D 4 99  ? -18.428 9.816   8.772   1.00 96.90 99  D 1 
ATOM 4409 C CA  . MET D 4 99  ? -17.495 8.913   8.111   1.00 96.73 99  D 1 
ATOM 4410 C C   . MET D 4 99  ? -16.037 9.308   8.322   1.00 97.32 99  D 1 
ATOM 4411 O O   . MET D 4 99  ? -15.695 10.467  8.520   1.00 96.10 99  D 1 
ATOM 4412 C CB  . MET D 4 99  ? -17.818 8.765   6.621   1.00 93.92 99  D 1 
ATOM 4413 C CG  . MET D 4 99  ? -17.524 10.003  5.766   1.00 90.52 99  D 1 
ATOM 4414 S SD  . MET D 4 99  ? -17.366 9.677   3.972   1.00 89.24 99  D 1 
ATOM 4415 C CE  . MET D 4 99  ? -18.713 8.521   3.685   1.00 82.61 99  D 1 
ATOM 4416 N N   . PHE D 4 100 ? -15.158 8.313   8.224   1.00 97.41 100 D 1 
ATOM 4417 C CA  . PHE D 4 100 ? -13.717 8.513   8.071   1.00 97.53 100 D 1 
ATOM 4418 C C   . PHE D 4 100 ? -13.325 8.139   6.651   1.00 97.54 100 D 1 
ATOM 4419 O O   . PHE D 4 100 ? -13.348 6.963   6.294   1.00 96.72 100 D 1 
ATOM 4420 C CB  . PHE D 4 100 ? -12.974 7.691   9.125   1.00 97.30 100 D 1 
ATOM 4421 C CG  . PHE D 4 100 ? -11.474 7.865   9.062   1.00 97.38 100 D 1 
ATOM 4422 C CD1 . PHE D 4 100 ? -10.707 7.219   8.074   1.00 95.58 100 D 1 
ATOM 4423 C CD2 . PHE D 4 100 ? -10.835 8.697   9.994   1.00 95.44 100 D 1 
ATOM 4424 C CE1 . PHE D 4 100 ? -9.317  7.405   8.011   1.00 94.94 100 D 1 
ATOM 4425 C CE2 . PHE D 4 100 ? -9.439  8.881   9.941   1.00 94.64 100 D 1 
ATOM 4426 C CZ  . PHE D 4 100 ? -8.682  8.235   8.946   1.00 95.41 100 D 1 
ATOM 4427 N N   . LEU D 4 101 ? -12.945 9.116   5.834   1.00 97.69 101 D 1 
ATOM 4428 C CA  . LEU D 4 101 ? -12.458 8.919   4.474   1.00 97.75 101 D 1 
ATOM 4429 C C   . LEU D 4 101 ? -10.941 8.775   4.471   1.00 97.70 101 D 1 
ATOM 4430 O O   . LEU D 4 101 ? -10.220 9.621   4.998   1.00 96.52 101 D 1 
ATOM 4431 C CB  . LEU D 4 101 ? -12.936 10.092  3.605   1.00 97.37 101 D 1 
ATOM 4432 C CG  . LEU D 4 101 ? -12.451 10.038  2.145   1.00 96.95 101 D 1 
ATOM 4433 C CD1 . LEU D 4 101 ? -13.009 8.837   1.390   1.00 94.79 101 D 1 
ATOM 4434 C CD2 . LEU D 4 101 ? -12.903 11.308  1.426   1.00 94.49 101 D 1 
ATOM 4435 N N   . ARG D 4 102 ? -10.421 7.723   3.824   1.00 97.39 102 D 1 
ATOM 4436 C CA  . ARG D 4 102 ? -8.986  7.544   3.633   1.00 97.56 102 D 1 
ATOM 4437 C C   . ARG D 4 102 ? -8.490  8.394   2.459   1.00 97.26 102 D 1 
ATOM 4438 O O   . ARG D 4 102 ? -8.982  8.257   1.348   1.00 95.47 102 D 1 
ATOM 4439 C CB  . ARG D 4 102 ? -8.690  6.048   3.477   1.00 96.94 102 D 1 
ATOM 4440 C CG  . ARG D 4 102 ? -7.186  5.781   3.471   1.00 95.47 102 D 1 
ATOM 4441 C CD  . ARG D 4 102 ? -6.900  4.295   3.255   1.00 93.78 102 D 1 
ATOM 4442 N NE  . ARG D 4 102 ? -5.503  4.095   2.864   1.00 91.45 102 D 1 
ATOM 4443 C CZ  . ARG D 4 102 ? -4.487  3.696   3.605   1.00 91.84 102 D 1 
ATOM 4444 N NH1 . ARG D 4 102 ? -4.627  3.333   4.849   1.00 83.96 102 D 1 
ATOM 4445 N NH2 . ARG D 4 102 ? -3.313  3.665   3.083   1.00 87.14 102 D 1 
ATOM 4446 N N   . GLY D 4 103 ? -7.465  9.205   2.697   1.00 96.67 103 D 1 
ATOM 4447 C CA  . GLY D 4 103 ? -6.994  10.214  1.742   1.00 96.56 103 D 1 
ATOM 4448 C C   . GLY D 4 103 ? -6.521  9.693   0.390   1.00 96.76 103 D 1 
ATOM 4449 O O   . GLY D 4 103 ? -6.656  10.383  -0.611  1.00 95.09 103 D 1 
ATOM 4450 N N   . ASP D 4 104 ? -5.996  8.463   0.306   1.00 96.83 104 D 1 
ATOM 4451 C CA  . ASP D 4 104 ? -5.520  7.909   -0.969  1.00 96.60 104 D 1 
ATOM 4452 C C   . ASP D 4 104 ? -6.636  7.621   -1.996  1.00 96.89 104 D 1 
ATOM 4453 O O   . ASP D 4 104 ? -6.348  7.313   -3.146  1.00 94.01 104 D 1 
ATOM 4454 C CB  . ASP D 4 104 ? -4.618  6.689   -0.712  1.00 94.66 104 D 1 
ATOM 4455 C CG  . ASP D 4 104 ? -5.350  5.466   -0.153  1.00 92.90 104 D 1 
ATOM 4456 O OD1 . ASP D 4 104 ? -6.570  5.503   0.094   1.00 87.10 104 D 1 
ATOM 4457 O OD2 . ASP D 4 104 ? -4.687  4.417   0.007   1.00 86.43 104 D 1 
ATOM 4458 N N   . SER D 4 105 ? -7.891  7.738   -1.594  1.00 97.00 105 D 1 
ATOM 4459 C CA  . SER D 4 105 ? -9.060  7.648   -2.467  1.00 96.91 105 D 1 
ATOM 4460 C C   . SER D 4 105 ? -9.551  9.011   -2.961  1.00 97.12 105 D 1 
ATOM 4461 O O   . SER D 4 105 ? -10.417 9.051   -3.822  1.00 94.24 105 D 1 
ATOM 4462 C CB  . SER D 4 105 ? -10.194 6.899   -1.753  1.00 95.48 105 D 1 
ATOM 4463 O OG  . SER D 4 105 ? -9.739  5.620   -1.360  1.00 84.79 105 D 1 
ATOM 4464 N N   . VAL D 4 106 ? -8.994  10.101  -2.441  1.00 97.65 106 D 1 
ATOM 4465 C CA  . VAL D 4 106 ? -9.339  11.467  -2.848  1.00 97.77 106 D 1 
ATOM 4466 C C   . VAL D 4 106 ? -8.590  11.817  -4.134  1.00 97.70 106 D 1 
ATOM 4467 O O   . VAL D 4 106 ? -7.378  11.616  -4.223  1.00 96.30 106 D 1 
ATOM 4468 C CB  . VAL D 4 106 ? -9.010  12.471  -1.725  1.00 97.16 106 D 1 
ATOM 4469 C CG1 . VAL D 4 106 ? -9.343  13.908  -2.123  1.00 95.16 106 D 1 
ATOM 4470 C CG2 . VAL D 4 106 ? -9.796  12.141  -0.458  1.00 95.03 106 D 1 
ATOM 4471 N N   . ILE D 4 107 ? -9.312  12.333  -5.117  1.00 97.57 107 D 1 
ATOM 4472 C CA  . ILE D 4 107 ? -8.749  12.924  -6.338  1.00 97.31 107 D 1 
ATOM 4473 C C   . ILE D 4 107 ? -8.682  14.431  -6.158  1.00 97.35 107 D 1 
ATOM 4474 O O   . ILE D 4 107 ? -7.601  15.016  -6.184  1.00 95.95 107 D 1 
ATOM 4475 C CB  . ILE D 4 107 ? -9.576  12.532  -7.587  1.00 96.44 107 D 1 
ATOM 4476 C CG1 . ILE D 4 107 ? -9.729  10.994  -7.701  1.00 92.18 107 D 1 
ATOM 4477 C CG2 . ILE D 4 107 ? -8.906  13.105  -8.845  1.00 89.74 107 D 1 
ATOM 4478 C CD1 . ILE D 4 107 ? -10.554 10.540  -8.914  1.00 85.70 107 D 1 
ATOM 4479 N N   . VAL D 4 108 ? -9.839  15.028  -5.951  1.00 96.95 108 D 1 
ATOM 4480 C CA  . VAL D 4 108 ? -10.067 16.471  -5.925  1.00 96.99 108 D 1 
ATOM 4481 C C   . VAL D 4 108 ? -11.052 16.798  -4.812  1.00 97.12 108 D 1 
ATOM 4482 O O   . VAL D 4 108 ? -11.981 16.043  -4.561  1.00 96.06 108 D 1 
ATOM 4483 C CB  . VAL D 4 108 ? -10.594 16.931  -7.298  1.00 94.88 108 D 1 
ATOM 4484 C CG1 . VAL D 4 108 ? -11.046 18.383  -7.296  1.00 87.78 108 D 1 
ATOM 4485 C CG2 . VAL D 4 108 ? -9.509  16.789  -8.367  1.00 86.70 108 D 1 
ATOM 4486 N N   . VAL D 4 109 ? -10.835 17.942  -4.159  1.00 97.19 109 D 1 
ATOM 4487 C CA  . VAL D 4 109 ? -11.755 18.521  -3.184  1.00 97.13 109 D 1 
ATOM 4488 C C   . VAL D 4 109 ? -12.148 19.907  -3.658  1.00 97.14 109 D 1 
ATOM 4489 O O   . VAL D 4 109 ? -11.278 20.759  -3.815  1.00 95.77 109 D 1 
ATOM 4490 C CB  . VAL D 4 109 ? -11.132 18.595  -1.777  1.00 96.54 109 D 1 
ATOM 4491 C CG1 . VAL D 4 109 ? -12.146 19.108  -0.744  1.00 94.26 109 D 1 
ATOM 4492 C CG2 . VAL D 4 109 ? -10.628 17.227  -1.310  1.00 94.19 109 D 1 
ATOM 4493 N N   . LEU D 4 110 ? -13.437 20.141  -3.874  1.00 96.20 110 D 1 
ATOM 4494 C CA  . LEU D 4 110 ? -13.996 21.449  -4.183  1.00 95.77 110 D 1 
ATOM 4495 C C   . LEU D 4 110 ? -14.504 22.074  -2.898  1.00 95.43 110 D 1 
ATOM 4496 O O   . LEU D 4 110 ? -15.266 21.444  -2.160  1.00 93.20 110 D 1 
ATOM 4497 C CB  . LEU D 4 110 ? -15.147 21.344  -5.177  1.00 94.20 110 D 1 
ATOM 4498 C CG  . LEU D 4 110 ? -14.754 20.965  -6.613  1.00 87.51 110 D 1 
ATOM 4499 C CD1 . LEU D 4 110 ? -14.453 19.469  -6.778  1.00 79.28 110 D 1 
ATOM 4500 C CD2 . LEU D 4 110 ? -15.936 21.305  -7.512  1.00 78.91 110 D 1 
ATOM 4501 N N   . ARG D 4 111 ? -14.133 23.319  -2.668  1.00 93.38 111 D 1 
ATOM 4502 C CA  . ARG D 4 111 ? -14.800 24.123  -1.660  1.00 90.71 111 D 1 
ATOM 4503 C C   . ARG D 4 111 ? -16.114 24.604  -2.240  1.00 87.68 111 D 1 
ATOM 4504 O O   . ARG D 4 111 ? -16.123 25.384  -3.178  1.00 76.62 111 D 1 
ATOM 4505 C CB  . ARG D 4 111 ? -13.863 25.255  -1.241  1.00 87.63 111 D 1 
ATOM 4506 C CG  . ARG D 4 111 ? -14.439 25.994  -0.029  1.00 80.92 111 D 1 
ATOM 4507 C CD  . ARG D 4 111 ? -13.429 27.027  0.416   1.00 77.36 111 D 1 
ATOM 4508 N NE  . ARG D 4 111 ? -13.942 27.810  1.548   1.00 70.67 111 D 1 
ATOM 4509 C CZ  . ARG D 4 111 ? -13.551 29.026  1.856   1.00 65.50 111 D 1 
ATOM 4510 N NH1 . ARG D 4 111 ? -12.610 29.631  1.189   1.00 59.78 111 D 1 
ATOM 4511 N NH2 . ARG D 4 111 ? -14.113 29.651  2.836   1.00 57.84 111 D 1 
ATOM 4512 N N   . ASN D 4 112 ? -17.222 24.119  -1.693  1.00 79.16 112 D 1 
ATOM 4513 C CA  . ASN D 4 112 ? -18.517 24.627  -2.097  1.00 76.09 112 D 1 
ATOM 4514 C C   . ASN D 4 112 ? -18.689 26.014  -1.460  1.00 76.28 112 D 1 
ATOM 4515 O O   . ASN D 4 112 ? -18.596 26.094  -0.231  1.00 68.34 112 D 1 
ATOM 4516 C CB  . ASN D 4 112 ? -19.607 23.618  -1.710  1.00 67.15 112 D 1 
ATOM 4517 C CG  . ASN D 4 112 ? -20.848 23.747  -2.587  1.00 64.23 112 D 1 
ATOM 4518 O OD1 . ASN D 4 112 ? -20.848 24.322  -3.657  1.00 58.71 112 D 1 
ATOM 4519 N ND2 . ASN D 4 112 ? -21.944 23.141  -2.175  1.00 55.55 112 D 1 
ATOM 4520 N N   . PRO D 4 113 ? -18.886 27.087  -2.225  1.00 69.22 113 D 1 
ATOM 4521 C CA  . PRO D 4 113 ? -19.259 28.349  -1.626  1.00 64.82 113 D 1 
ATOM 4522 C C   . PRO D 4 113 ? -20.514 28.117  -0.776  1.00 66.01 113 D 1 
ATOM 4523 O O   . PRO D 4 113 ? -21.351 27.280  -1.110  1.00 59.17 113 D 1 
ATOM 4524 C CB  . PRO D 4 113 ? -19.475 29.326  -2.789  1.00 55.88 113 D 1 
ATOM 4525 C CG  . PRO D 4 113 ? -19.781 28.419  -3.970  1.00 56.58 113 D 1 
ATOM 4526 C CD  . PRO D 4 113 ? -18.988 27.147  -3.674  1.00 58.46 113 D 1 
ATOM 4527 N N   . LEU D 4 114 ? -20.606 28.829  0.340   1.00 57.66 114 D 1 
ATOM 4528 C CA  . LEU D 4 114 ? -21.826 28.823  1.131   1.00 54.53 114 D 1 
ATOM 4529 C C   . LEU D 4 114 ? -22.970 29.181  0.190   1.00 54.68 114 D 1 
ATOM 4530 O O   . LEU D 4 114 ? -23.100 30.337  -0.212  1.00 48.80 114 D 1 
ATOM 4531 C CB  . LEU D 4 114 ? -21.718 29.860  2.275   1.00 45.92 114 D 1 
ATOM 4532 C CG  . LEU D 4 114 ? -20.898 29.380  3.485   1.00 41.90 114 D 1 
ATOM 4533 C CD1 . LEU D 4 114 ? -20.463 30.581  4.331   1.00 37.71 114 D 1 
ATOM 4534 C CD2 . LEU D 4 114 ? -21.716 28.445  4.378   1.00 37.34 114 D 1 
ATOM 4535 N N   . ILE D 4 115 ? -23.786 28.193  -0.173  1.00 54.46 115 D 1 
ATOM 4536 C CA  . ILE D 4 115 ? -25.130 28.499  -0.623  1.00 51.94 115 D 1 
ATOM 4537 C C   . ILE D 4 115 ? -25.764 29.123  0.610   1.00 52.32 115 D 1 
ATOM 4538 O O   . ILE D 4 115 ? -26.079 28.419  1.573   1.00 48.07 115 D 1 
ATOM 4539 C CB  . ILE D 4 115 ? -25.882 27.251  -1.143  1.00 45.80 115 D 1 
ATOM 4540 C CG1 . ILE D 4 115 ? -25.105 26.601  -2.315  1.00 42.66 115 D 1 
ATOM 4541 C CG2 . ILE D 4 115 ? -27.300 27.660  -1.582  1.00 41.47 115 D 1 
ATOM 4542 C CD1 . ILE D 4 115 ? -25.707 25.271  -2.793  1.00 38.16 115 D 1 
ATOM 4543 N N   . ALA D 4 116 ? -25.843 30.443  0.624   1.00 40.55 116 D 1 
ATOM 4544 C CA  . ALA D 4 116 ? -26.712 31.129  1.551   1.00 38.23 116 D 1 
ATOM 4545 C C   . ALA D 4 116 ? -28.111 30.572  1.274   1.00 38.19 116 D 1 
ATOM 4546 O O   . ALA D 4 116 ? -28.727 30.922  0.267   1.00 36.06 116 D 1 
ATOM 4547 C CB  . ALA D 4 116 ? -26.594 32.640  1.328   1.00 34.97 116 D 1 
ATOM 4548 N N   . GLY D 4 117 ? -28.543 29.620  2.108   1.00 35.76 117 D 1 
ATOM 4549 C CA  . GLY D 4 117 ? -29.934 29.249  2.110   1.00 32.85 117 D 1 
ATOM 4550 C C   . GLY D 4 117 ? -30.720 30.521  2.431   1.00 32.02 117 D 1 
ATOM 4551 O O   . GLY D 4 117 ? -30.520 31.100  3.496   1.00 29.78 117 D 1 
ATOM 4552 N N   . LYS D 4 118 ? -31.541 30.955  1.495   1.00 23.10 118 D 1 
ATOM 4553 C CA  . LYS D 4 118 ? -32.796 31.575  1.885   1.00 21.93 118 D 1 
ATOM 4554 C C   . LYS D 4 118 ? -33.672 30.505  2.495   1.00 21.57 118 D 1 
ATOM 4555 O O   . LYS D 4 118 ? -33.589 29.348  2.045   1.00 18.87 118 D 1 
ATOM 4556 C CB  . LYS D 4 118 ? -33.503 32.241  0.694   1.00 19.75 118 D 1 
ATOM 4557 C CG  . LYS D 4 118 ? -33.019 33.685  0.460   1.00 18.17 118 D 1 
ATOM 4558 C CD  . LYS D 4 118 ? -33.933 34.353  -0.576  1.00 17.11 118 D 1 
ATOM 4559 C CE  . LYS D 4 118 ? -33.555 35.828  -0.740  1.00 14.27 118 D 1 
ATOM 4560 N NZ  . LYS D 4 118 ? -34.487 36.537  -1.679  1.00 13.08 118 D 1 
ATOM 4561 O OXT . LYS D 4 118 ? -34.451 30.923  3.405   1.00 14.92 118 D 1 
ATOM 4562 N N   . MET E 5 1   ? 58.527  -18.406 -23.155 1.00 19.05 1   E 1 
ATOM 4563 C CA  . MET E 5 1   ? 57.301  -18.326 -22.323 1.00 27.97 1   E 1 
ATOM 4564 C C   . MET E 5 1   ? 56.534  -17.081 -22.747 1.00 31.75 1   E 1 
ATOM 4565 O O   . MET E 5 1   ? 56.962  -15.981 -22.433 1.00 29.53 1   E 1 
ATOM 4566 C CB  . MET E 5 1   ? 57.662  -18.245 -20.837 1.00 27.12 1   E 1 
ATOM 4567 C CG  . MET E 5 1   ? 58.129  -19.586 -20.260 1.00 25.31 1   E 1 
ATOM 4568 S SD  . MET E 5 1   ? 58.637  -19.438 -18.539 1.00 23.74 1   E 1 
ATOM 4569 C CE  . MET E 5 1   ? 58.860  -21.175 -18.097 1.00 21.05 1   E 1 
ATOM 4570 N N   . ALA E 5 2   ? 55.463  -17.221 -23.513 1.00 28.43 2   E 1 
ATOM 4571 C CA  . ALA E 5 2   ? 54.681  -16.086 -23.963 1.00 38.76 2   E 1 
ATOM 4572 C C   . ALA E 5 2   ? 53.857  -15.577 -22.769 1.00 39.38 2   E 1 
ATOM 4573 O O   . ALA E 5 2   ? 52.922  -16.246 -22.334 1.00 37.70 2   E 1 
ATOM 4574 C CB  . ALA E 5 2   ? 53.802  -16.504 -25.145 1.00 36.63 2   E 1 
ATOM 4575 N N   . TYR E 5 3   ? 54.223  -14.412 -22.238 1.00 26.66 3   E 1 
ATOM 4576 C CA  . TYR E 5 3   ? 53.403  -13.718 -21.261 1.00 29.96 3   E 1 
ATOM 4577 C C   . TYR E 5 3   ? 52.076  -13.379 -21.957 1.00 29.13 3   E 1 
ATOM 4578 O O   . TYR E 5 3   ? 51.984  -12.412 -22.706 1.00 27.74 3   E 1 
ATOM 4579 C CB  . TYR E 5 3   ? 54.132  -12.461 -20.747 1.00 28.14 3   E 1 
ATOM 4580 C CG  . TYR E 5 3   ? 54.882  -12.673 -19.448 1.00 28.63 3   E 1 
ATOM 4581 C CD1 . TYR E 5 3   ? 54.278  -12.322 -18.219 1.00 28.29 3   E 1 
ATOM 4582 C CD2 . TYR E 5 3   ? 56.182  -13.204 -19.441 1.00 30.93 3   E 1 
ATOM 4583 C CE1 . TYR E 5 3   ? 54.961  -12.488 -17.008 1.00 26.52 3   E 1 
ATOM 4584 C CE2 . TYR E 5 3   ? 56.872  -13.382 -18.229 1.00 27.23 3   E 1 
ATOM 4585 C CZ  . TYR E 5 3   ? 56.262  -13.015 -17.016 1.00 31.94 3   E 1 
ATOM 4586 O OH  . TYR E 5 3   ? 56.946  -13.186 -15.828 1.00 32.06 3   E 1 
ATOM 4587 N N   . ARG E 5 4   ? 51.036  -14.201 -21.753 1.00 28.34 4   E 1 
ATOM 4588 C CA  . ARG E 5 4   ? 49.662  -13.824 -22.071 1.00 34.31 4   E 1 
ATOM 4589 C C   . ARG E 5 4   ? 49.369  -12.593 -21.225 1.00 32.87 4   E 1 
ATOM 4590 O O   . ARG E 5 4   ? 49.122  -12.728 -20.030 1.00 31.70 4   E 1 
ATOM 4591 C CB  . ARG E 5 4   ? 48.672  -14.962 -21.773 1.00 33.56 4   E 1 
ATOM 4592 C CG  . ARG E 5 4   ? 48.237  -15.724 -23.036 1.00 32.04 4   E 1 
ATOM 4593 C CD  . ARG E 5 4   ? 47.208  -16.801 -22.680 1.00 31.43 4   E 1 
ATOM 4594 N NE  . ARG E 5 4   ? 46.618  -17.422 -23.885 1.00 28.94 4   E 1 
ATOM 4595 C CZ  . ARG E 5 4   ? 45.742  -18.428 -23.905 1.00 25.93 4   E 1 
ATOM 4596 N NH1 . ARG E 5 4   ? 45.338  -18.996 -22.813 1.00 24.33 4   E 1 
ATOM 4597 N NH2 . ARG E 5 4   ? 45.264  -18.866 -25.041 1.00 26.60 4   E 1 
ATOM 4598 N N   . GLY E 5 5   ? 49.453  -11.408 -21.826 1.00 31.27 5   E 1 
ATOM 4599 C CA  . GLY E 5 5   ? 49.042  -10.180 -21.188 1.00 36.11 5   E 1 
ATOM 4600 C C   . GLY E 5 5   ? 47.620  -10.392 -20.685 1.00 37.68 5   E 1 
ATOM 4601 O O   . GLY E 5 5   ? 46.713  -10.616 -21.483 1.00 34.75 5   E 1 
ATOM 4602 N N   . GLN E 5 6   ? 47.426  -10.401 -19.358 1.00 27.82 6   E 1 
ATOM 4603 C CA  . GLN E 5 6   ? 46.097  -10.303 -18.769 1.00 32.43 6   E 1 
ATOM 4604 C C   . GLN E 5 6   ? 45.547  -8.957  -19.237 1.00 32.86 6   E 1 
ATOM 4605 O O   . GLN E 5 6   ? 45.920  -7.921  -18.698 1.00 31.28 6   E 1 
ATOM 4606 C CB  . GLN E 5 6   ? 46.165  -10.374 -17.242 1.00 31.11 6   E 1 
ATOM 4607 C CG  . GLN E 5 6   ? 45.932  -11.787 -16.693 1.00 31.01 6   E 1 
ATOM 4608 C CD  . GLN E 5 6   ? 45.980  -11.831 -15.167 1.00 28.79 6   E 1 
ATOM 4609 O OE1 . GLN E 5 6   ? 46.587  -11.013 -14.512 1.00 28.54 6   E 1 
ATOM 4610 N NE2 . GLN E 5 6   ? 45.342  -12.792 -14.544 1.00 30.37 6   E 1 
ATOM 4611 N N   . GLY E 5 7   ? 44.725  -8.966  -20.284 1.00 31.44 7   E 1 
ATOM 4612 C CA  . GLY E 5 7   ? 44.020  -7.776  -20.718 1.00 34.74 7   E 1 
ATOM 4613 C C   . GLY E 5 7   ? 43.272  -7.261  -19.492 1.00 36.94 7   E 1 
ATOM 4614 O O   . GLY E 5 7   ? 42.391  -7.947  -18.989 1.00 34.63 7   E 1 
ATOM 4615 N N   . GLN E 5 8   ? 43.680  -6.094  -18.967 1.00 36.73 8   E 1 
ATOM 4616 C CA  . GLN E 5 8   ? 42.929  -5.398  -17.941 1.00 39.84 8   E 1 
ATOM 4617 C C   . GLN E 5 8   ? 41.518  -5.235  -18.511 1.00 41.29 8   E 1 
ATOM 4618 O O   . GLN E 5 8   ? 41.320  -4.485  -19.463 1.00 39.75 8   E 1 
ATOM 4619 C CB  . GLN E 5 8   ? 43.548  -4.033  -17.619 1.00 37.42 8   E 1 
ATOM 4620 C CG  . GLN E 5 8   ? 44.666  -4.101  -16.569 1.00 35.38 8   E 1 
ATOM 4621 C CD  . GLN E 5 8   ? 45.254  -2.720  -16.251 1.00 32.24 8   E 1 
ATOM 4622 O OE1 . GLN E 5 8   ? 45.201  -1.802  -17.041 1.00 31.21 8   E 1 
ATOM 4623 N NE2 . GLN E 5 8   ? 45.838  -2.531  -15.088 1.00 31.98 8   E 1 
ATOM 4624 N N   . LYS E 5 9   ? 40.554  -5.983  -17.990 1.00 45.76 9   E 1 
ATOM 4625 C CA  . LYS E 5 9   ? 39.150  -5.721  -18.264 1.00 48.11 9   E 1 
ATOM 4626 C C   . LYS E 5 9   ? 38.932  -4.292  -17.786 1.00 48.90 9   E 1 
ATOM 4627 O O   . LYS E 5 9   ? 38.847  -4.071  -16.581 1.00 46.25 9   E 1 
ATOM 4628 C CB  . LYS E 5 9   ? 38.217  -6.700  -17.532 1.00 44.90 9   E 1 
ATOM 4629 C CG  . LYS E 5 9   ? 37.951  -7.983  -18.326 1.00 40.65 9   E 1 
ATOM 4630 C CD  . LYS E 5 9   ? 36.913  -8.844  -17.589 1.00 37.77 9   E 1 
ATOM 4631 C CE  . LYS E 5 9   ? 36.507  -10.072 -18.423 1.00 33.04 9   E 1 
ATOM 4632 N NZ  . LYS E 5 9   ? 35.464  -10.882 -17.749 1.00 30.89 9   E 1 
ATOM 4633 N N   . VAL E 5 10  ? 38.937  -3.333  -18.713 1.00 44.33 10  E 1 
ATOM 4634 C CA  . VAL E 5 10  ? 38.612  -1.940  -18.451 1.00 46.52 10  E 1 
ATOM 4635 C C   . VAL E 5 10  ? 37.262  -1.987  -17.761 1.00 48.40 10  E 1 
ATOM 4636 O O   . VAL E 5 10  ? 36.286  -2.438  -18.357 1.00 46.44 10  E 1 
ATOM 4637 C CB  . VAL E 5 10  ? 38.556  -1.114  -19.738 1.00 42.92 10  E 1 
ATOM 4638 C CG1 . VAL E 5 10  ? 38.183  0.345   -19.447 1.00 38.38 10  E 1 
ATOM 4639 C CG2 . VAL E 5 10  ? 39.926  -1.120  -20.445 1.00 39.89 10  E 1 
ATOM 4640 N N   . GLN E 5 11  ? 37.245  -1.658  -16.469 1.00 49.30 11  E 1 
ATOM 4641 C CA  . GLN E 5 11  ? 36.042  -1.721  -15.663 1.00 50.59 11  E 1 
ATOM 4642 C C   . GLN E 5 11  ? 35.108  -0.656  -16.240 1.00 52.41 11  E 1 
ATOM 4643 O O   . GLN E 5 11  ? 35.316  0.528   -16.003 1.00 49.98 11  E 1 
ATOM 4644 C CB  . GLN E 5 11  ? 36.422  -1.521  -14.191 1.00 46.70 11  E 1 
ATOM 4645 C CG  . GLN E 5 11  ? 35.341  -2.019  -13.212 1.00 43.24 11  E 1 
ATOM 4646 C CD  . GLN E 5 11  ? 35.792  -1.911  -11.752 1.00 39.21 11  E 1 
ATOM 4647 O OE1 . GLN E 5 11  ? 36.742  -1.246  -11.405 1.00 37.00 11  E 1 
ATOM 4648 N NE2 . GLN E 5 11  ? 35.109  -2.566  -10.848 1.00 35.57 11  E 1 
ATOM 4649 N N   . LYS E 5 12  ? 34.158  -1.054  -17.095 1.00 62.55 12  E 1 
ATOM 4650 C CA  . LYS E 5 12  ? 33.330  -0.105  -17.834 1.00 63.14 12  E 1 
ATOM 4651 C C   . LYS E 5 12  ? 32.617  0.774   -16.823 1.00 65.32 12  E 1 
ATOM 4652 O O   . LYS E 5 12  ? 31.939  0.278   -15.924 1.00 60.52 12  E 1 
ATOM 4653 C CB  . LYS E 5 12  ? 32.345  -0.814  -18.756 1.00 56.08 12  E 1 
ATOM 4654 C CG  . LYS E 5 12  ? 32.974  -1.293  -20.072 1.00 49.94 12  E 1 
ATOM 4655 C CD  . LYS E 5 12  ? 31.835  -1.818  -20.942 1.00 45.73 12  E 1 
ATOM 4656 C CE  . LYS E 5 12  ? 32.211  -2.422  -22.279 1.00 40.59 12  E 1 
ATOM 4657 N NZ  . LYS E 5 12  ? 30.974  -3.031  -22.869 1.00 37.48 12  E 1 
ATOM 4658 N N   . VAL E 5 13  ? 32.839  2.088   -16.950 1.00 73.66 13  E 1 
ATOM 4659 C CA  . VAL E 5 13  ? 32.310  3.065   -16.009 1.00 78.10 13  E 1 
ATOM 4660 C C   . VAL E 5 13  ? 30.788  2.981   -16.037 1.00 82.73 13  E 1 
ATOM 4661 O O   . VAL E 5 13  ? 30.170  3.186   -17.080 1.00 76.82 13  E 1 
ATOM 4662 C CB  . VAL E 5 13  ? 32.811  4.483   -16.327 1.00 69.00 13  E 1 
ATOM 4663 C CG1 . VAL E 5 13  ? 32.273  5.494   -15.323 1.00 58.66 13  E 1 
ATOM 4664 C CG2 . VAL E 5 13  ? 34.343  4.530   -16.280 1.00 60.19 13  E 1 
ATOM 4665 N N   . MET E 5 14  ? 30.180  2.674   -14.883 1.00 84.81 14  E 1 
ATOM 4666 C CA  . MET E 5 14  ? 28.733  2.607   -14.749 1.00 89.65 14  E 1 
ATOM 4667 C C   . MET E 5 14  ? 28.128  3.985   -15.016 1.00 92.32 14  E 1 
ATOM 4668 O O   . MET E 5 14  ? 28.440  4.953   -14.318 1.00 89.20 14  E 1 
ATOM 4669 C CB  . MET E 5 14  ? 28.367  2.072   -13.364 1.00 84.29 14  E 1 
ATOM 4670 C CG  . MET E 5 14  ? 26.850  1.940   -13.184 1.00 79.98 14  E 1 
ATOM 4671 S SD  . MET E 5 14  ? 26.306  1.263   -11.596 1.00 77.12 14  E 1 
ATOM 4672 C CE  . MET E 5 14  ? 26.772  2.607   -10.492 1.00 68.03 14  E 1 
ATOM 4673 N N   . VAL E 5 15  ? 27.219  4.072   -15.974 1.00 93.15 15  E 1 
ATOM 4674 C CA  . VAL E 5 15  ? 26.450  5.290   -16.236 1.00 94.60 15  E 1 
ATOM 4675 C C   . VAL E 5 15  ? 25.257  5.306   -15.288 1.00 95.48 15  E 1 
ATOM 4676 O O   . VAL E 5 15  ? 24.302  4.556   -15.463 1.00 93.05 15  E 1 
ATOM 4677 C CB  . VAL E 5 15  ? 26.016  5.395   -17.707 1.00 92.78 15  E 1 
ATOM 4678 C CG1 . VAL E 5 15  ? 25.309  6.733   -17.961 1.00 86.53 15  E 1 
ATOM 4679 C CG2 . VAL E 5 15  ? 27.225  5.326   -18.647 1.00 86.91 15  E 1 
ATOM 4680 N N   . GLN E 5 16  ? 25.289  6.178   -14.270 1.00 95.15 16  E 1 
ATOM 4681 C CA  . GLN E 5 16  ? 24.147  6.309   -13.373 1.00 95.43 16  E 1 
ATOM 4682 C C   . GLN E 5 16  ? 22.957  6.974   -14.088 1.00 96.39 16  E 1 
ATOM 4683 O O   . GLN E 5 16  ? 23.167  7.925   -14.847 1.00 94.41 16  E 1 
ATOM 4684 C CB  . GLN E 5 16  ? 24.524  7.088   -12.118 1.00 93.23 16  E 1 
ATOM 4685 C CG  . GLN E 5 16  ? 25.533  6.332   -11.246 1.00 86.79 16  E 1 
ATOM 4686 C CD  . GLN E 5 16  ? 25.754  7.002   -9.883  1.00 83.79 16  E 1 
ATOM 4687 O OE1 . GLN E 5 16  ? 25.226  8.061   -9.586  1.00 73.48 16  E 1 
ATOM 4688 N NE2 . GLN E 5 16  ? 26.533  6.396   -9.018  1.00 69.89 16  E 1 
ATOM 4689 N N   . PRO E 5 17  ? 21.703  6.556   -13.809 1.00 96.26 17  E 1 
ATOM 4690 C CA  . PRO E 5 17  ? 20.506  7.169   -14.400 1.00 96.36 17  E 1 
ATOM 4691 C C   . PRO E 5 17  ? 20.440  8.688   -14.236 1.00 96.45 17  E 1 
ATOM 4692 O O   . PRO E 5 17  ? 20.175  9.404   -15.199 1.00 94.68 17  E 1 
ATOM 4693 C CB  . PRO E 5 17  ? 19.331  6.474   -13.706 1.00 95.44 17  E 1 
ATOM 4694 C CG  . PRO E 5 17  ? 19.882  5.093   -13.374 1.00 93.85 17  E 1 
ATOM 4695 C CD  . PRO E 5 17  ? 21.349  5.371   -13.041 1.00 95.75 17  E 1 
ATOM 4696 N N   . ILE E 5 18  ? 20.772  9.204   -13.049 1.00 96.21 18  E 1 
ATOM 4697 C CA  . ILE E 5 18  ? 20.790  10.648  -12.782 1.00 95.96 18  E 1 
ATOM 4698 C C   . ILE E 5 18  ? 21.813  11.390  -13.656 1.00 96.45 18  E 1 
ATOM 4699 O O   . ILE E 5 18  ? 21.529  12.489  -14.131 1.00 94.96 18  E 1 
ATOM 4700 C CB  . ILE E 5 18  ? 20.996  10.912  -11.274 1.00 94.24 18  E 1 
ATOM 4701 C CG1 . ILE E 5 18  ? 20.661  12.382  -10.943 1.00 83.47 18  E 1 
ATOM 4702 C CG2 . ILE E 5 18  ? 22.406  10.526  -10.798 1.00 80.32 18  E 1 
ATOM 4703 C CD1 . ILE E 5 18  ? 20.524  12.663  -9.449  1.00 74.56 18  E 1 
ATOM 4704 N N   . ASN E 5 19  ? 22.971  10.787  -13.942 1.00 96.09 19  E 1 
ATOM 4705 C CA  . ASN E 5 19  ? 23.995  11.388  -14.791 1.00 95.78 19  E 1 
ATOM 4706 C C   . ASN E 5 19  ? 23.548  11.444  -16.251 1.00 95.89 19  E 1 
ATOM 4707 O O   . ASN E 5 19  ? 23.875  12.393  -16.960 1.00 93.81 19  E 1 
ATOM 4708 C CB  . ASN E 5 19  ? 25.311  10.600  -14.660 1.00 94.60 19  E 1 
ATOM 4709 C CG  . ASN E 5 19  ? 25.967  10.704  -13.287 1.00 89.48 19  E 1 
ATOM 4710 O OD1 . ASN E 5 19  ? 25.584  11.473  -12.432 1.00 79.51 19  E 1 
ATOM 4711 N ND2 . ASN E 5 19  ? 26.993  9.913   -13.052 1.00 79.36 19  E 1 
ATOM 4712 N N   . LEU E 5 20  ? 22.778  10.458  -16.710 1.00 96.11 20  E 1 
ATOM 4713 C CA  . LEU E 5 20  ? 22.227  10.480  -18.063 1.00 96.49 20  E 1 
ATOM 4714 C C   . LEU E 5 20  ? 21.142  11.558  -18.207 1.00 96.73 20  E 1 
ATOM 4715 O O   . LEU E 5 20  ? 21.149  12.294  -19.187 1.00 95.15 20  E 1 
ATOM 4716 C CB  . LEU E 5 20  ? 21.734  9.078   -18.443 1.00 95.72 20  E 1 
ATOM 4717 C CG  . LEU E 5 20  ? 21.259  8.976   -19.908 1.00 92.86 20  E 1 
ATOM 4718 C CD1 . LEU E 5 20  ? 22.341  9.375   -20.917 1.00 87.05 20  E 1
[truncated: 142,047 more chars]
