# Supplementary material for: Spliceosomal Sm core assembly: AlphaFold 3 predicted structure and phosphorylation-dependent regulation of the human 6S complex
Source: Comput Struct Biotechnol J. 2025 Dec 16;31:51–60. doi: 10.1016/j.csbj.2025.12.013 (PMC12771329; doi:10.1016/j.csbj.2025.12.013)
Supplement: Supplementary file 6 — Supplementary material [file mmc2.zip › fold_heptameric_ringstructure_model_2.cif]

# By using this file you agree to the legally binding terms of use found at alphafoldserver.com/output-terms
data_e9b8296c0ca9c92
#
_entry.id e9b8296c0ca9c92
#
loop_
_atom_type.symbol
C 
N 
O 
S 
#
loop_
_audit_author.name
_audit_author.pdbx_ordinal
"Google DeepMind" 1 
"Isomorphic Labs" 2 
#
_audit_conform.dict_location https://raw.githubusercontent.com/ihmwg/ModelCIF/master/dist/mmcif_ma.dic
_audit_conform.dict_name     mmcif_ma.dic
_audit_conform.dict_version  1.4.5
#
loop_
_chem_comp.formula
_chem_comp.formula_weight
_chem_comp.id
_chem_comp.mon_nstd_flag
_chem_comp.name
_chem_comp.pdbx_smiles
_chem_comp.pdbx_synonyms
_chem_comp.type
"C3 H7 N O2"    89.093  ALA y ALANINE         C[C@H](N)C(O)=O                  ? "L-PEPTIDE LINKING" 
"C6 H15 N4 O2"  175.209 ARG y ARGININE        N[C@@H](CCCNC(N)=[NH2+])C(O)=O   ? "L-PEPTIDE LINKING" 
"C4 H8 N2 O3"   132.118 ASN y ASPARAGINE      N[C@@H](CC(N)=O)C(O)=O           ? "L-PEPTIDE LINKING" 
"C4 H7 N O4"    133.103 ASP y "ASPARTIC ACID" N[C@@H](CC(O)=O)C(O)=O           ? "L-PEPTIDE LINKING" 
"C3 H7 N O2 S"  121.158 CYS y CYSTEINE        N[C@@H](CS)C(O)=O                ? "L-PEPTIDE LINKING" 
"C5 H10 N2 O3"  146.144 GLN y GLUTAMINE       N[C@@H](CCC(N)=O)C(O)=O          ? "L-PEPTIDE LINKING" 
"C5 H9 N O4"    147.129 GLU y "GLUTAMIC ACID" N[C@@H](CCC(O)=O)C(O)=O          ? "L-PEPTIDE LINKING" 
"C2 H5 N O2"    75.067  GLY y GLYCINE         NCC(O)=O                         ? "PEPTIDE LINKING"   
"C6 H10 N3 O2"  156.162 HIS y HISTIDINE       N[C@@H](Cc1c[nH]c[nH+]1)C(O)=O   ? "L-PEPTIDE LINKING" 
"C6 H13 N O2"   131.173 ILE y ISOLEUCINE      CC[C@H](C)[C@H](N)C(O)=O         ? "L-PEPTIDE LINKING" 
"C6 H13 N O2"   131.173 LEU y LEUCINE         CC(C)C[C@H](N)C(O)=O             ? "L-PEPTIDE LINKING" 
"C6 H15 N2 O2"  147.195 LYS y LYSINE          N[C@@H](CCCC[NH3+])C(O)=O        ? "L-PEPTIDE LINKING" 
"C5 H11 N O2 S" 149.211 MET y METHIONINE      CSCC[C@H](N)C(O)=O               ? "L-PEPTIDE LINKING" 
"C9 H11 N O2"   165.189 PHE y PHENYLALANINE   N[C@@H](Cc1ccccc1)C(O)=O         ? "L-PEPTIDE LINKING" 
"C5 H9 N O2"    115.130 PRO y PROLINE         OC(=O)[C@@H]1CCCN1               ? "L-PEPTIDE LINKING" 
"C3 H7 N O3"    105.093 SER y SERINE          N[C@@H](CO)C(O)=O                ? "L-PEPTIDE LINKING" 
"C4 H9 N O3"    119.119 THR y THREONINE       C[C@@H](O)[C@H](N)C(O)=O         ? "L-PEPTIDE LINKING" 
"C11 H12 N2 O2" 204.225 TRP y TRYPTOPHAN      N[C@@H](Cc1c[nH]c2ccccc12)C(O)=O ? "L-PEPTIDE LINKING" 
"C9 H11 N O3"   181.189 TYR y TYROSINE        N[C@@H](Cc1ccc(O)cc1)C(O)=O      ? "L-PEPTIDE LINKING" 
"C5 H11 N O2"   117.146 VAL y VALINE          CC(C)[C@H](N)C(O)=O              ? "L-PEPTIDE LINKING" 
#
_citation.book_publisher          ?
_citation.country                 UK
_citation.id                      primary
_citation.journal_full            Nature
_citation.journal_id_ASTM         NATUAS
_citation.journal_id_CSD          0006
_citation.journal_id_ISSN         0028-0836
_citation.journal_volume          ?
_citation.page_first              ?
_citation.page_last               ?
_citation.pdbx_database_id_DOI    ?
_citation.pdbx_database_id_PubMed ?
_citation.title                   "Accurate structure prediction of biomolecular interactions with AlphaFold 3"
_citation.year                    2024
#
loop_
_citation_author.citation_id
_citation_author.name
_citation_author.ordinal
primary "Google DeepMind" 1 
primary "Isomorphic Labs" 2 
#
loop_
_entity.id
_entity.pdbx_description
_entity.type
1 . polymer 
2 . polymer 
3 . polymer 
4 . polymer 
5 . polymer 
6 . polymer 
7 . polymer 
#
loop_
_entity_poly.entity_id
_entity_poly.pdbx_strand_id
_entity_poly.type
1 A polypeptide(L) 
2 B polypeptide(L) 
3 C polypeptide(L) 
4 D polypeptide(L) 
5 E polypeptide(L) 
6 F polypeptide(L) 
7 G polypeptide(L) 
#
loop_
_entity_poly_seq.entity_id
_entity_poly_seq.hetero
_entity_poly_seq.mon_id
_entity_poly_seq.num
1 n MET 1   
1 n THR 2   
1 n VAL 3   
1 n GLY 4   
1 n LYS 5   
1 n SER 6   
1 n SER 7   
1 n LYS 8   
1 n MET 9   
1 n LEU 10  
1 n GLN 11  
1 n HIS 12  
1 n ILE 13  
1 n ASP 14  
1 n TYR 15  
1 n ARG 16  
1 n MET 17  
1 n ARG 18  
1 n CYS 19  
1 n ILE 20  
1 n LEU 21  
1 n GLN 22  
1 n ASP 23  
1 n GLY 24  
1 n ARG 25  
1 n ILE 26  
1 n PHE 27  
1 n ILE 28  
1 n GLY 29  
1 n THR 30  
1 n PHE 31  
1 n LYS 32  
1 n ALA 33  
1 n PHE 34  
1 n ASP 35  
1 n LYS 36  
1 n HIS 37  
1 n MET 38  
1 n ASN 39  
1 n LEU 40  
1 n ILE 41  
1 n LEU 42  
1 n CYS 43  
1 n ASP 44  
1 n CYS 45  
1 n ASP 46  
1 n GLU 47  
1 n PHE 48  
1 n ARG 49  
1 n LYS 50  
1 n ILE 51  
1 n LYS 52  
1 n PRO 53  
1 n LYS 54  
1 n ASN 55  
1 n SER 56  
1 n LYS 57  
1 n GLN 58  
1 n ALA 59  
1 n GLU 60  
1 n ARG 61  
1 n GLU 62  
1 n GLU 63  
1 n LYS 64  
1 n ARG 65  
1 n VAL 66  
1 n LEU 67  
1 n GLY 68  
1 n LEU 69  
1 n VAL 70  
1 n LEU 71  
1 n LEU 72  
1 n ARG 73  
1 n GLY 74  
1 n GLU 75  
1 n ASN 76  
1 n LEU 77  
1 n VAL 78  
1 n SER 79  
1 n MET 80  
1 n THR 81  
1 n VAL 82  
1 n GLU 83  
1 n GLY 84  
1 n PRO 85  
1 n PRO 86  
1 n PRO 87  
1 n LYS 88  
1 n ASP 89  
1 n THR 90  
1 n GLY 91  
1 n ILE 92  
1 n ALA 93  
1 n ARG 94  
1 n VAL 95  
1 n PRO 96  
1 n LEU 97  
1 n ALA 98  
1 n GLY 99  
1 n ALA 100 
1 n ALA 101 
1 n GLY 102 
1 n GLY 103 
1 n PRO 104 
1 n GLY 105 
1 n ILE 106 
1 n GLY 107 
1 n ARG 108 
1 n ALA 109 
1 n ALA 110 
1 n GLY 111 
1 n ARG 112 
1 n GLY 113 
1 n ILE 114 
1 n PRO 115 
1 n ALA 116 
1 n GLY 117 
1 n VAL 118 
1 n PRO 119 
1 n MET 120 
1 n PRO 121 
1 n GLN 122 
1 n ALA 123 
1 n PRO 124 
1 n ALA 125 
1 n GLY 126 
1 n LEU 127 
1 n ALA 128 
1 n GLY 129 
1 n PRO 130 
1 n VAL 131 
1 n ARG 132 
1 n GLY 133 
1 n VAL 134 
1 n GLY 135 
1 n GLY 136 
1 n PRO 137 
1 n SER 138 
1 n GLN 139 
1 n GLN 140 
1 n VAL 141 
1 n MET 142 
1 n THR 143 
1 n PRO 144 
1 n GLN 145 
1 n GLY 146 
1 n ARG 147 
1 n GLY 148 
1 n THR 149 
1 n VAL 150 
1 n ALA 151 
1 n ALA 152 
1 n ALA 153 
1 n ALA 154 
1 n ALA 155 
1 n ALA 156 
1 n ALA 157 
1 n THR 158 
1 n ALA 159 
1 n SER 160 
1 n ILE 161 
1 n ALA 162 
1 n GLY 163 
1 n ALA 164 
1 n PRO 165 
1 n THR 166 
1 n GLN 167 
1 n TYR 168 
1 n PRO 169 
1 n PRO 170 
1 n GLY 171 
1 n ARG 172 
1 n GLY 173 
1 n GLY 174 
1 n PRO 175 
1 n PRO 176 
1 n PRO 177 
1 n PRO 178 
1 n MET 179 
1 n GLY 180 
1 n ARG 181 
1 n GLY 182 
1 n ALA 183 
1 n PRO 184 
1 n PRO 185 
1 n PRO 186 
1 n GLY 187 
1 n MET 188 
1 n MET 189 
1 n GLY 190 
1 n PRO 191 
1 n PRO 192 
1 n PRO 193 
1 n GLY 194 
1 n MET 195 
1 n ARG 196 
1 n PRO 197 
1 n PRO 198 
1 n MET 199 
1 n GLY 200 
1 n PRO 201 
1 n PRO 202 
1 n MET 203 
1 n GLY 204 
1 n ILE 205 
1 n PRO 206 
1 n PRO 207 
1 n GLY 208 
1 n ARG 209 
1 n GLY 210 
1 n THR 211 
1 n PRO 212 
1 n MET 213 
1 n GLY 214 
1 n MET 215 
1 n PRO 216 
1 n PRO 217 
1 n PRO 218 
1 n GLY 219 
1 n MET 220 
1 n ARG 221 
1 n PRO 222 
1 n PRO 223 
1 n PRO 224 
1 n PRO 225 
1 n GLY 226 
1 n MET 227 
1 n ARG 228 
1 n GLY 229 
1 n PRO 230 
1 n PRO 231 
1 n PRO 232 
1 n PRO 233 
1 n GLY 234 
1 n MET 235 
1 n ARG 236 
1 n PRO 237 
1 n PRO 238 
1 n ARG 239 
1 n PRO 240 
2 n MET 1   
2 n SER 2   
2 n ILE 3   
2 n GLY 4   
2 n VAL 5   
2 n PRO 6   
2 n ILE 7   
2 n LYS 8   
2 n VAL 9   
2 n LEU 10  
2 n HIS 11  
2 n GLU 12  
2 n ALA 13  
2 n GLU 14  
2 n GLY 15  
2 n HIS 16  
2 n ILE 17  
2 n VAL 18  
2 n THR 19  
2 n CYS 20  
2 n GLU 21  
2 n THR 22  
2 n ASN 23  
2 n THR 24  
2 n GLY 25  
2 n GLU 26  
2 n VAL 27  
2 n TYR 28  
2 n ARG 29  
2 n GLY 30  
2 n LYS 31  
2 n LEU 32  
2 n ILE 33  
2 n GLU 34  
2 n ALA 35  
2 n GLU 36  
2 n ASP 37  
2 n ASN 38  
2 n MET 39  
2 n ASN 40  
2 n CYS 41  
2 n GLN 42  
2 n MET 43  
2 n SER 44  
2 n ASN 45  
2 n ILE 46  
2 n THR 47  
2 n VAL 48  
2 n THR 49  
2 n TYR 50  
2 n ARG 51  
2 n ASP 52  
2 n GLY 53  
2 n ARG 54  
2 n VAL 55  
2 n ALA 56  
2 n GLN 57  
2 n LEU 58  
2 n GLU 59  
2 n GLN 60  
2 n VAL 61  
2 n TYR 62  
2 n ILE 63  
2 n ARG 64  
2 n GLY 65  
2 n SER 66  
2 n LYS 67  
2 n ILE 68  
2 n ARG 69  
2 n PHE 70  
2 n LEU 71  
2 n ILE 72  
2 n LEU 73  
2 n PRO 74  
2 n ASP 75  
2 n MET 76  
2 n LEU 77  
2 n LYS 78  
2 n ASN 79  
2 n ALA 80  
2 n PRO 81  
2 n MET 82  
2 n LEU 83  
2 n LYS 84  
2 n SER 85  
2 n MET 86  
2 n LYS 87  
2 n ASN 88  
2 n LYS 89  
2 n ASN 90  
2 n GLN 91  
2 n GLY 92  
2 n SER 93  
2 n GLY 94  
2 n ALA 95  
2 n GLY 96  
2 n ARG 97  
2 n GLY 98  
2 n LYS 99  
2 n ALA 100 
2 n ALA 101 
2 n ILE 102 
2 n LEU 103 
2 n LYS 104 
2 n ALA 105 
2 n GLN 106 
2 n VAL 107 
2 n ALA 108 
2 n ALA 109 
2 n ARG 110 
2 n GLY 111 
2 n ARG 112 
2 n GLY 113 
2 n ARG 114 
2 n GLY 115 
2 n MET 116 
2 n GLY 117 
2 n ARG 118 
2 n GLY 119 
2 n ASN 120 
2 n ILE 121 
2 n PHE 122 
2 n GLN 123 
2 n LYS 124 
2 n ARG 125 
2 n ARG 126 
3 n MET 1   
3 n LYS 2   
3 n LEU 3   
3 n VAL 4   
3 n ARG 5   
3 n PHE 6   
3 n LEU 7   
3 n MET 8   
3 n LYS 9   
3 n LEU 10  
3 n SER 11  
3 n HIS 12  
3 n GLU 13  
3 n THR 14  
3 n VAL 15  
3 n THR 16  
3 n ILE 17  
3 n GLU 18  
3 n LEU 19  
3 n LYS 20  
3 n ASN 21  
3 n GLY 22  
3 n THR 23  
3 n GLN 24  
3 n VAL 25  
3 n HIS 26  
3 n GLY 27  
3 n THR 28  
3 n ILE 29  
3 n THR 30  
3 n GLY 31  
3 n VAL 32  
3 n ASP 33  
3 n VAL 34  
3 n SER 35  
3 n MET 36  
3 n ASN 37  
3 n THR 38  
3 n HIS 39  
3 n LEU 40  
3 n LYS 41  
3 n ALA 42  
3 n VAL 43  
3 n LYS 44  
3 n MET 45  
3 n THR 46  
3 n LEU 47  
3 n LYS 48  
3 n ASN 49  
3 n ARG 50  
3 n GLU 51  
3 n PRO 52  
3 n VAL 53  
3 n GLN 54  
3 n LEU 55  
3 n GLU 56  
3 n THR 57  
3 n LEU 58  
3 n SER 59  
3 n ILE 60  
3 n ARG 61  
3 n GLY 62  
3 n ASN 63  
3 n ASN 64  
3 n ILE 65  
3 n ARG 66  
3 n TYR 67  
3 n PHE 68  
3 n ILE 69  
3 n LEU 70  
3 n PRO 71  
3 n ASP 72  
3 n SER 73  
3 n LEU 74  
3 n PRO 75  
3 n LEU 76  
3 n ASP 77  
3 n THR 78  
3 n LEU 79  
3 n LEU 80  
3 n VAL 81  
3 n ASP 82  
3 n VAL 83  
3 n GLU 84  
3 n PRO 85  
3 n LYS 86  
3 n VAL 87  
3 n LYS 88  
3 n SER 89  
3 n LYS 90  
3 n LYS 91  
3 n ARG 92  
3 n GLU 93  
3 n ALA 94  
3 n VAL 95  
3 n ALA 96  
3 n GLY 97  
3 n ARG 98  
3 n GLY 99  
3 n ARG 100 
3 n GLY 101 
3 n ARG 102 
3 n GLY 103 
3 n ARG 104 
3 n GLY 105 
3 n ARG 106 
3 n GLY 107 
3 n ARG 108 
3 n GLY 109 
3 n ARG 110 
3 n GLY 111 
3 n ARG 112 
3 n GLY 113 
3 n ARG 114 
3 n GLY 115 
3 n GLY 116 
3 n PRO 117 
3 n ARG 118 
3 n ARG 119 
4 n MET 1   
4 n SER 2   
4 n LEU 3   
4 n LEU 4   
4 n ASN 5   
4 n LYS 6   
4 n PRO 7   
4 n LYS 8   
4 n SER 9   
4 n GLU 10  
4 n MET 11  
4 n THR 12  
4 n PRO 13  
4 n GLU 14  
4 n GLU 15  
4 n LEU 16  
4 n GLN 17  
4 n LYS 18  
4 n ARG 19  
4 n GLU 20  
4 n GLU 21  
4 n GLU 22  
4 n GLU 23  
4 n PHE 24  
4 n ASN 25  
4 n THR 26  
4 n GLY 27  
4 n PRO 28  
4 n LEU 29  
4 n SER 30  
4 n VAL 31  
4 n LEU 32  
4 n THR 33  
4 n GLN 34  
4 n SER 35  
4 n VAL 36  
4 n LYS 37  
4 n ASN 38  
4 n ASN 39  
4 n THR 40  
4 n GLN 41  
4 n VAL 42  
4 n LEU 43  
4 n ILE 44  
4 n ASN 45  
4 n CYS 46  
4 n ARG 47  
4 n ASN 48  
4 n ASN 49  
4 n LYS 50  
4 n LYS 51  
4 n LEU 52  
4 n LEU 53  
4 n GLY 54  
4 n ARG 55  
4 n VAL 56  
4 n LYS 57  
4 n ALA 58  
4 n PHE 59  
4 n ASP 60  
4 n ARG 61  
4 n HIS 62  
4 n CYS 63  
4 n ASN 64  
4 n MET 65  
4 n VAL 66  
4 n LEU 67  
4 n GLU 68  
4 n ASN 69  
4 n VAL 70  
4 n LYS 71  
4 n GLU 72  
4 n MET 73  
4 n TRP 74  
4 n THR 75  
4 n GLU 76  
4 n VAL 77  
4 n PRO 78  
4 n LYS 79  
4 n SER 80  
4 n GLY 81  
4 n LYS 82  
4 n GLY 83  
4 n LYS 84  
4 n LYS 85  
4 n LYS 86  
4 n SER 87  
4 n LYS 88  
4 n PRO 89  
4 n VAL 90  
4 n ASN 91  
4 n LYS 92  
4 n ASP 93  
4 n ARG 94  
4 n TYR 95  
4 n ILE 96  
4 n SER 97  
4 n LYS 98  
4 n MET 99  
4 n PHE 100 
4 n LEU 101 
4 n ARG 102 
4 n GLY 103 
4 n ASP 104 
4 n SER 105 
4 n VAL 106 
4 n ILE 107 
4 n VAL 108 
4 n VAL 109 
4 n LEU 110 
4 n ARG 111 
4 n ASN 112 
4 n PRO 113 
4 n LEU 114 
4 n ILE 115 
4 n ALA 116 
4 n GLY 117 
4 n LYS 118 
5 n MET 1   
5 n ALA 2   
5 n TYR 3   
5 n ARG 4   
5 n GLY 5   
5 n GLN 6   
5 n GLY 7   
5 n GLN 8   
5 n LYS 9   
5 n VAL 10  
5 n GLN 11  
5 n LYS 12  
5 n VAL 13  
5 n MET 14  
5 n VAL 15  
5 n GLN 16  
5 n PRO 17  
5 n ILE 18  
5 n ASN 19  
5 n LEU 20  
5 n ILE 21  
5 n PHE 22  
5 n ARG 23  
5 n TYR 24  
5 n LEU 25  
5 n GLN 26  
5 n ASN 27  
5 n ARG 28  
5 n SER 29  
5 n ARG 30  
5 n ILE 31  
5 n GLN 32  
5 n VAL 33  
5 n TRP 34  
5 n LEU 35  
5 n TYR 36  
5 n GLU 37  
5 n GLN 38  
5 n VAL 39  
5 n ASN 40  
5 n MET 41  
5 n ARG 42  
5 n ILE 43  
5 n GLU 44  
5 n GLY 45  
5 n CYS 46  
5 n ILE 47  
5 n ILE 48  
5 n GLY 49  
5 n PHE 50  
5 n ASP 51  
5 n GLU 52  
5 n TYR 53  
5 n MET 54  
5 n ASN 55  
5 n LEU 56  
5 n VAL 57  
5 n LEU 58  
5 n ASP 59  
5 n ASP 60  
5 n ALA 61  
5 n GLU 62  
5 n GLU 63  
5 n ILE 64  
5 n HIS 65  
5 n SER 66  
5 n LYS 67  
5 n THR 68  
5 n LYS 69  
5 n SER 70  
5 n ARG 71  
5 n LYS 72  
5 n GLN 73  
5 n LEU 74  
5 n GLY 75  
5 n ARG 76  
5 n ILE 77  
5 n MET 78  
5 n LEU 79  
5 n LYS 80  
5 n GLY 81  
5 n ASP 82  
5 n ASN 83  
5 n ILE 84  
5 n THR 85  
5 n LEU 86  
5 n LEU 87  
5 n GLN 88  
5 n SER 89  
5 n VAL 90  
5 n SER 91  
5 n ASN 92  
6 n MET 1   
6 n SER 2   
6 n LYS 3   
6 n ALA 4   
6 n HIS 5   
6 n PRO 6   
6 n PRO 7   
6 n GLU 8   
6 n LEU 9   
6 n LYS 10  
6 n LYS 11  
6 n PHE 12  
6 n MET 13  
6 n ASP 14  
6 n LYS 15  
6 n LYS 16  
6 n LEU 17  
6 n SER 18  
6 n LEU 19  
6 n LYS 20  
6 n LEU 21  
6 n ASN 22  
6 n GLY 23  
6 n GLY 24  
6 n ARG 25  
6 n HIS 26  
6 n VAL 27  
6 n GLN 28  
6 n GLY 29  
6 n ILE 30  
6 n LEU 31  
6 n ARG 32  
6 n GLY 33  
6 n PHE 34  
6 n ASP 35  
6 n PRO 36  
6 n PHE 37  
6 n MET 38  
6 n ASN 39  
6 n LEU 40  
6 n VAL 41  
6 n ILE 42  
6 n ASP 43  
6 n GLU 44  
6 n CYS 45  
6 n VAL 46  
6 n GLU 47  
6 n MET 48  
6 n ALA 49  
6 n THR 50  
6 n SER 51  
6 n GLY 52  
6 n GLN 53  
6 n GLN 54  
6 n ASN 55  
6 n ASN 56  
6 n ILE 57  
6 n GLY 58  
6 n MET 59  
6 n VAL 60  
6 n VAL 61  
6 n ILE 62  
6 n ARG 63  
6 n GLY 64  
6 n ASN 65  
6 n SER 66  
6 n ILE 67  
6 n ILE 68  
6 n MET 69  
6 n LEU 70  
6 n GLU 71  
6 n ALA 72  
6 n LEU 73  
6 n GLU 74  
6 n ARG 75  
6 n VAL 76  
7 n MET 1   
7 n SER 2   
7 n LEU 3   
7 n PRO 4   
7 n LEU 5   
7 n ASN 6   
7 n PRO 7   
7 n LYS 8   
7 n PRO 9   
7 n PHE 10  
7 n LEU 11  
7 n ASN 12  
7 n GLY 13  
7 n LEU 14  
7 n THR 15  
7 n GLY 16  
7 n LYS 17  
7 n PRO 18  
7 n VAL 19  
7 n MET 20  
7 n VAL 21  
7 n LYS 22  
7 n LEU 23  
7 n LYS 24  
7 n TRP 25  
7 n GLY 26  
7 n MET 27  
7 n GLU 28  
7 n TYR 29  
7 n LYS 30  
7 n GLY 31  
7 n TYR 32  
7 n LEU 33  
7 n VAL 34  
7 n SER 35  
7 n VAL 36  
7 n ASP 37  
7 n GLY 38  
7 n TYR 39  
7 n MET 40  
7 n ASN 41  
7 n MET 42  
7 n GLN 43  
7 n LEU 44  
7 n ALA 45  
7 n ASN 46  
7 n THR 47  
7 n GLU 48  
7 n GLU 49  
7 n TYR 50  
7 n ILE 51  
7 n ASP 52  
7 n GLY 53  
7 n ALA 54  
7 n LEU 55  
7 n SER 56  
7 n GLY 57  
7 n HIS 58  
7 n LEU 59  
7 n GLY 60  
7 n GLU 61  
7 n VAL 62  
7 n LEU 63  
7 n ILE 64  
7 n ARG 65  
7 n CYS 66  
7 n ASN 67  
7 n ASN 68  
7 n VAL 69  
7 n LEU 70  
7 n TYR 71  
7 n ILE 72  
7 n ARG 73  
7 n GLY 74  
7 n VAL 75  
7 n GLU 76  
7 n GLU 77  
7 n GLU 78  
7 n GLU 79  
7 n GLU 80  
7 n ASP 81  
7 n GLY 82  
7 n GLU 83  
7 n MET 84  
7 n ARG 85  
7 n GLU 86  
#
_ma_data.content_type "model coordinates"
_ma_data.id           1
_ma_data.name         Model
#
_ma_model_list.data_id          1
_ma_model_list.model_group_id   1
_ma_model_list.model_group_name "AlphaFold-beta-20231127 (fb0b9d13-0bdd-4522-ba5f-0ee1f426d085 @ 2025-02-06 05:21:01)"
_ma_model_list.model_id         1
_ma_model_list.model_name       "Top ranked model"
_ma_model_list.model_type       "Ab initio model"
_ma_model_list.ordinal_id       1
#
loop_
_ma_protocol_step.method_type
_ma_protocol_step.ordinal_id
_ma_protocol_step.protocol_id
_ma_protocol_step.step_id
"coevolution MSA" 1 1 1 
"template search" 2 1 2 
modeling          3 1 3 
#
loop_
_ma_qa_metric.id
_ma_qa_metric.mode
_ma_qa_metric.name
_ma_qa_metric.software_group_id
_ma_qa_metric.type
1 global pLDDT 1 pLDDT 
2 local  pLDDT 1 pLDDT 
#
_ma_qa_metric_global.metric_id    1
_ma_qa_metric_global.metric_value 73.13
_ma_qa_metric_global.model_id     1
_ma_qa_metric_global.ordinal_id   1
#
_ma_software_group.group_id    1
_ma_software_group.ordinal_id  1
_ma_software_group.software_id 1
#
loop_
_ma_target_entity.data_id
_ma_target_entity.entity_id
_ma_target_entity.origin
1 1 . 
1 2 . 
1 3 . 
1 4 . 
1 5 . 
1 6 . 
1 7 . 
#
loop_
_ma_target_entity_instance.asym_id
_ma_target_entity_instance.details
_ma_target_entity_instance.entity_id
A . 1 
B . 2 
C . 3 
D . 4 
E . 5 
F . 6 
G . 7 
#
loop_
_pdbx_data_usage.details
_pdbx_data_usage.id
_pdbx_data_usage.type
_pdbx_data_usage.url
;NON-COMMERCIAL USE ONLY, BY USING THIS FILE YOU AGREE TO THE TERMS OF USE FOUND
AT alphafoldserver.com/output-terms.
;
1 license    ? 
;THE INFORMATION IS NOT INTENDED FOR, HAS NOT BEEN VALIDATED FOR, AND IS NOT
APPROVED FOR CLINICAL USE. IT SHOULD NOT BE USED FOR CLINICAL PURPOSE OR RELIED
ON FOR MEDICAL OR OTHER PROFESSIONAL ADVICE. IT IS THEORETICAL MODELLING ONLY
AND CAUTION SHOULD BE EXERCISED IN ITS USE. IT IS PROVIDED "AS-IS" WITHOUT ANY
WARRANTY OF ANY KIND, WHETHER EXPRESSED OR IMPLIED. NO WARRANTY IS GIVEN THAT
USE OF THE INFORMATION SHALL NOT INFRINGE THE RIGHTS OF ANY THIRD PARTY.
;
2 disclaimer ? 
#
loop_
_pdbx_poly_seq_scheme.asym_id
_pdbx_poly_seq_scheme.auth_seq_num
_pdbx_poly_seq_scheme.entity_id
_pdbx_poly_seq_scheme.hetero
_pdbx_poly_seq_scheme.mon_id
_pdbx_poly_seq_scheme.pdb_ins_code
_pdbx_poly_seq_scheme.pdb_seq_num
_pdbx_poly_seq_scheme.pdb_strand_id
_pdbx_poly_seq_scheme.seq_id
A 1   1 n MET . 1   A 1   
A 2   1 n THR . 2   A 2   
A 3   1 n VAL . 3   A 3   
A 4   1 n GLY . 4   A 4   
A 5   1 n LYS . 5   A 5   
A 6   1 n SER . 6   A 6   
A 7   1 n SER . 7   A 7   
A 8   1 n LYS . 8   A 8   
A 9   1 n MET . 9   A 9   
A 10  1 n LEU . 10  A 10  
A 11  1 n GLN . 11  A 11  
A 12  1 n HIS . 12  A 12  
A 13  1 n ILE . 13  A 13  
A 14  1 n ASP . 14  A 14  
A 15  1 n TYR . 15  A 15  
A 16  1 n ARG . 16  A 16  
A 17  1 n MET . 17  A 17  
A 18  1 n ARG . 18  A 18  
A 19  1 n CYS . 19  A 19  
A 20  1 n ILE . 20  A 20  
A 21  1 n LEU . 21  A 21  
A 22  1 n GLN . 22  A 22  
A 23  1 n ASP . 23  A 23  
A 24  1 n GLY . 24  A 24  
A 25  1 n ARG . 25  A 25  
A 26  1 n ILE . 26  A 26  
A 27  1 n PHE . 27  A 27  
A 28  1 n ILE . 28  A 28  
A 29  1 n GLY . 29  A 29  
A 30  1 n THR . 30  A 30  
A 31  1 n PHE . 31  A 31  
A 32  1 n LYS . 32  A 32  
A 33  1 n ALA . 33  A 33  
A 34  1 n PHE . 34  A 34  
A 35  1 n ASP . 35  A 35  
A 36  1 n LYS . 36  A 36  
A 37  1 n HIS . 37  A 37  
A 38  1 n MET . 38  A 38  
A 39  1 n ASN . 39  A 39  
A 40  1 n LEU . 40  A 40  
A 41  1 n ILE . 41  A 41  
A 42  1 n LEU . 42  A 42  
A 43  1 n CYS . 43  A 43  
A 44  1 n ASP . 44  A 44  
A 45  1 n CYS . 45  A 45  
A 46  1 n ASP . 46  A 46  
A 47  1 n GLU . 47  A 47  
A 48  1 n PHE . 48  A 48  
A 49  1 n ARG . 49  A 49  
A 50  1 n LYS . 50  A 50  
A 51  1 n ILE . 51  A 51  
A 52  1 n LYS . 52  A 52  
A 53  1 n PRO . 53  A 53  
A 54  1 n LYS . 54  A 54  
A 55  1 n ASN . 55  A 55  
A 56  1 n SER . 56  A 56  
A 57  1 n LYS . 57  A 57  
A 58  1 n GLN . 58  A 58  
A 59  1 n ALA . 59  A 59  
A 60  1 n GLU . 60  A 60  
A 61  1 n ARG . 61  A 61  
A 62  1 n GLU . 62  A 62  
A 63  1 n GLU . 63  A 63  
A 64  1 n LYS . 64  A 64  
A 65  1 n ARG . 65  A 65  
A 66  1 n VAL . 66  A 66  
A 67  1 n LEU . 67  A 67  
A 68  1 n GLY . 68  A 68  
A 69  1 n LEU . 69  A 69  
A 70  1 n VAL . 70  A 70  
A 71  1 n LEU . 71  A 71  
A 72  1 n LEU . 72  A 72  
A 73  1 n ARG . 73  A 73  
A 74  1 n GLY . 74  A 74  
A 75  1 n GLU . 75  A 75  
A 76  1 n ASN . 76  A 76  
A 77  1 n LEU . 77  A 77  
A 78  1 n VAL . 78  A 78  
A 79  1 n SER . 79  A 79  
A 80  1 n MET . 80  A 80  
A 81  1 n THR . 81  A 81  
A 82  1 n VAL . 82  A 82  
A 83  1 n GLU . 83  A 83  
A 84  1 n GLY . 84  A 84  
A 85  1 n PRO . 85  A 85  
A 86  1 n PRO . 86  A 86  
A 87  1 n PRO . 87  A 87  
A 88  1 n LYS . 88  A 88  
A 89  1 n ASP . 89  A 89  
A 90  1 n THR . 90  A 90  
A 91  1 n GLY . 91  A 91  
A 92  1 n ILE . 92  A 92  
A 93  1 n ALA . 93  A 93  
A 94  1 n ARG . 94  A 94  
A 95  1 n VAL . 95  A 95  
A 96  1 n PRO . 96  A 96  
A 97  1 n LEU . 97  A 97  
A 98  1 n ALA . 98  A 98  
A 99  1 n GLY . 99  A 99  
A 100 1 n ALA . 100 A 100 
A 101 1 n ALA . 101 A 101 
A 102 1 n GLY . 102 A 102 
A 103 1 n GLY . 103 A 103 
A 104 1 n PRO . 104 A 104 
A 105 1 n GLY . 105 A 105 
A 106 1 n ILE . 106 A 106 
A 107 1 n GLY . 107 A 107 
A 108 1 n ARG . 108 A 108 
A 109 1 n ALA . 109 A 109 
A 110 1 n ALA . 110 A 110 
A 111 1 n GLY . 111 A 111 
A 112 1 n ARG . 112 A 112 
A 113 1 n GLY . 113 A 113 
A 114 1 n ILE . 114 A 114 
A 115 1 n PRO . 115 A 115 
A 116 1 n ALA . 116 A 116 
A 117 1 n GLY . 117 A 117 
A 118 1 n VAL . 118 A 118 
A 119 1 n PRO . 119 A 119 
A 120 1 n MET . 120 A 120 
A 121 1 n PRO . 121 A 121 
A 122 1 n GLN . 122 A 122 
A 123 1 n ALA . 123 A 123 
A 124 1 n PRO . 124 A 124 
A 125 1 n ALA . 125 A 125 
A 126 1 n GLY . 126 A 126 
A 127 1 n LEU . 127 A 127 
A 128 1 n ALA . 128 A 128 
A 129 1 n GLY . 129 A 129 
A 130 1 n PRO . 130 A 130 
A 131 1 n VAL . 131 A 131 
A 132 1 n ARG . 132 A 132 
A 133 1 n GLY . 133 A 133 
A 134 1 n VAL . 134 A 134 
A 135 1 n GLY . 135 A 135 
A 136 1 n GLY . 136 A 136 
A 137 1 n PRO . 137 A 137 
A 138 1 n SER . 138 A 138 
A 139 1 n GLN . 139 A 139 
A 140 1 n GLN . 140 A 140 
A 141 1 n VAL . 141 A 141 
A 142 1 n MET . 142 A 142 
A 143 1 n THR . 143 A 143 
A 144 1 n PRO . 144 A 144 
A 145 1 n GLN . 145 A 145 
A 146 1 n GLY . 146 A 146 
A 147 1 n ARG . 147 A 147 
A 148 1 n GLY . 148 A 148 
A 149 1 n THR . 149 A 149 
A 150 1 n VAL . 150 A 150 
A 151 1 n ALA . 151 A 151 
A 152 1 n ALA . 152 A 152 
A 153 1 n ALA . 153 A 153 
A 154 1 n ALA . 154 A 154 
A 155 1 n ALA . 155 A 155 
A 156 1 n ALA . 156 A 156 
A 157 1 n ALA . 157 A 157 
A 158 1 n THR . 158 A 158 
A 159 1 n ALA . 159 A 159 
A 160 1 n SER . 160 A 160 
A 161 1 n ILE . 161 A 161 
A 162 1 n ALA . 162 A 162 
A 163 1 n GLY . 163 A 163 
A 164 1 n ALA . 164 A 164 
A 165 1 n PRO . 165 A 165 
A 166 1 n THR . 166 A 166 
A 167 1 n GLN . 167 A 167 
A 168 1 n TYR . 168 A 168 
A 169 1 n PRO . 169 A 169 
A 170 1 n PRO . 170 A 170 
A 171 1 n GLY . 171 A 171 
A 172 1 n ARG . 172 A 172 
A 173 1 n GLY . 173 A 173 
A 174 1 n GLY . 174 A 174 
A 175 1 n PRO . 175 A 175 
A 176 1 n PRO . 176 A 176 
A 177 1 n PRO . 177 A 177 
A 178 1 n PRO . 178 A 178 
A 179 1 n MET . 179 A 179 
A 180 1 n GLY . 180 A 180 
A 181 1 n ARG . 181 A 181 
A 182 1 n GLY . 182 A 182 
A 183 1 n ALA . 183 A 183 
A 184 1 n PRO . 184 A 184 
A 185 1 n PRO . 185 A 185 
A 186 1 n PRO . 186 A 186 
A 187 1 n GLY . 187 A 187 
A 188 1 n MET . 188 A 188 
A 189 1 n MET . 189 A 189 
A 190 1 n GLY . 190 A 190 
A 191 1 n PRO . 191 A 191 
A 192 1 n PRO . 192 A 192 
A 193 1 n PRO . 193 A 193 
A 194 1 n GLY . 194 A 194 
A 195 1 n MET . 195 A 195 
A 196 1 n ARG . 196 A 196 
A 197 1 n PRO . 197 A 197 
A 198 1 n PRO . 198 A 198 
A 199 1 n MET . 199 A 199 
A 200 1 n GLY . 200 A 200 
A 201 1 n PRO . 201 A 201 
A 202 1 n PRO . 202 A 202 
A 203 1 n MET . 203 A 203 
A 204 1 n GLY . 204 A 204 
A 205 1 n ILE . 205 A 205 
A 206 1 n PRO . 206 A 206 
A 207 1 n PRO . 207 A 207 
A 208 1 n GLY . 208 A 208 
A 209 1 n ARG . 209 A 209 
A 210 1 n GLY . 210 A 210 
A 211 1 n THR . 211 A 211 
A 212 1 n PRO . 212 A 212 
A 213 1 n MET . 213 A 213 
A 214 1 n GLY . 214 A 214 
A 215 1 n MET . 215 A 215 
A 216 1 n PRO . 216 A 216 
A 217 1 n PRO . 217 A 217 
A 218 1 n PRO . 218 A 218 
A 219 1 n GLY . 219 A 219 
A 220 1 n MET . 220 A 220 
A 221 1 n ARG . 221 A 221 
A 222 1 n PRO . 222 A 222 
A 223 1 n PRO . 223 A 223 
A 224 1 n PRO . 224 A 224 
A 225 1 n PRO . 225 A 225 
A 226 1 n GLY . 226 A 226 
A 227 1 n MET . 227 A 227 
A 228 1 n ARG . 228 A 228 
A 229 1 n GLY . 229 A 229 
A 230 1 n PRO . 230 A 230 
A 231 1 n PRO . 231 A 231 
A 232 1 n PRO . 232 A 232 
A 233 1 n PRO . 233 A 233 
A 234 1 n GLY . 234 A 234 
A 235 1 n MET . 235 A 235 
A 236 1 n ARG . 236 A 236 
A 237 1 n PRO . 237 A 237 
A 238 1 n PRO . 238 A 238 
A 239 1 n ARG . 239 A 239 
A 240 1 n PRO . 240 A 240 
B 1   2 n MET . 1   B 1   
B 2   2 n SER . 2   B 2   
B 3   2 n ILE . 3   B 3   
B 4   2 n GLY . 4   B 4   
B 5   2 n VAL . 5   B 5   
B 6   2 n PRO . 6   B 6   
B 7   2 n ILE . 7   B 7   
B 8   2 n LYS . 8   B 8   
B 9   2 n VAL . 9   B 9   
B 10  2 n LEU . 10  B 10  
B 11  2 n HIS . 11  B 11  
B 12  2 n GLU . 12  B 12  
B 13  2 n ALA . 13  B 13  
B 14  2 n GLU . 14  B 14  
B 15  2 n GLY . 15  B 15  
B 16  2 n HIS . 16  B 16  
B 17  2 n ILE . 17  B 17  
B 18  2 n VAL . 18  B 18  
B 19  2 n THR . 19  B 19  
B 20  2 n CYS . 20  B 20  
B 21  2 n GLU . 21  B 21  
B 22  2 n THR . 22  B 22  
B 23  2 n ASN . 23  B 23  
B 24  2 n THR . 24  B 24  
B 25  2 n GLY . 25  B 25  
B 26  2 n GLU . 26  B 26  
B 27  2 n VAL . 27  B 27  
B 28  2 n TYR . 28  B 28  
B 29  2 n ARG . 29  B 29  
B 30  2 n GLY . 30  B 30  
B 31  2 n LYS . 31  B 31  
B 32  2 n LEU . 32  B 32  
B 33  2 n ILE . 33  B 33  
B 34  2 n GLU . 34  B 34  
B 35  2 n ALA . 35  B 35  
B 36  2 n GLU . 36  B 36  
B 37  2 n ASP . 37  B 37  
B 38  2 n ASN . 38  B 38  
B 39  2 n MET . 39  B 39  
B 40  2 n ASN . 40  B 40  
B 41  2 n CYS . 41  B 41  
B 42  2 n GLN . 42  B 42  
B 43  2 n MET . 43  B 43  
B 44  2 n SER . 44  B 44  
B 45  2 n ASN . 45  B 45  
B 46  2 n ILE . 46  B 46  
B 47  2 n THR . 47  B 47  
B 48  2 n VAL . 48  B 48  
B 49  2 n THR . 49  B 49  
B 50  2 n TYR . 50  B 50  
B 51  2 n ARG . 51  B 51  
B 52  2 n ASP . 52  B 52  
B 53  2 n GLY . 53  B 53  
B 54  2 n ARG . 54  B 54  
B 55  2 n VAL . 55  B 55  
B 56  2 n ALA . 56  B 56  
B 57  2 n GLN . 57  B 57  
B 58  2 n LEU . 58  B 58  
B 59  2 n GLU . 59  B 59  
B 60  2 n GLN . 60  B 60  
B 61  2 n VAL . 61  B 61  
B 62  2 n TYR . 62  B 62  
B 63  2 n ILE . 63  B 63  
B 64  2 n ARG . 64  B 64  
B 65  2 n GLY . 65  B 65  
B 66  2 n SER . 66  B 66  
B 67  2 n LYS . 67  B 67  
B 68  2 n ILE . 68  B 68  
B 69  2 n ARG . 69  B 69  
B 70  2 n PHE . 70  B 70  
B 71  2 n LEU . 71  B 71  
B 72  2 n ILE . 72  B 72  
B 73  2 n LEU . 73  B 73  
B 74  2 n PRO . 74  B 74  
B 75  2 n ASP . 75  B 75  
B 76  2 n MET . 76  B 76  
B 77  2 n LEU . 77  B 77  
B 78  2 n LYS . 78  B 78  
B 79  2 n ASN . 79  B 79  
B 80  2 n ALA . 80  B 80  
B 81  2 n PRO . 81  B 81  
B 82  2 n MET . 82  B 82  
B 83  2 n LEU . 83  B 83  
B 84  2 n LYS . 84  B 84  
B 85  2 n SER . 85  B 85  
B 86  2 n MET . 86  B 86  
B 87  2 n LYS . 87  B 87  
B 88  2 n ASN . 88  B 88  
B 89  2 n LYS . 89  B 89  
B 90  2 n ASN . 90  B 90  
B 91  2 n GLN . 91  B 91  
B 92  2 n GLY . 92  B 92  
B 93  2 n SER . 93  B 93  
B 94  2 n GLY . 94  B 94  
B 95  2 n ALA . 95  B 95  
B 96  2 n GLY . 96  B 96  
B 97  2 n ARG . 97  B 97  
B 98  2 n GLY . 98  B 98  
B 99  2 n LYS . 99  B 99  
B 100 2 n ALA . 100 B 100 
B 101 2 n ALA . 101 B 101 
B 102 2 n ILE . 102 B 102 
B 103 2 n LEU . 103 B 103 
B 104 2 n LYS . 104 B 104 
B 105 2 n ALA . 105 B 105 
B 106 2 n GLN . 106 B 106 
B 107 2 n VAL . 107 B 107 
B 108 2 n ALA . 108 B 108 
B 109 2 n ALA . 109 B 109 
B 110 2 n ARG . 110 B 110 
B 111 2 n GLY . 111 B 111 
B 112 2 n ARG . 112 B 112 
B 113 2 n GLY . 113 B 113 
B 114 2 n ARG . 114 B 114 
B 115 2 n GLY . 115 B 115 
B 116 2 n MET . 116 B 116 
B 117 2 n GLY . 117 B 117 
B 118 2 n ARG . 118 B 118 
B 119 2 n GLY . 119 B 119 
B 120 2 n ASN . 120 B 120 
B 121 2 n ILE . 121 B 121 
B 122 2 n PHE . 122 B 122 
B 123 2 n GLN . 123 B 123 
B 124 2 n LYS . 124 B 124 
B 125 2 n ARG . 125 B 125 
B 126 2 n ARG . 126 B 126 
C 1   3 n MET . 1   C 1   
C 2   3 n LYS . 2   C 2   
C 3   3 n LEU . 3   C 3   
C 4   3 n VAL . 4   C 4   
C 5   3 n ARG . 5   C 5   
C 6   3 n PHE . 6   C 6   
C 7   3 n LEU . 7   C 7   
C 8   3 n MET . 8   C 8   
C 9   3 n LYS . 9   C 9   
C 10  3 n LEU . 10  C 10  
C 11  3 n SER . 11  C 11  
C 12  3 n HIS . 12  C 12  
C 13  3 n GLU . 13  C 13  
C 14  3 n THR . 14  C 14  
C 15  3 n VAL . 15  C 15  
C 16  3 n THR . 16  C 16  
C 17  3 n ILE . 17  C 17  
C 18  3 n GLU . 18  C 18  
C 19  3 n LEU . 19  C 19  
C 20  3 n LYS . 20  C 20  
C 21  3 n ASN . 21  C 21  
C 22  3 n GLY . 22  C 22  
C 23  3 n THR . 23  C 23  
C 24  3 n GLN . 24  C 24  
C 25  3 n VAL . 25  C 25  
C 26  3 n HIS . 26  C 26  
C 27  3 n GLY . 27  C 27  
C 28  3 n THR . 28  C 28  
C 29  3 n ILE . 29  C 29  
C 30  3 n THR . 30  C 30  
C 31  3 n GLY . 31  C 31  
C 32  3 n VAL . 32  C 32  
C 33  3 n ASP . 33  C 33  
C 34  3 n VAL . 34  C 34  
C 35  3 n SER . 35  C 35  
C 36  3 n MET . 36  C 36  
C 37  3 n ASN . 37  C 37  
C 38  3 n THR . 38  C 38  
C 39  3 n HIS . 39  C 39  
C 40  3 n LEU . 40  C 40  
C 41  3 n LYS . 41  C 41  
C 42  3 n ALA . 42  C 42  
C 43  3 n VAL . 43  C 43  
C 44  3 n LYS . 44  C 44  
C 45  3 n MET . 45  C 45  
C 46  3 n THR . 46  C 46  
C 47  3 n LEU . 47  C 47  
C 48  3 n LYS . 48  C 48  
C 49  3 n ASN . 49  C 49  
C 50  3 n ARG . 50  C 50  
C 51  3 n GLU . 51  C 51  
C 52  3 n PRO . 52  C 52  
C 53  3 n VAL . 53  C 53  
C 54  3 n GLN . 54  C 54  
C 55  3 n LEU . 55  C 55  
C 56  3 n GLU . 56  C 56  
C 57  3 n THR . 57  C 57  
C 58  3 n LEU . 58  C 58  
C 59  3 n SER . 59  C 59  
C 60  3 n ILE . 60  C 60  
C 61  3 n ARG . 61  C 61  
C 62  3 n GLY . 62  C 62  
C 63  3 n ASN . 63  C 63  
C 64  3 n ASN . 64  C 64  
C 65  3 n ILE . 65  C 65  
C 66  3 n ARG . 66  C 66  
C 67  3 n TYR . 67  C 67  
C 68  3 n PHE . 68  C 68  
C 69  3 n ILE . 69  C 69  
C 70  3 n LEU . 70  C 70  
C 71  3 n PRO . 71  C 71  
C 72  3 n ASP . 72  C 72  
C 73  3 n SER . 73  C 73  
C 74  3 n LEU . 74  C 74  
C 75  3 n PRO . 75  C 75  
C 76  3 n LEU . 76  C 76  
C 77  3 n ASP . 77  C 77  
C 78  3 n THR . 78  C 78  
C 79  3 n LEU . 79  C 79  
C 80  3 n LEU . 80  C 80  
C 81  3 n VAL . 81  C 81  
C 82  3 n ASP . 82  C 82  
C 83  3 n VAL . 83  C 83  
C 84  3 n GLU . 84  C 84  
C 85  3 n PRO . 85  C 85  
C 86  3 n LYS . 86  C 86  
C 87  3 n VAL . 87  C 87  
C 88  3 n LYS . 88  C 88  
C 89  3 n SER . 89  C 89  
C 90  3 n LYS . 90  C 90  
C 91  3 n LYS . 91  C 91  
C 92  3 n ARG . 92  C 92  
C 93  3 n GLU . 93  C 93  
C 94  3 n ALA . 94  C 94  
C 95  3 n VAL . 95  C 95  
C 96  3 n ALA . 96  C 96  
C 97  3 n GLY . 97  C 97  
C 98  3 n ARG . 98  C 98  
C 99  3 n GLY . 99  C 99  
C 100 3 n ARG . 100 C 100 
C 101 3 n GLY . 101 C 101 
C 102 3 n ARG . 102 C 102 
C 103 3 n GLY . 103 C 103 
C 104 3 n ARG . 104 C 104 
C 105 3 n GLY . 105 C 105 
C 106 3 n ARG . 106 C 106 
C 107 3 n GLY . 107 C 107 
C 108 3 n ARG . 108 C 108 
C 109 3 n GLY . 109 C 109 
C 110 3 n ARG . 110 C 110 
C 111 3 n GLY . 111 C 111 
C 112 3 n ARG . 112 C 112 
C 113 3 n GLY . 113 C 113 
C 114 3 n ARG . 114 C 114 
C 115 3 n GLY . 115 C 115 
C 116 3 n GLY . 116 C 116 
C 117 3 n PRO . 117 C 117 
C 118 3 n ARG . 118 C 118 
C 119 3 n ARG . 119 C 119 
D 1   4 n MET . 1   D 1   
D 2   4 n SER . 2   D 2   
D 3   4 n LEU . 3   D 3   
D 4   4 n LEU . 4   D 4   
D 5   4 n ASN . 5   D 5   
D 6   4 n LYS . 6   D 6   
D 7   4 n PRO . 7   D 7   
D 8   4 n LYS . 8   D 8   
D 9   4 n SER . 9   D 9   
D 10  4 n GLU . 10  D 10  
D 11  4 n MET . 11  D 11  
D 12  4 n THR . 12  D 12  
D 13  4 n PRO . 13  D 13  
D 14  4 n GLU . 14  D 14  
D 15  4 n GLU . 15  D 15  
D 16  4 n LEU . 16  D 16  
D 17  4 n GLN . 17  D 17  
D 18  4 n LYS . 18  D 18  
D 19  4 n ARG . 19  D 19  
D 20  4 n GLU . 20  D 20  
D 21  4 n GLU . 21  D 21  
D 22  4 n GLU . 22  D 22  
D 23  4 n GLU . 23  D 23  
D 24  4 n PHE . 24  D 24  
D 25  4 n ASN . 25  D 25  
D 26  4 n THR . 26  D 26  
D 27  4 n GLY . 27  D 27  
D 28  4 n PRO . 28  D 28  
D 29  4 n LEU . 29  D 29  
D 30  4 n SER . 30  D 30  
D 31  4 n VAL . 31  D 31  
D 32  4 n LEU . 32  D 32  
D 33  4 n THR . 33  D 33  
D 34  4 n GLN . 34  D 34  
D 35  4 n SER . 35  D 35  
D 36  4 n VAL . 36  D 36  
D 37  4 n LYS . 37  D 37  
D 38  4 n ASN . 38  D 38  
D 39  4 n ASN . 39  D 39  
D 40  4 n THR . 40  D 40  
D 41  4 n GLN . 41  D 41  
D 42  4 n VAL . 42  D 42  
D 43  4 n LEU . 43  D 43  
D 44  4 n ILE . 44  D 44  
D 45  4 n ASN . 45  D 45  
D 46  4 n CYS . 46  D 46  
D 47  4 n ARG . 47  D 47  
D 48  4 n ASN . 48  D 48  
D 49  4 n ASN . 49  D 49  
D 50  4 n LYS . 50  D 50  
D 51  4 n LYS . 51  D 51  
D 52  4 n LEU . 52  D 52  
D 53  4 n LEU . 53  D 53  
D 54  4 n GLY . 54  D 54  
D 55  4 n ARG . 55  D 55  
D 56  4 n VAL . 56  D 56  
D 57  4 n LYS . 57  D 57  
D 58  4 n ALA . 58  D 58  
D 59  4 n PHE . 59  D 59  
D 60  4 n ASP . 60  D 60  
D 61  4 n ARG . 61  D 61  
D 62  4 n HIS . 62  D 62  
D 63  4 n CYS . 63  D 63  
D 64  4 n ASN . 64  D 64  
D 65  4 n MET . 65  D 65  
D 66  4 n VAL . 66  D 66  
D 67  4 n LEU . 67  D 67  
D 68  4 n GLU . 68  D 68  
D 69  4 n ASN . 69  D 69  
D 70  4 n VAL . 70  D 70  
D 71  4 n LYS . 71  D 71  
D 72  4 n GLU . 72  D 72  
D 73  4 n MET . 73  D 73  
D 74  4 n TRP . 74  D 74  
D 75  4 n THR . 75  D 75  
D 76  4 n GLU . 76  D 76  
D 77  4 n VAL . 77  D 77  
D 78  4 n PRO . 78  D 78  
D 79  4 n LYS . 79  D 79  
D 80  4 n SER . 80  D 80  
D 81  4 n GLY . 81  D 81  
D 82  4 n LYS . 82  D 82  
D 83  4 n GLY . 83  D 83  
D 84  4 n LYS . 84  D 84  
D 85  4 n LYS . 85  D 85  
D 86  4 n LYS . 86  D 86  
D 87  4 n SER . 87  D 87  
D 88  4 n LYS . 88  D 88  
D 89  4 n PRO . 89  D 89  
D 90  4 n VAL . 90  D 90  
D 91  4 n ASN . 91  D 91  
D 92  4 n LYS . 92  D 92  
D 93  4 n ASP . 93  D 93  
D 94  4 n ARG . 94  D 94  
D 95  4 n TYR . 95  D 95  
D 96  4 n ILE . 96  D 96  
D 97  4 n SER . 97  D 97  
D 98  4 n LYS . 98  D 98  
D 99  4 n MET . 99  D 99  
D 100 4 n PHE . 100 D 100 
D 101 4 n LEU . 101 D 101 
D 102 4 n ARG . 102 D 102 
D 103 4 n GLY . 103 D 103 
D 104 4 n ASP . 104 D 104 
D 105 4 n SER . 105 D 105 
D 106 4 n VAL . 106 D 106 
D 107 4 n ILE . 107 D 107 
D 108 4 n VAL . 108 D 108 
D 109 4 n VAL . 109 D 109 
D 110 4 n LEU . 110 D 110 
D 111 4 n ARG . 111 D 111 
D 112 4 n ASN . 112 D 112 
D 113 4 n PRO . 113 D 113 
D 114 4 n LEU . 114 D 114 
D 115 4 n ILE . 115 D 115 
D 116 4 n ALA . 116 D 116 
D 117 4 n GLY . 117 D 117 
D 118 4 n LYS . 118 D 118 
E 1   5 n MET . 1   E 1   
E 2   5 n ALA . 2   E 2   
E 3   5 n TYR . 3   E 3   
E 4   5 n ARG . 4   E 4   
E 5   5 n GLY . 5   E 5   
E 6   5 n GLN . 6   E 6   
E 7   5 n GLY . 7   E 7   
E 8   5 n GLN . 8   E 8   
E 9   5 n LYS . 9   E 9   
E 10  5 n VAL . 10  E 10  
E 11  5 n GLN . 11  E 11  
E 12  5 n LYS . 12  E 12  
E 13  5 n VAL . 13  E 13  
E 14  5 n MET . 14  E 14  
E 15  5 n VAL . 15  E 15  
E 16  5 n GLN . 16  E 16  
E 17  5 n PRO . 17  E 17  
E 18  5 n ILE . 18  E 18  
E 19  5 n ASN . 19  E 19  
E 20  5 n LEU . 20  E 20  
E 21  5 n ILE . 21  E 21  
E 22  5 n PHE . 22  E 22  
E 23  5 n ARG . 23  E 23  
E 24  5 n TYR . 24  E 24  
E 25  5 n LEU . 25  E 25  
E 26  5 n GLN . 26  E 26  
E 27  5 n ASN . 27  E 27  
E 28  5 n ARG . 28  E 28  
E 29  5 n SER . 29  E 29  
E 30  5 n ARG . 30  E 30  
E 31  5 n ILE . 31  E 31  
E 32  5 n GLN . 32  E 32  
E 33  5 n VAL . 33  E 33  
E 34  5 n TRP . 34  E 34  
E 35  5 n LEU . 35  E 35  
E 36  5 n TYR . 36  E 36  
E 37  5 n GLU . 37  E 37  
E 38  5 n GLN . 38  E 38  
E 39  5 n VAL . 39  E 39  
E 40  5 n ASN . 40  E 40  
E 41  5 n MET . 41  E 41  
E 42  5 n ARG . 42  E 42  
E 43  5 n ILE . 43  E 43  
E 44  5 n GLU . 44  E 44  
E 45  5 n GLY . 45  E 45  
E 46  5 n CYS . 46  E 46  
E 47  5 n ILE . 47  E 47  
E 48  5 n ILE . 48  E 48  
E 49  5 n GLY . 49  E 49  
E 50  5 n PHE . 50  E 50  
E 51  5 n ASP . 51  E 51  
E 52  5 n GLU . 52  E 52  
E 53  5 n TYR . 53  E 53  
E 54  5 n MET . 54  E 54  
E 55  5 n ASN . 55  E 55  
E 56  5 n LEU . 56  E 56  
E 57  5 n VAL . 57  E 57  
E 58  5 n LEU . 58  E 58  
E 59  5 n ASP . 59  E 59  
E 60  5 n ASP . 60  E 60  
E 61  5 n ALA . 61  E 61  
E 62  5 n GLU . 62  E 62  
E 63  5 n GLU . 63  E 63  
E 64  5 n ILE . 64  E 64  
E 65  5 n HIS . 65  E 65  
E 66  5 n SER . 66  E 66  
E 67  5 n LYS . 67  E 67  
E 68  5 n THR . 68  E 68  
E 69  5 n LYS . 69  E 69  
E 70  5 n SER . 70  E 70  
E 71  5 n ARG . 71  E 71  
E 72  5 n LYS . 72  E 72  
E 73  5 n GLN . 73  E 73  
E 74  5 n LEU . 74  E 74  
E 75  5 n GLY . 75  E 75  
E 76  5 n ARG . 76  E 76  
E 77  5 n ILE . 77  E 77  
E 78  5 n MET . 78  E 78  
E 79  5 n LEU . 79  E 79  
E 80  5 n LYS . 80  E 80  
E 81  5 n GLY . 81  E 81  
E 82  5 n ASP . 82  E 82  
E 83  5 n ASN . 83  E 83  
E 84  5 n ILE . 84  E 84  
E 85  5 n THR . 85  E 85  
E 86  5 n LEU . 86  E 86  
E 87  5 n LEU . 87  E 87  
E 88  5 n GLN . 88  E 88  
E 89  5 n SER . 89  E 89  
E 90  5 n VAL . 90  E 90  
E 91  5 n SER . 91  E 91  
E 92  5 n ASN . 92  E 92  
F 1   6 n MET . 1   F 1   
F 2   6 n SER . 2   F 2   
F 3   6 n LYS . 3   F 3   
F 4   6 n ALA . 4   F 4   
F 5   6 n HIS . 5   F 5   
F 6   6 n PRO . 6   F 6   
F 7   6 n PRO . 7   F 7   
F 8   6 n GLU . 8   F 8   
F 9   6 n LEU . 9   F 9   
F 10  6 n LYS . 10  F 10  
F 11  6 n LYS . 11  F 11  
F 12  6 n PHE . 12  F 12  
F 13  6 n MET . 13  F 13  
F 14  6 n ASP . 14  F 14  
F 15  6 n LYS . 15  F 15  
F 16  6 n LYS . 16  F 16  
F 17  6 n LEU . 17  F 17  
F 18  6 n SER . 18  F 18  
F 19  6 n LEU . 19  F 19  
F 20  6 n LYS . 20  F 20  
F 21  6 n LEU . 21  F 21  
F 22  6 n ASN . 22  F 22  
F 23  6 n GLY . 23  F 23  
F 24  6 n GLY . 24  F 24  
F 25  6 n ARG . 25  F 25  
F 26  6 n HIS . 26  F 26  
F 27  6 n VAL . 27  F 27  
F 28  6 n GLN . 28  F 28  
F 29  6 n GLY . 29  F 29  
F 30  6 n ILE . 30  F 30  
F 31  6 n LEU . 31  F 31  
F 32  6 n ARG . 32  F 32  
F 33  6 n GLY . 33  F 33  
F 34  6 n PHE . 34  F 34  
F 35  6 n ASP . 35  F 35  
F 36  6 n PRO . 36  F 36  
F 37  6 n PHE . 37  F 37  
F 38  6 n MET . 38  F 38  
F 39  6 n ASN . 39  F 39  
F 40  6 n LEU . 40  F 40  
F 41  6 n VAL . 41  F 41  
F 42  6 n ILE . 42  F 42  
F 43  6 n ASP . 43  F 43  
F 44  6 n GLU . 44  F 44  
F 45  6 n CYS . 45  F 45  
F 46  6 n VAL . 46  F 46  
F 47  6 n GLU . 47  F 47  
F 48  6 n MET . 48  F 48  
F 49  6 n ALA . 49  F 49  
F 50  6 n THR . 50  F 50  
F 51  6 n SER . 51  F 51  
F 52  6 n GLY . 52  F 52  
F 53  6 n GLN . 53  F 53  
F 54  6 n GLN . 54  F 54  
F 55  6 n ASN . 55  F 55  
F 56  6 n ASN . 56  F 56  
F 57  6 n ILE . 57  F 57  
F 58  6 n GLY . 58  F 58  
F 59  6 n MET . 59  F 59  
F 60  6 n VAL . 60  F 60  
F 61  6 n VAL . 61  F 61  
F 62  6 n ILE . 62  F 62  
F 63  6 n ARG . 63  F 63  
F 64  6 n GLY . 64  F 64  
F 65  6 n ASN . 65  F 65  
F 66  6 n SER . 66  F 66  
F 67  6 n ILE . 67  F 67  
F 68  6 n ILE . 68  F 68  
F 69  6 n MET . 69  F 69  
F 70  6 n LEU . 70  F 70  
F 71  6 n GLU . 71  F 71  
F 72  6 n ALA . 72  F 72  
F 73  6 n LEU . 73  F 73  
F 74  6 n GLU . 74  F 74  
F 75  6 n ARG . 75  F 75  
F 76  6 n VAL . 76  F 76  
G 1   7 n MET . 1   G 1   
G 2   7 n SER . 2   G 2   
G 3   7 n LEU . 3   G 3   
G 4   7 n PRO . 4   G 4   
G 5   7 n LEU . 5   G 5   
G 6   7 n ASN . 6   G 6   
G 7   7 n PRO . 7   G 7   
G 8   7 n LYS . 8   G 8   
G 9   7 n PRO . 9   G 9   
G 10  7 n PHE . 10  G 10  
G 11  7 n LEU . 11  G 11  
G 12  7 n ASN . 12  G 12  
G 13  7 n GLY . 13  G 13  
G 14  7 n LEU . 14  G 14  
G 15  7 n THR . 15  G 15  
G 16  7 n GLY . 16  G 16  
G 17  7 n LYS . 17  G 17  
G 18  7 n PRO . 18  G 18  
G 19  7 n VAL . 19  G 19  
G 20  7 n MET . 20  G 20  
G 21  7 n VAL . 21  G 21  
G 22  7 n LYS . 22  G 22  
G 23  7 n LEU . 23  G 23  
G 24  7 n LYS . 24  G 24  
G 25  7 n TRP . 25  G 25  
G 26  7 n GLY . 26  G 26  
G 27  7 n MET . 27  G 27  
G 28  7 n GLU . 28  G 28  
G 29  7 n TYR . 29  G 29  
G 30  7 n LYS . 30  G 30  
G 31  7 n GLY . 31  G 31  
G 32  7 n TYR . 32  G 32  
G 33  7 n LEU . 33  G 33  
G 34  7 n VAL . 34  G 34  
G 35  7 n SER . 35  G 35  
G 36  7 n VAL . 36  G 36  
G 37  7 n ASP . 37  G 37  
G 38  7 n GLY . 38  G 38  
G 39  7 n TYR . 39  G 39  
G 40  7 n MET . 40  G 40  
G 41  7 n ASN . 41  G 41  
G 42  7 n MET . 42  G 42  
G 43  7 n GLN . 43  G 43  
G 44  7 n LEU . 44  G 44  
G 45  7 n ALA . 45  G 45  
G 46  7 n ASN . 46  G 46  
G 47  7 n THR . 47  G 47  
G 48  7 n GLU . 48  G 48  
G 49  7 n GLU . 49  G 49  
G 50  7 n TYR . 50  G 50  
G 51  7 n ILE . 51  G 51  
G 52  7 n ASP . 52  G 52  
G 53  7 n GLY . 53  G 53  
G 54  7 n ALA . 54  G 54  
G 55  7 n LEU . 55  G 55  
G 56  7 n SER . 56  G 56  
G 57  7 n GLY . 57  G 57  
G 58  7 n HIS . 58  G 58  
G 59  7 n LEU . 59  G 59  
G 60  7 n GLY . 60  G 60  
G 61  7 n GLU . 61  G 61  
G 62  7 n VAL . 62  G 62  
G 63  7 n LEU . 63  G 63  
G 64  7 n ILE . 64  G 64  
G 65  7 n ARG . 65  G 65  
G 66  7 n CYS . 66  G 66  
G 67  7 n ASN . 67  G 67  
G 68  7 n ASN . 68  G 68  
G 69  7 n VAL . 69  G 69  
G 70  7 n LEU . 70  G 70  
G 71  7 n TYR . 71  G 71  
G 72  7 n ILE . 72  G 72  
G 73  7 n ARG . 73  G 73  
G 74  7 n GLY . 74  G 74  
G 75  7 n VAL . 75  G 75  
G 76  7 n GLU . 76  G 76  
G 77  7 n GLU . 77  G 77  
G 78  7 n GLU . 78  G 78  
G 79  7 n GLU . 79  G 79  
G 80  7 n GLU . 80  G 80  
G 81  7 n ASP . 81  G 81  
G 82  7 n GLY . 82  G 82  
G 83  7 n GLU . 83  G 83  
G 84  7 n MET . 84  G 84  
G 85  7 n ARG . 85  G 85  
G 86  7 n GLU . 86  G 86  
#
_software.classification other
_software.date           ?
_software.description    "Structure prediction"
_software.name           AlphaFold
_software.pdbx_ordinal   1
_software.type           package
_software.version        "AlphaFold-beta-20231127 (fb0b9d13-0bdd-4522-ba5f-0ee1f426d085 @ 2025-02-06 05:21:01)"
#
loop_
_struct_asym.entity_id
_struct_asym.id
1 A 
2 B 
3 C 
4 D 
5 E 
6 F 
7 G 
#
loop_
_atom_site.group_PDB
_atom_site.id
_atom_site.type_symbol
_atom_site.label_atom_id
_atom_site.label_alt_id
_atom_site.label_comp_id
_atom_site.label_asym_id
_atom_site.label_entity_id
_atom_site.label_seq_id
_atom_site.pdbx_PDB_ins_code
_atom_site.Cartn_x
_atom_site.Cartn_y
_atom_site.Cartn_z
_atom_site.occupancy
_atom_site.B_iso_or_equiv
_atom_site.auth_seq_id
_atom_site.auth_asym_id
_atom_site.pdbx_PDB_model_num
ATOM 1    N N   . MET A 1 1   ? 12.611  20.719  -11.377 1.00 29.16 1   A 1 
ATOM 2    C CA  . MET A 1 1   ? 11.956  20.633  -10.060 1.00 31.25 1   A 1 
ATOM 3    C C   . MET A 1 1   ? 11.293  19.272  -9.990  1.00 32.78 1   A 1 
ATOM 4    O O   . MET A 1 1   ? 10.598  18.918  -10.926 1.00 29.83 1   A 1 
ATOM 5    C CB  . MET A 1 1   ? 10.903  21.719  -9.864  1.00 29.20 1   A 1 
ATOM 6    C CG  . MET A 1 1   ? 11.519  23.094  -9.603  1.00 27.75 1   A 1 
ATOM 7    S SD  . MET A 1 1   ? 10.266  24.360  -9.282  1.00 24.78 1   A 1 
ATOM 8    C CE  . MET A 1 1   ? 11.321  25.811  -9.054  1.00 22.29 1   A 1 
ATOM 9    N N   . THR A 1 2   ? 11.538  18.514  -8.942  1.00 43.79 2   A 1 
ATOM 10   C CA  . THR A 1 2   ? 10.795  17.282  -8.682  1.00 44.87 2   A 1 
ATOM 11   C C   . THR A 1 2   ? 9.343   17.687  -8.496  1.00 46.19 2   A 1 
ATOM 12   O O   . THR A 1 2   ? 8.978   18.220  -7.455  1.00 42.21 2   A 1 
ATOM 13   C CB  . THR A 1 2   ? 11.318  16.595  -7.418  1.00 40.11 2   A 1 
ATOM 14   O OG1 . THR A 1 2   ? 11.554  17.544  -6.404  1.00 36.58 2   A 1 
ATOM 15   C CG2 . THR A 1 2   ? 12.633  15.870  -7.694  1.00 34.15 2   A 1 
ATOM 16   N N   . VAL A 1 3   ? 8.562   17.550  -9.550  1.00 45.32 3   A 1 
ATOM 17   C CA  . VAL A 1 3   ? 7.157   17.928  -9.532  1.00 44.39 3   A 1 
ATOM 18   C C   . VAL A 1 3   ? 6.540   17.052  -8.456  1.00 45.89 3   A 1 
ATOM 19   O O   . VAL A 1 3   ? 6.490   15.836  -8.615  1.00 43.30 3   A 1 
ATOM 20   C CB  . VAL A 1 3   ? 6.521   17.725  -10.911 1.00 40.32 3   A 1 
ATOM 21   C CG1 . VAL A 1 3   ? 5.086   18.209  -10.884 1.00 36.27 3   A 1 
ATOM 22   C CG2 . VAL A 1 3   ? 7.248   18.535  -11.992 1.00 37.00 3   A 1 
ATOM 23   N N   . GLY A 1 4   ? 6.239   17.643  -7.296  1.00 52.45 4   A 1 
ATOM 24   C CA  . GLY A 1 4   ? 5.918   16.890  -6.094  1.00 51.90 4   A 1 
ATOM 25   C C   . GLY A 1 4   ? 4.774   15.930  -6.397  1.00 55.55 4   A 1 
ATOM 26   O O   . GLY A 1 4   ? 3.900   16.241  -7.194  1.00 51.41 4   A 1 
ATOM 27   N N   . LYS A 1 5   ? 4.762   14.798  -5.702  1.00 56.16 5   A 1 
ATOM 28   C CA  . LYS A 1 5   ? 3.703   13.750  -5.727  1.00 56.05 5   A 1 
ATOM 29   C C   . LYS A 1 5   ? 2.294   14.300  -6.014  1.00 58.42 5   A 1 
ATOM 30   O O   . LYS A 1 5   ? 1.529   13.740  -6.787  1.00 53.43 5   A 1 
ATOM 31   C CB  . LYS A 1 5   ? 3.692   13.099  -4.327  1.00 50.96 5   A 1 
ATOM 32   C CG  . LYS A 1 5   ? 3.847   11.588  -4.372  1.00 47.42 5   A 1 
ATOM 33   C CD  . LYS A 1 5   ? 3.930   11.000  -2.961  1.00 44.20 5   A 1 
ATOM 34   C CE  . LYS A 1 5   ? 4.098   9.486   -3.063  1.00 40.48 5   A 1 
ATOM 35   N NZ  . LYS A 1 5   ? 4.337   8.839   -1.763  1.00 37.95 5   A 1 
ATOM 36   N N   . SER A 1 6   ? 1.965   15.438  -5.395  1.00 62.25 6   A 1 
ATOM 37   C CA  . SER A 1 6   ? 0.710   16.147  -5.500  1.00 65.12 6   A 1 
ATOM 38   C C   . SER A 1 6   ? 0.406   16.657  -6.911  1.00 71.54 6   A 1 
ATOM 39   O O   . SER A 1 6   ? -0.718  16.492  -7.352  1.00 64.50 6   A 1 
ATOM 40   C CB  . SER A 1 6   ? 0.706   17.313  -4.513  1.00 56.38 6   A 1 
ATOM 41   O OG  . SER A 1 6   ? 1.708   18.258  -4.835  1.00 50.91 6   A 1 
ATOM 42   N N   . SER A 1 7   ? 1.340   17.274  -7.623  1.00 71.32 7   A 1 
ATOM 43   C CA  . SER A 1 7   ? 0.972   18.020  -8.837  1.00 74.96 7   A 1 
ATOM 44   C C   . SER A 1 7   ? 0.455   17.125  -9.964  1.00 80.68 7   A 1 
ATOM 45   O O   . SER A 1 7   ? -0.564  17.451  -10.567 1.00 74.98 7   A 1 
ATOM 46   C CB  . SER A 1 7   ? 2.108   18.941  -9.312  1.00 65.54 7   A 1 
ATOM 47   O OG  . SER A 1 7   ? 2.564   18.615  -10.603 1.00 58.51 7   A 1 
ATOM 48   N N   . LYS A 1 8   ? 1.115   15.992  -10.243 1.00 83.62 8   A 1 
ATOM 49   C CA  . LYS A 1 8   ? 0.686   15.086  -11.314 1.00 86.05 8   A 1 
ATOM 50   C C   . LYS A 1 8   ? -0.639  14.406  -10.998 1.00 88.71 8   A 1 
ATOM 51   O O   . LYS A 1 8   ? -1.518  14.376  -11.843 1.00 84.34 8   A 1 
ATOM 52   C CB  . LYS A 1 8   ? 1.786   14.045  -11.609 1.00 80.96 8   A 1 
ATOM 53   C CG  . LYS A 1 8   ? 3.008   14.630  -12.337 1.00 77.31 8   A 1 
ATOM 54   C CD  . LYS A 1 8   ? 2.654   15.062  -13.762 1.00 70.95 8   A 1 
ATOM 55   C CE  . LYS A 1 8   ? 3.874   15.575  -14.516 1.00 65.82 8   A 1 
ATOM 56   N NZ  . LYS A 1 8   ? 3.533   15.935  -15.908 1.00 59.41 8   A 1 
ATOM 57   N N   . MET A 1 9   ? -0.823  13.945  -9.767  1.00 89.35 9   A 1 
ATOM 58   C CA  . MET A 1 9   ? -2.099  13.376  -9.344  1.00 91.42 9   A 1 
ATOM 59   C C   . MET A 1 9   ? -3.212  14.431  -9.280  1.00 93.29 9   A 1 
ATOM 60   O O   . MET A 1 9   ? -4.334  14.141  -9.663  1.00 91.00 9   A 1 
ATOM 61   C CB  . MET A 1 9   ? -1.937  12.685  -7.982  1.00 88.69 9   A 1 
ATOM 62   C CG  . MET A 1 9   ? -1.078  11.423  -8.063  1.00 84.98 9   A 1 
ATOM 63   S SD  . MET A 1 9   ? -1.669  10.118  -9.176  1.00 83.32 9   A 1 
ATOM 64   C CE  . MET A 1 9   ? -3.234  9.676   -8.401  1.00 73.21 9   A 1 
ATOM 65   N N   . LEU A 1 10  ? -2.909  15.660  -8.864  1.00 90.92 10  A 1 
ATOM 66   C CA  . LEU A 1 10  ? -3.873  16.762  -8.841  1.00 91.00 10  A 1 
ATOM 67   C C   . LEU A 1 10  ? -4.380  17.141  -10.231 1.00 91.65 10  A 1 
ATOM 68   O O   . LEU A 1 10  ? -5.511  17.601  -10.349 1.00 89.35 10  A 1 
ATOM 69   C CB  . LEU A 1 10  ? -3.263  17.999  -8.162  1.00 89.08 10  A 1 
ATOM 70   C CG  . LEU A 1 10  ? -3.232  17.946  -6.628  1.00 82.26 10  A 1 
ATOM 71   C CD1 . LEU A 1 10  ? -2.331  19.058  -6.095  1.00 76.82 10  A 1 
ATOM 72   C CD2 . LEU A 1 10  ? -4.617  18.143  -6.013  1.00 76.19 10  A 1 
ATOM 73   N N   . GLN A 1 11  ? -3.587  16.942  -11.288 1.00 91.51 11  A 1 
ATOM 74   C CA  . GLN A 1 11  ? -4.036  17.180  -12.666 1.00 91.26 11  A 1 
ATOM 75   C C   . GLN A 1 11  ? -5.167  16.240  -13.088 1.00 92.08 11  A 1 
ATOM 76   O O   . GLN A 1 11  ? -5.952  16.591  -13.961 1.00 89.11 11  A 1 
ATOM 77   C CB  . GLN A 1 11  ? -2.852  17.025  -13.636 1.00 88.63 11  A 1 
ATOM 78   C CG  . GLN A 1 11  ? -1.919  18.233  -13.562 1.00 78.78 11  A 1 
ATOM 79   C CD  . GLN A 1 11  ? -0.648  18.089  -14.409 1.00 71.84 11  A 1 
ATOM 80   O OE1 . GLN A 1 11  ? -0.238  17.027  -14.857 1.00 63.88 11  A 1 
ATOM 81   N NE2 . GLN A 1 11  ? 0.036   19.181  -14.645 1.00 60.68 11  A 1 
ATOM 82   N N   . HIS A 1 12  ? -5.276  15.069  -12.465 1.00 93.05 12  A 1 
ATOM 83   C CA  . HIS A 1 12  ? -6.300  14.076  -12.772 1.00 93.36 12  A 1 
ATOM 84   C C   . HIS A 1 12  ? -7.539  14.168  -11.865 1.00 94.10 12  A 1 
ATOM 85   O O   . HIS A 1 12  ? -8.478  13.398  -12.052 1.00 91.52 12  A 1 
ATOM 86   C CB  . HIS A 1 12  ? -5.657  12.686  -12.740 1.00 92.12 12  A 1 
ATOM 87   C CG  . HIS A 1 12  ? -4.535  12.527  -13.732 1.00 91.54 12  A 1 
ATOM 88   N ND1 . HIS A 1 12  ? -4.599  12.788  -15.081 1.00 78.86 12  A 1 
ATOM 89   C CD2 . HIS A 1 12  ? -3.246  12.135  -13.469 1.00 79.12 12  A 1 
ATOM 90   C CE1 . HIS A 1 12  ? -3.386  12.544  -15.617 1.00 80.70 12  A 1 
ATOM 91   N NE2 . HIS A 1 12  ? -2.539  12.150  -14.669 1.00 82.58 12  A 1 
ATOM 92   N N   . ILE A 1 13  ? -7.568  15.081  -10.899 1.00 93.01 13  A 1 
ATOM 93   C CA  . ILE A 1 13  ? -8.745  15.293  -10.049 1.00 93.47 13  A 1 
ATOM 94   C C   . ILE A 1 13  ? -9.951  15.691  -10.909 1.00 93.92 13  A 1 
ATOM 95   O O   . ILE A 1 13  ? -9.831  16.472  -11.847 1.00 91.96 13  A 1 
ATOM 96   C CB  . ILE A 1 13  ? -8.451  16.321  -8.932  1.00 92.25 13  A 1 
ATOM 97   C CG1 . ILE A 1 13  ? -7.441  15.772  -7.905  1.00 86.69 13  A 1 
ATOM 98   C CG2 . ILE A 1 13  ? -9.725  16.790  -8.205  1.00 86.90 13  A 1 
ATOM 99   C CD1 . ILE A 1 13  ? -7.950  14.649  -6.994  1.00 77.95 13  A 1 
ATOM 100  N N   . ASP A 1 14  ? -11.104 15.152  -10.553 1.00 93.31 14  A 1 
ATOM 101  C CA  . ASP A 1 14  ? -12.389 15.238  -11.241 1.00 93.72 14  A 1 
ATOM 102  C C   . ASP A 1 14  ? -12.480 14.507  -12.598 1.00 94.27 14  A 1 
ATOM 103  O O   . ASP A 1 14  ? -13.588 14.369  -13.113 1.00 91.15 14  A 1 
ATOM 104  C CB  . ASP A 1 14  ? -12.909 16.683  -11.317 1.00 91.92 14  A 1 
ATOM 105  C CG  . ASP A 1 14  ? -13.321 17.262  -9.958  1.00 87.91 14  A 1 
ATOM 106  O OD1 . ASP A 1 14  ? -13.989 16.555  -9.174  1.00 80.98 14  A 1 
ATOM 107  O OD2 . ASP A 1 14  ? -13.078 18.472  -9.717  1.00 80.29 14  A 1 
ATOM 108  N N   . TYR A 1 15  ? -11.384 13.968  -13.146 1.00 94.67 15  A 1 
ATOM 109  C CA  . TYR A 1 15  ? -11.437 13.163  -14.367 1.00 95.16 15  A 1 
ATOM 110  C C   . TYR A 1 15  ? -12.060 11.787  -14.109 1.00 95.33 15  A 1 
ATOM 111  O O   . TYR A 1 15  ? -11.976 11.227  -13.012 1.00 93.32 15  A 1 
ATOM 112  C CB  . TYR A 1 15  ? -10.041 13.028  -14.998 1.00 94.63 15  A 1 
ATOM 113  C CG  . TYR A 1 15  ? -9.586  14.264  -15.754 1.00 94.18 15  A 1 
ATOM 114  C CD1 . TYR A 1 15  ? -9.532  14.258  -17.160 1.00 88.52 15  A 1 
ATOM 115  C CD2 . TYR A 1 15  ? -9.227  15.439  -15.067 1.00 87.95 15  A 1 
ATOM 116  C CE1 . TYR A 1 15  ? -9.132  15.399  -17.865 1.00 86.59 15  A 1 
ATOM 117  C CE2 . TYR A 1 15  ? -8.837  16.596  -15.762 1.00 87.06 15  A 1 
ATOM 118  C CZ  . TYR A 1 15  ? -8.793  16.565  -17.164 1.00 89.25 15  A 1 
ATOM 119  O OH  . TYR A 1 15  ? -8.416  17.700  -17.849 1.00 87.90 15  A 1 
ATOM 120  N N   . ARG A 1 16  ? -12.676 11.196  -15.149 1.00 95.98 16  A 1 
ATOM 121  C CA  . ARG A 1 16  ? -12.995 9.769   -15.183 1.00 96.20 16  A 1 
ATOM 122  C C   . ARG A 1 16  ? -11.692 8.984   -15.329 1.00 96.49 16  A 1 
ATOM 123  O O   . ARG A 1 16  ? -10.996 9.127   -16.331 1.00 94.46 16  A 1 
ATOM 124  C CB  . ARG A 1 16  ? -13.970 9.445   -16.332 1.00 95.10 16  A 1 
ATOM 125  C CG  . ARG A 1 16  ? -15.388 9.983   -16.115 1.00 89.33 16  A 1 
ATOM 126  C CD  . ARG A 1 16  ? -16.247 9.141   -15.150 1.00 88.34 16  A 1 
ATOM 127  N NE  . ARG A 1 16  ? -16.619 7.836   -15.738 1.00 86.60 16  A 1 
ATOM 128  C CZ  . ARG A 1 16  ? -17.432 6.931   -15.181 1.00 86.61 16  A 1 
ATOM 129  N NH1 . ARG A 1 16  ? -18.006 7.127   -14.027 1.00 76.30 16  A 1 
ATOM 130  N NH2 . ARG A 1 16  ? -17.694 5.813   -15.780 1.00 79.98 16  A 1 
ATOM 131  N N   . MET A 1 17  ? -11.367 8.174   -14.344 1.00 96.58 17  A 1 
ATOM 132  C CA  . MET A 1 17  ? -10.127 7.402   -14.288 1.00 96.92 17  A 1 
ATOM 133  C C   . MET A 1 17  ? -10.415 5.905   -14.354 1.00 97.44 17  A 1 
ATOM 134  O O   . MET A 1 17  ? -11.268 5.406   -13.623 1.00 96.19 17  A 1 
ATOM 135  C CB  . MET A 1 17  ? -9.346  7.751   -13.019 1.00 96.14 17  A 1 
ATOM 136  C CG  . MET A 1 17  ? -8.883  9.216   -12.965 1.00 92.78 17  A 1 
ATOM 137  S SD  . MET A 1 17  ? -7.718  9.737   -14.252 1.00 91.01 17  A 1 
ATOM 138  C CE  . MET A 1 17  ? -6.259  8.766   -13.818 1.00 83.24 17  A 1 
ATOM 139  N N   . ARG A 1 18  ? -9.656  5.177   -15.185 1.00 97.18 18  A 1 
ATOM 140  C CA  . ARG A 1 18  ? -9.604  3.717   -15.232 1.00 97.07 18  A 1 
ATOM 141  C C   . ARG A 1 18  ? -8.482  3.234   -14.315 1.00 97.18 18  A 1 
ATOM 142  O O   . ARG A 1 18  ? -7.310  3.477   -14.581 1.00 95.91 18  A 1 
ATOM 143  C CB  . ARG A 1 18  ? -9.432  3.272   -16.694 1.00 95.97 18  A 1 
ATOM 144  C CG  . ARG A 1 18  ? -9.312  1.748   -16.845 1.00 93.64 18  A 1 
ATOM 145  C CD  . ARG A 1 18  ? -9.037  1.364   -18.307 1.00 91.86 18  A 1 
ATOM 146  N NE  . ARG A 1 18  ? -10.200 1.655   -19.167 1.00 87.36 18  A 1 
ATOM 147  C CZ  . ARG A 1 18  ? -11.152 0.836   -19.576 1.00 85.51 18  A 1 
ATOM 148  N NH1 . ARG A 1 18  ? -11.134 -0.436  -19.314 1.00 75.28 18  A 1 
ATOM 149  N NH2 . ARG A 1 18  ? -12.145 1.287   -20.266 1.00 80.06 18  A 1 
ATOM 150  N N   . CYS A 1 19  ? -8.842  2.536   -13.236 1.00 97.36 19  A 1 
ATOM 151  C CA  . CYS A 1 19  ? -7.925  1.988   -12.241 1.00 97.30 19  A 1 
ATOM 152  C C   . CYS A 1 19  ? -7.842  0.471   -12.397 1.00 97.58 19  A 1 
ATOM 153  O O   . CYS A 1 19  ? -8.861  -0.207  -12.319 1.00 96.17 19  A 1 
ATOM 154  C CB  . CYS A 1 19  ? -8.423  2.372   -10.842 1.00 96.75 19  A 1 
ATOM 155  S SG  . CYS A 1 19  ? -8.596  4.175   -10.676 1.00 93.18 19  A 1 
ATOM 156  N N   . ILE A 1 20  ? -6.636  -0.064  -12.582 1.00 97.29 20  A 1 
ATOM 157  C CA  . ILE A 1 20  ? -6.392  -1.514  -12.626 1.00 97.16 20  A 1 
ATOM 158  C C   . ILE A 1 20  ? -5.979  -1.967  -11.223 1.00 97.36 20  A 1 
ATOM 159  O O   . ILE A 1 20  ? -5.052  -1.412  -10.634 1.00 96.40 20  A 1 
ATOM 160  C CB  . ILE A 1 20  ? -5.354  -1.890  -13.702 1.00 96.26 20  A 1 
ATOM 161  C CG1 . ILE A 1 20  ? -5.795  -1.371  -15.086 1.00 92.82 20  A 1 
ATOM 162  C CG2 . ILE A 1 20  ? -5.138  -3.414  -13.725 1.00 91.69 20  A 1 
ATOM 163  C CD1 . ILE A 1 20  ? -4.782  -1.619  -16.224 1.00 78.95 20  A 1 
ATOM 164  N N   . LEU A 1 21  ? -6.663  -2.994  -10.698 1.00 97.35 21  A 1 
ATOM 165  C CA  . LEU A 1 21  ? -6.400  -3.596  -9.399  1.00 97.40 21  A 1 
ATOM 166  C C   . LEU A 1 21  ? -5.446  -4.791  -9.530  1.00 96.94 21  A 1 
ATOM 167  O O   . LEU A 1 21  ? -5.266  -5.356  -10.606 1.00 95.07 21  A 1 
ATOM 168  C CB  . LEU A 1 21  ? -7.716  -4.001  -8.721  1.00 97.17 21  A 1 
ATOM 169  C CG  . LEU A 1 21  ? -8.506  -2.847  -8.064  1.00 95.35 21  A 1 
ATOM 170  C CD1 . LEU A 1 21  ? -9.152  -1.907  -9.076  1.00 89.33 21  A 1 
ATOM 171  C CD2 . LEU A 1 21  ? -9.615  -3.423  -7.181  1.00 88.40 21  A 1 
ATOM 172  N N   . GLN A 1 22  ? -4.859  -5.220  -8.401  1.00 96.33 22  A 1 
ATOM 173  C CA  . GLN A 1 22  ? -3.936  -6.356  -8.360  1.00 95.68 22  A 1 
ATOM 174  C C   . GLN A 1 22  ? -4.580  -7.686  -8.783  1.00 94.88 22  A 1 
ATOM 175  O O   . GLN A 1 22  ? -3.895  -8.545  -9.330  1.00 90.18 22  A 1 
ATOM 176  C CB  . GLN A 1 22  ? -3.354  -6.516  -6.950  1.00 94.06 22  A 1 
ATOM 177  C CG  . GLN A 1 22  ? -2.344  -5.411  -6.615  1.00 87.61 22  A 1 
ATOM 178  C CD  . GLN A 1 22  ? -1.578  -5.677  -5.313  1.00 85.45 22  A 1 
ATOM 179  O OE1 . GLN A 1 22  ? -1.833  -6.605  -4.580  1.00 76.37 22  A 1 
ATOM 180  N NE2 . GLN A 1 22  ? -0.580  -4.876  -5.015  1.00 73.03 22  A 1 
ATOM 181  N N   . ASP A 1 23  ? -5.870  -7.860  -8.558  1.00 95.19 23  A 1 
ATOM 182  C CA  . ASP A 1 23  ? -6.623  -9.056  -8.961  1.00 94.28 23  A 1 
ATOM 183  C C   . ASP A 1 23  ? -7.097  -9.022  -10.432 1.00 93.94 23  A 1 
ATOM 184  O O   . ASP A 1 23  ? -7.780  -9.937  -10.886 1.00 89.05 23  A 1 
ATOM 185  C CB  . ASP A 1 23  ? -7.774  -9.296  -7.970  1.00 92.13 23  A 1 
ATOM 186  C CG  . ASP A 1 23  ? -8.860  -8.210  -7.982  1.00 90.15 23  A 1 
ATOM 187  O OD1 . ASP A 1 23  ? -8.758  -7.229  -8.741  1.00 83.18 23  A 1 
ATOM 188  O OD2 . ASP A 1 23  ? -9.810  -8.362  -7.185  1.00 84.73 23  A 1 
ATOM 189  N N   . GLY A 1 24  ? -6.710  -7.987  -11.180 1.00 93.95 24  A 1 
ATOM 190  C CA  . GLY A 1 24  ? -7.061  -7.810  -12.586 1.00 93.29 24  A 1 
ATOM 191  C C   . GLY A 1 24  ? -8.416  -7.156  -12.845 1.00 93.94 24  A 1 
ATOM 192  O O   . GLY A 1 24  ? -8.749  -6.912  -14.010 1.00 90.62 24  A 1 
ATOM 193  N N   . ARG A 1 25  ? -9.187  -6.825  -11.807 1.00 95.37 25  A 1 
ATOM 194  C CA  . ARG A 1 25  ? -10.404 -6.025  -11.967 1.00 95.53 25  A 1 
ATOM 195  C C   . ARG A 1 25  ? -10.070 -4.596  -12.390 1.00 96.18 25  A 1 
ATOM 196  O O   . ARG A 1 25  ? -8.985  -4.087  -12.122 1.00 94.81 25  A 1 
ATOM 197  C CB  . ARG A 1 25  ? -11.257 -6.039  -10.698 1.00 94.17 25  A 1 
ATOM 198  C CG  . ARG A 1 25  ? -11.904 -7.417  -10.489 1.00 89.82 25  A 1 
ATOM 199  C CD  . ARG A 1 25  ? -12.900 -7.391  -9.343  1.00 89.28 25  A 1 
ATOM 200  N NE  . ARG A 1 25  ? -12.212 -7.393  -8.050  1.00 86.34 25  A 1 
ATOM 201  C CZ  . ARG A 1 25  ? -12.781 -7.403  -6.854  1.00 87.85 25  A 1 
ATOM 202  N NH1 . ARG A 1 25  ? -14.066 -7.270  -6.683  1.00 79.41 25  A 1 
ATOM 203  N NH2 . ARG A 1 25  ? -12.055 -7.595  -5.811  1.00 80.01 25  A 1 
ATOM 204  N N   . ILE A 1 26  ? -11.036 -3.956  -13.043 1.00 96.78 26  A 1 
ATOM 205  C CA  . ILE A 1 26  ? -10.923 -2.578  -13.502 1.00 96.94 26  A 1 
ATOM 206  C C   . ILE A 1 26  ? -12.018 -1.762  -12.821 1.00 97.39 26  A 1 
ATOM 207  O O   . ILE A 1 26  ? -13.191 -2.110  -12.925 1.00 96.34 26  A 1 
ATOM 208  C CB  . ILE A 1 26  ? -11.007 -2.495  -15.042 1.00 95.72 26  A 1 
ATOM 209  C CG1 . ILE A 1 26  ? -9.873  -3.314  -15.702 1.00 92.80 26  A 1 
ATOM 210  C CG2 . ILE A 1 26  ? -10.949 -1.022  -15.483 1.00 92.01 26  A 1 
ATOM 211  C CD1 . ILE A 1 26  ? -9.993  -3.441  -17.227 1.00 81.83 26  A 1 
ATOM 212  N N   . PHE A 1 27  ? -11.647 -0.668  -12.168 1.00 97.28 27  A 1 
ATOM 213  C CA  . PHE A 1 27  ? -12.584 0.321   -11.650 1.00 97.67 27  A 1 
ATOM 214  C C   . PHE A 1 27  ? -12.536 1.564   -12.532 1.00 97.65 27  A 1 
ATOM 215  O O   . PHE A 1 27  ? -11.464 2.098   -12.776 1.00 95.89 27  A 1 
ATOM 216  C CB  . PHE A 1 27  ? -12.263 0.649   -10.185 1.00 97.38 27  A 1 
ATOM 217  C CG  . PHE A 1 27  ? -12.682 -0.387  -9.150  1.00 97.40 27  A 1 
ATOM 218  C CD1 . PHE A 1 27  ? -13.132 -1.666  -9.498  1.00 94.38 27  A 1 
ATOM 219  C CD2 . PHE A 1 27  ? -12.618 -0.031  -7.789  1.00 94.05 27  A 1 
ATOM 220  C CE1 . PHE A 1 27  ? -13.526 -2.586  -8.507  1.00 93.00 27  A 1 
ATOM 221  C CE2 . PHE A 1 27  ? -13.011 -0.944  -6.797  1.00 93.12 27  A 1 
ATOM 222  C CZ  . PHE A 1 27  ? -13.464 -2.225  -7.154  1.00 94.71 27  A 1 
ATOM 223  N N   . ILE A 1 28  ? -13.691 2.022   -12.987 1.00 97.50 28  A 1 
ATOM 224  C CA  . ILE A 1 28  ? -13.817 3.270   -13.732 1.00 97.69 28  A 1 
ATOM 225  C C   . ILE A 1 28  ? -14.715 4.203   -12.932 1.00 97.63 28  A 1 
ATOM 226  O O   . ILE A 1 28  ? -15.885 3.909   -12.720 1.00 96.28 28  A 1 
ATOM 227  C CB  . ILE A 1 28  ? -14.344 3.054   -15.160 1.00 96.91 28  A 1 
ATOM 228  C CG1 . ILE A 1 28  ? -13.443 2.051   -15.921 1.00 94.53 28  A 1 
ATOM 229  C CG2 . ILE A 1 28  ? -14.405 4.401   -15.893 1.00 95.01 28  A 1 
ATOM 230  C CD1 . ILE A 1 28  ? -13.904 1.755   -17.350 1.00 87.99 28  A 1 
ATOM 231  N N   . GLY A 1 29  ? -14.167 5.343   -12.476 1.00 96.60 29  A 1 
ATOM 232  C CA  . GLY A 1 29  ? -14.918 6.287   -11.663 1.00 96.63 29  A 1 
ATOM 233  C C   . GLY A 1 29  ? -14.332 7.695   -11.715 1.00 96.75 29  A 1 
ATOM 234  O O   . GLY A 1 29  ? -13.203 7.898   -12.166 1.00 95.21 29  A 1 
ATOM 235  N N   . THR A 1 30  ? -15.095 8.679   -11.246 1.00 96.29 30  A 1 
ATOM 236  C CA  . THR A 1 30  ? -14.640 10.068  -11.173 1.00 96.28 30  A 1 
ATOM 237  C C   . THR A 1 30  ? -13.682 10.236  -9.999  1.00 96.14 30  A 1 
ATOM 238  O O   . THR A 1 30  ? -14.065 10.075  -8.845  1.00 94.79 30  A 1 
ATOM 239  C CB  . THR A 1 30  ? -15.822 11.035  -11.050 1.00 95.39 30  A 1 
ATOM 240  O OG1 . THR A 1 30  ? -16.722 10.818  -12.119 1.00 88.50 30  A 1 
ATOM 241  C CG2 . THR A 1 30  ? -15.365 12.487  -11.137 1.00 85.45 30  A 1 
ATOM 242  N N   . PHE A 1 31  ? -12.416 10.573  -10.295 1.00 95.45 31  A 1 
ATOM 243  C CA  . PHE A 1 31  ? -11.354 10.653  -9.297  1.00 95.30 31  A 1 
ATOM 244  C C   . PHE A 1 31  ? -11.487 11.921  -8.440  1.00 95.17 31  A 1 
ATOM 245  O O   . PHE A 1 31  ? -11.219 13.024  -8.906  1.00 93.21 31  A 1 
ATOM 246  C CB  . PHE A 1 31  ? -10.006 10.574  -10.017 1.00 94.94 31  A 1 
ATOM 247  C CG  . PHE A 1 31  ? -8.798  10.671  -9.111  1.00 95.58 31  A 1 
ATOM 248  C CD1 . PHE A 1 31  ? -7.705  11.471  -9.496  1.00 92.97 31  A 1 
ATOM 249  C CD2 . PHE A 1 31  ? -8.733  9.952   -7.914  1.00 93.06 31  A 1 
ATOM 250  C CE1 . PHE A 1 31  ? -6.553  11.533  -8.695  1.00 92.53 31  A 1 
ATOM 251  C CE2 . PHE A 1 31  ? -7.595  10.016  -7.106  1.00 92.51 31  A 1 
ATOM 252  C CZ  . PHE A 1 31  ? -6.498  10.802  -7.504  1.00 93.78 31  A 1 
ATOM 253  N N   . LYS A 1 32  ? -11.883 11.770  -7.164  1.00 95.44 32  A 1 
ATOM 254  C CA  . LYS A 1 32  ? -12.174 12.903  -6.271  1.00 95.13 32  A 1 
ATOM 255  C C   . LYS A 1 32  ? -11.071 13.226  -5.276  1.00 94.88 32  A 1 
ATOM 256  O O   . LYS A 1 32  ? -10.860 14.392  -4.948  1.00 92.54 32  A 1 
ATOM 257  C CB  . LYS A 1 32  ? -13.500 12.655  -5.549  1.00 94.39 32  A 1 
ATOM 258  C CG  . LYS A 1 32  ? -14.732 12.765  -6.464  1.00 91.32 32  A 1 
ATOM 259  C CD  . LYS A 1 32  ? -14.911 14.188  -7.006  1.00 88.54 32  A 1 
ATOM 260  C CE  . LYS A 1 32  ? -16.236 14.336  -7.749  1.00 84.48 32  A 1 
ATOM 261  N NZ  . LYS A 1 32  ? -16.370 15.683  -8.358  1.00 78.09 32  A 1 
ATOM 262  N N   . ALA A 1 33  ? -10.383 12.218  -4.759  1.00 94.93 33  A 1 
ATOM 263  C CA  . ALA A 1 33  ? -9.335  12.419  -3.770  1.00 95.01 33  A 1 
ATOM 264  C C   . ALA A 1 33  ? -8.325  11.271  -3.751  1.00 95.40 33  A 1 
ATOM 265  O O   . ALA A 1 33  ? -8.616  10.149  -4.169  1.00 94.28 33  A 1 
ATOM 266  C CB  . ALA A 1 33  ? -9.969  12.612  -2.391  1.00 93.97 33  A 1 
ATOM 267  N N   . PHE A 1 34  ? -7.145  11.560  -3.205  1.00 95.44 34  A 1 
ATOM 268  C CA  . PHE A 1 34  ? -6.085  10.588  -2.952  1.00 95.27 34  A 1 
ATOM 269  C C   . PHE A 1 34  ? -5.267  11.000  -1.725  1.00 95.08 34  A 1 
ATOM 270  O O   . PHE A 1 34  ? -5.364  12.129  -1.239  1.00 93.56 34  A 1 
ATOM 271  C CB  . PHE A 1 34  ? -5.188  10.449  -4.190  1.00 94.58 34  A 1 
ATOM 272  C CG  . PHE A 1 34  ? -4.335  11.660  -4.487  1.00 94.92 34  A 1 
ATOM 273  C CD1 . PHE A 1 34  ? -4.899  12.786  -5.128  1.00 93.20 34  A 1 
ATOM 274  C CD2 . PHE A 1 34  ? -2.988  11.693  -4.118  1.00 92.71 34  A 1 
ATOM 275  C CE1 . PHE A 1 34  ? -4.123  13.924  -5.379  1.00 91.62 34  A 1 
ATOM 276  C CE2 . PHE A 1 34  ? -2.195  12.827  -4.368  1.00 92.05 34  A 1 
ATOM 277  C CZ  . PHE A 1 34  ? -2.767  13.943  -4.995  1.00 91.89 34  A 1 
ATOM 278  N N   . ASP A 1 35  ? -4.427  10.095  -1.231  1.00 95.06 35  A 1 
ATOM 279  C CA  . ASP A 1 35  ? -3.483  10.365  -0.149  1.00 94.89 35  A 1 
ATOM 280  C C   . ASP A 1 35  ? -2.060  9.860   -0.471  1.00 94.82 35  A 1 
ATOM 281  O O   . ASP A 1 35  ? -1.764  9.372   -1.567  1.00 92.93 35  A 1 
ATOM 282  C CB  . ASP A 1 35  ? -4.049  9.820   1.179   1.00 93.66 35  A 1 
ATOM 283  C CG  . ASP A 1 35  ? -4.036  8.296   1.316   1.00 93.69 35  A 1 
ATOM 284  O OD1 . ASP A 1 35  ? -3.425  7.604   0.471   1.00 89.56 35  A 1 
ATOM 285  O OD2 . ASP A 1 35  ? -4.580  7.798   2.317   1.00 89.57 35  A 1 
ATOM 286  N N   . LYS A 1 36  ? -1.154  9.976   0.511   1.00 94.88 36  A 1 
ATOM 287  C CA  . LYS A 1 36  ? 0.233   9.508   0.407   1.00 94.44 36  A 1 
ATOM 288  C C   . LYS A 1 36  ? 0.387   7.999   0.169   1.00 94.72 36  A 1 
ATOM 289  O O   . LYS A 1 36  ? 1.448   7.555   -0.255  1.00 92.43 36  A 1 
ATOM 290  C CB  . LYS A 1 36  ? 1.026   9.946   1.661   1.00 92.36 36  A 1 
ATOM 291  C CG  . LYS A 1 36  ? 0.569   9.204   2.923   1.00 83.80 36  A 1 
ATOM 292  C CD  . LYS A 1 36  ? 1.337   9.613   4.180   1.00 80.30 36  A 1 
ATOM 293  C CE  . LYS A 1 36  ? 0.796   8.755   5.334   1.00 69.12 36  A 1 
ATOM 294  N NZ  . LYS A 1 36  ? 1.408   9.060   6.645   1.00 60.40 36  A 1 
ATOM 295  N N   . HIS A 1 37  ? -0.643  7.211   0.501   1.00 95.42 37  A 1 
ATOM 296  C CA  . HIS A 1 37  ? -0.687  5.766   0.293   1.00 95.55 37  A 1 
ATOM 297  C C   . HIS A 1 37  ? -1.349  5.384   -1.039  1.00 95.81 37  A 1 
ATOM 298  O O   . HIS A 1 37  ? -1.428  4.203   -1.351  1.00 93.36 37  A 1 
ATOM 299  C CB  . HIS A 1 37  ? -1.383  5.108   1.494   1.00 94.56 37  A 1 
ATOM 300  C CG  . HIS A 1 37  ? -0.624  5.318   2.776   1.00 93.61 37  A 1 
ATOM 301  N ND1 . HIS A 1 37  ? 0.596   4.749   3.095   1.00 82.09 37  A 1 
ATOM 302  C CD2 . HIS A 1 37  ? -0.976  6.113   3.847   1.00 82.16 37  A 1 
ATOM 303  C CE1 . HIS A 1 37  ? 0.935   5.157   4.325   1.00 83.25 37  A 1 
ATOM 304  N NE2 . HIS A 1 37  ? 0.012   6.009   4.809   1.00 85.45 37  A 1 
ATOM 305  N N   . MET A 1 38  ? -1.768  6.369   -1.835  1.00 95.67 38  A 1 
ATOM 306  C CA  . MET A 1 38  ? -2.566  6.178   -3.039  1.00 96.26 38  A 1 
ATOM 307  C C   . MET A 1 38  ? -3.904  5.481   -2.758  1.00 97.07 38  A 1 
ATOM 308  O O   . MET A 1 38  ? -4.422  4.789   -3.637  1.00 95.62 38  A 1 
ATOM 309  C CB  . MET A 1 38  ? -1.750  5.471   -4.142  1.00 95.01 38  A 1 
ATOM 310  C CG  . MET A 1 38  ? -0.493  6.216   -4.575  1.00 89.74 38  A 1 
ATOM 311  S SD  . MET A 1 38  ? -0.776  7.657   -5.636  1.00 84.71 38  A 1 
ATOM 312  C CE  . MET A 1 38  ? -1.427  6.828   -7.101  1.00 73.87 38  A 1 
ATOM 313  N N   . ASN A 1 39  ? -4.473  5.645   -1.559  1.00 96.63 39  A 1 
ATOM 314  C CA  . ASN A 1 39  ? -5.893  5.384   -1.376  1.00 96.80 39  A 1 
ATOM 315  C C   . ASN A 1 39  ? -6.666  6.380   -2.240  1.00 96.74 39  A 1 
ATOM 316  O O   . ASN A 1 39  ? -6.288  7.547   -2.314  1.00 95.92 39  A 1 
ATOM 317  C CB  . ASN A 1 39  ? -6.295  5.517   0.098   1.00 96.89 39  A 1 
ATOM 318  C CG  . ASN A 1 39  ? -5.514  4.608   1.040   1.00 96.41 39  A 1 
ATOM 319  O OD1 . ASN A 1 39  ? -5.255  3.453   0.769   1.00 91.77 39  A 1 
ATOM 320  N ND2 . ASN A 1 39  ? -5.111  5.128   2.184   1.00 91.69 39  A 1 
ATOM 321  N N   . LEU A 1 40  ? -7.721  5.925   -2.916  1.00 96.93 40  A 1 
ATOM 322  C CA  . LEU A 1 40  ? -8.465  6.731   -3.867  1.00 97.07 40  A 1 
ATOM 323  C C   . LEU A 1 40  ? -9.918  6.851   -3.435  1.00 97.34 40  A 1 
ATOM 324  O O   . LEU A 1 40  ? -10.487 5.885   -2.937  1.00 96.36 40  A 1 
ATOM 325  C CB  . LEU A 1 40  ? -8.401  6.116   -5.274  1.00 96.13 40  A 1 
ATOM 326  C CG  . LEU A 1 40  ? -7.010  5.716   -5.796  1.00 94.32 40  A 1 
ATOM 327  C CD1 . LEU A 1 40  ? -7.157  5.137   -7.199  1.00 91.64 40  A 1 
ATOM 328  C CD2 . LEU A 1 40  ? -6.045  6.897   -5.856  1.00 91.53 40  A 1 
ATOM 329  N N   . ILE A 1 41  ? -10.521 8.003   -3.701  1.00 96.99 41  A 1 
ATOM 330  C CA  . ILE A 1 41  ? -11.976 8.160   -3.723  1.00 96.97 41  A 1 
ATOM 331  C C   . ILE A 1 41  ? -12.420 8.269   -5.182  1.00 96.85 41  A 1 
ATOM 332  O O   . ILE A 1 41  ? -12.004 9.175   -5.899  1.00 95.84 41  A 1 
ATOM 333  C CB  . ILE A 1 41  ? -12.438 9.365   -2.893  1.00 96.27 41  A 1 
ATOM 334  C CG1 . ILE A 1 41  ? -12.036 9.240   -1.406  1.00 93.03 41  A 1 
ATOM 335  C CG2 . ILE A 1 41  ? -13.959 9.546   -3.009  1.00 93.89 41  A 1 
ATOM 336  C CD1 . ILE A 1 41  ? -12.703 8.101   -0.631  1.00 87.95 41  A 1 
ATOM 337  N N   . LEU A 1 42  ? -13.285 7.347   -5.599  1.00 97.04 42  A 1 
ATOM 338  C CA  . LEU A 1 42  ? -13.898 7.295   -6.916  1.00 96.94 42  A 1 
ATOM 339  C C   . LEU A 1 42  ? -15.412 7.451   -6.761  1.00 96.77 42  A 1 
ATOM 340  O O   . LEU A 1 42  ? -16.047 6.626   -6.109  1.00 95.60 42  A 1 
ATOM 341  C CB  . LEU A 1 42  ? -13.541 5.965   -7.600  1.00 96.76 42  A 1 
ATOM 342  C CG  . LEU A 1 42  ? -12.038 5.700   -7.807  1.00 96.17 42  A 1 
ATOM 343  C CD1 . LEU A 1 42  ? -11.829 4.297   -8.381  1.00 94.22 42  A 1 
ATOM 344  C CD2 . LEU A 1 42  ? -11.400 6.706   -8.762  1.00 93.39 42  A 1 
ATOM 345  N N   . CYS A 1 43  ? -15.985 8.504   -7.348  1.00 96.39 43  A 1 
ATOM 346  C CA  . CYS A 1 43  ? -17.431 8.680   -7.448  1.00 96.00 43  A 1 
ATOM 347  C C   . CYS A 1 43  ? -17.980 7.975   -8.696  1.00 96.37 43  A 1 
ATOM 348  O O   . CYS A 1 43  ? -17.257 7.837   -9.684  1.00 94.44 43  A 1 
ATOM 349  C CB  . CYS A 1 43  ? -17.786 10.163  -7.495  1.00 93.68 43  A 1 
ATOM 350  S SG  . CYS A 1 43  ? -17.467 10.950  -5.884  1.00 83.20 43  A 1 
ATOM 351  N N   . ASP A 1 44  ? -19.248 7.596   -8.672  1.00 96.07 44  A 1 
ATOM 352  C CA  . ASP A 1 44  ? -19.960 6.958   -9.785  1.00 96.05 44  A 1 
ATOM 353  C C   . ASP A 1 44  ? -19.114 5.837   -10.418 1.00 96.21 44  A 1 
ATOM 354  O O   . ASP A 1 44  ? -18.831 5.813   -11.617 1.00 93.09 44  A 1 
ATOM 355  C CB  . ASP A 1 44  ? -20.460 8.025   -10.779 1.00 94.74 44  A 1 
ATOM 356  C CG  . ASP A 1 44  ? -21.264 9.137   -10.094 1.00 89.05 44  A 1 
ATOM 357  O OD1 . ASP A 1 44  ? -22.055 8.834   -9.170  1.00 82.04 44  A 1 
ATOM 358  O OD2 . ASP A 1 44  ? -21.039 10.318  -10.449 1.00 80.95 44  A 1 
ATOM 359  N N   . CYS A 1 45  ? -18.597 4.960   -9.542  1.00 96.49 45  A 1 
ATOM 360  C CA  . CYS A 1 45  ? -17.628 3.939   -9.902  1.00 96.83 45  A 1 
ATOM 361  C C   . CYS A 1 45  ? -18.329 2.689   -10.425 1.00 97.12 45  A 1 
ATOM 362  O O   . CYS A 1 45  ? -19.221 2.136   -9.785  1.00 95.36 45  A 1 
ATOM 363  C CB  . CYS A 1 45  ? -16.731 3.647   -8.700  1.00 95.81 45  A 1 
ATOM 364  S SG  . CYS A 1 45  ? -15.341 2.583   -9.188  1.00 93.01 45  A 1 
ATOM 365  N N   . ASP A 1 46  ? -17.842 2.206   -11.566 1.00 97.22 46  A 1 
ATOM 366  C CA  . ASP A 1 46  ? -18.226 0.936   -12.156 1.00 97.28 46  A 1 
ATOM 367  C C   . ASP A 1 46  ? -17.068 -0.066  -12.031 1.00 97.44 46  A 1 
ATOM 368  O O   . ASP A 1 46  ? -15.916 0.269   -12.305 1.00 95.81 46  A 1 
ATOM 369  C CB  . ASP A 1 46  ? -18.603 1.137   -13.626 1.00 95.91 46  A 1 
ATOM 370  C CG  . ASP A 1 46  ? -19.857 1.989   -13.879 1.00 92.73 46  A 1 
ATOM 371  O OD1 . ASP A 1 46  ? -20.822 1.912   -13.101 1.00 87.13 46  A 1 
ATOM 372  O OD2 . ASP A 1 46  ? -19.928 2.596   -14.973 1.00 85.93 46  A 1 
ATOM 373  N N   . GLU A 1 47  ? -17.365 -1.295  -11.636 1.00 96.88 47  A 1 
ATOM 374  C CA  . GLU A 1 47  ? -16.453 -2.432  -11.677 1.00 96.82 47  A 1 
ATOM 375  C C   . GLU A 1 47  ? -16.631 -3.194  -12.990 1.00 96.97 47  A 1 
ATOM 376  O O   . GLU A 1 47  ? -17.739 -3.568  -13.356 1.00 95.00 47  A 1 
ATOM 377  C CB  . GLU A 1 47  ? -16.692 -3.342  -10.469 1.00 95.04 47  A 1 
ATOM 378  C CG  . GLU A 1 47  ? -15.797 -4.590  -10.445 1.00 90.90 47  A 1 
ATOM 379  C CD  . GLU A 1 47  ? -16.119 -5.533  -9.271  1.00 89.63 47  A 1 
ATOM 380  O OE1 . GLU A 1 47  ? -15.909 -6.765  -9.411  1.00 83.26 47  A 1 
ATOM 381  O OE2 . GLU A 1 47  ? -16.554 -5.079  -8.197  1.00 82.96 47  A 1 
ATOM 382  N N   . PHE A 1 48  ? -15.518 -3.496  -13.661 1.00 96.25 48  A 1 
ATOM 383  C CA  . PHE A 1 48  ? -15.446 -4.377  -14.808 1.00 95.91 48  A 1 
ATOM 384  C C   . PHE A 1 48  ? -14.540 -5.556  -14.491 1.00 95.28 48  A 1 
ATOM 385  O O   . PHE A 1 48  ? -13.386 -5.387  -14.085 1.00 91.83 48  A 1 
ATOM 386  C CB  . PHE A 1 48  ? -14.966 -3.614  -16.044 1.00 94.84 48  A 1 
ATOM 387  C CG  . PHE A 1 48  ? -15.899 -2.510  -16.483 1.00 93.54 48  A 1 
ATOM 388  C CD1 . PHE A 1 48  ? -16.891 -2.757  -17.441 1.00 88.16 48  A 1 
ATOM 389  C CD2 . PHE A 1 48  ? -15.785 -1.231  -15.915 1.00 86.60 48  A 1 
ATOM 390  C CE1 . PHE A 1 48  ? -17.751 -1.730  -17.852 1.00 85.48 48  A 1 
ATOM 391  C CE2 . PHE A 1 48  ? -16.654 -0.196  -16.320 1.00 85.12 48  A 1 
ATOM 392  C CZ  . PHE A 1 48  ? -17.632 -0.446  -17.293 1.00 87.69 48  A 1 
ATOM 393  N N   . ARG A 1 49  ? -15.016 -6.778  -14.698 1.00 93.33 49  A 1 
ATOM 394  C CA  . ARG A 1 49  ? -14.239 -8.003  -14.553 1.00 91.86 49  A 1 
ATOM 395  C C   . ARG A 1 49  ? -14.382 -8.881  -15.780 1.00 91.97 49  A 1 
ATOM 396  O O   . ARG A 1 49  ? -15.471 -9.098  -16.280 1.00 87.93 49  A 1 
ATOM 397  C CB  . ARG A 1 49  ? -14.590 -8.731  -13.247 1.00 87.53 49  A 1 
ATOM 398  C CG  . ARG A 1 49  ? -16.088 -9.010  -13.072 1.00 77.22 49  A 1 
ATOM 399  C CD  . ARG A 1 49  ? -16.345 -9.736  -11.747 1.00 75.57 49  A 1 
ATOM 400  N NE  . ARG A 1 49  ? -17.759 -9.656  -11.363 1.00 69.71 49  A 1 
ATOM 401  C CZ  . ARG A 1 49  ? -18.293 -10.036 -10.224 1.00 66.06 49  A 1 
ATOM 402  N NH1 . ARG A 1 49  ? -17.609 -10.657 -9.319  1.00 60.28 49  A 1 
ATOM 403  N NH2 . ARG A 1 49  ? -19.534 -9.764  -9.973  1.00 58.09 49  A 1 
ATOM 404  N N   . LYS A 1 50  ? -13.240 -9.436  -16.240 1.00 87.39 50  A 1 
ATOM 405  C CA  . LYS A 1 50  ? -13.197 -10.365 -17.363 1.00 86.27 50  A 1 
ATOM 406  C C   . LYS A 1 50  ? -13.301 -11.786 -16.838 1.00 85.81 50  A 1 
ATOM 407  O O   . LYS A 1 50  ? -12.389 -12.284 -16.177 1.00 78.64 50  A 1 
ATOM 408  C CB  . LYS A 1 50  ? -11.951 -10.111 -18.215 1.00 81.47 50  A 1 
ATOM 409  C CG  . LYS A 1 50  ? -12.084 -8.767  -18.949 1.00 74.59 50  A 1 
ATOM 410  C CD  . LYS A 1 50  ? -10.982 -8.526  -19.973 1.00 68.12 50  A 1 
ATOM 411  C CE  . LYS A 1 50  ? -11.325 -7.235  -20.720 1.00 61.43 50  A 1 
ATOM 412  N NZ  . LYS A 1 50  ? -10.442 -6.941  -21.860 1.00 53.77 50  A 1 
ATOM 413  N N   . ILE A 1 51  ? -14.421 -12.451 -17.136 1.00 84.22 51  A 1 
ATOM 414  C CA  . ILE A 1 51  ? -14.674 -13.837 -16.755 1.00 83.64 51  A 1 
ATOM 415  C C   . ILE A 1 51  ? -14.228 -14.728 -17.913 1.00 83.59 51  A 1 
ATOM 416  O O   . ILE A 1 51  ? -14.810 -14.697 -18.996 1.00 76.12 51  A 1 
ATOM 417  C CB  . ILE A 1 51  ? -16.143 -14.061 -16.372 1.00 79.67 51  A 1 
ATOM 418  C CG1 . ILE A 1 51  ? -16.569 -13.081 -15.247 1.00 73.07 51  A 1 
ATOM 419  C CG2 . ILE A 1 51  ? -16.335 -15.517 -15.911 1.00 69.19 51  A 1 
ATOM 420  C CD1 . ILE A 1 51  ? -18.054 -13.177 -14.874 1.00 63.76 51  A 1 
ATOM 421  N N   . LYS A 1 52  ? -13.177 -15.545 -17.682 1.00 80.06 52  A 1 
ATOM 422  C CA  . LYS A 1 52  ? -12.777 -16.557 -18.656 1.00 80.38 52  A 1 
ATOM 423  C C   . LYS A 1 52  ? -13.845 -17.647 -18.721 1.00 81.05 52  A 1 
ATOM 424  O O   . LYS A 1 52  ? -14.140 -18.250 -17.689 1.00 74.87 52  A 1 
ATOM 425  C CB  . LYS A 1 52  ? -11.404 -17.155 -18.321 1.00 74.15 52  A 1 
ATOM 426  C CG  . LYS A 1 52  ? -10.286 -16.180 -18.687 1.00 66.61 52  A 1 
ATOM 427  C CD  . LYS A 1 52  ? -8.923  -16.827 -18.460 1.00 60.83 52  A 1 
ATOM 428  C CE  . LYS A 1 52  ? -7.816  -15.866 -18.880 1.00 55.69 52  A 1 
ATOM 429  N NZ  . LYS A 1 52  ? -6.472  -16.448 -18.695 1.00 49.39 52  A 1 
ATOM 430  N N   . PRO A 1 53  ? -14.400 -17.939 -19.908 1.00 79.92 53  A 1 
ATOM 431  C CA  . PRO A 1 53  ? -15.335 -19.044 -20.048 1.00 79.33 53  A 1 
ATOM 432  C C   . PRO A 1 53  ? -14.624 -20.370 -19.758 1.00 80.47 53  A 1 
ATOM 433  O O   . PRO A 1 53  ? -13.466 -20.565 -20.129 1.00 74.85 53  A 1 
ATOM 434  C CB  . PRO A 1 53  ? -15.851 -18.939 -21.479 1.00 74.29 53  A 1 
ATOM 435  C CG  . PRO A 1 53  ? -14.702 -18.282 -22.230 1.00 70.66 53  A 1 
ATOM 436  C CD  . PRO A 1 53  ? -14.101 -17.336 -21.203 1.00 73.20 53  A 1 
ATOM 437  N N   . LYS A 1 54  ? -15.326 -21.320 -19.130 1.00 74.98 54  A 1 
ATOM 438  C CA  . LYS A 1 54  ? -14.807 -22.685 -18.928 1.00 75.84 54  A 1 
ATOM 439  C C   . LYS A 1 54  ? -14.492 -23.362 -20.261 1.00 76.63 54  A 1 
ATOM 440  O O   . LYS A 1 54  ? -13.505 -24.086 -20.377 1.00 69.74 54  A 1 
ATOM 441  C CB  . LYS A 1 54  ? -15.818 -23.555 -18.157 1.00 70.94 54  A 1 
ATOM 442  C CG  . LYS A 1 54  ? -15.782 -23.357 -16.637 1.00 65.64 54  A 1 
ATOM 443  C CD  . LYS A 1 54  ? -16.725 -24.354 -15.947 1.00 59.85 54  A 1 
ATOM 444  C CE  . LYS A 1 54  ? -16.635 -24.257 -14.421 1.00 54.96 54  A 1 
ATOM 445  N NZ  . LYS A 1 54  ? -17.566 -25.210 -13.739 1.00 49.18 54  A 1 
ATOM 446  N N   . ASN A 1 55  ? -15.345 -23.150 -21.262 1.00 76.30 55  A 1 
ATOM 447  C CA  . ASN A 1 55  ? -15.219 -23.772 -22.568 1.00 78.18 55  A 1 
ATOM 448  C C   . ASN A 1 55  ? -14.478 -22.841 -23.534 1.00 78.71 55  A 1 
ATOM 449  O O   . ASN A 1 55  ? -14.912 -21.721 -23.763 1.00 71.97 55  A 1 
ATOM 450  C CB  . ASN A 1 55  ? -16.619 -24.198 -23.051 1.00 71.21 55  A 1 
ATOM 451  C CG  . ASN A 1 55  ? -16.604 -25.523 -23.799 1.00 65.03 55  A 1 
ATOM 452  O OD1 . ASN A 1 55  ? -15.582 -26.144 -23.996 1.00 55.64 55  A 1 
ATOM 453  N ND2 . ASN A 1 55  ? -17.765 -25.995 -24.211 1.00 58.50 55  A 1 
ATOM 454  N N   . SER A 1 56  ? -13.377 -23.295 -24.129 1.00 73.18 56  A 1 
ATOM 455  C CA  . SER A 1 56  ? -12.456 -22.458 -24.904 1.00 71.96 56  A 1 
ATOM 456  C C   . SER A 1 56  ? -13.074 -21.760 -26.121 1.00 72.86 56  A 1 
ATOM 457  O O   . SER A 1 56  ? -12.484 -20.802 -26.627 1.00 66.20 56  A 1 
ATOM 458  C CB  . SER A 1 56  ? -11.274 -23.304 -25.404 1.00 65.35 56  A 1 
ATOM 459  O OG  . SER A 1 56  ? -11.725 -24.320 -26.277 1.00 58.04 56  A 1 
ATOM 460  N N   . LYS A 1 57  ? -14.205 -22.259 -26.620 1.00 71.68 57  A 1 
ATOM 461  C CA  . LYS A 1 57  ? -14.914 -21.686 -27.778 1.00 72.14 57  A 1 
ATOM 462  C C   . LYS A 1 57  ? -15.776 -20.473 -27.438 1.00 73.26 57  A 1 
ATOM 463  O O   . LYS A 1 57  ? -16.123 -19.729 -28.346 1.00 67.29 57  A 1 
ATOM 464  C CB  . LYS A 1 57  ? -15.795 -22.754 -28.451 1.00 66.04 57  A 1 
ATOM 465  C CG  . LYS A 1 57  ? -15.008 -23.777 -29.285 1.00 61.02 57  A 1 
ATOM 466  C CD  . LYS A 1 57  ? -15.976 -24.656 -30.091 1.00 55.77 57  A 1 
ATOM 467  C CE  . LYS A 1 57  ? -15.217 -25.604 -31.026 1.00 51.25 57  A 1 
ATOM 468  N NZ  . LYS A 1 57  ? -16.141 -26.401 -31.886 1.00 43.94 57  A 1 
ATOM 469  N N   . GLN A 1 58  ? -16.196 -20.278 -26.185 1.00 76.27 58  A 1 
ATOM 470  C CA  . GLN A 1 58  ? -17.055 -19.153 -25.844 1.00 78.40 58  A 1 
ATOM 471  C C   . GLN A 1 58  ? -16.238 -17.865 -25.721 1.00 79.78 58  A 1 
ATOM 472  O O   . GLN A 1 58  ? -15.117 -17.892 -25.207 1.00 74.09 58  A 1 
ATOM 473  C CB  . GLN A 1 58  ? -17.884 -19.438 -24.591 1.00 71.95 58  A 1 
ATOM 474  C CG  . GLN A 1 58  ? -19.088 -20.339 -24.920 1.00 65.47 58  A 1 
ATOM 475  C CD  . GLN A 1 58  ? -19.994 -20.603 -23.711 1.00 58.37 58  A 1 
ATOM 476  O OE1 . GLN A 1 58  ? -19.634 -20.416 -22.569 1.00 54.54 58  A 1 
ATOM 477  N NE2 . GLN A 1 58  ? -21.196 -21.066 -23.940 1.00 50.77 58  A 1 
ATOM 478  N N   . ALA A 1 59  ? -16.811 -16.733 -26.170 1.00 76.99 59  A 1 
ATOM 479  C CA  . ALA A 1 59  ? -16.214 -15.424 -26.012 1.00 77.33 59  A 1 
ATOM 480  C C   . ALA A 1 59  ? -16.008 -15.095 -24.525 1.00 78.85 59  A 1 
ATOM 481  O O   . ALA A 1 59  ? -16.811 -15.476 -23.670 1.00 72.84 59  A 1 
ATOM 482  C CB  . ALA A 1 59  ? -17.073 -14.380 -26.729 1.00 71.74 59  A 1 
ATOM 483  N N   . GLU A 1 60  ? -14.925 -14.385 -24.232 1.00 82.25 60  A 1 
ATOM 484  C CA  . GLU A 1 60  ? -14.674 -13.881 -22.888 1.00 83.54 60  A 1 
ATOM 485  C C   . GLU A 1 60  ? -15.781 -12.892 -22.521 1.00 84.92 60  A 1 
ATOM 486  O O   . GLU A 1 60  ? -16.009 -11.919 -23.229 1.00 81.75 60  A 1 
ATOM 487  C CB  . GLU A 1 60  ? -13.267 -13.251 -22.839 1.00 78.15 60  A 1 
ATOM 488  C CG  . GLU A 1 60  ? -12.810 -12.901 -21.417 1.00 69.59 60  A 1 
ATOM 489  C CD  . GLU A 1 60  ? -11.344 -12.447 -21.364 1.00 63.18 60  A 1 
ATOM 490  O OE1 . GLU A 1 60  ? -10.708 -12.509 -20.278 1.00 59.83 60  A 1 
ATOM 491  O OE2 . GLU A 1 60  ? -10.766 -12.015 -22.375 1.00 57.72 60  A 1 
ATOM 492  N N   . ARG A 1 61  ? -16.474 -13.137 -21.397 1.00 81.84 61  A 1 
ATOM 493  C CA  . ARG A 1 61  ? -17.527 -12.244 -20.928 1.00 83.76 61  A 1 
ATOM 494  C C   . ARG A 1 61  ? -16.911 -11.156 -20.064 1.00 85.84 61  A 1 
ATOM 495  O O   . ARG A 1 61  ? -16.081 -11.443 -19.202 1.00 81.74 61  A 1 
ATOM 496  C CB  . ARG A 1 61  ? -18.627 -13.017 -20.185 1.00 78.60 61  A 1 
ATOM 497  C CG  . ARG A 1 61  ? -19.442 -13.912 -21.143 1.00 68.75 61  A 1 
ATOM 498  C CD  . ARG A 1 61  ? -20.603 -14.598 -20.404 1.00 65.47 61  A 1 
ATOM 499  N NE  . ARG A 1 61  ? -21.401 -15.417 -21.314 1.00 59.70 61  A 1 
ATOM 500  C CZ  . ARG A 1 61  ? -22.512 -16.076 -21.012 1.00 53.39 61  A 1 
ATOM 501  N NH1 . ARG A 1 61  ? -23.001 -16.062 -19.797 1.00 50.71 61  A 1 
ATOM 502  N NH2 . ARG A 1 61  ? -23.151 -16.752 -21.917 1.00 47.15 61  A 1 
ATOM 503  N N   . GLU A 1 62  ? -17.339 -9.914  -20.295 1.00 86.55 62  A 1 
ATOM 504  C CA  . GLU A 1 62  ? -17.074 -8.796  -19.410 1.00 88.18 62  A 1 
ATOM 505  C C   . GLU A 1 62  ? -18.332 -8.530  -18.586 1.00 89.97 62  A 1 
ATOM 506  O O   . GLU A 1 62  ? -19.410 -8.316  -19.136 1.00 86.53 62  A 1 
ATOM 507  C CB  . GLU A 1 62  ? -16.592 -7.591  -20.228 1.00 83.53 62  A 1 
ATOM 508  C CG  . GLU A 1 62  ? -16.110 -6.433  -19.347 1.00 74.60 62  A 1 
ATOM 509  C CD  . GLU A 1 62  ? -15.246 -5.423  -20.107 1.00 70.52 62  A 1 
ATOM 510  O OE1 . GLU A 1 62  ? -14.484 -4.681  -19.434 1.00 65.28 62  A 1 
ATOM 511  O OE2 . GLU A 1 62  ? -15.255 -5.413  -21.360 1.00 64.57 62  A 1 
ATOM 512  N N   . GLU A 1 63  ? -18.203 -8.609  -17.269 1.00 89.44 63  A 1 
ATOM 513  C CA  . GLU A 1 63  ? -19.281 -8.308  -16.337 1.00 91.26 63  A 1 
ATOM 514  C C   . GLU A 1 63  ? -19.084 -6.913  -15.776 1.00 93.14 63  A 1 
ATOM 515  O O   . GLU A 1 63  ? -18.014 -6.594  -15.256 1.00 89.81 63  A 1 
ATOM 516  C CB  . GLU A 1 63  ? -19.320 -9.387  -15.247 1.00 86.48 63  A 1 
ATOM 517  C CG  . GLU A 1 63  ? -20.588 -9.314  -14.381 1.00 74.26 63  A 1 
ATOM 518  C CD  . GLU A 1 63  ? -20.533 -10.310 -13.213 1.00 69.04 63  A 1 
ATOM 519  O OE1 . GLU A 1 63  ? -21.140 -10.042 -12.160 1.00 63.54 63  A 1 
ATOM 520  O OE2 . GLU A 1 63  ? -19.785 -11.311 -13.285 1.00 62.73 63  A 1 
ATOM 521  N N   . LYS A 1 64  ? -20.119 -6.072  -15.881 1.00 93.15 64  A 1 
ATOM 522  C CA  . LYS A 1 64  ? -20.184 -4.743  -15.292 1.00 94.78 64  A 1 
ATOM 523  C C   . LYS A 1 64  ? -21.028 -4.784  -14.019 1.00 94.72 64  A 1 
ATOM 524  O O   . LYS A 1 64  ? -22.132 -5.310  -14.024 1.00 90.80 64  A 1 
ATOM 525  C CB  . LYS A 1 64  ? -20.729 -3.733  -16.320 1.00 92.65 64  A 1 
ATOM 526  C CG  . LYS A 1 64  ? -20.822 -2.320  -15.726 1.00 88.26 64  A 1 
ATOM 527  C CD  . LYS A 1 64  ? -21.375 -1.265  -16.708 1.00 86.54 64  A 1 
ATOM 528  C CE  . LYS A 1 64  ? -21.495 0.021   -15.868 1.00 77.86 64  A 1 
ATOM 529  N NZ  . LYS A 1 64  ? -21.892 1.231   -16.605 1.00 70.69 64  A 1 
ATOM 530  N N   . ARG A 1 65  ? -20.539 -4.142  -12.955 1.00 95.23 65  A 1 
ATOM 531  C CA  . ARG A 1 65  ? -21.278 -3.904  -11.715 1.00 94.56 65  A 1 
ATOM 532  C C   . ARG A 1 65  ? -21.131 -2.445  -11.311 1.00 95.65 65  A 1 
ATOM 533  O O   . ARG A 1 65  ? -20.015 -1.950  -11.191 1.00 93.76 65  A 1 
ATOM 534  C CB  . ARG A 1 65  ? -20.761 -4.888  -10.652 1.00 90.95 65  A 1 
ATOM 535  C CG  . ARG A 1 65  ? -21.324 -4.613  -9.254  1.00 82.22 65  A 1 
ATOM 536  C CD  . ARG A 1 65  ? -20.748 -5.615  -8.241  1.00 82.00 65  A 1 
ATOM 537  N NE  . ARG A 1 65  ? -20.814 -5.075  -6.865  1.00 76.79 65  A 1 
ATOM 538  C CZ  . ARG A 1 65  ? -20.084 -5.481  -5.850  1.00 75.47 65  A 1 
ATOM 539  N NH1 . ARG A 1 65  ? -19.295 -6.510  -5.933  1.00 69.81 65  A 1 
ATOM 540  N NH2 . ARG A 1 65  ? -20.116 -4.844  -4.716  1.00 66.53 65  A 1 
ATOM 541  N N   . VAL A 1 66  ? -22.250 -1.766  -11.038 1.00 96.02 66  A 1 
ATOM 542  C CA  . VAL A 1 66  ? -22.247 -0.404  -10.491 1.00 96.65 66  A 1 
ATOM 543  C C   . VAL A 1 66  ? -21.965 -0.477  -8.991  1.00 96.84 66  A 1 
ATOM 544  O O   . VAL A 1 66  ? -22.606 -1.249  -8.278  1.00 94.64 66  A 1 
ATOM 545  C CB  . VAL A 1 66  ? -23.569 0.324   -10.782 1.00 95.60 66  A 1 
ATOM 546  C CG1 . VAL A 1 66  ? -23.533 1.767   -10.282 1.00 90.07 66  A 1 
ATOM 547  C CG2 . VAL A 1 66  ? -23.857 0.344   -12.289 1.00 90.10 66  A 1 
ATOM 548  N N   . LEU A 1 67  ? -20.992 0.313   -8.518  1.00 95.91 67  A 1 
ATOM 549  C CA  . LEU A 1 67  ? -20.583 0.381   -7.115  1.00 95.89 67  A 1 
ATOM 550  C C   . LEU A 1 67  ? -20.998 1.698   -6.439  1.00 95.60 67  A 1 
ATOM 551  O O   . LEU A 1 67  ? -21.292 1.688   -5.252  1.00 88.96 67  A 1 
ATOM 552  C CB  . LEU A 1 67  ? -19.059 0.185   -7.000  1.00 94.67 67  A 1 
ATOM 553  C CG  . LEU A 1 67  ? -18.487 -1.112  -7.609  1.00 94.86 67  A 1 
ATOM 554  C CD1 . LEU A 1 67  ? -16.988 -1.180  -7.319  1.00 90.75 67  A 1 
ATOM 555  C CD2 . LEU A 1 67  ? -19.136 -2.363  -7.029  1.00 89.97 67  A 1 
ATOM 556  N N   . GLY A 1 68  ? -21.015 2.817   -7.169  1.00 95.90 68  A 1 
ATOM 557  C CA  . GLY A 1 68  ? -21.249 4.145   -6.615  1.00 95.99 68  A 1 
ATOM 558  C C   . GLY A 1 68  ? -19.974 4.784   -6.063  1.00 96.75 68  A 1 
ATOM 559  O O   . GLY A 1 68  ? -18.938 4.816   -6.742  1.00 94.20 68  A 1 
ATOM 560  N N   . LEU A 1 69  ? -20.012 5.310   -4.841  1.00 96.80 69  A 1 
ATOM 561  C CA  . LEU A 1 69  ? -18.862 5.953   -4.187  1.00 97.10 69  A 1 
ATOM 562  C C   . LEU A 1 69  ? -17.931 4.906   -3.577  1.00 97.49 69  A 1 
ATOM 563  O O   . LEU A 1 69  ? -18.297 4.223   -2.632  1.00 96.02 69  A 1 
ATOM 564  C CB  . LEU A 1 69  ? -19.362 6.958   -3.140  1.00 96.45 69  A 1 
ATOM 565  C CG  . LEU A 1 69  ? -18.225 7.712   -2.425  1.00 95.52 69  A 1 
ATOM 566  C CD1 . LEU A 1 69  ? -17.449 8.638   -3.377  1.00 90.75 69  A 1 
ATOM 567  C CD2 . LEU A 1 69  ? -18.798 8.605   -1.323  1.00 90.38 69  A 1 
ATOM 568  N N   . VAL A 1 70  ? -16.694 4.825   -4.071  1.00 97.79 70  A 1 
ATOM 569  C CA  . VAL A 1 70  ? -15.718 3.821   -3.648  1.00 97.87 70  A 1 
ATOM 570  C C   . VAL A 1 70  ? -14.494 4.456   -2.999  1.00 97.94 70  A 1 
ATOM 571  O O   . VAL A 1 70  ? -13.887 5.365   -3.561  1.00 97.02 70  A 1 
ATOM 572  C CB  . VAL A 1 70  ? -15.322 2.904   -4.830  1.00 96.98 70  A 1 
ATOM 573  C CG1 . VAL A 1 70  ? -14.209 1.909   -4.472  1.00 93.31 70  A 1 
ATOM 574  C CG2 . VAL A 1 70  ? -16.532 2.088   -5.290  1.00 93.14 70  A 1 
ATOM 575  N N   . LEU A 1 71  ? -14.083 3.923   -1.849  1.00 97.92 71  A 1 
ATOM 576  C CA  . LEU A 1 71  ? -12.748 4.099   -1.287  1.00 98.02 71  A 1 
ATOM 577  C C   . LEU A 1 71  ? -11.909 2.876   -1.638  1.00 98.05 71  A 1 
ATOM 578  O O   . LEU A 1 71  ? -12.061 1.816   -1.040  1.00 96.94 71  A 1 
ATOM 579  C CB  . LEU A 1 71  ? -12.851 4.374   0.225   1.00 97.67 71  A 1 
ATOM 580  C CG  . LEU A 1 71  ? -11.526 4.803   0.894   1.00 96.44 71  A 1 
ATOM 581  C CD1 . LEU A 1 71  ? -11.832 5.386   2.278   1.00 90.93 71  A 1 
ATOM 582  C CD2 . LEU A 1 71  ? -10.534 3.660   1.111   1.00 89.90 71  A 1 
ATOM 583  N N   . LEU A 1 72  ? -10.987 3.017   -2.599  1.00 98.14 72  A 1 
ATOM 584  C CA  . LEU A 1 72  ? -10.049 1.968   -2.975  1.00 98.16 72  A 1 
ATOM 585  C C   . LEU A 1 72  ? -8.772  2.083   -2.135  1.00 98.17 72  A 1 
ATOM 586  O O   . LEU A 1 72  ? -8.117  3.129   -2.144  1.00 97.21 72  A 1 
ATOM 587  C CB  . LEU A 1 72  ? -9.768  2.063   -4.483  1.00 97.73 72  A 1 
ATOM 588  C CG  . LEU A 1 72  ? -8.708  1.069   -4.991  1.00 96.84 72  A 1 
ATOM 589  C CD1 . LEU A 1 72  ? -9.140  -0.382  -4.835  1.00 93.59 72  A 1 
ATOM 590  C CD2 . LEU A 1 72  ? -8.439  1.319   -6.470  1.00 92.98 72  A 1 
ATOM 591  N N   . ARG A 1 73  ? -8.370  1.003   -1.464  1.00 97.97 73  A 1 
ATOM 592  C CA  . ARG A 1 73  ? -7.113  0.965   -0.719  1.00 98.09 73  A 1 
ATOM 593  C C   . ARG A 1 73  ? -5.923  0.927   -1.679  1.00 98.09 73  A 1 
ATOM 594  O O   . ARG A 1 73  ? -5.836  0.053   -2.538  1.00 96.75 73  A 1 
ATOM 595  C CB  . ARG A 1 73  ? -7.131  -0.211  0.271   1.00 97.19 73  A 1 
ATOM 596  C CG  . ARG A 1 73  ? -5.923  -0.155  1.218   1.00 94.89 73  A 1 
ATOM 597  C CD  . ARG A 1 73  ? -5.931  -1.327  2.196   1.00 92.19 73  A 1 
ATOM 598  N NE  . ARG A 1 73  ? -4.731  -1.310  3.058   1.00 89.46 73  A 1 
ATOM 599  C CZ  . ARG A 1 73  ? -4.600  -0.765  4.254   1.00 89.53 73  A 1 
ATOM 600  N NH1 . ARG A 1 73  ? -5.577  -0.172  4.875   1.00 79.80 73  A 1 
ATOM 601  N NH2 . ARG A 1 73  ? -3.454  -0.812  4.854   1.00 84.36 73  A 1 
ATOM 602  N N   . GLY A 1 74  ? -4.961  1.822   -1.469  1.00 97.27 74  A 1 
ATOM 603  C CA  . GLY A 1 74  ? -3.820  1.992   -2.361  1.00 97.26 74  A 1 
ATOM 604  C C   . GLY A 1 74  ? -2.940  0.756   -2.558  1.00 97.21 74  A 1 
ATOM 605  O O   . GLY A 1 74  ? -2.355  0.582   -3.627  1.00 95.72 74  A 1 
ATOM 606  N N   . GLU A 1 75  ? -2.855  -0.143  -1.573  1.00 97.75 75  A 1 
ATOM 607  C CA  . GLU A 1 75  ? -2.095  -1.399  -1.686  1.00 97.35 75  A 1 
ATOM 608  C C   . GLU A 1 75  ? -2.624  -2.323  -2.796  1.00 97.41 75  A 1 
ATOM 609  O O   . GLU A 1 75  ? -1.857  -3.106  -3.345  1.00 95.02 75  A 1 
ATOM 610  C CB  . GLU A 1 75  ? -2.103  -2.134  -0.335  1.00 95.56 75  A 1 
ATOM 611  C CG  . GLU A 1 75  ? -1.193  -1.442  0.688   1.00 84.73 75  A 1 
ATOM 612  C CD  . GLU A 1 75  ? -1.366  -1.972  2.117   1.00 78.37 75  A 1 
ATOM 613  O OE1 . GLU A 1 75  ? -0.860  -1.294  3.038   1.00 71.47 75  A 1 
ATOM 614  O OE2 . GLU A 1 75  ? -2.094  -2.960  2.332   1.00 70.09 75  A 1 
ATOM 615  N N   . ASN A 1 76  ? -3.899  -2.200  -3.155  1.00 97.55 76  A 1 
ATOM 616  C CA  . ASN A 1 76  ? -4.531  -3.017  -4.192  1.00 97.53 76  A 1 
ATOM 617  C C   . ASN A 1 76  ? -4.533  -2.342  -5.570  1.00 97.70 76  A 1 
ATOM 618  O O   . ASN A 1 76  ? -4.963  -2.950  -6.545  1.00 95.60 76  A 1 
ATOM 619  C CB  . ASN A 1 76  ? -5.947  -3.381  -3.722  1.00 96.48 76  A 1 
ATOM 620  C CG  . ASN A 1 76  ? -5.917  -4.112  -2.393  1.00 93.92 76  A 1 
ATOM 621  O OD1 . ASN A 1 76  ? -5.290  -5.148  -2.236  1.00 81.52 76  A 1 
ATOM 622  N ND2 . ASN A 1 76  ? -6.561  -3.570  -1.388  1.00 82.14 76  A 1 
ATOM 623  N N   . LEU A 1 77  ? -4.056  -1.089  -5.671  1.00 97.88 77  A 1 
ATOM 624  C CA  . LEU A 1 77  ? -3.953  -0.355  -6.918  1.00 98.04 77  A 1 
ATOM 625  C C   . LEU A 1 77  ? -2.662  -0.726  -7.656  1.00 98.09 77  A 1 
ATOM 626  O O   . LEU A 1 77  ? -1.576  -0.661  -7.077  1.00 96.73 77  A 1 
ATOM 627  C CB  . LEU A 1 77  ? -4.029  1.147   -6.611  1.00 97.60 77  A 1 
ATOM 628  C CG  . LEU A 1 77  ? -3.910  2.048   -7.859  1.00 97.03 77  A 1 
ATOM 629  C CD1 . LEU A 1 77  ? -5.117  1.920   -8.780  1.00 93.43 77  A 1 
ATOM 630  C CD2 . LEU A 1 77  ? -3.777  3.508   -7.419  1.00 93.44 77  A 1 
ATOM 631  N N   . VAL A 1 78  ? -2.771  -1.054  -8.941  1.00 97.93 78  A 1 
ATOM 632  C CA  . VAL A 1 78  ? -1.631  -1.260  -9.839  1.00 97.71 78  A 1 
ATOM 633  C C   . VAL A 1 78  ? -1.332  0.013   -10.626 1.00 97.68 78  A 1 
ATOM 634  O O   . VAL A 1 78  ? -0.220  0.543   -10.557 1.00 96.15 78  A 1 
ATOM 635  C CB  . VAL A 1 78  ? -1.867  -2.460  -10.778 1.00 97.01 78  A 1 
ATOM 636  C CG1 . VAL A 1 78  ? -0.706  -2.650  -11.764 1.00 93.93 78  A 1 
ATOM 637  C CG2 . VAL A 1 78  ? -2.010  -3.751  -9.976  1.00 93.77 78  A 1 
ATOM 638  N N   . SER A 1 79  ? -2.311  0.504   -11.377 1.00 97.53 79  A 1 
ATOM 639  C CA  . SER A 1 79  ? -2.149  1.670   -12.247 1.00 97.56 79  A 1 
ATOM 640  C C   . SER A 1 79  ? -3.457  2.416   -12.460 1.00 97.58 79  A 1 
ATOM 641  O O   . SER A 1 79  ? -4.536  1.879   -12.241 1.00 96.04 79  A 1 
ATOM 642  C CB  . SER A 1 79  ? -1.553  1.244   -13.591 1.00 96.48 79  A 1 
ATOM 643  O OG  . SER A 1 79  ? -2.408  0.357   -14.282 1.00 92.84 79  A 1 
ATOM 644  N N   . MET A 1 80  ? -3.333  3.663   -12.918 1.00 97.21 80  A 1 
ATOM 645  C CA  . MET A 1 80  ? -4.440  4.531   -13.306 1.00 97.08 80  A 1 
ATOM 646  C C   . MET A 1 80  ? -4.154  5.176   -14.654 1.00 97.42 80  A 1 
ATOM 647  O O   . MET A 1 80  ? -3.036  5.610   -14.910 1.00 95.75 80  A 1 
ATOM 648  C CB  . MET A 1 80  ? -4.641  5.646   -12.266 1.00 94.78 80  A 1 
ATOM 649  C CG  . MET A 1 80  ? -4.951  5.140   -10.865 1.00 87.99 80  A 1 
ATOM 650  S SD  . MET A 1 80  ? -5.032  6.481   -9.641  1.00 86.74 80  A 1 
ATOM 651  C CE  . MET A 1 80  ? -6.514  7.352   -10.195 1.00 77.30 80  A 1 
ATOM 652  N N   . THR A 1 81  ? -5.195  5.295   -15.491 1.00 97.28 81  A 1 
ATOM 653  C CA  . THR A 1 81  ? -5.156  6.061   -16.734 1.00 96.99 81  A 1 
ATOM 654  C C   . THR A 1 81  ? -6.411  6.922   -16.851 1.00 96.95 81  A 1 
ATOM 655  O O   . THR A 1 81  ? -7.425  6.600   -16.234 1.00 95.01 81  A 1 
ATOM 656  C CB  . THR A 1 81  ? -4.977  5.138   -17.943 1.00 95.32 81  A 1 
ATOM 657  O OG1 . THR A 1 81  ? -4.864  5.899   -19.122 1.00 85.48 81  A 1 
ATOM 658  C CG2 . THR A 1 81  ? -6.129  4.150   -18.152 1.00 84.84 81  A 1 
ATOM 659  N N   . VAL A 1 82  ? -6.345  8.006   -17.611 1.00 96.61 82  A 1 
ATOM 660  C CA  . VAL A 1 82  ? -7.526  8.802   -17.932 1.00 96.59 82  A 1 
ATOM 661  C C   . VAL A 1 82  ? -8.427  7.990   -18.871 1.00 96.31 82  A 1 
ATOM 662  O O   . VAL A 1 82  ? -7.969  7.500   -19.895 1.00 94.33 82  A 1 
ATOM 663  C CB  . VAL A 1 82  ? -7.140  10.163  -18.542 1.00 95.55 82  A 1 
ATOM 664  C CG1 . VAL A 1 82  ? -8.375  10.982  -18.898 1.00 90.84 82  A 1 
ATOM 665  C CG2 . VAL A 1 82  ? -6.300  10.978  -17.550 1.00 91.49 82  A 1 
ATOM 666  N N   . GLU A 1 83  ? -9.694  7.822   -18.492 1.00 95.38 83  A 1 
ATOM 667  C CA  . GLU A 1 83  ? -10.718 7.184   -19.312 1.00 94.84 83  A 1 
ATOM 668  C C   . GLU A 1 83  ? -11.529 8.223   -20.083 1.00 94.75 83  A 1 
ATOM 669  O O   . GLU A 1 83  ? -11.915 8.004   -21.232 1.00 90.18 83  A 1 
ATOM 670  C CB  . GLU A 1 83  ? -11.645 6.366   -18.390 1.00 92.90 83  A 1 
ATOM 671  C CG  . GLU A 1 83  ? -12.716 5.561   -19.149 1.00 88.66 83  A 1 
ATOM 672  C CD  . GLU A 1 83  ? -12.147 4.383   -19.963 1.00 88.66 83  A 1 
ATOM 673  O OE1 . GLU A 1 83  ? -12.916 3.695   -20.646 1.00 81.77 83  A 1 
ATOM 674  O OE2 . GLU A 1 83  ? -10.949 4.058   -19.827 1.00 81.10 83  A 1 
ATOM 675  N N   . GLY A 1 84  ? -11.779 9.375   -19.450 1.00 92.97 84  A 1 
ATOM 676  C CA  . GLY A 1 84  ? -12.519 10.468  -20.051 1.00 92.99 84  A 1 
ATOM 677  C C   . GLY A 1 84  ? -12.363 11.776  -19.284 1.00 94.10 84  A 1 
ATOM 678  O O   . GLY A 1 84  ? -11.815 11.791  -18.177 1.00 90.56 84  A 1 
ATOM 679  N N   . PRO A 1 85  ? -12.863 12.895  -19.861 1.00 93.26 85  A 1 
ATOM 680  C CA  . PRO A 1 85  ? -12.841 14.186  -19.201 1.00 93.38 85  A 1 
ATOM 681  C C   . PRO A 1 85  ? -13.727 14.180  -17.947 1.00 93.74 85  A 1 
ATOM 682  O O   . PRO A 1 85  ? -14.536 13.259  -17.757 1.00 89.58 85  A 1 
ATOM 683  C CB  . PRO A 1 85  ? -13.324 15.176  -20.264 1.00 90.92 85  A 1 
ATOM 684  C CG  . PRO A 1 85  ? -14.264 14.328  -21.119 1.00 89.09 85  A 1 
ATOM 685  C CD  . PRO A 1 85  ? -13.580 12.967  -21.112 1.00 92.14 85  A 1 
ATOM 686  N N   . PRO A 1 86  ? -13.615 15.225  -17.089 1.00 91.71 86  A 1 
ATOM 687  C CA  . PRO A 1 86  ? -14.555 15.412  -15.993 1.00 90.94 86  A 1 
ATOM 688  C C   . PRO A 1 86  ? -15.994 15.407  -16.522 1.00 90.90 86  A 1 
ATOM 689  O O   . PRO A 1 86  ? -16.277 16.090  -17.503 1.00 85.81 86  A 1 
ATOM 690  C CB  . PRO A 1 86  ? -14.202 16.762  -15.360 1.00 87.19 86  A 1 
ATOM 691  C CG  . PRO A 1 86  ? -12.749 16.971  -15.762 1.00 85.64 86  A 1 
ATOM 692  C CD  . PRO A 1 86  ? -12.648 16.294  -17.127 1.00 88.68 86  A 1 
ATOM 693  N N   . PRO A 1 87  ? -16.909 14.641  -15.888 1.00 90.32 87  A 1 
ATOM 694  C CA  . PRO A 1 87  ? -18.315 14.718  -16.245 1.00 88.68 87  A 1 
ATOM 695  C C   . PRO A 1 87  ? -18.777 16.169  -16.065 1.00 87.59 87  A 1 
ATOM 696  O O   . PRO A 1 87  ? -18.456 16.810  -15.066 1.00 79.97 87  A 1 
ATOM 697  C CB  . PRO A 1 87  ? -19.035 13.718  -15.342 1.00 85.13 87  A 1 
ATOM 698  C CG  . PRO A 1 87  ? -18.111 13.597  -14.131 1.00 84.09 87  A 1 
ATOM 699  C CD  . PRO A 1 87  ? -16.726 13.807  -14.714 1.00 88.14 87  A 1 
ATOM 700  N N   . LYS A 1 88  ? -19.509 16.686  -17.040 1.00 84.14 88  A 1 
ATOM 701  C CA  . LYS A 1 88  ? -20.132 17.997  -16.901 1.00 81.68 88  A 1 
ATOM 702  C C   . LYS A 1 88  ? -21.087 17.903  -15.716 1.00 79.58 88  A 1 
ATOM 703  O O   . LYS A 1 88  ? -22.011 17.090  -15.762 1.00 67.44 88  A 1 
ATOM 704  C CB  . LYS A 1 88  ? -20.854 18.424  -18.188 1.00 74.08 88  A 1 
ATOM 705  C CG  . LYS A 1 88  ? -19.883 18.721  -19.344 1.00 65.06 88  A 1 
ATOM 706  C CD  . LYS A 1 88  ? -20.642 19.194  -20.596 1.00 57.49 88  A 1 
ATOM 707  C CE  . LYS A 1 88  ? -19.672 19.480  -21.743 1.00 48.54 88  A 1 
ATOM 708  N NZ  . LYS A 1 88  ? -20.372 19.916  -22.985 1.00 40.06 88  A 1 
ATOM 709  N N   . ASP A 1 89  ? -20.884 18.722  -14.684 1.00 69.00 89  A 1 
ATOM 710  C CA  . ASP A 1 89  ? -21.833 18.860  -13.582 1.00 66.51 89  A 1 
ATOM 711  C C   . ASP A 1 89  ? -23.136 19.433  -14.156 1.00 66.46 89  A 1 
ATOM 712  O O   . ASP A 1 89  ? -23.344 20.651  -14.174 1.00 58.71 89  A 1 
ATOM 713  C CB  . ASP A 1 89  ? -21.265 19.748  -12.459 1.00 59.22 89  A 1 
ATOM 714  C CG  . ASP A 1 89  ? -20.292 19.061  -11.485 1.00 54.32 89  A 1 
ATOM 715  O OD1 . ASP A 1 89  ? -20.463 17.848  -11.240 1.00 49.26 89  A 1 
ATOM 716  O OD2 . ASP A 1 89  ? -19.399 19.768  -10.956 1.00 46.98 89  A 1 
ATOM 717  N N   . THR A 1 90  ? -24.015 18.579  -14.648 1.00 48.08 90  A 1 
ATOM 718  C CA  . THR A 1 90  ? -25.355 18.958  -15.098 1.00 47.32 90  A 1 
ATOM 719  C C   . THR A 1 90  ? -26.208 19.421  -13.921 1.00 48.48 90  A 1 
ATOM 720  O O   . THR A 1 90  ? -27.040 20.298  -14.082 1.00 43.99 90  A 1 
ATOM 721  C CB  . THR A 1 90  ? -26.072 17.769  -15.762 1.00 41.05 90  A 1 
ATOM 722  O OG1 . THR A 1 90  ? -25.907 16.588  -14.996 1.00 37.25 90  A 1 
ATOM 723  C CG2 . THR A 1 90  ? -25.521 17.473  -17.167 1.00 35.53 90  A 1 
ATOM 724  N N   . GLY A 1 91  ? -26.007 18.837  -12.748 1.00 41.22 91  A 1 
ATOM 725  C CA  . GLY A 1 91  ? -26.975 18.942  -11.662 1.00 41.25 91  A 1 
ATOM 726  C C   . GLY A 1 91  ? -26.927 20.215  -10.828 1.00 42.32 91  A 1 
ATOM 727  O O   . GLY A 1 91  ? -27.954 20.587  -10.257 1.00 40.09 91  A 1 
ATOM 728  N N   . ILE A 1 92  ? -25.796 20.903  -10.723 1.00 42.97 92  A 1 
ATOM 729  C CA  . ILE A 1 92  ? -25.795 22.212  -10.076 1.00 42.97 92  A 1 
ATOM 730  C C   . ILE A 1 92  ? -26.312 23.228  -11.097 1.00 42.75 92  A 1 
ATOM 731  O O   . ILE A 1 92  ? -25.552 24.003  -11.670 1.00 40.87 92  A 1 
ATOM 732  C CB  . ILE A 1 92  ? -24.463 22.604  -9.402  1.00 40.13 92  A 1 
ATOM 733  C CG1 . ILE A 1 92  ? -23.915 21.452  -8.534  1.00 38.47 92  A 1 
ATOM 734  C CG2 . ILE A 1 92  ? -24.690 23.858  -8.541  1.00 39.08 92  A 1 
ATOM 735  C CD1 . ILE A 1 92  ? -22.556 21.744  -7.877  1.00 35.37 92  A 1 
ATOM 736  N N   . ALA A 1 93  ? -27.623 23.211  -11.316 1.00 32.68 93  A 1 
ATOM 737  C CA  . ALA A 1 93  ? -28.345 24.382  -11.738 1.00 33.16 93  A 1 
ATOM 738  C C   . ALA A 1 93  ? -28.011 25.463  -10.704 1.00 34.42 93  A 1 
ATOM 739  O O   . ALA A 1 93  ? -28.612 25.540  -9.634  1.00 33.21 93  A 1 
ATOM 740  C CB  . ALA A 1 93  ? -29.846 24.073  -11.830 1.00 29.79 93  A 1 
ATOM 741  N N   . ARG A 1 94  ? -26.992 26.262  -11.001 1.00 34.79 94  A 1 
ATOM 742  C CA  . ARG A 1 94  ? -26.863 27.560  -10.379 1.00 34.63 94  A 1 
ATOM 743  C C   . ARG A 1 94  ? -28.159 28.256  -10.734 1.00 34.23 94  A 1 
ATOM 744  O O   . ARG A 1 94  ? -28.305 28.667  -11.874 1.00 32.35 94  A 1 
ATOM 745  C CB  . ARG A 1 94  ? -25.668 28.351  -10.931 1.00 31.53 94  A 1 
ATOM 746  C CG  . ARG A 1 94  ? -24.344 27.929  -10.290 1.00 29.31 94  A 1 
ATOM 747  C CD  . ARG A 1 94  ? -23.219 28.830  -10.830 1.00 28.62 94  A 1 
ATOM 748  N NE  . ARG A 1 94  ? -21.936 28.561  -10.157 1.00 26.68 94  A 1 
ATOM 749  C CZ  . ARG A 1 94  ? -20.775 29.176  -10.395 1.00 25.11 94  A 1 
ATOM 750  N NH1 . ARG A 1 94  ? -20.690 30.104  -11.309 1.00 22.95 94  A 1 
ATOM 751  N NH2 . ARG A 1 94  ? -19.715 28.867  -9.715  1.00 22.13 94  A 1 
ATOM 752  N N   . VAL A 1 95  ? -29.095 28.298  -9.784  1.00 35.19 95  A 1 
ATOM 753  C CA  . VAL A 1 95  ? -30.254 29.167  -9.900  1.00 38.27 95  A 1 
ATOM 754  C C   . VAL A 1 95  ? -29.653 30.517  -10.245 1.00 38.94 95  A 1 
ATOM 755  O O   . VAL A 1 95  ? -28.842 31.009  -9.458  1.00 36.96 95  A 1 
ATOM 756  C CB  . VAL A 1 95  ? -31.064 29.243  -8.592  1.00 34.47 95  A 1 
ATOM 757  C CG1 . VAL A 1 95  ? -32.287 30.150  -8.765  1.00 31.50 95  A 1 
ATOM 758  C CG2 . VAL A 1 95  ? -31.561 27.844  -8.181  1.00 34.21 95  A 1 
ATOM 759  N N   . PRO A 1 96  ? -29.903 31.050  -11.451 1.00 30.70 96  A 1 
ATOM 760  C CA  . PRO A 1 96  ? -29.459 32.385  -11.740 1.00 32.74 96  A 1 
ATOM 761  C C   . PRO A 1 96  ? -30.229 33.240  -10.741 1.00 32.77 96  A 1 
ATOM 762  O O   . PRO A 1 96  ? -31.430 33.441  -10.882 1.00 30.49 96  A 1 
ATOM 763  C CB  . PRO A 1 96  ? -29.821 32.653  -13.208 1.00 29.51 96  A 1 
ATOM 764  C CG  . PRO A 1 96  ? -30.686 31.475  -13.639 1.00 30.35 96  A 1 
ATOM 765  C CD  . PRO A 1 96  ? -30.794 30.543  -12.445 1.00 33.55 96  A 1 
ATOM 766  N N   . LEU A 1 97  ? -29.562 33.661  -9.675  1.00 33.17 97  A 1 
ATOM 767  C CA  . LEU A 1 97  ? -30.033 34.795  -8.908  1.00 35.34 97  A 1 
ATOM 768  C C   . LEU A 1 97  ? -30.093 35.911  -9.933  1.00 35.46 97  A 1 
ATOM 769  O O   . LEU A 1 97  ? -29.069 36.476  -10.306 1.00 34.29 97  A 1 
ATOM 770  C CB  . LEU A 1 97  ? -29.080 35.095  -7.731  1.00 32.01 97  A 1 
ATOM 771  C CG  . LEU A 1 97  ? -29.449 34.329  -6.446  1.00 30.18 97  A 1 
ATOM 772  C CD1 . LEU A 1 97  ? -28.241 34.255  -5.509  1.00 29.54 97  A 1 
ATOM 773  C CD2 . LEU A 1 97  ? -30.589 35.023  -5.688  1.00 32.46 97  A 1 
ATOM 774  N N   . ALA A 1 98  ? -31.289 36.146  -10.430 1.00 40.32 98  A 1 
ATOM 775  C CA  . ALA A 1 98  ? -31.662 37.344  -11.149 1.00 42.37 98  A 1 
ATOM 776  C C   . ALA A 1 98  ? -31.566 38.499  -10.142 1.00 43.17 98  A 1 
ATOM 777  O O   . ALA A 1 98  ? -32.566 39.029  -9.676  1.00 40.65 98  A 1 
ATOM 778  C CB  . ALA A 1 98  ? -33.058 37.157  -11.748 1.00 37.00 98  A 1 
ATOM 779  N N   . GLY A 1 99  ? -30.337 38.775  -9.710  1.00 35.85 99  A 1 
ATOM 780  C CA  . GLY A 1 99  ? -30.012 39.959  -8.956  1.00 36.94 99  A 1 
ATOM 781  C C   . GLY A 1 99  ? -30.477 41.102  -9.835  1.00 37.79 99  A 1 
ATOM 782  O O   . GLY A 1 99  ? -29.943 41.293  -10.925 1.00 35.32 99  A 1 
ATOM 783  N N   . ALA A 1 100 ? -31.519 41.802  -9.376  1.00 36.72 100 A 1 
ATOM 784  C CA  . ALA A 1 100 ? -31.949 43.028  -10.009 1.00 37.87 100 A 1 
ATOM 785  C C   . ALA A 1 100 ? -30.703 43.897  -10.143 1.00 38.04 100 A 1 
ATOM 786  O O   . ALA A 1 100 ? -30.138 44.338  -9.139  1.00 36.73 100 A 1 
ATOM 787  C CB  . ALA A 1 100 ? -33.043 43.678  -9.155  1.00 34.12 100 A 1 
ATOM 788  N N   . ALA A 1 101 ? -30.257 44.083  -11.370 1.00 38.72 101 A 1 
ATOM 789  C CA  . ALA A 1 101 ? -29.219 45.043  -11.677 1.00 40.23 101 A 1 
ATOM 790  C C   . ALA A 1 101 ? -29.824 46.401  -11.344 1.00 40.47 101 A 1 
ATOM 791  O O   . ALA A 1 101 ? -30.491 47.006  -12.177 1.00 38.66 101 A 1 
ATOM 792  C CB  . ALA A 1 101 ? -28.817 44.883  -13.141 1.00 35.55 101 A 1 
ATOM 793  N N   . GLY A 1 102 ? -29.657 46.830  -10.094 1.00 40.66 102 A 1 
ATOM 794  C CA  . GLY A 1 102 ? -29.954 48.189  -9.686  1.00 40.09 102 A 1 
ATOM 795  C C   . GLY A 1 102 ? -29.164 49.078  -10.623 1.00 40.31 102 A 1 
ATOM 796  O O   . GLY A 1 102 ? -27.938 49.105  -10.534 1.00 38.09 102 A 1 
ATOM 797  N N   . GLY A 1 103 ? -29.861 49.695  -11.584 1.00 42.81 103 A 1 
ATOM 798  C CA  . GLY A 1 103 ? -29.222 50.535  -12.575 1.00 45.12 103 A 1 
ATOM 799  C C   . GLY A 1 103 ? -28.360 51.537  -11.826 1.00 44.45 103 A 1 
ATOM 800  O O   . GLY A 1 103 ? -28.810 52.076  -10.814 1.00 40.59 103 A 1 
ATOM 801  N N   . PRO A 1 104 ? -27.117 51.789  -12.270 1.00 36.19 104 A 1 
ATOM 802  C CA  . PRO A 1 104 ? -26.255 52.758  -11.619 1.00 38.46 104 A 1 
ATOM 803  C C   . PRO A 1 104 ? -27.014 54.077  -11.602 1.00 39.43 104 A 1 
ATOM 804  O O   . PRO A 1 104 ? -27.275 54.661  -12.662 1.00 36.59 104 A 1 
ATOM 805  C CB  . PRO A 1 104 ? -24.970 52.789  -12.448 1.00 33.72 104 A 1 
ATOM 806  C CG  . PRO A 1 104 ? -25.410 52.292  -13.825 1.00 35.18 104 A 1 
ATOM 807  C CD  . PRO A 1 104 ? -26.543 51.313  -13.507 1.00 39.58 104 A 1 
ATOM 808  N N   . GLY A 1 105 ? -27.456 54.503  -10.424 1.00 41.25 105 A 1 
ATOM 809  C CA  . GLY A 1 105 ? -28.202 55.737  -10.261 1.00 43.27 105 A 1 
ATOM 810  C C   . GLY A 1 105 ? -27.363 56.837  -10.871 1.00 42.70 105 A 1 
ATOM 811  O O   . GLY A 1 105 ? -26.246 57.075  -10.421 1.00 39.00 105 A 1 
ATOM 812  N N   . ILE A 1 106 ? -27.899 57.467  -11.935 1.00 40.92 106 A 1 
ATOM 813  C CA  . ILE A 1 106 ? -27.233 58.600  -12.578 1.00 43.31 106 A 1 
ATOM 814  C C   . ILE A 1 106 ? -27.146 59.669  -11.499 1.00 43.38 106 A 1 
ATOM 815  O O   . ILE A 1 106 ? -28.126 60.352  -11.218 1.00 41.02 106 A 1 
ATOM 816  C CB  . ILE A 1 106 ? -27.994 59.067  -13.831 1.00 40.07 106 A 1 
ATOM 817  C CG1 . ILE A 1 106 ? -28.040 57.939  -14.886 1.00 38.34 106 A 1 
ATOM 818  C CG2 . ILE A 1 106 ? -27.334 60.331  -14.417 1.00 38.65 106 A 1 
ATOM 819  C CD1 . ILE A 1 106 ? -28.960 58.235  -16.095 1.00 35.50 106 A 1 
ATOM 820  N N   . GLY A 1 107 ? -25.985 59.751  -10.859 1.00 34.38 107 A 1 
ATOM 821  C CA  . GLY A 1 107 ? -25.695 60.807  -9.915  1.00 37.05 107 A 1 
ATOM 822  C C   . GLY A 1 107 ? -25.814 62.114  -10.674 1.00 36.67 107 A 1 
ATOM 823  O O   . GLY A 1 107 ? -24.931 62.457  -11.443 1.00 34.84 107 A 1 
ATOM 824  N N   . ARG A 1 108 ? -26.969 62.788  -10.508 1.00 35.23 108 A 1 
ATOM 825  C CA  . ARG A 1 108 ? -27.151 64.116  -11.084 1.00 38.25 108 A 1 
ATOM 826  C C   . ARG A 1 108 ? -26.006 64.968  -10.572 1.00 34.94 108 A 1 
ATOM 827  O O   . ARG A 1 108 ? -25.910 65.203  -9.367  1.00 33.38 108 A 1 
ATOM 828  C CB  . ARG A 1 108 ? -28.507 64.737  -10.709 1.00 36.80 108 A 1 
ATOM 829  C CG  . ARG A 1 108 ? -29.657 64.212  -11.579 1.00 36.35 108 A 1 
ATOM 830  C CD  . ARG A 1 108 ? -30.965 64.949  -11.240 1.00 35.74 108 A 1 
ATOM 831  N NE  . ARG A 1 108 ? -32.069 64.562  -12.141 1.00 31.58 108 A 1 
ATOM 832  C CZ  . ARG A 1 108 ? -33.320 65.007  -12.093 1.00 29.17 108 A 1 
ATOM 833  N NH1 . ARG A 1 108 ? -33.705 65.852  -11.178 1.00 27.07 108 A 1 
ATOM 834  N NH2 . ARG A 1 108 ? -34.202 64.595  -12.961 1.00 25.31 108 A 1 
ATOM 835  N N   . ALA A 1 109 ? -25.146 65.413  -11.461 1.00 34.51 109 A 1 
ATOM 836  C CA  . ALA A 1 109 ? -24.098 66.356  -11.139 1.00 37.30 109 A 1 
ATOM 837  C C   . ALA A 1 109 ? -24.785 67.569  -10.523 1.00 35.67 109 A 1 
ATOM 838  O O   . ALA A 1 109 ? -25.612 68.212  -11.179 1.00 33.41 109 A 1 
ATOM 839  C CB  . ALA A 1 109 ? -23.322 66.695  -12.413 1.00 33.69 109 A 1 
ATOM 840  N N   . ALA A 1 110 ? -24.501 67.852  -9.262  1.00 34.23 110 A 1 
ATOM 841  C CA  . ALA A 1 110 ? -24.983 69.055  -8.603  1.00 39.41 110 A 1 
ATOM 842  C C   . ALA A 1 110 ? -24.421 70.235  -9.384  1.00 39.77 110 A 1 
ATOM 843  O O   . ALA A 1 110 ? -23.237 70.540  -9.301  1.00 37.19 110 A 1 
ATOM 844  C CB  . ALA A 1 110 ? -24.552 69.031  -7.129  1.00 35.54 110 A 1 
ATOM 845  N N   . GLY A 1 111 ? -25.275 70.837  -10.221 1.00 34.97 111 A 1 
ATOM 846  C CA  . GLY A 1 111 ? -24.910 71.976  -11.036 1.00 39.94 111 A 1 
ATOM 847  C C   . GLY A 1 111 ? -24.418 73.065  -10.093 1.00 39.30 111 A 1 
ATOM 848  O O   . GLY A 1 111 ? -25.121 73.435  -9.158  1.00 36.27 111 A 1 
ATOM 849  N N   . ARG A 1 112 ? -23.197 73.530  -10.335 1.00 34.25 112 A 1 
ATOM 850  C CA  . ARG A 1 112 ? -22.672 74.685  -9.612  1.00 38.52 112 A 1 
ATOM 851  C C   . ARG A 1 112 ? -23.629 75.847  -9.852  1.00 36.23 112 A 1 
ATOM 852  O O   . ARG A 1 112 ? -23.713 76.338  -10.971 1.00 33.63 112 A 1 
ATOM 853  C CB  . ARG A 1 112 ? -21.260 75.045  -10.076 1.00 35.72 112 A 1 
ATOM 854  C CG  . ARG A 1 112 ? -20.190 74.150  -9.446  1.00 33.67 112 A 1 
ATOM 855  C CD  . ARG A 1 112 ? -18.803 74.611  -9.912  1.00 32.37 112 A 1 
ATOM 856  N NE  . ARG A 1 112 ? -17.714 73.930  -9.190  1.00 29.61 112 A 1 
ATOM 857  C CZ  . ARG A 1 112 ? -16.417 74.111  -9.380  1.00 27.20 112 A 1 
ATOM 858  N NH1 . ARG A 1 112 ? -15.975 74.921  -10.304 1.00 25.62 112 A 1 
ATOM 859  N NH2 . ARG A 1 112 ? -15.544 73.479  -8.643  1.00 27.45 112 A 1 
ATOM 860  N N   . GLY A 1 113 ? -24.342 76.261  -8.812  1.00 38.74 113 A 1 
ATOM 861  C CA  . GLY A 1 113 ? -25.232 77.401  -8.869  1.00 41.56 113 A 1 
ATOM 862  C C   . GLY A 1 113 ? -24.440 78.619  -9.302  1.00 40.83 113 A 1 
ATOM 863  O O   . GLY A 1 113 ? -23.466 78.994  -8.651  1.00 37.28 113 A 1 
ATOM 864  N N   . ILE A 1 114 ? -24.861 79.217  -10.431 1.00 37.22 114 A 1 
ATOM 865  C CA  . ILE A 1 114 ? -24.325 80.503  -10.875 1.00 40.87 114 A 1 
ATOM 866  C C   . ILE A 1 114 ? -24.648 81.513  -9.775  1.00 40.61 114 A 1 
ATOM 867  O O   . ILE A 1 114 ? -25.780 81.529  -9.288  1.00 38.51 114 A 1 
ATOM 868  C CB  . ILE A 1 114 ? -24.938 80.889  -12.236 1.00 36.77 114 A 1 
ATOM 869  C CG1 . ILE A 1 114 ? -24.569 79.831  -13.309 1.00 35.71 114 A 1 
ATOM 870  C CG2 . ILE A 1 114 ? -24.474 82.284  -12.670 1.00 37.70 114 A 1 
ATOM 871  C CD1 . ILE A 1 114 ? -25.297 79.999  -14.652 1.00 35.53 114 A 1 
ATOM 872  N N   . PRO A 1 115 ? -23.712 82.376  -9.356  1.00 35.14 115 A 1 
ATOM 873  C CA  . PRO A 1 115 ? -23.954 83.389  -8.351  1.00 39.50 115 A 1 
ATOM 874  C C   . PRO A 1 115 ? -24.999 84.375  -8.882  1.00 39.12 115 A 1 
ATOM 875  O O   . PRO A 1 115 ? -24.706 85.199  -9.747  1.00 36.37 115 A 1 
ATOM 876  C CB  . PRO A 1 115 ? -22.588 84.019  -8.072  1.00 35.48 115 A 1 
ATOM 877  C CG  . PRO A 1 115 ? -21.803 83.789  -9.367  1.00 36.04 115 A 1 
ATOM 878  C CD  . PRO A 1 115 ? -22.368 82.464  -9.885  1.00 40.41 115 A 1 
ATOM 879  N N   . ALA A 1 116 ? -26.220 84.284  -8.382  1.00 37.89 116 A 1 
ATOM 880  C CA  . ALA A 1 116 ? -27.309 85.180  -8.735  1.00 39.34 116 A 1 
ATOM 881  C C   . ALA A 1 116 ? -27.043 86.557  -8.111  1.00 39.46 116 A 1 
ATOM 882  O O   . ALA A 1 116 ? -27.410 86.811  -6.964  1.00 37.69 116 A 1 
ATOM 883  C CB  . ALA A 1 116 ? -28.629 84.555  -8.264  1.00 34.98 116 A 1 
ATOM 884  N N   . GLY A 1 117 ? -26.371 87.448  -8.859  1.00 36.17 117 A 1 
ATOM 885  C CA  . GLY A 1 117 ? -25.955 88.747  -8.345  1.00 38.53 117 A 1 
ATOM 886  C C   . GLY A 1 117 ? -27.018 89.833  -8.379  1.00 38.88 117 A 1 
ATOM 887  O O   . GLY A 1 117 ? -27.017 90.712  -7.528  1.00 35.32 117 A 1 
ATOM 888  N N   . VAL A 1 118 ? -27.895 89.851  -9.387  1.00 34.26 118 A 1 
ATOM 889  C CA  . VAL A 1 118 ? -28.556 91.092  -9.788  1.00 37.08 118 A 1 
ATOM 890  C C   . VAL A 1 118 ? -29.612 91.528  -8.762  1.00 37.19 118 A 1 
ATOM 891  O O   . VAL A 1 118 ? -30.490 90.745  -8.425  1.00 35.31 118 A 1 
ATOM 892  C CB  . VAL A 1 118 ? -29.156 91.004  -11.200 1.00 32.77 118 A 1 
ATOM 893  C CG1 . VAL A 1 118 ? -29.580 92.377  -11.695 1.00 29.73 118 A 1 
ATOM 894  C CG2 . VAL A 1 118 ? -28.138 90.452  -12.215 1.00 34.26 118 A 1 
ATOM 895  N N   . PRO A 1 119 ? -29.564 92.802  -8.285  1.00 32.87 119 A 1 
ATOM 896  C CA  . PRO A 1 119 ? -30.328 93.315  -7.153  1.00 36.36 119 A 1 
ATOM 897  C C   . PRO A 1 119 ? -31.745 93.776  -7.524  1.00 35.16 119 A 1 
ATOM 898  O O   . PRO A 1 119 ? -32.158 94.859  -7.112  1.00 32.75 119 A 1 
ATOM 899  C CB  . PRO A 1 119 ? -29.453 94.461  -6.626  1.00 32.73 119 A 1 
ATOM 900  C CG  . PRO A 1 119 ? -28.886 95.043  -7.907  1.00 34.62 119 A 1 
ATOM 901  C CD  . PRO A 1 119 ? -28.637 93.797  -8.748  1.00 39.55 119 A 1 
ATOM 902  N N   . MET A 1 120 ? -32.471 93.063  -8.347  1.00 40.46 120 A 1 
ATOM 903  C CA  . MET A 1 120 ? -33.715 93.582  -8.953  1.00 42.06 120 A 1 
ATOM 904  C C   . MET A 1 120 ? -34.680 94.193  -7.914  1.00 41.12 120 A 1 
ATOM 905  O O   . MET A 1 120 ? -34.795 93.672  -6.803  1.00 37.43 120 A 1 
ATOM 906  C CB  . MET A 1 120 ? -34.397 92.497  -9.791  1.00 38.26 120 A 1 
ATOM 907  C CG  . MET A 1 120 ? -34.186 92.748  -11.302 1.00 38.15 120 A 1 
ATOM 908  S SD  . MET A 1 120 ? -35.208 94.109  -11.962 1.00 34.90 120 A 1 
ATOM 909  C CE  . MET A 1 120 ? -34.724 94.063  -13.709 1.00 32.72 120 A 1 
ATOM 910  N N   . PRO A 1 121 ? -35.329 95.317  -8.250  1.00 30.03 121 A 1 
ATOM 911  C CA  . PRO A 1 121 ? -35.819 96.321  -7.309  1.00 33.29 121 A 1 
ATOM 912  C C   . PRO A 1 121 ? -37.106 95.931  -6.564  1.00 31.98 121 A 1 
ATOM 913  O O   . PRO A 1 121 ? -37.812 94.986  -6.901  1.00 30.02 121 A 1 
ATOM 914  C CB  . PRO A 1 121 ? -35.995 97.589  -8.154  1.00 29.63 121 A 1 
ATOM 915  C CG  . PRO A 1 121 ? -36.289 97.054  -9.542  1.00 31.78 121 A 1 
ATOM 916  C CD  . PRO A 1 121 ? -35.422 95.810  -9.605  1.00 37.50 121 A 1 
ATOM 917  N N   . GLN A 1 122 ? -37.431 96.758  -5.578  1.00 33.30 122 A 1 
ATOM 918  C CA  . GLN A 1 122 ? -38.466 96.646  -4.536  1.00 37.80 122 A 1 
ATOM 919  C C   . GLN A 1 122 ? -39.933 96.817  -4.994  1.00 36.33 122 A 1 
ATOM 920  O O   . GLN A 1 122 ? -40.682 97.522  -4.320  1.00 33.96 122 A 1 
ATOM 921  C CB  . GLN A 1 122 ? -38.194 97.728  -3.476  1.00 35.12 122 A 1 
ATOM 922  C CG  . GLN A 1 122 ? -36.934 97.560  -2.643  1.00 34.14 122 A 1 
ATOM 923  C CD  . GLN A 1 122 ? -36.769 98.734  -1.668  1.00 31.47 122 A 1 
ATOM 924  O OE1 . GLN A 1 122 ? -37.222 99.837  -1.896  1.00 31.71 122 A 1 
ATOM 925  N NE2 . GLN A 1 122 ? -36.111 98.532  -0.559  1.00 31.27 122 A 1 
ATOM 926  N N   . ALA A 1 123 ? -40.373 96.304  -6.074  1.00 34.15 123 A 1 
ATOM 927  C CA  . ALA A 1 123 ? -41.700 96.651  -6.606  1.00 36.43 123 A 1 
ATOM 928  C C   . ALA A 1 123 ? -42.857 96.563  -5.580  1.00 35.32 123 A 1 
ATOM 929  O O   . ALA A 1 123 ? -42.811 95.760  -4.647  1.00 33.26 123 A 1 
ATOM 930  C CB  . ALA A 1 123 ? -41.961 95.816  -7.857  1.00 32.64 123 A 1 
ATOM 931  N N   . PRO A 1 124 ? -43.904 97.427  -5.728  1.00 31.74 124 A 1 
ATOM 932  C CA  . PRO A 1 124 ? -44.691 97.985  -4.629  1.00 34.93 124 A 1 
ATOM 933  C C   . PRO A 1 124 ? -45.788 97.074  -4.064  1.00 33.71 124 A 1 
ATOM 934  O O   . PRO A 1 124 ? -46.201 96.087  -4.660  1.00 31.23 124 A 1 
ATOM 935  C CB  . PRO A 1 124 ? -45.269 99.286  -5.197  1.00 31.48 124 A 1 
ATOM 936  C CG  . PRO A 1 124 ? -45.394 98.983  -6.683  1.00 32.22 124 A 1 
ATOM 937  C CD  . PRO A 1 124 ? -44.169 98.134  -6.952  1.00 37.44 124 A 1 
ATOM 938  N N   . ALA A 1 125 ? -46.304 97.509  -2.919  1.00 34.96 125 A 1 
ATOM 939  C CA  . ALA A 1 125 ? -47.175 96.796  -1.989  1.00 36.73 125 A 1 
ATOM 940  C C   . ALA A 1 125 ? -48.679 96.849  -2.315  1.00 35.65 125 A 1 
ATOM 941  O O   . ALA A 1 125 ? -49.475 97.175  -1.434  1.00 33.83 125 A 1 
ATOM 942  C CB  . ALA A 1 125 ? -46.894 97.366  -0.600  1.00 33.37 125 A 1 
ATOM 943  N N   . GLY A 1 126 ? -49.079 96.620  -3.506  1.00 35.88 126 A 1 
ATOM 944  C CA  . GLY A 1 126 ? -50.434 96.876  -3.991  1.00 38.86 126 A 1 
ATOM 945  C C   . GLY A 1 126 ? -51.629 96.322  -3.191  1.00 37.95 126 A 1 
ATOM 946  O O   . GLY A 1 126 ? -51.513 95.455  -2.343  1.00 35.15 126 A 1 
ATOM 947  N N   . LEU A 1 127 ? -52.807 96.842  -3.513  1.00 34.85 127 A 1 
ATOM 948  C CA  . LEU A 1 127 ? -53.944 97.137  -2.629  1.00 37.36 127 A 1 
ATOM 949  C C   . LEU A 1 127 ? -54.882 96.013  -2.149  1.00 37.21 127 A 1 
ATOM 950  O O   . LEU A 1 127 ? -55.178 95.935  -0.968  1.00 33.25 127 A 1 
ATOM 951  C CB  . LEU A 1 127 ? -54.818 98.154  -3.387  1.00 32.20 127 A 1 
ATOM 952  C CG  . LEU A 1 127 ? -54.286 99.588  -3.447  1.00 29.25 127 A 1 
ATOM 953  C CD1 . LEU A 1 127 ? -54.969 100.324 -4.596  1.00 29.35 127 A 1 
ATOM 954  C CD2 . LEU A 1 127 ? -54.597 100.322 -2.146  1.00 32.50 127 A 1 
ATOM 955  N N   . ALA A 1 128 ? -55.563 95.369  -3.053  1.00 31.50 128 A 1 
ATOM 956  C CA  . ALA A 1 128 ? -57.035 95.446  -2.996  1.00 36.25 128 A 1 
ATOM 957  C C   . ALA A 1 128 ? -57.808 94.413  -2.118  1.00 35.97 128 A 1 
ATOM 958  O O   . ALA A 1 128 ? -57.264 93.519  -1.521  1.00 34.86 128 A 1 
ATOM 959  C CB  . ALA A 1 128 ? -57.571 95.435  -4.426  1.00 33.58 128 A 1 
ATOM 960  N N   . GLY A 1 129 ? -59.144 94.634  -2.091  1.00 35.38 129 A 1 
ATOM 961  C CA  . GLY A 1 129 ? -60.092 94.342  -1.010  1.00 39.07 129 A 1 
ATOM 962  C C   . GLY A 1 129 ? -60.877 93.006  -0.960  1.00 38.73 129 A 1 
ATOM 963  O O   . GLY A 1 129 ? -60.279 91.984  -0.682  1.00 36.20 129 A 1 
ATOM 964  N N   . PRO A 1 130 ? -62.219 93.017  -1.103  1.00 35.46 130 A 1 
ATOM 965  C CA  . PRO A 1 130 ? -63.090 92.884  0.066   1.00 40.21 130 A 1 
ATOM 966  C C   . PRO A 1 130 ? -63.882 91.588  0.286   1.00 40.44 130 A 1 
ATOM 967  O O   . PRO A 1 130 ? -64.149 91.267  1.438   1.00 37.23 130 A 1 
ATOM 968  C CB  . PRO A 1 130 ? -64.065 94.051  -0.133  1.00 36.16 130 A 1 
ATOM 969  C CG  . PRO A 1 130 ? -64.250 94.072  -1.633  1.00 36.25 130 A 1 
ATOM 970  C CD  . PRO A 1 130 ? -62.918 93.563  -2.169  1.00 41.25 130 A 1 
ATOM 971  N N   . VAL A 1 131 ? -64.471 90.992  -0.706  1.00 31.57 131 A 1 
ATOM 972  C CA  . VAL A 1 131 ? -65.906 90.623  -0.612  1.00 37.08 131 A 1 
ATOM 973  C C   . VAL A 1 131 ? -66.239 89.350  0.189   1.00 36.72 131 A 1 
ATOM 974  O O   . VAL A 1 131 ? -65.465 88.425  0.319   1.00 34.82 131 A 1 
ATOM 975  C CB  . VAL A 1 131 ? -66.610 90.600  -1.980  1.00 32.82 131 A 1 
ATOM 976  C CG1 . VAL A 1 131 ? -68.124 90.616  -1.836  1.00 29.35 131 A 1 
ATOM 977  C CG2 . VAL A 1 131 ? -66.250 91.803  -2.858  1.00 32.54 131 A 1 
ATOM 978  N N   . ARG A 1 132 ? -67.435 89.326  0.669   1.00 30.55 132 A 1 
ATOM 979  C CA  . ARG A 1 132 ? -67.960 88.702  1.894   1.00 36.43 132 A 1 
ATOM 980  C C   . ARG A 1 132 ? -68.652 87.330  1.782   1.00 34.16 132 A 1 
ATOM 981  O O   . ARG A 1 132 ? -68.858 86.718  2.804   1.00 32.55 132 A 1 
ATOM 982  C CB  . ARG A 1 132 ? -69.005 89.694  2.431   1.00 34.32 132 A 1 
ATOM 983  C CG  . ARG A 1 132 ? -69.038 89.925  3.924   1.00 33.99 132 A 1 
ATOM 984  C CD  . ARG A 1 132 ? -70.187 90.876  4.250   1.00 32.37 132 A 1 
ATOM 985  N NE  . ARG A 1 132 ? -70.141 91.365  5.641   1.00 30.05 132 A 1 
ATOM 986  C CZ  . ARG A 1 132 ? -71.047 92.121  6.241   1.00 27.69 132 A 1 
ATOM 987  N NH1 . ARG A 1 132 ? -72.131 92.498  5.617   1.00 25.54 132 A 1 
ATOM 988  N NH2 . ARG A 1 132 ? -70.874 92.526  7.464   1.00 26.36 132 A 1 
ATOM 989  N N   . GLY A 1 133 ? -69.147 86.994  0.642   1.00 37.72 133 A 1 
ATOM 990  C CA  . GLY A 1 133 ? -70.427 86.317  0.433   1.00 41.02 133 A 1 
ATOM 991  C C   . GLY A 1 133 ? -70.771 85.074  1.247   1.00 39.98 133 A 1 
ATOM 992  O O   . GLY A 1 133 ? -69.942 84.209  1.511   1.00 35.92 133 A 1 
ATOM 993  N N   . VAL A 1 134 ? -72.040 85.000  1.567   1.00 36.45 134 A 1 
ATOM 994  C CA  . VAL A 1 134 ? -72.614 84.329  2.761   1.00 42.31 134 A 1 
ATOM 995  C C   . VAL A 1 134 ? -73.043 82.861  2.590   1.00 42.43 134 A 1 
ATOM 996  O O   . VAL A 1 134 ? -73.040 82.109  3.555   1.00 38.56 134 A 1 
ATOM 997  C CB  . VAL A 1 134 ? -73.868 85.121  3.199   1.00 37.18 134 A 1 
ATOM 998  C CG1 . VAL A 1 134 ? -74.530 84.610  4.469   1.00 33.85 134 A 1 
ATOM 999  C CG2 . VAL A 1 134 ? -73.565 86.608  3.416   1.00 36.72 134 A 1 
ATOM 1000 N N   . GLY A 1 135 ? -73.512 82.518  1.464   1.00 33.81 135 A 1 
ATOM 1001 C CA  . GLY A 1 135 ? -74.745 81.755  1.330   1.00 35.90 135 A 1 
ATOM 1002 C C   . GLY A 1 135 ? -74.937 80.341  1.901   1.00 35.47 135 A 1 
ATOM 1003 O O   . GLY A 1 135 ? -74.166 79.798  2.671   1.00 32.38 135 A 1 
ATOM 1004 N N   . GLY A 1 136 ? -76.070 79.858  1.522   1.00 32.01 136 A 1 
ATOM 1005 C CA  . GLY A 1 136 ? -76.951 79.100  2.388   1.00 34.63 136 A 1 
ATOM 1006 C C   . GLY A 1 136 ? -76.966 77.556  2.360   1.00 33.25 136 A 1 
ATOM 1007 O O   . GLY A 1 136 ? -75.938 76.916  2.315   1.00 30.22 136 A 1 
ATOM 1008 N N   . PRO A 1 137 ? -78.139 76.979  2.463   1.00 32.05 137 A 1 
ATOM 1009 C CA  . PRO A 1 137 ? -78.488 76.205  3.655   1.00 35.71 137 A 1 
ATOM 1010 C C   . PRO A 1 137 ? -78.782 74.704  3.507   1.00 35.07 137 A 1 
ATOM 1011 O O   . PRO A 1 137 ? -78.802 74.014  4.522   1.00 31.42 137 A 1 
ATOM 1012 C CB  . PRO A 1 137 ? -79.775 76.909  4.103   1.00 31.69 137 A 1 
ATOM 1013 C CG  . PRO A 1 137 ? -80.461 77.233  2.792   1.00 31.57 137 A 1 
ATOM 1014 C CD  . PRO A 1 137 ? -79.300 77.471  1.841   1.00 37.41 137 A 1 
ATOM 1015 N N   . SER A 1 138 ? -79.212 74.248  2.379   1.00 30.81 138 A 1 
ATOM 1016 C CA  . SER A 1 138 ? -80.473 73.477  2.369   1.00 34.53 138 A 1 
ATOM 1017 C C   . SER A 1 138 ? -80.435 71.979  2.740   1.00 33.08 138 A 1 
ATOM 1018 O O   . SER A 1 138 ? -79.410 71.378  2.939   1.00 30.43 138 A 1 
ATOM 1019 C CB  . SER A 1 138 ? -81.193 73.681  1.037   1.00 31.16 138 A 1 
ATOM 1020 O OG  . SER A 1 138 ? -80.402 73.231  -0.047  1.00 29.08 138 A 1 
ATOM 1021 N N   . GLN A 1 139 ? -81.613 71.416  2.816   1.00 30.35 139 A 1 
ATOM 1022 C CA  . GLN A 1 139 ? -82.120 70.477  3.831   1.00 34.47 139 A 1 
ATOM 1023 C C   . GLN A 1 139 ? -82.118 68.955  3.564   1.00 32.27 139 A 1 
ATOM 1024 O O   . GLN A 1 139 ? -81.730 68.178  4.431   1.00 29.59 139 A 1 
ATOM 1025 C CB  . GLN A 1 139 ? -83.613 70.790  4.026   1.00 31.48 139 A 1 
ATOM 1026 C CG  . GLN A 1 139 ? -83.998 72.131  4.625   1.00 32.34 139 A 1 
ATOM 1027 C CD  . GLN A 1 139 ? -85.533 72.247  4.675   1.00 30.73 139 A 1 
ATOM 1028 O OE1 . GLN A 1 139 ? -86.263 71.703  3.857   1.00 31.21 139 A 1 
ATOM 1029 N NE2 . GLN A 1 139 ? -86.073 72.959  5.638   1.00 32.54 139 A 1 
ATOM 1030 N N   . GLN A 1 140 ? -82.817 68.611  2.580   1.00 30.91 140 A 1 
ATOM 1031 C CA  . GLN A 1 140 ? -83.858 67.554  2.646   1.00 36.29 140 A 1 
ATOM 1032 C C   . GLN A 1 140 ? -83.406 66.173  2.086   1.00 34.33 140 A 1 
ATOM 1033 O O   . GLN A 1 140 ? -82.302 66.079  1.610   1.00 31.34 140 A 1 
ATOM 1034 C CB  . GLN A 1 140 ? -85.045 68.090  1.837   1.00 32.99 140 A 1 
ATOM 1035 C CG  . GLN A 1 140 ? -86.053 68.934  2.603   1.00 33.82 140 A 1 
ATOM 1036 C CD  . GLN A 1 140 ? -87.278 69.295  1.750   1.00 32.81 140 A 1 
ATOM 1037 O OE1 . GLN A 1 140 ? -87.353 69.012  0.563   1.00 33.72 140 A 1 
ATOM 1038 N NE2 . GLN A 1 140 ? -88.280 69.920  2.326   1.00 34.44 140 A 1 
ATOM 1039 N N   . VAL A 1 141 ? -84.112 65.069  1.980   1.00 32.32 141 A 1 
ATOM 1040 C CA  . VAL A 1 141 ? -85.356 64.537  2.573   1.00 36.43 141 A 1 
ATOM 1041 C C   . VAL A 1 141 ? -85.250 62.995  2.714   1.00 36.57 141 A 1 
ATOM 1042 O O   . VAL A 1 141 ? -84.303 62.500  3.299   1.00 35.17 141 A 1 
ATOM 1043 C CB  . VAL A 1 141 ? -86.621 64.903  1.747   1.00 32.51 141 A 1 
ATOM 1044 C CG1 . VAL A 1 141 ? -87.827 63.979  1.956   1.00 30.48 141 A 1 
ATOM 1045 C CG2 . VAL A 1 141 ? -87.159 66.279  2.057   1.00 35.07 141 A 1 
ATOM 1046 N N   . MET A 1 142 ? -86.193 62.307  2.234   1.00 36.22 142 A 1 
ATOM 1047 C CA  . MET A 1 142 ? -86.822 61.128  2.852   1.00 37.99 142 A 1 
ATOM 1048 C C   . MET A 1 142 ? -86.441 59.690  2.435   1.00 36.49 142 A 1 
ATOM 1049 O O   . MET A 1 142 ? -85.851 58.965  3.226   1.00 33.40 142 A 1 
ATOM 1050 C CB  . MET A 1 142 ? -88.340 61.252  2.640   1.00 35.45 142 A 1 
ATOM 1051 C CG  . MET A 1 142 ? -89.093 62.134  3.614   1.00 35.99 142 A 1 
ATOM 1052 S SD  . MET A 1 142 ? -90.889 61.894  3.354   1.00 34.83 142 A 1 
ATOM 1053 C CE  . MET A 1 142 ? -91.534 62.749  4.811   1.00 34.21 142 A 1 
ATOM 1054 N N   . THR A 1 143 ? -87.021 59.266  1.364   1.00 33.71 143 A 1 
ATOM 1055 C CA  . THR A 1 143 ? -87.859 58.034  1.455   1.00 37.40 143 A 1 
ATOM 1056 C C   . THR A 1 143 ? -87.377 56.838  0.591   1.00 35.76 143 A 1 
ATOM 1057 O O   . THR A 1 143 ? -86.186 56.644  0.529   1.00 32.19 143 A 1 
ATOM 1058 C CB  . THR A 1 143 ? -89.332 58.376  1.164   1.00 32.64 143 A 1 
ATOM 1059 O OG1 . THR A 1 143 ? -89.426 59.247  0.049   1.00 31.37 143 A 1 
ATOM 1060 C CG2 . THR A 1 143 ? -90.059 59.031  2.319   1.00 33.26 143 A 1 
ATOM 1061 N N   . PRO A 1 144 ? -88.166 56.022  -0.045  1.00 29.06 144 A 1 
ATOM 1062 C CA  . PRO A 1 144 ? -89.090 55.018  0.490   1.00 32.78 144 A 1 
ATOM 1063 C C   . PRO A 1 144 ? -88.746 53.549  0.119   1.00 31.88 144 A 1 
ATOM 1064 O O   . PRO A 1 144 ? -87.675 53.061  0.411   1.00 28.18 144 A 1 
ATOM 1065 C CB  . PRO A 1 144 ? -90.454 55.458  -0.068  1.00 28.67 144 A 1 
ATOM 1066 C CG  . PRO A 1 144 ? -90.101 56.139  -1.383  1.00 28.41 144 A 1 
ATOM 1067 C CD  . PRO A 1 144 ? -88.594 56.251  -1.394  1.00 34.34 144 A 1 
ATOM 1068 N N   . GLN A 1 145 ? -89.622 52.815  -0.464  1.00 30.13 145 A 1 
ATOM 1069 C CA  . GLN A 1 145 ? -90.077 51.459  -0.124  1.00 32.50 145 A 1 
ATOM 1070 C C   . GLN A 1 145 ? -89.543 50.207  -0.848  1.00 30.78 145 A 1 
ATOM 1071 O O   . GLN A 1 145 ? -89.431 49.159  -0.207  1.00 28.35 145 A 1 
ATOM 1072 C CB  . GLN A 1 145 ? -91.590 51.416  -0.406  1.00 30.11 145 A 1 
ATOM 1073 C CG  . GLN A 1 145 ? -92.493 52.158  0.581   1.00 29.25 145 A 1 
ATOM 1074 C CD  . GLN A 1 145 ? -93.969 52.045  0.163   1.00 27.97 145 A 1 
ATOM 1075 O OE1 . GLN A 1 145 ? -94.310 51.760  -0.976  1.00 28.79 145 A 1 
ATOM 1076 N NE2 . GLN A 1 145 ? -94.878 52.278  1.073   1.00 30.32 145 A 1 
ATOM 1077 N N   . GLY A 1 146 ? -89.460 50.227  -2.111  1.00 26.45 146 A 1 
ATOM 1078 C CA  . GLY A 1 146 ? -90.203 49.257  -2.923  1.00 29.91 146 A 1 
ATOM 1079 C C   . GLY A 1 146 ? -89.932 47.734  -2.906  1.00 29.94 146 A 1 
ATOM 1080 O O   . GLY A 1 146 ? -88.946 47.227  -2.388  1.00 26.94 146 A 1 
ATOM 1081 N N   . ARG A 1 147 ? -90.825 47.031  -3.497  1.00 27.46 147 A 1 
ATOM 1082 C CA  . ARG A 1 147 ? -91.324 45.675  -3.184  1.00 29.61 147 A 1 
ATOM 1083 C C   . ARG A 1 147 ? -90.658 44.411  -3.773  1.00 27.64 147 A 1 
ATOM 1084 O O   . ARG A 1 147 ? -90.626 43.401  -3.087  1.00 25.77 147 A 1 
ATOM 1085 C CB  . ARG A 1 147 ? -92.776 45.602  -3.673  1.00 27.17 147 A 1 
ATOM 1086 C CG  . ARG A 1 147 ? -93.858 46.230  -2.805  1.00 25.58 147 A 1 
ATOM 1087 C CD  . ARG A 1 147 ? -95.218 46.006  -3.512  1.00 25.76 147 A 1 
ATOM 1088 N NE  . ARG A 1 147 ? -96.357 46.380  -2.677  1.00 25.32 147 A 1 
ATOM 1089 C CZ  . ARG A 1 147 ? -97.635 46.330  -3.034  1.00 24.85 147 A 1 
ATOM 1090 N NH1 . ARG A 1 147 ? -98.001 45.971  -4.239  1.00 23.61 147 A 1 
ATOM 1091 N NH2 . ARG A 1 147 ? -98.575 46.635  -2.189  1.00 23.48 147 A 1 
ATOM 1092 N N   . GLY A 1 148 ? -90.415 44.377  -5.040  1.00 28.08 148 A 1 
ATOM 1093 C CA  . GLY A 1 148 ? -91.166 43.356  -5.771  1.00 29.83 148 A 1 
ATOM 1094 C C   . GLY A 1 148 ? -90.663 41.914  -5.953  1.00 29.48 148 A 1 
ATOM 1095 O O   . GLY A 1 148 ? -89.687 41.443  -5.392  1.00 26.69 148 A 1 
ATOM 1096 N N   . THR A 1 149 ? -91.444 41.244  -6.711  1.00 28.45 149 A 1 
ATOM 1097 C CA  . THR A 1 149 ? -91.742 39.805  -6.890  1.00 31.70 149 A 1 
ATOM 1098 C C   . THR A 1 149 ? -90.813 39.061  -7.897  1.00 31.14 149 A 1 
ATOM 1099 O O   . THR A 1 149 ? -89.789 39.597  -8.236  1.00 28.40 149 A 1 
ATOM 1100 C CB  . THR A 1 149 ? -93.205 39.755  -7.353  1.00 26.63 149 A 1 
ATOM 1101 O OG1 . THR A 1 149 ? -93.399 40.642  -8.449  1.00 24.69 149 A 1 
ATOM 1102 C CG2 . THR A 1 149 ? -94.195 40.188  -6.273  1.00 25.85 149 A 1 
ATOM 1103 N N   . VAL A 1 150 ? -90.989 37.951  -8.490  1.00 29.16 150 A 1 
ATOM 1104 C CA  . VAL A 1 150 ? -91.848 36.760  -8.356  1.00 32.39 150 A 1 
ATOM 1105 C C   . VAL A 1 150 ? -91.105 35.434  -8.670  1.00 32.59 150 A 1 
ATOM 1106 O O   . VAL A 1 150 ? -90.964 34.612  -7.778  1.00 30.07 150 A 1 
ATOM 1107 C CB  . VAL A 1 150 ? -93.059 36.728  -9.335  1.00 27.21 150 A 1 
ATOM 1108 C CG1 . VAL A 1 150 ? -94.074 35.662  -8.911  1.00 24.43 150 A 1 
ATOM 1109 C CG2 . VAL A 1 150 ? -93.834 38.003  -9.552  1.00 26.70 150 A 1 
ATOM 1110 N N   . ALA A 1 151 ? -90.750 35.202  -9.929  1.00 26.36 151 A 1 
ATOM 1111 C CA  . ALA A 1 151 ? -91.326 33.987  -10.512 1.00 29.32 151 A 1 
ATOM 1112 C C   . ALA A 1 151 ? -90.435 32.759  -10.832 1.00 28.57 151 A 1 
ATOM 1113 O O   . ALA A 1 151 ? -89.889 32.111  -9.954  1.00 27.40 151 A 1 
ATOM 1114 C CB  . ALA A 1 151 ? -92.158 34.401  -11.735 1.00 26.62 151 A 1 
ATOM 1115 N N   . ALA A 1 152 ? -90.424 32.402  -12.059 1.00 26.62 152 A 1 
ATOM 1116 C CA  . ALA A 1 152 ? -90.627 31.018  -12.520 1.00 30.10 152 A 1 
ATOM 1117 C C   . ALA A 1 152 ? -89.374 30.329  -13.133 1.00 29.44 152 A 1 
ATOM 1118 O O   . ALA A 1 152 ? -88.278 30.696  -12.812 1.00 28.00 152 A 1 
ATOM 1119 C CB  . ALA A 1 152 ? -91.803 31.109  -13.494 1.00 27.21 152 A 1 
ATOM 1120 N N   . ALA A 1 153 ? -89.430 29.433  -13.976 1.00 26.62 153 A 1 
ATOM 1121 C CA  . ALA A 1 153 ? -89.959 28.081  -13.964 1.00 30.21 153 A 1 
ATOM 1122 C C   . ALA A 1 153 ? -89.059 27.061  -14.691 1.00 29.50 153 A 1 
ATOM 1123 O O   . ALA A 1 153 ? -88.679 26.073  -14.088 1.00 28.12 153 A 1 
ATOM 1124 C CB  . ALA A 1 153 ? -91.347 28.043  -14.630 1.00 26.99 153 A 1 
ATOM 1125 N N   . ALA A 1 154 ? -88.753 27.260  -15.961 1.00 24.14 154 A 1 
ATOM 1126 C CA  . ALA A 1 154 ? -89.192 26.150  -16.807 1.00 27.84 154 A 1 
ATOM 1127 C C   . ALA A 1 154 ? -88.197 25.081  -17.303 1.00 27.54 154 A 1 
ATOM 1128 O O   . ALA A 1 154 ? -88.186 23.961  -16.830 1.00 26.05 154 A 1 
ATOM 1129 C CB  . ALA A 1 154 ? -89.956 26.749  -17.988 1.00 24.69 154 A 1 
ATOM 1130 N N   . ALA A 1 155 ? -87.528 25.386  -18.347 1.00 26.81 155 A 1 
ATOM 1131 C CA  . ALA A 1 155 ? -87.324 24.382  -19.410 1.00 30.40 155 A 1 
ATOM 1132 C C   . ALA A 1 155 ? -85.944 23.674  -19.402 1.00 29.71 155 A 1 
ATOM 1133 O O   . ALA A 1 155 ? -85.094 24.020  -18.625 1.00 28.41 155 A 1 
ATOM 1134 C CB  . ALA A 1 155 ? -87.559 25.145  -20.715 1.00 27.84 155 A 1 
ATOM 1135 N N   . ALA A 1 156 ? -85.566 22.815  -20.247 1.00 27.23 156 A 1 
ATOM 1136 C CA  . ALA A 1 156 ? -86.227 21.696  -20.903 1.00 30.22 156 A 1 
ATOM 1137 C C   . ALA A 1 156 ? -85.191 20.613  -21.292 1.00 29.34 156 A 1 
ATOM 1138 O O   . ALA A 1 156 ? -84.586 19.991  -20.443 1.00 27.91 156 A 1 
ATOM 1139 C CB  . ALA A 1 156 ? -87.011 22.154  -22.142 1.00 27.44 156 A 1 
ATOM 1140 N N   . ALA A 1 157 ? -85.025 20.373  -22.523 1.00 23.57 157 A 1 
ATOM 1141 C CA  . ALA A 1 157 ? -84.752 19.066  -23.127 1.00 26.28 157 A 1 
ATOM 1142 C C   . ALA A 1 157 ? -83.309 18.853  -23.661 1.00 25.64 157 A 1 
ATOM 1143 O O   . ALA A 1 157 ? -82.394 19.465  -23.181 1.00 24.25 157 A 1 
ATOM 1144 C CB  . ALA A 1 157 ? -85.836 18.935  -24.198 1.00 23.12 157 A 1 
ATOM 1145 N N   . THR A 1 158 ? -82.957 18.119  -24.590 1.00 27.91 158 A 1 
ATOM 1146 C CA  . THR A 1 158 ? -83.008 16.683  -24.881 1.00 30.45 158 A 1 
ATOM 1147 C C   . THR A 1 158 ? -81.737 16.149  -25.545 1.00 30.54 158 A 1 
ATOM 1148 O O   . THR A 1 158 ? -81.387 15.004  -25.313 1.00 27.76 158 A 1 
ATOM 1149 C CB  . THR A 1 158 ? -84.091 16.333  -25.919 1.00 25.35 158 A 1 
ATOM 1150 O OG1 . THR A 1 158 ? -84.318 17.407  -26.795 1.00 23.50 158 A 1 
ATOM 1151 C CG2 . THR A 1 158 ? -85.421 15.912  -25.317 1.00 26.46 158 A 1 
ATOM 1152 N N   . ALA A 1 159 ? -81.171 16.863  -26.468 1.00 24.91 159 A 1 
ATOM 1153 C CA  . ALA A 1 159 ? -80.870 16.246  -27.767 1.00 28.02 159 A 1 
ATOM 1154 C C   . ALA A 1 159 ? -79.519 15.514  -27.971 1.00 27.66 159 A 1 
ATOM 1155 O O   . ALA A 1 159 ? -78.701 15.371  -27.094 1.00 26.44 159 A 1 
ATOM 1156 C CB  . ALA A 1 159 ? -81.097 17.317  -28.838 1.00 25.03 159 A 1 
ATOM 1157 N N   . SER A 1 160 ? -79.287 15.099  -29.167 1.00 25.77 160 A 1 
ATOM 1158 C CA  . SER A 1 160 ? -78.998 13.734  -29.623 1.00 29.44 160 A 1 
ATOM 1159 C C   . SER A 1 160 ? -77.673 13.415  -30.336 1.00 28.08 160 A 1 
ATOM 1160 O O   . SER A 1 160 ? -77.256 12.265  -30.346 1.00 26.26 160 A 1 
ATOM 1161 C CB  . SER A 1 160 ? -80.058 13.444  -30.681 1.00 25.96 160 A 1 
ATOM 1162 O OG  . SER A 1 160 ? -80.132 14.497  -31.625 1.00 24.46 160 A 1 
ATOM 1163 N N   . ILE A 1 161 ? -77.165 14.311  -31.070 1.00 24.01 161 A 1 
ATOM 1164 C CA  . ILE A 1 161 ? -76.569 14.068  -32.420 1.00 27.63 161 A 1 
ATOM 1165 C C   . ILE A 1 161 ? -75.100 13.558  -32.380 1.00 27.15 161 A 1 
ATOM 1166 O O   . ILE A 1 161 ? -74.416 13.787  -31.409 1.00 24.50 161 A 1 
ATOM 1167 C CB  . ILE A 1 161 ? -76.707 15.397  -33.201 1.00 23.93 161 A 1 
ATOM 1168 C CG1 . ILE A 1 161 ? -78.155 15.922  -33.225 1.00 22.14 161 A 1 
ATOM 1169 C CG2 . ILE A 1 161 ? -76.179 15.345  -34.638 1.00 23.45 161 A 1 
ATOM 1170 C CD1 . ILE A 1 161 ? -78.333 17.306  -33.857 1.00 22.63 161 A 1 
ATOM 1171 N N   . ALA A 1 162 ? -74.438 13.003  -33.336 1.00 24.56 162 A 1 
ATOM 1172 C CA  . ALA A 1 162 ? -74.723 12.080  -34.435 1.00 29.13 162 A 1 
ATOM 1173 C C   . ALA A 1 162 ? -73.451 11.382  -34.985 1.00 28.46 162 A 1 
ATOM 1174 O O   . ALA A 1 162 ? -73.249 10.204  -34.761 1.00 26.75 162 A 1 
ATOM 1175 C CB  . ALA A 1 162 ? -75.364 12.804  -35.624 1.00 25.88 162 A 1 
ATOM 1176 N N   . GLY A 1 163 ? -72.665 12.089  -35.778 1.00 25.65 163 A 1 
ATOM 1177 C CA  . GLY A 1 163 ? -71.932 11.487  -36.906 1.00 27.73 163 A 1 
ATOM 1178 C C   . GLY A 1 163 ? -70.524 10.907  -36.642 1.00 27.66 163 A 1 
ATOM 1179 O O   . GLY A 1 163 ? -70.199 10.582  -35.535 1.00 25.10 163 A 1 
ATOM 1180 N N   . ALA A 1 164 ? -69.567 10.785  -37.511 1.00 25.23 164 A 1 
ATOM 1181 C CA  . ALA A 1 164 ? -69.555 10.567  -38.953 1.00 27.99 164 A 1 
ATOM 1182 C C   . ALA A 1 164 ? -68.394 9.581   -39.301 1.00 27.16 164 A 1 
ATOM 1183 O O   . ALA A 1 164 ? -67.793 9.028   -38.392 1.00 24.99 164 A 1 
ATOM 1184 C CB  . ALA A 1 164 ? -69.405 11.924  -39.659 1.00 25.28 164 A 1 
ATOM 1185 N N   . PRO A 1 165 ? -68.072 9.328   -40.547 1.00 25.04 165 A 1 
ATOM 1186 C CA  . PRO A 1 165 ? -68.076 7.937   -41.050 1.00 28.40 165 A 1 
ATOM 1187 C C   . PRO A 1 165 ? -66.767 7.262   -41.497 1.00 27.96 165 A 1 
ATOM 1188 O O   . PRO A 1 165 ? -66.769 6.044   -41.602 1.00 25.29 165 A 1 
ATOM 1189 C CB  . PRO A 1 165 ? -68.977 8.076   -42.270 1.00 25.78 165 A 1 
ATOM 1190 C CG  . PRO A 1 165 ? -68.593 9.434   -42.836 1.00 25.38 165 A 1 
ATOM 1191 C CD  . PRO A 1 165 ? -68.217 10.231  -41.595 1.00 30.71 165 A 1 
ATOM 1192 N N   . THR A 1 166 ? -65.756 7.960   -41.930 1.00 28.08 166 A 1 
ATOM 1193 C CA  . THR A 1 166 ? -65.118 7.635   -43.222 1.00 32.34 166 A 1 
ATOM 1194 C C   . THR A 1 166 ? -64.135 6.454   -43.321 1.00 31.17 166 A 1 
ATOM 1195 O O   . THR A 1 166 ? -63.702 5.882   -42.349 1.00 28.64 166 A 1 
ATOM 1196 C CB  . THR A 1 166 ? -64.455 8.856   -43.876 1.00 28.10 166 A 1 
ATOM 1197 O OG1 . THR A 1 166 ? -63.949 9.744   -42.901 1.00 27.14 166 A 1 
ATOM 1198 C CG2 . THR A 1 166 ? -65.421 9.648   -44.739 1.00 29.51 166 A 1 
ATOM 1199 N N   . GLN A 1 167 ? -63.802 6.155   -44.546 1.00 27.37 167 A 1 
ATOM 1200 C CA  . GLN A 1 167 ? -63.749 4.829   -45.161 1.00 32.60 167 A 1 
ATOM 1201 C C   . GLN A 1 167 ? -62.447 3.968   -45.138 1.00 31.73 167 A 1 
ATOM 1202 O O   . GLN A 1 167 ? -62.474 2.906   -44.532 1.00 29.16 167 A 1 
ATOM 1203 C CB  . GLN A 1 167 ? -64.138 4.999   -46.640 1.00 28.69 167 A 1 
ATOM 1204 C CG  . GLN A 1 167 ? -65.584 5.357   -46.962 1.00 28.07 167 A 1 
ATOM 1205 C CD  . GLN A 1 167 ? -65.797 5.496   -48.477 1.00 26.69 167 A 1 
ATOM 1206 O OE1 . GLN A 1 167 ? -64.885 5.770   -49.252 1.00 27.61 167 A 1 
ATOM 1207 N NE2 . GLN A 1 167 ? -66.994 5.306   -48.965 1.00 28.12 167 A 1 
ATOM 1208 N N   . TYR A 1 168 ? -61.447 4.267   -45.959 1.00 24.94 168 A 1 
ATOM 1209 C CA  . TYR A 1 168 ? -61.273 3.391   -47.147 1.00 30.16 168 A 1 
ATOM 1210 C C   . TYR A 1 168 ? -60.144 2.309   -47.132 1.00 27.94 168 A 1 
ATOM 1211 O O   . TYR A 1 168 ? -60.305 1.342   -46.390 1.00 25.51 168 A 1 
ATOM 1212 C CB  . TYR A 1 168 ? -61.372 4.258   -48.432 1.00 27.09 168 A 1 
ATOM 1213 C CG  . TYR A 1 168 ? -62.279 3.731   -49.523 1.00 26.18 168 A 1 
ATOM 1214 C CD1 . TYR A 1 168 ? -61.744 3.270   -50.739 1.00 26.56 168 A 1 
ATOM 1215 C CD2 . TYR A 1 168 ? -63.666 3.772   -49.336 1.00 27.97 168 A 1 
ATOM 1216 C CE1 . TYR A 1 168 ? -62.616 2.837   -51.764 1.00 25.91 168 A 1 
ATOM 1217 C CE2 . TYR A 1 168 ? -64.537 3.333   -50.355 1.00 27.15 168 A 1 
ATOM 1218 C CZ  . TYR A 1 168 ? -64.010 2.870   -51.574 1.00 30.07 168 A 1 
ATOM 1219 O OH  . TYR A 1 168 ? -64.864 2.443   -52.564 1.00 30.07 168 A 1 
ATOM 1220 N N   . PRO A 1 169 ? -59.103 2.313   -47.977 1.00 27.34 169 A 1 
ATOM 1221 C CA  . PRO A 1 169 ? -58.918 1.097   -48.799 1.00 30.51 169 A 1 
ATOM 1222 C C   . PRO A 1 169 ? -57.597 0.296   -48.616 1.00 29.71 169 A 1 
ATOM 1223 O O   . PRO A 1 169 ? -57.057 0.252   -47.525 1.00 27.01 169 A 1 
ATOM 1224 C CB  . PRO A 1 169 ? -59.127 1.681   -50.200 1.00 27.41 169 A 1 
ATOM 1225 C CG  . PRO A 1 169 ? -58.380 3.006   -50.159 1.00 27.29 169 A 1 
ATOM 1226 C CD  . PRO A 1 169 ? -58.345 3.349   -48.662 1.00 31.99 169 A 1 
ATOM 1227 N N   . PRO A 1 170 ? -57.008 -0.351  -49.634 1.00 28.17 170 A 1 
ATOM 1228 C CA  . PRO A 1 170 ? -57.120 -1.806  -49.802 1.00 31.87 170 A 1 
ATOM 1229 C C   . PRO A 1 170 ? -55.808 -2.612  -49.962 1.00 31.68 170 A 1 
ATOM 1230 O O   . PRO A 1 170 ? -55.869 -3.833  -50.038 1.00 28.60 170 A 1 
ATOM 1231 C CB  . PRO A 1 170 ? -57.867 -1.908  -51.142 1.00 28.21 170 A 1 
ATOM 1232 C CG  . PRO A 1 170 ? -57.246 -0.782  -51.958 1.00 27.85 170 A 1 
ATOM 1233 C CD  . PRO A 1 170 ? -56.742 0.208   -50.909 1.00 32.99 170 A 1 
ATOM 1234 N N   . GLY A 1 171 ? -54.675 -2.014  -50.166 1.00 26.09 171 A 1 
ATOM 1235 C CA  . GLY A 1 171 ? -53.739 -2.470  -51.202 1.00 28.97 171 A 1 
ATOM 1236 C C   . GLY A 1 171 ? -53.037 -3.837  -51.097 1.00 29.04 171 A 1 
ATOM 1237 O O   . GLY A 1 171 ? -52.865 -4.427  -50.042 1.00 26.13 171 A 1 
ATOM 1238 N N   . ARG A 1 172 ? -52.610 -4.297  -52.247 1.00 27.49 172 A 1 
ATOM 1239 C CA  . ARG A 1 172 ? -52.226 -5.661  -52.693 1.00 33.12 172 A 1 
ATOM 1240 C C   . ARG A 1 172 ? -50.869 -6.201  -52.148 1.00 31.24 172 A 1 
ATOM 1241 O O   . ARG A 1 172 ? -50.588 -5.989  -50.992 1.00 28.95 172 A 1 
ATOM 1242 C CB  . ARG A 1 172 ? -52.266 -5.650  -54.235 1.00 30.79 172 A 1 
ATOM 1243 C CG  . ARG A 1 172 ? -53.651 -5.635  -54.883 1.00 29.74 172 A 1 
ATOM 1244 C CD  . ARG A 1 172 ? -53.467 -5.623  -56.409 1.00 27.90 172 A 1 
ATOM 1245 N NE  . ARG A 1 172 ? -54.737 -5.795  -57.128 1.00 27.72 172 A 1 
ATOM 1246 C CZ  . ARG A 1 172 ? -54.907 -5.748  -58.457 1.00 25.90 172 A 1 
ATOM 1247 N NH1 . ARG A 1 172 ? -53.908 -5.482  -59.261 1.00 25.08 172 A 1 
ATOM 1248 N NH2 . ARG A 1 172 ? -56.070 -5.969  -58.996 1.00 25.73 172 A 1 
ATOM 1249 N N   . GLY A 1 173 ? -49.940 -6.871  -52.703 1.00 27.02 173 A 1 
ATOM 1250 C CA  . GLY A 1 173 ? -50.019 -7.569  -53.973 1.00 29.06 173 A 1 
ATOM 1251 C C   . GLY A 1 173 ? -48.837 -8.512  -54.232 1.00 28.81 173 A 1 
ATOM 1252 O O   . GLY A 1 173 ? -49.030 -9.706  -54.393 1.00 26.52 173 A 1 
ATOM 1253 N N   . GLY A 1 174 ? -47.621 -7.995  -54.318 1.00 28.61 174 A 1 
ATOM 1254 C CA  . GLY A 1 174 ? -46.626 -8.577  -55.209 1.00 31.11 174 A 1 
ATOM 1255 C C   . GLY A 1 174 ? -45.972 -9.920  -54.827 1.00 30.97 174 A 1 
ATOM 1256 O O   . GLY A 1 174 ? -45.635 -10.140 -53.676 1.00 28.04 174 A 1 
ATOM 1257 N N   . PRO A 1 175 ? -45.739 -10.778 -55.759 1.00 28.06 175 A 1 
ATOM 1258 C CA  . PRO A 1 175 ? -45.471 -12.199 -55.547 1.00 31.68 175 A 1 
ATOM 1259 C C   . PRO A 1 175 ? -44.025 -12.725 -55.678 1.00 31.34 175 A 1 
ATOM 1260 O O   . PRO A 1 175 ? -43.780 -13.798 -55.134 1.00 28.57 175 A 1 
ATOM 1261 C CB  . PRO A 1 175 ? -46.345 -12.845 -56.620 1.00 28.60 175 A 1 
ATOM 1262 C CG  . PRO A 1 175 ? -46.227 -11.893 -57.798 1.00 28.41 175 A 1 
ATOM 1263 C CD  . PRO A 1 175 ? -46.123 -10.525 -57.117 1.00 33.44 175 A 1 
ATOM 1264 N N   . PRO A 1 176 ? -43.126 -12.153 -56.475 1.00 29.40 176 A 1 
ATOM 1265 C CA  . PRO A 1 176 ? -42.661 -13.003 -57.558 1.00 32.33 176 A 1 
ATOM 1266 C C   . PRO A 1 176 ? -41.400 -13.876 -57.331 1.00 31.61 176 A 1 
ATOM 1267 O O   . PRO A 1 176 ? -41.512 -14.883 -56.639 1.00 29.13 176 A 1 
ATOM 1268 C CB  . PRO A 1 176 ? -42.655 -12.076 -58.774 1.00 29.59 176 A 1 
ATOM 1269 C CG  . PRO A 1 176 ? -42.260 -10.732 -58.202 1.00 29.11 176 A 1 
ATOM 1270 C CD  . PRO A 1 176 ? -42.816 -10.803 -56.766 1.00 33.91 176 A 1 
ATOM 1271 N N   . PRO A 1 177 ? -40.269 -13.656 -57.982 1.00 30.33 177 A 1 
ATOM 1272 C CA  . PRO A 1 177 ? -39.848 -14.662 -58.963 1.00 34.52 177 A 1 
ATOM 1273 C C   . PRO A 1 177 ? -38.769 -15.669 -58.513 1.00 33.93 177 A 1 
ATOM 1274 O O   . PRO A 1 177 ? -38.166 -15.544 -57.463 1.00 30.92 177 A 1 
ATOM 1275 C CB  . PRO A 1 177 ? -39.382 -13.833 -60.162 1.00 31.43 177 A 1 
ATOM 1276 C CG  . PRO A 1 177 ? -38.746 -12.620 -59.496 1.00 30.97 177 A 1 
ATOM 1277 C CD  . PRO A 1 177 ? -39.584 -12.429 -58.230 1.00 36.15 177 A 1 
ATOM 1278 N N   . PRO A 1 178 ? -38.491 -16.649 -59.331 1.00 25.87 178 A 1 
ATOM 1279 C CA  . PRO A 1 178 ? -38.047 -17.970 -58.893 1.00 30.10 178 A 1 
ATOM 1280 C C   . PRO A 1 178 ? -36.588 -18.401 -59.121 1.00 29.80 178 A 1 
ATOM 1281 O O   . PRO A 1 178 ? -36.184 -19.414 -58.573 1.00 26.93 178 A 1 
ATOM 1282 C CB  . PRO A 1 178 ? -38.935 -18.880 -59.741 1.00 26.96 178 A 1 
ATOM 1283 C CG  . PRO A 1 178 ? -38.989 -18.149 -61.078 1.00 26.76 178 A 1 
ATOM 1284 C CD  . PRO A 1 178 ? -38.996 -16.686 -60.662 1.00 31.58 178 A 1 
ATOM 1285 N N   . MET A 1 179 ? -35.856 -17.798 -60.051 1.00 33.79 179 A 1 
ATOM 1286 C CA  . MET A 1 179 ? -35.288 -18.627 -61.129 1.00 35.91 179 A 1 
ATOM 1287 C C   . MET A 1 179 ? -33.972 -19.397 -60.915 1.00 35.06 179 A 1 
ATOM 1288 O O   . MET A 1 179 ? -33.920 -20.587 -61.170 1.00 32.38 179 A 1 
ATOM 1289 C CB  . MET A 1 179 ? -35.132 -17.797 -62.406 1.00 32.70 179 A 1 
ATOM 1290 C CG  . MET A 1 179 ? -36.213 -18.103 -63.446 1.00 33.45 179 A 1 
ATOM 1291 S SD  . MET A 1 179 ? -35.792 -17.455 -65.097 1.00 33.17 179 A 1 
ATOM 1292 C CE  . MET A 1 179 ? -37.267 -17.977 -66.005 1.00 32.70 179 A 1 
ATOM 1293 N N   . GLY A 1 180 ? -32.884 -18.705 -60.684 1.00 27.23 180 A 1 
ATOM 1294 C CA  . GLY A 1 180 ? -31.730 -18.919 -61.554 1.00 30.54 180 A 1 
ATOM 1295 C C   . GLY A 1 180 ? -30.984 -20.265 -61.514 1.00 30.04 180 A 1 
ATOM 1296 O O   . GLY A 1 180 ? -30.814 -20.912 -60.498 1.00 27.87 180 A 1 
ATOM 1297 N N   . ARG A 1 181 ? -30.490 -20.627 -62.638 1.00 29.78 181 A 1 
ATOM 1298 C CA  . ARG A 1 181 ? -30.187 -21.983 -63.142 1.00 33.60 181 A 1 
ATOM 1299 C C   . ARG A 1 181 ? -28.810 -22.592 -62.871 1.00 30.83 181 A 1 
ATOM 1300 O O   . ARG A 1 181 ? -28.634 -23.749 -63.196 1.00 28.45 181 A 1 
ATOM 1301 C CB  . ARG A 1 181 ? -30.319 -21.914 -64.672 1.00 31.12 181 A 1 
ATOM 1302 C CG  . ARG A 1 181 ? -31.537 -22.606 -65.290 1.00 31.10 181 A 1 
ATOM 1303 C CD  . ARG A 1 181 ? -31.417 -22.528 -66.809 1.00 30.29 181 A 1 
ATOM 1304 N NE  . ARG A 1 181 ? -32.585 -23.118 -67.484 1.00 29.85 181 A 1 
ATOM 1305 C CZ  . ARG A 1 181 ? -32.755 -23.229 -68.797 1.00 27.85 181 A 1 
ATOM 1306 N NH1 . ARG A 1 181 ? -31.838 -22.806 -69.635 1.00 26.01 181 A 1 
ATOM 1307 N NH2 . ARG A 1 181 ? -33.835 -23.763 -69.287 1.00 26.83 181 A 1 
ATOM 1308 N N   . GLY A 1 182 ? -27.838 -21.833 -62.470 1.00 28.31 182 A 1 
ATOM 1309 C CA  . GLY A 1 182 ? -26.468 -21.884 -62.970 1.00 29.75 182 A 1 
ATOM 1310 C C   . GLY A 1 182 ? -25.791 -23.243 -63.212 1.00 29.08 182 A 1 
ATOM 1311 O O   . GLY A 1 182 ? -26.052 -24.235 -62.544 1.00 26.51 182 A 1 
ATOM 1312 N N   . ALA A 1 183 ? -24.892 -23.234 -64.135 1.00 27.91 183 A 1 
ATOM 1313 C CA  . ALA A 1 183 ? -24.687 -24.308 -65.103 1.00 31.45 183 A 1 
ATOM 1314 C C   . ALA A 1 183 ? -23.656 -25.427 -64.820 1.00 30.16 183 A 1 
ATOM 1315 O O   . ALA A 1 183 ? -24.052 -26.583 -64.803 1.00 28.61 183 A 1 
ATOM 1316 C CB  . ALA A 1 183 ? -24.391 -23.617 -66.436 1.00 28.89 183 A 1 
ATOM 1317 N N   . PRO A 1 184 ? -22.386 -25.146 -64.836 1.00 27.92 184 A 1 
ATOM 1318 C CA  . PRO A 1 184 ? -21.603 -25.842 -65.849 1.00 31.43 184 A 1 
ATOM 1319 C C   . PRO A 1 184 ? -21.126 -27.251 -65.468 1.00 31.14 184 A 1 
ATOM 1320 O O   . PRO A 1 184 ? -20.825 -27.525 -64.317 1.00 28.54 184 A 1 
ATOM 1321 C CB  . PRO A 1 184 ? -20.449 -24.898 -66.182 1.00 28.83 184 A 1 
ATOM 1322 C CG  . PRO A 1 184 ? -20.238 -24.154 -64.880 1.00 28.20 184 A 1 
ATOM 1323 C CD  . PRO A 1 184 ? -21.650 -24.052 -64.287 1.00 32.85 184 A 1 
ATOM 1324 N N   . PRO A 1 185 ? -20.997 -28.096 -66.436 1.00 27.92 185 A 1 
ATOM 1325 C CA  . PRO A 1 185 ? -20.967 -29.549 -66.264 1.00 31.71 185 A 1 
ATOM 1326 C C   . PRO A 1 185 ? -19.620 -30.283 -66.276 1.00 30.82 185 A 1 
ATOM 1327 O O   . PRO A 1 185 ? -19.590 -31.391 -65.752 1.00 28.04 185 A 1 
ATOM 1328 C CB  . PRO A 1 185 ? -21.818 -30.024 -67.443 1.00 29.02 185 A 1 
ATOM 1329 C CG  . PRO A 1 185 ? -21.476 -29.035 -68.545 1.00 28.53 185 A 1 
ATOM 1330 C CD  . PRO A 1 185 ? -21.286 -27.731 -67.788 1.00 33.87 185 A 1 
ATOM 1331 N N   . PRO A 1 186 ? -18.563 -29.806 -66.933 1.00 27.15 186 A 1 
ATOM 1332 C CA  . PRO A 1 186 ? -18.178 -30.660 -68.053 1.00 31.15 186 A 1 
ATOM 1333 C C   . PRO A 1 186 ? -17.179 -31.802 -67.827 1.00 30.49 186 A 1 
ATOM 1334 O O   . PRO A 1 186 ? -17.397 -32.890 -68.342 1.00 27.44 186 A 1 
ATOM 1335 C CB  . PRO A 1 186 ? -17.632 -29.683 -69.094 1.00 27.75 186 A 1 
ATOM 1336 C CG  . PRO A 1 186 ? -17.048 -28.571 -68.263 1.00 28.02 186 A 1 
ATOM 1337 C CD  . PRO A 1 186 ? -17.962 -28.524 -67.039 1.00 33.20 186 A 1 
ATOM 1338 N N   . GLY A 1 187 ? -16.035 -31.556 -67.231 1.00 25.68 187 A 1 
ATOM 1339 C CA  . GLY A 1 187 ? -14.786 -32.119 -67.751 1.00 29.11 187 A 1 
ATOM 1340 C C   . GLY A 1 187 ? -14.610 -33.640 -67.769 1.00 28.98 187 A 1 
ATOM 1341 O O   . GLY A 1 187 ? -14.920 -34.347 -66.824 1.00 26.38 187 A 1 
ATOM 1342 N N   . MET A 1 188 ? -14.048 -34.097 -68.846 1.00 27.08 188 A 1 
ATOM 1343 C CA  . MET A 1 188 ? -14.112 -35.470 -69.373 1.00 31.10 188 A 1 
ATOM 1344 C C   . MET A 1 188 ? -13.181 -36.535 -68.790 1.00 30.29 188 A 1 
ATOM 1345 O O   . MET A 1 188 ? -13.597 -37.644 -68.527 1.00 28.50 188 A 1 
ATOM 1346 C CB  . MET A 1 188 ? -13.713 -35.430 -70.855 1.00 29.47 188 A 1 
ATOM 1347 C CG  . MET A 1 188 ? -14.806 -35.106 -71.867 1.00 31.33 188 A 1 
ATOM 1348 S SD  . MET A 1 188 ? -14.113 -35.264 -73.535 1.00 30.85 188 A 1 
ATOM 1349 C CE  . MET A 1 188 ? -15.624 -35.252 -74.517 1.00 31.15 188 A 1 
ATOM 1350 N N   . MET A 1 189 ? -11.908 -36.238 -68.911 1.00 29.45 189 A 1 
ATOM 1351 C CA  . MET A 1 189 ? -10.929 -37.277 -69.280 1.00 32.29 189 A 1 
ATOM 1352 C C   . MET A 1 189 ? -10.636 -38.261 -68.140 1.00 31.51 189 A 1 
ATOM 1353 O O   . MET A 1 189 ? -10.789 -37.912 -66.995 1.00 29.24 189 A 1 
ATOM 1354 C CB  . MET A 1 189 ? -9.627  -36.621 -69.759 1.00 30.00 189 A 1 
ATOM 1355 C CG  . MET A 1 189 ? -9.675  -36.154 -71.216 1.00 29.66 189 A 1 
ATOM 1356 S SD  . MET A 1 189 ? -8.025  -35.655 -71.831 1.00 28.24 189 A 1 
ATOM 1357 C CE  . MET A 1 189 ? -8.425  -35.246 -73.535 1.00 28.77 189 A 1 
ATOM 1358 N N   . GLY A 1 190 ? -10.109 -39.403 -68.288 1.00 31.79 190 A 1 
ATOM 1359 C CA  . GLY A 1 190 ? -9.696  -40.150 -69.456 1.00 34.97 190 A 1 
ATOM 1360 C C   . GLY A 1 190 ? -9.405  -41.598 -69.046 1.00 33.80 190 A 1 
ATOM 1361 O O   . GLY A 1 190 ? -10.127 -42.161 -68.236 1.00 31.31 190 A 1 
ATOM 1362 N N   . PRO A 1 191 ? -8.421  -42.184 -69.592 1.00 29.68 191 A 1 
ATOM 1363 C CA  . PRO A 1 191 ? -8.685  -43.477 -70.189 1.00 34.17 191 A 1 
ATOM 1364 C C   . PRO A 1 191 ? -8.299  -44.723 -69.378 1.00 33.50 191 A 1 
ATOM 1365 O O   . PRO A 1 191 ? -9.193  -45.320 -68.781 1.00 30.97 191 A 1 
ATOM 1366 C CB  . PRO A 1 191 ? -8.038  -43.342 -71.565 1.00 31.43 191 A 1 
ATOM 1367 C CG  . PRO A 1 191 ? -6.863  -42.404 -71.345 1.00 31.64 191 A 1 
ATOM 1368 C CD  . PRO A 1 191 ? -7.326  -41.546 -70.164 1.00 37.97 191 A 1 
ATOM 1369 N N   . PRO A 1 192 ? -7.098  -45.204 -69.452 1.00 27.24 192 A 1 
ATOM 1370 C CA  . PRO A 1 192 ? -7.058  -46.565 -69.979 1.00 32.83 192 A 1 
ATOM 1371 C C   . PRO A 1 192 ? -6.600  -47.652 -68.977 1.00 31.82 192 A 1 
ATOM 1372 O O   . PRO A 1 192 ? -6.776  -47.502 -67.781 1.00 28.98 192 A 1 
ATOM 1373 C CB  . PRO A 1 192 ? -6.177  -46.398 -71.223 1.00 30.00 192 A 1 
ATOM 1374 C CG  . PRO A 1 192 ? -5.079  -45.437 -70.758 1.00 30.42 192 A 1 
ATOM 1375 C CD  . PRO A 1 192 ? -5.780  -44.632 -69.664 1.00 36.12 192 A 1 
ATOM 1376 N N   . PRO A 1 193 ? -5.988  -48.714 -69.402 1.00 26.18 193 A 1 
ATOM 1377 C CA  . PRO A 1 193 ? -6.642  -50.022 -69.452 1.00 30.87 193 A 1 
ATOM 1378 C C   . PRO A 1 193 ? -5.996  -51.123 -68.594 1.00 30.29 193 A 1 
ATOM 1379 O O   . PRO A 1 193 ? -6.526  -52.227 -68.522 1.00 27.06 193 A 1 
ATOM 1380 C CB  . PRO A 1 193 ? -6.459  -50.404 -70.925 1.00 27.47 193 A 1 
ATOM 1381 C CG  . PRO A 1 193 ? -5.082  -49.835 -71.283 1.00 27.70 193 A 1 
ATOM 1382 C CD  . PRO A 1 193 ? -4.891  -48.681 -70.296 1.00 32.81 193 A 1 
ATOM 1383 N N   . GLY A 1 194 ? -4.811  -50.903 -68.077 1.00 24.59 194 A 1 
ATOM 1384 C CA  . GLY A 1 194 ? -3.790  -51.935 -68.126 1.00 29.73 194 A 1 
ATOM 1385 C C   . GLY A 1 194 ? -3.902  -53.165 -67.230 1.00 29.58 194 A 1 
ATOM 1386 O O   . GLY A 1 194 ? -4.538  -53.233 -66.197 1.00 26.66 194 A 1 
ATOM 1387 N N   . MET A 1 195 ? -3.157  -54.109 -67.681 1.00 26.18 195 A 1 
ATOM 1388 C CA  . MET A 1 195 ? -2.945  -55.522 -67.320 1.00 30.51 195 A 1 
ATOM 1389 C C   . MET A 1 195 ? -2.425  -55.766 -65.866 1.00 29.64 195 A 1 
ATOM 1390 O O   . MET A 1 195 ? -2.436  -54.852 -65.084 1.00 28.27 195 A 1 
ATOM 1391 C CB  . MET A 1 195 ? -1.917  -56.037 -68.333 1.00 29.26 195 A 1 
ATOM 1392 C CG  . MET A 1 195 ? -2.453  -56.344 -69.735 1.00 32.10 195 A 1 
ATOM 1393 S SD  . MET A 1 195 ? -1.130  -57.081 -70.746 1.00 32.40 195 A 1 
ATOM 1394 C CE  . MET A 1 195 ? -2.020  -57.418 -72.277 1.00 33.53 195 A 1 
ATOM 1395 N N   . ARG A 1 196 ? -1.896  -56.843 -65.382 1.00 25.09 196 A 1 
ATOM 1396 C CA  . ARG A 1 196 ? -1.811  -58.241 -65.858 1.00 31.86 196 A 1 
ATOM 1397 C C   . ARG A 1 196 ? -1.772  -59.258 -64.685 1.00 28.84 196 A 1 
ATOM 1398 O O   . ARG A 1 196 ? -2.839  -59.706 -64.319 1.00 27.79 196 A 1 
ATOM 1399 C CB  . ARG A 1 196 ? -0.590  -58.447 -66.774 1.00 32.00 196 A 1 
ATOM 1400 C CG  . ARG A 1 196 ? -0.857  -59.342 -68.000 1.00 30.91 196 A 1 
ATOM 1401 C CD  . ARG A 1 196 ? 0.466   -59.732 -68.657 1.00 29.91 196 A 1 
ATOM 1402 N NE  . ARG A 1 196 ? 0.274   -60.261 -70.021 1.00 29.87 196 A 1 
ATOM 1403 C CZ  . ARG A 1 196 ? 1.214   -60.783 -70.807 1.00 26.56 196 A 1 
ATOM 1404 N NH1 . ARG A 1 196 ? 2.447   -60.911 -70.387 1.00 25.92 196 A 1 
ATOM 1405 N NH2 . ARG A 1 196 ? 0.940   -61.165 -72.016 1.00 26.31 196 A 1 
ATOM 1406 N N   . PRO A 1 197 ? -0.623  -59.708 -64.168 1.00 28.23 197 A 1 
ATOM 1407 C CA  . PRO A 1 197 ? -0.561  -61.139 -63.877 1.00 31.54 197 A 1 
ATOM 1408 C C   . PRO A 1 197 ? -0.483  -61.544 -62.392 1.00 31.32 197 A 1 
ATOM 1409 O O   . PRO A 1 197 ? -0.161  -60.746 -61.531 1.00 28.32 197 A 1 
ATOM 1410 C CB  . PRO A 1 197 ? 0.674   -61.606 -64.640 1.00 28.86 197 A 1 
ATOM 1411 C CG  . PRO A 1 197 ? 1.634   -60.440 -64.498 1.00 28.37 197 A 1 
ATOM 1412 C CD  . PRO A 1 197 ? 0.710   -59.217 -64.315 1.00 33.95 197 A 1 
ATOM 1413 N N   . PRO A 1 198 ? -0.732  -62.776 -62.081 1.00 24.99 198 A 1 
ATOM 1414 C CA  . PRO A 1 198 ? -1.104  -63.292 -60.758 1.00 29.73 198 A 1 
ATOM 1415 C C   . PRO A 1 198 ? -0.012  -64.006 -59.955 1.00 29.44 198 A 1 
ATOM 1416 O O   . PRO A 1 198 ? -0.350  -64.671 -58.978 1.00 26.73 198 A 1 
ATOM 1417 C CB  . PRO A 1 198 ? -2.212  -64.282 -61.096 1.00 26.73 198 A 1 
ATOM 1418 C CG  . PRO A 1 198 ? -1.696  -64.924 -62.367 1.00 26.80 198 A 1 
ATOM 1419 C CD  . PRO A 1 198 ? -1.024  -63.753 -63.089 1.00 31.83 198 A 1 
ATOM 1420 N N   . MET A 1 199 ? 1.217   -63.995 -60.402 1.00 26.55 199 A 1 
ATOM 1421 C CA  . MET A 1 199 ? 2.258   -64.947 -59.956 1.00 29.42 199 A 1 
ATOM 1422 C C   . MET A 1 199 ? 2.432   -65.015 -58.426 1.00 29.55 199 A 1 
ATOM 1423 O O   . MET A 1 199 ? 2.169   -64.040 -57.756 1.00 27.24 199 A 1 
ATOM 1424 C CB  . MET A 1 199 ? 3.606   -64.564 -60.587 1.00 27.13 199 A 1 
ATOM 1425 C CG  . MET A 1 199 ? 3.758   -65.033 -62.033 1.00 27.59 199 A 1 
ATOM 1426 S SD  . MET A 1 199 ? 5.473   -64.875 -62.624 1.00 25.74 199 A 1 
ATOM 1427 C CE  . MET A 1 199 ? 5.348   -65.694 -64.219 1.00 27.55 199 A 1 
ATOM 1428 N N   . GLY A 1 200 ? 2.920   -65.980 -57.744 1.00 29.07 200 A 1 
ATOM 1429 C CA  . GLY A 1 200 ? 3.310   -67.345 -58.034 1.00 32.56 200 A 1 
ATOM 1430 C C   . GLY A 1 200 ? 3.681   -68.101 -56.733 1.00 31.72 200 A 1 
ATOM 1431 O O   . GLY A 1 200 ? 2.798   -68.459 -55.973 1.00 28.72 200 A 1 
ATOM 1432 N N   . PRO A 1 201 ? 4.949   -68.373 -56.441 1.00 27.05 201 A 1 
ATOM 1433 C CA  . PRO A 1 201 ? 5.327   -69.648 -55.821 1.00 30.09 201 A 1 
ATOM 1434 C C   . PRO A 1 201 ? 5.815   -69.599 -54.352 1.00 29.84 201 A 1 
ATOM 1435 O O   . PRO A 1 201 ? 5.367   -68.750 -53.603 1.00 27.09 201 A 1 
ATOM 1436 C CB  . PRO A 1 201 ? 6.344   -70.169 -56.844 1.00 27.27 201 A 1 
ATOM 1437 C CG  . PRO A 1 201 ? 7.154   -68.911 -57.176 1.00 27.02 201 A 1 
ATOM 1438 C CD  . PRO A 1 201 ? 6.071   -67.829 -57.128 1.00 31.99 201 A 1 
ATOM 1439 N N   . PRO A 1 202 ? 6.721   -70.451 -53.851 1.00 24.28 202 A 1 
ATOM 1440 C CA  . PRO A 1 202 ? 6.345   -71.699 -53.185 1.00 28.61 202 A 1 
ATOM 1441 C C   . PRO A 1 202 ? 6.978   -71.990 -51.798 1.00 28.30 202 A 1 
ATOM 1442 O O   . PRO A 1 202 ? 6.352   -72.679 -51.005 1.00 25.96 202 A 1 
ATOM 1443 C CB  . PRO A 1 202 ? 6.862   -72.762 -54.156 1.00 26.05 202 A 1 
ATOM 1444 C CG  . PRO A 1 202 ? 8.154   -72.159 -54.684 1.00 25.91 202 A 1 
ATOM 1445 C CD  . PRO A 1 202 ? 8.018   -70.657 -54.413 1.00 30.53 202 A 1 
ATOM 1446 N N   . MET A 1 203 ? 8.247   -71.700 -51.551 1.00 27.88 203 A 1 
ATOM 1447 C CA  . MET A 1 203 ? 9.144   -72.634 -50.830 1.00 32.31 203 A 1 
ATOM 1448 C C   . MET A 1 203 ? 9.093   -72.616 -49.282 1.00 32.49 203 A 1 
ATOM 1449 O O   . MET A 1 203 ? 8.748   -71.628 -48.676 1.00 30.22 203 A 1 
ATOM 1450 C CB  . MET A 1 203 ? 10.593  -72.463 -51.280 1.00 30.52 203 A 1 
ATOM 1451 C CG  . MET A 1 203 ? 10.910  -73.210 -52.578 1.00 30.31 203 A 1 
ATOM 1452 S SD  . MET A 1 203 ? 12.690  -73.554 -52.777 1.00 28.33 203 A 1 
ATOM 1453 C CE  . MET A 1 203 ? 12.680  -74.477 -54.325 1.00 28.19 203 A 1 
ATOM 1454 N N   . GLY A 1 204 ? 9.546   -73.708 -48.671 1.00 25.89 204 A 1 
ATOM 1455 C CA  . GLY A 1 204 ? 9.250   -74.162 -47.337 1.00 29.64 204 A 1 
ATOM 1456 C C   . GLY A 1 204 ? 10.241  -74.843 -46.377 1.00 29.30 204 A 1 
ATOM 1457 O O   . GLY A 1 204 ? 9.841   -75.875 -45.853 1.00 26.45 204 A 1 
ATOM 1458 N N   . ILE A 1 205 ? 11.443  -74.362 -46.088 1.00 27.42 205 A 1 
ATOM 1459 C CA  . ILE A 1 205 ? 12.493  -75.167 -45.406 1.00 31.45 205 A 1 
ATOM 1460 C C   . ILE A 1 205 ? 12.473  -75.121 -43.838 1.00 30.43 205 A 1 
ATOM 1461 O O   . ILE A 1 205 ? 11.550  -74.544 -43.270 1.00 28.43 205 A 1 
ATOM 1462 C CB  . ILE A 1 205 ? 13.887  -74.922 -46.047 1.00 28.19 205 A 1 
ATOM 1463 C CG1 . ILE A 1 205 ? 13.875  -74.341 -47.488 1.00 27.77 205 A 1 
ATOM 1464 C CG2 . ILE A 1 205 ? 14.691  -76.240 -46.083 1.00 29.41 205 A 1 
ATOM 1465 C CD1 . ILE A 1 205 ? 15.289  -74.111 -48.063 1.00 28.84 205 A 1 
ATOM 1466 N N   . PRO A 1 206 ? 13.430  -75.652 -43.043 1.00 26.58 206 A 1 
ATOM 1467 C CA  . PRO A 1 206 ? 13.309  -76.911 -42.299 1.00 31.05 206 A 1 
ATOM 1468 C C   . PRO A 1 206 ? 13.574  -76.779 -40.764 1.00 30.64 206 A 1 
ATOM 1469 O O   . PRO A 1 206 ? 13.134  -75.800 -40.168 1.00 27.37 206 A 1 
ATOM 1470 C CB  . PRO A 1 206 ? 14.285  -77.836 -43.050 1.00 27.82 206 A 1 
ATOM 1471 C CG  . PRO A 1 206 ? 15.429  -76.895 -43.462 1.00 27.31 206 A 1 
ATOM 1472 C CD  . PRO A 1 206 ? 14.859  -75.506 -43.246 1.00 31.59 206 A 1 
ATOM 1473 N N   . PRO A 1 207 ? 14.244  -77.722 -40.021 1.00 28.68 207 A 1 
ATOM 1474 C CA  . PRO A 1 207 ? 13.627  -78.412 -38.871 1.00 32.05 207 A 1 
ATOM 1475 C C   . PRO A 1 207 ? 14.293  -78.324 -37.474 1.00 31.96 207 A 1 
ATOM 1476 O O   . PRO A 1 207 ? 13.826  -79.007 -36.572 1.00 28.64 207 A 1 
ATOM 1477 C CB  . PRO A 1 207 ? 13.730  -79.868 -39.326 1.00 28.36 207 A 1 
ATOM 1478 C CG  . PRO A 1 207 ? 15.140  -79.924 -39.922 1.00 27.86 207 A 1 
ATOM 1479 C CD  . PRO A 1 207 ? 15.318  -78.508 -40.485 1.00 32.57 207 A 1 
ATOM 1480 N N   . GLY A 1 208 ? 15.430  -77.704 -37.279 1.00 26.66 208 A 1 
ATOM 1481 C CA  . GLY A 1 208 ? 16.530  -78.139 -36.396 1.00 31.28 208 A 1 
ATOM 1482 C C   . GLY A 1 208 ? 16.342  -78.436 -34.885 1.00 31.72 208 A 1 
ATOM 1483 O O   . GLY A 1 208 ? 15.345  -78.102 -34.270 1.00 28.31 208 A 1 
ATOM 1484 N N   . ARG A 1 209 ? 17.344  -79.070 -34.288 1.00 24.75 209 A 1 
ATOM 1485 C CA  . ARG A 1 209 ? 17.251  -80.139 -33.270 1.00 32.10 209 A 1 
ATOM 1486 C C   . ARG A 1 209 ? 17.284  -79.852 -31.744 1.00 30.01 209 A 1 
ATOM 1487 O O   . ARG A 1 209 ? 16.468  -80.422 -31.045 1.00 27.80 209 A 1 
ATOM 1488 C CB  . ARG A 1 209 ? 18.436  -81.101 -33.503 1.00 30.17 209 A 1 
ATOM 1489 C CG  . ARG A 1 209 ? 18.285  -82.147 -34.614 1.00 29.75 209 A 1 
ATOM 1490 C CD  . ARG A 1 209 ? 19.560  -83.003 -34.624 1.00 28.58 209 A 1 
ATOM 1491 N NE  . ARG A 1 209 ? 19.438  -84.161 -35.528 1.00 28.23 209 A 1 
ATOM 1492 C CZ  . ARG A 1 209 ? 20.391  -85.057 -35.794 1.00 27.11 209 A 1 
ATOM 1493 N NH1 . ARG A 1 209 ? 21.588  -84.948 -35.277 1.00 25.76 209 A 1 
ATOM 1494 N NH2 . ARG A 1 209 ? 20.155  -86.072 -36.563 1.00 26.34 209 A 1 
ATOM 1495 N N   . GLY A 1 210 ? 18.337  -79.255 -31.189 1.00 26.06 210 A 1 
ATOM 1496 C CA  . GLY A 1 210 ? 19.133  -80.087 -30.271 1.00 27.83 210 A 1 
ATOM 1497 C C   . GLY A 1 210 ? 18.878  -80.181 -28.740 1.00 27.38 210 A 1 
ATOM 1498 O O   . GLY A 1 210 ? 17.814  -79.874 -28.241 1.00 24.83 210 A 1 
ATOM 1499 N N   . THR A 1 211 ? 19.872  -80.694 -28.018 1.00 27.89 211 A 1 
ATOM 1500 C CA  . THR A 1 211 ? 19.894  -81.642 -26.866 1.00 32.40 211 A 1 
ATOM 1501 C C   . THR A 1 211 ? 20.078  -81.049 -25.430 1.00 32.03 211 A 1 
ATOM 1502 O O   . THR A 1 211 ? 19.779  -79.893 -25.255 1.00 29.26 211 A 1 
ATOM 1503 C CB  . THR A 1 211 ? 21.002  -82.667 -27.177 1.00 27.44 211 A 1 
ATOM 1504 O OG1 . THR A 1 211 ? 22.237  -81.988 -27.439 1.00 26.70 211 A 1 
ATOM 1505 C CG2 . THR A 1 211 ? 20.735  -83.552 -28.387 1.00 28.09 211 A 1 
ATOM 1506 N N   . PRO A 1 212 ? 20.589  -81.708 -24.368 1.00 23.85 212 A 1 
ATOM 1507 C CA  . PRO A 1 212 ? 19.905  -82.705 -23.530 1.00 28.18 212 A 1 
ATOM 1508 C C   . PRO A 1 212 ? 19.907  -82.517 -21.987 1.00 28.00 212 A 1 
ATOM 1509 O O   . PRO A 1 212 ? 18.946  -82.946 -21.356 1.00 25.50 212 A 1 
ATOM 1510 C CB  . PRO A 1 212 ? 20.689  -83.990 -23.821 1.00 25.13 212 A 1 
ATOM 1511 C CG  . PRO A 1 212 ? 22.123  -83.496 -23.972 1.00 24.62 212 A 1 
ATOM 1512 C CD  . PRO A 1 212 ? 21.984  -82.007 -24.309 1.00 28.19 212 A 1 
ATOM 1513 N N   . MET A 1 213 ? 20.993  -82.114 -21.318 1.00 25.97 213 A 1 
ATOM 1514 C CA  . MET A 1 213 ? 21.426  -82.715 -20.018 1.00 29.22 213 A 1 
ATOM 1515 C C   . MET A 1 213 ? 20.795  -82.193 -18.702 1.00 29.06 213 A 1 
ATOM 1516 O O   . MET A 1 213 ? 20.087  -81.231 -18.685 1.00 27.19 213 A 1 
ATOM 1517 C CB  . MET A 1 213 ? 22.959  -82.659 -19.898 1.00 27.33 213 A 1 
ATOM 1518 C CG  . MET A 1 213 ? 23.637  -83.983 -20.279 1.00 27.18 213 A 1 
ATOM 1519 S SD  . MET A 1 213 ? 25.379  -84.058 -19.754 1.00 25.25 213 A 1 
ATOM 1520 C CE  . MET A 1 213 ? 25.805  -85.718 -20.317 1.00 25.47 213 A 1 
ATOM 1521 N N   . GLY A 1 214 ? 21.096  -82.767 -17.575 1.00 24.02 214 A 1 
ATOM 1522 C CA  . GLY A 1 214 ? 20.477  -83.547 -16.568 1.00 27.23 214 A 1 
ATOM 1523 C C   . GLY A 1 214 ? 20.457  -83.354 -15.046 1.00 27.26 214 A 1 
ATOM 1524 O O   . GLY A 1 214 ? 19.538  -83.928 -14.483 1.00 24.80 214 A 1 
ATOM 1525 N N   . MET A 1 215 ? 21.428  -82.772 -14.305 1.00 27.01 215 A 1 
ATOM 1526 C CA  . MET A 1 215 ? 21.744  -83.215 -12.917 1.00 29.84 215 A 1 
ATOM 1527 C C   . MET A 1 215 ? 20.928  -82.595 -11.723 1.00 29.00 215 A 1 
ATOM 1528 O O   . MET A 1 215 ? 20.067  -81.774 -11.967 1.00 26.84 215 A 1 
ATOM 1529 C CB  . MET A 1 215 ? 23.261  -83.112 -12.692 1.00 28.50 215 A 1 
ATOM 1530 C CG  . MET A 1 215 ? 23.923  -84.496 -12.644 1.00 28.27 215 A 1 
ATOM 1531 S SD  . MET A 1 215 ? 25.547  -84.495 -11.831 1.00 25.73 215 A 1 
ATOM 1532 C CE  . MET A 1 215 ? 25.985  -86.239 -11.979 1.00 26.14 215 A 1 
ATOM 1533 N N   . PRO A 1 216 ? 21.187  -82.922 -10.423 1.00 25.45 216 A 1 
ATOM 1534 C CA  . PRO A 1 216 ? 20.245  -83.684 -9.601  1.00 29.86 216 A 1 
ATOM 1535 C C   . PRO A 1 216 ? 19.711  -83.120 -8.248  1.00 29.57 216 A 1 
ATOM 1536 O O   . PRO A 1 216 ? 18.539  -83.369 -7.976  1.00 26.97 216 A 1 
ATOM 1537 C CB  . PRO A 1 216 ? 21.040  -84.969 -9.339  1.00 27.51 216 A 1 
ATOM 1538 C CG  . PRO A 1 216 ? 22.476  -84.480 -9.156  1.00 26.90 216 A 1 
ATOM 1539 C CD  . PRO A 1 216 ? 22.489  -83.142 -9.889  1.00 31.33 216 A 1 
ATOM 1540 N N   . PRO A 1 217 ? 20.487  -82.558 -7.289  1.00 23.82 217 A 1 
ATOM 1541 C CA  . PRO A 1 217 ? 20.453  -83.169 -5.943  1.00 29.12 217 A 1 
ATOM 1542 C C   . PRO A 1 217 ? 19.651  -82.433 -4.823  1.00 28.84 217 A 1 
ATOM 1543 O O   . PRO A 1 217 ? 18.775  -81.631 -5.123  1.00 25.90 217 A 1 
ATOM 1544 C CB  . PRO A 1 217 ? 21.932  -83.391 -5.644  1.00 26.59 217 A 1 
ATOM 1545 C CG  . PRO A 1 217 ? 22.607  -82.140 -6.208  1.00 26.38 217 A 1 
ATOM 1546 C CD  . PRO A 1 217 ? 21.680  -81.763 -7.383  1.00 31.83 217 A 1 
ATOM 1547 N N   . PRO A 1 218 ? 19.890  -82.739 -3.495  1.00 24.48 218 A 1 
ATOM 1548 C CA  . PRO A 1 218 ? 18.888  -83.213 -2.528  1.00 29.38 218 A 1 
ATOM 1549 C C   . PRO A 1 218 ? 18.479  -82.230 -1.411  1.00 29.36 218 A 1 
ATOM 1550 O O   . PRO A 1 218 ? 18.901  -81.091 -1.361  1.00 26.25 218 A 1 
ATOM 1551 C CB  . PRO A 1 218 ? 19.560  -84.457 -1.926  1.00 26.10 218 A 1 
ATOM 1552 C CG  . PRO A 1 218 ? 21.013  -84.013 -1.793  1.00 26.23 218 A 1 
ATOM 1553 C CD  . PRO A 1 218 ? 21.201  -83.074 -2.984  1.00 30.84 218 A 1 
ATOM 1554 N N   . GLY A 1 219 ? 17.650  -82.685 -0.462  1.00 24.87 219 A 1 
ATOM 1555 C CA  . GLY A 1 219 ? 16.796  -81.920 0.421   1.00 29.01 219 A 1 
ATOM 1556 C C   . GLY A 1 219 ? 16.862  -82.071 1.955   1.00 29.16 219 A 1 
ATOM 1557 O O   . GLY A 1 219 ? 15.855  -82.461 2.522   1.00 26.04 219 A 1 
ATOM 1558 N N   . MET A 1 220 ? 17.947  -81.768 2.662   1.00 24.87 220 A 1 
ATOM 1559 C CA  . MET A 1 220 ? 18.075  -82.077 4.105   1.00 29.32 220 A 1 
ATOM 1560 C C   . MET A 1 220 ? 17.203  -81.241 5.078   1.00 29.20 220 A 1 
ATOM 1561 O O   . MET A 1 220 ? 16.704  -80.191 4.747   1.00 27.56 220 A 1 
ATOM 1562 C CB  . MET A 1 220 ? 19.539  -82.055 4.550   1.00 27.71 220 A 1 
ATOM 1563 C CG  . MET A 1 220 ? 20.163  -83.458 4.481   1.00 29.95 220 A 1 
ATOM 1564 S SD  . MET A 1 220 ? 21.711  -83.574 5.419   1.00 30.34 220 A 1 
ATOM 1565 C CE  . MET A 1 220 ? 22.076  -85.329 5.223   1.00 31.68 220 A 1 
ATOM 1566 N N   . ARG A 1 221 ? 17.030  -81.749 6.298   1.00 23.55 221 A 1 
ATOM 1567 C CA  . ARG A 1 221 ? 15.838  -81.698 7.167   1.00 30.38 221 A 1 
ATOM 1568 C C   . ARG A 1 221 ? 15.758  -80.708 8.373   1.00 27.81 221 A 1 
ATOM 1569 O O   . ARG A 1 221 ? 14.685  -80.144 8.533   1.00 26.49 221 A 1 
ATOM 1570 C CB  . ARG A 1 221 ? 15.648  -83.089 7.777   1.00 30.20 221 A 1 
ATOM 1571 C CG  . ARG A 1 221 ? 15.168  -84.229 6.859   1.00 29.22 221 A 1 
ATOM 1572 C CD  . ARG A 1 221 ? 15.053  -85.491 7.710   1.00 27.59 221 A 1 
ATOM 1573 N NE  . ARG A 1 221 ? 14.459  -86.613 6.969   1.00 27.04 221 A 1 
ATOM 1574 C CZ  . ARG A 1 221 ? 14.270  -87.855 7.429   1.00 23.84 221 A 1 
ATOM 1575 N NH1 . ARG A 1 221 ? 14.652  -88.198 8.632   1.00 23.22 221 A 1 
ATOM 1576 N NH2 . ARG A 1 221 ? 13.702  -88.764 6.689   1.00 23.91 221 A 1 
ATOM 1577 N N   . PRO A 1 222 ? 16.659  -80.698 9.386   1.00 27.04 222 A 1 
ATOM 1578 C CA  . PRO A 1 222 ? 16.219  -81.179 10.709  1.00 31.73 222 A 1 
ATOM 1579 C C   . PRO A 1 222 ? 15.809  -80.124 11.788  1.00 31.54 222 A 1 
ATOM 1580 O O   . PRO A 1 222 ? 15.651  -78.955 11.476  1.00 28.72 222 A 1 
ATOM 1581 C CB  . PRO A 1 222 ? 17.371  -82.091 11.147  1.00 29.20 222 A 1 
ATOM 1582 C CG  . PRO A 1 222 ? 18.603  -81.365 10.613  1.00 28.97 222 A 1 
ATOM 1583 C CD  . PRO A 1 222 ? 18.072  -80.704 9.330   1.00 33.93 222 A 1 
ATOM 1584 N N   . PRO A 1 223 ? 15.603  -80.537 13.080  1.00 25.24 223 A 1 
ATOM 1585 C CA  . PRO A 1 223 ? 14.428  -80.168 13.899  1.00 31.04 223 A 1 
ATOM 1586 C C   . PRO A 1 223 ? 14.545  -79.318 15.200  1.00 30.94 223 A 1 
ATOM 1587 O O   . PRO A 1 223 ? 13.518  -78.743 15.556  1.00 28.15 223 A 1 
ATOM 1588 C CB  . PRO A 1 223 ? 13.900  -81.547 14.278  1.00 28.29 223 A 1 
ATOM 1589 C CG  . PRO A 1 223 ? 15.176  -82.329 14.560  1.00 28.24 223 A 1 
ATOM 1590 C CD  . PRO A 1 223 ? 16.174  -81.711 13.582  1.00 33.51 223 A 1 
ATOM 1591 N N   . PRO A 1 224 ? 15.587  -79.352 16.039  1.00 25.72 224 A 1 
ATOM 1592 C CA  . PRO A 1 224 ? 15.361  -79.550 17.483  1.00 32.22 224 A 1 
ATOM 1593 C C   . PRO A 1 224 ? 15.364  -78.289 18.413  1.00 32.14 224 A 1 
ATOM 1594 O O   . PRO A 1 224 ? 15.177  -77.192 17.932  1.00 28.96 224 A 1 
ATOM 1595 C CB  . PRO A 1 224 ? 16.407  -80.604 17.842  1.00 28.94 224 A 1 
ATOM 1596 C CG  . PRO A 1 224 ? 17.629  -80.171 17.027  1.00 28.91 224 A 1 
ATOM 1597 C CD  . PRO A 1 224 ? 16.980  -79.603 15.757  1.00 34.12 224 A 1 
ATOM 1598 N N   . PRO A 1 225 ? 15.610  -78.366 19.788  1.00 26.07 225 A 1 
ATOM 1599 C CA  . PRO A 1 225 ? 14.592  -78.630 20.801  1.00 30.98 225 A 1 
ATOM 1600 C C   . PRO A 1 225 ? 14.429  -77.630 21.984  1.00 31.08 225 A 1 
ATOM 1601 O O   . PRO A 1 225 ? 13.314  -77.482 22.478  1.00 27.58 225 A 1 
ATOM 1602 C CB  . PRO A 1 225 ? 15.062  -79.967 21.397  1.00 27.55 225 A 1 
ATOM 1603 C CG  . PRO A 1 225 ? 16.581  -79.855 21.384  1.00 27.45 225 A 1 
ATOM 1604 C CD  . PRO A 1 225 ? 16.875  -78.786 20.315  1.00 31.77 225 A 1 
ATOM 1605 N N   . GLY A 1 226 ? 15.507  -77.040 22.593  1.00 22.46 226 A 1 
ATOM 1606 C CA  . GLY A 1 226 ? 15.564  -77.193 24.049  1.00 26.64 226 A 1 
ATOM 1607 C C   . GLY A 1 226 ? 15.279  -76.049 25.053  1.00 27.16 226 A 1 
ATOM 1608 O O   . GLY A 1 226 ? 14.181  -75.533 25.182  1.00 24.65 226 A 1 
ATOM 1609 N N   . MET A 1 227 ? 16.292  -75.816 25.922  1.00 26.77 227 A 1 
ATOM 1610 C CA  . MET A 1 227 ? 16.255  -75.520 27.375  1.00 31.80 227 A 1 
ATOM 1611 C C   . MET A 1 227 ? 16.128  -74.025 27.793  1.00 31.83 227 A 1 
ATOM 1612 O O   . MET A 1 227 ? 15.978  -73.188 26.937  1.00 29.43 227 A 1 
ATOM 1613 C CB  . MET A 1 227 ? 17.562  -76.094 27.944  1.00 28.96 227 A 1 
ATOM 1614 C CG  . MET A 1 227 ? 17.509  -77.596 28.251  1.00 31.75 227 A 1 
ATOM 1615 S SD  . MET A 1 227 ? 18.980  -78.113 29.211  1.00 30.53 227 A 1 
ATOM 1616 C CE  . MET A 1 227 ? 18.597  -79.850 29.473  1.00 31.95 227 A 1 
ATOM 1617 N N   . ARG A 1 228 ? 16.298  -73.592 29.039  1.00 24.01 228 A 1 
ATOM 1618 C CA  . ARG A 1 228 ? 15.863  -73.986 30.392  1.00 30.98 228 A 1 
ATOM 1619 C C   . ARG A 1 228 ? 15.734  -72.794 31.372  1.00 28.32 228 A 1 
ATOM 1620 O O   . ARG A 1 228 ? 14.702  -72.675 32.002  1.00 27.12 228 A 1 
ATOM 1621 C CB  . ARG A 1 228 ? 16.872  -74.961 31.046  1.00 30.36 228 A 1 
ATOM 1622 C CG  . ARG A 1 228 ? 16.288  -75.876 32.147  1.00 30.26 228 A 1 
ATOM 1623 C CD  . ARG A 1 228 ? 17.403  -76.666 32.846  1.00 29.08 228 A 1 
ATOM 1624 N NE  . ARG A 1 228 ? 16.873  -77.793 33.621  1.00 28.50 228 A 1 
ATOM 1625 C CZ  . ARG A 1 228 ? 17.566  -78.590 34.440  1.00 25.31 228 A 1 
ATOM 1626 N NH1 . ARG A 1 228 ? 18.838  -78.392 34.675  1.00 24.43 228 A 1 
ATOM 1627 N NH2 . ARG A 1 228 ? 16.999  -79.600 35.036  1.00 24.98 228 A 1 
ATOM 1628 N N   . GLY A 1 229 ? 16.817  -72.007 31.599  1.00 27.40 229 A 1 
ATOM 1629 C CA  . GLY A 1 229 ? 17.239  -71.894 32.994  1.00 31.81 229 A 1 
ATOM 1630 C C   . GLY A 1 229 ? 17.071  -70.576 33.791  1.00 31.43 229 A 1 
ATOM 1631 O O   . GLY A 1 229 ? 15.998  -70.004 33.809  1.00 28.74 229 A 1 
ATOM 1632 N N   . PRO A 1 230 ? 18.103  -70.161 34.570  1.00 26.07 230 A 1 
ATOM 1633 C CA  . PRO A 1 230 ? 18.008  -69.978 36.020  1.00 32.35 230 A 1 
ATOM 1634 C C   . PRO A 1 230 ? 17.921  -68.523 36.552  1.00 32.64 230 A 1 
ATOM 1635 O O   . PRO A 1 230 ? 17.814  -67.577 35.793  1.00 29.64 230 A 1 
ATOM 1636 C CB  . PRO A 1 230 ? 19.261  -70.704 36.538  1.00 29.15 230 A 1 
ATOM 1637 C CG  . PRO A 1 230 ? 20.304  -70.350 35.473  1.00 29.99 230 A 1 
ATOM 1638 C CD  . PRO A 1 230 ? 19.471  -70.382 34.197  1.00 36.08 230 A 1 
ATOM 1639 N N   . PRO A 1 231 ? 17.975  -68.375 37.883  1.00 23.74 231 A 1 
ATOM 1640 C CA  . PRO A 1 231 ? 17.285  -67.338 38.663  1.00 30.71 231 A 1 
ATOM 1641 C C   . PRO A 1 231 ? 18.070  -66.123 39.217  1.00 31.04 231 A 1 
ATOM 1642 O O   . PRO A 1 231 ? 17.397  -65.272 39.786  1.00 28.54 231 A 1 
ATOM 1643 C CB  . PRO A 1 231 ? 16.741  -68.146 39.842  1.00 28.36 231 A 1 
ATOM 1644 C CG  . PRO A 1 231 ? 17.870  -69.120 40.142  1.00 27.88 231 A 1 
ATOM 1645 C CD  . PRO A 1 231 ? 18.411  -69.420 38.744  1.00 32.79 231 A 1 
ATOM 1646 N N   . PRO A 1 232 ? 19.376  -66.062 39.279  1.00 24.02 232 A 1 
ATOM 1647 C CA  . PRO A 1 232 ? 20.086  -65.686 40.512  1.00 30.50 232 A 1 
ATOM 1648 C C   . PRO A 1 232 ? 20.086  -64.195 40.953  1.00 30.54 232 A 1 
ATOM 1649 O O   . PRO A 1 232 ? 19.579  -63.328 40.265  1.00 27.96 232 A 1 
ATOM 1650 C CB  . PRO A 1 232 ? 21.501  -66.249 40.349  1.00 28.37 232 A 1 
ATOM 1651 C CG  . PRO A 1 232 ? 21.711  -66.192 38.848  1.00 28.04 232 A 1 
ATOM 1652 C CD  . PRO A 1 232 ? 20.316  -66.529 38.307  1.00 33.58 232 A 1 
ATOM 1653 N N   . PRO A 1 233 ? 20.685  -63.908 42.140  1.00 24.27 233 A 1 
ATOM 1654 C CA  . PRO A 1 233 ? 19.980  -63.214 43.226  1.00 31.65 233 A 1 
ATOM 1655 C C   . PRO A 1 233 ? 20.403  -61.784 43.632  1.00 31.78 233 A 1 
ATOM 1656 O O   . PRO A 1 233 ? 19.530  -60.936 43.779  1.00 28.50 233 A 1 
ATOM 1657 C CB  . PRO A 1 233 ? 20.192  -64.164 44.406  1.00 28.26 233 A 1 
ATOM 1658 C CG  . PRO A 1 233 ? 21.626  -64.650 44.205  1.00 29.11 233 A 1 
ATOM 1659 C CD  . PRO A 1 233 ? 21.752  -64.679 42.690  1.00 35.00 233 A 1 
ATOM 1660 N N   . GLY A 1 234 ? 21.653  -61.498 44.008  1.00 22.75 234 A 1 
ATOM 1661 C CA  . GLY A 1 234 ? 21.814  -60.939 45.355  1.00 31.04 234 A 1 
ATOM 1662 C C   . GLY A 1 234 ? 22.366  -59.542 45.651  1.00 31.47 234 A 1 
ATOM 1663 O O   . GLY A 1 234 ? 21.750  -58.787 46.405  1.00 28.47 234 A 1 
ATOM 1664 N N   . MET A 1 235 ? 23.609  -59.268 45.292  1.00 21.77 235 A 1 
ATOM 1665 C CA  . MET A 1 235 ? 24.517  -58.352 46.017  1.00 27.53 235 A 1 
ATOM 1666 C C   . MET A 1 235 ? 24.333  -56.834 45.731  1.00 27.32 235 A 1 
ATOM 1667 O O   . MET A 1 235 ? 23.609  -56.484 44.834  1.00 26.18 235 A 1 
ATOM 1668 C CB  . MET A 1 235 ? 25.966  -58.750 45.696  1.00 26.36 235 A 1 
ATOM 1669 C CG  . MET A 1 235 ? 26.484  -59.896 46.558  1.00 28.99 235 A 1 
ATOM 1670 S SD  . MET A 1 235 ? 28.291  -60.054 46.437  1.00 29.79 235 A 1 
ATOM 1671 C CE  . MET A 1 235 ? 28.563  -61.483 47.504  1.00 30.55 235 A 1 
ATOM 1672 N N   . ARG A 1 236 ? 25.032  -55.895 46.333  1.00 25.09 236 A 1 
ATOM 1673 C CA  . ARG A 1 236 ? 25.223  -55.438 47.717  1.00 39.17 236 A 1 
ATOM 1674 C C   . ARG A 1 236 ? 25.397  -53.895 47.809  1.00 35.41 236 A 1 
ATOM 1675 O O   . ARG A 1 236 ? 24.385  -53.256 48.054  1.00 34.28 236 A 1 
ATOM 1676 C CB  . ARG A 1 236 ? 26.399  -56.156 48.415  1.00 39.59 236 A 1 
ATOM 1677 C CG  . ARG A 1 236 ? 26.110  -56.645 49.848  1.00 37.74 236 A 1 
ATOM 1678 C CD  . ARG A 1 236 ? 27.425  -56.934 50.574  1.00 35.65 236 A 1 
ATOM 1679 N NE  . ARG A 1 236 ? 27.222  -57.713 51.821  1.00 33.58 236 A 1 
ATOM 1680 C CZ  . ARG A 1 236 ? 28.141  -58.001 52.741  1.00 29.10 236 A 1 
ATOM 1681 N NH1 . ARG A 1 236 ? 29.362  -57.556 52.643  1.00 28.09 236 A 1 
ATOM 1682 N NH2 . ARG A 1 236 ? 27.849  -58.749 53.769  1.00 29.43 236 A 1 
ATOM 1683 N N   . PRO A 1 237 ? 26.616  -53.276 47.772  1.00 29.13 237 A 1 
ATOM 1684 C CA  . PRO A 1 237 ? 26.893  -52.421 48.925  1.00 36.14 237 A 1 
ATOM 1685 C C   . PRO A 1 237 ? 27.043  -50.886 48.785  1.00 35.72 237 A 1 
ATOM 1686 O O   . PRO A 1 237 ? 26.247  -50.210 49.442  1.00 32.53 237 A 1 
ATOM 1687 C CB  . PRO A 1 237 ? 28.130  -53.069 49.548  1.00 33.16 237 A 1 
ATOM 1688 C CG  . PRO A 1 237 ? 28.913  -53.616 48.381  1.00 34.04 237 A 1 
ATOM 1689 C CD  . PRO A 1 237 ? 27.874  -53.711 47.247  1.00 41.65 237 A 1 
ATOM 1690 N N   . PRO A 1 238 ? 28.100  -50.302 48.166  1.00 25.49 238 A 1 
ATOM 1691 C CA  . PRO A 1 238 ? 28.862  -49.373 49.006  1.00 32.89 238 A 1 
ATOM 1692 C C   . PRO A 1 238 ? 28.574  -47.872 48.847  1.00 33.08 238 A 1 
ATOM 1693 O O   . PRO A 1 238 ? 27.791  -47.432 48.030  1.00 29.87 238 A 1 
ATOM 1694 C CB  . PRO A 1 238 ? 30.327  -49.715 48.727  1.00 29.63 238 A 1 
ATOM 1695 C CG  . PRO A 1 238 ? 30.316  -50.045 47.249  1.00 30.71 238 A 1 
ATOM 1696 C CD  . PRO A 1 238 ? 28.924  -50.666 47.034  1.00 37.60 238 A 1 
ATOM 1697 N N   . ARG A 1 239 ? 29.278  -47.124 49.717  1.00 22.46 239 A 1 
ATOM 1698 C CA  . ARG A 1 239 ? 29.003  -45.779 50.244  1.00 32.81 239 A 1 
ATOM 1699 C C   . ARG A 1 239 ? 29.290  -44.530 49.409  1.00 29.31 239 A 1 
ATOM 1700 O O   . ARG A 1 239 ? 28.507  -43.609 49.587  1.00 27.09 239 A 1 
ATOM 1701 C CB  . ARG A 1 239 ? 29.832  -45.594 51.523  1.00 32.52 239 A 1 
ATOM 1702 C CG  . ARG A 1 239 ? 29.353  -46.331 52.780  1.00 30.25 239 A 1 
ATOM 1703 C CD  . ARG A 1 239 ? 30.314  -45.963 53.914  1.00 28.68 239 A 1 
ATOM 1704 N NE  . ARG A 1 239 ? 29.842  -46.488 55.211  1.00 26.97 239 A 1 
ATOM 1705 C CZ  . ARG A 1 239 ? 30.482  -46.349 56.376  1.00 24.31 239 A 1 
ATOM 1706 N NH1 . ARG A 1 239 ? 31.637  -45.743 56.458  1.00 23.45 239 A 1 
ATOM 1707 N NH2 . ARG A 1 239 ? 29.967  -46.812 57.473  1.00 25.22 239 A 1 
ATOM 1708 N N   . PRO A 1 240 ? 30.503  -44.392 48.807  1.00 18.75 240 A 1 
ATOM 1709 C CA  . PRO A 1 240 ? 31.250  -43.157 49.065  1.00 23.69 240 A 1 
ATOM 1710 C C   . PRO A 1 240 ? 30.715  -41.908 48.343  1.00 22.76 240 A 1 
ATOM 1711 O O   . PRO A 1 240 ? 30.167  -42.027 47.223  1.00 17.82 240 A 1 
ATOM 1712 C CB  . PRO A 1 240 ? 32.700  -43.435 48.673  1.00 20.98 240 A 1 
ATOM 1713 C CG  . PRO A 1 240 ? 32.555  -44.455 47.566  1.00 23.61 240 A 1 
ATOM 1714 C CD  . PRO A 1 240 ? 31.337  -45.272 48.029  1.00 31.48 240 A 1 
ATOM 1715 O OXT . PRO A 1 240 ? 30.910  -40.832 48.923  1.00 22.77 240 A 1 
ATOM 1716 N N   . MET B 2 1   ? 0.093   13.250  12.518  1.00 46.91 1   B 1 
ATOM 1717 C CA  . MET B 2 1   ? 0.228   13.443  11.058  1.00 50.58 1   B 1 
ATOM 1718 C C   . MET B 2 1   ? -1.133  13.834  10.504  1.00 53.58 1   B 1 
ATOM 1719 O O   . MET B 2 1   ? -2.119  13.375  11.041  1.00 49.60 1   B 1 
ATOM 1720 C CB  . MET B 2 1   ? 0.744   12.181  10.354  1.00 48.32 1   B 1 
ATOM 1721 C CG  . MET B 2 1   ? 2.241   11.981  10.549  1.00 45.20 1   B 1 
ATOM 1722 S SD  . MET B 2 1   ? 2.886   10.596  9.580   1.00 40.54 1   B 1 
ATOM 1723 C CE  . MET B 2 1   ? 4.617   10.609  10.126  1.00 35.12 1   B 1 
ATOM 1724 N N   . SER B 2 2   ? -1.201  14.666  9.466   1.00 67.47 2   B 1 
ATOM 1725 C CA  . SER B 2 2   ? -2.485  15.002  8.840   1.00 74.62 2   B 1 
ATOM 1726 C C   . SER B 2 2   ? -3.060  13.737  8.189   1.00 79.97 2   B 1 
ATOM 1727 O O   . SER B 2 2   ? -2.402  13.120  7.353   1.00 73.35 2   B 1 
ATOM 1728 C CB  . SER B 2 2   ? -2.305  16.107  7.800   1.00 64.50 2   B 1 
ATOM 1729 O OG  . SER B 2 2   ? -3.518  16.406  7.166   1.00 55.04 2   B 1 
ATOM 1730 N N   . ILE B 2 3   ? -4.276  13.377  8.596   1.00 81.93 3   B 1 
ATOM 1731 C CA  . ILE B 2 3   ? -5.038  12.276  8.013   1.00 86.55 3   B 1 
ATOM 1732 C C   . ILE B 2 3   ? -5.323  12.617  6.538   1.00 89.75 3   B 1 
ATOM 1733 O O   . ILE B 2 3   ? -5.635  13.770  6.209   1.00 85.07 3   B 1 
ATOM 1734 C CB  . ILE B 2 3   ? -6.320  12.036  8.831   1.00 81.12 3   B 1 
ATOM 1735 C CG1 . ILE B 2 3   ? -6.007  11.767  10.322  1.00 71.82 3   B 1 
ATOM 1736 C CG2 . ILE B 2 3   ? -7.110  10.869  8.240   1.00 66.47 3   B 1 
ATOM 1737 C CD1 . ILE B 2 3   ? -7.255  11.825  11.210  1.00 63.95 3   B 1 
ATOM 1738 N N   . GLY B 2 4   ? -5.177  11.639  5.663   1.00 89.83 4   B 1 
ATOM 1739 C CA  . GLY B 2 4   ? -5.475  11.787  4.247   1.00 91.13 4   B 1 
ATOM 1740 C C   . GLY B 2 4   ? -6.964  12.048  4.002   1.00 93.02 4   B 1 
ATOM 1741 O O   . GLY B 2 4   ? -7.808  11.606  4.769   1.00 90.46 4   B 1 
ATOM 1742 N N   . VAL B 2 5   ? -7.305  12.739  2.922   1.00 94.06 5   B 1 
ATOM 1743 C CA  . VAL B 2 5   ? -8.704  13.028  2.570   1.00 94.48 5   B 1 
ATOM 1744 C C   . VAL B 2 5   ? -9.552  11.751  2.447   1.00 95.27 5   B 1 
ATOM 1745 O O   . VAL B 2 5   ? -10.649 11.748  2.996   1.00 93.93 5   B 1 
ATOM 1746 C CB  . VAL B 2 5   ? -8.816  13.898  1.308   1.00 93.22 5   B 1 
ATOM 1747 C CG1 . VAL B 2 5   ? -10.266 14.147  0.892   1.00 89.12 5   B 1 
ATOM 1748 C CG2 . VAL B 2 5   ? -8.159  15.260  1.548   1.00 88.71 5   B 1 
ATOM 1749 N N   . PRO B 2 6   ? -9.085  10.645  1.824   1.00 95.84 6   B 1 
ATOM 1750 C CA  . PRO B 2 6   ? -9.838  9.394   1.792   1.00 95.92 6   B 1 
ATOM 1751 C C   . PRO B 2 6   ? -10.206 8.849   3.170   1.00 96.23 6   B 1 
ATOM 1752 O O   . PRO B 2 6   ? -11.335 8.403   3.365   1.00 94.89 6   B 1 
ATOM 1753 C CB  . PRO B 2 6   ? -8.945  8.415   1.031   1.00 95.07 6   B 1 
ATOM 1754 C CG  . PRO B 2 6   ? -8.148  9.321   0.103   1.00 93.57 6   B 1 
ATOM 1755 C CD  . PRO B 2 6   ? -7.907  10.540  0.984   1.00 94.79 6   B 1 
ATOM 1756 N N   . ILE B 2 7   ? -9.303  8.935   4.151   1.00 96.45 7   B 1 
ATOM 1757 C CA  . ILE B 2 7   ? -9.557  8.480   5.518   1.00 96.58 7   B 1 
ATOM 1758 C C   . ILE B 2 7   ? -10.557 9.402   6.226   1.00 96.57 7   B 1 
ATOM 1759 O O   . ILE B 2 7   ? -11.429 8.919   6.928   1.00 95.35 7   B 1 
ATOM 1760 C CB  . ILE B 2 7   ? -8.244  8.346   6.312   1.00 95.82 7   B 1 
ATOM 1761 C CG1 . ILE B 2 7   ? -7.218  7.407   5.615   1.00 93.15 7   B 1 
ATOM 1762 C CG2 . ILE B 2 7   ? -8.507  7.851   7.744   1.00 93.23 7   B 1 
ATOM 1763 C CD1 . ILE B 2 7   ? -7.711  5.988   5.343   1.00 83.95 7   B 1 
ATOM 1764 N N   . LYS B 2 8   ? -10.517 10.715  5.975   1.00 95.75 8   B 1 
ATOM 1765 C CA  . LYS B 2 8   ? -11.539 11.633  6.479   1.00 95.36 8   B 1 
ATOM 1766 C C   . LYS B 2 8   ? -12.930 11.295  5.939   1.00 95.44 8   B 1 
ATOM 1767 O O   . LYS B 2 8   ? -13.884 11.328  6.686   1.00 94.31 8   B 1 
ATOM 1768 C CB  . LYS B 2 8   ? -11.203 13.080  6.134   1.00 94.43 8   B 1 
ATOM 1769 C CG  . LYS B 2 8   ? -9.952  13.580  6.858   1.00 90.51 8   B 1 
ATOM 1770 C CD  . LYS B 2 8   ? -9.754  15.055  6.562   1.00 85.34 8   B 1 
ATOM 1771 C CE  . LYS B 2 8   ? -8.560  15.570  7.351   1.00 79.94 8   B 1 
ATOM 1772 N NZ  . LYS B 2 8   ? -8.505  17.052  7.325   1.00 70.97 8   B 1 
ATOM 1773 N N   . VAL B 2 9   ? -13.038 10.951  4.660   1.00 96.31 9   B 1 
ATOM 1774 C CA  . VAL B 2 9   ? -14.313 10.515  4.068   1.00 96.37 9   B 1 
ATOM 1775 C C   . VAL B 2 9   ? -14.781 9.198   4.690   1.00 96.52 9   B 1 
ATOM 1776 O O   . VAL B 2 9   ? -15.978 9.012   4.858   1.00 95.77 9   B 1 
ATOM 1777 C CB  . VAL B 2 9   ? -14.219 10.396  2.537   1.00 95.82 9   B 1 
ATOM 1778 C CG1 . VAL B 2 9   ? -15.524 9.922   1.897   1.00 93.14 9   B 1 
ATOM 1779 C CG2 . VAL B 2 9   ? -13.894 11.750  1.900   1.00 92.64 9   B 1 
ATOM 1780 N N   . LEU B 2 10  ? -13.856 8.293   5.052   1.00 96.97 10  B 1 
ATOM 1781 C CA  . LEU B 2 10  ? -14.201 7.066   5.770   1.00 96.95 10  B 1 
ATOM 1782 C C   . LEU B 2 10  ? -14.794 7.370   7.153   1.00 96.92 10  B 1 
ATOM 1783 O O   . LEU B 2 10  ? -15.817 6.783   7.490   1.00 95.76 10  B 1 
ATOM 1784 C CB  . LEU B 2 10  ? -12.975 6.157   5.848   1.00 96.76 10  B 1 
ATOM 1785 C CG  . LEU B 2 10  ? -13.225 4.843   6.610   1.00 96.34 10  B 1 
ATOM 1786 C CD1 . LEU B 2 10  ? -14.314 3.998   5.954   1.00 93.95 10  B 1 
ATOM 1787 C CD2 . LEU B 2 10  ? -11.932 4.030   6.645   1.00 93.50 10  B 1 
ATOM 1788 N N   . HIS B 2 11  ? -14.217 8.309   7.913   1.00 96.85 11  B 1 
ATOM 1789 C CA  . HIS B 2 11  ? -14.771 8.738   9.201   1.00 96.45 11  B 1 
ATOM 1790 C C   . HIS B 2 11  ? -16.165 9.368   9.052   1.00 96.17 11  B 1 
ATOM 1791 O O   . HIS B 2 11  ? -17.064 9.052   9.821   1.00 94.51 11  B 1 
ATOM 1792 C CB  . HIS B 2 11  ? -13.802 9.693   9.893   1.00 95.82 11  B 1 
ATOM 1793 C CG  . HIS B 2 11  ? -12.561 9.017   10.404  1.00 95.01 11  B 1 
ATOM 1794 N ND1 . HIS B 2 11  ? -12.523 7.989   11.332  1.00 82.19 11  B 1 
ATOM 1795 C CD2 . HIS B 2 11  ? -11.264 9.306   10.077  1.00 83.22 11  B 1 
ATOM 1796 C CE1 . HIS B 2 11  ? -11.229 7.682   11.554  1.00 86.41 11  B 1 
ATOM 1797 N NE2 . HIS B 2 11  ? -10.441 8.465   10.811  1.00 87.96 11  B 1 
ATOM 1798 N N   . GLU B 2 12  ? -16.412 10.138  8.001   1.00 96.13 12  B 1 
ATOM 1799 C CA  . GLU B 2 12  ? -17.763 10.661  7.712   1.00 95.70 12  B 1 
ATOM 1800 C C   . GLU B 2 12  ? -18.779 9.561   7.333   1.00 95.91 12  B 1 
ATOM 1801 O O   . GLU B 2 12  ? -19.989 9.805   7.326   1.00 93.76 12  B 1 
ATOM 1802 C CB  . GLU B 2 12  ? -17.695 11.668  6.569   1.00 94.57 12  B 1 
ATOM 1803 C CG  . GLU B 2 12  ? -16.900 12.936  6.891   1.00 85.23 12  B 1 
ATOM 1804 C CD  . GLU B 2 12  ? -17.569 13.940  7.818   1.00 82.64 12  B 1 
ATOM 1805 O OE1 . GLU B 2 12  ? -16.816 14.760  8.401   1.00 76.10 12  B 1 
ATOM 1806 O OE2 . GLU B 2 12  ? -18.812 13.993  7.861   1.00 75.52 12  B 1 
ATOM 1807 N N   . ALA B 2 13  ? -18.318 8.361   6.991   1.00 96.54 13  B 1 
ATOM 1808 C CA  . ALA B 2 13  ? -19.189 7.220   6.740   1.00 96.64 13  B 1 
ATOM 1809 C C   . ALA B 2 13  ? -19.583 6.456   8.016   1.00 96.96 13  B 1 
ATOM 1810 O O   . ALA B 2 13  ? -20.415 5.546   7.941   1.00 95.33 13  B 1 
ATOM 1811 C CB  . ALA B 2 13  ? -18.530 6.301   5.704   1.00 95.83 13  B 1 
ATOM 1812 N N   . GLU B 2 14  ? -19.019 6.807   9.171   1.00 96.94 14  B 1 
ATOM 1813 C CA  . GLU B 2 14  ? -19.414 6.237   10.451  1.00 96.91 14  B 1 
ATOM 1814 C C   . GLU B 2 14  ? -20.903 6.487   10.722  1.00 96.79 14  B 1 
ATOM 1815 O O   . GLU B 2 14  ? -21.488 7.524   10.395  1.00 94.72 14  B 1 
ATOM 1816 C CB  . GLU B 2 14  ? -18.537 6.774   11.600  1.00 95.87 14  B 1 
ATOM 1817 C CG  . GLU B 2 14  ? -17.105 6.226   11.507  1.00 92.48 14  B 1 
ATOM 1818 C CD  . GLU B 2 14  ? -16.115 6.853   12.509  1.00 91.97 14  B 1 
ATOM 1819 O OE1 . GLU B 2 14  ? -14.905 6.531   12.386  1.00 86.10 14  B 1 
ATOM 1820 O OE2 . GLU B 2 14  ? -16.531 7.656   13.365  1.00 85.96 14  B 1 
ATOM 1821 N N   . GLY B 2 15  ? -21.569 5.469   11.264  1.00 97.14 15  B 1 
ATOM 1822 C CA  . GLY B 2 15  ? -23.012 5.466   11.463  1.00 97.17 15  B 1 
ATOM 1823 C C   . GLY B 2 15  ? -23.844 5.084   10.236  1.00 97.37 15  B 1 
ATOM 1824 O O   . GLY B 2 15  ? -25.024 4.762   10.400  1.00 94.98 15  B 1 
ATOM 1825 N N   . HIS B 2 16  ? -23.267 5.048   9.026   1.00 97.43 16  B 1 
ATOM 1826 C CA  . HIS B 2 16  ? -23.951 4.691   7.786   1.00 97.37 16  B 1 
ATOM 1827 C C   . HIS B 2 16  ? -23.749 3.222   7.404   1.00 97.63 16  B 1 
ATOM 1828 O O   . HIS B 2 16  ? -22.850 2.542   7.883   1.00 96.33 16  B 1 
ATOM 1829 C CB  . HIS B 2 16  ? -23.500 5.629   6.664   1.00 96.43 16  B 1 
ATOM 1830 C CG  . HIS B 2 16  ? -23.845 7.061   6.930   1.00 95.30 16  B 1 
ATOM 1831 N ND1 . HIS B 2 16  ? -23.095 7.962   7.650   1.00 81.47 16  B 1 
ATOM 1832 C CD2 . HIS B 2 16  ? -24.980 7.735   6.549   1.00 82.30 16  B 1 
ATOM 1833 C CE1 . HIS B 2 16  ? -23.746 9.132   7.695   1.00 84.10 16  B 1 
ATOM 1834 N NE2 . HIS B 2 16  ? -24.904 9.030   7.030   1.00 86.77 16  B 1 
ATOM 1835 N N   . ILE B 2 17  ? -24.591 2.721   6.484   1.00 97.51 17  B 1 
ATOM 1836 C CA  . ILE B 2 17  ? -24.404 1.394   5.892   1.00 97.74 17  B 1 
ATOM 1837 C C   . ILE B 2 17  ? -23.313 1.488   4.823   1.00 97.82 17  B 1 
ATOM 1838 O O   . ILE B 2 17  ? -23.434 2.250   3.870   1.00 96.64 17  B 1 
ATOM 1839 C CB  . ILE B 2 17  ? -25.721 0.817   5.336   1.00 96.95 17  B 1 
ATOM 1840 C CG1 . ILE B 2 17  ? -26.754 0.652   6.482   1.00 93.77 17  B 1 
ATOM 1841 C CG2 . ILE B 2 17  ? -25.462 -0.535  4.643   1.00 93.95 17  B 1 
ATOM 1842 C CD1 . ILE B 2 17  ? -28.140 0.195   6.020   1.00 81.07 17  B 1 
ATOM 1843 N N   . VAL B 2 18  ? -22.289 0.658   4.971   1.00 97.99 18  B 1 
ATOM 1844 C CA  . VAL B 2 18  ? -21.182 0.543   4.027   1.00 97.99 18  B 1 
ATOM 1845 C C   . VAL B 2 18  ? -21.050 -0.902  3.554   1.00 98.06 18  B 1 
ATOM 1846 O O   . VAL B 2 18  ? -21.549 -1.835  4.185   1.00 96.86 18  B 1 
ATOM 1847 C CB  . VAL B 2 18  ? -19.855 1.064   4.612   1.00 96.60 18  B 1 
ATOM 1848 C CG1 . VAL B 2 18  ? -19.980 2.526   5.070   1.00 91.13 18  B 1 
ATOM 1849 C CG2 . VAL B 2 18  ? -19.354 0.225   5.798   1.00 90.46 18  B 1 
ATOM 1850 N N   . THR B 2 19  ? -20.376 -1.100  2.420   1.00 98.14 19  B 1 
ATOM 1851 C CA  . THR B 2 19  ? -20.003 -2.439  1.949   1.00 98.00 19  B 1 
ATOM 1852 C C   . THR B 2 19  ? -18.482 -2.531  1.907   1.00 98.03 19  B 1 
ATOM 1853 O O   . THR B 2 19  ? -17.833 -1.692  1.297   1.00 96.88 19  B 1 
ATOM 1854 C CB  . THR B 2 19  ? -20.612 -2.742  0.579   1.00 97.08 19  B 1 
ATOM 1855 O OG1 . THR B 2 19  ? -22.016 -2.560  0.614   1.00 90.82 19  B 1 
ATOM 1856 C CG2 . THR B 2 19  ? -20.369 -4.183  0.139   1.00 88.56 19  B 1 
ATOM 1857 N N   . CYS B 2 20  ? -17.907 -3.545  2.536   1.00 97.83 20  B 1 
ATOM 1858 C CA  . CYS B 2 20  ? -16.472 -3.796  2.572   1.00 97.89 20  B 1 
ATOM 1859 C C   . CYS B 2 20  ? -16.155 -5.086  1.828   1.00 98.07 20  B 1 
ATOM 1860 O O   . CYS B 2 20  ? -16.710 -6.131  2.157   1.00 96.73 20  B 1 
ATOM 1861 C CB  . CYS B 2 20  ? -16.037 -3.845  4.041   1.00 96.58 20  B 1 
ATOM 1862 S SG  . CYS B 2 20  ? -14.262 -4.195  4.162   1.00 91.91 20  B 1 
ATOM 1863 N N   . GLU B 2 21  ? -15.241 -5.056  0.856   1.00 97.98 21  B 1 
ATOM 1864 C CA  . GLU B 2 21  ? -14.667 -6.259  0.279   1.00 97.96 21  B 1 
ATOM 1865 C C   . GLU B 2 21  ? -13.268 -6.498  0.845   1.00 97.93 21  B 1 
ATOM 1866 O O   . GLU B 2 21  ? -12.414 -5.612  0.825   1.00 97.01 21  B 1 
ATOM 1867 C CB  . GLU B 2 21  ? -14.667 -6.216  -1.251  1.00 97.10 21  B 1 
ATOM 1868 C CG  . GLU B 2 21  ? -14.373 -7.612  -1.820  1.00 93.90 21  B 1 
ATOM 1869 C CD  . GLU B 2 21  ? -14.248 -7.625  -3.345  1.00 91.21 21  B 1 
ATOM 1870 O OE1 . GLU B 2 21  ? -13.179 -8.039  -3.831  1.00 85.07 21  B 1 
ATOM 1871 O OE2 . GLU B 2 21  ? -15.179 -7.236  -4.065  1.00 84.48 21  B 1 
ATOM 1872 N N   . THR B 2 22  ? -13.001 -7.714  1.325   1.00 97.73 22  B 1 
ATOM 1873 C CA  . THR B 2 22  ? -11.683 -8.109  1.825   1.00 97.64 22  B 1 
ATOM 1874 C C   . THR B 2 22  ? -10.786 -8.649  0.705   1.00 97.38 22  B 1 
ATOM 1875 O O   . THR B 2 22  ? -11.229 -9.025  -0.382  1.00 95.95 22  B 1 
ATOM 1876 C CB  . THR B 2 22  ? -11.784 -9.125  2.973   1.00 96.79 22  B 1 
ATOM 1877 O OG1 . THR B 2 22  ? -12.325 -10.330 2.481   1.00 90.75 22  B 1 
ATOM 1878 C CG2 . THR B 2 22  ? -12.641 -8.637  4.139   1.00 89.39 22  B 1 
ATOM 1879 N N   . ASN B 2 23  ? -9.478  -8.761  0.987   1.00 96.71 23  B 1 
ATOM 1880 C CA  . ASN B 2 23  ? -8.502  -9.373  0.077   1.00 96.15 23  B 1 
ATOM 1881 C C   . ASN B 2 23  ? -8.813  -10.848 -0.238  1.00 95.86 23  B 1 
ATOM 1882 O O   . ASN B 2 23  ? -8.403  -11.355 -1.280  1.00 91.51 23  B 1 
ATOM 1883 C CB  . ASN B 2 23  ? -7.100  -9.231  0.689   1.00 94.08 23  B 1 
ATOM 1884 C CG  . ASN B 2 23  ? -6.584  -7.801  0.635   1.00 91.98 23  B 1 
ATOM 1885 O OD1 . ASN B 2 23  ? -7.033  -6.970  -0.134  1.00 80.60 23  B 1 
ATOM 1886 N ND2 . ASN B 2 23  ? -5.596  -7.481  1.434   1.00 83.74 23  B 1 
ATOM 1887 N N   . THR B 2 24  ? -9.541  -11.532 0.644   1.00 96.08 24  B 1 
ATOM 1888 C CA  . THR B 2 24  ? -10.026 -12.899 0.452   1.00 95.42 24  B 1 
ATOM 1889 C C   . THR B 2 24  ? -11.312 -12.975 -0.375  1.00 95.14 24  B 1 
ATOM 1890 O O   . THR B 2 24  ? -11.711 -14.070 -0.743  1.00 91.08 24  B 1 
ATOM 1891 C CB  . THR B 2 24  ? -10.227 -13.590 1.801   1.00 93.93 24  B 1 
ATOM 1892 O OG1 . THR B 2 24  ? -10.895 -12.738 2.694   1.00 86.22 24  B 1 
ATOM 1893 C CG2 . THR B 2 24  ? -8.880  -13.933 2.439   1.00 84.90 24  B 1 
ATOM 1894 N N   . GLY B 2 25  ? -11.903 -11.833 -0.759  1.00 95.40 25  B 1 
ATOM 1895 C CA  . GLY B 2 25  ? -13.047 -11.756 -1.663  1.00 95.29 25  B 1 
ATOM 1896 C C   . GLY B 2 25  ? -14.416 -11.929 -0.994  1.00 95.88 25  B 1 
ATOM 1897 O O   . GLY B 2 25  ? -15.414 -11.916 -1.699  1.00 93.61 25  B 1 
ATOM 1898 N N   . GLU B 2 26  ? -14.467 -12.061 0.330   1.00 96.45 26  B 1 
ATOM 1899 C CA  . GLU B 2 26  ? -15.719 -11.940 1.068   1.00 96.67 26  B 1 
ATOM 1900 C C   . GLU B 2 26  ? -16.192 -10.483 1.077   1.00 97.22 26  B 1 
ATOM 1901 O O   . GLU B 2 26  ? -15.399 -9.556  1.188   1.00 96.00 26  B 1 
ATOM 1902 C CB  . GLU B 2 26  ? -15.600 -12.463 2.514   1.00 95.15 26  B 1 
ATOM 1903 C CG  . GLU B 2 26  ? -15.243 -13.953 2.626   1.00 89.93 26  B 1 
ATOM 1904 C CD  . GLU B 2 26  ? -13.737 -14.232 2.681   1.00 86.14 26  B 1 
ATOM 1905 O OE1 . GLU B 2 26  ? -13.360 -15.355 3.084   1.00 79.72 26  B 1 
ATOM 1906 O OE2 . GLU B 2 26  ? -12.920 -13.345 2.356   1.00 78.37 26  B 1 
ATOM 1907 N N   . VAL B 2 27  ? -17.516 -10.299 0.977   1.00 97.73 27  B 1 
ATOM 1908 C CA  . VAL B 2 27  ? -18.164 -8.989  0.978   1.00 97.97 27  B 1 
ATOM 1909 C C   . VAL B 2 27  ? -19.003 -8.851  2.236   1.00 98.05 27  B 1 
ATOM 1910 O O   . VAL B 2 27  ? -19.928 -9.631  2.456   1.00 96.90 27  B 1 
ATOM 1911 C CB  . VAL B 2 27  ? -19.013 -8.784  -0.286  1.00 97.06 27  B 1 
ATOM 1912 C CG1 . VAL B 2 27  ? -19.655 -7.390  -0.299  1.00 94.49 27  B 1 
ATOM 1913 C CG2 . VAL B 2 27  ? -18.165 -8.908  -1.556  1.00 93.69 27  B 1 
ATOM 1914 N N   . TYR B 2 28  ? -18.706 -7.843  3.051   1.00 98.02 28  B 1 
ATOM 1915 C CA  . TYR B 2 28  ? -19.402 -7.525  4.287   1.00 98.14 28  B 1 
ATOM 1916 C C   . TYR B 2 28  ? -20.209 -6.242  4.089   1.00 98.02 28  B 1 
ATOM 1917 O O   . TYR B 2 28  ? -19.635 -5.190  3.849   1.00 96.74 28  B 1 
ATOM 1918 C CB  . TYR B 2 28  ? -18.390 -7.366  5.433   1.00 97.98 28  B 1 
ATOM 1919 C CG  . TYR B 2 28  ? -17.545 -8.594  5.680   1.00 97.96 28  B 1 
ATOM 1920 C CD1 . TYR B 2 28  ? -17.930 -9.545  6.641   1.00 95.94 28  B 1 
ATOM 1921 C CD2 . TYR B 2 28  ? -16.366 -8.810  4.942   1.00 95.96 28  B 1 
ATOM 1922 C CE1 . TYR B 2 28  ? -17.174 -10.707 6.839   1.00 94.99 28  B 1 
ATOM 1923 C CE2 . TYR B 2 28  ? -15.609 -9.974  5.120   1.00 95.15 28  B 1 
ATOM 1924 C CZ  . TYR B 2 28  ? -16.021 -10.929 6.062   1.00 96.03 28  B 1 
ATOM 1925 O OH  . TYR B 2 28  ? -15.302 -12.095 6.203   1.00 94.48 28  B 1 
ATOM 1926 N N   . ARG B 2 29  ? -21.529 -6.316  4.201   1.00 98.04 29  B 1 
ATOM 1927 C CA  . ARG B 2 29  ? -22.421 -5.157  4.129   1.00 98.11 29  B 1 
ATOM 1928 C C   . ARG B 2 29  ? -23.123 -4.954  5.459   1.00 98.06 29  B 1 
ATOM 1929 O O   . ARG B 2 29  ? -23.837 -5.835  5.898   1.00 96.48 29  B 1 
ATOM 1930 C CB  . ARG B 2 29  ? -23.402 -5.338  2.970   1.00 97.49 29  B 1 
ATOM 1931 C CG  . ARG B 2 29  ? -24.315 -4.108  2.803   1.00 95.04 29  B 1 
ATOM 1932 C CD  . ARG B 2 29  ? -25.210 -4.254  1.568   1.00 91.50 29  B 1 
ATOM 1933 N NE  . ARG B 2 29  ? -26.066 -3.065  1.378   1.00 85.95 29  B 1 
ATOM 1934 C CZ  . ARG B 2 29  ? -27.323 -2.907  1.782   1.00 81.56 29  B 1 
ATOM 1935 N NH1 . ARG B 2 29  ? -27.978 -3.850  2.394   1.00 72.24 29  B 1 
ATOM 1936 N NH2 . ARG B 2 29  ? -27.941 -1.780  1.570   1.00 76.98 29  B 1 
ATOM 1937 N N   . GLY B 2 30  ? -22.942 -3.772  6.080   1.00 97.79 30  B 1 
ATOM 1938 C CA  . GLY B 2 30  ? -23.543 -3.476  7.368   1.00 97.66 30  B 1 
ATOM 1939 C C   . GLY B 2 30  ? -23.290 -2.042  7.821   1.00 97.90 30  B 1 
ATOM 1940 O O   . GLY B 2 30  ? -22.697 -1.244  7.095   1.00 96.91 30  B 1 
ATOM 1941 N N   . LYS B 2 31  ? -23.756 -1.697  9.020   1.00 98.05 31  B 1 
ATOM 1942 C CA  . LYS B 2 31  ? -23.543 -0.371  9.604   1.00 98.09 31  B 1 
ATOM 1943 C C   . LYS B 2 31  ? -22.094 -0.236  10.064  1.00 98.06 31  B 1 
ATOM 1944 O O   . LYS B 2 31  ? -21.644 -1.025  10.884  1.00 96.97 31  B 1 
ATOM 1945 C CB  . LYS B 2 31  ? -24.550 -0.152  10.738  1.00 97.47 31  B 1 
ATOM 1946 C CG  . LYS B 2 31  ? -24.489 1.278   11.287  1.00 93.99 31  B 1 
ATOM 1947 C CD  . LYS B 2 31  ? -25.558 1.496   12.375  1.00 88.65 31  B 1 
ATOM 1948 C CE  . LYS B 2 31  ? -25.464 2.923   12.896  1.00 81.38 31  B 1 
ATOM 1949 N NZ  . LYS B 2 31  ? -26.473 3.235   13.941  1.00 72.13 31  B 1 
ATOM 1950 N N   . LEU B 2 32  ? -21.369 0.785   9.575   1.00 97.78 32  B 1 
ATOM 1951 C CA  . LEU B 2 32  ? -20.051 1.135   10.090  1.00 97.80 32  B 1 
ATOM 1952 C C   . LEU B 2 32  ? -20.214 1.824   11.451  1.00 97.66 32  B 1 
ATOM 1953 O O   . LEU B 2 32  ? -20.823 2.884   11.532  1.00 96.62 32  B 1 
ATOM 1954 C CB  . LEU B 2 32  ? -19.337 2.023   9.061   1.00 97.60 32  B 1 
ATOM 1955 C CG  . LEU B 2 32  ? -17.901 2.419   9.452   1.00 96.98 32  B 1 
ATOM 1956 C CD1 . LEU B 2 32  ? -16.969 1.201   9.536   1.00 94.56 32  B 1 
ATOM 1957 C CD2 . LEU B 2 32  ? -17.328 3.367   8.406   1.00 94.37 32  B 1 
ATOM 1958 N N   . ILE B 2 33  ? -19.711 1.206   12.518  1.00 97.50 33  B 1 
ATOM 1959 C CA  . ILE B 2 33  ? -19.766 1.763   13.874  1.00 97.07 33  B 1 
ATOM 1960 C C   . ILE B 2 33  ? -18.609 2.718   14.092  1.00 96.96 33  B 1 
ATOM 1961 O O   . ILE B 2 33  ? -18.803 3.819   14.594  1.00 95.14 33  B 1 
ATOM 1962 C CB  . ILE B 2 33  ? -19.759 0.639   14.920  1.00 96.17 33  B 1 
ATOM 1963 C CG1 . ILE B 2 33  ? -20.961 -0.338  14.746  1.00 92.26 33  B 1 
ATOM 1964 C CG2 . ILE B 2 33  ? -19.753 1.190   16.350  1.00 91.80 33  B 1 
ATOM 1965 C CD1 . ILE B 2 33  ? -22.337 0.327   14.863  1.00 80.72 33  B 1 
ATOM 1966 N N   . GLU B 2 34  ? -17.410 2.289   13.701  1.00 96.79 34  B 1 
ATOM 1967 C CA  . GLU B 2 34  ? -16.176 3.022   13.930  1.00 96.40 34  B 1 
ATOM 1968 C C   . GLU B 2 34  ? -15.147 2.648   12.866  1.00 96.83 34  B 1 
ATOM 1969 O O   . GLU B 2 34  ? -15.025 1.476   12.482  1.00 95.24 34  B 1 
ATOM 1970 C CB  . GLU B 2 34  ? -15.689 2.681   15.348  1.00 94.22 34  B 1 
ATOM 1971 C CG  . GLU B 2 34  ? -14.552 3.573   15.843  1.00 85.04 34  B 1 
ATOM 1972 C CD  . GLU B 2 34  ? -14.266 3.336   17.342  1.00 80.48 34  B 1 
ATOM 1973 O OE1 . GLU B 2 34  ? -13.352 4.018   17.871  1.00 73.80 34  B 1 
ATOM 1974 O OE2 . GLU B 2 34  ? -14.952 2.503   18.001  1.00 72.25 34  B 1 
ATOM 1975 N N   . ALA B 2 35  ? -14.403 3.634   12.380  1.00 96.84 35  B 1 
ATOM 1976 C CA  . ALA B 2 35  ? -13.270 3.443   11.495  1.00 96.84 35  B 1 
ATOM 1977 C C   . ALA B 2 35  ? -12.031 4.115   12.082  1.00 96.66 35  B 1 
ATOM 1978 O O   . ALA B 2 35  ? -12.089 5.209   12.635  1.00 94.37 35  B 1 
ATOM 1979 C CB  . ALA B 2 35  ? -13.619 3.986   10.107  1.00 95.92 35  B 1 
ATOM 1980 N N   . GLU B 2 36  ? -10.871 3.470   11.936  1.00 96.69 36  B 1 
ATOM 1981 C CA  . GLU B 2 36  ? -9.599  3.995   12.405  1.00 96.31 36  B 1 
ATOM 1982 C C   . GLU B 2 36  ? -8.770  4.579   11.254  1.00 96.15 36  B 1 
ATOM 1983 O O   . GLU B 2 36  ? -8.958  4.262   10.077  1.00 94.13 36  B 1 
ATOM 1984 C CB  . GLU B 2 36  ? -8.814  2.884   13.117  1.00 94.90 36  B 1 
ATOM 1985 C CG  . GLU B 2 36  ? -9.485  2.310   14.369  1.00 91.42 36  B 1 
ATOM 1986 C CD  . GLU B 2 36  ? -8.732  1.063   14.855  1.00 90.30 36  B 1 
ATOM 1987 O OE1 . GLU B 2 36  ? -9.382  0.064   15.211  1.00 84.50 36  B 1 
ATOM 1988 O OE2 . GLU B 2 36  ? -7.479  1.036   14.781  1.00 84.58 36  B 1 
ATOM 1989 N N   . ASP B 2 37  ? -7.745  5.374   11.594  1.00 95.64 37  B 1 
ATOM 1990 C CA  . ASP B 2 37  ? -6.799  5.974   10.633  1.00 95.47 37  B 1 
ATOM 1991 C C   . ASP B 2 37  ? -6.067  4.948   9.747   1.00 95.53 37  B 1 
ATOM 1992 O O   . ASP B 2 37  ? -5.601  5.265   8.649   1.00 92.54 37  B 1 
ATOM 1993 C CB  . ASP B 2 37  ? -5.735  6.757   11.419  1.00 93.93 37  B 1 
ATOM 1994 C CG  . ASP B 2 37  ? -6.185  8.113   11.960  1.00 90.09 37  B 1 
ATOM 1995 O OD1 . ASP B 2 37  ? -7.330  8.517   11.705  1.00 83.97 37  B 1 
ATOM 1996 O OD2 . ASP B 2 37  ? -5.299  8.809   12.528  1.00 83.96 37  B 1 
ATOM 1997 N N   . ASN B 2 38  ? -5.937  3.709   10.211  1.00 95.35 38  B 1 
ATOM 1998 C CA  . ASN B 2 38  ? -5.346  2.590   9.482   1.00 95.21 38  B 1 
ATOM 1999 C C   . ASN B 2 38  ? -6.369  1.787   8.652   1.00 96.25 38  B 1 
ATOM 2000 O O   . ASN B 2 38  ? -6.011  0.769   8.061   1.00 93.13 38  B 1 
ATOM 2001 C CB  . ASN B 2 38  ? -4.542  1.726   10.485  1.00 92.63 38  B 1 
ATOM 2002 C CG  . ASN B 2 38  ? -5.427  1.062   11.527  1.00 89.74 38  B 1 
ATOM 2003 O OD1 . ASN B 2 38  ? -6.627  0.987   11.384  1.00 74.09 38  B 1 
ATOM 2004 N ND2 . ASN B 2 38  ? -4.865  0.541   12.591  1.00 79.46 38  B 1 
ATOM 2005 N N   . MET B 2 39  ? -7.598  2.254   8.571   1.00 96.05 39  B 1 
ATOM 2006 C CA  . MET B 2 39  ? -8.766  1.635   7.937   1.00 96.80 39  B 1 
ATOM 2007 C C   . MET B 2 39  ? -9.277  0.360   8.634   1.00 97.31 39  B 1 
ATOM 2008 O O   . MET B 2 39  ? -10.049 -0.367  8.014   1.00 95.78 39  B 1 
ATOM 2009 C CB  . MET B 2 39  ? -8.570  1.398   6.427   1.00 95.90 39  B 1 
ATOM 2010 C CG  . MET B 2 39  ? -8.103  2.605   5.629   1.00 93.20 39  B 1 
ATOM 2011 S SD  . MET B 2 39  ? -7.748  2.237   3.878   1.00 90.41 39  B 1 
ATOM 2012 C CE  . MET B 2 39  ? -9.346  1.595   3.331   1.00 82.18 39  B 1 
ATOM 2013 N N   . ASN B 2 40  ? -8.905  0.061   9.877   1.00 97.22 40  B 1 
ATOM 2014 C CA  . ASN B 2 40  ? -9.637  -0.957  10.626  1.00 97.30 40  B 1 
ATOM 2015 C C   . ASN B 2 40  ? -11.089 -0.503  10.763  1.00 97.26 40  B 1 
ATOM 2016 O O   . ASN B 2 40  ? -11.345 0.660   11.044  1.00 96.11 40  B 1 
ATOM 2017 C CB  . ASN B 2 40  ? -9.023  -1.193  12.012  1.00 96.90 40  B 1 
ATOM 2018 C CG  . ASN B 2 40  ? -7.589  -1.683  12.012  1.00 96.13 40  B 1 
ATOM 2019 O OD1 . ASN B 2 40  ? -7.098  -2.346  11.121  1.00 90.97 40  B 1 
ATOM 2020 N ND2 . ASN B 2 40  ? -6.878  -1.380  13.085  1.00 90.83 40  B 1 
ATOM 2021 N N   . CYS B 2 41  ? -12.042 -1.399  10.536  1.00 97.33 41  B 1 
ATOM 2022 C CA  . CYS B 2 41  ? -13.459 -1.070  10.543  1.00 97.53 41  B 1 
ATOM 2023 C C   . CYS B 2 41  ? -14.210 -1.982  11.506  1.00 97.88 41  B 1 
ATOM 2024 O O   . CYS B 2 41  ? -14.202 -3.200  11.327  1.00 96.57 41  B 1 
ATOM 2025 C CB  . CYS B 2 41  ? -14.024 -1.184  9.129   1.00 96.85 41  B 1 
ATOM 2026 S SG  . CYS B 2 41  ? -13.296 0.083   8.031   1.00 93.86 41  B 1 
ATOM 2027 N N   . GLN B 2 42  ? -14.895 -1.398  12.476  1.00 97.39 42  B 1 
ATOM 2028 C CA  . GLN B 2 42  ? -15.902 -2.084  13.261  1.00 97.27 42  B 1 
ATOM 2029 C C   . GLN B 2 42  ? -17.262 -1.917  12.592  1.00 97.24 42  B 1 
ATOM 2030 O O   . GLN B 2 42  ? -17.684 -0.797  12.296  1.00 96.14 42  B 1 
ATOM 2031 C CB  . GLN B 2 42  ? -15.902 -1.559  14.707  1.00 96.38 42  B 1 
ATOM 2032 C CG  . GLN B 2 42  ? -16.821 -2.415  15.583  1.00 91.27 42  B 1 
ATOM 2033 C CD  . GLN B 2 42  ? -16.983 -1.883  17.020  1.00 88.13 42  B 1 
ATOM 2034 O OE1 . GLN B 2 42  ? -16.288 -1.016  17.499  1.00 78.83 42  B 1 
ATOM 2035 N NE2 . GLN B 2 42  ? -17.946 -2.409  17.740  1.00 75.96 42  B 1 
ATOM 2036 N N   . MET B 2 43  ? -17.961 -3.020  12.344  1.00 97.53 43  B 1 
ATOM 2037 C CA  . MET B 2 43  ? -19.272 -3.034  11.702  1.00 97.63 43  B 1 
ATOM 2038 C C   . MET B 2 43  ? -20.285 -3.805  12.547  1.00 97.67 43  B 1 
ATOM 2039 O O   . MET B 2 43  ? -19.915 -4.704  13.300  1.00 96.47 43  B 1 
ATOM 2040 C CB  . MET B 2 43  ? -19.159 -3.620  10.289  1.00 97.17 43  B 1 
ATOM 2041 C CG  . MET B 2 43  ? -18.225 -2.835  9.363   1.00 95.06 43  B 1 
ATOM 2042 S SD  . MET B 2 43  ? -18.058 -3.522  7.689   1.00 92.81 43  B 1 
ATOM 2043 C CE  . MET B 2 43  ? -19.719 -3.258  7.045   1.00 83.93 43  B 1 
ATOM 2044 N N   . SER B 2 44  ? -21.576 -3.485  12.384  1.00 97.35 44  B 1 
ATOM 2045 C CA  . SER B 2 44  ? -22.685 -4.197  13.019  1.00 97.10 44  B 1 
ATOM 2046 C C   . SER B 2 44  ? -23.790 -4.535  12.020  1.00 97.39 44  B 1 
ATOM 2047 O O   . SER B 2 44  ? -23.907 -3.890  10.980  1.00 95.65 44  B 1 
ATOM 2048 C CB  . SER B 2 44  ? -23.253 -3.389  14.197  1.00 95.04 44  B 1 
ATOM 2049 O OG  . SER B 2 44  ? -23.911 -2.225  13.740  1.00 82.98 44  B 1 
ATOM 2050 N N   . ASN B 2 45  ? -24.625 -5.529  12.359  1.00 97.13 45  B 1 
ATOM 2051 C CA  . ASN B 2 45  ? -25.739 -6.002  11.535  1.00 97.10 45  B 1 
ATOM 2052 C C   . ASN B 2 45  ? -25.293 -6.277  10.092  1.00 97.31 45  B 1 
ATOM 2053 O O   . ASN B 2 45  ? -25.725 -5.623  9.138   1.00 94.65 45  B 1 
ATOM 2054 C CB  . ASN B 2 45  ? -26.917 -5.022  11.641  1.00 95.73 45  B 1 
ATOM 2055 C CG  . ASN B 2 45  ? -27.474 -4.915  13.049  1.00 88.71 45  B 1 
ATOM 2056 O OD1 . ASN B 2 45  ? -27.297 -5.762  13.894  1.00 79.57 45  B 1 
ATOM 2057 N ND2 . ASN B 2 45  ? -28.183 -3.845  13.346  1.00 78.24 45  B 1 
ATOM 2058 N N   . ILE B 2 46  ? -24.354 -7.214  9.952   1.00 97.15 46  B 1 
ATOM 2059 C CA  . ILE B 2 46  ? -23.664 -7.482  8.703   1.00 97.10 46  B 1 
ATOM 2060 C C   . ILE B 2 46  ? -24.341 -8.613  7.945   1.00 97.42 46  B 1 
ATOM 2061 O O   . ILE B 2 46  ? -24.511 -9.714  8.459   1.00 96.08 46  B 1 
ATOM 2062 C CB  . ILE B 2 46  ? -22.171 -7.805  8.933   1.00 95.61 46  B 1 
ATOM 2063 C CG1 . ILE B 2 46  ? -21.428 -6.650  9.612   1.00 88.91 46  B 1 
ATOM 2064 C CG2 . ILE B 2 46  ? -21.443 -8.151  7.616   1.00 88.49 46  B 1 
ATOM 2065 C CD1 . ILE B 2 46  ? -21.144 -6.962  11.065  1.00 81.70 46  B 1 
ATOM 2066 N N   . THR B 2 47  ? -24.623 -8.375  6.662   1.00 98.07 47  B 1 
ATOM 2067 C CA  . THR B 2 47  ? -24.853 -9.429  5.679   1.00 98.06 47  B 1 
ATOM 2068 C C   . THR B 2 47  ? -23.523 -9.740  5.002   1.00 98.07 47  B 1 
ATOM 2069 O O   . THR B 2 47  ? -23.002 -8.922  4.250   1.00 96.74 47  B 1 
ATOM 2070 C CB  . THR B 2 47  ? -25.893 -8.994  4.646   1.00 97.19 47  B 1 
ATOM 2071 O OG1 . THR B 2 47  ? -27.074 -8.541  5.276   1.00 88.70 47  B 1 
ATOM 2072 C CG2 . THR B 2 47  ? -26.285 -10.140 3.726   1.00 84.84 47  B 1 
ATOM 2073 N N   . VAL B 2 48  ? -22.957 -10.919 5.268   1.00 97.71 48  B 1 
ATOM 2074 C CA  . VAL B 2 48  ? -21.734 -11.389 4.617   1.00 97.63 48  B 1 
ATOM 2075 C C   . VAL B 2 48  ? -22.078 -12.278 3.431   1.00 97.72 48  B 1 
ATOM 2076 O O   . VAL B 2 48  ? -22.878 -13.195 3.545   1.00 96.61 48  B 1 
ATOM 2077 C CB  . VAL B 2 48  ? -20.762 -12.057 5.604   1.00 96.19 48  B 1 
ATOM 2078 C CG1 . VAL B 2 48  ? -21.318 -13.297 6.289   1.00 91.16 48  B 1 
ATOM 2079 C CG2 . VAL B 2 48  ? -19.440 -12.432 4.918   1.00 89.91 48  B 1 
ATOM 2080 N N   . THR B 2 49  ? -21.434 -12.008 2.282   1.00 97.74 49  B 1 
ATOM 2081 C CA  . THR B 2 49  ? -21.487 -12.867 1.094   1.00 97.65 49  B 1 
ATOM 2082 C C   . THR B 2 49  ? -20.120 -13.505 0.901   1.00 97.55 49  B 1 
ATOM 2083 O O   . THR B 2 49  ? -19.130 -12.819 0.667   1.00 95.95 49  B 1 
ATOM 2084 C CB  . THR B 2 49  ? -21.903 -12.079 -0.151  1.00 96.77 49  B 1 
ATOM 2085 O OG1 . THR B 2 49  ? -23.084 -11.353 0.095   1.00 89.56 49  B 1 
ATOM 2086 C CG2 . THR B 2 49  ? -22.176 -13.000 -1.340  1.00 86.87 49  B 1 
ATOM 2087 N N   . TYR B 2 50  ? -20.060 -14.832 1.004   1.00 96.48 50  B 1 
ATOM 2088 C CA  . TYR B 2 50  ? -18.841 -15.600 0.799   1.00 96.03 50  B 1 
ATOM 2089 C C   . TYR B 2 50  ? -18.539 -15.787 -0.699  1.00 95.60 50  B 1 
ATOM 2090 O O   . TYR B 2 50  ? -19.384 -15.583 -1.566  1.00 93.02 50  B 1 
ATOM 2091 C CB  . TYR B 2 50  ? -18.964 -16.942 1.532   1.00 95.11 50  B 1 
ATOM 2092 C CG  . TYR B 2 50  ? -19.099 -16.794 3.035   1.00 95.26 50  B 1 
ATOM 2093 C CD1 . TYR B 2 50  ? -18.017 -16.334 3.805   1.00 90.49 50  B 1 
ATOM 2094 C CD2 . TYR B 2 50  ? -20.316 -17.104 3.666   1.00 90.30 50  B 1 
ATOM 2095 C CE1 . TYR B 2 50  ? -18.140 -16.180 5.195   1.00 88.98 50  B 1 
ATOM 2096 C CE2 . TYR B 2 50  ? -20.454 -16.957 5.060   1.00 88.42 50  B 1 
ATOM 2097 C CZ  . TYR B 2 50  ? -19.361 -16.497 5.818   1.00 91.03 50  B 1 
ATOM 2098 O OH  . TYR B 2 50  ? -19.482 -16.344 7.177   1.00 89.13 50  B 1 
ATOM 2099 N N   . ARG B 2 51  ? -17.310 -16.220 -1.020  1.00 95.02 51  B 1 
ATOM 2100 C CA  . ARG B 2 51  ? -16.878 -16.471 -2.407  1.00 94.18 51  B 1 
ATOM 2101 C C   . ARG B 2 51  ? -17.717 -17.509 -3.154  1.00 94.09 51  B 1 
ATOM 2102 O O   . ARG B 2 51  ? -17.765 -17.471 -4.377  1.00 87.78 51  B 1 
ATOM 2103 C CB  . ARG B 2 51  ? -15.425 -16.949 -2.420  1.00 91.70 51  B 1 
ATOM 2104 C CG  . ARG B 2 51  ? -14.439 -15.795 -2.212  1.00 82.84 51  B 1 
ATOM 2105 C CD  . ARG B 2 51  ? -13.019 -16.348 -2.343  1.00 77.16 51  B 1 
ATOM 2106 N NE  . ARG B 2 51  ? -12.043 -15.259 -2.446  1.00 70.87 51  B 1 
ATOM 2107 C CZ  . ARG B 2 51  ? -10.752 -15.384 -2.672  1.00 63.16 51  B 1 
ATOM 2108 N NH1 . ARG B 2 51  ? -10.172 -16.554 -2.755  1.00 57.34 51  B 1 
ATOM 2109 N NH2 . ARG B 2 51  ? -10.026 -14.325 -2.820  1.00 56.06 51  B 1 
ATOM 2110 N N   . ASP B 2 52  ? -18.310 -18.455 -2.445  1.00 94.19 52  B 1 
ATOM 2111 C CA  . ASP B 2 52  ? -19.179 -19.492 -2.993  1.00 94.76 52  B 1 
ATOM 2112 C C   . ASP B 2 52  ? -20.640 -19.033 -3.180  1.00 95.71 52  B 1 
ATOM 2113 O O   . ASP B 2 52  ? -21.483 -19.811 -3.597  1.00 91.23 52  B 1 
ATOM 2114 C CB  . ASP B 2 52  ? -19.067 -20.753 -2.124  1.00 92.31 52  B 1 
ATOM 2115 C CG  . ASP B 2 52  ? -19.444 -20.540 -0.655  1.00 87.11 52  B 1 
ATOM 2116 O OD1 . ASP B 2 52  ? -20.008 -19.488 -0.298  1.00 77.38 52  B 1 
ATOM 2117 O OD2 . ASP B 2 52  ? -19.133 -21.435 0.164   1.00 80.23 52  B 1 
ATOM 2118 N N   . GLY B 2 53  ? -20.923 -17.757 -2.882  1.00 94.99 53  B 1 
ATOM 2119 C CA  . GLY B 2 53  ? -22.257 -17.170 -2.993  1.00 95.55 53  B 1 
ATOM 2120 C C   . GLY B 2 53  ? -23.155 -17.373 -1.773  1.00 96.51 53  B 1 
ATOM 2121 O O   . GLY B 2 53  ? -24.230 -16.779 -1.722  1.00 93.80 53  B 1 
ATOM 2122 N N   . ARG B 2 54  ? -22.727 -18.165 -0.768  1.00 96.68 54  B 1 
ATOM 2123 C CA  . ARG B 2 54  ? -23.482 -18.280 0.483   1.00 96.64 54  B 1 
ATOM 2124 C C   . ARG B 2 54  ? -23.543 -16.944 1.200   1.00 97.00 54  B 1 
ATOM 2125 O O   . ARG B 2 54  ? -22.566 -16.204 1.236   1.00 95.51 54  B 1 
ATOM 2126 C CB  . ARG B 2 54  ? -22.894 -19.366 1.399   1.00 95.24 54  B 1 
ATOM 2127 C CG  . ARG B 2 54  ? -23.107 -20.773 0.808   1.00 85.91 54  B 1 
ATOM 2128 C CD  . ARG B 2 54  ? -22.609 -21.856 1.777   1.00 84.17 54  B 1 
ATOM 2129 N NE  . ARG B 2 54  ? -21.151 -21.827 1.888   1.00 74.89 54  B 1 
ATOM 2130 C CZ  . ARG B 2 54  ? -20.392 -22.361 2.827   1.00 67.98 54  B 1 
ATOM 2131 N NH1 . ARG B 2 54  ? -20.894 -23.022 3.835   1.00 59.81 54  B 1 
ATOM 2132 N NH2 . ARG B 2 54  ? -19.103 -22.230 2.736   1.00 59.01 54  B 1 
ATOM 2133 N N   . VAL B 2 55  ? -24.701 -16.669 1.812   1.00 97.60 55  B 1 
ATOM 2134 C CA  . VAL B 2 55  ? -24.964 -15.454 2.585   1.00 97.60 55  B 1 
ATOM 2135 C C   . VAL B 2 55  ? -25.221 -15.845 4.036   1.00 97.63 55  B 1 
ATOM 2136 O O   . VAL B 2 55  ? -25.936 -16.813 4.300   1.00 95.45 55  B 1 
ATOM 2137 C CB  . VAL B 2 55  ? -26.126 -14.647 1.983   1.00 96.36 55  B 1 
ATOM 2138 C CG1 . VAL B 2 55  ? -26.355 -13.339 2.747   1.00 90.42 55  B 1 
ATOM 2139 C CG2 . VAL B 2 55  ? -25.852 -14.282 0.521   1.00 90.05 55  B 1 
ATOM 2140 N N   . ALA B 2 56  ? -24.645 -15.090 4.976   1.00 97.13 56  B 1 
ATOM 2141 C CA  . ALA B 2 56  ? -24.900 -15.236 6.400   1.00 96.70 56  B 1 
ATOM 2142 C C   . ALA B 2 56  ? -25.126 -13.864 7.052   1.00 97.28 56  B 1 
ATOM 2143 O O   . ALA B 2 56  ? -24.732 -12.836 6.505   1.00 95.42 56  B 1 
ATOM 2144 C CB  . ALA B 2 56  ? -23.739 -16.011 7.048   1.00 94.73 56  B 1 
ATOM 2145 N N   . GLN B 2 57  ? -25.772 -13.862 8.216   1.00 96.82 57  B 1 
ATOM 2146 C CA  . GLN B 2 57  ? -25.947 -12.678 9.048   1.00 96.99 57  B 1 
ATOM 2147 C C   . GLN B 2 57  ? -25.003 -12.755 10.248  1.00 96.76 57  B 1 
ATOM 2148 O O   . GLN B 2 57  ? -24.903 -13.802 10.885  1.00 94.14 57  B 1 
ATOM 2149 C CB  . GLN B 2 57  ? -27.410 -12.553 9.499   1.00 95.76 57  B 1 
ATOM 2150 C CG  . GLN B 2 57  ? -28.389 -12.298 8.330   1.00 88.67 57  B 1 
ATOM 2151 C CD  . GLN B 2 57  ? -28.162 -10.946 7.643   1.00 85.67 57  B 1 
ATOM 2152 O OE1 . GLN B 2 57  ? -27.513 -10.046 8.139   1.00 76.85 57  B 1 
ATOM 2153 N NE2 . GLN B 2 57  ? -28.700 -10.767 6.463   1.00 74.57 57  B 1 
ATOM 2154 N N   . LEU B 2 58  ? -24.315 -11.647 10.535  1.00 96.88 58  B 1 
ATOM 2155 C CA  . LEU B 2 58  ? -23.401 -11.503 11.665  1.00 96.59 58  B 1 
ATOM 2156 C C   . LEU B 2 58  ? -23.797 -10.242 12.451  1.00 96.69 58  B 1 
ATOM 2157 O O   . LEU B 2 58  ? -24.204 -9.246  11.856  1.00 94.65 58  B 1 
ATOM 2158 C CB  . LEU B 2 58  ? -21.946 -11.406 11.169  1.00 95.59 58  B 1 
ATOM 2159 C CG  . LEU B 2 58  ? -21.474 -12.494 10.184  1.00 94.35 58  B 1 
ATOM 2160 C CD1 . LEU B 2 58  ? -20.021 -12.215 9.755   1.00 89.74 58  B 1 
ATOM 2161 C CD2 . LEU B 2 58  ? -21.529 -13.888 10.775  1.00 89.29 58  B 1 
ATOM 2162 N N   . GLU B 2 59  ? -23.668 -10.267 13.796  1.00 96.58 59  B 1 
ATOM 2163 C CA  . GLU B 2 59  ? -24.056 -9.110  14.612  1.00 96.20 59  B 1 
ATOM 2164 C C   . GLU B 2 59  ? -22.964 -8.044  14.678  1.00 96.44 59  B 1 
ATOM 2165 O O   . GLU B 2 59  ? -23.214 -6.864  14.432  1.00 93.58 59  B 1 
ATOM 2166 C CB  . GLU B 2 59  ? -24.439 -9.539  16.027  1.00 94.45 59  B 1 
ATOM 2167 C CG  . GLU B 2 59  ? -25.729 -10.361 16.099  1.00 82.54 59  B 1 
ATOM 2168 C CD  . GLU B 2 59  ? -26.281 -10.448 17.530  1.00 73.91 59  B 1 
ATOM 2169 O OE1 . GLU B 2 59  ? -27.493 -10.748 17.660  1.00 66.50 59  B 1 
ATOM 2170 O OE2 . GLU B 2 59  ? -25.538 -10.150 18.494  1.00 64.69 59  B 1 
ATOM 2171 N N   . GLN B 2 60  ? -21.739 -8.434  15.027  1.00 96.49 60  B 1 
ATOM 2172 C CA  . GLN B 2 60  ? -20.614 -7.536  15.267  1.00 96.56 60  B 1 
ATOM 2173 C C   . GLN B 2 60  ? -19.349 -8.115  14.628  1.00 96.94 60  B 1 
ATOM 2174 O O   . GLN B 2 60  ? -18.963 -9.243  14.906  1.00 94.93 60  B 1 
ATOM 2175 C CB  . GLN B 2 60  ? -20.412 -7.378  16.783  1.00 94.54 60  B 1 
ATOM 2176 C CG  . GLN B 2 60  ? -21.437 -6.452  17.468  1.00 85.36 60  B 1 
ATOM 2177 C CD  . GLN B 2 60  ? -21.015 -4.976  17.508  1.00 82.08 60  B 1 
ATOM 2178 O OE1 . GLN B 2 60  ? -19.955 -4.565  17.072  1.00 73.87 60  B 1 
ATOM 2179 N NE2 . GLN B 2 60  ? -21.840 -4.126  18.074  1.00 70.36 60  B 1 
ATOM 2180 N N   . VAL B 2 61  ? -18.693 -7.320  13.785  1.00 97.33 61  B 1 
ATOM 2181 C CA  . VAL B 2 61  ? -17.466 -7.713  13.092  1.00 97.54 61  B 1 
ATOM 2182 C C   . VAL B 2 61  ? -16.442 -6.596  13.196  1.00 97.71 61  B 1 
ATOM 2183 O O   . VAL B 2 61  ? -16.775 -5.420  13.075  1.00 96.66 61  B 1 
ATOM 2184 C CB  . VAL B 2 61  ? -17.744 -8.084  11.623  1.00 96.13 61  B 1 
ATOM 2185 C CG1 . VAL B 2 61  ? -16.478 -8.310  10.798  1.00 89.54 61  B 1 
ATOM 2186 C CG2 . VAL B 2 61  ? -18.559 -9.380  11.544  1.00 88.76 61  B 1 
ATOM 2187 N N   . TYR B 2 62  ? -15.158 -6.964  13.351  1.00 97.65 62  B 1 
ATOM 2188 C CA  . TYR B 2 62  ? -14.029 -6.047  13.225  1.00 97.83 62  B 1 
ATOM 2189 C C   . TYR B 2 62  ? -13.104 -6.528  12.106  1.00 97.80 62  B 1 
ATOM 2190 O O   . TYR B 2 62  ? -12.565 -7.637  12.156  1.00 97.03 62  B 1 
ATOM 2191 C CB  . TYR B 2 62  ? -13.335 -5.917  14.578  1.00 97.60 62  B 1 
ATOM 2192 C CG  . TYR B 2 62  ? -12.198 -4.935  14.597  1.00 97.57 62  B 1 
ATOM 2193 C CD1 . TYR B 2 62  ? -10.913 -5.322  14.178  1.00 95.55 62  B 1 
ATOM 2194 C CD2 . TYR B 2 62  ? -12.408 -3.623  15.074  1.00 95.60 62  B 1 
ATOM 2195 C CE1 . TYR B 2 62  ? -9.838  -4.428  14.262  1.00 94.95 62  B 1 
ATOM 2196 C CE2 . TYR B 2 62  ? -11.343 -2.724  15.169  1.00 94.88 62  B 1 
ATOM 2197 C CZ  . TYR B 2 62  ? -10.053 -3.134  14.764  1.00 95.89 62  B 1 
ATOM 2198 O OH  . TYR B 2 62  ? -8.988  -2.276  14.889  1.00 94.60 62  B 1 
ATOM 2199 N N   . ILE B 2 63  ? -12.930 -5.709  11.067  1.00 98.06 63  B 1 
ATOM 2200 C CA  . ILE B 2 63  ? -12.146 -6.033  9.875   1.00 98.11 63  B 1 
ATOM 2201 C C   . ILE B 2 63  ? -10.836 -5.263  9.917   1.00 98.17 63  B 1 
ATOM 2202 O O   . ILE B 2 63  ? -10.825 -4.038  10.023  1.00 97.37 63  B 1 
ATOM 2203 C CB  . ILE B 2 63  ? -12.931 -5.745  8.578   1.00 97.98 63  B 1 
ATOM 2204 C CG1 . ILE B 2 63  ? -14.328 -6.406  8.604   1.00 96.31 63  B 1 
ATOM 2205 C CG2 . ILE B 2 63  ? -12.119 -6.229  7.362   1.00 96.48 63  B 1 
ATOM 2206 C CD1 . ILE B 2 63  ? -15.197 -6.097  7.378   1.00 90.90 63  B 1 
ATOM 2207 N N   . ARG B 2 64  ? -9.702  -5.963  9.779   1.00 97.74 64  B 1 
ATOM 2208 C CA  . ARG B 2 64  ? -8.394  -5.322  9.747   1.00 97.99 64  B 1 
ATOM 2209 C C   . ARG B 2 64  ? -8.215  -4.522  8.450   1.00 97.92 64  B 1 
ATOM 2210 O O   . ARG B 2 64  ? -8.266  -5.085  7.360   1.00 96.60 64  B 1 
ATOM 2211 C CB  . ARG B 2 64  ? -7.294  -6.380  9.939   1.00 97.24 64  B 1 
ATOM 2212 C CG  . ARG B 2 64  ? -5.898  -5.750  10.045  1.00 95.42 64  B 1 
ATOM 2213 C CD  . ARG B 2 64  ? -4.842  -6.839  10.259  1.00 93.12 64  B 1 
ATOM 2214 N NE  . ARG B 2 64  ? -3.466  -6.298  10.257  1.00 90.48 64  B 1 
ATOM 2215 C CZ  . ARG B 2 64  ? -2.750  -5.937  11.315  1.00 90.64 64  B 1 
ATOM 2216 N NH1 . ARG B 2 64  ? -3.211  -5.965  12.528  1.00 82.13 64  B 1 
ATOM 2217 N NH2 . ARG B 2 64  ? -1.527  -5.535  11.174  1.00 85.63 64  B 1 
ATOM 2218 N N   . GLY B 2 65  ? -7.869  -3.243  8.576   1.00 97.58 65  B 1 
ATOM 2219 C CA  . GLY B 2 65  ? -7.710  -2.328  7.442   1.00 97.42 65  B 1 
ATOM 2220 C C   . GLY B 2 65  ? -6.751  -2.814  6.363   1.00 97.54 65  B 1 
ATOM 2221 O O   . GLY B 2 65  ? -7.043  -2.707  5.174   1.00 96.23 65  B 1 
ATOM 2222 N N   . SER B 2 66  ? -5.621  -3.439  6.739   1.00 97.70 66  B 1 
ATOM 2223 C CA  . SER B 2 66  ? -4.659  -3.983  5.768   1.00 97.50 66  B 1 
ATOM 2224 C C   . SER B 2 66  ? -5.187  -5.149  4.927   1.00 97.44 66  B 1 
ATOM 2225 O O   . SER B 2 66  ? -4.559  -5.522  3.937   1.00 95.46 66  B 1 
ATOM 2226 C CB  . SER B 2 66  ? -3.364  -4.411  6.478   1.00 96.18 66  B 1 
ATOM 2227 O OG  . SER B 2 66  ? -3.595  -5.493  7.352   1.00 87.07 66  B 1 
ATOM 2228 N N   . LYS B 2 67  ? -6.331  -5.727  5.300   1.00 98.00 67  B 1 
ATOM 2229 C CA  . LYS B 2 67  ? -7.002  -6.820  4.587   1.00 97.92 67  B 1 
ATOM 2230 C C   . LYS B 2 67  ? -8.224  -6.354  3.796   1.00 97.99 67  B 1 
ATOM 2231 O O   . LYS B 2 67  ? -8.858  -7.170  3.141   1.00 96.04 67  B 1 
ATOM 2232 C CB  . LYS B 2 67  ? -7.361  -7.945  5.570   1.00 97.09 67  B 1 
ATOM 2233 C CG  . LYS B 2 67  ? -6.172  -8.485  6.388   1.00 94.68 67  B 1 
ATOM 2234 C CD  . LYS B 2 67  ? -5.044  -9.036  5.518   1.00 90.41 67  B 1 
ATOM 2235 C CE  . LYS B 2 67  ? -3.958  -9.608  6.431   1.00 86.50 67  B 1 
ATOM 2236 N NZ  . LYS B 2 67  ? -2.818  -10.167 5.684   1.00 77.33 67  B 1 
ATOM 2237 N N   . ILE B 2 68  ? -8.527  -5.066  3.831   1.00 98.07 68  B 1 
ATOM 2238 C CA  . ILE B 2 68  ? -9.578  -4.459  3.013   1.00 98.19 68  B 1 
ATOM 2239 C C   . ILE B 2 68  ? -9.034  -4.210  1.607   1.00 98.06 68  B 1 
ATOM 2240 O O   . ILE B 2 68  ? -7.935  -3.680  1.440   1.00 97.06 68  B 1 
ATOM 2241 C CB  . ILE B 2 68  ? -10.126 -3.187  3.687   1.00 97.76 68  B 1 
ATOM 2242 C CG1 . ILE B 2 68  ? -10.752 -3.544  5.049   1.00 96.19 68  B 1 
ATOM 2243 C CG2 . ILE B 2 68  ? -11.150 -2.484  2.778   1.00 96.29 68  B 1 
ATOM 2244 C CD1 . ILE B 2 68  ? -11.238 -2.347  5.869   1.00 92.47 68  B 1 
ATOM 2245 N N   . ARG B 2 69  ? -9.801  -4.591  0.587   1.00 98.07 69  B 1 
ATOM 2246 C CA  . ARG B 2 69  ? -9.515  -4.266  -0.809  1.00 97.72 69  B 1 
ATOM 2247 C C   . ARG B 2 69  ? -10.109 -2.905  -1.161  1.00 97.64 69  B 1 
ATOM 2248 O O   . ARG B 2 69  ? -9.378  -2.026  -1.607  1.00 96.67 69  B 1 
ATOM 2249 C CB  . ARG B 2 69  ? -10.028 -5.404  -1.708  1.00 96.42 69  B 1 
ATOM 2250 C CG  . ARG B 2 69  ? -9.644  -5.170  -3.179  1.00 90.42 69  B 1 
ATOM 2251 C CD  . ARG B 2 69  ? -10.069 -6.358  -4.033  1.00 89.79 69  B 1 
ATOM 2252 N NE  . ARG B 2 69  ? -9.260  -7.567  -3.764  1.00 85.28 69  B 1 
ATOM 2253 C CZ  . ARG B 2 69  ? -9.668  -8.812  -3.795  1.00 81.39 69  B 1 
ATOM 2254 N NH1 . ARG B 2 69  ? -10.897 -9.158  -4.025  1.00 72.67 69  B 1 
ATOM 2255 N NH2 . ARG B 2 69  ? -8.815  -9.776  -3.599  1.00 76.00 69  B 1 
ATOM 2256 N N   . PHE B 2 70  ? -11.395 -2.742  -0.920  1.00 97.93 70  B 1 
ATOM 2257 C CA  . PHE B 2 70  ? -12.092 -1.468  -1.065  1.00 98.15 70  B 1 
ATOM 2258 C C   . PHE B 2 70  ? -13.341 -1.415  -0.180  1.00 98.26 70  B 1 
ATOM 2259 O O   . PHE B 2 70  ? -13.839 -2.440  0.277   1.00 97.50 70  B 1 
ATOM 2260 C CB  . PHE B 2 70  ? -12.439 -1.210  -2.534  1.00 97.84 70  B 1 
ATOM 2261 C CG  . PHE B 2 70  ? -13.443 -2.185  -3.120  1.00 98.06 70  B 1 
ATOM 2262 C CD1 . PHE B 2 70  ? -13.000 -3.354  -3.760  1.00 96.57 70  B 1 
ATOM 2263 C CD2 . PHE B 2 70  ? -14.820 -1.916  -3.056  1.00 96.19 70  B 1 
ATOM 2264 C CE1 . PHE B 2 70  ? -13.920 -4.240  -4.330  1.00 95.37 70  B 1 
ATOM 2265 C CE2 . PHE B 2 70  ? -15.750 -2.799  -3.627  1.00 95.38 70  B 1 
ATOM 2266 C CZ  . PHE B 2 70  ? -15.300 -3.964  -4.271  1.00 95.92 70  B 1 
ATOM 2267 N N   . LEU B 2 71  ? -13.847 -0.208  0.021   1.00 98.03 71  B 1 
ATOM 2268 C CA  . LEU B 2 71  ? -15.116 0.082   0.681   1.00 98.03 71  B 1 
ATOM 2269 C C   . LEU B 2 71  ? -16.048 0.779   -0.311  1.00 98.21 71  B 1 
ATOM 2270 O O   . LEU B 2 71  ? -15.603 1.641   -1.065  1.00 97.18 71  B 1 
ATOM 2271 C CB  . LEU B 2 71  ? -14.860 0.962   1.910   1.00 97.21 71  B 1 
ATOM 2272 C CG  . LEU B 2 71  ? -14.160 0.212   3.054   1.00 94.10 71  B 1 
ATOM 2273 C CD1 . LEU B 2 71  ? -13.287 1.152   3.884   1.00 86.90 71  B 1 
ATOM 2274 C CD2 . LEU B 2 71  ? -15.186 -0.421  3.998   1.00 86.48 71  B 1 
ATOM 2275 N N   . ILE B 2 72  ? -17.324 0.431   -0.295  1.00 98.15 72  B 1 
ATOM 2276 C CA  . ILE B 2 72  ? -18.401 1.180   -0.955  1.00 98.09 72  B 1 
ATOM 2277 C C   . ILE B 2 72  ? -19.069 2.020   0.117   1.00 98.07 72  B 1 
ATOM 2278 O O   . ILE B 2 72  ? -19.593 1.479   1.091   1.00 97.05 72  B 1 
ATOM 2279 C CB  . ILE B 2 72  ? -19.402 0.259   -1.661  1.00 97.60 72  B 1 
ATOM 2280 C CG1 . ILE B 2 72  ? -18.689 -0.749  -2.609  1.00 95.55 72  B 1 
ATOM 2281 C CG2 . ILE B 2 72  ? -20.422 1.112   -2.441  1.00 95.89 72  B 1 
ATOM 2282 C CD1 . ILE B 2 72  ? -19.624 -1.813  -3.193  1.00 90.15 72  B 1 
ATOM 2283 N N   . LEU B 2 73  ? -19.018 3.338   -0.050  1.00 97.33 73  B 1 
ATOM 2284 C CA  . LEU B 2 73  ? -19.550 4.321   0.875   1.00 97.22 73  B 1 
ATOM 2285 C C   . LEU B 2 73  ? -20.900 4.847   0.367   1.00 97.05 73  B 1 
ATOM 2286 O O   . LEU B 2 73  ? -21.191 4.733   -0.826  1.00 94.88 73  B 1 
ATOM 2287 C CB  . LEU B 2 73  ? -18.530 5.452   1.062   1.00 96.42 73  B 1 
ATOM 2288 C CG  . LEU B 2 73  ? -17.112 5.020   1.474   1.00 95.95 73  B 1 
ATOM 2289 C CD1 . LEU B 2 73  ? -16.231 6.251   1.677   1.00 93.02 73  B 1 
ATOM 2290 C CD2 . LEU B 2 73  ? -17.101 4.207   2.775   1.00 92.39 73  B 1 
ATOM 2291 N N   . PRO B 2 74  ? -21.737 5.458   1.245   1.00 96.75 74  B 1 
ATOM 2292 C CA  . PRO B 2 74  ? -22.979 6.084   0.812   1.00 96.08 74  B 1 
ATOM 2293 C C   . PRO B 2 74  ? -22.732 7.212   -0.194  1.00 95.87 74  B 1 
ATOM 2294 O O   . PRO B 2 74  ? -21.922 8.106   0.049   1.00 93.59 74  B 1 
ATOM 2295 C CB  . PRO B 2 74  ? -23.639 6.614   2.086   1.00 94.48 74  B 1 
ATOM 2296 C CG  . PRO B 2 74  ? -23.020 5.776   3.204   1.00 91.89 74  B 1 
ATOM 2297 C CD  . PRO B 2 74  ? -21.614 5.518   2.693   1.00 95.12 74  B 1 
ATOM 2298 N N   . ASP B 2 75  ? -23.498 7.234   -1.287  1.00 94.82 75  B 1 
ATOM 2299 C CA  . ASP B 2 75  ? -23.358 8.248   -2.343  1.00 94.27 75  B 1 
ATOM 2300 C C   . ASP B 2 75  ? -23.577 9.689   -1.866  1.00 93.94 75  B 1 
ATOM 2301 O O   . ASP B 2 75  ? -23.080 10.633  -2.483  1.00 89.03 75  B 1 
ATOM 2302 C CB  . ASP B 2 75  ? -24.332 7.948   -3.491  1.00 91.83 75  B 1 
ATOM 2303 C CG  . ASP B 2 75  ? -23.825 6.878   -4.446  1.00 83.93 75  B 1 
ATOM 2304 O OD1 . ASP B 2 75  ? -22.594 6.795   -4.636  1.00 75.49 75  B 1 
ATOM 2305 O OD2 . ASP B 2 75  ? -24.685 6.186   -5.025  1.00 74.56 75  B 1 
ATOM 2306 N N   . MET B 2 76  ? -24.279 9.895   -0.756  1.00 94.45 76  B 1 
ATOM 2307 C CA  . MET B 2 76  ? -24.464 11.220  -0.158  1.00 93.62 76  B 1 
ATOM 2308 C C   . MET B 2 76  ? -23.131 11.897  0.208   1.00 94.02 76  B 1 
ATOM 2309 O O   . MET B 2 76  ? -23.014 13.117  0.132   1.00 90.71 76  B 1 
ATOM 2310 C CB  . MET B 2 76  ? -25.398 11.127  1.057   1.00 90.95 76  B 1 
ATOM 2311 C CG  . MET B 2 76  ? -24.825 10.346  2.243   1.00 81.31 76  B 1 
ATOM 2312 S SD  . MET B 2 76  ? -25.932 10.267  3.677   1.00 74.36 76  B 1 
ATOM 2313 C CE  . MET B 2 76  ? -27.114 9.034   3.135   1.00 64.32 76  B 1 
ATOM 2314 N N   . LEU B 2 77  ? -22.094 11.113  0.511   1.00 93.29 77  B 1 
ATOM 2315 C CA  . LEU B 2 77  ? -20.766 11.622  0.858   1.00 92.94 77  B 1 
ATOM 2316 C C   . LEU B 2 77  ? -19.989 12.178  -0.346  1.00 92.49 77  B 1 
ATOM 2317 O O   . LEU B 2 77  ? -18.990 12.864  -0.162  1.00 88.72 77  B 1 
ATOM 2318 C CB  . LEU B 2 77  ? -19.965 10.531  1.570   1.00 92.18 77  B 1 
ATOM 2319 C CG  . LEU B 2 77  ? -20.560 10.048  2.913   1.00 91.71 77  B 1 
ATOM 2320 C CD1 . LEU B 2 77  ? -19.678 8.948   3.476   1.00 86.45 77  B 1 
ATOM 2321 C CD2 . LEU B 2 77  ? -20.657 11.177  3.937   1.00 85.70 77  B 1 
ATOM 2322 N N   . LYS B 2 78  ? -20.465 11.984  -1.589  1.00 92.33 78  B 1 
ATOM 2323 C CA  . LYS B 2 78  ? -19.854 12.593  -2.782  1.00 91.03 78  B 1 
ATOM 2324 C C   . LYS B 2 78  ? -19.796 14.119  -2.715  1.00 90.43 78  B 1 
ATOM 2325 O O   . LYS B 2 78  ? -18.920 14.747  -3.312  1.00 85.67 78  B 1 
ATOM 2326 C CB  . LYS B 2 78  ? -20.573 12.097  -4.045  1.00 88.05 78  B 1 
ATOM 2327 C CG  . LYS B 2 78  ? -21.948 12.738  -4.302  1.00 81.16 78  B 1 
ATOM 2328 C CD  . LYS B 2 78  ? -22.678 11.978  -5.409  1.00 80.68 78  B 1 
ATOM 2329 C CE  . LYS B 2 78  ? -24.061 12.538  -5.714  1.00 71.61 78  B 1 
ATOM 2330 N NZ  . LYS B 2 78  ? -24.707 11.740  -6.798  1.00 65.32 78  B 1 
ATOM 2331 N N   . ASN B 2 79  ? -20.703 14.723  -1.941  1.00 90.42 79  B 1 
ATOM 2332 C CA  . ASN B 2 79  ? -20.809 16.159  -1.735  1.00 89.23 79  B 1 
ATOM 2333 C C   . ASN B 2 79  ? -20.086 16.661  -0.475  1.00 89.10 79  B 1 
ATOM 2334 O O   . ASN B 2 79  ? -20.160 17.854  -0.169  1.00 83.60 79  B 1 
ATOM 2335 C CB  . ASN B 2 79  ? -22.293 16.548  -1.779  1.00 86.68 79  B 1 
ATOM 2336 C CG  . ASN B 2 79  ? -22.874 16.383  -3.173  1.00 83.62 79  B 1 
ATOM 2337 O OD1 . ASN B 2 79  ? -22.227 16.656  -4.169  1.00 72.68 79  B 1 
ATOM 2338 N ND2 . ASN B 2 79  ? -24.113 15.950  -3.275  1.00 73.22 79  B 1 
ATOM 2339 N N   . ALA B 2 80  ? -19.377 15.797  0.232   1.00 88.21 80  B 1 
ATOM 2340 C CA  . ALA B 2 80  ? -18.659 16.143  1.449   1.00 87.48 80  B 1 
ATOM 2341 C C   . ALA B 2 80  ? -17.694 17.323  1.218   1.00 87.69 80  B 1 
ATOM 2342 O O   . ALA B 2 80  ? -16.974 17.373  0.213   1.00 82.85 80  B 1 
ATOM 2343 C CB  . ALA B 2 80  ? -17.931 14.899  1.979   1.00 84.11 80  B 1 
ATOM 2344 N N   . PRO B 2 81  ? -17.623 18.299  2.160   1.00 87.02 81  B 1 
ATOM 2345 C CA  . PRO B 2 81  ? -16.841 19.528  1.975   1.00 85.22 81  B 1 
ATOM 2346 C C   . PRO B 2 81  ? -15.352 19.264  1.767   1.00 84.81 81  B 1 
ATOM 2347 O O   . PRO B 2 81  ? -14.685 19.984  1.011   1.00 78.12 81  B 1 
ATOM 2348 C CB  . PRO B 2 81  ? -17.129 20.360  3.229   1.00 82.09 81  B 1 
ATOM 2349 C CG  . PRO B 2 81  ? -17.570 19.336  4.276   1.00 81.63 81  B 1 
ATOM 2350 C CD  . PRO B 2 81  ? -18.296 18.293  3.437   1.00 84.42 81  B 1 
ATOM 2351 N N   . MET B 2 82  ? -14.811 18.197  2.351   1.00 85.38 82  B 1 
ATOM 2352 C CA  . MET B 2 82  ? -13.406 17.806  2.193   1.00 84.31 82  B 1 
ATOM 2353 C C   . MET B 2 82  ? -13.042 17.394  0.759   1.00 84.67 82  B 1 
ATOM 2354 O O   . MET B 2 82  ? -11.911 17.620  0.339   1.00 79.30 82  B 1 
ATOM 2355 C CB  . MET B 2 82  ? -13.077 16.693  3.202   1.00 80.76 82  B 1 
ATOM 2356 C CG  . MET B 2 82  ? -13.924 15.442  3.007   1.00 77.11 82  B 1 
ATOM 2357 S SD  . MET B 2 82  ? -13.800 14.300  4.400   1.00 71.58 82  B 1 
ATOM 2358 C CE  . MET B 2 82  ? -14.830 15.161  5.587   1.00 61.82 82  B 1 
ATOM 2359 N N   . LEU B 2 83  ? -13.997 16.861  -0.012  1.00 85.26 83  B 1 
ATOM 2360 C CA  . LEU B 2 83  ? -13.796 16.540  -1.425  1.00 82.70 83  B 1 
ATOM 2361 C C   . LEU B 2 83  ? -13.764 17.801  -2.299  1.00 81.69 83  B 1 
ATOM 2362 O O   . LEU B 2 83  ? -12.955 17.900  -3.221  1.00 74.00 83  B 1 
ATOM 2363 C CB  . LEU B 2 83  ? -14.883 15.563  -1.907  1.00 78.59 83  B 1 
ATOM 2364 C CG  . LEU B 2 83  ? -14.842 14.170  -1.246  1.00 81.16 83  B 1 
ATOM 2365 C CD1 . LEU B 2 83  ? -15.971 13.303  -1.803  1.00 74.03 83  B 1 
ATOM 2366 C CD2 . LEU B 2 83  ? -13.514 13.453  -1.521  1.00 72.13 83  B 1 
ATOM 2367 N N   . LYS B 2 84  ? -14.582 18.816  -1.969  1.00 80.20 84  B 1 
ATOM 2368 C CA  . LYS B 2 84  ? -14.574 20.116  -2.653  1.00 76.69 84  B 1 
ATOM 2369 C C   . LYS B 2 84  ? -13.265 20.884  -2.425  1.00 75.16 84  B 1 
ATOM 2370 O O   . LYS B 2 84  ? -12.754 21.527  -3.337  1.00 65.86 84  B 1 
ATOM 2371 C CB  . LYS B 2 84  ? -15.792 20.955  -2.222  1.00 69.96 84  B 1 
ATOM 2372 C CG  . LYS B 2 84  ? -17.126 20.315  -2.650  1.00 64.32 84  B 1 
ATOM 2373 C CD  . LYS B 2 84  ? -18.334 21.148  -2.209  1.00 57.18 84  B 1 
ATOM 2374 C CE  . LYS B 2 84  ? -19.626 20.446  -2.630  1.00 51.26 84  B 1 
ATOM 2375 N NZ  . LYS B 2 84  ? -20.864 21.092  -2.093  1.00 46.10 84  B 1 
ATOM 2376 N N   . SER B 2 85  ? -12.672 20.773  -1.240  1.00 74.10 85  B 1 
ATOM 2377 C CA  . SER B 2 85  ? -11.417 21.462  -0.887  1.00 70.99 85  B 1 
ATOM 2378 C C   . SER B 2 85  ? -10.223 21.044  -1.746  1.00 72.11 85  B 1 
ATOM 2379 O O   . SER B 2 85  ? -9.372  21.876  -2.074  1.00 64.09 85  B 1 
ATOM 2380 C CB  . SER B 2 85  ? -11.099 21.222  0.588   1.00 60.93 85  B 1 
ATOM 2381 O OG  . SER B 2 85  ? -9.948  21.946  0.972   1.00 54.29 85  B 1 
ATOM 2382 N N   . MET B 2 86  ? -10.160 19.776  -2.172  1.00 75.84 86  B 1 
ATOM 2383 C CA  . MET B 2 86  ? -9.105  19.300  -3.074  1.00 74.41 86  B 1 
ATOM 2384 C C   . MET B 2 86  ? -9.072  20.072  -4.399  1.00 73.41 86  B 1 
ATOM 2385 O O   . MET B 2 86  ? -8.000  20.408  -4.893  1.00 66.94 86  B 1 
ATOM 2386 C CB  . MET B 2 86  ? -9.307  17.798  -3.347  1.00 70.78 86  B 1 
ATOM 2387 C CG  . MET B 2 86  ? -8.496  16.907  -2.393  1.00 70.87 86  B 1 
ATOM 2388 S SD  . MET B 2 86  ? -6.789  16.648  -2.949  1.00 66.11 86  B 1 
ATOM 2389 C CE  . MET B 2 86  ? -6.245  15.398  -1.778  1.00 61.22 86  B 1 
ATOM 2390 N N   . LYS B 2 87  ? -10.247 20.413  -4.956  1.00 66.93 87  B 1 
ATOM 2391 C CA  . LYS B 2 87  ? -10.367 21.175  -6.209  1.00 64.26 87  B 1 
ATOM 2392 C C   . LYS B 2 87  ? -9.825  22.598  -6.065  1.00 63.88 87  B 1 
ATOM 2393 O O   . LYS B 2 87  ? -9.045  23.056  -6.898  1.00 57.23 87  B 1 
ATOM 2394 C CB  . LYS B 2 87  ? -11.834 21.141  -6.655  1.00 57.73 87  B 1 
ATOM 2395 C CG  . LYS B 2 87  ? -12.018 21.544  -8.124  1.00 52.50 87  B 1 
ATOM 2396 C CD  . LYS B 2 87  ? -13.494 21.340  -8.526  1.00 48.22 87  B 1 
ATOM 2397 C CE  . LYS B 2 87  ? -13.716 21.574  -10.025 1.00 44.01 87  B 1 
ATOM 2398 N NZ  . LYS B 2 87  ? -14.876 20.803  -10.520 1.00 40.14 87  B 1 
ATOM 2399 N N   . ASN B 2 88  ? -10.185 23.291  -4.980  1.00 62.78 88  B 1 
ATOM 2400 C CA  . ASN B 2 88  ? -9.772  24.679  -4.754  1.00 59.82 88  B 1 
ATOM 2401 C C   . ASN B 2 88  ? -8.263  24.841  -4.558  1.00 58.92 88  B 1 
ATOM 2402 O O   . ASN B 2 88  ? -7.701  25.866  -4.935  1.00 50.98 88  B 1 
ATOM 2403 C CB  . ASN B 2 88  ? -10.545 25.260  -3.561  1.00 51.31 88  B 1 
ATOM 2404 C CG  . ASN B 2 88  ? -11.865 25.893  -3.958  1.00 45.06 88  B 1 
ATOM 2405 O OD1 . ASN B 2 88  ? -12.241 25.943  -5.110  1.00 40.07 88  B 1 
ATOM 2406 N ND2 . ASN B 2 88  ? -12.606 26.415  -3.004  1.00 39.93 88  B 1 
ATOM 2407 N N   . LYS B 2 89  ? -7.575  23.860  -4.011  1.00 60.78 89  B 1 
ATOM 2408 C CA  . LYS B 2 89  ? -6.126  23.937  -3.809  1.00 59.10 89  B 1 
ATOM 2409 C C   . LYS B 2 89  ? -5.363  24.105  -5.123  1.00 58.45 89  B 1 
ATOM 2410 O O   . LYS B 2 89  ? -4.289  24.700  -5.126  1.00 52.15 89  B 1 
ATOM 2411 C CB  . LYS B 2 89  ? -5.648  22.714  -3.017  1.00 53.56 89  B 1 
ATOM 2412 C CG  . LYS B 2 89  ? -4.728  23.146  -1.872  1.00 49.04 89  B 1 
ATOM 2413 C CD  . LYS B 2 89  ? -4.319  21.949  -1.021  1.00 45.39 89  B 1 
ATOM 2414 C CE  . LYS B 2 89  ? -3.539  22.427  0.202   1.00 41.60 89  B 1 
ATOM 2415 N NZ  . LYS B 2 89  ? -3.209  21.318  1.127   1.00 38.26 89  B 1 
ATOM 2416 N N   . ASN B 2 90  ? -5.906  23.613  -6.223  1.00 56.32 90  B 1 
ATOM 2417 C CA  . ASN B 2 90  ? -5.296  23.770  -7.541  1.00 54.19 90  B 1 
ATOM 2418 C C   . ASN B 2 90  ? -5.493  25.192  -8.106  1.00 54.32 90  B 1 
ATOM 2419 O O   . ASN B 2 90  ? -4.571  25.755  -8.701  1.00 48.35 90  B 1 
ATOM 2420 C CB  . ASN B 2 90  ? -5.844  22.669  -8.470  1.00 48.09 90  B 1 
ATOM 2421 C CG  . ASN B 2 90  ? -4.789  22.120  -9.424  1.00 41.90 90  B 1 
ATOM 2422 O OD1 . ASN B 2 90  ? -3.600  22.358  -9.300  1.00 39.12 90  B 1 
ATOM 2423 N ND2 . ASN B 2 90  ? -5.200  21.316  -10.384 1.00 38.87 90  B 1 
ATOM 2424 N N   . GLN B 2 91  ? -6.646  25.820  -7.890  1.00 47.19 91  B 1 
ATOM 2425 C CA  . GLN B 2 91  ? -6.902  27.184  -8.374  1.00 45.27 91  B 1 
ATOM 2426 C C   . GLN B 2 91  ? -6.192  28.271  -7.548  1.00 45.47 91  B 1 
ATOM 2427 O O   . GLN B 2 91  ? -5.700  29.247  -8.113  1.00 41.32 91  B 1 
ATOM 2428 C CB  . GLN B 2 91  ? -8.412  27.457  -8.402  1.00 39.33 91  B 1 
ATOM 2429 C CG  . GLN B 2 91  ? -9.111  26.855  -9.634  1.00 35.32 91  B 1 
ATOM 2430 C CD  . GLN B 2 91  ? -10.583 27.260  -9.712  1.00 30.90 91  B 1 
ATOM 2431 O OE1 . GLN B 2 91  ? -11.197 27.662  -8.746  1.00 30.21 91  B 1 
ATOM 2432 N NE2 . GLN B 2 91  ? -11.202 27.157  -10.869 1.00 30.07 91  B 1 
ATOM 2433 N N   . GLY B 2 92  ? -6.110  28.122  -6.239  1.00 40.99 92  B 1 
ATOM 2434 C CA  . GLY B 2 92  ? -5.691  29.205  -5.338  1.00 39.23 92  B 1 
ATOM 2435 C C   . GLY B 2 92  ? -4.267  29.732  -5.527  1.00 39.74 92  B 1 
ATOM 2436 O O   . GLY B 2 92  ? -3.985  30.869  -5.157  1.00 36.93 92  B 1 
ATOM 2437 N N   . SER B 2 93  ? -3.364  28.962  -6.117  1.00 41.70 93  B 1 
ATOM 2438 C CA  . SER B 2 93  ? -1.974  29.426  -6.301  1.00 39.77 93  B 1 
ATOM 2439 C C   . SER B 2 93  ? -1.809  30.534  -7.351  1.00 39.41 93  B 1 
ATOM 2440 O O   . SER B 2 93  ? -0.742  31.150  -7.422  1.00 37.42 93  B 1 
ATOM 2441 C CB  . SER B 2 93  ? -1.055  28.250  -6.622  1.00 35.90 93  B 1 
ATOM 2442 O OG  . SER B 2 93  ? 0.292   28.680  -6.557  1.00 33.61 93  B 1 
ATOM 2443 N N   . GLY B 2 94  ? -2.808  30.800  -8.185  1.00 34.70 94  B 1 
ATOM 2444 C CA  . GLY B 2 94  ? -2.708  31.801  -9.247  1.00 32.16 94  B 1 
ATOM 2445 C C   . GLY B 2 94  ? -2.787  33.253  -8.764  1.00 32.04 94  B 1 
ATOM 2446 O O   . GLY B 2 94  ? -2.101  34.117  -9.303  1.00 29.94 94  B 1 
ATOM 2447 N N   . ALA B 2 95  ? -3.585  33.533  -7.744  1.00 35.64 95  B 1 
ATOM 2448 C CA  . ALA B 2 95  ? -3.921  34.910  -7.358  1.00 34.89 95  B 1 
ATOM 2449 C C   . ALA B 2 95  ? -2.736  35.736  -6.835  1.00 35.30 95  B 1 
ATOM 2450 O O   . ALA B 2 95  ? -2.707  36.960  -6.969  1.00 33.98 95  B 1 
ATOM 2451 C CB  . ALA B 2 95  ? -5.062  34.845  -6.338  1.00 30.93 95  B 1 
ATOM 2452 N N   . GLY B 2 96  ? -1.743  35.092  -6.243  1.00 36.66 96  B 1 
ATOM 2453 C CA  . GLY B 2 96  ? -0.618  35.801  -5.621  1.00 36.33 96  B 1 
ATOM 2454 C C   . GLY B 2 96  ? 0.267   36.614  -6.568  1.00 36.94 96  B 1 
ATOM 2455 O O   . GLY B 2 96  ? 0.948   37.534  -6.133  1.00 34.25 96  B 1 
ATOM 2456 N N   . ARG B 2 97  ? 0.249   36.319  -7.861  1.00 44.15 97  B 1 
ATOM 2457 C CA  . ARG B 2 97  ? 1.078   37.039  -8.845  1.00 45.80 97  B 1 
ATOM 2458 C C   . ARG B 2 97  ? 0.638   38.491  -9.091  1.00 46.01 97  B 1 
ATOM 2459 O O   . ARG B 2 97  ? 1.465   39.279  -9.528  1.00 41.67 97  B 1 
ATOM 2460 C CB  . ARG B 2 97  ? 1.159   36.262  -10.169 1.00 41.04 97  B 1 
ATOM 2461 C CG  . ARG B 2 97  ? 2.391   35.333  -10.206 1.00 37.98 97  B 1 
ATOM 2462 C CD  . ARG B 2 97  ? 2.501   34.667  -11.575 1.00 35.42 97  B 1 
ATOM 2463 N NE  . ARG B 2 97  ? 3.766   33.918  -11.721 1.00 33.28 97  B 1 
ATOM 2464 C CZ  . ARG B 2 97  ? 4.126   33.177  -12.778 1.00 30.52 97  B 1 
ATOM 2465 N NH1 . ARG B 2 97  ? 3.338   33.031  -13.799 1.00 28.02 97  B 1 
ATOM 2466 N NH2 . ARG B 2 97  ? 5.288   32.589  -12.804 1.00 29.30 97  B 1 
ATOM 2467 N N   . GLY B 2 98  ? -0.603  38.850  -8.818  1.00 44.95 98  B 1 
ATOM 2468 C CA  . GLY B 2 98  ? -1.131  40.168  -9.168  1.00 45.26 98  B 1 
ATOM 2469 C C   . GLY B 2 98  ? -0.388  41.342  -8.517  1.00 46.21 98  B 1 
ATOM 2470 O O   . GLY B 2 98  ? -0.021  42.298  -9.194  1.00 43.15 98  B 1 
ATOM 2471 N N   . LYS B 2 99  ? -0.075  41.239  -7.222  1.00 49.93 99  B 1 
ATOM 2472 C CA  . LYS B 2 99  ? 0.582   42.355  -6.508  1.00 52.95 99  B 1 
ATOM 2473 C C   . LYS B 2 99  ? 1.980   42.681  -7.044  1.00 53.83 99  B 1 
ATOM 2474 O O   . LYS B 2 99  ? 2.383   43.842  -7.037  1.00 49.58 99  B 1 
ATOM 2475 C CB  . LYS B 2 99  ? 0.639   42.087  -4.987  1.00 48.52 99  B 1 
ATOM 2476 C CG  . LYS B 2 99  ? -0.670  42.492  -4.282  1.00 45.79 99  B 1 
ATOM 2477 C CD  . LYS B 2 99  ? -0.524  42.419  -2.746  1.00 43.13 99  B 1 
ATOM 2478 C CE  . LYS B 2 99  ? -1.804  42.930  -2.060  1.00 37.99 99  B 1 
ATOM 2479 N NZ  . LYS B 2 99  ? -1.711  42.909  -0.584  1.00 35.44 99  B 1 
ATOM 2480 N N   . ALA B 2 100 ? 2.720   41.691  -7.504  1.00 46.58 100 B 1 
ATOM 2481 C CA  . ALA B 2 100 ? 4.072   41.927  -8.018  1.00 49.35 100 B 1 
ATOM 2482 C C   . ALA B 2 100 ? 4.076   42.727  -9.336  1.00 49.89 100 B 1 
ATOM 2483 O O   . ALA B 2 100 ? 5.014   43.481  -9.597  1.00 47.61 100 B 1 
ATOM 2484 C CB  . ALA B 2 100 ? 4.777   40.578  -8.171  1.00 46.53 100 B 1 
ATOM 2485 N N   . ALA B 2 101 ? 3.022   42.577  -10.154 1.00 45.37 101 B 1 
ATOM 2486 C CA  . ALA B 2 101 ? 2.913   43.300  -11.420 1.00 46.69 101 B 1 
ATOM 2487 C C   . ALA B 2 101 ? 2.707   44.803  -11.209 1.00 46.82 101 B 1 
ATOM 2488 O O   . ALA B 2 101 ? 3.352   45.613  -11.876 1.00 46.41 101 B 1 
ATOM 2489 C CB  . ALA B 2 101 ? 1.786   42.670  -12.249 1.00 44.65 101 B 1 
ATOM 2490 N N   . ILE B 2 102 ? 1.859   45.184  -10.240 1.00 52.17 102 B 1 
ATOM 2491 C CA  . ILE B 2 102 ? 1.576   46.593  -9.939  1.00 55.09 102 B 1 
ATOM 2492 C C   . ILE B 2 102 ? 2.842   47.335  -9.490  1.00 56.11 102 B 1 
ATOM 2493 O O   . ILE B 2 102 ? 3.115   48.443  -9.961  1.00 54.44 102 B 1 
ATOM 2494 C CB  . ILE B 2 102 ? 0.445   46.706  -8.890  1.00 51.56 102 B 1 
ATOM 2495 C CG1 . ILE B 2 102 ? -0.857  46.066  -9.431  1.00 49.54 102 B 1 
ATOM 2496 C CG2 . ILE B 2 102 ? 0.200   48.181  -8.519  1.00 49.30 102 B 1 
ATOM 2497 C CD1 . ILE B 2 102 ? -1.983  45.968  -8.395  1.00 46.51 102 B 1 
ATOM 2498 N N   . LEU B 2 103 ? 3.649   46.725  -8.638  1.00 51.97 103 B 1 
ATOM 2499 C CA  . LEU B 2 103 ? 4.905   47.331  -8.168  1.00 53.24 103 B 1 
ATOM 2500 C C   . LEU B 2 103 ? 5.896   47.584  -9.314  1.00 53.47 103 B 1 
ATOM 2501 O O   . LEU B 2 103 ? 6.521   48.648  -9.352  1.00 51.28 103 B 1 
ATOM 2502 C CB  . LEU B 2 103 ? 5.516   46.440  -7.078  1.00 50.27 103 B 1 
ATOM 2503 C CG  . LEU B 2 103 ? 5.121   46.914  -5.668  1.00 48.62 103 B 1 
ATOM 2504 C CD1 . LEU B 2 103 ? 5.267   45.755  -4.664  1.00 46.27 103 B 1 
ATOM 2505 C CD2 . LEU B 2 103 ? 6.016   48.061  -5.185  1.00 49.87 103 B 1 
ATOM 2506 N N   . LYS B 2 104 ? 6.015   46.663  -10.258 1.00 54.51 104 B 1 
ATOM 2507 C CA  . LYS B 2 104 ? 6.886   46.887  -11.420 1.00 54.86 104 B 1 
ATOM 2508 C C   . LYS B 2 104 ? 6.405   48.041  -12.304 1.00 54.34 104 B 1 
ATOM 2509 O O   . LYS B 2 104 ? 7.242   48.808  -12.791 1.00 52.00 104 B 1 
ATOM 2510 C CB  . LYS B 2 104 ? 7.047   45.607  -12.259 1.00 51.69 104 B 1 
ATOM 2511 C CG  . LYS B 2 104 ? 8.341   44.870  -11.894 1.00 49.27 104 B 1 
ATOM 2512 C CD  . LYS B 2 104 ? 8.601   43.702  -12.857 1.00 46.24 104 B 1 
ATOM 2513 C CE  . LYS B 2 104 ? 9.968   43.069  -12.575 1.00 42.21 104 B 1 
ATOM 2514 N NZ  . LYS B 2 104 ? 10.293  42.006  -13.554 1.00 38.35 104 B 1 
ATOM 2515 N N   . ALA B 2 105 ? 5.098   48.200  -12.484 1.00 55.39 105 B 1 
ATOM 2516 C CA  . ALA B 2 105 ? 4.553   49.293  -13.287 1.00 56.65 105 B 1 
ATOM 2517 C C   . ALA B 2 105 ? 4.853   50.670  -12.667 1.00 56.17 105 B 1 
ATOM 2518 O O   . ALA B 2 105 ? 5.262   51.590  -13.376 1.00 55.28 105 B 1 
ATOM 2519 C CB  . ALA B 2 105 ? 3.049   49.055  -13.471 1.00 55.41 105 B 1 
ATOM 2520 N N   . GLN B 2 106 ? 4.738   50.800  -11.341 1.00 53.34 106 B 1 
ATOM 2521 C CA  . GLN B 2 106 ? 5.040   52.065  -10.672 1.00 55.62 106 B 1 
ATOM 2522 C C   . GLN B 2 106 ? 6.514   52.483  -10.804 1.00 55.39 106 B 1 
ATOM 2523 O O   . GLN B 2 106 ? 6.797   53.674  -10.975 1.00 52.45 106 B 1 
ATOM 2524 C CB  . GLN B 2 106 ? 4.659   52.001  -9.190  1.00 51.74 106 B 1 
ATOM 2525 C CG  . GLN B 2 106 ? 3.168   52.255  -8.962  1.00 49.23 106 B 1 
ATOM 2526 C CD  . GLN B 2 106 ? 2.831   52.379  -7.466  1.00 45.60 106 B 1 
ATOM 2527 O OE1 . GLN B 2 106 ? 3.595   52.042  -6.585  1.00 43.41 106 B 1 
ATOM 2528 N NE2 . GLN B 2 106 ? 1.661   52.881  -7.128  1.00 42.47 106 B 1 
ATOM 2529 N N   . VAL B 2 107 ? 7.431   51.539  -10.721 1.00 53.98 107 B 1 
ATOM 2530 C CA  . VAL B 2 107 ? 8.866   51.870  -10.848 1.00 55.96 107 B 1 
ATOM 2531 C C   . VAL B 2 107 ? 9.198   52.367  -12.257 1.00 55.90 107 B 1 
ATOM 2532 O O   . VAL B 2 107 ? 9.952   53.329  -12.399 1.00 52.64 107 B 1 
ATOM 2533 C CB  . VAL B 2 107 ? 9.753   50.684  -10.441 1.00 51.74 107 B 1 
ATOM 2534 C CG1 . VAL B 2 107 ? 11.248  51.009  -10.598 1.00 47.25 107 B 1 
ATOM 2535 C CG2 . VAL B 2 107 ? 9.537   50.319  -8.965  1.00 50.65 107 B 1 
ATOM 2536 N N   . ALA B 2 108 ? 8.586   51.785  -13.290 1.00 51.58 108 B 1 
ATOM 2537 C CA  . ALA B 2 108 ? 8.829   52.197  -14.665 1.00 53.31 108 B 1 
ATOM 2538 C C   . ALA B 2 108 ? 8.360   53.640  -14.951 1.00 51.77 108 B 1 
ATOM 2539 O O   . ALA B 2 108 ? 9.033   54.379  -15.667 1.00 49.78 108 B 1 
ATOM 2540 C CB  . ALA B 2 108 ? 8.154   51.200  -15.606 1.00 50.94 108 B 1 
ATOM 2541 N N   . ALA B 2 109 ? 7.229   54.054  -14.357 1.00 50.46 109 B 1 
ATOM 2542 C CA  . ALA B 2 109 ? 6.690   55.393  -14.575 1.00 53.25 109 B 1 
ATOM 2543 C C   . ALA B 2 109 ? 7.590   56.509  -14.021 1.00 52.66 109 B 1 
ATOM 2544 O O   . ALA B 2 109 ? 7.707   57.570  -14.634 1.00 50.43 109 B 1 
ATOM 2545 C CB  . ALA B 2 109 ? 5.284   55.453  -13.969 1.00 51.19 109 B 1 
ATOM 2546 N N   . ARG B 2 110 ? 8.248   56.284  -12.886 1.00 53.85 110 B 1 
ATOM 2547 C CA  . ARG B 2 110 ? 9.097   57.320  -12.271 1.00 54.78 110 B 1 
ATOM 2548 C C   . ARG B 2 110 ? 10.346  57.666  -13.075 1.00 52.80 110 B 1 
ATOM 2549 O O   . ARG B 2 110 ? 10.888  58.752  -12.901 1.00 47.49 110 B 1 
ATOM 2550 C CB  . ARG B 2 110 ? 9.479   56.931  -10.831 1.00 50.15 110 B 1 
ATOM 2551 C CG  . ARG B 2 110 ? 8.618   57.676  -9.806  1.00 47.83 110 B 1 
ATOM 2552 C CD  . ARG B 2 110 ? 9.120   57.384  -8.388  1.00 46.24 110 B 1 
ATOM 2553 N NE  . ARG B 2 110 ? 8.375   58.161  -7.385  1.00 42.85 110 B 1 
ATOM 2554 C CZ  . ARG B 2 110 ? 8.552   58.109  -6.062  1.00 40.16 110 B 1 
ATOM 2555 N NH1 . ARG B 2 110 ? 9.432   57.328  -5.519  1.00 37.26 110 B 1 
ATOM 2556 N NH2 . ARG B 2 110 ? 7.837   58.866  -5.270  1.00 38.02 110 B 1 
ATOM 2557 N N   . GLY B 2 111 ? 10.824  56.782  -13.907 1.00 42.53 111 B 1 
ATOM 2558 C CA  . GLY B 2 111 ? 12.118  56.963  -14.556 1.00 44.79 111 B 1 
ATOM 2559 C C   . GLY B 2 111 ? 12.185  58.075  -15.599 1.00 43.74 111 B 1 
ATOM 2560 O O   . GLY B 2 111 ? 13.247  58.660  -15.790 1.00 40.11 111 B 1 
ATOM 2561 N N   . ARG B 2 112 ? 11.078  58.380  -16.289 1.00 44.79 112 B 1 
ATOM 2562 C CA  . ARG B 2 112 ? 11.143  59.243  -17.478 1.00 46.63 112 B 1 
ATOM 2563 C C   . ARG B 2 112 ? 11.385  60.724  -17.208 1.00 44.10 112 B 1 
ATOM 2564 O O   . ARG B 2 112 ? 11.949  61.386  -18.067 1.00 39.52 112 B 1 
ATOM 2565 C CB  . ARG B 2 112 ? 9.871   59.091  -18.329 1.00 41.94 112 B 1 
ATOM 2566 C CG  . ARG B 2 112 ? 10.018  58.003  -19.403 1.00 39.46 112 B 1 
ATOM 2567 C CD  . ARG B 2 112 ? 8.810   58.038  -20.334 1.00 37.93 112 B 1 
ATOM 2568 N NE  . ARG B 2 112 ? 8.974   57.120  -21.471 1.00 35.31 112 B 1 
ATOM 2569 C CZ  . ARG B 2 112 ? 8.087   56.922  -22.451 1.00 33.74 112 B 1 
ATOM 2570 N NH1 . ARG B 2 112 ? 6.941   57.542  -22.474 1.00 31.88 112 B 1 
ATOM 2571 N NH2 . ARG B 2 112 ? 8.358   56.104  -23.419 1.00 33.10 112 B 1 
ATOM 2572 N N   . GLY B 2 113 ? 10.904  61.283  -16.092 1.00 36.11 113 B 1 
ATOM 2573 C CA  . GLY B 2 113 ? 10.663  62.726  -16.051 1.00 38.87 113 B 1 
ATOM 2574 C C   . GLY B 2 113 ? 11.891  63.635  -16.126 1.00 37.32 113 B 1 
ATOM 2575 O O   . GLY B 2 113 ? 11.858  64.655  -16.808 1.00 33.69 113 B 1 
ATOM 2576 N N   . ARG B 2 114 ? 12.937  63.332  -15.391 1.00 35.87 114 B 1 
ATOM 2577 C CA  . ARG B 2 114 ? 13.851  64.394  -14.943 1.00 38.33 114 B 1 
ATOM 2578 C C   . ARG B 2 114 ? 14.959  64.794  -15.921 1.00 35.23 114 B 1 
ATOM 2579 O O   . ARG B 2 114 ? 15.796  65.620  -15.567 1.00 32.36 114 B 1 
ATOM 2580 C CB  . ARG B 2 114 ? 14.393  64.069  -13.543 1.00 35.34 114 B 1 
ATOM 2581 C CG  . ARG B 2 114 ? 14.226  65.258  -12.598 1.00 33.91 114 B 1 
ATOM 2582 C CD  . ARG B 2 114 ? 14.842  64.938  -11.233 1.00 31.66 114 B 1 
ATOM 2583 N NE  . ARG B 2 114 ? 14.481  65.954  -10.225 1.00 30.62 114 B 1 
ATOM 2584 C CZ  . ARG B 2 114 ? 14.894  65.983  -8.958  1.00 29.04 114 B 1 
ATOM 2585 N NH1 . ARG B 2 114 ? 15.719  65.095  -8.497  1.00 27.87 114 B 1 
ATOM 2586 N NH2 . ARG B 2 114 ? 14.467  66.909  -8.157  1.00 29.02 114 B 1 
ATOM 2587 N N   . GLY B 2 115 ? 14.997  64.255  -17.097 1.00 31.33 115 B 1 
ATOM 2588 C CA  . GLY B 2 115 ? 16.113  64.447  -18.029 1.00 35.19 115 B 1 
ATOM 2589 C C   . GLY B 2 115 ? 16.220  65.813  -18.701 1.00 34.16 115 B 1 
ATOM 2590 O O   . GLY B 2 115 ? 17.009  65.951  -19.627 1.00 31.42 115 B 1 
ATOM 2591 N N   . MET B 2 116 ? 15.436  66.811  -18.299 1.00 32.39 116 B 1 
ATOM 2592 C CA  . MET B 2 116 ? 15.471  68.147  -18.914 1.00 34.23 116 B 1 
ATOM 2593 C C   . MET B 2 116 ? 16.752  68.885  -18.499 1.00 34.72 116 B 1 
ATOM 2594 O O   . MET B 2 116 ? 16.776  69.668  -17.552 1.00 32.59 116 B 1 
ATOM 2595 C CB  . MET B 2 116 ? 14.178  68.908  -18.612 1.00 31.77 116 B 1 
ATOM 2596 C CG  . MET B 2 116 ? 13.884  69.976  -19.666 1.00 32.10 116 B 1 
ATOM 2597 S SD  . MET B 2 116 ? 12.220  70.704  -19.491 1.00 28.43 116 B 1 
ATOM 2598 C CE  . MET B 2 116 ? 12.139  71.699  -20.988 1.00 28.13 116 B 1 
ATOM 2599 N N   . GLY B 2 117 ? 17.840  68.585  -19.159 1.00 30.42 117 B 1 
ATOM 2600 C CA  . GLY B 2 117 ? 19.190  68.991  -18.807 1.00 35.20 117 B 1 
ATOM 2601 C C   . GLY B 2 117 ? 19.457  70.475  -19.054 1.00 34.34 117 B 1 
ATOM 2602 O O   . GLY B 2 117 ? 18.873  71.126  -19.913 1.00 31.85 117 B 1 
ATOM 2603 N N   . ARG B 2 118 ? 20.390  71.010  -18.285 1.00 34.17 118 B 1 
ATOM 2604 C CA  . ARG B 2 118 ? 20.923  72.380  -18.361 1.00 37.60 118 B 1 
ATOM 2605 C C   . ARG B 2 118 ? 21.781  72.561  -19.619 1.00 34.00 118 B 1 
ATOM 2606 O O   . ARG B 2 118 ? 23.003  72.537  -19.528 1.00 31.37 118 B 1 
ATOM 2607 C CB  . ARG B 2 118 ? 21.780  72.673  -17.120 1.00 34.90 118 B 1 
ATOM 2608 C CG  . ARG B 2 118 ? 20.995  72.970  -15.842 1.00 32.91 118 B 1 
ATOM 2609 C CD  . ARG B 2 118 ? 22.018  73.191  -14.710 1.00 31.59 118 B 1 
ATOM 2610 N NE  . ARG B 2 118 ? 21.405  73.765  -13.506 1.00 30.21 118 B 1 
ATOM 2611 C CZ  . ARG B 2 118 ? 22.040  74.007  -12.355 1.00 29.43 118 B 1 
ATOM 2612 N NH1 . ARG B 2 118 ? 23.288  73.678  -12.183 1.00 27.63 118 B 1 
ATOM 2613 N NH2 . ARG B 2 118 ? 21.418  74.585  -11.374 1.00 29.31 118 B 1 
ATOM 2614 N N   . GLY B 2 119 ? 21.193  72.836  -20.762 1.00 35.24 119 B 1 
ATOM 2615 C CA  . GLY B 2 119 ? 21.916  73.328  -21.935 1.00 40.19 119 B 1 
ATOM 2616 C C   . GLY B 2 119 ? 22.345  74.783  -21.741 1.00 38.41 119 B 1 
ATOM 2617 O O   . GLY B 2 119 ? 21.795  75.662  -22.383 1.00 35.10 119 B 1 
ATOM 2618 N N   . ASN B 2 120 ? 23.256  75.026  -20.824 1.00 26.71 120 B 1 
ATOM 2619 C CA  . ASN B 2 120 ? 23.737  76.386  -20.570 1.00 33.70 120 B 1 
ATOM 2620 C C   . ASN B 2 120 ? 24.616  76.823  -21.759 1.00 31.73 120 B 1 
ATOM 2621 O O   . ASN B 2 120 ? 25.750  76.367  -21.897 1.00 29.99 120 B 1 
ATOM 2622 C CB  . ASN B 2 120 ? 24.444  76.445  -19.200 1.00 32.35 120 B 1 
ATOM 2623 C CG  . ASN B 2 120 ? 24.085  77.660  -18.369 1.00 28.53 120 B 1 
ATOM 2624 O OD1 . ASN B 2 120 ? 23.216  78.454  -18.703 1.00 28.22 120 B 1 
ATOM 2625 N ND2 . ASN B 2 120 ? 24.719  77.838  -17.234 1.00 31.56 120 B 1 
ATOM 2626 N N   . ILE B 2 121 ? 24.064  77.663  -22.604 1.00 25.05 121 B 1 
ATOM 2627 C CA  . ILE B 2 121 ? 24.757  78.278  -23.753 1.00 32.48 121 B 1 
ATOM 2628 C C   . ILE B 2 121 ? 25.767  79.283  -23.188 1.00 32.03 121 B 1 
ATOM 2629 O O   . ILE B 2 121 ? 25.466  80.464  -23.041 1.00 30.36 121 B 1 
ATOM 2630 C CB  . ILE B 2 121 ? 23.747  78.923  -24.725 1.00 29.99 121 B 1 
ATOM 2631 C CG1 . ILE B 2 121 ? 22.680  77.904  -25.203 1.00 28.82 121 B 1 
ATOM 2632 C CG2 . ILE B 2 121 ? 24.484  79.518  -25.938 1.00 32.01 121 B 1 
ATOM 2633 C CD1 . ILE B 2 121 ? 21.536  78.536  -26.011 1.00 30.37 121 B 1 
ATOM 2634 N N   . PHE B 2 122 ? 26.945  78.826  -22.834 1.00 19.11 122 B 1 
ATOM 2635 C CA  . PHE B 2 122 ? 28.069  79.713  -22.531 1.00 26.16 122 B 1 
ATOM 2636 C C   . PHE B 2 122 ? 28.608  80.282  -23.854 1.00 25.80 122 B 1 
ATOM 2637 O O   . PHE B 2 122 ? 29.533  79.740  -24.454 1.00 25.74 122 B 1 
ATOM 2638 C CB  . PHE B 2 122 ? 29.119  78.991  -21.677 1.00 25.12 122 B 1 
ATOM 2639 C CG  . PHE B 2 122 ? 29.346  79.653  -20.338 1.00 26.14 122 B 1 
ATOM 2640 C CD1 . PHE B 2 122 ? 30.306  80.674  -20.201 1.00 29.01 122 B 1 
ATOM 2641 C CD2 . PHE B 2 122 ? 28.594  79.254  -19.226 1.00 33.67 122 B 1 
ATOM 2642 C CE1 . PHE B 2 122 ? 30.508  81.280  -18.941 1.00 31.72 122 B 1 
ATOM 2643 C CE2 . PHE B 2 122 ? 28.794  79.866  -17.977 1.00 29.99 122 B 1 
ATOM 2644 C CZ  . PHE B 2 122 ? 29.754  80.878  -17.827 1.00 34.15 122 B 1 
ATOM 2645 N N   . GLN B 2 123 ? 28.014  81.364  -24.332 1.00 22.49 123 B 1 
ATOM 2646 C CA  . GLN B 2 123 ? 28.631  82.198  -25.366 1.00 30.96 123 B 1 
ATOM 2647 C C   . GLN B 2 123 ? 29.965  82.716  -24.817 1.00 30.41 123 B 1 
ATOM 2648 O O   . GLN B 2 123 ? 29.998  83.550  -23.908 1.00 29.62 123 B 1 
ATOM 2649 C CB  . GLN B 2 123 ? 27.724  83.365  -25.750 1.00 30.70 123 B 1 
ATOM 2650 C CG  . GLN B 2 123 ? 26.723  83.020  -26.866 1.00 30.91 123 B 1 
ATOM 2651 C CD  . GLN B 2 123 ? 25.884  84.238  -27.286 1.00 29.45 123 B 1 
ATOM 2652 O OE1 . GLN B 2 123 ? 25.746  85.208  -26.572 1.00 29.54 123 B 1 
ATOM 2653 N NE2 . GLN B 2 123 ? 25.294  84.211  -28.453 1.00 31.69 123 B 1 
ATOM 2654 N N   . LYS B 2 124 ? 31.070  82.248  -25.361 1.00 23.22 124 B 1 
ATOM 2655 C CA  . LYS B 2 124 ? 32.337  82.968  -25.231 1.00 33.68 124 B 1 
ATOM 2656 C C   . LYS B 2 124 ? 32.206  84.294  -25.993 1.00 31.08 124 B 1 
ATOM 2657 O O   . LYS B 2 124 ? 31.854  84.289  -27.176 1.00 29.85 124 B 1 
ATOM 2658 C CB  . LYS B 2 124 ? 33.524  82.150  -25.772 1.00 32.98 124 B 1 
ATOM 2659 C CG  . LYS B 2 124 ? 34.297  81.440  -24.652 1.00 32.10 124 B 1 
ATOM 2660 C CD  . LYS B 2 124 ? 35.544  80.748  -25.214 1.00 30.75 124 B 1 
ATOM 2661 C CE  . LYS B 2 124 ? 36.414  80.164  -24.086 1.00 26.74 124 B 1 
ATOM 2662 N NZ  . LYS B 2 124 ? 37.619  79.501  -24.615 1.00 26.77 124 B 1 
ATOM 2663 N N   . ARG B 2 125 ? 32.538  85.413  -25.364 1.00 28.71 125 B 1 
ATOM 2664 C CA  . ARG B 2 125 ? 32.874  86.660  -26.043 1.00 36.93 125 B 1 
ATOM 2665 C C   . ARG B 2 125 ? 34.102  86.429  -26.936 1.00 33.60 125 B 1 
ATOM 2666 O O   . ARG B 2 125 ? 35.064  85.789  -26.512 1.00 31.96 125 B 1 
ATOM 2667 C CB  . ARG B 2 125 ? 33.184  87.779  -25.038 1.00 35.54 125 B 1 
ATOM 2668 C CG  . ARG B 2 125 ? 31.939  88.447  -24.452 1.00 34.16 125 B 1 
ATOM 2669 C CD  . ARG B 2 125 ? 32.351  89.596  -23.519 1.00 34.87 125 B 1 
ATOM 2670 N NE  . ARG B 2 125 ? 31.191  90.415  -23.099 1.00 31.66 125 B 1 
ATOM 2671 C CZ  . ARG B 2 125 ? 31.227  91.464  -22.288 1.00 31.23 125 B 1 
ATOM 2672 N NH1 . ARG B 2 125 ? 32.338  91.860  -21.726 1.00 28.86 125 B 1 
ATOM 2673 N NH2 . ARG B 2 125 ? 30.147  92.133  -22.033 1.00 31.46 125 B 1 
ATOM 2674 N N   . ARG B 2 126 ? 34.114  87.003  -28.148 1.00 21.36 126 B 1 
ATOM 2675 C CA  . ARG B 2 126 ? 35.071  88.061  -28.429 1.00 26.19 126 B 1 
ATOM 2676 C C   . ARG B 2 126 ? 34.740  89.256  -27.542 1.00 24.22 126 B 1 
ATOM 2677 O O   . ARG B 2 126 ? 33.534  89.461  -27.256 1.00 20.15 126 B 1 
ATOM 2678 C CB  . ARG B 2 126 ? 35.047  88.502  -29.902 1.00 25.46 126 B 1 
ATOM 2679 C CG  . ARG B 2 126 ? 36.012  87.690  -30.761 1.00 23.77 126 B 1 
ATOM 2680 C CD  . ARG B 2 126 ? 36.079  88.344  -32.139 1.00 23.39 126 B 1 
ATOM 2681 N NE  . ARG B 2 126 ? 37.090  87.708  -33.006 1.00 21.28 126 B 1 
ATOM 2682 C CZ  . ARG B 2 126 ? 37.412  88.114  -34.229 1.00 22.20 126 B 1 
ATOM 2683 N NH1 . ARG B 2 126 ? 36.846  89.138  -34.785 1.00 23.99 126 B 1 
ATOM 2684 N NH2 . ARG B 2 126 ? 38.328  87.481  -34.905 1.00 25.11 126 B 1 
ATOM 2685 O OXT . ARG B 2 126 ? 35.734  89.944  -27.220 1.00 39.69 126 B 1 
ATOM 2686 N N   . MET C 3 1   ? 23.254  5.639   -0.382  1.00 63.92 1   C 1 
ATOM 2687 C CA  . MET C 3 1   ? 22.651  6.224   -1.598  1.00 71.07 1   C 1 
ATOM 2688 C C   . MET C 3 1   ? 21.153  5.923   -1.631  1.00 75.95 1   C 1 
ATOM 2689 O O   . MET C 3 1   ? 20.713  4.947   -1.029  1.00 70.16 1   C 1 
ATOM 2690 C CB  . MET C 3 1   ? 23.386  5.666   -2.820  1.00 62.86 1   C 1 
ATOM 2691 C CG  . MET C 3 1   ? 23.199  6.474   -4.094  1.00 56.05 1   C 1 
ATOM 2692 S SD  . MET C 3 1   ? 24.081  5.688   -5.447  1.00 51.06 1   C 1 
ATOM 2693 C CE  . MET C 3 1   ? 24.177  7.020   -6.630  1.00 43.22 1   C 1 
ATOM 2694 N N   . LYS C 3 2   ? 20.305  6.751   -2.272  1.00 81.93 2   C 1 
ATOM 2695 C CA  . LYS C 3 2   ? 18.884  6.453   -2.500  1.00 86.43 2   C 1 
ATOM 2696 C C   . LYS C 3 2   ? 18.622  6.436   -3.997  1.00 89.91 2   C 1 
ATOM 2697 O O   . LYS C 3 2   ? 18.395  7.498   -4.574  1.00 85.60 2   C 1 
ATOM 2698 C CB  . LYS C 3 2   ? 17.957  7.448   -1.789  1.00 78.47 2   C 1 
ATOM 2699 C CG  . LYS C 3 2   ? 17.926  7.263   -0.269  1.00 72.10 2   C 1 
ATOM 2700 C CD  . LYS C 3 2   ? 16.883  8.197   0.368   1.00 66.88 2   C 1 
ATOM 2701 C CE  . LYS C 3 2   ? 16.860  7.990   1.879   1.00 56.28 2   C 1 
ATOM 2702 N NZ  . LYS C 3 2   ? 15.878  8.878   2.560   1.00 50.61 2   C 1 
ATOM 2703 N N   . LEU C 3 3   ? 18.610  5.259   -4.615  1.00 90.33 3   C 1 
ATOM 2704 C CA  . LEU C 3 3   ? 18.452  5.130   -6.069  1.00 92.66 3   C 1 
ATOM 2705 C C   . LEU C 3 3   ? 17.108  5.631   -6.602  1.00 94.14 3   C 1 
ATOM 2706 O O   . LEU C 3 3   ? 17.005  5.957   -7.778  1.00 91.39 3   C 1 
ATOM 2707 C CB  . LEU C 3 3   ? 18.670  3.673   -6.484  1.00 90.38 3   C 1 
ATOM 2708 C CG  . LEU C 3 3   ? 20.142  3.206   -6.455  1.00 88.97 3   C 1 
ATOM 2709 C CD1 . LEU C 3 3   ? 20.190  1.776   -6.965  1.00 82.97 3   C 1 
ATOM 2710 C CD2 . LEU C 3 3   ? 21.041  4.058   -7.345  1.00 82.17 3   C 1 
ATOM 2711 N N   . VAL C 3 4   ? 16.102  5.827   -5.750  1.00 94.80 4   C 1 
ATOM 2712 C CA  . VAL C 3 4   ? 14.874  6.527   -6.156  1.00 95.34 4   C 1 
ATOM 2713 C C   . VAL C 3 4   ? 15.177  7.921   -6.712  1.00 95.34 4   C 1 
ATOM 2714 O O   . VAL C 3 4   ? 14.525  8.361   -7.653  1.00 93.18 4   C 1 
ATOM 2715 C CB  . VAL C 3 4   ? 13.879  6.628   -4.986  1.00 93.94 4   C 1 
ATOM 2716 C CG1 . VAL C 3 4   ? 12.584  7.329   -5.393  1.00 85.57 4   C 1 
ATOM 2717 C CG2 . VAL C 3 4   ? 13.508  5.245   -4.454  1.00 85.46 4   C 1 
ATOM 2718 N N   . ARG C 3 5   ? 16.203  8.617   -6.196  1.00 95.03 5   C 1 
ATOM 2719 C CA  . ARG C 3 5   ? 16.594  9.939   -6.705  1.00 94.57 5   C 1 
ATOM 2720 C C   . ARG C 3 5   ? 17.159  9.876   -8.121  1.00 94.48 5   C 1 
ATOM 2721 O O   . ARG C 3 5   ? 17.000  10.836  -8.854  1.00 91.42 5   C 1 
ATOM 2722 C CB  . ARG C 3 5   ? 17.622  10.601  -5.785  1.00 93.01 5   C 1 
ATOM 2723 C CG  . ARG C 3 5   ? 17.053  10.988  -4.426  1.00 86.95 5   C 1 
ATOM 2724 C CD  . ARG C 3 5   ? 18.133  11.738  -3.645  1.00 79.10 5   C 1 
ATOM 2725 N NE  . ARG C 3 5   ? 17.641  12.266  -2.357  1.00 70.75 5   C 1 
ATOM 2726 C CZ  . ARG C 3 5   ? 18.359  12.985  -1.519  1.00 63.38 5   C 1 
ATOM 2727 N NH1 . ARG C 3 5   ? 19.617  13.274  -1.747  1.00 56.31 5   C 1 
ATOM 2728 N NH2 . ARG C 3 5   ? 17.827  13.457  -0.424  1.00 55.21 5   C 1 
ATOM 2729 N N   . PHE C 3 6   ? 17.779  8.779   -8.505  1.00 94.32 6   C 1 
ATOM 2730 C CA  . PHE C 3 6   ? 18.183  8.541   -9.883  1.00 94.59 6   C 1 
ATOM 2731 C C   . PHE C 3 6   ? 16.948  8.456   -10.787 1.00 95.28 6   C 1 
ATOM 2732 O O   . PHE C 3 6   ? 16.845  9.236   -11.731 1.00 94.14 6   C 1 
ATOM 2733 C CB  . PHE C 3 6   ? 19.066  7.286   -9.950  1.00 94.10 6   C 1 
ATOM 2734 C CG  . PHE C 3 6   ? 19.243  6.718   -11.328 1.00 95.09 6   C 1 
ATOM 2735 C CD1 . PHE C 3 6   ? 18.387  5.712   -11.798 1.00 92.39 6   C 1 
ATOM 2736 C CD2 . PHE C 3 6   ? 20.262  7.207   -12.163 1.00 92.84 6   C 1 
ATOM 2737 C CE1 . PHE C 3 6   ? 18.544  5.190   -13.095 1.00 91.82 6   C 1 
ATOM 2738 C CE2 . PHE C 3 6   ? 20.420  6.688   -13.453 1.00 92.05 6   C 1 
ATOM 2739 C CZ  . PHE C 3 6   ? 19.563  5.685   -13.914 1.00 93.21 6   C 1 
ATOM 2740 N N   . LEU C 3 7   ? 15.935  7.661   -10.425 1.00 95.32 7   C 1 
ATOM 2741 C CA  . LEU C 3 7   ? 14.684  7.589   -11.187 1.00 95.30 7   C 1 
ATOM 2742 C C   . LEU C 3 7   ? 13.967  8.941   -11.297 1.00 95.33 7   C 1 
ATOM 2743 O O   . LEU C 3 7   ? 13.391  9.245   -12.336 1.00 93.55 7   C 1 
ATOM 2744 C CB  . LEU C 3 7   ? 13.742  6.570   -10.536 1.00 94.93 7   C 1 
ATOM 2745 C CG  . LEU C 3 7   ? 14.205  5.105   -10.583 1.00 93.96 7   C 1 
ATOM 2746 C CD1 . LEU C 3 7   ? 13.156  4.254   -9.854  1.00 91.36 7   C 1 
ATOM 2747 C CD2 . LEU C 3 7   ? 14.341  4.596   -12.011 1.00 90.41 7   C 1 
ATOM 2748 N N   . MET C 3 8   ? 14.029  9.776   -10.262 1.00 95.60 8   C 1 
ATOM 2749 C CA  . MET C 3 8   ? 13.426  11.114  -10.272 1.00 95.30 8   C 1 
ATOM 2750 C C   . MET C 3 8   ? 14.050  12.068  -11.303 1.00 95.19 8   C 1 
ATOM 2751 O O   . MET C 3 8   ? 13.421  13.069  -11.651 1.00 93.01 8   C 1 
ATOM 2752 C CB  . MET C 3 8   ? 13.487  11.730  -8.868  1.00 94.58 8   C 1 
ATOM 2753 C CG  . MET C 3 8   ? 12.589  11.000  -7.873  1.00 91.94 8   C 1 
ATOM 2754 S SD  . MET C 3 8   ? 12.800  11.523  -6.142  1.00 87.82 8   C 1 
ATOM 2755 C CE  . MET C 3 8   ? 11.758  12.984  -6.177  1.00 76.76 8   C 1 
ATOM 2756 N N   . LYS C 3 9   ? 15.262  11.784  -11.793 1.00 94.82 9   C 1 
ATOM 2757 C CA  . LYS C 3 9   ? 15.943  12.552  -12.844 1.00 94.32 9   C 1 
ATOM 2758 C C   . LYS C 3 9   ? 15.548  12.132  -14.263 1.00 94.43 9   C 1 
ATOM 2759 O O   . LYS C 3 9   ? 15.806  12.877  -15.198 1.00 91.17 9   C 1 
ATOM 2760 C CB  . LYS C 3 9   ? 17.463  12.449  -12.682 1.00 92.86 9   C 1 
ATOM 2761 C CG  . LYS C 3 9   ? 18.002  13.052  -11.375 1.00 90.29 9   C 1 
ATOM 2762 C CD  . LYS C 3 9   ? 19.511  12.841  -11.338 1.00 86.41 9   C 1 
ATOM 2763 C CE  . LYS C 3 9   ? 20.178  13.472  -10.135 1.00 81.68 9   C 1 
ATOM 2764 N NZ  . LYS C 3 9   ? 21.655  13.381  -10.270 1.00 74.14 9   C 1 
ATOM 2765 N N   . LEU C 3 10  ? 14.898  10.977  -14.418 1.00 94.54 10  C 1 
ATOM 2766 C CA  . LEU C 3 10  ? 14.561  10.403  -15.724 1.00 94.79 10  C 1 
ATOM 2767 C C   . LEU C 3 10  ? 13.320  11.025  -16.379 1.00 95.10 10  C 1 
ATOM 2768 O O   . LEU C 3 10  ? 12.612  10.377  -17.156 1.00 91.84 10  C 1 
ATOM 2769 C CB  . LEU C 3 10  ? 14.422  8.876   -15.609 1.00 93.58 10  C 1 
ATOM 2770 C CG  . LEU C 3 10  ? 15.636  8.150   -15.030 1.00 92.58 10  C 1 
ATOM 2771 C CD1 . LEU C 3 10  ? 15.378  6.641   -15.080 1.00 88.44 10  C 1 
ATOM 2772 C CD2 . LEU C 3 10  ? 16.920  8.439   -15.789 1.00 87.61 10  C 1 
ATOM 2773 N N   . SER C 3 11  ? 12.995  12.275  -16.054 1.00 94.55 11  C 1 
ATOM 2774 C CA  . SER C 3 11  ? 11.908  12.980  -16.726 1.00 94.28 11  C 1 
ATOM 2775 C C   . SER C 3 11  ? 12.245  13.164  -18.211 1.00 94.52 11  C 1 
ATOM 2776 O O   . SER C 3 11  ? 13.364  13.520  -18.545 1.00 89.40 11  C 1 
ATOM 2777 C CB  . SER C 3 11  ? 11.626  14.330  -16.072 1.00 91.66 11  C 1 
ATOM 2778 O OG  . SER C 3 11  ? 11.196  14.144  -14.737 1.00 75.93 11  C 1 
ATOM 2779 N N   . HIS C 3 12  ? 11.247  12.970  -19.066 1.00 96.16 12  C 1 
ATOM 2780 C CA  . HIS C 3 12  ? 11.352  12.984  -20.525 1.00 96.54 12  C 1 
ATOM 2781 C C   . HIS C 3 12  ? 12.047  11.777  -21.162 1.00 96.37 12  C 1 
ATOM 2782 O O   . HIS C 3 12  ? 11.985  11.654  -22.388 1.00 93.10 12  C 1 
ATOM 2783 C CB  . HIS C 3 12  ? 11.888  14.330  -21.047 1.00 95.13 12  C 1 
ATOM 2784 C CG  . HIS C 3 12  ? 11.137  15.501  -20.503 1.00 92.86 12  C 1 
ATOM 2785 N ND1 . HIS C 3 12  ? 9.881   15.907  -20.895 1.00 80.05 12  C 1 
ATOM 2786 C CD2 . HIS C 3 12  ? 11.512  16.332  -19.483 1.00 79.97 12  C 1 
ATOM 2787 C CE1 . HIS C 3 12  ? 9.517   16.958  -20.149 1.00 81.12 12  C 1 
ATOM 2788 N NE2 . HIS C 3 12  ? 10.485  17.245  -19.269 1.00 82.18 12  C 1 
ATOM 2789 N N   . GLU C 3 13  ? 12.592  10.852  -20.388 1.00 96.08 13  C 1 
ATOM 2790 C CA  . GLU C 3 13  ? 13.158  9.618   -20.909 1.00 96.32 13  C 1 
ATOM 2791 C C   . GLU C 3 13  ? 12.070  8.616   -21.303 1.00 96.96 13  C 1 
ATOM 2792 O O   . GLU C 3 13  ? 11.085  8.422   -20.585 1.00 95.52 13  C 1 
ATOM 2793 C CB  . GLU C 3 13  ? 14.116  8.991   -19.893 1.00 95.25 13  C 1 
ATOM 2794 C CG  . GLU C 3 13  ? 15.355  9.857   -19.611 1.00 89.23 13  C 1 
ATOM 2795 C CD  . GLU C 3 13  ? 16.230  10.099  -20.840 1.00 90.28 13  C 1 
ATOM 2796 O OE1 . GLU C 3 13  ? 17.011  11.070  -20.810 1.00 82.71 13  C 1 
ATOM 2797 O OE2 . GLU C 3 13  ? 16.110  9.324   -21.817 1.00 83.26 13  C 1 
ATOM 2798 N N   . THR C 3 14  ? 12.252  7.945   -22.438 1.00 97.11 14  C 1 
ATOM 2799 C CA  . THR C 3 14  ? 11.382  6.863   -22.890 1.00 97.32 14  C 1 
ATOM 2800 C C   . THR C 3 14  ? 11.919  5.533   -22.368 1.00 97.38 14  C 1 
ATOM 2801 O O   . THR C 3 14  ? 13.064  5.177   -22.638 1.00 95.43 14  C 1 
ATOM 2802 C CB  . THR C 3 14  ? 11.228  6.852   -24.410 1.00 96.44 14  C 1 
ATOM 2803 O OG1 . THR C 3 14  ? 10.651  8.083   -24.811 1.00 89.26 14  C 1 
ATOM 2804 C CG2 . THR C 3 14  ? 10.271  5.765   -24.889 1.00 86.72 14  C 1 
ATOM 2805 N N   . VAL C 3 15  ? 11.106  4.806   -21.625 1.00 97.63 15  C 1 
ATOM 2806 C CA  . VAL C 3 15  ? 11.494  3.575   -20.940 1.00 97.72 15  C 1 
ATOM 2807 C C   . VAL C 3 15  ? 10.475  2.471   -21.172 1.00 97.94 15  C 1 
ATOM 2808 O O   . VAL C 3 15  ? 9.321   2.727   -21.523 1.00 97.02 15  C 1 
ATOM 2809 C CB  . VAL C 3 15  ? 11.691  3.805   -19.426 1.00 96.70 15  C 1 
ATOM 2810 C CG1 . VAL C 3 15  ? 12.766  4.859   -19.131 1.00 93.49 15  C 1 
ATOM 2811 C CG2 . VAL C 3 15  ? 10.392  4.223   -18.715 1.00 93.02 15  C 1 
ATOM 2812 N N   . THR C 3 16  ? 10.887  1.227   -20.934 1.00 98.01 16  C 1 
ATOM 2813 C CA  . THR C 3 16  ? 9.969   0.096   -20.798 1.00 97.92 16  C 1 
ATOM 2814 C C   . THR C 3 16  ? 9.965   -0.373  -19.353 1.00 97.98 16  C 1 
ATOM 2815 O O   . THR C 3 16  ? 11.012  -0.603  -18.772 1.00 96.69 16  C 1 
ATOM 2816 C CB  . THR C 3 16  ? 10.329  -1.043  -21.753 1.00 97.17 16  C 1 
ATOM 2817 O OG1 . THR C 3 16  ? 10.339  -0.569  -23.078 1.00 90.90 16  C 1 
ATOM 2818 C CG2 . THR C 3 16  ? 9.319   -2.186  -21.701 1.00 88.67 16  C 1 
ATOM 2819 N N   . ILE C 3 17  ? 8.795   -0.525  -18.754 1.00 98.04 17  C 1 
ATOM 2820 C CA  . ILE C 3 17  ? 8.623   -0.957  -17.368 1.00 98.19 17  C 1 
ATOM 2821 C C   . ILE C 3 17  ? 7.981   -2.339  -17.377 1.00 98.00 17  C 1 
ATOM 2822 O O   . ILE C 3 17  ? 6.924   -2.514  -17.967 1.00 97.18 17  C 1 
ATOM 2823 C CB  . ILE C 3 17  ? 7.789   0.056   -16.563 1.00 97.81 17  C 1 
ATOM 2824 C CG1 . ILE C 3 17  ? 8.367   1.488   -16.709 1.00 95.97 17  C 1 
ATOM 2825 C CG2 . ILE C 3 17  ? 7.724   -0.374  -15.092 1.00 96.15 17  C 1 
ATOM 2826 C CD1 . ILE C 3 17  ? 7.638   2.557   -15.896 1.00 93.34 17  C 1 
ATOM 2827 N N   . GLU C 3 18  ? 8.589   -3.322  -16.685 1.00 97.89 18  C 1 
ATOM 2828 C CA  . GLU C 3 18  ? 7.901   -4.573  -16.371 1.00 97.73 18  C 1 
ATOM 2829 C C   . GLU C 3 18  ? 7.291   -4.489  -14.971 1.00 97.85 18  C 1 
ATOM 2830 O O   . GLU C 3 18  ? 7.958   -4.160  -13.993 1.00 96.81 18  C 1 
ATOM 2831 C CB  . GLU C 3 18  ? 8.810   -5.803  -16.544 1.00 96.64 18  C 1 
ATOM 2832 C CG  . GLU C 3 18  ? 7.990   -7.101  -16.476 1.00 90.11 18  C 1 
ATOM 2833 C CD  . GLU C 3 18  ? 8.790   -8.395  -16.749 1.00 84.84 18  C 1 
ATOM 2834 O OE1 . GLU C 3 18  ? 8.807   -9.274  -15.867 1.00 78.52 18  C 1 
ATOM 2835 O OE2 . GLU C 3 18  ? 9.353   -8.544  -17.843 1.00 78.05 18  C 1 
ATOM 2836 N N   . LEU C 3 19  ? 6.000   -4.818  -14.863 1.00 97.80 19  C 1 
ATOM 2837 C CA  . LEU C 3 19  ? 5.295   -4.917  -13.594 1.00 97.88 19  C 1 
ATOM 2838 C C   . LEU C 3 19  ? 5.377   -6.334  -13.024 1.00 97.52 19  C 1 
ATOM 2839 O O   . LEU C 3 19  ? 5.557   -7.316  -13.742 1.00 96.12 19  C 1 
ATOM 2840 C CB  . LEU C 3 19  ? 3.836   -4.455  -13.754 1.00 97.71 19  C 1 
ATOM 2841 C CG  . LEU C 3 19  ? 3.631   -3.041  -14.354 1.00 97.13 19  C 1 
ATOM 2842 C CD1 . LEU C 3 19  ? 2.158   -2.662  -14.252 1.00 95.25 19  C 1 
ATOM 2843 C CD2 . LEU C 3 19  ? 4.451   -1.974  -13.627 1.00 94.72 19  C 1 
ATOM 2844 N N   . LYS C 3 20  ? 5.171   -6.467  -11.700 1.00 97.43 20  C 1 
ATOM 2845 C CA  . LYS C 3 20  ? 5.184   -7.756  -11.001 1.00 97.12 20  C 1 
ATOM 2846 C C   . LYS C 3 20  ? 4.126   -8.739  -11.517 1.00 96.42 20  C 1 
ATOM 2847 O O   . LYS C 3 20  ? 4.359   -9.941  -11.486 1.00 93.68 20  C 1 
ATOM 2848 C CB  . LYS C 3 20  ? 4.978   -7.523  -9.497  1.00 96.76 20  C 1 
ATOM 2849 C CG  . LYS C 3 20  ? 6.202   -6.851  -8.863  1.00 95.95 20  C 1 
ATOM 2850 C CD  . LYS C 3 20  ? 5.920   -6.517  -7.394  1.00 94.19 20  C 1 
ATOM 2851 C CE  . LYS C 3 20  ? 7.123   -5.791  -6.795  1.00 92.00 20  C 1 
ATOM 2852 N NZ  . LYS C 3 20  ? 6.827   -5.277  -5.453  1.00 88.27 20  C 1 
ATOM 2853 N N   . ASN C 3 21  ? 2.994   -8.239  -12.038 1.00 96.62 21  C 1 
ATOM 2854 C CA  . ASN C 3 21  ? 1.949   -9.060  -12.660 1.00 95.82 21  C 1 
ATOM 2855 C C   . ASN C 3 21  ? 2.268   -9.490  -14.118 1.00 95.62 21  C 1 
ATOM 2856 O O   . ASN C 3 21  ? 1.454   -10.150 -14.748 1.00 91.57 21  C 1 
ATOM 2857 C CB  . ASN C 3 21  ? 0.606   -8.320  -12.529 1.00 94.27 21  C 1 
ATOM 2858 C CG  . ASN C 3 21  ? 0.522   -7.040  -13.346 1.00 93.63 21  C 1 
ATOM 2859 O OD1 . ASN C 3 21  ? 1.442   -6.654  -14.034 1.00 86.80 21  C 1 
ATOM 2860 N ND2 . ASN C 3 21  ? -0.594  -6.342  -13.286 1.00 87.19 21  C 1 
ATOM 2861 N N   . GLY C 3 22  ? 3.447   -9.143  -14.629 1.00 95.51 22  C 1 
ATOM 2862 C CA  . GLY C 3 22  ? 3.889   -9.470  -15.988 1.00 95.12 22  C 1 
ATOM 2863 C C   . GLY C 3 22  ? 3.384   -8.516  -17.072 1.00 95.63 22  C 1 
ATOM 2864 O O   . GLY C 3 22  ? 3.613   -8.782  -18.254 1.00 93.31 22  C 1 
ATOM 2865 N N   . THR C 3 23  ? 2.711   -7.420  -16.715 1.00 96.53 23  C 1 
ATOM 2866 C CA  . THR C 3 23  ? 2.368   -6.343  -17.649 1.00 96.71 23  C 1 
ATOM 2867 C C   . THR C 3 23  ? 3.637   -5.624  -18.085 1.00 97.04 23  C 1 
ATOM 2868 O O   . THR C 3 23  ? 4.472   -5.295  -17.245 1.00 95.84 23  C 1 
ATOM 2869 C CB  . THR C 3 23  ? 1.390   -5.344  -17.017 1.00 95.78 23  C 1 
ATOM 2870 O OG1 . THR C 3 23  ? 0.222   -6.010  -16.602 1.00 88.39 23  C 1 
ATOM 2871 C CG2 . THR C 3 23  ? 0.949   -4.230  -17.961 1.00 86.45 23  C 1 
ATOM 2872 N N   . GLN C 3 24  ? 3.763   -5.330  -19.381 1.00 97.27 24  C 1 
ATOM 2873 C CA  . GLN C 3 24  ? 4.806   -4.469  -19.924 1.00 97.32 24  C 1 
ATOM 2874 C C   . GLN C 3 24  ? 4.215   -3.117  -20.306 1.00 97.62 24  C 1 
ATOM 2875 O O   . GLN C 3 24  ? 3.127   -3.040  -20.868 1.00 96.01 24  C 1 
ATOM 2876 C CB  . GLN C 3 24  ? 5.500   -5.132  -21.118 1.00 95.76 24  C 1 
ATOM 2877 C CG  . GLN C 3 24  ? 6.315   -6.361  -20.673 1.00 87.52 24  C 1 
ATOM 2878 C CD  . GLN C 3 24  ? 7.143   -6.981  -21.802 1.00 83.64 24  C 1 
ATOM 2879 O OE1 . GLN C 3 24  ? 7.070   -6.598  -22.957 1.00 75.08 24  C 1 
ATOM 2880 N NE2 . GLN C 3 24  ? 7.969   -7.954  -21.510 1.00 70.53 24  C 1 
ATOM 2881 N N   . VAL C 3 25  ? 4.938   -2.040  -19.977 1.00 98.03 25  C 1 
ATOM 2882 C CA  . VAL C 3 25  ? 4.515   -0.670  -20.227 1.00 98.13 25  C 1 
ATOM 2883 C C   . VAL C 3 25  ? 5.659   0.069   -20.889 1.00 98.23 25  C 1 
ATOM 2884 O O   . VAL C 3 25  ? 6.702   0.251   -20.279 1.00 97.18 25  C 1 
ATOM 2885 C CB  . VAL C 3 25  ? 4.111   0.024   -18.911 1.00 97.25 25  C 1 
ATOM 2886 C CG1 . VAL C 3 25  ? 3.652   1.456   -19.177 1.00 94.76 25  C 1 
ATOM 2887 C CG2 . VAL C 3 25  ? 2.970   -0.717  -18.205 1.00 94.51 25  C 1 
ATOM 2888 N N   . HIS C 3 26  ? 5.466   0.508   -22.129 1.00 98.01 26  C 1 
ATOM 2889 C CA  . HIS C 3 26  ? 6.417   1.363   -22.831 1.00 98.05 26  C 1 
ATOM 2890 C C   . HIS C 3 26  ? 5.873   2.783   -22.888 1.00 98.00 26  C 1 
ATOM 2891 O O   . HIS C 3 26  ? 4.729   2.981   -23.278 1.00 96.56 26  C 1 
ATOM 2892 C CB  . HIS C 3 26  ? 6.680   0.777   -24.217 1.00 97.43 26  C 1 
ATOM 2893 C CG  . HIS C 3 26  ? 7.710   1.555   -24.981 1.00 96.06 26  C 1 
ATOM 2894 N ND1 . HIS C 3 26  ? 9.082   1.456   -24.844 1.00 81.65 26  C 1 
ATOM 2895 C CD2 . HIS C 3 26  ? 7.481   2.524   -25.928 1.00 82.88 26  C 1 
ATOM 2896 C CE1 . HIS C 3 26  ? 9.653   2.332   -25.690 1.00 85.41 26  C 1 
ATOM 2897 N NE2 . HIS C 3 26  ? 8.714   2.995   -26.360 1.00 87.45 26  C 1 
ATOM 2898 N N   . GLY C 3 27  ? 6.668   3.788   -22.487 1.00 97.69 27  C 1 
ATOM 2899 C CA  . GLY C 3 27  ? 6.227   5.172   -22.515 1.00 97.66 27  C 1 
ATOM 2900 C C   . GLY C 3 27  ? 7.267   6.160   -22.005 1.00 97.99 27  C 1 
ATOM 2901 O O   . GLY C 3 27  ? 8.317   5.781   -21.501 1.00 96.86 27  C 1 
ATOM 2902 N N   . THR C 3 28  ? 6.958   7.453   -22.136 1.00 98.04 28  C 1 
ATOM 2903 C CA  . THR C 3 28  ? 7.850   8.541   -21.729 1.00 98.14 28  C 1 
ATOM 2904 C C   . THR C 3 28  ? 7.547   8.985   -20.297 1.00 98.04 28  C 1 
ATOM 2905 O O   . THR C 3 28  ? 6.410   9.360   -19.997 1.00 96.65 28  C 1 
ATOM 2906 C CB  . THR C 3 28  ? 7.748   9.725   -22.692 1.00 97.43 28  C 1 
ATOM 2907 O OG1 . THR C 3 28  ? 7.951   9.302   -24.018 1.00 92.31 28  C 1 
ATOM 2908 C CG2 . THR C 3 28  ? 8.794   10.797  -22.397 1.00 90.71 28  C 1 
ATOM 2909 N N   . ILE C 3 29  ? 8.556   8.995   -19.420 1.00 97.68 29  C 1 
ATOM 2910 C CA  . ILE C 3 29  ? 8.412   9.424   -18.026 1.00 97.53 29  C 1 
ATOM 2911 C C   . ILE C 3 29  ? 8.096   10.923  -17.971 1.00 97.44 29  C 1 
ATOM 2912 O O   . ILE C 3 29  ? 8.821   11.761  -18.492 1.00 96.52 29  C 1 
ATOM 2913 C CB  . ILE C 3 29  ? 9.662   9.063   -17.197 1.00 97.09 29  C 1 
ATOM 2914 C CG1 . ILE C 3 29  ? 9.827   7.526   -17.120 1.00 95.18 29  C 1 
ATOM 2915 C CG2 . ILE C 3 29  ? 9.565   9.658   -15.778 1.00 95.37 29  C 1 
ATOM 2916 C CD1 . ILE C 3 29  ? 11.094  7.058   -16.398 1.00 91.03 29  C 1 
ATOM 2917 N N   . THR C 3 30  ? 7.028   11.277  -17.255 1.00 97.28 30  C 1 
ATOM 2918 C CA  . THR C 3 30  ? 6.705   12.677  -16.923 1.00 96.87 30  C 1 
ATOM 2919 C C   . THR C 3 30  ? 7.092   13.044  -15.492 1.00 96.47 30  C 1 
ATOM 2920 O O   . THR C 3 30  ? 7.203   14.227  -15.159 1.00 93.85 30  C 1 
ATOM 2921 C CB  . THR C 3 30  ? 5.223   12.986  -17.143 1.00 95.74 30  C 1 
ATOM 2922 O OG1 . THR C 3 30  ? 4.399   12.230  -16.289 1.00 86.06 30  C 1 
ATOM 2923 C CG2 . THR C 3 30  ? 4.772   12.714  -18.572 1.00 84.62 30  C 1 
ATOM 2924 N N   . GLY C 3 31  ? 7.309   12.062  -14.635 1.00 96.02 31  C 1 
ATOM 2925 C CA  . GLY C 3 31  ? 7.798   12.219  -13.281 1.00 95.85 31  C 1 
ATOM 2926 C C   . GLY C 3 31  ? 7.809   10.910  -12.507 1.00 96.30 31  C 1 
ATOM 2927 O O   . GLY C 3 31  ? 6.976   10.038  -12.727 1.00 94.40 31  C 1 
ATOM 2928 N N   . VAL C 3 32  ? 8.748   10.817  -11.564 1.00 96.99 32  C 1 
ATOM 2929 C CA  . VAL C 3 32  ? 8.829   9.738   -10.573 1.00 96.80 32  C 1 
ATOM 2930 C C   . VAL C 3 32  ? 8.875   10.369  -9.197  1.00 96.28 32  C 1 
ATOM 2931 O O   . VAL C 3 32  ? 9.520   11.394  -8.998  1.00 93.67 32  C 1 
ATOM 2932 C CB  . VAL C 3 32  ? 10.043  8.826   -10.808 1.00 96.27 32  C 1 
ATOM 2933 C CG1 . VAL C 3 32  ? 10.082  7.668   -9.805  1.00 92.99 32  C 1 
ATOM 2934 C CG2 . VAL C 3 32  ? 10.031  8.222   -12.208 1.00 93.05 32  C 1 
ATOM 2935 N N   . ASP C 3 33  ? 8.172   9.793   -8.218  1.00 95.88 33  C 1 
ATOM 2936 C CA  . ASP C 3 33  ? 8.177   10.276  -6.843  1.00 95.20 33  C 1 
ATOM 2937 C C   . ASP C 3 33  ? 9.049   9.424   -5.906  1.00 95.54 33  C 1 
ATOM 2938 O O   . ASP C 3 33  ? 9.589   8.382   -6.268  1.00 93.26 33  C 1 
ATOM 2939 C CB  . ASP C 3 33  ? 6.728   10.474  -6.362  1.00 92.62 33  C 1 
ATOM 2940 C CG  . ASP C 3 33  ? 5.971   9.205   -5.958  1.00 89.04 33  C 1 
ATOM 2941 O OD1 . ASP C 3 33  ? 6.578   8.142   -5.753  1.00 81.81 33  C 1 
ATOM 2942 O OD2 . ASP C 3 33  ? 4.763   9.328   -5.670  1.00 83.76 33  C 1 
ATOM 2943 N N   . VAL C 3 34  ? 9.160   9.859   -4.637  1.00 95.18 34  C 1 
ATOM 2944 C CA  . VAL C 3 34  ? 9.973   9.176   -3.620  1.00 95.07 34  C 1 
ATOM 2945 C C   . VAL C 3 34  ? 9.480   7.772   -3.240  1.00 95.24 34  C 1 
ATOM 2946 O O   . VAL C 3 34  ? 10.196  7.039   -2.561  1.00 93.27 34  C 1 
ATOM 2947 C CB  . VAL C 3 34  ? 10.096  10.022  -2.332  1.00 93.47 34  C 1 
ATOM 2948 C CG1 . VAL C 3 34  ? 10.777  11.363  -2.608  1.00 84.74 34  C 1 
ATOM 2949 C CG2 . VAL C 3 34  ? 8.733   10.295  -1.675  1.00 85.11 34  C 1 
ATOM 2950 N N   . SER C 3 35  ? 8.281   7.387   -3.641  1.00 95.20 35  C 1 
ATOM 2951 C CA  . SER C 3 35  ? 7.729   6.039   -3.471  1.00 95.35 35  C 1 
ATOM 2952 C C   . SER C 3 35  ? 7.830   5.206   -4.751  1.00 95.89 35  C 1 
ATOM 2953 O O   . SER C 3 35  ? 7.207   4.148   -4.833  1.00 93.47 35  C 1 
ATOM 2954 C CB  . SER C 3 35  ? 6.276   6.113   -2.976  1.00 93.88 35  C 1 
ATOM 2955 O OG  . SER C 3 35  ? 6.190   6.833   -1.764  1.00 83.72 35  C 1 
ATOM 2956 N N   . MET C 3 36  ? 8.595   5.666   -5.738  1.00 96.15 36  C 1 
ATOM 2957 C CA  . MET C 3 36  ? 8.689   5.130   -7.097  1.00 96.87 36  C 1 
ATOM 2958 C C   . MET C 3 36  ? 7.349   5.111   -7.859  1.00 97.14 36  C 1 
ATOM 2959 O O   . MET C 3 36  ? 7.245   4.400   -8.854  1.00 95.73 36  C 1 
ATOM 2960 C CB  . MET C 3 36  ? 9.357   3.750   -7.140  1.00 95.80 36  C 1 
ATOM 2961 C CG  . MET C 3 36  ? 10.728  3.683   -6.475  1.00 91.74 36  C 1 
ATOM 2962 S SD  . MET C 3 36  ? 11.421  2.016   -6.587  1.00 89.50 36  C 1 
ATOM 2963 C CE  . MET C 3 36  ? 12.957  2.238   -5.705  1.00 81.06 36  C 1 
ATOM 2964 N N   . ASN C 3 37  ? 6.331   5.866   -7.439  1.00 97.05 37  C 1 
ATOM 2965 C CA  . ASN C 3 37  ? 5.155   6.034   -8.286  1.00 97.02 37  C 1 
ATOM 2966 C C   . ASN C 3 37  ? 5.599   6.761   -9.555  1.00 97.06 37  C 1 
ATOM 2967 O O   . ASN C 3 37  ? 6.256   7.796   -9.475  1.00 96.07 37  C 1 
ATOM 2968 C CB  . ASN C 3 37  ? 4.034   6.799   -7.584  1.00 96.65 37  C 1 
ATOM 2969 C CG  . ASN C 3 37  ? 3.584   6.164   -6.274  1.00 95.93 37  C 1 
ATOM 2970 O OD1 . ASN C 3 37  ? 3.508   4.970   -6.090  1.00 91.13 37  C 1 
ATOM 2971 N ND2 . ASN C 3 37  ? 3.253   6.975   -5.300  1.00 90.47 37  C 1 
ATOM 2972 N N   . THR C 3 38  ? 5.278   6.188   -10.703 1.00 97.63 38  C 1 
ATOM 2973 C CA  . THR C 3 38  ? 5.796   6.639   -11.989 1.00 97.74 38  C 1 
ATOM 2974 C C   . THR C 3 38  ? 4.648   7.124   -12.853 1.00 97.84 38  C 1 
ATOM 2975 O O   . THR C 3 38  ? 3.681   6.403   -13.057 1.00 96.76 38  C 1 
ATOM 2976 C CB  . THR C 3 38  ? 6.576   5.524   -12.682 1.00 97.12 38  C 1 
ATOM 2977 O OG1 . THR C 3 38  ? 7.618   5.090   -11.832 1.00 89.76 38  C 1 
ATOM 2978 C CG2 . THR C 3 38  ? 7.235   5.989   -13.979 1.00 89.71 38  C 1 
ATOM 2979 N N   . HIS C 3 39  ? 4.765   8.341   -13.369 1.00 97.66 39  C 1 
ATOM 2980 C CA  . HIS C 3 39  ? 3.815   8.939   -14.286 1.00 97.40 39  C 1 
ATOM 2981 C C   . HIS C 3 39  ? 4.410   8.948   -15.687 1.00 97.40 39  C 1 
ATOM 2982 O O   . HIS C 3 39  ? 5.526   9.414   -15.885 1.00 96.14 39  C 1 
ATOM 2983 C CB  . HIS C 3 39  ? 3.438   10.346  -13.815 1.00 96.73 39  C 1 
ATOM 2984 C CG  . HIS C 3 39  ? 2.938   10.375  -12.399 1.00 95.65 39  C 1 
ATOM 2985 N ND1 . HIS C 3 39  ? 1.717   9.937   -11.943 1.00 84.98 39  C 1 
ATOM 2986 C CD2 . HIS C 3 39  ? 3.650   10.792  -11.288 1.00 85.90 39  C 1 
ATOM 2987 C CE1 . HIS C 3 39  ? 1.676   10.090  -10.615 1.00 87.63 39  C 1 
ATOM 2988 N NE2 . HIS C 3 39  ? 2.842   10.605  -10.179 1.00 89.14 39  C 1 
ATOM 2989 N N   . LEU C 3 40  ? 3.652   8.440   -16.654 1.00 97.64 40  C 1 
ATOM 2990 C CA  . LEU C 3 40  ? 4.049   8.262   -18.040 1.00 97.76 40  C 1 
ATOM 2991 C C   . LEU C 3 40  ? 3.077   8.992   -18.972 1.00 97.64 40  C 1 
ATOM 2992 O O   . LEU C 3 40  ? 1.911   9.188   -18.634 1.00 96.49 40  C 1 
ATOM 2993 C CB  . LEU C 3 40  ? 4.089   6.763   -18.371 1.00 97.34 40  C 1 
ATOM 2994 C CG  . LEU C 3 40  ? 5.082   5.939   -17.537 1.00 95.76 40  C 1 
ATOM 2995 C CD1 . LEU C 3 40  ? 4.751   4.455   -17.648 1.00 91.10 40  C 1 
ATOM 2996 C CD2 . LEU C 3 40  ? 6.522   6.112   -18.024 1.00 90.39 40  C 1 
ATOM 2997 N N   . LYS C 3 41  ? 3.562   9.354   -20.168 1.00 97.31 41  C 1 
ATOM 2998 C CA  . LYS C 3 41  ? 2.776   9.827   -21.314 1.00 97.28 41  C 1 
ATOM 2999 C C   . LYS C 3 41  ? 3.125   9.023   -22.566 1.00 97.30 41  C 1 
ATOM 3000 O O   . LYS C 3 41  ? 4.190   8.404   -22.598 1.00 96.12 41  C 1 
ATOM 3001 C CB  . LYS C 3 41  ? 2.981   11.344  -21.528 1.00 95.85 41  C 1 
ATOM 3002 C CG  . LYS C 3 41  ? 4.433   11.701  -21.887 1.00 92.69 41  C 1 
ATOM 3003 C CD  . LYS C 3 41  ? 4.609   13.183  -22.219 1.00 92.31 41  C 1 
ATOM 3004 C CE  . LYS C 3 41  ? 6.070   13.424  -22.623 1.00 84.55 41  C 1 
ATOM 3005 N NZ  . LYS C 3 41  ? 6.325   14.810  -23.086 1.00 78.49 41  C 1 
ATOM 3006 N N   . ALA C 3 42  ? 2.261   9.064   -23.584 1.00 97.30 42  C 1 
ATOM 3007 C CA  . ALA C 3 42  ? 2.424   8.318   -24.836 1.00 97.50 42  C 1 
ATOM 3008 C C   . ALA C 3 42  ? 2.747   6.841   -24.564 1.00 97.61 42  C 1 
ATOM 3009 O O   . ALA C 3 42  ? 3.837   6.350   -24.847 1.00 95.17 42  C 1 
ATOM 3010 C CB  . ALA C 3 42  ? 3.436   9.051   -25.736 1.00 96.39 42  C 1 
ATOM 3011 N N   . VAL C 3 43  ? 1.805   6.157   -23.948 1.00 97.73 43  C 1 
ATOM 3012 C CA  . VAL C 3 43  ? 2.030   4.840   -23.356 1.00 97.79 43  C 1 
ATOM 3013 C C   . VAL C 3 43  ? 1.478   3.742   -24.243 1.00 97.75 43  C 1 
ATOM 3014 O O   . VAL C 3 43  ? 0.318   3.759   -24.626 1.00 96.25 43  C 1 
ATOM 3015 C CB  . VAL C 3 43  ? 1.396   4.756   -21.956 1.00 96.74 43  C 1 
ATOM 3016 C CG1 . VAL C 3 43  ? 1.636   3.393   -21.311 1.00 92.69 43  C 1 
ATOM 3017 C CG2 . VAL C 3 43  ? 1.965   5.830   -21.022 1.00 92.86 43  C 1 
ATOM 3018 N N   . LYS C 3 44  ? 2.300   2.712   -24.492 1.00 97.99 44  C 1 
ATOM 3019 C CA  . LYS C 3 44  ? 1.872   1.420   -25.015 1.00 97.88 44  C 1 
ATOM 3020 C C   . LYS C 3 44  ? 1.909   0.394   -23.883 1.00 97.63 44  C 1 
ATOM 3021 O O   . LYS C 3 44  ? 2.976   -0.004  -23.441 1.00 96.07 44  C 1 
ATOM 3022 C CB  . LYS C 3 44  ? 2.763   1.045   -26.198 1.00 97.28 44  C 1 
ATOM 3023 C CG  . LYS C 3 44  ? 2.296   -0.242  -26.903 1.00 92.61 44  C 1 
ATOM 3024 C CD  . LYS C 3 44  ? 3.187   -0.514  -28.120 1.00 88.34 44  C 1 
ATOM 3025 C CE  . LYS C 3 44  ? 2.704   -1.749  -28.868 1.00 78.22 44  C 1 
ATOM 3026 N NZ  . LYS C 3 44  ? 3.479   -1.991  -30.120 1.00 69.87 44  C 1 
ATOM 3027 N N   . MET C 3 45  ? 0.731   -0.035  -23.413 1.00 97.33 45  C 1 
ATOM 3028 C CA  . MET C 3 45  ? 0.605   -1.022  -22.338 1.00 97.14 45  C 1 
ATOM 3029 C C   . MET C 3 45  ? 0.234   -2.387  -22.905 1.00 97.38 45  C 1 
ATOM 3030 O O   . MET C 3 45  ? -0.765  -2.524  -23.603 1.00 95.58 45  C 1 
ATOM 3031 C CB  . MET C 3 45  ? -0.419  -0.535  -21.308 1.00 95.73 45  C 1 
ATOM 3032 C CG  . MET C 3 45  ? -0.527  -1.498  -20.111 1.00 93.12 45  C 1 
ATOM 3033 S SD  . MET C 3 45  ? -1.659  -0.970  -18.784 1.00 89.24 45  C 1 
ATOM 3034 C CE  . MET C 3 45  ? -3.239  -1.025  -19.662 1.00 79.58 45  C 1 
ATOM 3035 N N   . THR C 3 46  ? 1.012   -3.417  -22.560 1.00 97.19 46  C 1 
ATOM 3036 C CA  . THR C 3 46  ? 0.753   -4.813  -22.943 1.00 96.93 46  C 1 
ATOM 3037 C C   . THR C 3 46  ? 0.519   -5.631  -21.684 1.00 96.41 46  C 1 
ATOM 3038 O O   . THR C 3 46  ? 1.457   -5.993  -20.977 1.00 94.10 46  C 1 
ATOM 3039 C CB  . THR C 3 46  ? 1.894   -5.382  -23.791 1.00 95.93 46  C 1 
ATOM 3040 O OG1 . THR C 3 46  ? 2.215   -4.500  -24.842 1.00 86.79 46  C 1 
ATOM 3041 C CG2 . THR C 3 46  ? 1.519   -6.715  -24.417 1.00 85.72 46  C 1 
ATOM 3042 N N   . LEU C 3 47  ? -0.753  -5.932  -21.381 1.00 94.86 47  C 1 
ATOM 3043 C CA  . LEU C 3 47  ? -1.113  -6.846  -20.310 1.00 94.14 47  C 1 
ATOM 3044 C C   . LEU C 3 47  ? -0.631  -8.265  -20.642 1.00 93.53 47  C 1 
ATOM 3045 O O   . LEU C 3 47  ? -0.519  -8.649  -21.806 1.00 89.85 47  C 1 
ATOM 3046 C CB  . LEU C 3 47  ? -2.633  -6.816  -20.093 1.00 92.40 47  C 1 
ATOM 3047 C CG  . LEU C 3 47  ? -3.141  -5.510  -19.469 1.00 88.00 47  C 1 
ATOM 3048 C CD1 . LEU C 3 47  ? -4.641  -5.339  -19.730 1.00 78.51 47  C 1 
ATOM 3049 C CD2 . LEU C 3 47  ? -2.941  -5.502  -17.950 1.00 77.58 47  C 1 
ATOM 3050 N N   . LYS C 3 48  ? -0.372  -9.085  -19.615 1.00 92.13 48  C 1 
ATOM 3051 C CA  . LYS C 3 48  ? 0.061   -10.468 -19.821 1.00 90.81 48  C 1 
ATOM 3052 C C   . LYS C 3 48  ? -0.962  -11.248 -20.650 1.00 90.10 48  C 1 
ATOM 3053 O O   . LYS C 3 48  ? -2.117  -11.361 -20.264 1.00 82.63 48  C 1 
ATOM 3054 C CB  . LYS C 3 48  ? 0.326   -11.120 -18.453 1.00 87.78 48  C 1 
ATOM 3055 C CG  . LYS C 3 48  ? 0.990   -12.499 -18.602 1.00 82.10 48  C 1 
ATOM 3056 C CD  . LYS C 3 48  ? 1.335   -13.095 -17.243 1.00 76.02 48  C 1 
ATOM 3057 C CE  . LYS C 3 48  ? 2.041   -14.432 -17.429 1.00 68.19 48  C 1 
ATOM 3058 N NZ  . LYS C 3 48  ? 2.506   -15.011 -16.140 1.00 60.71 48  C 1 
ATOM 3059 N N   . ASN C 3 49  ? -0.510  -11.836 -21.753 1.00 89.08 49  C 1 
ATOM 3060 C CA  . ASN C 3 49  ? -1.339  -12.590 -22.706 1.00 88.90 49  C 1 
ATOM 3061 C C   . ASN C 3 49  ? -2.502  -11.764 -23.314 1.00 89.52 49  C 1 
ATOM 3062 O O   . ASN C 3 49  ? -3.577  -12.312 -23.564 1.00 85.17 49  C 1 
ATOM 3063 C CB  . ASN C 3 49  ? -1.841  -13.908 -22.082 1.00 85.91 49  C 1 
ATOM 3064 C CG  . ASN C 3 49  ? -0.757  -14.750 -21.441 1.00 80.44 49  C 1 
ATOM 3065 O OD1 . ASN C 3 49  ? 0.349   -14.899 -21.923 1.00 69.79 49  C 1 
ATOM 3066 N ND2 . ASN C 3 49  ? -1.062  -15.359 -20.319 1.00 68.21 49  C 1 
ATOM 3067 N N   . ARG C 3 50  ? -2.315  -10.447 -23.490 1.00 90.22 50  C 1 
ATOM 3068 C CA  . ARG C 3 50  ? -3.269  -9.544  -24.141 1.00 90.51 50  C 1 
ATOM 3069 C C   . ARG C 3 50  ? -2.572  -8.766  -25.252 1.00 92.13 50  C 1 
ATOM 3070 O O   . ARG C 3 50  ? -1.348  -8.675  -25.274 1.00 88.68 50  C 1 
ATOM 3071 C CB  . ARG C 3 50  ? -3.865  -8.573  -23.109 1.00 87.33 50  C 1 
ATOM 3072 C CG  . ARG C 3 50  ? -4.747  -9.250  -22.048 1.00 81.37 50  C 1 
ATOM 3073 C CD  . ARG C 3 50  ? -6.116  -9.626  -22.601 1.00 75.79 50  C 1 
ATOM 3074 N NE  . ARG C 3 50  ? -6.955  -10.203 -21.538 1.00 69.23 50  C 1 
ATOM 3075 C CZ  . ARG C 3 50  ? -8.237  -10.496 -21.608 1.00 63.65 50  C 1 
ATOM 3076 N NH1 . ARG C 3 50  ? -8.981  -10.209 -22.644 1.00 58.17 50  C 1 
ATOM 3077 N NH2 . ARG C 3 50  ? -8.806  -11.118 -20.629 1.00 55.59 50  C 1 
ATOM 3078 N N   . GLU C 3 51  ? -3.380  -8.189  -26.133 1.00 93.38 51  C 1 
ATOM 3079 C CA  . GLU C 3 51  ? -2.877  -7.262  -27.133 1.00 94.47 51  C 1 
ATOM 3080 C C   . GLU C 3 51  ? -2.437  -5.932  -26.509 1.00 95.49 51  C 1 
ATOM 3081 O O   . GLU C 3 51  ? -2.944  -5.541  -25.451 1.00 93.92 51  C 1 
ATOM 3082 C CB  . GLU C 3 51  ? -3.916  -7.038  -28.229 1.00 92.36 51  C 1 
ATOM 3083 C CG  . GLU C 3 51  ? -4.161  -8.331  -29.023 1.00 82.23 51  C 1 
ATOM 3084 C CD  . GLU C 3 51  ? -5.057  -8.126  -30.240 1.00 71.01 51  C 1 
ATOM 3085 O OE1 . GLU C 3 51  ? -5.137  -9.079  -31.031 1.00 64.93 51  C 1 
ATOM 3086 O OE2 . GLU C 3 51  ? -5.649  -7.030  -30.353 1.00 64.65 51  C 1 
ATOM 3087 N N   . PRO C 3 52  ? -1.485  -5.228  -27.159 1.00 95.31 52  C 1 
ATOM 3088 C CA  . PRO C 3 52  ? -1.072  -3.901  -26.734 1.00 95.92 52  C 1 
ATOM 3089 C C   . PRO C 3 52  ? -2.213  -2.887  -26.840 1.00 96.10 52  C 1 
ATOM 3090 O O   . PRO C 3 52  ? -2.925  -2.843  -27.841 1.00 93.71 52  C 1 
ATOM 3091 C CB  . PRO C 3 52  ? 0.100   -3.505  -27.646 1.00 94.27 52  C 1 
ATOM 3092 C CG  . PRO C 3 52  ? 0.585   -4.833  -28.221 1.00 90.24 52  C 1 
ATOM 3093 C CD  . PRO C 3 52  ? -0.681  -5.665  -28.294 1.00 93.87 52  C 1 
ATOM 3094 N N   . VAL C 3 53  ? -2.325  -2.011  -25.836 1.00 96.62 53  C 1 
ATOM 3095 C CA  . VAL C 3 53  ? -3.275  -0.893  -25.807 1.00 96.44 53  C 1 
ATOM 3096 C C   . VAL C 3 53  ? -2.494  0.418   -25.769 1.00 97.01 53  C 1 
ATOM 3097 O O   . VAL C 3 53  ? -1.527  0.540   -25.016 1.00 95.43 53  C 1 
ATOM 3098 C CB  . VAL C 3 53  ? -4.249  -1.004  -24.625 1.00 94.43 53  C 1 
ATOM 3099 C CG1 . VAL C 3 53  ? -5.321  0.085   -24.667 1.00 84.73 53  C 1 
ATOM 3100 C CG2 . VAL C 3 53  ? -4.973  -2.359  -24.621 1.00 84.43 53  C 1 
ATOM 3101 N N   . GLN C 3 54  ? -2.901  1.406   -26.579 1.00 96.59 54  C 1 
ATOM 3102 C CA  . GLN C 3 54  ? -2.357  2.753   -26.550 1.00 96.75 54  C 1 
ATOM 3103 C C   . GLN C 3 54  ? -3.100  3.605   -25.516 1.00 96.58 54  C 1 
ATOM 3104 O O   . GLN C 3 54  ? -4.327  3.584   -25.465 1.00 94.04 54  C 1 
ATOM 3105 C CB  . GLN C 3 54  ? -2.440  3.393   -27.942 1.00 95.67 54  C 1 
ATOM 3106 C CG  . GLN C 3 54  ? -1.548  2.701   -28.993 1.00 87.29 54  C 1 
ATOM 3107 C CD  . GLN C 3 54  ? -0.048  2.923   -28.783 1.00 83.80 54  C 1 
ATOM 3108 O OE1 . GLN C 3 54  ? 0.413   3.586   -27.873 1.00 74.70 54  C 1 
ATOM 3109 N NE2 . GLN C 3 54  ? 0.784   2.377   -29.639 1.00 71.17 54  C 1 
ATOM 3110 N N   . LEU C 3 55  ? -2.360  4.350   -24.709 1.00 96.75 55  C 1 
ATOM 3111 C CA  . LEU C 3 55  ? -2.892  5.249   -23.687 1.00 96.57 55  C 1 
ATOM 3112 C C   . LEU C 3 55  ? -2.152  6.585   -23.772 1.00 96.78 55  C 1 
ATOM 3113 O O   . LEU C 3 55  ? -0.940  6.613   -23.952 1.00 94.78 55  C 1 
ATOM 3114 C CB  . LEU C 3 55  ? -2.718  4.625   -22.290 1.00 95.63 55  C 1 
ATOM 3115 C CG  . LEU C 3 55  ? -3.340  3.226   -22.080 1.00 94.67 55  C 1 
ATOM 3116 C CD1 . LEU C 3 55  ? -2.927  2.684   -20.714 1.00 90.34 55  C 1 
ATOM 3117 C CD2 . LEU C 3 55  ? -4.860  3.269   -22.137 1.00 89.74 55  C 1 
ATOM 3118 N N   . GLU C 3 56  ? -2.866  7.699   -23.561 1.00 96.72 56  C 1 
ATOM 3119 C CA  . GLU C 3 56  ? -2.237  9.018   -23.541 1.00 96.41 56  C 1 
ATOM 3120 C C   . GLU C 3 56  ? -1.374  9.208   -22.284 1.00 96.73 56  C 1 
ATOM 3121 O O   . GLU C 3 56  ? -0.222  9.651   -22.346 1.00 94.80 56  C 1 
ATOM 3122 C CB  . GLU C 3 56  ? -3.345  10.079  -23.604 1.00 95.11 56  C 1 
ATOM 3123 C CG  . GLU C 3 56  ? -2.769  11.487  -23.826 1.00 82.53 56  C 1 
ATOM 3124 C CD  . GLU C 3 56  ? -3.823  12.587  -23.706 1.00 72.41 56  C 1 
ATOM 3125 O OE1 . GLU C 3 56  ? -3.400  13.760  -23.641 1.00 65.57 56  C 1 
ATOM 3126 O OE2 . GLU C 3 56  ? -5.021  12.254  -23.628 1.00 63.66 56  C 1 
ATOM 3127 N N   . THR C 3 57  ? -1.919  8.823   -21.123 1.00 96.58 57  C 1 
ATOM 3128 C CA  . THR C 3 57  ? -1.226  8.906   -19.838 1.00 96.25 57  C 1 
ATOM 3129 C C   . THR C 3 57  ? -1.427  7.624   -19.032 1.00 96.44 57  C 1 
ATOM 3130 O O   . THR C 3 57  ? -2.443  6.950   -19.146 1.00 94.52 57  C 1 
ATOM 3131 C CB  . THR C 3 57  ? -1.683  10.119  -19.008 1.00 94.28 57  C 1 
ATOM 3132 O OG1 . THR C 3 57  ? -3.028  9.998   -18.617 1.00 84.78 57  C 1 
ATOM 3133 C CG2 . THR C 3 57  ? -1.519  11.453  -19.735 1.00 82.69 57  C 1 
ATOM 3134 N N   . LEU C 3 58  ? -0.441  7.304   -18.177 1.00 97.36 58  C 1 
ATOM 3135 C CA  . LEU C 3 58  ? -0.539  6.208   -17.226 1.00 97.64 58  C 1 
ATOM 3136 C C   . LEU C 3 58  ? 0.229   6.554   -15.951 1.00 97.81 58  C 1 
ATOM 3137 O O   . LEU C 3 58  ? 1.376   6.994   -16.012 1.00 96.89 58  C 1 
ATOM 3138 C CB  . LEU C 3 58  ? -0.006  4.921   -17.881 1.00 97.38 58  C 1 
ATOM 3139 C CG  . LEU C 3 58  ? -0.157  3.646   -17.024 1.00 96.98 58  C 1 
ATOM 3140 C CD1 . LEU C 3 58  ? -1.604  3.197   -16.922 1.00 93.77 58  C 1 
ATOM 3141 C CD2 . LEU C 3 58  ? 0.640   2.507   -17.651 1.00 93.56 58  C 1 
ATOM 3142 N N   . SER C 3 59  ? -0.388  6.329   -14.796 1.00 97.56 59  C 1 
ATOM 3143 C CA  . SER C 3 59  ? 0.255   6.423   -13.489 1.00 97.42 59  C 1 
ATOM 3144 C C   . SER C 3 59  ? 0.378   5.039   -12.881 1.00 97.69 59  C 1 
ATOM 3145 O O   . SER C 3 59  ? -0.621  4.351   -12.727 1.00 96.11 59  C 1 
ATOM 3146 C CB  . SER C 3 59  ? -0.535  7.358   -12.572 1.00 96.51 59  C 1 
ATOM 3147 O OG  . SER C 3 59  ? -0.521  8.671   -13.086 1.00 85.57 59  C 1 
ATOM 3148 N N   . ILE C 3 60  ? 1.598   4.612   -12.529 1.00 97.99 60  C 1 
ATOM 3149 C CA  . ILE C 3 60  ? 1.874   3.297   -11.942 1.00 98.05 60  C 1 
ATOM 3150 C C   . ILE C 3 60  ? 2.278   3.482   -10.486 1.00 97.98 60  C 1 
ATOM 3151 O O   . ILE C 3 60  ? 3.165   4.271   -10.173 1.00 97.07 60  C 1 
ATOM 3152 C CB  . ILE C 3 60  ? 2.967   2.550   -12.729 1.00 97.79 60  C 1 
ATOM 3153 C CG1 . ILE C 3 60  ? 2.607   2.429   -14.233 1.00 95.82 60  C 1 
ATOM 3154 C CG2 . ILE C 3 60  ? 3.188   1.153   -12.125 1.00 95.71 60  C 1 
ATOM 3155 C CD1 . ILE C 3 60  ? 3.738   1.864   -15.089 1.00 92.38 60  C 1 
ATOM 3156 N N   . ARG C 3 61  ? 1.674   2.723   -9.581  1.00 97.94 61  C 1 
ATOM 3157 C CA  . ARG C 3 61  ? 2.088   2.694   -8.177  1.00 97.99 61  C 1 
ATOM 3158 C C   . ARG C 3 61  ? 3.406   1.932   -8.043  1.00 97.72 61  C 1 
ATOM 3159 O O   . ARG C 3 61  ? 3.499   0.781   -8.458  1.00 96.26 61  C 1 
ATOM 3160 C CB  . ARG C 3 61  ? 0.954   2.116   -7.319  1.00 97.49 61  C 1 
ATOM 3161 C CG  . ARG C 3 61  ? 1.281   2.193   -5.825  1.00 96.34 61  C 1 
ATOM 3162 C CD  . ARG C 3 61  ? 0.148   1.576   -5.005  1.00 94.67 61  C 1 
ATOM 3163 N NE  . ARG C 3 61  ? 0.571   1.274   -3.619  1.00 92.18 61  C 1 
ATOM 3164 C CZ  . ARG C 3 61  ? 0.271   1.945   -2.523  1.00 92.34 61  C 1 
ATOM 3165 N NH1 . ARG C 3 61  ? -0.371  3.062   -2.549  1.00 84.97 61  C 1 
ATOM 3166 N NH2 . ARG C 3 61  ? 0.615   1.488   -1.366  1.00 87.36 61  C 1 
ATOM 3167 N N   . GLY C 3 62  ? 4.393   2.552   -7.400  1.00 97.43 62  C 1 
ATOM 3168 C CA  . GLY C 3 62  ? 5.774   2.074   -7.382  1.00 97.39 62  C 1 
ATOM 3169 C C   . GLY C 3 62  ? 5.988   0.654   -6.865  1.00 97.32 62  C 1 
ATOM 3170 O O   . GLY C 3 62  ? 6.867   -0.047  -7.364  1.00 95.79 62  C 1 
ATOM 3171 N N   . ASN C 3 63  ? 5.198   0.172   -5.895  1.00 97.72 63  C 1 
ATOM 3172 C CA  . ASN C 3 63  ? 5.327   -1.194  -5.364  1.00 97.59 63  C 1 
ATOM 3173 C C   . ASN C 3 63  ? 4.992   -2.294  -6.388  1.00 97.50 63  C 1 
ATOM 3174 O O   . ASN C 3 63  ? 5.353   -3.440  -6.158  1.00 95.24 63  C 1 
ATOM 3175 C CB  . ASN C 3 63  ? 4.469   -1.351  -4.091  1.00 96.29 63  C 1 
ATOM 3176 C CG  . ASN C 3 63  ? 2.976   -1.324  -4.377  1.00 93.44 63  C 1 
ATOM 3177 O OD1 . ASN C 3 63  ? 2.507   -0.555  -5.187  1.00 80.91 63  C 1 
ATOM 3178 N ND2 . ASN C 3 63  ? 2.199   -2.164  -3.731  1.00 84.86 63  C 1 
ATOM 3179 N N   . ASN C 3 64  ? 4.341   -1.973  -7.511  1.00 97.82 64  C 1 
ATOM 3180 C CA  . ASN C 3 64  ? 4.005   -2.921  -8.566  1.00 97.84 64  C 1 
ATOM 3181 C C   . ASN C 3 64  ? 5.089   -3.045  -9.643  1.00 97.80 64  C 1 
ATOM 3182 O O   . ASN C 3 64  ? 5.018   -3.943  -10.474 1.00 95.57 64  C 1 
ATOM 3183 C CB  . ASN C 3 64  ? 2.656   -2.530  -9.180  1.00 97.03 64  C 1 
ATOM 3184 C CG  . ASN C 3 64  ? 1.554   -2.574  -8.135  1.00 95.32 64  C 1 
ATOM 3185 O OD1 . ASN C 3 64  ? 1.262   -3.598  -7.549  1.00 84.93 64  C 1 
ATOM 3186 N ND2 . ASN C 3 64  ? 0.945   -1.445  -7.850  1.00 84.59 64  C 1 
ATOM 3187 N N   . ILE C 3 65  ? 6.090   -2.166  -9.618  1.00 97.91 65  C 1 
ATOM 3188 C CA  . ILE C 3 65  ? 7.191   -2.184  -10.584 1.00 98.05 65  C 1 
ATOM 3189 C C   . ILE C 3 65  ? 8.165   -3.308  -10.218 1.00 97.91 65  C 1 
ATOM 3190 O O   . ILE C 3 65  ? 8.537   -3.455  -9.052  1.00 96.81 65  C 1 
ATOM 3191 C CB  . ILE C 3 65  ? 7.859   -0.801  -10.653 1.00 97.70 65  C 1 
ATOM 3192 C CG1 . ILE C 3 65  ? 6.826   0.272   -11.100 1.00 96.36 65  C 1 
ATOM 3193 C CG2 . ILE C 3 65  ? 9.065   -0.825  -11.606 1.00 96.34 65  C 1 
ATOM 3194 C CD1 . ILE C 3 65  ? 7.316   1.712   -11.032 1.00 93.31 65  C 1 
ATOM 3195 N N   . ARG C 3 66  ? 8.574   -4.119  -11.205 1.00 97.92 66  C 1 
ATOM 3196 C CA  . ARG C 3 66  ? 9.670   -5.075  -11.069 1.00 97.61 66  C 1 
ATOM 3197 C C   . ARG C 3 66  ? 10.978  -4.429  -11.495 1.00 97.56 66  C 1 
ATOM 3198 O O   . ARG C 3 66  ? 11.893  -4.368  -10.683 1.00 96.34 66  C 1 
ATOM 3199 C CB  . ARG C 3 66  ? 9.354   -6.355  -11.859 1.00 96.62 66  C 1 
ATOM 3200 C CG  . ARG C 3 66  ? 10.486  -7.386  -11.704 1.00 90.48 66  C 1 
ATOM 3201 C CD  . ARG C 3 66  ? 10.118  -8.705  -12.362 1.00 87.72 66  C 1 
ATOM 3202 N NE  . ARG C 3 66  ? 9.078   -9.421  -11.598 1.00 83.67 66  C 1 
ATOM 3203 C CZ  . ARG C 3 66  ? 8.046   -10.072 -12.080 1.00 78.94 66  C 1 
ATOM 3204 N NH1 . ARG C 3 66  ? 7.789   -10.143 -13.360 1.00 68.65 66  C 1 
ATOM 3205 N NH2 . ARG C 3 66  ? 7.249   -10.697 -11.276 1.00 74.37 66  C 1 
ATOM 3206 N N   . TYR C 3 67  ? 11.052  -3.927  -12.715 1.00 97.68 67  C 1 
ATOM 3207 C CA  . TYR C 3 67  ? 12.215  -3.193  -13.203 1.00 97.86 67  C 1 
ATOM 3208 C C   . TYR C 3 67  ? 11.842  -2.225  -14.328 1.00 97.91 67  C 1 
ATOM 3209 O O   . TYR C 3 67  ? 10.798  -2.336  -14.961 1.00 97.07 67  C 1 
ATOM 3210 C CB  . TYR C 3 67  ? 13.310  -4.174  -13.646 1.00 97.37 67  C 1 
ATOM 3211 C CG  . TYR C 3 67  ? 12.906  -5.151  -14.739 1.00 97.41 67  C 1 
ATOM 3212 C CD1 . TYR C 3 67  ? 12.708  -6.514  -14.436 1.00 94.09 67  C 1 
ATOM 3213 C CD2 . TYR C 3 67  ? 12.766  -4.721  -16.066 1.00 93.56 67  C 1 
ATOM 3214 C CE1 . TYR C 3 67  ? 12.388  -7.430  -15.449 1.00 93.01 67  C 1 
ATOM 3215 C CE2 . TYR C 3 67  ? 12.431  -5.626  -17.085 1.00 92.94 67  C 1 
ATOM 3216 C CZ  . TYR C 3 67  ? 12.248  -6.983  -16.776 1.00 94.45 67  C 1 
ATOM 3217 O OH  . TYR C 3 67  ? 11.950  -7.864  -17.773 1.00 92.15 67  C 1 
ATOM 3218 N N   . PHE C 3 68  ? 12.738  -1.263  -14.574 1.00 97.67 68  C 1 
ATOM 3219 C CA  . PHE C 3 68  ? 12.745  -0.394  -15.738 1.00 97.84 68  C 1 
ATOM 3220 C C   . PHE C 3 68  ? 13.831  -0.876  -16.695 1.00 97.70 68  C 1 
ATOM 3221 O O   . PHE C 3 68  ? 14.947  -1.128  -16.260 1.00 96.48 68  C 1 
ATOM 3222 C CB  . PHE C 3 68  ? 13.037  1.053   -15.327 1.00 97.57 68  C 1 
ATOM 3223 C CG  . PHE C 3 68  ? 12.061  1.683   -14.355 1.00 97.53 68  C 1 
ATOM 3224 C CD1 . PHE C 3 68  ? 11.200  2.702   -14.780 1.00 93.91 68  C 1 
ATOM 3225 C CD2 . PHE C 3 68  ? 12.038  1.299   -13.008 1.00 93.73 68  C 1 
ATOM 3226 C CE1 . PHE C 3 68  ? 10.320  3.338   -13.881 1.00 92.83 68  C 1 
ATOM 3227 C CE2 . PHE C 3 68  ? 11.158  1.913   -12.101 1.00 92.70 68  C 1 
ATOM 3228 C CZ  . PHE C 3 68  ? 10.297  2.940   -12.537 1.00 94.56 68  C 1 
ATOM 3229 N N   . ILE C 3 69  ? 13.533  -0.952  -17.992 1.00 97.97 69  C 1 
ATOM 3230 C CA  . ILE C 3 69  ? 14.519  -0.994  -19.067 1.00 97.90 69  C 1 
ATOM 3231 C C   . ILE C 3 69  ? 14.769  0.452   -19.481 1.00 97.87 69  C 1 
ATOM 3232 O O   . ILE C 3 69  ? 13.832  1.160   -19.850 1.00 96.86 69  C 1 
ATOM 3233 C CB  . ILE C 3 69  ? 14.045  -1.862  -20.240 1.00 97.45 69  C 1 
ATOM 3234 C CG1 . ILE C 3 69  ? 13.712  -3.302  -19.766 1.00 95.69 69  C 1 
ATOM 3235 C CG2 . ILE C 3 69  ? 15.119  -1.875  -21.343 1.00 95.94 69  C 1 
ATOM 3236 C CD1 . ILE C 3 69  ? 13.081  -4.178  -20.844 1.00 89.43 69  C 1 
ATOM 3237 N N   . LEU C 3 70  ? 16.020  0.899   -19.345 1.00 97.04 70  C 1 
ATOM 3238 C CA  . LEU C 3 70  ? 16.445  2.266   -19.599 1.00 96.90 70  C 1 
ATOM 3239 C C   . LEU C 3 70  ? 16.950  2.397   -21.042 1.00 96.86 70  C 1 
ATOM 3240 O O   . LEU C 3 70  ? 17.352  1.395   -21.633 1.00 95.22 70  C 1 
ATOM 3241 C CB  . LEU C 3 70  ? 17.523  2.653   -18.570 1.00 96.30 70  C 1 
ATOM 3242 C CG  . LEU C 3 70  ? 17.107  2.491   -17.095 1.00 95.87 70  C 1 
ATOM 3243 C CD1 . LEU C 3 70  ? 18.288  2.820   -16.171 1.00 93.59 70  C 1 
ATOM 3244 C CD2 . LEU C 3 70  ? 15.938  3.401   -16.715 1.00 92.95 70  C 1 
ATOM 3245 N N   . PRO C 3 71  ? 16.948  3.625   -21.610 1.00 96.69 71  C 1 
ATOM 3246 C CA  . PRO C 3 71  ? 17.550  3.865   -22.914 1.00 96.05 71  C 1 
ATOM 3247 C C   . PRO C 3 71  ? 19.050  3.568   -22.910 1.00 95.77 71  C 1 
ATOM 3248 O O   . PRO C 3 71  ? 19.755  3.901   -21.953 1.00 93.07 71  C 1 
ATOM 3249 C CB  . PRO C 3 71  ? 17.290  5.343   -23.241 1.00 94.66 71  C 1 
ATOM 3250 C CG  . PRO C 3 71  ? 16.146  5.738   -22.319 1.00 92.10 71  C 1 
ATOM 3251 C CD  . PRO C 3 71  ? 16.352  4.848   -21.096 1.00 95.58 71  C 1 
ATOM 3252 N N   . ASP C 3 72  ? 19.564  3.014   -24.009 1.00 95.64 72  C 1 
ATOM 3253 C CA  . ASP C 3 72  ? 20.993  2.696   -24.153 1.00 94.96 72  C 1 
ATOM 3254 C C   . ASP C 3 72  ? 21.874  3.949   -24.138 1.00 94.60 72  C 1 
ATOM 3255 O O   . ASP C 3 72  ? 23.000  3.919   -23.638 1.00 89.96 72  C 1 
ATOM 3256 C CB  . ASP C 3 72  ? 21.209  1.911   -25.459 1.00 92.41 72  C 1 
ATOM 3257 C CG  . ASP C 3 72  ? 20.479  0.572   -25.473 1.00 81.30 72  C 1 
ATOM 3258 O OD1 . ASP C 3 72  ? 20.152  0.071   -24.376 1.00 72.56 72  C 1 
ATOM 3259 O OD2 . ASP C 3 72  ? 20.237  0.056   -26.580 1.00 72.82 72  C 1 
ATOM 3260 N N   . SER C 3 73  ? 21.338  5.084   -24.603 1.00 94.58 73  C 1 
ATOM 3261 C CA  . SER C 3 73  ? 21.990  6.393   -24.609 1.00 94.15 73  C 1 
ATOM 3262 C C   . SER C 3 73  ? 22.078  7.054   -23.231 1.00 94.39 73  C 1 
ATOM 3263 O O   . SER C 3 73  ? 22.760  8.067   -23.091 1.00 90.14 73  C 1 
ATOM 3264 C CB  . SER C 3 73  ? 21.241  7.324   -25.568 1.00 92.32 73  C 1 
ATOM 3265 O OG  . SER C 3 73  ? 19.882  7.433   -25.176 1.00 83.43 73  C 1 
ATOM 3266 N N   . LEU C 3 74  ? 21.398  6.533   -22.195 1.00 93.54 74  C 1 
ATOM 3267 C CA  . LEU C 3 74  ? 21.326  7.185   -20.889 1.00 93.65 74  C 1 
ATOM 3268 C C   . LEU C 3 74  ? 22.708  7.260   -20.212 1.00 93.55 74  C 1 
ATOM 3269 O O   . LEU C 3 74  ? 23.310  6.212   -19.950 1.00 89.92 74  C 1 
ATOM 3270 C CB  . LEU C 3 74  ? 20.297  6.448   -20.019 1.00 91.94 74  C 1 
ATOM 3271 C CG  . LEU C 3 74  ? 19.925  7.223   -18.739 1.00 91.57 74  C 1 
ATOM 3272 C CD1 . LEU C 3 74  ? 19.044  8.431   -19.052 1.00 86.05 74  C 1 
ATOM 3273 C CD2 . LEU C 3 74  ? 19.155  6.313   -17.796 1.00 85.20 74  C 1 
ATOM 3274 N N   . PRO C 3 75  ? 23.209  8.457   -19.846 1.00 92.66 75  C 1 
ATOM 3275 C CA  . PRO C 3 75  ? 24.514  8.612   -19.211 1.00 92.39 75  C 1 
ATOM 3276 C C   . PRO C 3 75  ? 24.436  8.251   -17.718 1.00 92.56 75  C 1 
ATOM 3277 O O   . PRO C 3 75  ? 24.233  9.104   -16.858 1.00 88.46 75  C 1 
ATOM 3278 C CB  . PRO C 3 75  ? 24.909  10.068  -19.481 1.00 90.40 75  C 1 
ATOM 3279 C CG  . PRO C 3 75  ? 23.564  10.805  -19.497 1.00 88.63 75  C 1 
ATOM 3280 C CD  . PRO C 3 75  ? 22.622  9.777   -20.124 1.00 91.65 75  C 1 
ATOM 3281 N N   . LEU C 3 76  ? 24.606  6.978   -17.396 1.00 92.97 76  C 1 
ATOM 3282 C CA  . LEU C 3 76  ? 24.463  6.481   -16.032 1.00 92.57 76  C 1 
ATOM 3283 C C   . LEU C 3 76  ? 25.428  7.147   -15.054 1.00 92.01 76  C 1 
ATOM 3284 O O   . LEU C 3 76  ? 24.988  7.570   -13.986 1.00 87.93 76  C 1 
ATOM 3285 C CB  . LEU C 3 76  ? 24.652  4.949   -15.985 1.00 90.30 76  C 1 
ATOM 3286 C CG  . LEU C 3 76  ? 23.566  4.137   -16.698 1.00 90.00 76  C 1 
ATOM 3287 C CD1 . LEU C 3 76  ? 23.850  2.639   -16.498 1.00 85.64 76  C 1 
ATOM 3288 C CD2 . LEU C 3 76  ? 22.160  4.405   -16.150 1.00 85.21 76  C 1 
ATOM 3289 N N   . ASP C 3 77  ? 26.689  7.294   -15.408 1.00 91.41 77  C 1 
ATOM 3290 C CA  . ASP C 3 77  ? 27.709  7.878   -14.530 1.00 91.21 77  C 1 
ATOM 3291 C C   . ASP C 3 77  ? 27.330  9.292   -14.089 1.00 91.60 77  C 1 
ATOM 3292 O O   . ASP C 3 77  ? 27.236  9.573   -12.899 1.00 86.95 77  C 1 
ATOM 3293 C CB  . ASP C 3 77  ? 29.078  7.837   -15.229 1.00 88.61 77  C 1 
ATOM 3294 C CG  . ASP C 3 77  ? 29.541  6.390   -15.361 1.00 82.74 77  C 1 
ATOM 3295 O OD1 . ASP C 3 77  ? 29.784  5.768   -14.317 1.00 73.37 77  C 1 
ATOM 3296 O OD2 . ASP C 3 77  ? 29.547  5.835   -16.474 1.00 73.08 77  C 1 
ATOM 3297 N N   . THR C 3 78  ? 26.967  10.162  -15.022 1.00 92.46 78  C 1 
ATOM 3298 C CA  . THR C 3 78  ? 26.557  11.548  -14.741 1.00 92.41 78  C 1 
ATOM 3299 C C   . THR C 3 78  ? 25.313  11.612  -13.855 1.00 92.49 78  C 1 
ATOM 3300 O O   . THR C 3 78  ? 25.209  12.455  -12.968 1.00 87.77 78  C 1 
ATOM 3301 C CB  . THR C 3 78  ? 26.262  12.282  -16.058 1.00 90.58 78  C 1 
ATOM 3302 O OG1 . THR C 3 78  ? 27.272  12.026  -17.013 1.00 78.52 78  C 1 
ATOM 3303 C CG2 . THR C 3 78  ? 26.197  13.794  -15.876 1.00 75.93 78  C 1 
ATOM 3304 N N   . LEU C 3 79  ? 24.340  10.726  -14.064 1.00 91.82 79  C 1 
ATOM 3305 C CA  . LEU C 3 79  ? 23.098  10.718  -13.295 1.00 91.52 79  C 1 
ATOM 3306 C C   . LEU C 3 79  ? 23.273  10.134  -11.885 1.00 91.25 79  C 1 
ATOM 3307 O O   . LEU C 3 79  ? 22.510  10.489  -10.979 1.00 86.74 79  C 1 
ATOM 3308 C CB  . LEU C 3 79  ? 22.028  9.955   -14.073 1.00 90.64 79  C 1 
ATOM 3309 C CG  . LEU C 3 79  ? 21.558  10.663  -15.359 1.00 89.91 79  C 1 
ATOM 3310 C CD1 . LEU C 3 79  ? 20.609  9.742   -16.118 1.00 84.32 79  C 1 
ATOM 3311 C CD2 . LEU C 3 79  ? 20.816  11.965  -15.064 1.00 83.42 79  C 1 
ATOM 3312 N N   . LEU C 3 80  ? 24.264  9.263   -11.687 1.00 91.11 80  C 1 
ATOM 3313 C CA  . LEU C 3 80  ? 24.539  8.606   -10.416 1.00 89.22 80  C 1 
ATOM 3314 C C   . LEU C 3 80  ? 25.389  9.461   -9.472  1.00 87.49 80  C 1 
ATOM 3315 O O   . LEU C 3 80  ? 25.121  9.442   -8.275  1.00 79.94 80  C 1 
ATOM 3316 C CB  . LEU C 3 80  ? 25.181  7.233   -10.679 1.00 87.03 80  C 1 
ATOM 3317 C CG  . LEU C 3 80  ? 24.196  6.184   -11.238 1.00 88.29 80  C 1 
ATOM 3318 C CD1 . LEU C 3 80  ? 24.960  4.938   -11.685 1.00 82.58 80  C 1 
ATOM 3319 C CD2 . LEU C 3 80  ? 23.154  5.748   -10.205 1.00 82.00 80  C 1 
ATOM 3320 N N   . VAL C 3 81  ? 26.319  10.276  -9.972  1.00 86.50 81  C 1 
ATOM 3321 C CA  . VAL C 3 81  ? 27.180  11.153  -9.145  1.00 83.96 81  C 1 
ATOM 3322 C C   . VAL C 3 81  ? 26.356  12.051  -8.217  1.00 80.80 81  C 1 
ATOM 3323 O O   . VAL C 3 81  ? 26.556  12.084  -7.006  1.00 69.42 81  C 1 
ATOM 3324 C CB  . VAL C 3 81  ? 28.101  12.004  -10.039 1.00 79.15 81  C 1 
ATOM 3325 C CG1 . VAL C 3 81  ? 28.884  13.054  -9.234  1.00 70.68 81  C 1 
ATOM 3326 C CG2 . VAL C 3 81  ? 29.131  11.131  -10.750 1.00 73.12 81  C 1 
ATOM 3327 N N   . ASP C 3 82  ? 25.343  12.736  -8.747  1.00 72.48 82  C 1 
ATOM 3328 C CA  . ASP C 3 82  ? 24.500  13.651  -7.965  1.00 69.04 82  C 1 
ATOM 3329 C C   . ASP C 3 82  ? 23.532  12.971  -6.972  1.00 69.30 82  C 1 
ATOM 3330 O O   . ASP C 3 82  ? 22.777  13.647  -6.266  1.00 61.33 82  C 1 
ATOM 3331 C CB  . ASP C 3 82  ? 23.632  14.437  -8.927  1.00 59.82 82  C 1 
ATOM 3332 C CG  . ASP C 3 82  ? 24.236  15.667  -9.569  1.00 54.08 82  C 1 
ATOM 3333 O OD1 . ASP C 3 82  ? 25.289  16.162  -9.120  1.00 48.12 82  C 1 
ATOM 3334 O OD2 . ASP C 3 82  ? 23.482  16.161  -10.443 1.00 47.30 82  C 1 
ATOM 3335 N N   . VAL C 3 83  ? 23.445  11.658  -6.987  1.00 69.82 83  C 1 
ATOM 3336 C CA  . VAL C 3 83  ? 22.536  10.918  -6.100  1.00 66.58 83  C 1 
ATOM 3337 C C   . VAL C 3 83  ? 23.140  10.755  -4.712  1.00 69.34 83  C 1 
ATOM 3338 O O   . VAL C 3 83  ? 22.392  10.543  -3.749  1.00 61.46 83  C 1 
ATOM 3339 C CB  . VAL C 3 83  ? 22.109  9.572   -6.694  1.00 57.57 83  C 1 
ATOM 3340 C CG1 . VAL C 3 83  ? 21.102  8.830   -5.803  1.00 54.10 83  C 1 
ATOM 3341 C CG2 . VAL C 3 83  ? 21.421  9.753   -8.052  1.00 56.56 83  C 1 
ATOM 3342 N N   . GLU C 3 84  ? 24.452  10.905  -4.574  1.00 63.61 84  C 1 
ATOM 3343 C CA  . GLU C 3 84  ? 25.038  11.071  -3.259  1.00 62.13 84  C 1 
ATOM 3344 C C   . GLU C 3 84  ? 24.345  12.239  -2.561  1.00 62.19 84  C 1 
ATOM 3345 O O   . GLU C 3 84  ? 24.165  13.317  -3.139  1.00 54.64 84  C 1 
ATOM 3346 C CB  . GLU C 3 84  ? 26.548  11.258  -3.309  1.00 54.04 84  C 1 
ATOM 3347 C CG  . GLU C 3 84  ? 27.228  9.947   -3.731  1.00 48.46 84  C 1 
ATOM 3348 C CD  . GLU C 3 84  ? 28.690  9.879   -3.281  1.00 43.22 84  C 1 
ATOM 3349 O OE1 . GLU C 3 84  ? 29.160  8.734   -3.124  1.00 39.49 84  C 1 
ATOM 3350 O OE2 . GLU C 3 84  ? 29.283  10.953  -3.054  1.00 39.13 84  C 1 
ATOM 3351 N N   . PRO C 3 85  ? 23.851  12.032  -1.325  1.00 49.51 85  C 1 
ATOM 3352 C CA  . PRO C 3 85  ? 23.251  13.111  -0.585  1.00 48.15 85  C 1 
ATOM 3353 C C   . PRO C 3 85  ? 24.328  14.178  -0.419  1.00 49.36 85  C 1 
ATOM 3354 O O   . PRO C 3 85  ? 25.254  13.975  0.356   1.00 46.79 85  C 1 
ATOM 3355 C CB  . PRO C 3 85  ? 22.777  12.498  0.737   1.00 42.87 85  C 1 
ATOM 3356 C CG  . PRO C 3 85  ? 23.677  11.274  0.920   1.00 42.76 85  C 1 
ATOM 3357 C CD  . PRO C 3 85  ? 23.995  10.842  -0.506  1.00 43.94 85  C 1 
ATOM 3358 N N   . LYS C 3 86  ? 24.206  15.305  -1.119  1.00 46.52 86  C 1 
ATOM 3359 C CA  . LYS C 3 86  ? 24.977  16.495  -0.780  1.00 45.86 86  C 1 
ATOM 3360 C C   . LYS C 3 86  ? 24.758  16.689  0.705   1.00 45.37 86  C 1 
ATOM 3361 O O   . LYS C 3 86  ? 23.630  16.961  1.123   1.00 42.34 86  C 1 
ATOM 3362 C CB  . LYS C 3 86  ? 24.534  17.744  -1.576  1.00 40.92 86  C 1 
ATOM 3363 C CG  . LYS C 3 86  ? 25.270  17.834  -2.916  1.00 37.19 86  C 1 
ATOM 3364 C CD  . LYS C 3 86  ? 24.961  19.129  -3.679  1.00 34.81 86  C 1 
ATOM 3365 C CE  . LYS C 3 86  ? 25.815  19.159  -4.952  1.00 29.64 86  C 1 
ATOM 3366 N NZ  . LYS C 3 86  ? 25.564  20.321  -5.838  1.00 27.82 86  C 1 
ATOM 3367 N N   . VAL C 3 87  ? 25.806  16.478  1.500   1.00 40.58 87  C 1 
ATOM 3368 C CA  . VAL C 3 87  ? 25.837  16.810  2.916   1.00 39.44 87  C 1 
ATOM 3369 C C   . VAL C 3 87  ? 25.306  18.231  2.970   1.00 40.02 87  C 1 
ATOM 3370 O O   . VAL C 3 87  ? 25.852  19.117  2.320   1.00 37.42 87  C 1 
ATOM 3371 C CB  . VAL C 3 87  ? 27.255  16.703  3.504   1.00 34.65 87  C 1 
ATOM 3372 C CG1 . VAL C 3 87  ? 27.253  17.074  4.992   1.00 30.12 87  C 1 
ATOM 3373 C CG2 . VAL C 3 87  ? 27.783  15.264  3.373   1.00 32.08 87  C 1 
ATOM 3374 N N   . LYS C 3 88  ? 24.149  18.428  3.622   1.00 41.84 88  C 1 
ATOM 3375 C CA  . LYS C 3 88  ? 23.651  19.785  3.812   1.00 42.08 88  C 1 
ATOM 3376 C C   . LYS C 3 88  ? 24.729  20.482  4.620   1.00 41.78 88  C 1 
ATOM 3377 O O   . LYS C 3 88  ? 24.775  20.302  5.829   1.00 38.54 88  C 1 
ATOM 3378 C CB  . LYS C 3 88  ? 22.309  19.823  4.559   1.00 37.98 88  C 1 
ATOM 3379 C CG  . LYS C 3 88  ? 21.088  19.707  3.630   1.00 35.88 88  C 1 
ATOM 3380 C CD  . LYS C 3 88  ? 19.814  19.889  4.472   1.00 32.89 88  C 1 
ATOM 3381 C CE  . LYS C 3 88  ? 18.563  19.902  3.600   1.00 28.98 88  C 1 
ATOM 3382 N NZ  . LYS C 3 88  ? 17.332  20.118  4.421   1.00 26.50 88  C 1 
ATOM 3383 N N   . SER C 3 89  ? 25.586  21.236  3.956   1.00 41.34 89  C 1 
ATOM 3384 C CA  . SER C 3 89  ? 26.449  22.202  4.608   1.00 39.66 89  C 1 
ATOM 3385 C C   . SER C 3 89  ? 25.521  22.974  5.534   1.00 39.07 89  C 1 
ATOM 3386 O O   . SER C 3 89  ? 24.520  23.533  5.077   1.00 35.84 89  C 1 
ATOM 3387 C CB  . SER C 3 89  ? 27.115  23.120  3.584   1.00 34.98 89  C 1 
ATOM 3388 O OG  . SER C 3 89  ? 27.778  24.173  4.255   1.00 33.46 89  C 1 
ATOM 3389 N N   . LYS C 3 90  ? 25.786  22.899  6.839   1.00 39.94 90  C 1 
ATOM 3390 C CA  . LYS C 3 90  ? 25.110  23.744  7.805   1.00 39.50 90  C 1 
ATOM 3391 C C   . LYS C 3 90  ? 25.372  25.165  7.322   1.00 37.89 90  C 1 
ATOM 3392 O O   . LYS C 3 90  ? 26.467  25.680  7.542   1.00 35.07 90  C 1 
ATOM 3393 C CB  . LYS C 3 90  ? 25.654  23.537  9.232   1.00 35.65 90  C 1 
ATOM 3394 C CG  . LYS C 3 90  ? 24.994  22.388  10.014  1.00 34.89 90  C 1 
ATOM 3395 C CD  . LYS C 3 90  ? 25.592  22.297  11.431  1.00 32.37 90  C 1 
ATOM 3396 C CE  . LYS C 3 90  ? 24.903  21.227  12.281  1.00 28.45 90  C 1 
ATOM 3397 N NZ  . LYS C 3 90  ? 25.526  21.061  13.621  1.00 26.00 90  C 1 
ATOM 3398 N N   . LYS C 3 91  ? 24.426  25.775  6.643   1.00 37.53 91  C 1 
ATOM 3399 C CA  . LYS C 3 91  ? 24.402  27.228  6.566   1.00 37.26 91  C 1 
ATOM 3400 C C   . LYS C 3 91  ? 24.448  27.656  8.021   1.00 35.39 91  C 1 
ATOM 3401 O O   . LYS C 3 91  ? 23.493  27.393  8.752   1.00 33.04 91  C 1 
ATOM 3402 C CB  . LYS C 3 91  ? 23.153  27.769  5.861   1.00 34.73 91  C 1 
ATOM 3403 C CG  . LYS C 3 91  ? 23.383  27.947  4.356   1.00 34.06 91  C 1 
ATOM 3404 C CD  . LYS C 3 91  ? 22.197  28.666  3.696   1.00 32.81 91  C 1 
ATOM 3405 C CE  . LYS C 3 91  ? 22.523  28.983  2.228   1.00 29.77 91  C 1 
ATOM 3406 N NZ  . LYS C 3 91  ? 21.452  29.757  1.566   1.00 27.36 91  C 1 
ATOM 3407 N N   . ARG C 3 92  ? 25.589  28.196  8.457   1.00 38.63 92  C 1 
ATOM 3408 C CA  . ARG C 3 92  ? 25.677  28.905  9.722   1.00 39.36 92  C 1 
ATOM 3409 C C   . ARG C 3 92  ? 24.506  29.882  9.686   1.00 37.17 92  C 1 
ATOM 3410 O O   . ARG C 3 92  ? 24.492  30.762  8.835   1.00 35.00 92  C 1 
ATOM 3411 C CB  . ARG C 3 92  ? 27.017  29.650  9.860   1.00 35.01 92  C 1 
ATOM 3412 C CG  . ARG C 3 92  ? 28.184  28.740  10.311  1.00 34.78 92  C 1 
ATOM 3413 C CD  . ARG C 3 92  ? 29.482  29.559  10.448  1.00 33.28 92  C 1 
ATOM 3414 N NE  . ARG C 3 92  ? 30.572  28.768  11.063  1.00 31.43 92  C 1 
ATOM 3415 C CZ  . ARG C 3 92  ? 31.836  29.164  11.245  1.00 29.96 92  C 1 
ATOM 3416 N NH1 . ARG C 3 92  ? 32.247  30.333  10.860  1.00 27.23 92  C 1 
ATOM 3417 N NH2 . ARG C 3 92  ? 32.688  28.374  11.833  1.00 28.83 92  C 1 
ATOM 3418 N N   . GLU C 3 93  ? 23.501  29.674  10.535  1.00 33.00 93  C 1 
ATOM 3419 C CA  . GLU C 3 93  ? 22.586  30.758  10.846  1.00 35.09 93  C 1 
ATOM 3420 C C   . GLU C 3 93  ? 23.486  31.894  11.300  1.00 34.56 93  C 1 
ATOM 3421 O O   . GLU C 3 93  ? 24.206  31.757  12.292  1.00 33.92 93  C 1 
ATOM 3422 C CB  . GLU C 3 93  ? 21.574  30.365  11.917  1.00 34.68 93  C 1 
ATOM 3423 C CG  . GLU C 3 93  ? 20.353  29.648  11.316  1.00 33.54 93  C 1 
ATOM 3424 C CD  . GLU C 3 93  ? 19.284  29.320  12.358  1.00 31.28 93  C 1 
ATOM 3425 O OE1 . GLU C 3 93  ? 18.099  29.295  11.971  1.00 29.34 93  C 1 
ATOM 3426 O OE2 . GLU C 3 93  ? 19.654  29.063  13.522  1.00 30.84 93  C 1 
ATOM 3427 N N   . ALA C 3 94  ? 23.539  32.950  10.515  1.00 32.58 94  C 1 
ATOM 3428 C CA  . ALA C 3 94  ? 24.211  34.161  10.926  1.00 34.92 94  C 1 
ATOM 3429 C C   . ALA C 3 94  ? 23.461  34.601  12.184  1.00 34.30 94  C 1 
ATOM 3430 O O   . ALA C 3 94  ? 22.312  35.018  12.106  1.00 32.87 94  C 1 
ATOM 3431 C CB  . ALA C 3 94  ? 24.147  35.185  9.792   1.00 31.96 94  C 1 
ATOM 3432 N N   . VAL C 3 95  ? 24.102  34.420  13.344  1.00 35.50 95  C 1 
ATOM 3433 C CA  . VAL C 3 95  ? 23.596  34.918  14.618  1.00 36.20 95  C 1 
ATOM 3434 C C   . VAL C 3 95  ? 23.419  36.411  14.396  1.00 35.86 95  C 1 
ATOM 3435 O O   . VAL C 3 95  ? 24.404  37.126  14.226  1.00 34.23 95  C 1 
ATOM 3436 C CB  . VAL C 3 95  ? 24.571  34.620  15.768  1.00 32.45 95  C 1 
ATOM 3437 C CG1 . VAL C 3 95  ? 24.052  35.193  17.095  1.00 29.84 95  C 1 
ATOM 3438 C CG2 . VAL C 3 95  ? 24.764  33.106  15.937  1.00 33.00 95  C 1 
ATOM 3439 N N   . ALA C 3 96  ? 22.165  36.848  14.272  1.00 37.15 96  C 1 
ATOM 3440 C CA  . ALA C 3 96  ? 21.860  38.249  14.086  1.00 38.40 96  C 1 
ATOM 3441 C C   . ALA C 3 96  ? 22.471  38.983  15.279  1.00 37.83 96  C 1 
ATOM 3442 O O   . ALA C 3 96  ? 22.067  38.763  16.421  1.00 36.30 96  C 1 
ATOM 3443 C CB  . ALA C 3 96  ? 20.341  38.435  13.975  1.00 35.50 96  C 1 
ATOM 3444 N N   . GLY C 3 97  ? 23.515  39.784  15.023  1.00 37.79 97  C 1 
ATOM 3445 C CA  . GLY C 3 97  ? 24.278  40.469  16.050  1.00 40.10 97  C 1 
ATOM 3446 C C   . GLY C 3 97  ? 23.318  41.280  16.907  1.00 39.80 97  C 1 
ATOM 3447 O O   . GLY C 3 97  ? 22.587  42.123  16.399  1.00 37.42 97  C 1 
ATOM 3448 N N   . ARG C 3 98  ? 23.292  40.980  18.190  1.00 41.35 98  C 1 
ATOM 3449 C CA  . ARG C 3 98  ? 22.450  41.653  19.181  1.00 44.01 98  C 1 
ATOM 3450 C C   . ARG C 3 98  ? 22.835  43.130  19.186  1.00 42.32 98  C 1 
ATOM 3451 O O   . ARG C 3 98  ? 23.826  43.495  19.803  1.00 38.26 98  C 1 
ATOM 3452 C CB  . ARG C 3 98  ? 22.639  40.962  20.549  1.00 39.16 98  C 1 
ATOM 3453 C CG  . ARG C 3 98  ? 21.509  41.213  21.541  1.00 38.00 98  C 1 
ATOM 3454 C CD  . ARG C 3 98  ? 21.796  40.427  22.831  1.00 35.45 98  C 1 
ATOM 3455 N NE  . ARG C 3 98  ? 20.635  40.372  23.737  1.00 34.16 98  C 1 
ATOM 3456 C CZ  . ARG C 3 98  ? 20.587  39.750  24.913  1.00 31.54 98  C 1 
ATOM 3457 N NH1 . ARG C 3 98  ? 21.629  39.160  25.412  1.00 30.18 98  C 1 
ATOM 3458 N NH2 . ARG C 3 98  ? 19.480  39.721  25.605  1.00 31.79 98  C 1 
ATOM 3459 N N   . GLY C 3 99  ? 22.111  43.965  18.461  1.00 34.22 99  C 1 
ATOM 3460 C CA  . GLY C 3 99  ? 22.396  45.384  18.303  1.00 37.59 99  C 1 
ATOM 3461 C C   . GLY C 3 99  ? 22.496  46.020  19.688  1.00 36.70 99  C 1 
ATOM 3462 O O   . GLY C 3 99  ? 21.581  45.901  20.490  1.00 33.35 99  C 1 
ATOM 3463 N N   . ARG C 3 100 ? 23.619  46.650  19.979  1.00 40.69 100 C 1 
ATOM 3464 C CA  . ARG C 3 100 ? 23.850  47.367  21.239  1.00 43.20 100 C 1 
ATOM 3465 C C   . ARG C 3 100 ? 22.774  48.445  21.385  1.00 40.74 100 C 1 
ATOM 3466 O O   . ARG C 3 100 ? 22.853  49.480  20.734  1.00 36.39 100 C 1 
ATOM 3467 C CB  . ARG C 3 100 ? 25.254  47.996  21.275  1.00 38.89 100 C 1 
ATOM 3468 C CG  . ARG C 3 100 ? 26.341  47.037  21.789  1.00 37.27 100 C 1 
ATOM 3469 C CD  . ARG C 3 100 ? 27.706  47.758  21.794  1.00 34.21 100 C 1 
ATOM 3470 N NE  . ARG C 3 100 ? 28.752  46.987  22.492  1.00 32.83 100 C 1 
ATOM 3471 C CZ  . ARG C 3 100 ? 30.046  47.292  22.562  1.00 30.39 100 C 1 
ATOM 3472 N NH1 . ARG C 3 100 ? 30.538  48.333  21.949  1.00 29.12 100 C 1 
ATOM 3473 N NH2 . ARG C 3 100 ? 30.867  46.551  23.249  1.00 30.31 100 C 1 
ATOM 3474 N N   . GLY C 3 101 ? 21.806  48.251  22.248  1.00 36.40 101 C 1 
ATOM 3475 C CA  . GLY C 3 101 ? 20.812  49.244  22.616  1.00 39.89 101 C 1 
ATOM 3476 C C   . GLY C 3 101 ? 21.520  50.469  23.185  1.00 38.64 101 C 1 
ATOM 3477 O O   . GLY C 3 101 ? 22.126  50.397  24.246  1.00 35.38 101 C 1 
ATOM 3478 N N   . ARG C 3 102 ? 21.475  51.535  22.437  1.00 41.27 102 C 1 
ATOM 3479 C CA  . ARG C 3 102 ? 22.149  52.780  22.812  1.00 43.13 102 C 1 
ATOM 3480 C C   . ARG C 3 102 ? 21.452  53.350  24.053  1.00 39.70 102 C 1 
ATOM 3481 O O   . ARG C 3 102 ? 20.287  53.723  23.982  1.00 35.79 102 C 1 
ATOM 3482 C CB  . ARG C 3 102 ? 22.155  53.743  21.612  1.00 39.51 102 C 1 
ATOM 3483 C CG  . ARG C 3 102 ? 23.364  54.692  21.595  1.00 38.27 102 C 1 
ATOM 3484 C CD  . ARG C 3 102 ? 23.334  55.539  20.311  1.00 34.94 102 C 1 
ATOM 3485 N NE  . ARG C 3 102 ? 24.580  56.301  20.107  1.00 33.22 102 C 1 
ATOM 3486 C CZ  . ARG C 3 102 ? 24.872  57.085  19.067  1.00 31.11 102 C 1 
ATOM 3487 N NH1 . ARG C 3 102 ? 24.004  57.289  18.111  1.00 29.98 102 C 1 
ATOM 3488 N NH2 . ARG C 3 102 ? 26.033  57.669  18.978  1.00 31.06 102 C 1 
ATOM 3489 N N   . GLY C 3 103 ? 22.163  53.446  25.198  1.00 36.74 103 C 1 
ATOM 3490 C CA  . GLY C 3 103 ? 21.639  53.934  26.465  1.00 39.58 103 C 1 
ATOM 3491 C C   . GLY C 3 103 ? 21.165  55.375  26.336  1.00 38.13 103 C 1 
ATOM 3492 O O   . GLY C 3 103 ? 21.948  56.267  26.029  1.00 34.96 103 C 1 
ATOM 3493 N N   . ARG C 3 104 ? 19.866  55.581  26.543  1.00 39.76 104 C 1 
ATOM 3494 C CA  . ARG C 3 104 ? 19.282  56.924  26.477  1.00 42.31 104 C 1 
ATOM 3495 C C   . ARG C 3 104 ? 19.745  57.729  27.693  1.00 38.64 104 C 1 
ATOM 3496 O O   . ARG C 3 104 ? 19.523  57.316  28.828  1.00 34.59 104 C 1 
ATOM 3497 C CB  . ARG C 3 104 ? 17.754  56.818  26.343  1.00 38.87 104 C 1 
ATOM 3498 C CG  . ARG C 3 104 ? 17.143  58.016  25.593  1.00 37.61 104 C 1 
ATOM 3499 C CD  . ARG C 3 104 ? 15.635  57.804  25.408  1.00 34.31 104 C 1 
ATOM 3500 N NE  . ARG C 3 104 ? 15.036  58.821  24.513  1.00 32.50 104 C 1 
ATOM 3501 C CZ  . ARG C 3 104 ? 13.744  58.906  24.170  1.00 30.92 104 C 1 
ATOM 3502 N NH1 . ARG C 3 104 ? 12.864  58.071  24.653  1.00 29.75 104 C 1 
ATOM 3503 N NH2 . ARG C 3 104 ? 13.346  59.834  23.350  1.00 31.16 104 C 1 
ATOM 3504 N N   . GLY C 3 105 ? 20.420  58.872  27.482  1.00 34.72 105 C 1 
ATOM 3505 C CA  . GLY C 3 105 ? 21.158  59.622  28.492  1.00 37.97 105 C 1 
ATOM 3506 C C   . GLY C 3 105 ? 20.317  60.400  29.509  1.00 36.43 105 C 1 
ATOM 3507 O O   . GLY C 3 105 ? 19.105  60.569  29.389  1.00 33.38 105 C 1 
ATOM 3508 N N   . ARG C 3 106 ? 21.019  60.896  30.527  1.00 37.37 106 C 1 
ATOM 3509 C CA  . ARG C 3 106 ? 20.533  61.709  31.652  1.00 40.63 106 C 1 
ATOM 3510 C C   . ARG C 3 106 ? 19.990  63.067  31.189  1.00 36.84 106 C 1 
ATOM 3511 O O   . ARG C 3 106 ? 20.731  64.041  31.134  1.00 33.29 106 C 1 
ATOM 3512 C CB  . ARG C 3 106 ? 21.705  61.964  32.636  1.00 37.68 106 C 1 
ATOM 3513 C CG  . ARG C 3 106 ? 21.913  60.902  33.720  1.00 36.48 106 C 1 
ATOM 3514 C CD  . ARG C 3 106 ? 23.150  61.308  34.537  1.00 33.70 106 C 1 
ATOM 3515 N NE  . ARG C 3 106 ? 23.277  60.527  35.802  1.00 32.31 106 C 1 
ATOM 3516 C CZ  . ARG C 3 106 ? 24.320  60.549  36.633  1.00 30.62 106 C 1 
ATOM 3517 N NH1 . ARG C 3 106 ? 25.386  61.249  36.372  1.00 29.70 106 C 1 
ATOM 3518 N NH2 . ARG C 3 106 ? 24.293  59.859  37.738  1.00 31.12 106 C 1 
ATOM 3519 N N   . GLY C 3 107 ? 18.705  63.227  30.956  1.00 33.53 107 C 1 
ATOM 3520 C CA  . GLY C 3 107 ? 18.078  64.538  30.786  1.00 37.67 107 C 1 
ATOM 3521 C C   . GLY C 3 107 ? 18.109  65.338  32.090  1.00 36.11 107 C 1 
ATOM 3522 O O   . GLY C 3 107 ? 17.283  65.118  32.967  1.00 33.35 107 C 1 
ATOM 3523 N N   . ARG C 3 108 ? 19.058  66.259  32.252  1.00 36.47 108 C 1 
ATOM 3524 C CA  . ARG C 3 108 ? 19.119  67.232  33.353  1.00 40.31 108 C 1 
ATOM 3525 C C   . ARG C 3 108 ? 18.006  68.287  33.197  1.00 36.73 108 C 1 
ATOM 3526 O O   . ARG C 3 108 ? 18.270  69.393  32.744  1.00 33.09 108 C 1 
ATOM 3527 C CB  . ARG C 3 108 ? 20.499  67.923  33.405  1.00 37.25 108 C 1 
ATOM 3528 C CG  . ARG C 3 108 ? 21.531  67.253  34.336  1.00 35.79 108 C 1 
ATOM 3529 C CD  . ARG C 3 108 ? 22.814  68.106  34.312  1.00 32.93 108 C 1 
ATOM 3530 N NE  . ARG C 3 108 ? 23.800  67.682  35.340  1.00 31.58 108 C 1 
ATOM 3531 C CZ  . ARG C 3 108 ? 25.026  68.183  35.497  1.00 29.85 108 C 1 
ATOM 3532 N NH1 . ARG C 3 108 ? 25.494  69.108  34.703  1.00 29.16 108 C 1 
ATOM 3533 N NH2 . ARG C 3 108 ? 25.795  67.758  36.458  1.00 30.55 108 C 1 
ATOM 3534 N N   . GLY C 3 109 ? 16.810  68.046  33.608  1.00 33.31 109 C 1 
ATOM 3535 C CA  . GLY C 3 109 ? 15.721  69.026  33.643  1.00 38.35 109 C 1 
ATOM 3536 C C   . GLY C 3 109 ? 15.938  70.055  34.746  1.00 37.00 109 C 1 
ATOM 3537 O O   . GLY C 3 109 ? 15.446  69.888  35.848  1.00 34.25 109 C 1 
ATOM 3538 N N   . ARG C 3 110 ? 16.690  71.100  34.458  1.00 37.56 110 C 1 
ATOM 3539 C CA  . ARG C 3 110 ? 17.025  72.179  35.405  1.00 41.94 110 C 1 
ATOM 3540 C C   . ARG C 3 110 ? 15.922  73.264  35.416  1.00 37.92 110 C 1 
ATOM 3541 O O   . ARG C 3 110 ? 16.223  74.429  35.195  1.00 34.37 110 C 1 
ATOM 3542 C CB  . ARG C 3 110 ? 18.425  72.728  35.075  1.00 39.22 110 C 1 
ATOM 3543 C CG  . ARG C 3 110 ? 19.195  73.242  36.291  1.00 37.65 110 C 1 
ATOM 3544 C CD  . ARG C 3 110 ? 20.534  73.846  35.842  1.00 34.73 110 C 1 
ATOM 3545 N NE  . ARG C 3 110 ? 21.469  74.037  36.973  1.00 33.03 110 C 1 
ATOM 3546 C CZ  . ARG C 3 110 ? 22.663  74.637  36.906  1.00 31.36 110 C 1 
ATOM 3547 N NH1 . ARG C 3 110 ? 23.096  75.183  35.796  1.00 30.52 110 C 1 
ATOM 3548 N NH2 . ARG C 3 110 ? 23.428  74.696  37.957  1.00 32.09 110 C 1 
ATOM 3549 N N   . GLY C 3 111 ? 14.698  72.958  35.647  1.00 32.64 111 C 1 
ATOM 3550 C CA  . GLY C 3 111 ? 13.575  73.904  35.630  1.00 37.95 111 C 1 
ATOM 3551 C C   . GLY C 3 111 ? 13.713  74.963  36.721  1.00 36.44 111 C 1 
ATOM 3552 O O   . GLY C 3 111 ? 13.507  74.676  37.898  1.00 33.86 111 C 1 
ATOM 3553 N N   . ARG C 3 112 ? 14.078  76.166  36.335  1.00 37.29 112 C 1 
ATOM 3554 C CA  . ARG C 3 112 ? 14.527  77.225  37.257  1.00 41.84 112 C 1 
ATOM 3555 C C   . ARG C 3 112 ? 13.414  78.128  37.790  1.00 37.74 112 C 1 
ATOM 3556 O O   . ARG C 3 112 ? 13.528  78.623  38.904  1.00 34.43 112 C 1 
ATOM 3557 C CB  . ARG C 3 112 ? 15.561  78.104  36.509  1.00 39.22 112 C 1 
ATOM 3558 C CG  . ARG C 3 112 ? 16.699  78.643  37.391  1.00 37.83 112 C 1 
ATOM 3559 C CD  . ARG C 3 112 ? 17.587  79.581  36.560  1.00 35.04 112 C 1 
ATOM 3560 N NE  . ARG C 3 112 ? 18.838  79.936  37.263  1.00 33.40 112 C 1 
ATOM 3561 C CZ  . ARG C 3 112 ? 19.746  80.816  36.856  1.00 31.79 112 C 1 
ATOM 3562 N NH1 . ARG C 3 112 ? 19.585  81.518  35.769  1.00 31.00 112 C 1 
ATOM 3563 N NH2 . ARG C 3 112 ? 20.837  81.010  37.542  1.00 33.01 112 C 1 
ATOM 3564 N N   . GLY C 3 113 ? 12.470  78.526  36.963  1.00 32.00 113 C 1 
ATOM 3565 C CA  . GLY C 3 113 ? 11.955  79.887  36.908  1.00 38.28 113 C 1 
ATOM 3566 C C   . GLY C 3 113 ? 11.007  80.355  38.011  1.00 36.63 113 C 1 
ATOM 3567 O O   . GLY C 3 113 ? 10.513  79.616  38.848  1.00 34.07 113 C 1 
ATOM 3568 N N   . ARG C 3 114 ? 10.780  81.645  37.985  1.00 34.07 114 C 1 
ATOM 3569 C CA  . ARG C 3 114 ? 10.647  82.594  39.104  1.00 40.93 114 C 1 
ATOM 3570 C C   . ARG C 3 114 ? 9.235   82.895  39.621  1.00 36.71 114 C 1 
ATOM 3571 O O   . ARG C 3 114 ? 9.138   83.373  40.733  1.00 33.27 114 C 1 
ATOM 3572 C CB  . ARG C 3 114 ? 11.238  83.923  38.568  1.00 38.26 114 C 1 
ATOM 3573 C CG  . ARG C 3 114 ? 12.109  84.726  39.519  1.00 36.95 114 C 1 
ATOM 3574 C CD  . ARG C 3 114 ? 12.552  86.007  38.798  1.00 34.19 114 C 1 
ATOM 3575 N NE  . ARG C 3 114 ? 13.573  86.751  39.551  1.00 32.94 114 C 1 
ATOM 3576 C CZ  . ARG C 3 114 ? 14.125  87.902  39.183  1.00 31.59 114 C 1 
ATOM 3577 N NH1 . ARG C 3 114 ? 13.767  88.526  38.095  1.00 30.15 114 C 1 
ATOM 3578 N NH2 . ARG C 3 114 ? 15.057  88.463  39.919  1.00 32.57 114 C 1 
ATOM 3579 N N   . GLY C 3 115 ? 8.228   82.866  38.803  1.00 33.33 115 C 1 
ATOM 3580 C CA  . GLY C 3 115 ? 7.253   83.934  38.616  1.00 40.78 115 C 1 
ATOM 3581 C C   . GLY C 3 115 ? 6.486   84.423  39.840  1.00 39.51 115 C 1 
ATOM 3582 O O   . GLY C 3 115 ? 6.156   83.673  40.751  1.00 35.93 115 C 1 
ATOM 3583 N N   . GLY C 3 116 ? 6.217   85.729  39.842  1.00 33.14 116 C 1 
ATOM 3584 C CA  . GLY C 3 116 ? 5.830   86.531  40.986  1.00 40.91 116 C 1 
ATOM 3585 C C   . GLY C 3 116 ? 4.386   86.407  41.454  1.00 39.09 116 C 1 
ATOM 3586 O O   . GLY C 3 116 ? 3.514   85.916  40.744  1.00 36.30 116 C 1 
ATOM 3587 N N   . PRO C 3 117 ? 4.121   86.944  42.638  1.00 28.76 117 C 1 
ATOM 3588 C CA  . PRO C 3 117 ? 2.932   86.705  43.455  1.00 36.16 117 C 1 
ATOM 3589 C C   . PRO C 3 117 ? 1.762   87.656  43.154  1.00 36.07 117 C 1 
ATOM 3590 O O   . PRO C 3 117 ? 1.022   87.977  44.083  1.00 34.10 117 C 1 
ATOM 3591 C CB  . PRO C 3 117 ? 3.451   86.906  44.888  1.00 32.76 117 C 1 
ATOM 3592 C CG  . PRO C 3 117 ? 4.444   88.045  44.718  1.00 33.90 117 C 1 
ATOM 3593 C CD  . PRO C 3 117 ? 5.081   87.732  43.352  1.00 40.64 117 C 1 
ATOM 3594 N N   . ARG C 3 118 ? 1.650   88.198  41.936  1.00 28.94 118 C 1 
ATOM 3595 C CA  . ARG C 3 118 ? 0.842   89.422  41.765  1.00 35.74 118 C 1 
ATOM 3596 C C   . ARG C 3 118 ? -0.558  89.290  42.362  1.00 31.70 118 C 1 
ATOM 3597 O O   . ARG C 3 118 ? -1.228  88.279  42.209  1.00 29.73 118 C 1 
ATOM 3598 C CB  . ARG C 3 118 ? 0.784   89.906  40.306  1.00 33.33 118 C 1 
ATOM 3599 C CG  . ARG C 3 118 ? 1.884   90.939  40.023  1.00 31.75 118 C 1 
ATOM 3600 C CD  . ARG C 3 118 ? 1.681   91.604  38.645  1.00 29.61 118 C 1 
ATOM 3601 N NE  . ARG C 3 118 ? 2.675   92.678  38.409  1.00 28.92 118 C 1 
ATOM 3602 C CZ  . ARG C 3 118 ? 2.702   93.494  37.366  1.00 28.18 118 C 1 
ATOM 3603 N NH1 . ARG C 3 118 ? 1.822   93.405  36.401  1.00 27.47 118 C 1 
ATOM 3604 N NH2 . ARG C 3 118 ? 3.618   94.424  37.265  1.00 30.66 118 C 1 
ATOM 3605 N N   . ARG C 3 119 ? -0.931  90.387  43.093  1.00 20.85 119 C 1 
ATOM 3606 C CA  . ARG C 3 119 ? -2.242  90.747  43.606  1.00 29.89 119 C 1 
ATOM 3607 C C   . ARG C 3 119 ? -3.257  90.823  42.486  1.00 26.34 119 C 1 
ATOM 3608 O O   . ARG C 3 119 ? -2.842  91.184  41.359  1.00 22.73 119 C 1 
ATOM 3609 C CB  . ARG C 3 119 ? -2.208  92.133  44.276  1.00 28.90 119 C 1 
ATOM 3610 C CG  . ARG C 3 119 ? -1.655  92.135  45.697  1.00 27.55 119 C 1 
ATOM 3611 C CD  . ARG C 3 119 ? -1.773  93.561  46.238  1.00 25.12 119 C 1 
ATOM 3612 N NE  . ARG C 3 119 ? -1.436  93.647  47.675  1.00 24.48 119 C 1 
ATOM 3613 C CZ  . ARG C 3 119 ? -1.481  94.761  48.410  1.00 24.26 119 C 1 
ATOM 3614 N NH1 . ARG C 3 119 ? -1.811  95.910  47.902  1.00 26.61 119 C 1 
ATOM 3615 N NH2 . ARG C 3 119 ? -1.197  94.738  49.694  1.00 29.97 119 C 1 
ATOM 3616 O OXT . ARG C 3 119 ? -4.436  90.612  42.866  1.00 43.87 119 C 1 
ATOM 3617 N N   . MET D 4 1   ? 37.099  4.226   17.876  1.00 34.21 1   D 1 
ATOM 3618 C CA  . MET D 4 1   ? 35.917  3.387   18.185  1.00 36.41 1   D 1 
ATOM 3619 C C   . MET D 4 1   ? 35.134  3.204   16.898  1.00 37.63 1   D 1 
ATOM 3620 O O   . MET D 4 1   ? 34.921  4.190   16.205  1.00 35.11 1   D 1 
ATOM 3621 C CB  . MET D 4 1   ? 35.024  4.031   19.254  1.00 34.63 1   D 1 
ATOM 3622 C CG  . MET D 4 1   ? 35.636  3.959   20.659  1.00 33.31 1   D 1 
ATOM 3623 S SD  . MET D 4 1   ? 34.536  4.646   21.921  1.00 31.80 1   D 1 
ATOM 3624 C CE  . MET D 4 1   ? 35.528  4.366   23.404  1.00 27.77 1   D 1 
ATOM 3625 N N   . SER D 4 2   ? 34.743  1.984   16.572  1.00 50.60 2   D 1 
ATOM 3626 C CA  . SER D 4 2   ? 33.973  1.731   15.358  1.00 53.73 2   D 1 
ATOM 3627 C C   . SER D 4 2   ? 32.609  2.433   15.458  1.00 56.41 2   D 1 
ATOM 3628 O O   . SER D 4 2   ? 31.900  2.302   16.458  1.00 52.15 2   D 1 
ATOM 3629 C CB  . SER D 4 2   ? 33.800  0.231   15.115  1.00 49.10 2   D 1 
ATOM 3630 O OG  . SER D 4 2   ? 32.786  0.014   14.168  1.00 43.80 2   D 1 
ATOM 3631 N N   . LEU D 4 3   ? 32.226  3.150   14.426  1.00 58.68 3   D 1 
ATOM 3632 C CA  . LEU D 4 3   ? 30.925  3.826   14.315  1.00 58.10 3   D 1 
ATOM 3633 C C   . LEU D 4 3   ? 29.748  2.834   14.394  1.00 60.16 3   D 1 
ATOM 3634 O O   . LEU D 4 3   ? 28.621  3.240   14.681  1.00 56.41 3   D 1 
ATOM 3635 C CB  . LEU D 4 3   ? 30.885  4.593   12.980  1.00 52.39 3   D 1 
ATOM 3636 C CG  . LEU D 4 3   ? 31.667  5.921   13.003  1.00 49.82 3   D 1 
ATOM 3637 C CD1 . LEU D 4 3   ? 31.956  6.378   11.565  1.00 46.72 3   D 1 
ATOM 3638 C CD2 . LEU D 4 3   ? 30.864  7.033   13.688  1.00 48.49 3   D 1 
ATOM 3639 N N   . LEU D 4 4   ? 30.012  1.543   14.205  1.00 62.73 4   D 1 
ATOM 3640 C CA  . LEU D 4 4   ? 29.006  0.477   14.276  1.00 61.56 4   D 1 
ATOM 3641 C C   . LEU D 4 4   ? 28.303  0.386   15.640  1.00 63.28 4   D 1 
ATOM 3642 O O   . LEU D 4 4   ? 27.124  0.043   15.675  1.00 58.19 4   D 1 
ATOM 3643 C CB  . LEU D 4 4   ? 29.683  -0.861  13.925  1.00 55.97 4   D 1 
ATOM 3644 C CG  . LEU D 4 4   ? 30.071  -0.983  12.443  1.00 53.44 4   D 1 
ATOM 3645 C CD1 . LEU D 4 4   ? 31.037  -2.153  12.254  1.00 49.63 4   D 1 
ATOM 3646 C CD2 . LEU D 4 4   ? 28.852  -1.217  11.554  1.00 51.68 4   D 1 
ATOM 3647 N N   . ASN D 4 5   ? 28.971  0.731   16.735  1.00 58.86 5   D 1 
ATOM 3648 C CA  . ASN D 4 5   ? 28.406  0.618   18.086  1.00 59.63 5   D 1 
ATOM 3649 C C   . ASN D 4 5   ? 27.594  1.842   18.521  1.00 60.40 5   D 1 
ATOM 3650 O O   . ASN D 4 5   ? 26.848  1.759   19.494  1.00 54.83 5   D 1 
ATOM 3651 C CB  . ASN D 4 5   ? 29.534  0.292   19.082  1.00 53.14 5   D 1 
ATOM 3652 C CG  . ASN D 4 5   ? 30.042  -1.136  18.944  1.00 48.69 5   D 1 
ATOM 3653 O OD1 . ASN D 4 5   ? 29.486  -1.959  18.247  1.00 43.85 5   D 1 
ATOM 3654 N ND2 . ASN D 4 5   ? 31.110  -1.465  19.635  1.00 44.20 5   D 1 
ATOM 3655 N N   . LYS D 4 6   ? 27.699  2.973   17.833  1.00 59.08 6   D 1 
ATOM 3656 C CA  . LYS D 4 6   ? 26.941  4.181   18.194  1.00 60.35 6   D 1 
ATOM 3657 C C   . LYS D 4 6   ? 25.476  4.024   17.764  1.00 60.59 6   D 1 
ATOM 3658 O O   . LYS D 4 6   ? 25.215  3.594   16.636  1.00 56.31 6   D 1 
ATOM 3659 C CB  . LYS D 4 6   ? 27.628  5.417   17.585  1.00 54.63 6   D 1 
ATOM 3660 C CG  . LYS D 4 6   ? 27.206  6.734   18.252  1.00 49.83 6   D 1 
ATOM 3661 C CD  . LYS D 4 6   ? 27.988  7.900   17.629  1.00 48.89 6   D 1 
ATOM 3662 C CE  . LYS D 4 6   ? 27.618  9.245   18.250  1.00 43.46 6   D 1 
ATOM 3663 N NZ  . LYS D 4 6   ? 28.284  10.363  17.531  1.00 39.99 6   D 1 
ATOM 3664 N N   . PRO D 4 7   ? 24.488  4.377   18.615  1.00 56.10 7   D 1 
ATOM 3665 C CA  . PRO D 4 7   ? 23.086  4.281   18.225  1.00 55.64 7   D 1 
ATOM 3666 C C   . PRO D 4 7   ? 22.771  5.213   17.045  1.00 57.66 7   D 1 
ATOM 3667 O O   . PRO D 4 7   ? 23.210  6.360   16.989  1.00 55.25 7   D 1 
ATOM 3668 C CB  . PRO D 4 7   ? 22.275  4.598   19.494  1.00 50.66 7   D 1 
ATOM 3669 C CG  . PRO D 4 7   ? 23.243  5.385   20.379  1.00 51.98 7   D 1 
ATOM 3670 C CD  . PRO D 4 7   ? 24.610  4.847   19.992  1.00 54.29 7   D 1 
ATOM 3671 N N   . LYS D 4 8   ? 21.978  4.732   16.076  1.00 59.72 8   D 1 
ATOM 3672 C CA  . LYS D 4 8   ? 21.649  5.481   14.843  1.00 59.34 8   D 1 
ATOM 3673 C C   . LYS D 4 8   ? 20.970  6.833   15.127  1.00 60.09 8   D 1 
ATOM 3674 O O   . LYS D 4 8   ? 21.096  7.746   14.320  1.00 56.53 8   D 1 
ATOM 3675 C CB  . LYS D 4 8   ? 20.788  4.629   13.875  1.00 54.50 8   D 1 
ATOM 3676 C CG  . LYS D 4 8   ? 21.599  3.542   13.139  1.00 52.92 8   D 1 
ATOM 3677 C CD  . LYS D 4 8   ? 20.821  2.775   12.040  1.00 49.95 8   D 1 
ATOM 3678 C CE  . LYS D 4 8   ? 21.777  1.780   11.344  1.00 44.76 8   D 1 
ATOM 3679 N NZ  . LYS D 4 8   ? 21.191  0.941   10.249  1.00 42.37 8   D 1 
ATOM 3680 N N   . SER D 4 9   ? 20.271  6.967   16.262  1.00 60.38 9   D 1 
ATOM 3681 C CA  . SER D 4 9   ? 19.584  8.192   16.682  1.00 60.79 9   D 1 
ATOM 3682 C C   . SER D 4 9   ? 20.522  9.360   16.988  1.00 63.25 9   D 1 
ATOM 3683 O O   . SER D 4 9   ? 20.154  10.510  16.769  1.00 57.97 9   D 1 
ATOM 3684 C CB  . SER D 4 9   ? 18.747  7.900   17.936  1.00 55.28 9   D 1 
ATOM 3685 O OG  . SER D 4 9   ? 19.517  7.198   18.887  1.00 52.36 9   D 1 
ATOM 3686 N N   . GLU D 4 10  ? 21.723  9.075   17.478  1.00 59.19 10  D 1 
ATOM 3687 C CA  . GLU D 4 10  ? 22.703  10.097  17.880  1.00 61.64 10  D 1 
ATOM 3688 C C   . GLU D 4 10  ? 23.702  10.452  16.772  1.00 63.27 10  D 1 
ATOM 3689 O O   . GLU D 4 10  ? 24.588  11.280  16.959  1.00 58.74 10  D 1 
ATOM 3690 C CB  . GLU D 4 10  ? 23.466  9.611   19.111  1.00 56.44 10  D 1 
ATOM 3691 C CG  . GLU D 4 10  ? 22.573  9.463   20.346  1.00 52.49 10  D 1 
ATOM 3692 C CD  . GLU D 4 10  ? 23.352  8.995   21.568  1.00 46.89 10  D 1 
ATOM 3693 O OE1 . GLU D 4 10  ? 22.706  8.848   22.625  1.00 42.70 10  D 1 
ATOM 3694 O OE2 . GLU D 4 10  ? 24.583  8.747   21.433  1.00 43.83 10  D 1 
ATOM 3695 N N   . MET D 4 11  ? 23.589  9.799   15.616  1.00 65.15 11  D 1 
ATOM 3696 C CA  . MET D 4 11  ? 24.521  10.006  14.524  1.00 66.38 11  D 1 
ATOM 3697 C C   . MET D 4 11  ? 24.160  11.243  13.702  1.00 68.33 11  D 1 
ATOM 3698 O O   . MET D 4 11  ? 23.002  11.466  13.333  1.00 63.90 11  D 1 
ATOM 3699 C CB  . MET D 4 11  ? 24.602  8.762   13.641  1.00 60.39 11  D 1 
ATOM 3700 C CG  . MET D 4 11  ? 25.322  7.633   14.371  1.00 60.05 11  D 1 
ATOM 3701 S SD  . MET D 4 11  ? 25.584  6.181   13.333  1.00 55.88 11  D 1 
ATOM 3702 C CE  . MET D 4 11  ? 26.793  5.364   14.369  1.00 50.27 11  D 1 
ATOM 3703 N N   . THR D 4 12  ? 25.200  12.004  13.336  1.00 67.13 12  D 1 
ATOM 3704 C CA  . THR D 4 12  ? 25.039  13.053  12.328  1.00 68.31 12  D 1 
ATOM 3705 C C   . THR D 4 12  ? 24.730  12.436  10.948  1.00 71.56 12  D 1 
ATOM 3706 O O   . THR D 4 12  ? 25.031  11.253  10.716  1.00 67.93 12  D 1 
ATOM 3707 C CB  . THR D 4 12  ? 26.266  13.970  12.242  1.00 61.54 12  D 1 
ATOM 3708 O OG1 . THR D 4 12  ? 27.366  13.288  11.717  1.00 55.93 12  D 1 
ATOM 3709 C CG2 . THR D 4 12  ? 26.655  14.577  13.591  1.00 55.58 12  D 1 
ATOM 3710 N N   . PRO D 4 13  ? 24.155  13.198  10.009  1.00 71.40 13  D 1 
ATOM 3711 C CA  . PRO D 4 13  ? 23.927  12.691  8.647   1.00 71.84 13  D 1 
ATOM 3712 C C   . PRO D 4 13  ? 25.189  12.158  7.955   1.00 74.60 13  D 1 
ATOM 3713 O O   . PRO D 4 13  ? 25.095  11.215  7.179   1.00 71.93 13  D 1 
ATOM 3714 C CB  . PRO D 4 13  ? 23.344  13.885  7.871   1.00 68.12 13  D 1 
ATOM 3715 C CG  . PRO D 4 13  ? 22.694  14.733  8.965   1.00 67.44 13  D 1 
ATOM 3716 C CD  . PRO D 4 13  ? 23.614  14.530  10.162  1.00 69.08 13  D 1 
ATOM 3717 N N   . GLU D 4 14  ? 26.345  12.757  8.263   1.00 76.56 14  D 1 
ATOM 3718 C CA  . GLU D 4 14  ? 27.644  12.339  7.737   1.00 76.58 14  D 1 
ATOM 3719 C C   . GLU D 4 14  ? 28.130  11.044  8.402   1.00 78.46 14  D 1 
ATOM 3720 O O   . GLU D 4 14  ? 28.522  10.103  7.714   1.00 75.32 14  D 1 
ATOM 3721 C CB  . GLU D 4 14  ? 28.620  13.498  7.948   1.00 72.55 14  D 1 
ATOM 3722 C CG  . GLU D 4 14  ? 29.963  13.291  7.253   1.00 65.35 14  D 1 
ATOM 3723 C CD  . GLU D 4 14  ? 30.852  14.540  7.370   1.00 54.96 14  D 1 
ATOM 3724 O OE1 . GLU D 4 14  ? 31.859  14.593  6.632   1.00 49.46 14  D 1 
ATOM 3725 O OE2 . GLU D 4 14  ? 30.508  15.442  8.170   1.00 50.07 14  D 1 
ATOM 3726 N N   . GLU D 4 15  ? 27.999  10.924  9.736   1.00 78.92 15  D 1 
ATOM 3727 C CA  . GLU D 4 15  ? 28.295  9.678   10.452  1.00 79.09 15  D 1 
ATOM 3728 C C   . GLU D 4 15  ? 27.378  8.534   10.003  1.00 80.03 15  D 1 
ATOM 3729 O O   . GLU D 4 15  ? 27.830  7.401   9.859   1.00 78.58 15  D 1 
ATOM 3730 C CB  . GLU D 4 15  ? 28.115  9.869   11.966  1.00 76.09 15  D 1 
ATOM 3731 C CG  . GLU D 4 15  ? 29.204  10.712  12.648  1.00 70.63 15  D 1 
ATOM 3732 C CD  . GLU D 4 15  ? 28.868  10.937  14.135  1.00 63.77 15  D 1 
ATOM 3733 O OE1 . GLU D 4 15  ? 29.790  11.051  14.964  1.00 58.80 15  D 1 
ATOM 3734 O OE2 . GLU D 4 15  ? 27.666  10.982  14.497  1.00 60.86 15  D 1 
ATOM 3735 N N   . LEU D 4 16  ? 26.100  8.825   9.756   1.00 77.71 16  D 1 
ATOM 3736 C CA  . LEU D 4 16  ? 25.152  7.842   9.227   1.00 76.50 16  D 1 
ATOM 3737 C C   . LEU D 4 16  ? 25.558  7.356   7.837   1.00 78.63 16  D 1 
ATOM 3738 O O   . LEU D 4 16  ? 25.466  6.162   7.581   1.00 76.57 16  D 1 
ATOM 3739 C CB  . LEU D 4 16  ? 23.739  8.447   9.167   1.00 74.27 16  D 1 
ATOM 3740 C CG  . LEU D 4 16  ? 22.997  8.426   10.517  1.00 69.31 16  D 1 
ATOM 3741 C CD1 . LEU D 4 16  ? 21.763  9.341   10.444  1.00 60.53 16  D 1 
ATOM 3742 C CD2 . LEU D 4 16  ? 22.521  7.021   10.872  1.00 66.01 16  D 1 
ATOM 3743 N N   . GLN D 4 17  ? 26.008  8.258   6.968   1.00 82.76 17  D 1 
ATOM 3744 C CA  . GLN D 4 17  ? 26.481  7.891   5.634   1.00 82.58 17  D 1 
ATOM 3745 C C   . GLN D 4 17  ? 27.757  7.055   5.725   1.00 83.47 17  D 1 
ATOM 3746 O O   . GLN D 4 17  ? 27.838  6.008   5.080   1.00 81.08 17  D 1 
ATOM 3747 C CB  . GLN D 4 17  ? 26.680  9.149   4.798   1.00 78.91 17  D 1 
ATOM 3748 C CG  . GLN D 4 17  ? 27.070  8.799   3.349   1.00 70.41 17  D 1 
ATOM 3749 C CD  . GLN D 4 17  ? 27.183  10.024  2.435   1.00 63.03 17  D 1 
ATOM 3750 O OE1 . GLN D 4 17  ? 26.810  11.145  2.770   1.00 57.69 17  D 1 
ATOM 3751 N NE2 . GLN D 4 17  ? 27.668  9.834   1.235   1.00 54.02 17  D 1 
ATOM 3752 N N   . LYS D 4 18  ? 28.710  7.457   6.568   1.00 83.12 18  D 1 
ATOM 3753 C CA  . LYS D 4 18  ? 29.960  6.721   6.764   1.00 83.46 18  D 1 
ATOM 3754 C C   . LYS D 4 18  ? 29.709  5.325   7.345   1.00 84.59 18  D 1 
ATOM 3755 O O   . LYS D 4 18  ? 30.321  4.360   6.905   1.00 81.36 18  D 1 
ATOM 3756 C CB  . LYS D 4 18  ? 30.909  7.559   7.634   1.00 80.24 18  D 1 
ATOM 3757 C CG  . LYS D 4 18  ? 32.314  6.965   7.643   1.00 72.46 18  D 1 
ATOM 3758 C CD  . LYS D 4 18  ? 33.305  7.890   8.367   1.00 65.45 18  D 1 
ATOM 3759 C CE  . LYS D 4 18  ? 34.705  7.280   8.272   1.00 57.32 18  D 1 
ATOM 3760 N NZ  . LYS D 4 18  ? 35.752  8.155   8.856   1.00 49.90 18  D 1 
ATOM 3761 N N   . ARG D 4 19  ? 28.765  5.202   8.290   1.00 84.63 19  D 1 
ATOM 3762 C CA  . ARG D 4 19  ? 28.346  3.898   8.818   1.00 85.06 19  D 1 
ATOM 3763 C C   . ARG D 4 19  ? 27.645  3.043   7.768   1.00 86.98 19  D 1 
ATOM 3764 O O   . ARG D 4 19  ? 27.872  1.842   7.734   1.00 83.18 19  D 1 
ATOM 3765 C CB  . ARG D 4 19  ? 27.460  4.097   10.052  1.00 81.20 19  D 1 
ATOM 3766 C CG  . ARG D 4 19  ? 26.991  2.748   10.616  1.00 75.51 19  D 1 
ATOM 3767 C CD  . ARG D 4 19  ? 26.232  2.955   11.921  1.00 71.56 19  D 1 
ATOM 3768 N NE  . ARG D 4 19  ? 25.660  1.697   12.408  1.00 65.14 19  D 1 
ATOM 3769 C CZ  . ARG D 4 19  ? 25.106  1.515   13.591  1.00 58.88 19  D 1 
ATOM 3770 N NH1 . ARG D 4 19  ? 25.023  2.468   14.470  1.00 54.50 19  D 1 
ATOM 3771 N NH2 . ARG D 4 19  ? 24.618  0.369   13.902  1.00 52.36 19  D 1 
ATOM 3772 N N   . GLU D 4 20  ? 26.791  3.637   6.938   1.00 84.77 20  D 1 
ATOM 3773 C CA  . GLU D 4 20  ? 26.132  2.910   5.851   1.00 84.96 20  D 1 
ATOM 3774 C C   . GLU D 4 20  ? 27.170  2.390   4.842   1.00 86.19 20  D 1 
ATOM 3775 O O   . GLU D 4 20  ? 27.066  1.258   4.389   1.00 84.53 20  D 1 
ATOM 3776 C CB  . GLU D 4 20  ? 25.061  3.813   5.200   1.00 82.43 20  D 1 
ATOM 3777 C CG  . GLU D 4 20  ? 24.194  3.093   4.143   1.00 74.78 20  D 1 
ATOM 3778 C CD  . GLU D 4 20  ? 22.990  3.927   3.631   1.00 68.22 20  D 1 
ATOM 3779 O OE1 . GLU D 4 20  ? 21.962  3.320   3.228   1.00 63.57 20  D 1 
ATOM 3780 O OE2 . GLU D 4 20  ? 23.029  5.174   3.637   1.00 63.63 20  D 1 
ATOM 3781 N N   . GLU D 4 21  ? 28.194  3.177   4.549   1.00 86.92 21  D 1 
ATOM 3782 C CA  . GLU D 4 21  ? 29.293  2.765   3.676   1.00 86.95 21  D 1 
ATOM 3783 C C   . GLU D 4 21  ? 30.141  1.646   4.298   1.00 88.01 21  D 1 
ATOM 3784 O O   . GLU D 4 21  ? 30.484  0.677   3.614   1.00 85.50 21  D 1 
ATOM 3785 C CB  . GLU D 4 21  ? 30.138  4.002   3.349   1.00 84.05 21  D 1 
ATOM 3786 C CG  . GLU D 4 21  ? 31.171  3.728   2.250   1.00 73.58 21  D 1 
ATOM 3787 C CD  . GLU D 4 21  ? 31.980  4.983   1.869   1.00 65.30 21  D 1 
ATOM 3788 O OE1 . GLU D 4 21  ? 32.750  4.873   0.899   1.00 59.04 21  D 1 
ATOM 3789 O OE2 . GLU D 4 21  ? 31.830  6.032   2.547   1.00 58.43 21  D 1 
ATOM 3790 N N   . GLU D 4 22  ? 30.431  1.727   5.604   1.00 87.50 22  D 1 
ATOM 3791 C CA  . GLU D 4 22  ? 31.110  0.654   6.339   1.00 88.09 22  D 1 
ATOM 3792 C C   . GLU D 4 22  ? 30.266  -0.630  6.330   1.00 89.13 22  D 1 
ATOM 3793 O O   . GLU D 4 22  ? 30.772  -1.695  5.991   1.00 85.86 22  D 1 
ATOM 3794 C CB  . GLU D 4 22  ? 31.431  1.146   7.758   1.00 85.58 22  D 1 
ATOM 3795 C CG  . GLU D 4 22  ? 32.360  0.208   8.550   1.00 76.03 22  D 1 
ATOM 3796 C CD  . GLU D 4 22  ? 32.673  0.716   9.978   1.00 65.73 22  D 1 
ATOM 3797 O OE1 . GLU D 4 22  ? 33.367  -0.006  10.726  1.00 59.36 22  D 1 
ATOM 3798 O OE2 . GLU D 4 22  ? 32.210  1.814   10.360  1.00 59.67 22  D 1 
ATOM 3799 N N   . GLU D 4 23  ? 28.948  -0.523  6.590   1.00 87.96 23  D 1 
ATOM 3800 C CA  . GLU D 4 23  ? 28.007  -1.647  6.550   1.00 88.01 23  D 1 
ATOM 3801 C C   . GLU D 4 23  ? 27.894  -2.248  5.134   1.00 89.75 23  D 1 
ATOM 3802 O O   . GLU D 4 23  ? 27.723  -3.455  4.984   1.00 86.57 23  D 1 
ATOM 3803 C CB  . GLU D 4 23  ? 26.648  -1.157  7.094   1.00 84.78 23  D 1 
ATOM 3804 C CG  . GLU D 4 23  ? 25.613  -2.253  7.405   1.00 74.45 23  D 1 
ATOM 3805 C CD  . GLU D 4 23  ? 24.333  -1.723  8.117   1.00 67.12 23  D 1 
ATOM 3806 O OE1 . GLU D 4 23  ? 23.579  -2.544  8.698   1.00 60.37 23  D 1 
ATOM 3807 O OE2 . GLU D 4 23  ? 24.054  -0.508  8.127   1.00 61.09 23  D 1 
ATOM 3808 N N   . PHE D 4 24  ? 28.054  -1.442  4.072   1.00 89.39 24  D 1 
ATOM 3809 C CA  . PHE D 4 24  ? 28.104  -1.934  2.702   1.00 91.06 24  D 1 
ATOM 3810 C C   . PHE D 4 24  ? 29.422  -2.626  2.347   1.00 91.89 24  D 1 
ATOM 3811 O O   . PHE D 4 24  ? 29.442  -3.460  1.447   1.00 88.02 24  D 1 
ATOM 3812 C CB  . PHE D 4 24  ? 27.843  -0.789  1.711   1.00 88.74 24  D 1 
ATOM 3813 C CG  . PHE D 4 24  ? 26.438  -0.227  1.661   1.00 89.16 24  D 1 
ATOM 3814 C CD1 . PHE D 4 24  ? 25.366  -0.794  2.371   1.00 82.87 24  D 1 
ATOM 3815 C CD2 . PHE D 4 24  ? 26.196  0.889   0.837   1.00 80.79 24  D 1 
ATOM 3816 C CE1 . PHE D 4 24  ? 24.071  -0.259  2.274   1.00 77.23 24  D 1 
ATOM 3817 C CE2 . PHE D 4 24  ? 24.910  1.424   0.732   1.00 77.70 24  D 1 
ATOM 3818 C CZ  . PHE D 4 24  ? 23.843  0.855   1.447   1.00 78.18 24  D 1 
ATOM 3819 N N   . ASN D 4 25  ? 30.517  -2.279  3.018   1.00 90.80 25  D 1 
ATOM 3820 C CA  . ASN D 4 25  ? 31.807  -2.903  2.775   1.00 91.51 25  D 1 
ATOM 3821 C C   . ASN D 4 25  ? 31.999  -4.205  3.559   1.00 91.88 25  D 1 
ATOM 3822 O O   . ASN D 4 25  ? 32.634  -5.127  3.047   1.00 87.61 25  D 1 
ATOM 3823 C CB  . ASN D 4 25  ? 32.924  -1.895  3.076   1.00 89.42 25  D 1 
ATOM 3824 C CG  . ASN D 4 25  ? 33.033  -0.786  2.040   1.00 85.89 25  D 1 
ATOM 3825 O OD1 . ASN D 4 25  ? 32.994  -1.002  0.838   1.00 77.26 25  D 1 
ATOM 3826 N ND2 . ASN D 4 25  ? 33.221  0.433   2.475   1.00 75.53 25  D 1 
ATOM 3827 N N   . THR D 4 26  ? 31.445  -4.285  4.786   1.00 92.09 26  D 1 
ATOM 3828 C CA  . THR D 4 26  ? 31.656  -5.421  5.699   1.00 91.81 26  D 1 
ATOM 3829 C C   . THR D 4 26  ? 30.433  -6.313  5.861   1.00 91.80 26  D 1 
ATOM 3830 O O   . THR D 4 26  ? 30.564  -7.472  6.250   1.00 83.73 26  D 1 
ATOM 3831 C CB  . THR D 4 26  ? 32.093  -4.926  7.087   1.00 88.68 26  D 1 
ATOM 3832 O OG1 . THR D 4 26  ? 31.081  -4.123  7.667   1.00 79.18 26  D 1 
ATOM 3833 C CG2 . THR D 4 26  ? 33.372  -4.091  7.039   1.00 77.54 26  D 1 
ATOM 3834 N N   . GLY D 4 27  ? 29.241  -5.798  5.596   1.00 91.88 27  D 1 
ATOM 3835 C CA  . GLY D 4 27  ? 27.998  -6.531  5.736   1.00 92.52 27  D 1 
ATOM 3836 C C   . GLY D 4 27  ? 27.628  -7.384  4.517   1.00 94.14 27  D 1 
ATOM 3837 O O   . GLY D 4 27  ? 28.352  -7.418  3.525   1.00 91.24 27  D 1 
ATOM 3838 N N   . PRO D 4 28  ? 26.443  -8.025  4.535   1.00 94.71 28  D 1 
ATOM 3839 C CA  . PRO D 4 28  ? 25.963  -8.865  3.427   1.00 94.89 28  D 1 
ATOM 3840 C C   . PRO D 4 28  ? 25.915  -8.164  2.073   1.00 95.07 28  D 1 
ATOM 3841 O O   . PRO D 4 28  ? 26.099  -8.786  1.032   1.00 92.46 28  D 1 
ATOM 3842 C CB  . PRO D 4 28  ? 24.555  -9.297  3.848   1.00 93.30 28  D 1 
ATOM 3843 C CG  . PRO D 4 28  ? 24.604  -9.247  5.370   1.00 91.89 28  D 1 
ATOM 3844 C CD  . PRO D 4 28  ? 25.538  -8.077  5.652   1.00 94.12 28  D 1 
ATOM 3845 N N   . LEU D 4 29  ? 25.699  -6.846  2.060   1.00 94.90 29  D 1 
ATOM 3846 C CA  . LEU D 4 29  ? 25.680  -6.048  0.835   1.00 95.11 29  D 1 
ATOM 3847 C C   . LEU D 4 29  ? 27.077  -5.846  0.219   1.00 95.17 29  D 1 
ATOM 3848 O O   . LEU D 4 29  ? 27.168  -5.349  -0.905  1.00 92.32 29  D 1 
ATOM 3849 C CB  . LEU D 4 29  ? 24.963  -4.713  1.093   1.00 94.41 29  D 1 
ATOM 3850 C CG  . LEU D 4 29  ? 23.472  -4.852  1.463   1.00 92.83 29  D 1 
ATOM 3851 C CD1 . LEU D 4 29  ? 22.869  -3.468  1.724   1.00 85.84 29  D 1 
ATOM 3852 C CD2 . LEU D 4 29  ? 22.650  -5.496  0.340   1.00 84.43 29  D 1 
ATOM 3853 N N   . SER D 4 30  ? 28.143  -6.288  0.886   1.00 94.67 30  D 1 
ATOM 3854 C CA  . SER D 4 30  ? 29.496  -6.299  0.340   1.00 94.26 30  D 1 
ATOM 3855 C C   . SER D 4 30  ? 29.595  -7.074  -0.978  1.00 94.34 30  D 1 
ATOM 3856 O O   . SER D 4 30  ? 30.356  -6.675  -1.852  1.00 92.36 30  D 1 
ATOM 3857 C CB  . SER D 4 30  ? 30.498  -6.878  1.342   1.00 92.93 30  D 1 
ATOM 3858 O OG  . SER D 4 30  ? 30.224  -8.244  1.566   1.00 84.67 30  D 1 
ATOM 3859 N N   . VAL D 4 31  ? 28.772  -8.095  -1.186  1.00 94.36 31  D 1 
ATOM 3860 C CA  . VAL D 4 31  ? 28.666  -8.812  -2.470  1.00 94.28 31  D 1 
ATOM 3861 C C   . VAL D 4 31  ? 28.377  -7.840  -3.622  1.00 94.63 31  D 1 
ATOM 3862 O O   . VAL D 4 31  ? 29.010  -7.901  -4.685  1.00 93.09 31  D 1 
ATOM 3863 C CB  . VAL D 4 31  ? 27.555  -9.883  -2.405  1.00 93.16 31  D 1 
ATOM 3864 C CG1 . VAL D 4 31  ? 27.368  -10.613 -3.737  1.00 89.32 31  D 1 
ATOM 3865 C CG2 . VAL D 4 31  ? 27.870  -10.943 -1.345  1.00 88.71 31  D 1 
ATOM 3866 N N   . LEU D 4 32  ? 27.474  -6.890  -3.409  1.00 95.34 32  D 1 
ATOM 3867 C CA  . LEU D 4 32  ? 27.140  -5.861  -4.393  1.00 95.22 32  D 1 
ATOM 3868 C C   . LEU D 4 32  ? 28.241  -4.794  -4.486  1.00 95.12 32  D 1 
ATOM 3869 O O   . LEU D 4 32  ? 28.588  -4.385  -5.597  1.00 93.35 32  D 1 
ATOM 3870 C CB  . LEU D 4 32  ? 25.783  -5.221  -4.053  1.00 94.84 32  D 1 
ATOM 3871 C CG  . LEU D 4 32  ? 24.593  -6.193  -4.001  1.00 94.41 32  D 1 
ATOM 3872 C CD1 . LEU D 4 32  ? 23.314  -5.416  -3.657  1.00 91.71 32  D 1 
ATOM 3873 C CD2 . LEU D 4 32  ? 24.374  -6.905  -5.338  1.00 90.94 32  D 1 
ATOM 3874 N N   . THR D 4 33  ? 28.820  -4.389  -3.362  1.00 95.07 33  D 1 
ATOM 3875 C CA  . THR D 4 33  ? 29.935  -3.434  -3.330  1.00 94.74 33  D 1 
ATOM 3876 C C   . THR D 4 33  ? 31.136  -3.948  -4.122  1.00 94.39 33  D 1 
ATOM 3877 O O   . THR D 4 33  ? 31.709  -3.207  -4.929  1.00 93.07 33  D 1 
ATOM 3878 C CB  . THR D 4 33  ? 30.363  -3.144  -1.880  1.00 93.95 33  D 1 
ATOM 3879 O OG1 . THR D 4 33  ? 29.271  -2.654  -1.135  1.00 83.63 33  D 1 
ATOM 3880 C CG2 . THR D 4 33  ? 31.443  -2.064  -1.802  1.00 80.04 33  D 1 
ATOM 3881 N N   . GLN D 4 34  ? 31.480  -5.219  -3.967  1.00 93.20 34  D 1 
ATOM 3882 C CA  . GLN D 4 34  ? 32.565  -5.847  -4.707  1.00 92.38 34  D 1 
ATOM 3883 C C   . GLN D 4 34  ? 32.257  -5.941  -6.201  1.00 92.53 34  D 1 
ATOM 3884 O O   . GLN D 4 34  ? 33.132  -5.671  -7.022  1.00 90.86 34  D 1 
ATOM 3885 C CB  . GLN D 4 34  ? 32.843  -7.241  -4.119  1.00 90.91 34  D 1 
ATOM 3886 C CG  . GLN D 4 34  ? 33.484  -7.186  -2.707  1.00 82.88 34  D 1 
ATOM 3887 C CD  . GLN D 4 34  ? 34.867  -6.543  -2.697  1.00 77.96 34  D 1 
ATOM 3888 O OE1 . GLN D 4 34  ? 35.555  -6.464  -3.698  1.00 69.42 34  D 1 
ATOM 3889 N NE2 . GLN D 4 34  ? 35.320  -6.066  -1.562  1.00 65.78 34  D 1 
ATOM 3890 N N   . SER D 4 35  ? 31.007  -6.233  -6.573  1.00 92.81 35  D 1 
ATOM 3891 C CA  . SER D 4 35  ? 30.607  -6.218  -7.983  1.00 92.39 35  D 1 
ATOM 3892 C C   . SER D 4 35  ? 30.738  -4.825  -8.610  1.00 92.99 35  D 1 
ATOM 3893 O O   . SER D 4 35  ? 31.173  -4.725  -9.758  1.00 91.34 35  D 1 
ATOM 3894 C CB  . SER D 4 35  ? 29.170  -6.717  -8.135  1.00 91.34 35  D 1 
ATOM 3895 O OG  . SER D 4 35  ? 28.786  -6.711  -9.490  1.00 78.96 35  D 1 
ATOM 3896 N N   . VAL D 4 36  ? 30.402  -3.766  -7.873  1.00 94.51 36  D 1 
ATOM 3897 C CA  . VAL D 4 36  ? 30.561  -2.375  -8.352  1.00 94.43 36  D 1 
ATOM 3898 C C   . VAL D 4 36  ? 32.035  -2.012  -8.498  1.00 94.27 36  D 1 
ATOM 3899 O O   . VAL D 4 36  ? 32.430  -1.514  -9.548  1.00 92.32 36  D 1 
ATOM 3900 C CB  . VAL D 4 36  ? 29.843  -1.386  -7.417  1.00 93.80 36  D 1 
ATOM 3901 C CG1 . VAL D 4 36  ? 30.109  0.081   -7.806  1.00 89.15 36  D 1 
ATOM 3902 C CG2 . VAL D 4 36  ? 28.325  -1.581  -7.469  1.00 89.27 36  D 1 
ATOM 3903 N N   . LYS D 4 37  ? 32.855  -2.278  -7.468  1.00 94.37 37  D 1 
ATOM 3904 C CA  . LYS D 4 37  ? 34.282  -1.907  -7.458  1.00 94.01 37  D 1 
ATOM 3905 C C   . LYS D 4 37  ? 35.090  -2.665  -8.512  1.00 93.75 37  D 1 
ATOM 3906 O O   . LYS D 4 37  ? 35.890  -2.060  -9.214  1.00 90.99 37  D 1 
ATOM 3907 C CB  . LYS D 4 37  ? 34.877  -2.156  -6.057  1.00 92.87 37  D 1 
ATOM 3908 C CG  . LYS D 4 37  ? 34.423  -1.112  -5.023  1.00 83.29 37  D 1 
ATOM 3909 C CD  . LYS D 4 37  ? 35.040  -1.421  -3.651  1.00 78.80 37  D 1 
ATOM 3910 C CE  . LYS D 4 37  ? 34.627  -0.371  -2.605  1.00 70.11 37  D 1 
ATOM 3911 N NZ  . LYS D 4 37  ? 35.146  -0.682  -1.244  1.00 61.69 37  D 1 
ATOM 3912 N N   . ASN D 4 38  ? 34.858  -3.960  -8.633  1.00 93.16 38  D 1 
ATOM 3913 C CA  . ASN D 4 38  ? 35.638  -4.826  -9.512  1.00 92.85 38  D 1 
ATOM 3914 C C   . ASN D 4 38  ? 35.012  -4.978  -10.910 1.00 93.09 38  D 1 
ATOM 3915 O O   . ASN D 4 38  ? 35.544  -5.715  -11.743 1.00 89.49 38  D 1 
ATOM 3916 C CB  . ASN D 4 38  ? 35.840  -6.192  -8.832  1.00 91.02 38  D 1 
ATOM 3917 C CG  . ASN D 4 38  ? 36.573  -6.111  -7.490  1.00 87.32 38  D 1 
ATOM 3918 O OD1 . ASN D 4 38  ? 37.109  -5.100  -7.077  1.00 77.80 38  D 1 
ATOM 3919 N ND2 . ASN D 4 38  ? 36.614  -7.204  -6.762  1.00 78.34 38  D 1 
ATOM 3920 N N   . ASN D 4 39  ? 33.879  -4.329  -11.164 1.00 93.15 39  D 1 
ATOM 3921 C CA  . ASN D 4 39  ? 33.103  -4.449  -12.394 1.00 93.47 39  D 1 
ATOM 3922 C C   . ASN D 4 39  ? 32.834  -5.922  -12.788 1.00 93.61 39  D 1 
ATOM 3923 O O   . ASN D 4 39  ? 32.929  -6.310  -13.953 1.00 90.79 39  D 1 
ATOM 3924 C CB  . ASN D 4 39  ? 33.768  -3.599  -13.486 1.00 91.70 39  D 1 
ATOM 3925 C CG  . ASN D 4 39  ? 32.848  -3.334  -14.665 1.00 85.82 39  D 1 
ATOM 3926 O OD1 . ASN D 4 39  ? 31.639  -3.451  -14.613 1.00 75.83 39  D 1 
ATOM 3927 N ND2 . ASN D 4 39  ? 33.409  -2.932  -15.790 1.00 73.25 39  D 1 
ATOM 3928 N N   . THR D 4 40  ? 32.526  -6.761  -11.790 1.00 93.22 40  D 1 
ATOM 3929 C CA  . THR D 4 40  ? 32.249  -8.190  -11.985 1.00 93.02 40  D 1 
ATOM 3930 C C   . THR D 4 40  ? 30.766  -8.442  -12.243 1.00 93.58 40  D 1 
ATOM 3931 O O   . THR D 4 40  ? 29.899  -7.647  -11.868 1.00 91.55 40  D 1 
ATOM 3932 C CB  . THR D 4 40  ? 32.750  -9.048  -10.809 1.00 90.79 40  D 1 
ATOM 3933 O OG1 . THR D 4 40  ? 32.210  -8.595  -9.596  1.00 80.86 40  D 1 
ATOM 3934 C CG2 . THR D 4 40  ? 34.266  -9.013  -10.695 1.00 80.38 40  D 1 
ATOM 3935 N N   . GLN D 4 41  ? 30.459  -9.571  -12.886 1.00 94.27 41  D 1 
ATOM 3936 C CA  . GLN D 4 41  ? 29.084  -9.993  -13.095 1.00 94.43 41  D 1 
ATOM 3937 C C   . GLN D 4 41  ? 28.505  -10.638 -11.842 1.00 94.94 41  D 1 
ATOM 3938 O O   . GLN D 4 41  ? 29.182  -11.338 -11.096 1.00 93.33 41  D 1 
ATOM 3939 C CB  . GLN D 4 41  ? 28.978  -10.925 -14.304 1.00 92.77 41  D 1 
ATOM 3940 C CG  . GLN D 4 41  ? 29.218  -10.162 -15.620 1.00 86.79 41  D 1 
ATOM 3941 C CD  . GLN D 4 41  ? 29.024  -11.049 -16.858 1.00 87.01 41  D 1 
ATOM 3942 O OE1 . GLN D 4 41  ? 28.921  -12.256 -16.784 1.00 78.17 41  D 1 
ATOM 3943 N NE2 . GLN D 4 41  ? 28.967  -10.474 -18.035 1.00 75.85 41  D 1 
ATOM 3944 N N   . VAL D 4 42  ? 27.201  -10.421 -11.642 1.00 95.66 42  D 1 
ATOM 3945 C CA  . VAL D 4 42  ? 26.391  -11.101 -10.626 1.00 95.91 42  D 1 
ATOM 3946 C C   . VAL D 4 42  ? 25.225  -11.817 -11.300 1.00 96.39 42  D 1 
ATOM 3947 O O   . VAL D 4 42  ? 24.701  -11.358 -12.316 1.00 95.42 42  D 1 
ATOM 3948 C CB  . VAL D 4 42  ? 25.883  -10.147 -9.530  1.00 94.80 42  D 1 
ATOM 3949 C CG1 . VAL D 4 42  ? 27.052  -9.566  -8.725  1.00 90.44 42  D 1 
ATOM 3950 C CG2 . VAL D 4 42  ? 25.035  -8.995  -10.078 1.00 90.20 42  D 1 
ATOM 3951 N N   . LEU D 4 43  ? 24.801  -12.936 -10.707 1.00 96.53 43  D 1 
ATOM 3952 C CA  . LEU D 4 43  ? 23.597  -13.646 -11.094 1.00 96.53 43  D 1 
ATOM 3953 C C   . LEU D 4 43  ? 22.511  -13.392 -10.044 1.00 96.72 43  D 1 
ATOM 3954 O O   . LEU D 4 43  ? 22.670  -13.739 -8.886  1.00 95.72 43  D 1 
ATOM 3955 C CB  . LEU D 4 43  ? 23.924  -15.138 -11.267 1.00 95.89 43  D 1 
ATOM 3956 C CG  . LEU D 4 43  ? 22.722  -15.979 -11.742 1.00 94.42 43  D 1 
ATOM 3957 C CD1 . LEU D 4 43  ? 22.319  -15.626 -13.171 1.00 89.37 43  D 1 
ATOM 3958 C CD2 . LEU D 4 43  ? 23.082  -17.463 -11.704 1.00 88.06 43  D 1 
ATOM 3959 N N   . ILE D 4 44  ? 21.402  -12.798 -10.457 1.00 97.03 44  D 1 
ATOM 3960 C CA  . ILE D 4 44  ? 20.311  -12.416 -9.564  1.00 97.11 44  D 1 
ATOM 3961 C C   . ILE D 4 44  ? 19.116  -13.325 -9.836  1.00 97.03 44  D 1 
ATOM 3962 O O   . ILE D 4 44  ? 18.580  -13.329 -10.944 1.00 96.18 44  D 1 
ATOM 3963 C CB  . ILE D 4 44  ? 19.947  -10.929 -9.743  1.00 96.94 44  D 1 
ATOM 3964 C CG1 . ILE D 4 44  ? 21.192  -10.012 -9.564  1.00 95.46 44  D 1 
ATOM 3965 C CG2 . ILE D 4 44  ? 18.834  -10.536 -8.754  1.00 95.48 44  D 1 
ATOM 3966 C CD1 . ILE D 4 44  ? 20.943  -8.554  -9.944  1.00 91.84 44  D 1 
ATOM 3967 N N   . ASN D 4 45  ? 18.666  -14.064 -8.820  1.00 96.42 45  D 1 
ATOM 3968 C CA  . ASN D 4 45  ? 17.410  -14.793 -8.895  1.00 96.00 45  D 1 
ATOM 3969 C C   . ASN D 4 45  ? 16.252  -13.877 -8.482  1.00 95.99 45  D 1 
ATOM 3970 O O   . ASN D 4 45  ? 16.265  -13.282 -7.402  1.00 94.07 45  D 1 
ATOM 3971 C CB  . ASN D 4 45  ? 17.506  -16.078 -8.054  1.00 94.89 45  D 1 
ATOM 3972 C CG  . ASN D 4 45  ? 16.335  -17.020 -8.281  1.00 89.15 45  D 1 
ATOM 3973 O OD1 . ASN D 4 45  ? 15.486  -16.815 -9.125  1.00 77.62 45  D 1 
ATOM 3974 N ND2 . ASN D 4 45  ? 16.263  -18.101 -7.519  1.00 77.43 45  D 1 
ATOM 3975 N N   . CYS D 4 46  ? 15.254  -13.747 -9.351  1.00 96.57 46  D 1 
ATOM 3976 C CA  . CYS D 4 46  ? 14.104  -12.868 -9.167  1.00 96.39 46  D 1 
ATOM 3977 C C   . CYS D 4 46  ? 12.820  -13.662 -8.875  1.00 96.18 46  D 1 
ATOM 3978 O O   . CYS D 4 46  ? 12.625  -14.774 -9.349  1.00 92.56 46  D 1 
ATOM 3979 C CB  . CYS D 4 46  ? 13.941  -11.990 -10.415 1.00 94.98 46  D 1 
ATOM 3980 S SG  . CYS D 4 46  ? 15.289  -10.776 -10.527 1.00 88.61 46  D 1 
ATOM 3981 N N   . ARG D 4 47  ? 11.866  -13.027 -8.178  1.00 95.75 47  D 1 
ATOM 3982 C CA  . ARG D 4 47  ? 10.559  -13.615 -7.805  1.00 94.70 47  D 1 
ATOM 3983 C C   . ARG D 4 47  ? 9.676   -14.080 -8.974  1.00 93.30 47  D 1 
ATOM 3984 O O   . ARG D 4 47  ? 8.672   -14.738 -8.745  1.00 83.39 47  D 1 
ATOM 3985 C CB  . ARG D 4 47  ? 9.754   -12.613 -6.968  1.00 92.89 47  D 1 
ATOM 3986 C CG  . ARG D 4 47  ? 10.305  -12.435 -5.544  1.00 86.35 47  D 1 
ATOM 3987 C CD  . ARG D 4 47  ? 9.331   -11.575 -4.727  1.00 82.01 47  D 1 
ATOM 3988 N NE  . ARG D 4 47  ? 9.767   -11.431 -3.332  1.00 78.98 47  D 1 
ATOM 3989 C CZ  . ARG D 4 47  ? 9.004   -11.092 -2.313  1.00 74.70 47  D 1 
ATOM 3990 N NH1 . ARG D 4 47  ? 7.741   -10.787 -2.435  1.00 65.74 47  D 1 
ATOM 3991 N NH2 . ARG D 4 47  ? 9.513   -11.053 -1.114  1.00 67.57 47  D 1 
ATOM 3992 N N   . ASN D 4 48  ? 9.982   -13.721 -10.208 1.00 93.59 48  D 1 
ATOM 3993 C CA  . ASN D 4 48  ? 9.270   -14.186 -11.397 1.00 93.43 48  D 1 
ATOM 3994 C C   . ASN D 4 48  ? 9.856   -15.470 -12.016 1.00 94.14 48  D 1 
ATOM 3995 O O   . ASN D 4 48  ? 9.556   -15.746 -13.169 1.00 89.53 48  D 1 
ATOM 3996 C CB  . ASN D 4 48  ? 9.183   -13.044 -12.426 1.00 90.35 48  D 1 
ATOM 3997 C CG  . ASN D 4 48  ? 10.533  -12.535 -12.902 1.00 87.36 48  D 1 
ATOM 3998 O OD1 . ASN D 4 48  ? 11.553  -12.719 -12.286 1.00 75.12 48  D 1 
ATOM 3999 N ND2 . ASN D 4 48  ? 10.554  -11.808 -14.006 1.00 79.47 48  D 1 
ATOM 4000 N N   . ASN D 4 49  ? 10.697  -16.197 -11.292 1.00 93.51 49  D 1 
ATOM 4001 C CA  . ASN D 4 49  ? 11.455  -17.353 -11.785 1.00 93.60 49  D 1 
ATOM 4002 C C   . ASN D 4 49  ? 12.336  -17.025 -12.999 1.00 94.56 49  D 1 
ATOM 4003 O O   . ASN D 4 49  ? 12.593  -17.869 -13.847 1.00 90.62 49  D 1 
ATOM 4004 C CB  . ASN D 4 49  ? 10.522  -18.558 -12.008 1.00 90.88 49  D 1 
ATOM 4005 C CG  . ASN D 4 49  ? 9.806   -19.009 -10.748 1.00 81.45 49  D 1 
ATOM 4006 O OD1 . ASN D 4 49  ? 10.111  -18.614 -9.645  1.00 70.60 49  D 1 
ATOM 4007 N ND2 . ASN D 4 49  ? 8.815   -19.871 -10.895 1.00 69.33 49  D 1 
ATOM 4008 N N   . LYS D 4 50  ? 12.803  -15.780 -13.089 1.00 95.37 50  D 1 
ATOM 4009 C CA  . LYS D 4 50  ? 13.797  -15.347 -14.071 1.00 95.75 50  D 1 
ATOM 4010 C C   . LYS D 4 50  ? 15.110  -15.038 -13.368 1.00 96.08 50  D 1 
ATOM 4011 O O   . LYS D 4 50  ? 15.115  -14.541 -12.248 1.00 94.04 50  D 1 
ATOM 4012 C CB  . LYS D 4 50  ? 13.299  -14.141 -14.870 1.00 94.72 50  D 1 
ATOM 4013 C CG  . LYS D 4 50  ? 12.021  -14.411 -15.675 1.00 92.34 50  D 1 
ATOM 4014 C CD  . LYS D 4 50  ? 11.783  -13.228 -16.612 1.00 87.60 50  D 1 
ATOM 4015 C CE  . LYS D 4 50  ? 10.549  -13.296 -17.484 1.00 83.43 50  D 1 
ATOM 4016 N NZ  . LYS D 4 50  ? 10.492  -12.091 -18.361 1.00 75.13 50  D 1 
ATOM 4017 N N   . LYS D 4 51  ? 16.223  -15.320 -14.055 1.00 95.71 51  D 1 
ATOM 4018 C CA  . LYS D 4 51  ? 17.565  -15.009 -13.592 1.00 95.81 51  D 1 
ATOM 4019 C C   . LYS D 4 51  ? 18.118  -13.854 -14.420 1.00 96.22 51  D 1 
ATOM 4020 O O   . LYS D 4 51  ? 17.904  -13.796 -15.625 1.00 94.93 51  D 1 
ATOM 4021 C CB  . LYS D 4 51  ? 18.453  -16.267 -13.662 1.00 94.74 51  D 1 
ATOM 4022 C CG  . LYS D 4 51  ? 17.962  -17.382 -12.708 1.00 91.59 51  D 1 
ATOM 4023 C CD  . LYS D 4 51  ? 18.883  -18.611 -12.720 1.00 86.69 51  D 1 
ATOM 4024 C CE  . LYS D 4 51  ? 18.377  -19.683 -11.745 1.00 81.73 51  D 1 
ATOM 4025 N NZ  . LYS D 4 51  ? 19.274  -20.860 -11.607 1.00 72.01 51  D 1 
ATOM 4026 N N   . LEU D 4 52  ? 18.804  -12.907 -13.766 1.00 96.61 52  D 1 
ATOM 4027 C CA  . LEU D 4 52  ? 19.458  -11.773 -14.410 1.00 96.84 52  D 1 
ATOM 4028 C C   . LEU D 4 52  ? 20.960  -11.908 -14.223 1.00 96.71 52  D 1 
ATOM 4029 O O   . LEU D 4 52  ? 21.426  -11.887 -13.086 1.00 95.64 52  D 1 
ATOM 4030 C CB  . LEU D 4 52  ? 18.945  -10.450 -13.819 1.00 96.61 52  D 1 
ATOM 4031 C CG  . LEU D 4 52  ? 17.430  -10.210 -13.902 1.00 95.60 52  D 1 
ATOM 4032 C CD1 . LEU D 4 52  ? 17.079  -8.900  -13.200 1.00 93.24 52  D 1 
ATOM 4033 C CD2 . LEU D 4 52  ? 16.940  -10.120 -15.338 1.00 93.05 52  D 1 
ATOM 4034 N N   . LEU D 4 53  ? 21.704  -12.039 -15.307 1.00 96.42 53  D 1 
ATOM 4035 C CA  . LEU D 4 53  ? 23.162  -12.003 -15.295 1.00 96.24 53  D 1 
ATOM 4036 C C   . LEU D 4 53  ? 23.615  -10.631 -15.786 1.00 96.13 53  D 1 
ATOM 4037 O O   . LEU D 4 53  ? 23.336  -10.285 -16.929 1.00 94.56 53  D 1 
ATOM 4038 C CB  . LEU D 4 53  ? 23.691  -13.146 -16.176 1.00 95.36 53  D 1 
ATOM 4039 C CG  . LEU D 4 53  ? 25.222  -13.234 -16.238 1.00 93.74 53  D 1 
ATOM 4040 C CD1 . LEU D 4 53  ? 25.822  -13.656 -14.897 1.00 88.93 53  D 1 
ATOM 4041 C CD2 . LEU D 4 53  ? 25.634  -14.254 -17.300 1.00 87.00 53  D 1 
ATOM 4042 N N   . GLY D 4 54  ? 24.298  -9.837  -14.937 1.00 95.83 54  D 1 
ATOM 4043 C CA  . GLY D 4 54  ? 24.725  -8.500  -15.332 1.00 95.58 54  D 1 
ATOM 4044 C C   . GLY D 4 54  ? 25.725  -7.881  -14.362 1.00 95.72 54  D 1 
ATOM 4045 O O   . GLY D 4 54  ? 26.087  -8.475  -13.356 1.00 94.32 54  D 1 
ATOM 4046 N N   . ARG D 4 55  ? 26.180  -6.661  -14.683 1.00 95.95 55  D 1 
ATOM 4047 C CA  . ARG D 4 55  ? 27.114  -5.888  -13.856 1.00 95.63 55  D 1 
ATOM 4048 C C   . ARG D 4 55  ? 26.346  -4.864  -13.026 1.00 95.83 55  D 1 
ATOM 4049 O O   . ARG D 4 55  ? 25.492  -4.168  -13.562 1.00 94.20 55  D 1 
ATOM 4050 C CB  . ARG D 4 55  ? 28.180  -5.213  -14.727 1.00 94.30 55  D 1 
ATOM 4051 C CG  . ARG D 4 55  ? 29.042  -6.245  -15.474 1.00 89.41 55  D 1 
ATOM 4052 C CD  . ARG D 4 55  ? 30.050  -5.568  -16.403 1.00 85.36 55  D 1 
ATOM 4053 N NE  . ARG D 4 55  ? 30.715  -6.550  -17.284 1.00 81.72 55  D 1 
ATOM 4054 C CZ  . ARG D 4 55  ? 31.881  -7.157  -17.098 1.00 78.49 55  D 1 
ATOM 4055 N NH1 . ARG D 4 55  ? 32.648  -6.907  -16.080 1.00 67.48 55  D 1 
ATOM 4056 N NH2 . ARG D 4 55  ? 32.283  -8.045  -17.946 1.00 71.84 55  D 1 
ATOM 4057 N N   . VAL D 4 56  ? 26.657  -4.762  -11.733 1.00 95.68 56  D 1 
ATOM 4058 C CA  . VAL D 4 56  ? 26.038  -3.771  -10.845 1.00 95.82 56  D 1 
ATOM 4059 C C   . VAL D 4 56  ? 26.770  -2.450  -10.989 1.00 95.76 56  D 1 
ATOM 4060 O O   . VAL D 4 56  ? 27.951  -2.360  -10.677 1.00 94.33 56  D 1 
ATOM 4061 C CB  . VAL D 4 56  ? 26.017  -4.239  -9.377  1.00 95.37 56  D 1 
ATOM 4062 C CG1 . VAL D 4 56  ? 25.230  -3.257  -8.501  1.00 92.48 56  D 1 
ATOM 4063 C CG2 . VAL D 4 56  ? 25.364  -5.613  -9.224  1.00 92.29 56  D 1 
ATOM 4064 N N   . LYS D 4 57  ? 26.060  -1.407  -11.427 1.00 95.68 57  D 1 
ATOM 4065 C CA  . LYS D 4 57  ? 26.598  -0.056  -11.541 1.00 95.39 57  D 1 
ATOM 4066 C C   . LYS D 4 57  ? 26.399  0.746   -10.255 1.00 95.29 57  D 1 
ATOM 4067 O O   . LYS D 4 57  ? 27.272  1.504   -9.839  1.00 92.94 57  D 1 
ATOM 4068 C CB  . LYS D 4 57  ? 25.943  0.634   -12.747 1.00 94.16 57  D 1 
ATOM 4069 C CG  . LYS D 4 57  ? 26.632  1.953   -13.150 1.00 85.89 57  D 1 
ATOM 4070 C CD  . LYS D 4 57  ? 28.051  1.715   -13.690 1.00 83.24 57  D 1 
ATOM 4071 C CE  . LYS D 4 57  ? 28.561  3.045   -14.252 1.00 79.09 57  D 1 
ATOM 4072 N NZ  . LYS D 4 57  ? 29.843  2.946   -14.966 1.00 71.60 57  D 1 
ATOM 4073 N N   . ALA D 4 58  ? 25.249  0.584   -9.612  1.00 95.62 58  D 1 
ATOM 4074 C CA  . ALA D 4 58  ? 24.935  1.173   -8.321  1.00 95.74 58  D 1 
ATOM 4075 C C   . ALA D 4 58  ? 23.844  0.370   -7.611  1.00 96.22 58  D 1 
ATOM 4076 O O   . ALA D 4 58  ? 23.011  -0.266  -8.253  1.00 95.04 58  D 1 
ATOM 4077 C CB  . ALA D 4 58  ? 24.493  2.622   -8.506  1.00 94.57 58  D 1 
ATOM 4078 N N   . PHE D 4 59  ? 23.806  0.454   -6.269  1.00 95.61 59  D 1 
ATOM 4079 C CA  . PHE D 4 59  ? 22.772  -0.163  -5.455  1.00 95.65 59  D 1 
ATOM 4080 C C   . PHE D 4 59  ? 22.429  0.687   -4.232  1.00 95.35 59  D 1 
ATOM 4081 O O   . PHE D 4 59  ? 23.113  1.672   -3.922  1.00 93.54 59  D 1 
ATOM 4082 C CB  . PHE D 4 59  ? 23.188  -1.591  -5.059  1.00 95.34 59  D 1 
ATOM 4083 C CG  . PHE D 4 59  ? 24.326  -1.656  -4.069  1.00 96.12 59  D 1 
ATOM 4084 C CD1 . PHE D 4 59  ? 25.663  -1.551  -4.511  1.00 94.69 59  D 1 
ATOM 4085 C CD2 . PHE D 4 59  ? 24.068  -1.813  -2.706  1.00 94.28 59  D 1 
ATOM 4086 C CE1 . PHE D 4 59  ? 26.721  -1.588  -3.600  1.00 93.41 59  D 1 
ATOM 4087 C CE2 . PHE D 4 59  ? 25.120  -1.855  -1.780  1.00 93.64 59  D 1 
ATOM 4088 C CZ  . PHE D 4 59  ? 26.451  -1.737  -2.224  1.00 93.88 59  D 1 
ATOM 4089 N N   . ASP D 4 60  ? 21.363  0.346   -3.519  1.00 95.09 60  D 1 
ATOM 4090 C CA  . ASP D 4 60  ? 21.004  0.931   -2.225  1.00 94.82 60  D 1 
ATOM 4091 C C   . ASP D 4 60  ? 20.674  -0.147  -1.181  1.00 94.91 60  D 1 
ATOM 4092 O O   . ASP D 4 60  ? 20.620  -1.345  -1.472  1.00 92.64 60  D 1 
ATOM 4093 C CB  . ASP D 4 60  ? 19.893  1.989   -2.400  1.00 93.09 60  D 1 
ATOM 4094 C CG  . ASP D 4 60  ? 18.479  1.474   -2.665  1.00 92.45 60  D 1 
ATOM 4095 O OD1 . ASP D 4 60  ? 18.190  0.270   -2.500  1.00 88.17 60  D 1 
ATOM 4096 O OD2 . ASP D 4 60  ? 17.599  2.322   -2.973  1.00 88.44 60  D 1 
ATOM 4097 N N   . ARG D 4 61  ? 20.400  0.300   0.052   1.00 93.71 61  D 1 
ATOM 4098 C CA  . ARG D 4 61  ? 20.064  -0.566  1.193   1.00 93.57 61  D 1 
ATOM 4099 C C   . ARG D 4 61  ? 18.816  -1.444  1.018   1.00 94.22 61  D 1 
ATOM 4100 O O   . ARG D 4 61  ? 18.576  -2.337  1.813   1.00 91.62 61  D 1 
ATOM 4101 C CB  . ARG D 4 61  ? 19.929  0.298   2.455   1.00 91.08 61  D 1 
ATOM 4102 C CG  . ARG D 4 61  ? 18.671  1.180   2.419   1.00 80.17 61  D 1 
ATOM 4103 C CD  . ARG D 4 61  ? 18.598  2.074   3.651   1.00 75.31 61  D 1 
ATOM 4104 N NE  . ARG D 4 61  ? 17.333  2.817   3.684   1.00 67.15 61  D 1 
ATOM 4105 C CZ  . ARG D 4 61  ? 16.918  3.574   4.690   1.00 59.97 61  D 1 
ATOM 4106 N NH1 . ARG D 4 61  ? 17.678  3.782   5.731   1.00 54.36 61  D 1 
ATOM 4107 N NH2 . ARG D 4 61  ? 15.738  4.096   4.670   1.00 52.42 61  D 1 
ATOM 4108 N N   . HIS D 4 62  ? 17.974  -1.147  0.036   1.00 94.64 62  D 1 
ATOM 4109 C CA  . HIS D 4 62  ? 16.798  -1.963  -0.277  1.00 95.00 62  D 1 
ATOM 4110 C C   . HIS D 4 62  ? 17.089  -2.999  -1.378  1.00 95.59 62  D 1 
ATOM 4111 O O   . HIS D 4 62  ? 16.168  -3.680  -1.830  1.00 93.06 62  D 1 
ATOM 4112 C CB  . HIS D 4 62  ? 15.617  -1.062  -0.648  1.00 93.99 62  D 1 
ATOM 4113 C CG  . HIS D 4 62  ? 15.303  0.002   0.370   1.00 92.98 62  D 1 
ATOM 4114 N ND1 . HIS D 4 62  ? 15.485  1.350   0.191   1.00 82.78 62  D 1 
ATOM 4115 C CD2 . HIS D 4 62  ? 14.764  -0.157  1.635   1.00 82.50 62  D 1 
ATOM 4116 C CE1 . HIS D 4 62  ? 15.053  1.983   1.298   1.00 83.36 62  D 1 
ATOM 4117 N NE2 . HIS D 4 62  ? 14.614  1.102   2.202   1.00 85.09 62  D 1 
ATOM 4118 N N   . CYS D 4 63  ? 18.337  -3.129  -1.799  1.00 94.82 63  D 1 
ATOM 4119 C CA  . CYS D 4 63  ? 18.773  -3.907  -2.953  1.00 95.42 63  D 1 
ATOM 4120 C C   . CYS D 4 63  ? 18.141  -3.431  -4.274  1.00 96.23 63  D 1 
ATOM 4121 O O   . CYS D 4 63  ? 18.027  -4.217  -5.214  1.00 94.44 63  D 1 
ATOM 4122 C CB  . CYS D 4 63  ? 18.589  -5.416  -2.711  1.00 94.03 63  D 1 
ATOM 4123 S SG  . CYS D 4 63  ? 19.360  -5.963  -1.149  1.00 88.67 63  D 1 
ATOM 4124 N N   . ASN D 4 64  ? 17.716  -2.165  -4.369  1.00 96.89 64  D 1 
ATOM 4125 C CA  . ASN D 4 64  ? 17.479  -1.579  -5.681  1.00 96.92 64  D 1 
ATOM 4126 C C   . ASN D 4 64  ? 18.831  -1.483  -6.392  1.00 96.70 64  D 1 
ATOM 4127 O O   . ASN D 4 64  ? 19.814  -1.115  -5.757  1.00 95.67 64  D 1 
ATOM 4128 C CB  . ASN D 4 64  ? 16.843  -0.188  -5.578  1.00 96.93 64  D 1 
ATOM 4129 C CG  . ASN D 4 64  ? 15.533  -0.153  -4.815  1.00 96.53 64  D 1 
ATOM 4130 O OD1 . ASN D 4 64  ? 14.599  -0.891  -5.066  1.00 92.26 64  D 1 
ATOM 4131 N ND2 . ASN D 4 64  ? 15.418  0.753   -3.855  1.00 92.20 64  D 1 
ATOM 4132 N N   . MET D 4 65  ? 18.874  -1.807  -7.674  1.00 96.41 65  D 1 
ATOM 4133 C CA  . MET D 4 65  ? 20.125  -1.875  -8.418  1.00 96.60 65  D 1 
ATOM 4134 C C   . MET D 4 65  ? 19.972  -1.209  -9.779  1.00 97.11 65  D 1 
ATOM 4135 O O   . MET D 4 65  ? 18.955  -1.389  -10.450 1.00 96.35 65  D 1 
ATOM 4136 C CB  . MET D 4 65  ? 20.556  -3.336  -8.589  1.00 95.34 65  D 1 
ATOM 4137 C CG  . MET D 4 65  ? 21.052  -3.950  -7.279  1.00 91.67 65  D 1 
ATOM 4138 S SD  . MET D 4 65  ? 21.482  -5.703  -7.405  1.00 90.96 65  D 1 
ATOM 4139 C CE  . MET D 4 65  ? 19.997  -6.439  -6.740  1.00 82.88 65  D 1 
ATOM 4140 N N   . VAL D 4 66  ? 20.999  -0.474  -10.201 1.00 96.83 66  D 1 
ATOM 4141 C CA  . VAL D 4 66  ? 21.218  -0.134  -11.606 1.00 96.88 66  D 1 
ATOM 4142 C C   . VAL D 4 66  ? 22.178  -1.169  -12.168 1.00 96.78 66  D 1 
ATOM 4143 O O   . VAL D 4 66  ? 23.273  -1.342  -11.639 1.00 95.72 66  D 1 
ATOM 4144 C CB  . VAL D 4 66  ? 21.748  1.291   -11.782 1.00 96.42 66  D 1 
ATOM 4145 C CG1 . VAL D 4 66  ? 21.951  1.626   -13.261 1.00 93.70 66  D 1 
ATOM 4146 C CG2 . VAL D 4 66  ? 20.752  2.314   -11.211 1.00 93.39 66  D 1 
ATOM 4147 N N   . LEU D 4 67  ? 21.755  -1.870  -13.218 1.00 96.57 67  D 1 
ATOM 4148 C CA  . LEU D 4 67  ? 22.512  -2.925  -13.867 1.00 96.55 67  D 1 
ATOM 4149 C C   . LEU D 4 67  ? 22.833  -2.534  -15.311 1.00 96.69 67  D 1 
ATOM 4150 O O   . LEU D 4 67  ? 22.009  -1.912  -15.985 1.00 95.54 67  D 1 
ATOM 4151 C CB  . LEU D 4 67  ? 21.726  -4.250  -13.837 1.00 96.15 67  D 1 
ATOM 4152 C CG  . LEU D 4 67  ? 21.332  -4.771  -12.435 1.00 94.80 67  D 1 
ATOM 4153 C CD1 . LEU D 4 67  ? 20.440  -6.007  -12.573 1.00 91.40 67  D 1 
ATOM 4154 C CD2 . LEU D 4 67  ? 22.556  -5.167  -11.620 1.00 90.73 67  D 1 
ATOM 4155 N N   . GLU D 4 68  ? 24.015  -2.951  -15.772 1.00 96.16 68  D 1 
ATOM 4156 C CA  . GLU D 4 68  ? 24.476  -2.821  -17.155 1.00 95.93 68  D 1 
ATOM 4157 C C   . GLU D 4 68  ? 24.748  -4.195  -17.764 1.00 96.15 68  D 1 
ATOM 4158 O O   . GLU D 4 68  ? 25.085  -5.143  -17.055 1.00 94.74 68  D 1 
ATOM 4159 C CB  . GLU D 4 68  ? 25.734  -1.941  -17.230 1.00 93.85 68  D 1 
ATOM 4160 C CG  . GLU D 4 68  ? 25.436  -0.484  -16.875 1.00 84.88 68  D 1 
ATOM 4161 C CD  . GLU D 4 68  ? 26.638  0.454   -17.068 1.00 85.31 68  D 1 
ATOM 4162 O OE1 . GLU D 4 68  ? 26.431  1.569   -17.592 1.00 79.83 68  D 1 
ATOM 4163 O OE2 . GLU D 4 68  ? 27.758  0.109   -16.627 1.00 79.33 68  D 1 
ATOM 4164 N N   . ASN D 4 69  ? 24.616  -4.296  -19.077 1.00 95.72 69  D 1 
ATOM 4165 C CA  . ASN D 4 69  ? 24.894  -5.493  -19.869 1.00 95.89 69  D 1 
ATOM 4166 C C   . ASN D 4 69  ? 24.215  -6.741  -19.295 1.00 96.08 69  D 1 
ATOM 4167 O O   . ASN D 4 69  ? 24.864  -7.723  -18.938 1.00 93.99 69  D 1 
ATOM 4168 C CB  . ASN D 4 69  ? 26.416  -5.630  -20.069 1.00 94.62 69  D 1 
ATOM 4169 C CG  . ASN D 4 69  ? 26.994  -4.451  -20.820 1.00 89.38 69  D 1 
ATOM 4170 O OD1 . ASN D 4 69  ? 26.370  -3.860  -21.680 1.00 79.61 69  D 1 
ATOM 4171 N ND2 . ASN D 4 69  ? 28.218  -4.065  -20.515 1.00 77.97 69  D 1 
ATOM 4172 N N   . VAL D 4 70  ? 22.883  -6.665  -19.158 1.00 96.69 70  D 1 
ATOM 4173 C CA  . VAL D 4 70  ? 22.090  -7.694  -18.494 1.00 96.93 70  D 1 
ATOM 4174 C C   . VAL D 4 70  ? 21.608  -8.723  -19.504 1.00 97.01 70  D 1 
ATOM 4175 O O   . VAL D 4 70  ? 20.969  -8.392  -20.500 1.00 95.60 70  D 1 
ATOM 4176 C CB  . VAL D 4 70  ? 20.905  -7.091  -17.736 1.00 96.04 70  D 1 
ATOM 4177 C CG1 . VAL D 4 70  ? 20.138  -8.158  -16.949 1.00 92.33 70  D 1 
ATOM 4178 C CG2 . VAL D 4 70  ? 21.371  -6.014  -16.743 1.00 92.59 70  D 1 
ATOM 4179 N N   . LYS D 4 71  ? 21.829  -10.006 -19.184 1.00 96.61 71  D 1 
ATOM 4180 C CA  . LYS D 4 71  ? 21.186  -11.133 -19.841 1.00 96.32 71  D 1 
ATOM 4181 C C   . LYS D 4 71  ? 20.077  -11.657 -18.931 1.00 96.31 71  D 1 
ATOM 4182 O O   . LYS D 4 71  ? 20.362  -12.231 -17.887 1.00 95.38 71  D 1 
ATOM 4183 C CB  . LYS D 4 71  ? 22.254  -12.179 -20.188 1.00 95.62 71  D 1 
ATOM 4184 C CG  . LYS D 4 71  ? 21.672  -13.305 -21.049 1.00 90.49 71  D 1 
ATOM 4185 C CD  . LYS D 4 71  ? 22.772  -14.283 -21.490 1.00 85.40 71  D 1 
ATOM 4186 C CE  . LYS D 4 71  ? 22.096  -15.323 -22.380 1.00 76.83 71  D 1 
ATOM 4187 N NZ  . LYS D 4 71  ? 23.001  -16.278 -23.035 1.00 68.12 71  D 1 
ATOM 4188 N N   . GLU D 4 72  ? 18.810  -11.455 -19.309 1.00 96.47 72  D 1 
ATOM 4189 C CA  . GLU D 4 72  ? 17.680  -12.088 -18.626 1.00 96.69 72  D 1 
ATOM 4190 C C   . GLU D 4 72  ? 17.477  -13.502 -19.178 1.00 96.43 72  D 1 
ATOM 4191 O O   . GLU D 4 72  ? 17.351  -13.677 -20.383 1.00 94.93 72  D 1 
ATOM 4192 C CB  . GLU D 4 72  ? 16.413  -11.233 -18.755 1.00 95.74 72  D 1 
ATOM 4193 C CG  . GLU D 4 72  ? 15.229  -11.825 -17.969 1.00 93.37 72  D 1 
ATOM 4194 C CD  . GLU D 4 72  ? 13.936  -10.985 -18.072 1.00 92.66 72  D 1 
ATOM 4195 O OE1 . GLU D 4 72  ? 13.176  -10.904 -17.084 1.00 87.64 72  D 1 
ATOM 4196 O OE2 . GLU D 4 72  ? 13.631  -10.461 -19.149 1.00 87.28 72  D 1 
ATOM 4197 N N   . MET D 4 73  ? 17.413  -14.497 -18.294 1.00 96.30 73  D 1 
ATOM 4198 C CA  . MET D 4 73  ? 17.261  -15.906 -18.633 1.00 95.97 73  D 1 
ATOM 4199 C C   . MET D 4 73  ? 16.047  -16.492 -17.924 1.00 96.38 73  D 1 
ATOM 4200 O O   . MET D 4 73  ? 15.836  -16.259 -16.729 1.00 94.51 73  D 1 
ATOM 4201 C CB  . MET D 4 73  ? 18.525  -16.690 -18.241 1.00 93.79 73  D 1 
ATOM 4202 C CG  . MET D 4 73  ? 19.786  -16.184 -18.948 1.00 88.99 73  D 1 
ATOM 4203 S SD  . MET D 4 73  ? 21.317  -17.010 -18.426 1.00 85.24 73  D 1 
ATOM 4204 C CE  . MET D 4 73  ? 21.449  -16.414 -16.738 1.00 74.52 73  D 1 
ATOM 4205 N N   . TRP D 4 74  ? 15.246  -17.293 -18.629 1.00 95.57 74  D 1 
ATOM 4206 C CA  . TRP D 4 74  ? 14.093  -17.994 -18.073 1.00 95.52 74  D 1 
ATOM 4207 C C   . TRP D 4 74  ? 13.790  -19.267 -18.849 1.00 95.12 74  D 1 
ATOM 4208 O O   . TRP D 4 74  ? 14.200  -19.453 -19.986 1.00 92.67 74  D 1 
ATOM 4209 C CB  . TRP D 4 74  ? 12.878  -17.069 -18.025 1.00 94.61 74  D 1 
ATOM 4210 C CG  . TRP D 4 74  ? 12.288  -16.688 -19.356 1.00 94.26 74  D 1 
ATOM 4211 C CD1 . TRP D 4 74  ? 11.203  -17.249 -19.922 1.00 90.30 74  D 1 
ATOM 4212 C CD2 . TRP D 4 74  ? 12.738  -15.655 -20.293 1.00 92.26 74  D 1 
ATOM 4213 N NE1 . TRP D 4 74  ? 10.937  -16.631 -21.145 1.00 89.07 74  D 1 
ATOM 4214 C CE2 . TRP D 4 74  ? 11.863  -15.656 -21.406 1.00 91.58 74  D 1 
ATOM 4215 C CE3 . TRP D 4 74  ? 13.810  -14.724 -20.291 1.00 89.28 74  D 1 
ATOM 4216 C CZ2 . TRP D 4 74  ? 12.028  -14.764 -22.498 1.00 88.65 74  D 1 
ATOM 4217 C CZ3 . TRP D 4 74  ? 13.978  -13.846 -21.377 1.00 86.08 74  D 1 
ATOM 4218 C CH2 . TRP D 4 74  ? 13.108  -13.874 -22.460 1.00 85.83 74  D 1 
ATOM 4219 N N   . THR D 4 75  ? 12.996  -20.141 -18.230 1.00 94.99 75  D 1 
ATOM 4220 C CA  . THR D 4 75  ? 12.537  -21.373 -18.852 1.00 93.90 75  D 1 
ATOM 4221 C C   . THR D 4 75  ? 11.053  -21.249 -19.184 1.00 93.45 75  D 1 
ATOM 4222 O O   . THR D 4 75  ? 10.237  -20.919 -18.327 1.00 89.03 75  D 1 
ATOM 4223 C CB  . THR D 4 75  ? 12.811  -22.581 -17.943 1.00 91.82 75  D 1 
ATOM 4224 O OG1 . THR D 4 75  ? 14.161  -22.560 -17.523 1.00 77.87 75  D 1 
ATOM 4225 C CG2 . THR D 4 75  ? 12.592  -23.896 -18.673 1.00 75.57 75  D 1 
ATOM 4226 N N   . GLU D 4 76  ? 10.682  -21.516 -20.443 1.00 92.23 76  D 1 
ATOM 4227 C CA  . GLU D 4 76  ? 9.297   -21.604 -20.880 1.00 91.03 76  D 1 
ATOM 4228 C C   . GLU D 4 76  ? 8.945   -23.048 -21.224 1.00 91.26 76  D 1 
ATOM 4229 O O   . GLU D 4 76  ? 9.673   -23.723 -21.938 1.00 86.67 76  D 1 
ATOM 4230 C CB  . GLU D 4 76  ? 9.020   -20.684 -22.066 1.00 86.34 76  D 1 
ATOM 4231 C CG  . GLU D 4 76  ? 8.979   -19.201 -21.673 1.00 76.45 76  D 1 
ATOM 4232 C CD  . GLU D 4 76  ? 8.597   -18.266 -22.828 1.00 73.24 76  D 1 
ATOM 4233 O OE1 . GLU D 4 76  ? 8.673   -17.040 -22.652 1.00 68.11 76  D 1 
ATOM 4234 O OE2 . GLU D 4 76  ? 8.242   -18.757 -23.938 1.00 68.79 76  D 1 
ATOM 4235 N N   . VAL D 4 77  ? 7.786   -23.513 -20.754 1.00 88.40 77  D 1 
ATOM 4236 C CA  . VAL D 4 77  ? 7.193   -24.745 -21.258 1.00 88.02 77  D 1 
ATOM 4237 C C   . VAL D 4 77  ? 6.297   -24.360 -22.432 1.00 87.43 77  D 1 
ATOM 4238 O O   . VAL D 4 77  ? 5.302   -23.657 -22.211 1.00 80.20 77  D 1 
ATOM 4239 C CB  . VAL D 4 77  ? 6.422   -25.508 -20.172 1.00 84.94 77  D 1 
ATOM 4240 C CG1 . VAL D 4 77  ? 5.925   -26.847 -20.713 1.00 73.90 77  D 1 
ATOM 4241 C CG2 . VAL D 4 77  ? 7.315   -25.787 -18.958 1.00 75.85 77  D 1 
ATOM 4242 N N   . PRO D 4 78  ? 6.615   -24.771 -23.669 1.00 84.63 78  D 1 
ATOM 4243 C CA  . PRO D 4 78  ? 5.747   -24.503 -24.813 1.00 83.58 78  D 1 
ATOM 4244 C C   . PRO D 4 78  ? 4.342   -25.047 -24.524 1.00 83.24 78  D 1 
ATOM 4245 O O   . PRO D 4 78  ? 4.185   -26.185 -24.076 1.00 77.08 78  D 1 
ATOM 4246 C CB  . PRO D 4 78  ? 6.396   -25.181 -26.020 1.00 79.59 78  D 1 
ATOM 4247 C CG  . PRO D 4 78  ? 7.844   -25.391 -25.587 1.00 77.88 78  D 1 
ATOM 4248 C CD  . PRO D 4 78  ? 7.776   -25.519 -24.073 1.00 80.77 78  D 1 
ATOM 4249 N N   . LYS D 4 79  ? 3.303   -24.235 -24.784 1.00 78.83 79  D 1 
ATOM 4250 C CA  . LYS D 4 79  ? 1.918   -24.695 -24.670 1.00 78.33 79  D 1 
ATOM 4251 C C   . LYS D 4 79  ? 1.687   -25.771 -25.733 1.00 78.45 79  D 1 
ATOM 4252 O O   . LYS D 4 79  ? 1.371   -25.445 -26.881 1.00 69.80 79  D 1 
ATOM 4253 C CB  . LYS D 4 79  ? 0.925   -23.536 -24.831 1.00 71.58 79  D 1 
ATOM 4254 C CG  . LYS D 4 79  ? 0.815   -22.641 -23.591 1.00 63.58 79  D 1 
ATOM 4255 C CD  . LYS D 4 79  ? -0.237  -21.552 -23.828 1.00 58.40 79  D 1 
ATOM 4256 C CE  . LYS D 4 79  ? -0.407  -20.650 -22.616 1.00 52.30 79  D 1 
ATOM 4257 N NZ  . LYS D 4 79  ? -1.348  -19.532 -22.890 1.00 45.87 79  D 1 
ATOM 4258 N N   . SER D 4 80  ? 1.816   -27.042 -25.367 1.00 72.01 80  D 1 
ATOM 4259 C CA  . SER D 4 80  ? 1.301   -28.116 -26.204 1.00 70.61 80  D 1 
ATOM 4260 C C   . SER D 4 80  ? -0.222  -28.019 -26.263 1.00 71.95 80  D 1 
ATOM 4261 O O   . SER D 4 80  ? -0.874  -27.645 -25.280 1.00 63.03 80  D 1 
ATOM 4262 C CB  . SER D 4 80  ? 1.778   -29.483 -25.709 1.00 62.12 80  D 1 
ATOM 4263 O OG  . SER D 4 80  ? 1.245   -29.789 -24.446 1.00 56.40 80  D 1 
ATOM 4264 N N   . GLY D 4 81  ? -0.803  -28.360 -27.395 1.00 68.40 81  D 1 
ATOM 4265 C CA  . GLY D 4 81  ? -2.236  -28.600 -27.479 1.00 68.13 81  D 1 
ATOM 4266 C C   . GLY D 4 81  ? -2.673  -29.714 -26.514 1.00 69.13 81  D 1 
ATOM 4267 O O   . GLY D 4 81  ? -1.855  -30.527 -26.088 1.00 64.14 81  D 1 
ATOM 4268 N N   . LYS D 4 82  ? -3.976  -29.789 -26.182 1.00 66.67 82  D 1 
ATOM 4269 C CA  . LYS D 4 82  ? -4.553  -30.665 -25.144 1.00 68.23 82  D 1 
ATOM 4270 C C   . LYS D 4 82  ? -3.998  -32.094 -25.073 1.00 68.84 82  D 1 
ATOM 4271 O O   . LYS D 4 82  ? -3.735  -32.576 -23.982 1.00 62.50 82  D 1 
ATOM 4272 C CB  . LYS D 4 82  ? -6.083  -30.766 -25.333 1.00 62.75 82  D 1 
ATOM 4273 C CG  . LYS D 4 82  ? -6.903  -29.757 -24.520 1.00 57.60 82  D 1 
ATOM 4274 C CD  . LYS D 4 82  ? -8.391  -30.050 -24.673 1.00 53.94 82  D 1 
ATOM 4275 C CE  . LYS D 4 82  ? -9.235  -29.176 -23.754 1.00 48.38 82  D 1 
ATOM 4276 N NZ  . LYS D 4 82  ? -10.688 -29.500 -23.873 1.00 43.25 82  D 1 
ATOM 4277 N N   . GLY D 4 83  ? -3.896  -32.778 -26.192 1.00 66.31 83  D 1 
ATOM 4278 C CA  . GLY D 4 83  ? -3.623  -34.218 -26.205 1.00 66.65 83  D 1 
ATOM 4279 C C   . GLY D 4 83  ? -2.152  -34.624 -26.332 1.00 68.63 83  D 1 
ATOM 4280 O O   . GLY D 4 83  ? -1.825  -35.788 -26.095 1.00 64.91 83  D 1 
ATOM 4281 N N   . LYS D 4 84  ? -1.240  -33.735 -26.730 1.00 64.06 84  D 1 
ATOM 4282 C CA  . LYS D 4 84  ? 0.171   -34.110 -26.909 1.00 65.50 84  D 1 
ATOM 4283 C C   . LYS D 4 84  ? 0.910   -34.126 -25.563 1.00 65.89 84  D 1 
ATOM 4284 O O   . LYS D 4 84  ? 0.619   -33.326 -24.677 1.00 60.76 84  D 1 
ATOM 4285 C CB  . LYS D 4 84  ? 0.863   -33.247 -27.971 1.00 59.71 84  D 1 
ATOM 4286 C CG  . LYS D 4 84  ? 0.545   -33.732 -29.394 1.00 55.33 84  D 1 
ATOM 4287 C CD  . LYS D 4 84  ? 1.399   -33.006 -30.454 1.00 51.53 84  D 1 
ATOM 4288 C CE  . LYS D 4 84  ? 1.129   -33.606 -31.841 1.00 46.96 84  D 1 
ATOM 4289 N NZ  . LYS D 4 84  ? 1.981   -33.000 -32.916 1.00 42.43 84  D 1 
ATOM 4290 N N   . LYS D 4 85  ? 1.907   -35.010 -25.438 1.00 68.01 85  D 1 
ATOM 4291 C CA  . LYS D 4 85  ? 2.812   -35.134 -24.288 1.00 70.27 85  D 1 
ATOM 4292 C C   . LYS D 4 85  ? 3.346   -33.760 -23.855 1.00 71.37 85  D 1 
ATOM 4293 O O   . LYS D 4 85  ? 3.598   -32.908 -24.700 1.00 66.69 85  D 1 
ATOM 4294 C CB  . LYS D 4 85  ? 4.001   -36.068 -24.620 1.00 64.81 85  D 1 
ATOM 4295 C CG  . LYS D 4 85  ? 3.671   -37.570 -24.479 1.00 59.53 85  D 1 
ATOM 4296 C CD  . LYS D 4 85  ? 4.902   -38.442 -24.770 1.00 54.49 85  D 1 
ATOM 4297 C CE  . LYS D 4 85  ? 4.597   -39.932 -24.509 1.00 49.08 85  D 1 
ATOM 4298 N NZ  . LYS D 4 85  ? 5.740   -40.827 -24.808 1.00 43.90 85  D 1 
ATOM 4299 N N   . LYS D 4 86  ? 3.563   -33.567 -22.534 1.00 71.81 86  D 1 
ATOM 4300 C CA  . LYS D 4 86  ? 4.193   -32.367 -21.967 1.00 73.80 86  D 1 
ATOM 4301 C C   . LYS D 4 86  ? 5.462   -32.049 -22.765 1.00 75.97 86  D 1 
ATOM 4302 O O   . LYS D 4 86  ? 6.409   -32.830 -22.761 1.00 70.73 86  D 1 
ATOM 4303 C CB  . LYS D 4 86  ? 4.543   -32.562 -20.480 1.00 67.77 86  D 1 
ATOM 4304 C CG  . LYS D 4 86  ? 3.362   -32.350 -19.523 1.00 61.18 86  D 1 
ATOM 4305 C CD  . LYS D 4 86  ? 3.822   -32.535 -18.065 1.00 56.40 86  D 1 
ATOM 4306 C CE  . LYS D 4 86  ? 2.703   -32.278 -17.056 1.00 50.79 86  D 1 
ATOM 4307 N NZ  . LYS D 4 86  ? 3.126   -32.554 -15.660 1.00 45.68 86  D 1 
ATOM 4308 N N   . SER D 4 87  ? 5.466   -30.921 -23.476 1.00 76.61 87  D 1 
ATOM 4309 C CA  . SER D 4 87  ? 6.623   -30.468 -24.234 1.00 78.47 87  D 1 
ATOM 4310 C C   . SER D 4 87  ? 7.785   -30.212 -23.283 1.00 81.07 87  D 1 
ATOM 4311 O O   . SER D 4 87  ? 7.570   -29.714 -22.179 1.00 75.91 87  D 1 
ATOM 4312 C CB  . SER D 4 87  ? 6.266   -29.206 -25.022 1.00 71.50 87  D 1 
ATOM 4313 O OG  . SER D 4 87  ? 7.377   -28.761 -25.759 1.00 62.33 87  D 1 
ATOM 4314 N N   . LYS D 4 88  ? 9.010   -30.534 -23.709 1.00 84.71 88  D 1 
ATOM 4315 C CA  . LYS D 4 88  ? 10.211  -30.245 -22.929 1.00 87.30 88  D 1 
ATOM 4316 C C   . LYS D 4 88  ? 10.300  -28.738 -22.664 1.00 88.86 88  D 1 
ATOM 4317 O O   . LYS D 4 88  ? 9.965   -27.948 -23.556 1.00 84.61 88  D 1 
ATOM 4318 C CB  . LYS D 4 88  ? 11.482  -30.763 -23.626 1.00 82.71 88  D 1 
ATOM 4319 C CG  . LYS D 4 88  ? 11.617  -32.298 -23.537 1.00 71.44 88  D 1 
ATOM 4320 C CD  . LYS D 4 88  ? 12.959  -32.767 -24.116 1.00 63.78 88  D 1 
ATOM 4321 C CE  . LYS D 4 88  ? 13.145  -34.281 -23.953 1.00 55.48 88  D 1 
ATOM 4322 N NZ  . LYS D 4 88  ? 14.470  -34.761 -24.442 1.00 46.76 88  D 1 
ATOM 4323 N N   . PRO D 4 89  ? 10.740  -28.300 -21.465 1.00 89.12 89  D 1 
ATOM 4324 C CA  . PRO D 4 89  ? 11.003  -26.897 -21.186 1.00 90.17 89  D 1 
ATOM 4325 C C   . PRO D 4 89  ? 12.108  -26.380 -22.117 1.00 91.51 89  D 1 
ATOM 4326 O O   . PRO D 4 89  ? 13.085  -27.080 -22.381 1.00 87.83 89  D 1 
ATOM 4327 C CB  . PRO D 4 89  ? 11.385  -26.841 -19.706 1.00 87.21 89  D 1 
ATOM 4328 C CG  . PRO D 4 89  ? 11.939  -28.243 -19.424 1.00 83.44 89  D 1 
ATOM 4329 C CD  . PRO D 4 89  ? 11.114  -29.130 -20.347 1.00 86.34 89  D 1 
ATOM 4330 N N   . VAL D 4 90  ? 11.943  -25.160 -22.619 1.00 93.05 90  D 1 
ATOM 4331 C CA  . VAL D 4 90  ? 12.909  -24.481 -23.490 1.00 94.15 90  D 1 
ATOM 4332 C C   . VAL D 4 90  ? 13.473  -23.289 -22.738 1.00 94.62 90  D 1 
ATOM 4333 O O   . VAL D 4 90  ? 12.715  -22.455 -22.236 1.00 91.44 90  D 1 
ATOM 4334 C CB  . VAL D 4 90  ? 12.279  -24.054 -24.830 1.00 91.98 90  D 1 
ATOM 4335 C CG1 . VAL D 4 90  ? 13.295  -23.383 -25.747 1.00 81.80 90  D 1 
ATOM 4336 C CG2 . VAL D 4 90  ? 11.714  -25.268 -25.575 1.00 83.29 90  D 1 
ATOM 4337 N N   . ASN D 4 91  ? 14.797  -23.191 -22.679 1.00 93.33 91  D 1 
ATOM 4338 C CA  . ASN D 4 91  ? 15.478  -22.037 -22.113 1.00 93.89 91  D 1 
ATOM 4339 C C   . ASN D 4 91  ? 15.415  -20.872 -23.102 1.00 93.94 91  D 1 
ATOM 4340 O O   . ASN D 4 91  ? 15.664  -21.047 -24.300 1.00 89.69 91  D 1 
ATOM 4341 C CB  . ASN D 4 91  ? 16.914  -22.404 -21.734 1.00 91.13 91  D 1 
ATOM 4342 C CG  . ASN D 4 91  ? 16.960  -23.411 -20.586 1.00 86.01 91  D 1 
ATOM 4343 O OD1 . ASN D 4 91  ? 16.021  -23.588 -19.829 1.00 75.44 91  D 1 
ATOM 4344 N ND2 . ASN D 4 91  ? 18.069  -24.107 -20.436 1.00 76.23 91  D 1 
ATOM 4345 N N   . LYS D 4 92  ? 15.068  -19.693 -22.608 1.00 94.22 92  D 1 
ATOM 4346 C CA  . LYS D 4 92  ? 15.059  -18.444 -23.364 1.00 94.67 92  D 1 
ATOM 4347 C C   . LYS D 4 92  ? 15.908  -17.413 -22.657 1.00 95.35 92  D 1 
ATOM 4348 O O   . LYS D 4 92  ? 16.058  -17.442 -21.445 1.00 92.23 92  D 1 
ATOM 4349 C CB  . LYS D 4 92  ? 13.624  -17.935 -23.557 1.00 91.91 92  D 1 
ATOM 4350 C CG  . LYS D 4 92  ? 12.817  -18.837 -24.498 1.00 86.58 92  D 1 
ATOM 4351 C CD  . LYS D 4 92  ? 11.519  -18.140 -24.903 1.00 79.66 92  D 1 
ATOM 4352 C CE  . LYS D 4 92  ? 10.735  -18.994 -25.895 1.00 73.59 92  D 1 
ATOM 4353 N NZ  . LYS D 4 92  ? 9.465   -18.344 -26.255 1.00 64.47 92  D 1 
ATOM 4354 N N   . ASP D 4 93  ? 16.435  -16.480 -23.447 1.00 95.25 93  D 1 
ATOM 4355 C CA  . ASP D 4 93  ? 17.146  -15.337 -22.935 1.00 95.48 93  D 1 
ATOM 4356 C C   . ASP D 4 93  ? 16.844  -14.083 -23.758 1.00 95.78 93  D 1 
ATOM 4357 O O   . ASP D 4 93  ? 16.260  -14.142 -24.847 1.00 91.93 93  D 1 
ATOM 4358 C CB  . ASP D 4 93  ? 18.654  -15.649 -22.806 1.00 91.85 93  D 1 
ATOM 4359 C CG  . ASP D 4 93  ? 19.357  -16.090 -24.095 1.00 87.11 93  D 1 
ATOM 4360 O OD1 . ASP D 4 93  ? 18.987  -15.620 -25.175 1.00 78.81 93  D 1 
ATOM 4361 O OD2 . ASP D 4 93  ? 20.346  -16.850 -23.969 1.00 79.41 93  D 1 
ATOM 4362 N N   . ARG D 4 94  ? 17.188  -12.913 -23.199 1.00 96.15 94  D 1 
ATOM 4363 C CA  . ARG D 4 94  ? 17.227  -11.629 -23.898 1.00 95.95 94  D 1 
ATOM 4364 C C   . ARG D 4 94  ? 18.298  -10.736 -23.297 1.00 96.81 94  D 1 
ATOM 4365 O O   . ARG D 4 94  ? 18.559  -10.783 -22.099 1.00 95.38 94  D 1 
ATOM 4366 C CB  . ARG D 4 94  ? 15.850  -10.945 -23.907 1.00 92.48 94  D 1 
ATOM 4367 C CG  . ARG D 4 94  ? 15.353  -10.512 -22.513 1.00 88.52 94  D 1 
ATOM 4368 C CD  . ARG D 4 94  ? 14.026  -9.763  -22.649 1.00 88.33 94  D 1 
ATOM 4369 N NE  . ARG D 4 94  ? 13.482  -9.352  -21.349 1.00 85.26 94  D 1 
ATOM 4370 C CZ  . ARG D 4 94  ? 12.508  -8.475  -21.136 1.00 85.14 94  D 1 
ATOM 4371 N NH1 . ARG D 4 94  ? 11.916  -7.847  -22.109 1.00 79.12 94  D 1 
ATOM 4372 N NH2 . ARG D 4 94  ? 12.123  -8.218  -19.939 1.00 78.71 94  D 1 
ATOM 4373 N N   . TYR D 4 95  ? 18.862  -9.872  -24.142 1.00 96.29 95  D 1 
ATOM 4374 C CA  . TYR D 4 95  ? 19.801  -8.847  -23.721 1.00 96.72 95  D 1 
ATOM 4375 C C   . TYR D 4 95  ? 19.072  -7.552  -23.354 1.00 96.81 95  D 1 
ATOM 4376 O O   . TYR D 4 95  ? 18.104  -7.161  -24.002 1.00 94.80 95  D 1 
ATOM 4377 C CB  . TYR D 4 95  ? 20.835  -8.646  -24.826 1.00 95.97 95  D 1 
ATOM 4378 C CG  . TYR D 4 95  ? 21.864  -7.593  -24.496 1.00 94.40 95  D 1 
ATOM 4379 C CD1 . TYR D 4 95  ? 21.783  -6.310  -25.064 1.00 88.91 95  D 1 
ATOM 4380 C CD2 . TYR D 4 95  ? 22.915  -7.892  -23.603 1.00 89.25 95  D 1 
ATOM 4381 C CE1 . TYR D 4 95  ? 22.738  -5.338  -24.761 1.00 88.37 95  D 1 
ATOM 4382 C CE2 . TYR D 4 95  ? 23.875  -6.927  -23.289 1.00 87.96 95  D 1 
ATOM 4383 C CZ  . TYR D 4 95  ? 23.788  -5.647  -23.875 1.00 89.94 95  D 1 
ATOM 4384 O OH  . TYR D 4 95  ? 24.746  -4.697  -23.587 1.00 87.99 95  D 1 
ATOM 4385 N N   . ILE D 4 96  ? 19.538  -6.898  -22.286 1.00 96.89 96  D 1 
ATOM 4386 C CA  . ILE D 4 96  ? 19.072  -5.594  -21.821 1.00 96.78 96  D 1 
ATOM 4387 C C   . ILE D 4 96  ? 20.319  -4.774  -21.486 1.00 96.85 96  D 1 
ATOM 4388 O O   . ILE D 4 96  ? 21.029  -5.118  -20.546 1.00 95.32 96  D 1 
ATOM 4389 C CB  . ILE D 4 96  ? 18.147  -5.733  -20.595 1.00 96.04 96  D 1 
ATOM 4390 C CG1 . ILE D 4 96  ? 16.904  -6.609  -20.889 1.00 93.51 96  D 1 
ATOM 4391 C CG2 . ILE D 4 96  ? 17.717  -4.339  -20.097 1.00 93.46 96  D 1 
ATOM 4392 C CD1 . ILE D 4 96  ? 16.083  -6.979  -19.650 1.00 88.30 96  D 1 
ATOM 4393 N N   . SER D 4 97  ? 20.580  -3.696  -22.216 1.00 96.98 97  D 1 
ATOM 4394 C CA  . SER D 4 97  ? 21.796  -2.887  -22.029 1.00 96.76 97  D 1 
ATOM 4395 C C   . SER D 4 97  ? 21.849  -2.223  -20.652 1.00 96.65 97  D 1 
ATOM 4396 O O   . SER D 4 97  ? 22.825  -2.374  -19.915 1.00 94.20 97  D 1 
ATOM 4397 C CB  . SER D 4 97  ? 21.870  -1.846  -23.141 1.00 95.51 97  D 1 
ATOM 4398 O OG  . SER D 4 97  ? 22.904  -0.922  -22.931 1.00 82.70 97  D 1 
ATOM 4399 N N   . LYS D 4 98  ? 20.772  -1.518  -20.259 1.00 97.01 98  D 1 
ATOM 4400 C CA  . LYS D 4 98  ? 20.676  -0.787  -18.999 1.00 97.28 98  D 1 
ATOM 4401 C C   . LYS D 4 98  ? 19.329  -1.034  -18.342 1.00 97.24 98  D 1 
ATOM 4402 O O   . LYS D 4 98  ? 18.287  -0.907  -18.972 1.00 95.80 98  D 1 
ATOM 4403 C CB  . LYS D 4 98  ? 20.895  0.714   -19.242 1.00 96.39 98  D 1 
ATOM 4404 C CG  . LYS D 4 98  ? 22.310  1.018   -19.759 1.00 94.19 98  D 1 
ATOM 4405 C CD  . LYS D 4 98  ? 22.528  2.496   -20.058 1.00 91.97 98  D 1 
ATOM 4406 C CE  . LYS D 4 98  ? 23.917  2.668   -20.662 1.00 89.23 98  D 1 
ATOM 4407 N NZ  . LYS D 4 98  ? 24.110  3.999   -21.262 1.00 83.14 98  D 1 
ATOM 4408 N N   . MET D 4 99  ? 19.340  -1.344  -17.041 1.00 97.01 99  D 1 
ATOM 4409 C CA  . MET D 4 99  ? 18.093  -1.509  -16.304 1.00 96.80 99  D 1 
ATOM 4410 C C   . MET D 4 99  ? 18.181  -0.990  -14.872 1.00 97.31 99  D 1 
ATOM 4411 O O   . MET D 4 99  ? 19.230  -0.978  -14.250 1.00 96.19 99  D 1 
ATOM 4412 C CB  . MET D 4 99  ? 17.630  -2.973  -16.361 1.00 94.29 99  D 1 
ATOM 4413 C CG  . MET D 4 99  ? 18.367  -3.895  -15.387 1.00 91.06 99  D 1 
ATOM 4414 S SD  . MET D 4 99  ? 17.903  -5.665  -15.455 1.00 89.62 99  D 1 
ATOM 4415 C CE  . MET D 4 99  ? 16.120  -5.587  -15.623 1.00 83.05 99  D 1 
ATOM 4416 N N   . PHE D 4 100 ? 17.030  -0.596  -14.326 1.00 97.41 100 D 1 
ATOM 4417 C CA  . PHE D 4 100 ? 16.844  -0.368  -12.891 1.00 97.63 100 D 1 
ATOM 4418 C C   . PHE D 4 100 ? 15.986  -1.496  -12.326 1.00 97.64 100 D 1 
ATOM 4419 O O   . PHE D 4 100 ? 14.794  -1.567  -12.618 1.00 96.80 100 D 1 
ATOM 4420 C CB  . PHE D 4 100 ? 16.225  1.008   -12.665 1.00 97.37 100 D 1 
ATOM 4421 C CG  . PHE D 4 100 ? 16.020  1.343   -11.200 1.00 97.45 100 D 1 
ATOM 4422 C CD1 . PHE D 4 100 ? 14.959  0.785   -10.470 1.00 95.70 100 D 1 
ATOM 4423 C CD2 . PHE D 4 100 ? 16.918  2.205   -10.558 1.00 95.57 100 D 1 
ATOM 4424 C CE1 . PHE D 4 100 ? 14.792  1.089   -9.108  1.00 95.08 100 D 1 
ATOM 4425 C CE2 . PHE D 4 100 ? 16.755  2.523   -9.199  1.00 94.77 100 D 1 
ATOM 4426 C CZ  . PHE D 4 100 ? 15.692  1.955   -8.473  1.00 95.52 100 D 1 
ATOM 4427 N N   . LEU D 4 101 ? 16.573  -2.364  -11.494 1.00 97.65 101 D 1 
ATOM 4428 C CA  . LEU D 4 101 ? 15.872  -3.441  -10.805 1.00 97.76 101 D 1 
ATOM 4429 C C   . LEU D 4 101 ? 15.400  -2.964  -9.434  1.00 97.73 101 D 1 
ATOM 4430 O O   . LEU D 4 101 ? 16.180  -2.456  -8.633  1.00 96.62 101 D 1 
ATOM 4431 C CB  . LEU D 4 101 ? 16.806  -4.656  -10.712 1.00 97.44 101 D 1 
ATOM 4432 C CG  . LEU D 4 101 ? 16.213  -5.861  -9.951  1.00 97.03 101 D 1 
ATOM 4433 C CD1 . LEU D 4 101 ? 14.997  -6.450  -10.655 1.00 94.92 101 D 1 
ATOM 4434 C CD2 . LEU D 4 101 ? 17.273  -6.957  -9.842  1.00 94.64 101 D 1 
ATOM 4435 N N   . ARG D 4 102 ? 14.115  -3.171  -9.111  1.00 97.55 102 D 1 
ATOM 4436 C CA  . ARG D 4 102 ? 13.573  -2.886  -7.792  1.00 97.69 102 D 1 
ATOM 4437 C C   . ARG D 4 102 ? 13.889  -4.036  -6.820  1.00 97.38 102 D 1 
ATOM 4438 O O   . ARG D 4 102 ? 13.548  -5.175  -7.085  1.00 95.63 102 D 1 
ATOM 4439 C CB  . ARG D 4 102 ? 12.071  -2.596  -7.924  1.00 97.07 102 D 1 
ATOM 4440 C CG  . ARG D 4 102 ? 11.492  -2.089  -6.605  1.00 95.66 102 D 1 
ATOM 4441 C CD  . ARG D 4 102 ? 9.990   -1.847  -6.737  1.00 93.98 102 D 1 
ATOM 4442 N NE  . ARG D 4 102 ? 9.368   -1.770  -5.414  1.00 91.74 102 D 1 
ATOM 4443 C CZ  . ARG D 4 102 ? 8.956   -0.704  -4.762  1.00 92.13 102 D 1 
ATOM 4444 N NH1 . ARG D 4 102 ? 8.984   0.498   -5.276  1.00 84.54 102 D 1 
ATOM 4445 N NH2 . ARG D 4 102 ? 8.505   -0.842  -3.563  1.00 87.56 102 D 1 
ATOM 4446 N N   . GLY D 4 103 ? 14.476  -3.708  -5.671  1.00 96.76 103 D 1 
ATOM 4447 C CA  . GLY D 4 103 ? 15.013  -4.685  -4.726  1.00 96.77 103 D 1 
ATOM 4448 C C   . GLY D 4 103 ? 14.014  -5.686  -4.156  1.00 96.89 103 D 1 
ATOM 4449 O O   . GLY D 4 103 ? 14.378  -6.814  -3.854  1.00 95.16 103 D 1 
ATOM 4450 N N   . ASP D 4 104 ? 12.733  -5.333  -4.028  1.00 96.90 104 D 1 
ATOM 4451 C CA  . ASP D 4 104 ? 11.730  -6.259  -3.490  1.00 96.73 104 D 1 
ATOM 4452 C C   . ASP D 4 104 ? 11.402  -7.453  -4.405  1.00 96.99 104 D 1 
ATOM 4453 O O   . ASP D 4 104 ? 10.722  -8.381  -3.981  1.00 94.11 104 D 1 
ATOM 4454 C CB  . ASP D 4 104 ? 10.475  -5.482  -3.045  1.00 94.81 104 D 1 
ATOM 4455 C CG  . ASP D 4 104 ? 9.682   -4.844  -4.191  1.00 93.04 104 D 1 
ATOM 4456 O OD1 . ASP D 4 104 ? 10.040  -4.983  -5.374  1.00 87.31 104 D 1 
ATOM 4457 O OD2 . ASP D 4 104 ? 8.642   -4.221  -3.889  1.00 86.62 104 D 1 
ATOM 4458 N N   . SER D 4 105 ? 11.918  -7.460  -5.629  1.00 97.01 105 D 1 
ATOM 4459 C CA  . SER D 4 105 ? 11.861  -8.593  -6.553  1.00 97.04 105 D 1 
ATOM 4460 C C   . SER D 4 105 ? 13.083  -9.509  -6.476  1.00 97.24 105 D 1 
ATOM 4461 O O   . SER D 4 105 ? 13.064  -10.574 -7.082  1.00 94.32 105 D 1 
ATOM 4462 C CB  . SER D 4 105 ? 11.663  -8.088  -7.990  1.00 95.58 105 D 1 
ATOM 4463 O OG  . SER D 4 105 ? 10.452  -7.363  -8.072  1.00 85.13 105 D 1 
ATOM 4464 N N   . VAL D 4 106 ? 14.112  -9.118  -5.731  1.00 97.66 106 D 1 
ATOM 4465 C CA  . VAL D 4 106 ? 15.337  -9.909  -5.554  1.00 97.75 106 D 1 
ATOM 4466 C C   . VAL D 4 106 ? 15.102  -10.966 -4.466  1.00 97.70 106 D 1 
ATOM 4467 O O   . VAL D 4 106 ? 14.594  -10.656 -3.386  1.00 96.28 106 D 1 
ATOM 4468 C CB  . VAL D 4 106 ? 16.534  -9.007  -5.198  1.00 97.21 106 D 1 
ATOM 4469 C CG1 . VAL D 4 106 ? 17.820  -9.800  -4.988  1.00 95.32 106 D 1 
ATOM 4470 C CG2 . VAL D 4 106 ? 16.780  -7.986  -6.307  1.00 95.19 106 D 1 
ATOM 4471 N N   . ILE D 4 107 ? 15.475  -12.213 -4.760  1.00 97.59 107 D 1 
ATOM 4472 C CA  . ILE D 4 107 ? 15.524  -13.318 -3.797  1.00 97.33 107 D 1 
ATOM 4473 C C   . ILE D 4 107 ? 16.952  -13.467 -3.303  1.00 97.37 107 D 1 
ATOM 4474 O O   . ILE D 4 107 ? 17.228  -13.295 -2.116  1.00 95.99 107 D 1 
ATOM 4475 C CB  . ILE D 4 107 ? 14.999  -14.631 -4.430  1.00 96.41 107 D 1 
ATOM 4476 C CG1 . ILE D 4 107 ? 13.581  -14.443 -5.016  1.00 91.99 107 D 1 
ATOM 4477 C CG2 . ILE D 4 107 ? 15.023  -15.756 -3.385  1.00 89.38 107 D 1 
ATOM 4478 C CD1 . ILE D 4 107 ? 13.022  -15.697 -5.699  1.00 85.14 107 D 1 
ATOM 4479 N N   . VAL D 4 108 ? 17.840  -13.764 -4.232  1.00 96.96 108 D 1 
ATOM 4480 C CA  . VAL D 4 108 ? 19.231  -14.138 -4.013  1.00 96.95 108 D 1 
ATOM 4481 C C   . VAL D 4 108 ? 20.091  -13.466 -5.075  1.00 97.21 108 D 1 
ATOM 4482 O O   . VAL D 4 108 ? 19.669  -13.331 -6.220  1.00 96.15 108 D 1 
ATOM 4483 C CB  . VAL D 4 108 ? 19.369  -15.665 -4.061  1.00 94.93 108 D 1 
ATOM 4484 C CG1 . VAL D 4 108 ? 20.819  -16.124 -4.039  1.00 87.73 108 D 1 
ATOM 4485 C CG2 . VAL D 4 108 ? 18.663  -16.320 -2.870  1.00 86.50 108 D 1 
ATOM 4486 N N   . VAL D 4 109 ? 21.306  -13.059 -4.685  1.00 97.25 109 D 1 
ATOM 4487 C CA  . VAL D 4 109 ? 22.348  -12.563 -5.585  1.00 97.22 109 D 1 
ATOM 4488 C C   . VAL D 4 109 ? 23.577  -13.435 -5.420  1.00 97.22 109 D 1 
ATOM 4489 O O   . VAL D 4 109 ? 24.104  -13.522 -4.312  1.00 95.91 109 D 1 
ATOM 4490 C CB  . VAL D 4 109 ? 22.685  -11.088 -5.310  1.00 96.67 109 D 1 
ATOM 4491 C CG1 . VAL D 4 109 ? 23.701  -10.549 -6.325  1.00 94.48 109 D 1 
ATOM 4492 C CG2 . VAL D 4 109 ? 21.438  -10.196 -5.364  1.00 94.41 109 D 1 
ATOM 4493 N N   . LEU D 4 110 ? 24.040  -14.057 -6.490  1.00 96.30 110 D 1 
ATOM 4494 C CA  . LEU D 4 110 ? 25.291  -14.796 -6.535  1.00 95.89 110 D 1 
ATOM 4495 C C   . LEU D 4 110 ? 26.372  -13.896 -7.098  1.00 95.50 110 D 1 
ATOM 4496 O O   . LEU D 4 110 ? 26.205  -13.333 -8.180  1.00 93.24 110 D 1 
ATOM 4497 C CB  . LEU D 4 110 ? 25.172  -16.043 -7.413  1.00 94.40 110 D 1 
ATOM 4498 C CG  . LEU D 4 110 ? 24.294  -17.180 -6.857  1.00 87.89 110 D 1 
ATOM 4499 C CD1 . LEU D 4 110 ? 22.795  -16.892 -6.969  1.00 79.56 110 D 1 
ATOM 4500 C CD2 . LEU D 4 110 ? 24.589  -18.426 -7.680  1.00 79.33 110 D 1 
ATOM 4501 N N   . ARG D 4 111 ? 27.502  -13.812 -6.409  1.00 93.16 111 D 1 
ATOM 4502 C CA  . ARG D 4 111 ? 28.724  -13.315 -7.015  1.00 90.43 111 D 1 
ATOM 4503 C C   . ARG D 4 111 ? 29.268  -14.425 -7.887  1.00 87.19 111 D 1 
ATOM 4504 O O   . ARG D 4 111 ? 29.583  -15.498 -7.392  1.00 76.09 111 D 1 
ATOM 4505 C CB  . ARG D 4 111 ? 29.684  -12.885 -5.902  1.00 87.24 111 D 1 
ATOM 4506 C CG  . ARG D 4 111 ? 30.912  -12.178 -6.473  1.00 80.68 111 D 1 
ATOM 4507 C CD  . ARG D 4 111 ? 31.755  -11.699 -5.300  1.00 77.30 111 D 1 
ATOM 4508 N NE  . ARG D 4 111 ? 33.010  -11.080 -5.757  1.00 70.70 111 D 1 
ATOM 4509 C CZ  . ARG D 4 111 ? 34.031  -10.833 -4.976  1.00 65.73 111 D 1 
ATOM 4510 N NH1 . ARG D 4 111 ? 33.984  -11.044 -3.688  1.00 59.91 111 D 1 
ATOM 4511 N NH2 . ARG D 4 111 ? 35.126  -10.372 -5.485  1.00 58.15 111 D 1 
ATOM 4512 N N   . ASN D 4 112 ? 29.366  -14.185 -9.199  1.00 77.58 112 D 1 
ATOM 4513 C CA  . ASN D 4 112 ? 29.884  -15.205 -10.106 1.00 74.19 112 D 1 
ATOM 4514 C C   . ASN D 4 112 ? 31.387  -14.964 -10.342 1.00 74.59 112 D 1 
ATOM 4515 O O   . ASN D 4 112 ? 31.720  -14.134 -11.189 1.00 67.24 112 D 1 
ATOM 4516 C CB  . ASN D 4 112 ? 29.032  -15.239 -11.380 1.00 64.79 112 D 1 
ATOM 4517 C CG  . ASN D 4 112 ? 29.308  -16.508 -12.176 1.00 61.01 112 D 1 
ATOM 4518 O OD1 . ASN D 4 112 ? 30.202  -17.284 -11.903 1.00 56.72 112 D 1 
ATOM 4519 N ND2 . ASN D 4 112 ? 28.498  -16.775 -13.185 1.00 53.07 112 D 1 
ATOM 4520 N N   . PRO D 4 113 ? 32.287  -15.656 -9.633  1.00 66.23 113 D 1 
ATOM 4521 C CA  . PRO D 4 113 ? 33.720  -15.490 -9.821  1.00 61.93 113 D 1 
ATOM 4522 C C   . PRO D 4 113 ? 34.197  -16.087 -11.145 1.00 63.43 113 D 1 
ATOM 4523 O O   . PRO D 4 113 ? 35.151  -15.597 -11.730 1.00 56.94 113 D 1 
ATOM 4524 C CB  . PRO D 4 113 ? 34.358  -16.173 -8.607  1.00 52.72 113 D 1 
ATOM 4525 C CG  . PRO D 4 113 ? 33.354  -17.253 -8.230  1.00 53.14 113 D 1 
ATOM 4526 C CD  . PRO D 4 113 ? 32.011  -16.629 -8.583  1.00 55.22 113 D 1 
ATOM 4527 N N   . LEU D 4 114 ? 33.527  -17.120 -11.644 1.00 64.28 114 D 1 
ATOM 4528 C CA  . LEU D 4 114 ? 33.994  -17.917 -12.786 1.00 61.12 114 D 1 
ATOM 4529 C C   . LEU D 4 114 ? 34.047  -17.148 -14.109 1.00 60.16 114 D 1 
ATOM 4530 O O   . LEU D 4 114 ? 34.864  -17.477 -14.963 1.00 54.10 114 D 1 
ATOM 4531 C CB  . LEU D 4 114 ? 33.089  -19.144 -12.946 1.00 54.35 114 D 1 
ATOM 4532 C CG  . LEU D 4 114 ? 33.286  -20.215 -11.861 1.00 49.62 114 D 1 
ATOM 4533 C CD1 . LEU D 4 114 ? 32.143  -21.233 -11.937 1.00 46.34 114 D 1 
ATOM 4534 C CD2 . LEU D 4 114 ? 34.611  -20.958 -12.039 1.00 43.93 114 D 1 
ATOM 4535 N N   . ILE D 4 115 ? 33.202  -16.132 -14.310 1.00 56.87 115 D 1 
ATOM 4536 C CA  . ILE D 4 115 ? 33.210  -15.377 -15.577 1.00 54.21 115 D 1 
ATOM 4537 C C   . ILE D 4 115 ? 34.351  -14.334 -15.610 1.00 54.43 115 D 1 
ATOM 4538 O O   . ILE D 4 115 ? 34.465  -13.558 -16.555 1.00 49.95 115 D 1 
ATOM 4539 C CB  . ILE D 4 115 ? 31.802  -14.835 -15.933 1.00 48.28 115 D 1 
ATOM 4540 C CG1 . ILE D 4 115 ? 30.746  -15.967 -15.850 1.00 45.81 115 D 1 
ATOM 4541 C CG2 . ILE D 4 115 ? 31.764  -14.246 -17.361 1.00 44.47 115 D 1 
ATOM 4542 C CD1 . ILE D 4 115 ? 29.311  -15.537 -16.160 1.00 41.54 115 D 1 
ATOM 4543 N N   . ALA D 4 116 ? 35.257  -14.325 -14.632 1.00 41.18 116 D 1 
ATOM 4544 C CA  . ALA D 4 116 ? 36.495  -13.545 -14.719 1.00 39.20 116 D 1 
ATOM 4545 C C   . ALA D 4 116 ? 37.483  -14.092 -15.772 1.00 39.08 116 D 1 
ATOM 4546 O O   . ALA D 4 116 ? 38.413  -13.397 -16.159 1.00 36.84 116 D 1 
ATOM 4547 C CB  . ALA D 4 116 ? 37.130  -13.488 -13.325 1.00 35.72 116 D 1 
ATOM 4548 N N   . GLY D 4 117 ? 37.296  -15.333 -16.220 1.00 36.89 117 D 1 
ATOM 4549 C CA  . GLY D 4 117 ? 38.299  -16.071 -16.997 1.00 34.56 117 D 1 
ATOM 4550 C C   . GLY D 4 117 ? 38.226  -16.012 -18.528 1.00 33.63 117 D 1 
ATOM 4551 O O   . GLY D 4 117 ? 38.775  -16.897 -19.165 1.00 31.42 117 D 1 
ATOM 4552 N N   . LYS D 4 118 ? 37.564  -15.018 -19.131 1.00 29.42 118 D 1 
ATOM 4553 C CA  . LYS D 4 118 ? 37.774  -14.721 -20.553 1.00 27.93 118 D 1 
ATOM 4554 C C   . LYS D 4 118 ? 38.208  -13.283 -20.753 1.00 26.97 118 D 1 
ATOM 4555 O O   . LYS D 4 118 ? 37.598  -12.400 -20.115 1.00 24.51 118 D 1 
ATOM 4556 C CB  . LYS D 4 118 ? 36.556  -15.045 -21.433 1.00 25.52 118 D 1 
ATOM 4557 C CG  . LYS D 4 118 ? 36.601  -16.502 -21.941 1.00 23.65 118 D 1 
ATOM 4558 C CD  . LYS D 4 118 ? 35.599  -16.692 -23.088 1.00 21.81 118 D 1 
ATOM 4559 C CE  . LYS D 4 118 ? 35.734  -18.110 -23.642 1.00 18.82 118 D 1 
ATOM 4560 N NZ  . LYS D 4 118 ? 34.933  -18.306 -24.901 1.00 17.06 118 D 1 
ATOM 4561 O OXT . LYS D 4 118 ? 39.167  -13.151 -21.576 1.00 18.74 118 D 1 
ATOM 4562 N N   . MET E 5 1   ? -28.073 3.878   56.563  1.00 19.19 1   E 1 
ATOM 4563 C CA  . MET E 5 1   ? -27.704 4.245   55.176  1.00 27.95 1   E 1 
ATOM 4564 C C   . MET E 5 1   ? -26.737 3.184   54.658  1.00 31.67 1   E 1 
ATOM 4565 O O   . MET E 5 1   ? -25.599 3.159   55.096  1.00 29.43 1   E 1 
ATOM 4566 C CB  . MET E 5 1   ? -27.047 5.627   55.117  1.00 27.06 1   E 1 
ATOM 4567 C CG  . MET E 5 1   ? -28.036 6.769   55.351  1.00 25.23 1   E 1 
ATOM 4568 S SD  . MET E 5 1   ? -27.221 8.374   55.324  1.00 23.69 1   E 1 
ATOM 4569 C CE  . MET E 5 1   ? -28.635 9.479   55.491  1.00 21.03 1   E 1 
ATOM 4570 N N   . ALA E 5 2   ? -27.196 2.272   53.819  1.00 28.81 2   E 1 
ATOM 4571 C CA  . ALA E 5 2   ? -26.334 1.218   53.304  1.00 38.78 2   E 1 
ATOM 4572 C C   . ALA E 5 2   ? -25.386 1.839   52.263  1.00 39.37 2   E 1 
ATOM 4573 O O   . ALA E 5 2   ? -25.827 2.244   51.192  1.00 37.71 2   E 1 
ATOM 4574 C CB  . ALA E 5 2   ? -27.193 0.100   52.714  1.00 36.66 2   E 1 
ATOM 4575 N N   . TYR E 5 3   ? -24.101 1.933   52.591  1.00 26.47 3   E 1 
ATOM 4576 C CA  . TYR E 5 3   ? -23.072 2.289   51.626  1.00 29.69 3   E 1 
ATOM 4577 C C   . TYR E 5 3   ? -23.066 1.187   50.559  1.00 28.81 3   E 1 
ATOM 4578 O O   . TYR E 5 3   ? -22.459 0.140   50.737  1.00 27.47 3   E 1 
ATOM 4579 C CB  . TYR E 5 3   ? -21.708 2.441   52.324  1.00 27.88 3   E 1 
ATOM 4580 C CG  . TYR E 5 3   ? -21.235 3.871   52.468  1.00 28.42 3   E 1 
ATOM 4581 C CD1 . TYR E 5 3   ? -20.312 4.400   51.537  1.00 28.21 3   E 1 
ATOM 4582 C CD2 . TYR E 5 3   ? -21.685 4.678   53.522  1.00 30.92 3   E 1 
ATOM 4583 C CE1 . TYR E 5 3   ? -19.841 5.716   51.669  1.00 26.56 3   E 1 
ATOM 4584 C CE2 . TYR E 5 3   ? -21.224 5.999   53.658  1.00 27.19 3   E 1 
ATOM 4585 C CZ  . TYR E 5 3   ? -20.296 6.517   52.735  1.00 31.79 3   E 1 
ATOM 4586 O OH  . TYR E 5 3   ? -19.839 7.811   52.877  1.00 31.83 3   E 1 
ATOM 4587 N N   . ARG E 5 4   ? -23.770 1.401   49.436  1.00 28.40 4   E 1 
ATOM 4588 C CA  . ARG E 5 4   ? -23.557 0.617   48.221  1.00 34.32 4   E 1 
ATOM 4589 C C   . ARG E 5 4   ? -22.107 0.873   47.826  1.00 32.87 4   E 1 
ATOM 4590 O O   . ARG E 5 4   ? -21.815 1.916   47.243  1.00 31.71 4   E 1 
ATOM 4591 C CB  . ARG E 5 4   ? -24.525 1.019   47.098  1.00 33.62 4   E 1 
ATOM 4592 C CG  . ARG E 5 4   ? -25.784 0.142   47.054  1.00 32.07 4   E 1 
ATOM 4593 C CD  . ARG E 5 4   ? -26.652 0.538   45.852  1.00 31.46 4   E 1 
ATOM 4594 N NE  . ARG E 5 4   ? -27.764 -0.411  45.636  1.00 28.97 4   E 1 
ATOM 4595 C CZ  . ARG E 5 4   ? -28.707 -0.323  44.701  1.00 25.95 4   E 1 
ATOM 4596 N NH1 . ARG E 5 4   ? -28.752 0.678   43.875  1.00 24.36 4   E 1 
ATOM 4597 N NH2 . ARG E 5 4   ? -29.621 -1.260  44.583  1.00 26.65 4   E 1 
ATOM 4598 N N   . GLY E 5 5   ? -21.201 -0.027  48.192  1.00 31.58 5   E 1 
ATOM 4599 C CA  . GLY E 5 5   ? -19.842 -0.024  47.708  1.00 36.30 5   E 1 
ATOM 4600 C C   . GLY E 5 5   ? -19.913 0.043   46.184  1.00 37.89 5   E 1 
ATOM 4601 O O   . GLY E 5 5   ? -20.446 -0.858  45.554  1.00 35.01 5   E 1 
ATOM 4602 N N   . GLN E 5 6   ? -19.464 1.162   45.587  1.00 27.00 6   E 1 
ATOM 4603 C CA  . GLN E 5 6   ? -19.288 1.248   44.142  1.00 31.43 6   E 1 
ATOM 4604 C C   . GLN E 5 6   ? -18.316 0.129   43.780  1.00 31.96 6   E 1 
ATOM 4605 O O   . GLN E 5 6   ? -17.146 0.201   44.152  1.00 30.43 6   E 1 
ATOM 4606 C CB  . GLN E 5 6   ? -18.727 2.609   43.730  1.00 30.18 6   E 1 
ATOM 4607 C CG  . GLN E 5 6   ? -19.822 3.677   43.549  1.00 30.07 6   E 1 
ATOM 4608 C CD  . GLN E 5 6   ? -19.240 5.018   43.084  1.00 27.95 6   E 1 
ATOM 4609 O OE1 . GLN E 5 6   ? -18.083 5.317   43.259  1.00 27.75 6   E 1 
ATOM 4610 N NE2 . GLN E 5 6   ? -20.043 5.865   42.484  1.00 29.60 6   E 1 
ATOM 4611 N N   . GLY E 5 7   ? -18.811 -0.918  43.130  1.00 31.12 7   E 1 
ATOM 4612 C CA  . GLY E 5 7   ? -17.978 -2.001  42.660  1.00 34.33 7   E 1 
ATOM 4613 C C   . GLY E 5 7   ? -16.911 -1.372  41.775  1.00 36.31 7   E 1 
ATOM 4614 O O   . GLY E 5 7   ? -17.229 -0.890  40.692  1.00 34.08 7   E 1 
ATOM 4615 N N   . GLN E 5 8   ? -15.673 -1.286  42.284  1.00 36.73 8   E 1 
ATOM 4616 C CA  . GLN E 5 8   ? -14.545 -0.882  41.474  1.00 39.81 8   E 1 
ATOM 4617 C C   . GLN E 5 8   ? -14.586 -1.788  40.248  1.00 41.29 8   E 1 
ATOM 4618 O O   . GLN E 5 8   ? -14.509 -3.007  40.382  1.00 39.66 8   E 1 
ATOM 4619 C CB  . GLN E 5 8   ? -13.220 -1.045  42.226  1.00 37.46 8   E 1 
ATOM 4620 C CG  . GLN E 5 8   ? -12.876 0.161   43.115  1.00 35.47 8   E 1 
ATOM 4621 C CD  . GLN E 5 8   ? -11.525 -0.001  43.823  1.00 32.29 8   E 1 
ATOM 4622 O OE1 . GLN E 5 8   ? -11.013 -1.091  44.005  1.00 31.24 8   E 1 
ATOM 4623 N NE2 . GLN E 5 8   ? -10.909 1.075   44.256  1.00 31.90 8   E 1 
ATOM 4624 N N   . LYS E 5 9   ? -14.770 -1.202  39.052  1.00 42.17 9   E 1 
ATOM 4625 C CA  . LYS E 5 9   ? -14.581 -1.941  37.802  1.00 44.43 9   E 1 
ATOM 4626 C C   . LYS E 5 9   ? -13.146 -2.446  37.866  1.00 45.12 9   E 1 
ATOM 4627 O O   . LYS E 5 9   ? -12.232 -1.658  37.632  1.00 42.84 9   E 1 
ATOM 4628 C CB  . LYS E 5 9   ? -14.803 -1.055  36.566  1.00 41.55 9   E 1 
ATOM 4629 C CG  . LYS E 5 9   ? -16.273 -0.978  36.135  1.00 37.61 9   E 1 
ATOM 4630 C CD  . LYS E 5 9   ? -16.379 -0.145  34.852  1.00 35.01 9   E 1 
ATOM 4631 C CE  . LYS E 5 9   ? -17.827 -0.149  34.308  1.00 30.28 9   E 1 
ATOM 4632 N NZ  . LYS E 5 9   ? -17.958 0.648   33.071  1.00 28.29 9   E 1 
ATOM 4633 N N   . VAL E 5 10  ? -12.958 -3.707  38.258  1.00 43.02 10  E 1 
ATOM 4634 C CA  . VAL E 5 10  ? -11.670 -4.382  38.232  1.00 45.20 10  E 1 
ATOM 4635 C C   . VAL E 5 10  ? -11.178 -4.180  36.808  1.00 47.03 10  E 1 
ATOM 4636 O O   . VAL E 5 10  ? -11.816 -4.658  35.872  1.00 45.25 10  E 1 
ATOM 4637 C CB  . VAL E 5 10  ? -11.803 -5.870  38.586  1.00 41.64 10  E 1 
ATOM 4638 C CG1 . VAL E 5 10  ? -10.439 -6.574  38.551  1.00 37.19 10  E 1 
ATOM 4639 C CG2 . VAL E 5 10  ? -12.386 -6.047  39.997  1.00 38.82 10  E 1 
ATOM 4640 N N   . GLN E 5 11  ? -10.136 -3.353  36.627  1.00 47.72 11  E 1 
ATOM 4641 C CA  . GLN E 5 11  ? -9.523  -3.178  35.322  1.00 48.88 11  E 1 
ATOM 4642 C C   . GLN E 5 11  ? -9.040  -4.563  34.914  1.00 50.80 11  E 1 
ATOM 4643 O O   . GLN E 5 11  ? -8.058  -5.057  35.459  1.00 48.61 11  E 1 
ATOM 4644 C CB  . GLN E 5 11  ? -8.366  -2.164  35.373  1.00 45.25 11  E 1 
ATOM 4645 C CG  . GLN E 5 11  ? -8.747  -0.790  34.810  1.00 41.88 11  E 1 
ATOM 4646 C CD  . GLN E 5 11  ? -7.566  0.187   34.788  1.00 37.98 11  E 1 
ATOM 4647 O OE1 . GLN E 5 11  ? -6.585  0.030   35.476  1.00 35.80 11  E 1 
ATOM 4648 N NE2 . GLN E 5 11  ? -7.634  1.217   33.988  1.00 34.45 11  E 1 
ATOM 4649 N N   . LYS E 5 12  ? -9.779  -5.222  34.015  1.00 62.37 12  E 1 
ATOM 4650 C CA  . LYS E 5 12  ? -9.461  -6.562  33.550  1.00 63.23 12  E 1 
ATOM 4651 C C   . LYS E 5 12  ? -8.041  -6.509  33.015  1.00 65.74 12  E 1 
ATOM 4652 O O   . LYS E 5 12  ? -7.775  -5.800  32.050  1.00 60.98 12  E 1 
ATOM 4653 C CB  . LYS E 5 12  ? -10.474 -7.003  32.496  1.00 55.94 12  E 1 
ATOM 4654 C CG  . LYS E 5 12  ? -11.789 -7.482  33.132  1.00 49.80 12  E 1 
ATOM 4655 C CD  . LYS E 5 12  ? -12.840 -7.687  32.043  1.00 45.55 12  E 1 
ATOM 4656 C CE  . LYS E 5 12  ? -13.954 -8.664  32.434  1.00 40.26 12  E 1 
ATOM 4657 N NZ  . LYS E 5 12  ? -14.594 -9.209  31.201  1.00 37.10 12  E 1 
ATOM 4658 N N   . VAL E 5 13  ? -7.126  -7.164  33.730  1.00 75.49 13  E 1 
ATOM 4659 C CA  . VAL E 5 13  ? -5.696  -7.088  33.467  1.00 80.41 13  E 1 
ATOM 4660 C C   . VAL E 5 13  ? -5.445  -7.655  32.081  1.00 84.40 13  E 1 
ATOM 4661 O O   . VAL E 5 13  ? -5.618  -8.851  31.850  1.00 78.66 13  E 1 
ATOM 4662 C CB  . VAL E 5 13  ? -4.872  -7.809  34.544  1.00 72.07 13  E 1 
ATOM 4663 C CG1 . VAL E 5 13  ? -3.377  -7.683  34.261  1.00 61.42 13  E 1 
ATOM 4664 C CG2 . VAL E 5 13  ? -5.147  -7.206  35.927  1.00 63.58 13  E 1 
ATOM 4665 N N   . MET E 5 14  ? -5.079  -6.787  31.141  1.00 85.32 14  E 1 
ATOM 4666 C CA  . MET E 5 14  ? -4.816  -7.187  29.767  1.00 89.79 14  E 1 
ATOM 4667 C C   . MET E 5 14  ? -3.523  -7.996  29.713  1.00 92.23 14  E 1 
ATOM 4668 O O   . MET E 5 14  ? -2.462  -7.507  30.100  1.00 89.03 14  E 1 
ATOM 4669 C CB  . MET E 5 14  ? -4.765  -5.942  28.876  1.00 84.33 14  E 1 
ATOM 4670 C CG  . MET E 5 14  ? -4.658  -6.315  27.392  1.00 79.89 14  E 1 
ATOM 4671 S SD  . MET E 5 14  ? -4.517  -4.911  26.253  1.00 76.85 14  E 1 
ATOM 4672 C CE  . MET E 5 14  ? -6.094  -4.085  26.542  1.00 67.73 14  E 1 
ATOM 4673 N N   . VAL E 5 15  ? -3.586  -9.212  29.189  1.00 93.28 15  E 1 
ATOM 4674 C CA  . VAL E 5 15  ? -2.394  -10.020 28.924  1.00 94.71 15  E 1 
ATOM 4675 C C   . VAL E 5 15  ? -1.800  -9.544  27.601  1.00 95.45 15  E 1 
ATOM 4676 O O   . VAL E 5 15  ? -2.336  -9.818  26.532  1.00 93.05 15  E 1 
ATOM 4677 C CB  . VAL E 5 15  ? -2.702  -11.523 28.904  1.00 92.82 15  E 1 
ATOM 4678 C CG1 . VAL E 5 15  ? -1.411  -12.332 28.725  1.00 86.72 15  E 1 
ATOM 4679 C CG2 . VAL E 5 15  ? -3.353  -11.969 30.222  1.00 87.10 15  E 1 
ATOM 4680 N N   . GLN E 5 16  ? -0.675  -8.818  27.650  1.00 95.09 16  E 1 
ATOM 4681 C CA  . GLN E 5 16  ? -0.011  -8.391  26.425  1.00 95.33 16  E 1 
ATOM 4682 C C   . GLN E 5 16  ? 0.618   -9.586  25.693  1.00 96.38 16  E 1 
ATOM 4683 O O   . GLN E 5 16  ? 1.213   -10.447 26.346  1.00 94.29 16  E 1 
ATOM 4684 C CB  . GLN E 5 16  ? 1.041   -7.320  26.711  1.00 93.14 16  E 1 
ATOM 4685 C CG  . GLN E 5 16  ? 0.416   -6.019  27.218  1.00 86.66 16  E 1 
ATOM 4686 C CD  . GLN E 5 16  ? 1.431   -4.869  27.289  1.00 83.63 16  E 1 
ATOM 4687 O OE1 . GLN E 5 16  ? 2.604   -5.011  26.975  1.00 73.32 16  E 1 
ATOM 4688 N NE2 . GLN E 5 16  ? 1.001   -3.692  27.690  1.00 69.78 16  E 1 
ATOM 4689 N N   . PRO E 5 17  ? 0.571   -9.640  24.345  1.00 96.25 17  E 1 
ATOM 4690 C CA  . PRO E 5 17  ? 1.188   -10.714 23.561  1.00 96.35 17  E 1 
ATOM 4691 C C   . PRO E 5 17  ? 2.662   -10.959 23.899  1.00 96.47 17  E 1 
ATOM 4692 O O   . PRO E 5 17  ? 3.066   -12.106 24.089  1.00 94.70 17  E 1 
ATOM 4693 C CB  . PRO E 5 17  ? 1.012   -10.281 22.101  1.00 95.41 17  E 1 
ATOM 4694 C CG  . PRO E 5 17  ? -0.278  -9.466  22.139  1.00 93.86 17  E 1 
ATOM 4695 C CD  . PRO E 5 17  ? -0.213  -8.759  23.486  1.00 95.72 17  E 1 
ATOM 4696 N N   . ILE E 5 18  ? 3.455   -9.894  24.067  1.00 96.10 18  E 1 
ATOM 4697 C CA  . ILE E 5 18  ? 4.869   -10.006 24.441  1.00 95.87 18  E 1 
ATOM 4698 C C   . ILE E 5 18  ? 5.062   -10.671 25.813  1.00 96.37 18  E 1 
ATOM 4699 O O   . ILE E 5 18  ? 5.993   -11.459 25.980  1.00 94.90 18  E 1 
ATOM 4700 C CB  . ILE E 5 18  ? 5.553   -8.626  24.346  1.00 94.11 18  E 1 
ATOM 4701 C CG1 . ILE E 5 18  ? 7.088   -8.791  24.382  1.00 83.24 18  E 1 
ATOM 4702 C CG2 . ILE E 5 18  ? 5.059   -7.650  25.427  1.00 79.90 18  E 1 
ATOM 4703 C CD1 . ILE E 5 18  ? 7.851   -7.530  23.972  1.00 74.18 18  E 1 
ATOM 4704 N N   . ASN E 5 19  ? 4.169   -10.432 26.769  1.00 96.05 19  E 1 
ATOM 4705 C CA  . ASN E 5 19  ? 4.239   -11.040 28.095  1.00 95.77 19  E 1 
ATOM 4706 C C   . ASN E 5 19  ? 3.918   -12.538 28.037  1.00 95.77 19  E 1 
ATOM 4707 O O   . ASN E 5 19  ? 4.492   -13.320 28.794  1.00 93.79 19  E 1 
ATOM 4708 C CB  . ASN E 5 19  ? 3.279   -10.322 29.062  1.00 94.63 19  E 1 
ATOM 4709 C CG  . ASN E 5 19  ? 3.668   -8.883  29.373  1.00 89.56 19  E 1 
ATOM 4710 O OD1 . ASN E 5 19  ? 4.731   -8.398  29.033  1.00 79.55 19  E 1 
ATOM 4711 N ND2 . ASN E 5 19  ? 2.805   -8.153  30.049  1.00 79.42 19  E 1 
ATOM 4712 N N   . LEU E 5 20  ? 3.027   -12.953 27.138  1.00 96.20 20  E 1 
ATOM 4713 C CA  . LEU E 5 20  ? 2.738   -14.374 26.945  1.00 96.46 20  E 1 
ATOM 4714 C C   . LEU E 5 20  ? 3.926   -15.101 26.289  1.00 96.71 20  E 1 
ATOM 4715 O O   . LEU E 5 20  ? 4.292   -16.179 26.734  1.00 95.15 20  E 1 
ATOM 4716 C CB  . LEU E 5 20  ? 1.429   -14.539 26.164  1.00 95.76 20  E 1 
ATOM 4717 C CG  . LEU E 5 20  ? 0.989   -16.009 26.021  1.00 92.90 20  E 1 
ATOM 4718 C CD1 . LEU E 5 20  ? 0.820   -16.723 27.367  1.00 87.09 20  E 1
[truncated: 142,047 more chars]
