# Supplementary material for: Spliceosomal Sm core assembly: AlphaFold 3 predicted structure and phosphorylation-dependent regulation of the human 6S complex
Source: Comput Struct Biotechnol J. 2025 Dec 16;31:51–60. doi: 10.1016/j.csbj.2025.12.013 (PMC12771329; doi:10.1016/j.csbj.2025.12.013)
Supplement: Supplementary file 6 — Supplementary material [file mmc2.zip › fold_heptameric_ringstructure_model_3.cif]

# By using this file you agree to the legally binding terms of use found at alphafoldserver.com/output-terms
data_e9b8296c0ca9c92
#
_entry.id e9b8296c0ca9c92
#
loop_
_atom_type.symbol
C 
N 
O 
S 
#
loop_
_audit_author.name
_audit_author.pdbx_ordinal
"Google DeepMind" 1 
"Isomorphic Labs" 2 
#
_audit_conform.dict_location https://raw.githubusercontent.com/ihmwg/ModelCIF/master/dist/mmcif_ma.dic
_audit_conform.dict_name     mmcif_ma.dic
_audit_conform.dict_version  1.4.5
#
loop_
_chem_comp.formula
_chem_comp.formula_weight
_chem_comp.id
_chem_comp.mon_nstd_flag
_chem_comp.name
_chem_comp.pdbx_smiles
_chem_comp.pdbx_synonyms
_chem_comp.type
"C3 H7 N O2"    89.093  ALA y ALANINE         C[C@H](N)C(O)=O                  ? "L-PEPTIDE LINKING" 
"C6 H15 N4 O2"  175.209 ARG y ARGININE        N[C@@H](CCCNC(N)=[NH2+])C(O)=O   ? "L-PEPTIDE LINKING" 
"C4 H8 N2 O3"   132.118 ASN y ASPARAGINE      N[C@@H](CC(N)=O)C(O)=O           ? "L-PEPTIDE LINKING" 
"C4 H7 N O4"    133.103 ASP y "ASPARTIC ACID" N[C@@H](CC(O)=O)C(O)=O           ? "L-PEPTIDE LINKING" 
"C3 H7 N O2 S"  121.158 CYS y CYSTEINE        N[C@@H](CS)C(O)=O                ? "L-PEPTIDE LINKING" 
"C5 H10 N2 O3"  146.144 GLN y GLUTAMINE       N[C@@H](CCC(N)=O)C(O)=O          ? "L-PEPTIDE LINKING" 
"C5 H9 N O4"    147.129 GLU y "GLUTAMIC ACID" N[C@@H](CCC(O)=O)C(O)=O          ? "L-PEPTIDE LINKING" 
"C2 H5 N O2"    75.067  GLY y GLYCINE         NCC(O)=O                         ? "PEPTIDE LINKING"   
"C6 H10 N3 O2"  156.162 HIS y HISTIDINE       N[C@@H](Cc1c[nH]c[nH+]1)C(O)=O   ? "L-PEPTIDE LINKING" 
"C6 H13 N O2"   131.173 ILE y ISOLEUCINE      CC[C@H](C)[C@H](N)C(O)=O         ? "L-PEPTIDE LINKING" 
"C6 H13 N O2"   131.173 LEU y LEUCINE         CC(C)C[C@H](N)C(O)=O             ? "L-PEPTIDE LINKING" 
"C6 H15 N2 O2"  147.195 LYS y LYSINE          N[C@@H](CCCC[NH3+])C(O)=O        ? "L-PEPTIDE LINKING" 
"C5 H11 N O2 S" 149.211 MET y METHIONINE      CSCC[C@H](N)C(O)=O               ? "L-PEPTIDE LINKING" 
"C9 H11 N O2"   165.189 PHE y PHENYLALANINE   N[C@@H](Cc1ccccc1)C(O)=O         ? "L-PEPTIDE LINKING" 
"C5 H9 N O2"    115.130 PRO y PROLINE         OC(=O)[C@@H]1CCCN1               ? "L-PEPTIDE LINKING" 
"C3 H7 N O3"    105.093 SER y SERINE          N[C@@H](CO)C(O)=O                ? "L-PEPTIDE LINKING" 
"C4 H9 N O3"    119.119 THR y THREONINE       C[C@@H](O)[C@H](N)C(O)=O         ? "L-PEPTIDE LINKING" 
"C11 H12 N2 O2" 204.225 TRP y TRYPTOPHAN      N[C@@H](Cc1c[nH]c2ccccc12)C(O)=O ? "L-PEPTIDE LINKING" 
"C9 H11 N O3"   181.189 TYR y TYROSINE        N[C@@H](Cc1ccc(O)cc1)C(O)=O      ? "L-PEPTIDE LINKING" 
"C5 H11 N O2"   117.146 VAL y VALINE          CC(C)[C@H](N)C(O)=O              ? "L-PEPTIDE LINKING" 
#
_citation.book_publisher          ?
_citation.country                 UK
_citation.id                      primary
_citation.journal_full            Nature
_citation.journal_id_ASTM         NATUAS
_citation.journal_id_CSD          0006
_citation.journal_id_ISSN         0028-0836
_citation.journal_volume          ?
_citation.page_first              ?
_citation.page_last               ?
_citation.pdbx_database_id_DOI    ?
_citation.pdbx_database_id_PubMed ?
_citation.title                   "Accurate structure prediction of biomolecular interactions with AlphaFold 3"
_citation.year                    2024
#
loop_
_citation_author.citation_id
_citation_author.name
_citation_author.ordinal
primary "Google DeepMind" 1 
primary "Isomorphic Labs" 2 
#
loop_
_entity.id
_entity.pdbx_description
_entity.type
1 . polymer 
2 . polymer 
3 . polymer 
4 . polymer 
5 . polymer 
6 . polymer 
7 . polymer 
#
loop_
_entity_poly.entity_id
_entity_poly.pdbx_strand_id
_entity_poly.type
1 A polypeptide(L) 
2 B polypeptide(L) 
3 C polypeptide(L) 
4 D polypeptide(L) 
5 E polypeptide(L) 
6 F polypeptide(L) 
7 G polypeptide(L) 
#
loop_
_entity_poly_seq.entity_id
_entity_poly_seq.hetero
_entity_poly_seq.mon_id
_entity_poly_seq.num
1 n MET 1   
1 n THR 2   
1 n VAL 3   
1 n GLY 4   
1 n LYS 5   
1 n SER 6   
1 n SER 7   
1 n LYS 8   
1 n MET 9   
1 n LEU 10  
1 n GLN 11  
1 n HIS 12  
1 n ILE 13  
1 n ASP 14  
1 n TYR 15  
1 n ARG 16  
1 n MET 17  
1 n ARG 18  
1 n CYS 19  
1 n ILE 20  
1 n LEU 21  
1 n GLN 22  
1 n ASP 23  
1 n GLY 24  
1 n ARG 25  
1 n ILE 26  
1 n PHE 27  
1 n ILE 28  
1 n GLY 29  
1 n THR 30  
1 n PHE 31  
1 n LYS 32  
1 n ALA 33  
1 n PHE 34  
1 n ASP 35  
1 n LYS 36  
1 n HIS 37  
1 n MET 38  
1 n ASN 39  
1 n LEU 40  
1 n ILE 41  
1 n LEU 42  
1 n CYS 43  
1 n ASP 44  
1 n CYS 45  
1 n ASP 46  
1 n GLU 47  
1 n PHE 48  
1 n ARG 49  
1 n LYS 50  
1 n ILE 51  
1 n LYS 52  
1 n PRO 53  
1 n LYS 54  
1 n ASN 55  
1 n SER 56  
1 n LYS 57  
1 n GLN 58  
1 n ALA 59  
1 n GLU 60  
1 n ARG 61  
1 n GLU 62  
1 n GLU 63  
1 n LYS 64  
1 n ARG 65  
1 n VAL 66  
1 n LEU 67  
1 n GLY 68  
1 n LEU 69  
1 n VAL 70  
1 n LEU 71  
1 n LEU 72  
1 n ARG 73  
1 n GLY 74  
1 n GLU 75  
1 n ASN 76  
1 n LEU 77  
1 n VAL 78  
1 n SER 79  
1 n MET 80  
1 n THR 81  
1 n VAL 82  
1 n GLU 83  
1 n GLY 84  
1 n PRO 85  
1 n PRO 86  
1 n PRO 87  
1 n LYS 88  
1 n ASP 89  
1 n THR 90  
1 n GLY 91  
1 n ILE 92  
1 n ALA 93  
1 n ARG 94  
1 n VAL 95  
1 n PRO 96  
1 n LEU 97  
1 n ALA 98  
1 n GLY 99  
1 n ALA 100 
1 n ALA 101 
1 n GLY 102 
1 n GLY 103 
1 n PRO 104 
1 n GLY 105 
1 n ILE 106 
1 n GLY 107 
1 n ARG 108 
1 n ALA 109 
1 n ALA 110 
1 n GLY 111 
1 n ARG 112 
1 n GLY 113 
1 n ILE 114 
1 n PRO 115 
1 n ALA 116 
1 n GLY 117 
1 n VAL 118 
1 n PRO 119 
1 n MET 120 
1 n PRO 121 
1 n GLN 122 
1 n ALA 123 
1 n PRO 124 
1 n ALA 125 
1 n GLY 126 
1 n LEU 127 
1 n ALA 128 
1 n GLY 129 
1 n PRO 130 
1 n VAL 131 
1 n ARG 132 
1 n GLY 133 
1 n VAL 134 
1 n GLY 135 
1 n GLY 136 
1 n PRO 137 
1 n SER 138 
1 n GLN 139 
1 n GLN 140 
1 n VAL 141 
1 n MET 142 
1 n THR 143 
1 n PRO 144 
1 n GLN 145 
1 n GLY 146 
1 n ARG 147 
1 n GLY 148 
1 n THR 149 
1 n VAL 150 
1 n ALA 151 
1 n ALA 152 
1 n ALA 153 
1 n ALA 154 
1 n ALA 155 
1 n ALA 156 
1 n ALA 157 
1 n THR 158 
1 n ALA 159 
1 n SER 160 
1 n ILE 161 
1 n ALA 162 
1 n GLY 163 
1 n ALA 164 
1 n PRO 165 
1 n THR 166 
1 n GLN 167 
1 n TYR 168 
1 n PRO 169 
1 n PRO 170 
1 n GLY 171 
1 n ARG 172 
1 n GLY 173 
1 n GLY 174 
1 n PRO 175 
1 n PRO 176 
1 n PRO 177 
1 n PRO 178 
1 n MET 179 
1 n GLY 180 
1 n ARG 181 
1 n GLY 182 
1 n ALA 183 
1 n PRO 184 
1 n PRO 185 
1 n PRO 186 
1 n GLY 187 
1 n MET 188 
1 n MET 189 
1 n GLY 190 
1 n PRO 191 
1 n PRO 192 
1 n PRO 193 
1 n GLY 194 
1 n MET 195 
1 n ARG 196 
1 n PRO 197 
1 n PRO 198 
1 n MET 199 
1 n GLY 200 
1 n PRO 201 
1 n PRO 202 
1 n MET 203 
1 n GLY 204 
1 n ILE 205 
1 n PRO 206 
1 n PRO 207 
1 n GLY 208 
1 n ARG 209 
1 n GLY 210 
1 n THR 211 
1 n PRO 212 
1 n MET 213 
1 n GLY 214 
1 n MET 215 
1 n PRO 216 
1 n PRO 217 
1 n PRO 218 
1 n GLY 219 
1 n MET 220 
1 n ARG 221 
1 n PRO 222 
1 n PRO 223 
1 n PRO 224 
1 n PRO 225 
1 n GLY 226 
1 n MET 227 
1 n ARG 228 
1 n GLY 229 
1 n PRO 230 
1 n PRO 231 
1 n PRO 232 
1 n PRO 233 
1 n GLY 234 
1 n MET 235 
1 n ARG 236 
1 n PRO 237 
1 n PRO 238 
1 n ARG 239 
1 n PRO 240 
2 n MET 1   
2 n SER 2   
2 n ILE 3   
2 n GLY 4   
2 n VAL 5   
2 n PRO 6   
2 n ILE 7   
2 n LYS 8   
2 n VAL 9   
2 n LEU 10  
2 n HIS 11  
2 n GLU 12  
2 n ALA 13  
2 n GLU 14  
2 n GLY 15  
2 n HIS 16  
2 n ILE 17  
2 n VAL 18  
2 n THR 19  
2 n CYS 20  
2 n GLU 21  
2 n THR 22  
2 n ASN 23  
2 n THR 24  
2 n GLY 25  
2 n GLU 26  
2 n VAL 27  
2 n TYR 28  
2 n ARG 29  
2 n GLY 30  
2 n LYS 31  
2 n LEU 32  
2 n ILE 33  
2 n GLU 34  
2 n ALA 35  
2 n GLU 36  
2 n ASP 37  
2 n ASN 38  
2 n MET 39  
2 n ASN 40  
2 n CYS 41  
2 n GLN 42  
2 n MET 43  
2 n SER 44  
2 n ASN 45  
2 n ILE 46  
2 n THR 47  
2 n VAL 48  
2 n THR 49  
2 n TYR 50  
2 n ARG 51  
2 n ASP 52  
2 n GLY 53  
2 n ARG 54  
2 n VAL 55  
2 n ALA 56  
2 n GLN 57  
2 n LEU 58  
2 n GLU 59  
2 n GLN 60  
2 n VAL 61  
2 n TYR 62  
2 n ILE 63  
2 n ARG 64  
2 n GLY 65  
2 n SER 66  
2 n LYS 67  
2 n ILE 68  
2 n ARG 69  
2 n PHE 70  
2 n LEU 71  
2 n ILE 72  
2 n LEU 73  
2 n PRO 74  
2 n ASP 75  
2 n MET 76  
2 n LEU 77  
2 n LYS 78  
2 n ASN 79  
2 n ALA 80  
2 n PRO 81  
2 n MET 82  
2 n LEU 83  
2 n LYS 84  
2 n SER 85  
2 n MET 86  
2 n LYS 87  
2 n ASN 88  
2 n LYS 89  
2 n ASN 90  
2 n GLN 91  
2 n GLY 92  
2 n SER 93  
2 n GLY 94  
2 n ALA 95  
2 n GLY 96  
2 n ARG 97  
2 n GLY 98  
2 n LYS 99  
2 n ALA 100 
2 n ALA 101 
2 n ILE 102 
2 n LEU 103 
2 n LYS 104 
2 n ALA 105 
2 n GLN 106 
2 n VAL 107 
2 n ALA 108 
2 n ALA 109 
2 n ARG 110 
2 n GLY 111 
2 n ARG 112 
2 n GLY 113 
2 n ARG 114 
2 n GLY 115 
2 n MET 116 
2 n GLY 117 
2 n ARG 118 
2 n GLY 119 
2 n ASN 120 
2 n ILE 121 
2 n PHE 122 
2 n GLN 123 
2 n LYS 124 
2 n ARG 125 
2 n ARG 126 
3 n MET 1   
3 n LYS 2   
3 n LEU 3   
3 n VAL 4   
3 n ARG 5   
3 n PHE 6   
3 n LEU 7   
3 n MET 8   
3 n LYS 9   
3 n LEU 10  
3 n SER 11  
3 n HIS 12  
3 n GLU 13  
3 n THR 14  
3 n VAL 15  
3 n THR 16  
3 n ILE 17  
3 n GLU 18  
3 n LEU 19  
3 n LYS 20  
3 n ASN 21  
3 n GLY 22  
3 n THR 23  
3 n GLN 24  
3 n VAL 25  
3 n HIS 26  
3 n GLY 27  
3 n THR 28  
3 n ILE 29  
3 n THR 30  
3 n GLY 31  
3 n VAL 32  
3 n ASP 33  
3 n VAL 34  
3 n SER 35  
3 n MET 36  
3 n ASN 37  
3 n THR 38  
3 n HIS 39  
3 n LEU 40  
3 n LYS 41  
3 n ALA 42  
3 n VAL 43  
3 n LYS 44  
3 n MET 45  
3 n THR 46  
3 n LEU 47  
3 n LYS 48  
3 n ASN 49  
3 n ARG 50  
3 n GLU 51  
3 n PRO 52  
3 n VAL 53  
3 n GLN 54  
3 n LEU 55  
3 n GLU 56  
3 n THR 57  
3 n LEU 58  
3 n SER 59  
3 n ILE 60  
3 n ARG 61  
3 n GLY 62  
3 n ASN 63  
3 n ASN 64  
3 n ILE 65  
3 n ARG 66  
3 n TYR 67  
3 n PHE 68  
3 n ILE 69  
3 n LEU 70  
3 n PRO 71  
3 n ASP 72  
3 n SER 73  
3 n LEU 74  
3 n PRO 75  
3 n LEU 76  
3 n ASP 77  
3 n THR 78  
3 n LEU 79  
3 n LEU 80  
3 n VAL 81  
3 n ASP 82  
3 n VAL 83  
3 n GLU 84  
3 n PRO 85  
3 n LYS 86  
3 n VAL 87  
3 n LYS 88  
3 n SER 89  
3 n LYS 90  
3 n LYS 91  
3 n ARG 92  
3 n GLU 93  
3 n ALA 94  
3 n VAL 95  
3 n ALA 96  
3 n GLY 97  
3 n ARG 98  
3 n GLY 99  
3 n ARG 100 
3 n GLY 101 
3 n ARG 102 
3 n GLY 103 
3 n ARG 104 
3 n GLY 105 
3 n ARG 106 
3 n GLY 107 
3 n ARG 108 
3 n GLY 109 
3 n ARG 110 
3 n GLY 111 
3 n ARG 112 
3 n GLY 113 
3 n ARG 114 
3 n GLY 115 
3 n GLY 116 
3 n PRO 117 
3 n ARG 118 
3 n ARG 119 
4 n MET 1   
4 n SER 2   
4 n LEU 3   
4 n LEU 4   
4 n ASN 5   
4 n LYS 6   
4 n PRO 7   
4 n LYS 8   
4 n SER 9   
4 n GLU 10  
4 n MET 11  
4 n THR 12  
4 n PRO 13  
4 n GLU 14  
4 n GLU 15  
4 n LEU 16  
4 n GLN 17  
4 n LYS 18  
4 n ARG 19  
4 n GLU 20  
4 n GLU 21  
4 n GLU 22  
4 n GLU 23  
4 n PHE 24  
4 n ASN 25  
4 n THR 26  
4 n GLY 27  
4 n PRO 28  
4 n LEU 29  
4 n SER 30  
4 n VAL 31  
4 n LEU 32  
4 n THR 33  
4 n GLN 34  
4 n SER 35  
4 n VAL 36  
4 n LYS 37  
4 n ASN 38  
4 n ASN 39  
4 n THR 40  
4 n GLN 41  
4 n VAL 42  
4 n LEU 43  
4 n ILE 44  
4 n ASN 45  
4 n CYS 46  
4 n ARG 47  
4 n ASN 48  
4 n ASN 49  
4 n LYS 50  
4 n LYS 51  
4 n LEU 52  
4 n LEU 53  
4 n GLY 54  
4 n ARG 55  
4 n VAL 56  
4 n LYS 57  
4 n ALA 58  
4 n PHE 59  
4 n ASP 60  
4 n ARG 61  
4 n HIS 62  
4 n CYS 63  
4 n ASN 64  
4 n MET 65  
4 n VAL 66  
4 n LEU 67  
4 n GLU 68  
4 n ASN 69  
4 n VAL 70  
4 n LYS 71  
4 n GLU 72  
4 n MET 73  
4 n TRP 74  
4 n THR 75  
4 n GLU 76  
4 n VAL 77  
4 n PRO 78  
4 n LYS 79  
4 n SER 80  
4 n GLY 81  
4 n LYS 82  
4 n GLY 83  
4 n LYS 84  
4 n LYS 85  
4 n LYS 86  
4 n SER 87  
4 n LYS 88  
4 n PRO 89  
4 n VAL 90  
4 n ASN 91  
4 n LYS 92  
4 n ASP 93  
4 n ARG 94  
4 n TYR 95  
4 n ILE 96  
4 n SER 97  
4 n LYS 98  
4 n MET 99  
4 n PHE 100 
4 n LEU 101 
4 n ARG 102 
4 n GLY 103 
4 n ASP 104 
4 n SER 105 
4 n VAL 106 
4 n ILE 107 
4 n VAL 108 
4 n VAL 109 
4 n LEU 110 
4 n ARG 111 
4 n ASN 112 
4 n PRO 113 
4 n LEU 114 
4 n ILE 115 
4 n ALA 116 
4 n GLY 117 
4 n LYS 118 
5 n MET 1   
5 n ALA 2   
5 n TYR 3   
5 n ARG 4   
5 n GLY 5   
5 n GLN 6   
5 n GLY 7   
5 n GLN 8   
5 n LYS 9   
5 n VAL 10  
5 n GLN 11  
5 n LYS 12  
5 n VAL 13  
5 n MET 14  
5 n VAL 15  
5 n GLN 16  
5 n PRO 17  
5 n ILE 18  
5 n ASN 19  
5 n LEU 20  
5 n ILE 21  
5 n PHE 22  
5 n ARG 23  
5 n TYR 24  
5 n LEU 25  
5 n GLN 26  
5 n ASN 27  
5 n ARG 28  
5 n SER 29  
5 n ARG 30  
5 n ILE 31  
5 n GLN 32  
5 n VAL 33  
5 n TRP 34  
5 n LEU 35  
5 n TYR 36  
5 n GLU 37  
5 n GLN 38  
5 n VAL 39  
5 n ASN 40  
5 n MET 41  
5 n ARG 42  
5 n ILE 43  
5 n GLU 44  
5 n GLY 45  
5 n CYS 46  
5 n ILE 47  
5 n ILE 48  
5 n GLY 49  
5 n PHE 50  
5 n ASP 51  
5 n GLU 52  
5 n TYR 53  
5 n MET 54  
5 n ASN 55  
5 n LEU 56  
5 n VAL 57  
5 n LEU 58  
5 n ASP 59  
5 n ASP 60  
5 n ALA 61  
5 n GLU 62  
5 n GLU 63  
5 n ILE 64  
5 n HIS 65  
5 n SER 66  
5 n LYS 67  
5 n THR 68  
5 n LYS 69  
5 n SER 70  
5 n ARG 71  
5 n LYS 72  
5 n GLN 73  
5 n LEU 74  
5 n GLY 75  
5 n ARG 76  
5 n ILE 77  
5 n MET 78  
5 n LEU 79  
5 n LYS 80  
5 n GLY 81  
5 n ASP 82  
5 n ASN 83  
5 n ILE 84  
5 n THR 85  
5 n LEU 86  
5 n LEU 87  
5 n GLN 88  
5 n SER 89  
5 n VAL 90  
5 n SER 91  
5 n ASN 92  
6 n MET 1   
6 n SER 2   
6 n LYS 3   
6 n ALA 4   
6 n HIS 5   
6 n PRO 6   
6 n PRO 7   
6 n GLU 8   
6 n LEU 9   
6 n LYS 10  
6 n LYS 11  
6 n PHE 12  
6 n MET 13  
6 n ASP 14  
6 n LYS 15  
6 n LYS 16  
6 n LEU 17  
6 n SER 18  
6 n LEU 19  
6 n LYS 20  
6 n LEU 21  
6 n ASN 22  
6 n GLY 23  
6 n GLY 24  
6 n ARG 25  
6 n HIS 26  
6 n VAL 27  
6 n GLN 28  
6 n GLY 29  
6 n ILE 30  
6 n LEU 31  
6 n ARG 32  
6 n GLY 33  
6 n PHE 34  
6 n ASP 35  
6 n PRO 36  
6 n PHE 37  
6 n MET 38  
6 n ASN 39  
6 n LEU 40  
6 n VAL 41  
6 n ILE 42  
6 n ASP 43  
6 n GLU 44  
6 n CYS 45  
6 n VAL 46  
6 n GLU 47  
6 n MET 48  
6 n ALA 49  
6 n THR 50  
6 n SER 51  
6 n GLY 52  
6 n GLN 53  
6 n GLN 54  
6 n ASN 55  
6 n ASN 56  
6 n ILE 57  
6 n GLY 58  
6 n MET 59  
6 n VAL 60  
6 n VAL 61  
6 n ILE 62  
6 n ARG 63  
6 n GLY 64  
6 n ASN 65  
6 n SER 66  
6 n ILE 67  
6 n ILE 68  
6 n MET 69  
6 n LEU 70  
6 n GLU 71  
6 n ALA 72  
6 n LEU 73  
6 n GLU 74  
6 n ARG 75  
6 n VAL 76  
7 n MET 1   
7 n SER 2   
7 n LEU 3   
7 n PRO 4   
7 n LEU 5   
7 n ASN 6   
7 n PRO 7   
7 n LYS 8   
7 n PRO 9   
7 n PHE 10  
7 n LEU 11  
7 n ASN 12  
7 n GLY 13  
7 n LEU 14  
7 n THR 15  
7 n GLY 16  
7 n LYS 17  
7 n PRO 18  
7 n VAL 19  
7 n MET 20  
7 n VAL 21  
7 n LYS 22  
7 n LEU 23  
7 n LYS 24  
7 n TRP 25  
7 n GLY 26  
7 n MET 27  
7 n GLU 28  
7 n TYR 29  
7 n LYS 30  
7 n GLY 31  
7 n TYR 32  
7 n LEU 33  
7 n VAL 34  
7 n SER 35  
7 n VAL 36  
7 n ASP 37  
7 n GLY 38  
7 n TYR 39  
7 n MET 40  
7 n ASN 41  
7 n MET 42  
7 n GLN 43  
7 n LEU 44  
7 n ALA 45  
7 n ASN 46  
7 n THR 47  
7 n GLU 48  
7 n GLU 49  
7 n TYR 50  
7 n ILE 51  
7 n ASP 52  
7 n GLY 53  
7 n ALA 54  
7 n LEU 55  
7 n SER 56  
7 n GLY 57  
7 n HIS 58  
7 n LEU 59  
7 n GLY 60  
7 n GLU 61  
7 n VAL 62  
7 n LEU 63  
7 n ILE 64  
7 n ARG 65  
7 n CYS 66  
7 n ASN 67  
7 n ASN 68  
7 n VAL 69  
7 n LEU 70  
7 n TYR 71  
7 n ILE 72  
7 n ARG 73  
7 n GLY 74  
7 n VAL 75  
7 n GLU 76  
7 n GLU 77  
7 n GLU 78  
7 n GLU 79  
7 n GLU 80  
7 n ASP 81  
7 n GLY 82  
7 n GLU 83  
7 n MET 84  
7 n ARG 85  
7 n GLU 86  
#
_ma_data.content_type "model coordinates"
_ma_data.id           1
_ma_data.name         Model
#
_ma_model_list.data_id          1
_ma_model_list.model_group_id   1
_ma_model_list.model_group_name "AlphaFold-beta-20231127 (fb0b9d13-0bdd-4522-ba5f-0ee1f426d085 @ 2025-02-06 05:21:01)"
_ma_model_list.model_id         1
_ma_model_list.model_name       "Top ranked model"
_ma_model_list.model_type       "Ab initio model"
_ma_model_list.ordinal_id       1
#
loop_
_ma_protocol_step.method_type
_ma_protocol_step.ordinal_id
_ma_protocol_step.protocol_id
_ma_protocol_step.step_id
"coevolution MSA" 1 1 1 
"template search" 2 1 2 
modeling          3 1 3 
#
loop_
_ma_qa_metric.id
_ma_qa_metric.mode
_ma_qa_metric.name
_ma_qa_metric.software_group_id
_ma_qa_metric.type
1 global pLDDT 1 pLDDT 
2 local  pLDDT 1 pLDDT 
#
_ma_qa_metric_global.metric_id    1
_ma_qa_metric_global.metric_value 73.24
_ma_qa_metric_global.model_id     1
_ma_qa_metric_global.ordinal_id   1
#
_ma_software_group.group_id    1
_ma_software_group.ordinal_id  1
_ma_software_group.software_id 1
#
loop_
_ma_target_entity.data_id
_ma_target_entity.entity_id
_ma_target_entity.origin
1 1 . 
1 2 . 
1 3 . 
1 4 . 
1 5 . 
1 6 . 
1 7 . 
#
loop_
_ma_target_entity_instance.asym_id
_ma_target_entity_instance.details
_ma_target_entity_instance.entity_id
A . 1 
B . 2 
C . 3 
D . 4 
E . 5 
F . 6 
G . 7 
#
loop_
_pdbx_data_usage.details
_pdbx_data_usage.id
_pdbx_data_usage.type
_pdbx_data_usage.url
;NON-COMMERCIAL USE ONLY, BY USING THIS FILE YOU AGREE TO THE TERMS OF USE FOUND
AT alphafoldserver.com/output-terms.
;
1 license    ? 
;THE INFORMATION IS NOT INTENDED FOR, HAS NOT BEEN VALIDATED FOR, AND IS NOT
APPROVED FOR CLINICAL USE. IT SHOULD NOT BE USED FOR CLINICAL PURPOSE OR RELIED
ON FOR MEDICAL OR OTHER PROFESSIONAL ADVICE. IT IS THEORETICAL MODELLING ONLY
AND CAUTION SHOULD BE EXERCISED IN ITS USE. IT IS PROVIDED "AS-IS" WITHOUT ANY
WARRANTY OF ANY KIND, WHETHER EXPRESSED OR IMPLIED. NO WARRANTY IS GIVEN THAT
USE OF THE INFORMATION SHALL NOT INFRINGE THE RIGHTS OF ANY THIRD PARTY.
;
2 disclaimer ? 
#
loop_
_pdbx_poly_seq_scheme.asym_id
_pdbx_poly_seq_scheme.auth_seq_num
_pdbx_poly_seq_scheme.entity_id
_pdbx_poly_seq_scheme.hetero
_pdbx_poly_seq_scheme.mon_id
_pdbx_poly_seq_scheme.pdb_ins_code
_pdbx_poly_seq_scheme.pdb_seq_num
_pdbx_poly_seq_scheme.pdb_strand_id
_pdbx_poly_seq_scheme.seq_id
A 1   1 n MET . 1   A 1   
A 2   1 n THR . 2   A 2   
A 3   1 n VAL . 3   A 3   
A 4   1 n GLY . 4   A 4   
A 5   1 n LYS . 5   A 5   
A 6   1 n SER . 6   A 6   
A 7   1 n SER . 7   A 7   
A 8   1 n LYS . 8   A 8   
A 9   1 n MET . 9   A 9   
A 10  1 n LEU . 10  A 10  
A 11  1 n GLN . 11  A 11  
A 12  1 n HIS . 12  A 12  
A 13  1 n ILE . 13  A 13  
A 14  1 n ASP . 14  A 14  
A 15  1 n TYR . 15  A 15  
A 16  1 n ARG . 16  A 16  
A 17  1 n MET . 17  A 17  
A 18  1 n ARG . 18  A 18  
A 19  1 n CYS . 19  A 19  
A 20  1 n ILE . 20  A 20  
A 21  1 n LEU . 21  A 21  
A 22  1 n GLN . 22  A 22  
A 23  1 n ASP . 23  A 23  
A 24  1 n GLY . 24  A 24  
A 25  1 n ARG . 25  A 25  
A 26  1 n ILE . 26  A 26  
A 27  1 n PHE . 27  A 27  
A 28  1 n ILE . 28  A 28  
A 29  1 n GLY . 29  A 29  
A 30  1 n THR . 30  A 30  
A 31  1 n PHE . 31  A 31  
A 32  1 n LYS . 32  A 32  
A 33  1 n ALA . 33  A 33  
A 34  1 n PHE . 34  A 34  
A 35  1 n ASP . 35  A 35  
A 36  1 n LYS . 36  A 36  
A 37  1 n HIS . 37  A 37  
A 38  1 n MET . 38  A 38  
A 39  1 n ASN . 39  A 39  
A 40  1 n LEU . 40  A 40  
A 41  1 n ILE . 41  A 41  
A 42  1 n LEU . 42  A 42  
A 43  1 n CYS . 43  A 43  
A 44  1 n ASP . 44  A 44  
A 45  1 n CYS . 45  A 45  
A 46  1 n ASP . 46  A 46  
A 47  1 n GLU . 47  A 47  
A 48  1 n PHE . 48  A 48  
A 49  1 n ARG . 49  A 49  
A 50  1 n LYS . 50  A 50  
A 51  1 n ILE . 51  A 51  
A 52  1 n LYS . 52  A 52  
A 53  1 n PRO . 53  A 53  
A 54  1 n LYS . 54  A 54  
A 55  1 n ASN . 55  A 55  
A 56  1 n SER . 56  A 56  
A 57  1 n LYS . 57  A 57  
A 58  1 n GLN . 58  A 58  
A 59  1 n ALA . 59  A 59  
A 60  1 n GLU . 60  A 60  
A 61  1 n ARG . 61  A 61  
A 62  1 n GLU . 62  A 62  
A 63  1 n GLU . 63  A 63  
A 64  1 n LYS . 64  A 64  
A 65  1 n ARG . 65  A 65  
A 66  1 n VAL . 66  A 66  
A 67  1 n LEU . 67  A 67  
A 68  1 n GLY . 68  A 68  
A 69  1 n LEU . 69  A 69  
A 70  1 n VAL . 70  A 70  
A 71  1 n LEU . 71  A 71  
A 72  1 n LEU . 72  A 72  
A 73  1 n ARG . 73  A 73  
A 74  1 n GLY . 74  A 74  
A 75  1 n GLU . 75  A 75  
A 76  1 n ASN . 76  A 76  
A 77  1 n LEU . 77  A 77  
A 78  1 n VAL . 78  A 78  
A 79  1 n SER . 79  A 79  
A 80  1 n MET . 80  A 80  
A 81  1 n THR . 81  A 81  
A 82  1 n VAL . 82  A 82  
A 83  1 n GLU . 83  A 83  
A 84  1 n GLY . 84  A 84  
A 85  1 n PRO . 85  A 85  
A 86  1 n PRO . 86  A 86  
A 87  1 n PRO . 87  A 87  
A 88  1 n LYS . 88  A 88  
A 89  1 n ASP . 89  A 89  
A 90  1 n THR . 90  A 90  
A 91  1 n GLY . 91  A 91  
A 92  1 n ILE . 92  A 92  
A 93  1 n ALA . 93  A 93  
A 94  1 n ARG . 94  A 94  
A 95  1 n VAL . 95  A 95  
A 96  1 n PRO . 96  A 96  
A 97  1 n LEU . 97  A 97  
A 98  1 n ALA . 98  A 98  
A 99  1 n GLY . 99  A 99  
A 100 1 n ALA . 100 A 100 
A 101 1 n ALA . 101 A 101 
A 102 1 n GLY . 102 A 102 
A 103 1 n GLY . 103 A 103 
A 104 1 n PRO . 104 A 104 
A 105 1 n GLY . 105 A 105 
A 106 1 n ILE . 106 A 106 
A 107 1 n GLY . 107 A 107 
A 108 1 n ARG . 108 A 108 
A 109 1 n ALA . 109 A 109 
A 110 1 n ALA . 110 A 110 
A 111 1 n GLY . 111 A 111 
A 112 1 n ARG . 112 A 112 
A 113 1 n GLY . 113 A 113 
A 114 1 n ILE . 114 A 114 
A 115 1 n PRO . 115 A 115 
A 116 1 n ALA . 116 A 116 
A 117 1 n GLY . 117 A 117 
A 118 1 n VAL . 118 A 118 
A 119 1 n PRO . 119 A 119 
A 120 1 n MET . 120 A 120 
A 121 1 n PRO . 121 A 121 
A 122 1 n GLN . 122 A 122 
A 123 1 n ALA . 123 A 123 
A 124 1 n PRO . 124 A 124 
A 125 1 n ALA . 125 A 125 
A 126 1 n GLY . 126 A 126 
A 127 1 n LEU . 127 A 127 
A 128 1 n ALA . 128 A 128 
A 129 1 n GLY . 129 A 129 
A 130 1 n PRO . 130 A 130 
A 131 1 n VAL . 131 A 131 
A 132 1 n ARG . 132 A 132 
A 133 1 n GLY . 133 A 133 
A 134 1 n VAL . 134 A 134 
A 135 1 n GLY . 135 A 135 
A 136 1 n GLY . 136 A 136 
A 137 1 n PRO . 137 A 137 
A 138 1 n SER . 138 A 138 
A 139 1 n GLN . 139 A 139 
A 140 1 n GLN . 140 A 140 
A 141 1 n VAL . 141 A 141 
A 142 1 n MET . 142 A 142 
A 143 1 n THR . 143 A 143 
A 144 1 n PRO . 144 A 144 
A 145 1 n GLN . 145 A 145 
A 146 1 n GLY . 146 A 146 
A 147 1 n ARG . 147 A 147 
A 148 1 n GLY . 148 A 148 
A 149 1 n THR . 149 A 149 
A 150 1 n VAL . 150 A 150 
A 151 1 n ALA . 151 A 151 
A 152 1 n ALA . 152 A 152 
A 153 1 n ALA . 153 A 153 
A 154 1 n ALA . 154 A 154 
A 155 1 n ALA . 155 A 155 
A 156 1 n ALA . 156 A 156 
A 157 1 n ALA . 157 A 157 
A 158 1 n THR . 158 A 158 
A 159 1 n ALA . 159 A 159 
A 160 1 n SER . 160 A 160 
A 161 1 n ILE . 161 A 161 
A 162 1 n ALA . 162 A 162 
A 163 1 n GLY . 163 A 163 
A 164 1 n ALA . 164 A 164 
A 165 1 n PRO . 165 A 165 
A 166 1 n THR . 166 A 166 
A 167 1 n GLN . 167 A 167 
A 168 1 n TYR . 168 A 168 
A 169 1 n PRO . 169 A 169 
A 170 1 n PRO . 170 A 170 
A 171 1 n GLY . 171 A 171 
A 172 1 n ARG . 172 A 172 
A 173 1 n GLY . 173 A 173 
A 174 1 n GLY . 174 A 174 
A 175 1 n PRO . 175 A 175 
A 176 1 n PRO . 176 A 176 
A 177 1 n PRO . 177 A 177 
A 178 1 n PRO . 178 A 178 
A 179 1 n MET . 179 A 179 
A 180 1 n GLY . 180 A 180 
A 181 1 n ARG . 181 A 181 
A 182 1 n GLY . 182 A 182 
A 183 1 n ALA . 183 A 183 
A 184 1 n PRO . 184 A 184 
A 185 1 n PRO . 185 A 185 
A 186 1 n PRO . 186 A 186 
A 187 1 n GLY . 187 A 187 
A 188 1 n MET . 188 A 188 
A 189 1 n MET . 189 A 189 
A 190 1 n GLY . 190 A 190 
A 191 1 n PRO . 191 A 191 
A 192 1 n PRO . 192 A 192 
A 193 1 n PRO . 193 A 193 
A 194 1 n GLY . 194 A 194 
A 195 1 n MET . 195 A 195 
A 196 1 n ARG . 196 A 196 
A 197 1 n PRO . 197 A 197 
A 198 1 n PRO . 198 A 198 
A 199 1 n MET . 199 A 199 
A 200 1 n GLY . 200 A 200 
A 201 1 n PRO . 201 A 201 
A 202 1 n PRO . 202 A 202 
A 203 1 n MET . 203 A 203 
A 204 1 n GLY . 204 A 204 
A 205 1 n ILE . 205 A 205 
A 206 1 n PRO . 206 A 206 
A 207 1 n PRO . 207 A 207 
A 208 1 n GLY . 208 A 208 
A 209 1 n ARG . 209 A 209 
A 210 1 n GLY . 210 A 210 
A 211 1 n THR . 211 A 211 
A 212 1 n PRO . 212 A 212 
A 213 1 n MET . 213 A 213 
A 214 1 n GLY . 214 A 214 
A 215 1 n MET . 215 A 215 
A 216 1 n PRO . 216 A 216 
A 217 1 n PRO . 217 A 217 
A 218 1 n PRO . 218 A 218 
A 219 1 n GLY . 219 A 219 
A 220 1 n MET . 220 A 220 
A 221 1 n ARG . 221 A 221 
A 222 1 n PRO . 222 A 222 
A 223 1 n PRO . 223 A 223 
A 224 1 n PRO . 224 A 224 
A 225 1 n PRO . 225 A 225 
A 226 1 n GLY . 226 A 226 
A 227 1 n MET . 227 A 227 
A 228 1 n ARG . 228 A 228 
A 229 1 n GLY . 229 A 229 
A 230 1 n PRO . 230 A 230 
A 231 1 n PRO . 231 A 231 
A 232 1 n PRO . 232 A 232 
A 233 1 n PRO . 233 A 233 
A 234 1 n GLY . 234 A 234 
A 235 1 n MET . 235 A 235 
A 236 1 n ARG . 236 A 236 
A 237 1 n PRO . 237 A 237 
A 238 1 n PRO . 238 A 238 
A 239 1 n ARG . 239 A 239 
A 240 1 n PRO . 240 A 240 
B 1   2 n MET . 1   B 1   
B 2   2 n SER . 2   B 2   
B 3   2 n ILE . 3   B 3   
B 4   2 n GLY . 4   B 4   
B 5   2 n VAL . 5   B 5   
B 6   2 n PRO . 6   B 6   
B 7   2 n ILE . 7   B 7   
B 8   2 n LYS . 8   B 8   
B 9   2 n VAL . 9   B 9   
B 10  2 n LEU . 10  B 10  
B 11  2 n HIS . 11  B 11  
B 12  2 n GLU . 12  B 12  
B 13  2 n ALA . 13  B 13  
B 14  2 n GLU . 14  B 14  
B 15  2 n GLY . 15  B 15  
B 16  2 n HIS . 16  B 16  
B 17  2 n ILE . 17  B 17  
B 18  2 n VAL . 18  B 18  
B 19  2 n THR . 19  B 19  
B 20  2 n CYS . 20  B 20  
B 21  2 n GLU . 21  B 21  
B 22  2 n THR . 22  B 22  
B 23  2 n ASN . 23  B 23  
B 24  2 n THR . 24  B 24  
B 25  2 n GLY . 25  B 25  
B 26  2 n GLU . 26  B 26  
B 27  2 n VAL . 27  B 27  
B 28  2 n TYR . 28  B 28  
B 29  2 n ARG . 29  B 29  
B 30  2 n GLY . 30  B 30  
B 31  2 n LYS . 31  B 31  
B 32  2 n LEU . 32  B 32  
B 33  2 n ILE . 33  B 33  
B 34  2 n GLU . 34  B 34  
B 35  2 n ALA . 35  B 35  
B 36  2 n GLU . 36  B 36  
B 37  2 n ASP . 37  B 37  
B 38  2 n ASN . 38  B 38  
B 39  2 n MET . 39  B 39  
B 40  2 n ASN . 40  B 40  
B 41  2 n CYS . 41  B 41  
B 42  2 n GLN . 42  B 42  
B 43  2 n MET . 43  B 43  
B 44  2 n SER . 44  B 44  
B 45  2 n ASN . 45  B 45  
B 46  2 n ILE . 46  B 46  
B 47  2 n THR . 47  B 47  
B 48  2 n VAL . 48  B 48  
B 49  2 n THR . 49  B 49  
B 50  2 n TYR . 50  B 50  
B 51  2 n ARG . 51  B 51  
B 52  2 n ASP . 52  B 52  
B 53  2 n GLY . 53  B 53  
B 54  2 n ARG . 54  B 54  
B 55  2 n VAL . 55  B 55  
B 56  2 n ALA . 56  B 56  
B 57  2 n GLN . 57  B 57  
B 58  2 n LEU . 58  B 58  
B 59  2 n GLU . 59  B 59  
B 60  2 n GLN . 60  B 60  
B 61  2 n VAL . 61  B 61  
B 62  2 n TYR . 62  B 62  
B 63  2 n ILE . 63  B 63  
B 64  2 n ARG . 64  B 64  
B 65  2 n GLY . 65  B 65  
B 66  2 n SER . 66  B 66  
B 67  2 n LYS . 67  B 67  
B 68  2 n ILE . 68  B 68  
B 69  2 n ARG . 69  B 69  
B 70  2 n PHE . 70  B 70  
B 71  2 n LEU . 71  B 71  
B 72  2 n ILE . 72  B 72  
B 73  2 n LEU . 73  B 73  
B 74  2 n PRO . 74  B 74  
B 75  2 n ASP . 75  B 75  
B 76  2 n MET . 76  B 76  
B 77  2 n LEU . 77  B 77  
B 78  2 n LYS . 78  B 78  
B 79  2 n ASN . 79  B 79  
B 80  2 n ALA . 80  B 80  
B 81  2 n PRO . 81  B 81  
B 82  2 n MET . 82  B 82  
B 83  2 n LEU . 83  B 83  
B 84  2 n LYS . 84  B 84  
B 85  2 n SER . 85  B 85  
B 86  2 n MET . 86  B 86  
B 87  2 n LYS . 87  B 87  
B 88  2 n ASN . 88  B 88  
B 89  2 n LYS . 89  B 89  
B 90  2 n ASN . 90  B 90  
B 91  2 n GLN . 91  B 91  
B 92  2 n GLY . 92  B 92  
B 93  2 n SER . 93  B 93  
B 94  2 n GLY . 94  B 94  
B 95  2 n ALA . 95  B 95  
B 96  2 n GLY . 96  B 96  
B 97  2 n ARG . 97  B 97  
B 98  2 n GLY . 98  B 98  
B 99  2 n LYS . 99  B 99  
B 100 2 n ALA . 100 B 100 
B 101 2 n ALA . 101 B 101 
B 102 2 n ILE . 102 B 102 
B 103 2 n LEU . 103 B 103 
B 104 2 n LYS . 104 B 104 
B 105 2 n ALA . 105 B 105 
B 106 2 n GLN . 106 B 106 
B 107 2 n VAL . 107 B 107 
B 108 2 n ALA . 108 B 108 
B 109 2 n ALA . 109 B 109 
B 110 2 n ARG . 110 B 110 
B 111 2 n GLY . 111 B 111 
B 112 2 n ARG . 112 B 112 
B 113 2 n GLY . 113 B 113 
B 114 2 n ARG . 114 B 114 
B 115 2 n GLY . 115 B 115 
B 116 2 n MET . 116 B 116 
B 117 2 n GLY . 117 B 117 
B 118 2 n ARG . 118 B 118 
B 119 2 n GLY . 119 B 119 
B 120 2 n ASN . 120 B 120 
B 121 2 n ILE . 121 B 121 
B 122 2 n PHE . 122 B 122 
B 123 2 n GLN . 123 B 123 
B 124 2 n LYS . 124 B 124 
B 125 2 n ARG . 125 B 125 
B 126 2 n ARG . 126 B 126 
C 1   3 n MET . 1   C 1   
C 2   3 n LYS . 2   C 2   
C 3   3 n LEU . 3   C 3   
C 4   3 n VAL . 4   C 4   
C 5   3 n ARG . 5   C 5   
C 6   3 n PHE . 6   C 6   
C 7   3 n LEU . 7   C 7   
C 8   3 n MET . 8   C 8   
C 9   3 n LYS . 9   C 9   
C 10  3 n LEU . 10  C 10  
C 11  3 n SER . 11  C 11  
C 12  3 n HIS . 12  C 12  
C 13  3 n GLU . 13  C 13  
C 14  3 n THR . 14  C 14  
C 15  3 n VAL . 15  C 15  
C 16  3 n THR . 16  C 16  
C 17  3 n ILE . 17  C 17  
C 18  3 n GLU . 18  C 18  
C 19  3 n LEU . 19  C 19  
C 20  3 n LYS . 20  C 20  
C 21  3 n ASN . 21  C 21  
C 22  3 n GLY . 22  C 22  
C 23  3 n THR . 23  C 23  
C 24  3 n GLN . 24  C 24  
C 25  3 n VAL . 25  C 25  
C 26  3 n HIS . 26  C 26  
C 27  3 n GLY . 27  C 27  
C 28  3 n THR . 28  C 28  
C 29  3 n ILE . 29  C 29  
C 30  3 n THR . 30  C 30  
C 31  3 n GLY . 31  C 31  
C 32  3 n VAL . 32  C 32  
C 33  3 n ASP . 33  C 33  
C 34  3 n VAL . 34  C 34  
C 35  3 n SER . 35  C 35  
C 36  3 n MET . 36  C 36  
C 37  3 n ASN . 37  C 37  
C 38  3 n THR . 38  C 38  
C 39  3 n HIS . 39  C 39  
C 40  3 n LEU . 40  C 40  
C 41  3 n LYS . 41  C 41  
C 42  3 n ALA . 42  C 42  
C 43  3 n VAL . 43  C 43  
C 44  3 n LYS . 44  C 44  
C 45  3 n MET . 45  C 45  
C 46  3 n THR . 46  C 46  
C 47  3 n LEU . 47  C 47  
C 48  3 n LYS . 48  C 48  
C 49  3 n ASN . 49  C 49  
C 50  3 n ARG . 50  C 50  
C 51  3 n GLU . 51  C 51  
C 52  3 n PRO . 52  C 52  
C 53  3 n VAL . 53  C 53  
C 54  3 n GLN . 54  C 54  
C 55  3 n LEU . 55  C 55  
C 56  3 n GLU . 56  C 56  
C 57  3 n THR . 57  C 57  
C 58  3 n LEU . 58  C 58  
C 59  3 n SER . 59  C 59  
C 60  3 n ILE . 60  C 60  
C 61  3 n ARG . 61  C 61  
C 62  3 n GLY . 62  C 62  
C 63  3 n ASN . 63  C 63  
C 64  3 n ASN . 64  C 64  
C 65  3 n ILE . 65  C 65  
C 66  3 n ARG . 66  C 66  
C 67  3 n TYR . 67  C 67  
C 68  3 n PHE . 68  C 68  
C 69  3 n ILE . 69  C 69  
C 70  3 n LEU . 70  C 70  
C 71  3 n PRO . 71  C 71  
C 72  3 n ASP . 72  C 72  
C 73  3 n SER . 73  C 73  
C 74  3 n LEU . 74  C 74  
C 75  3 n PRO . 75  C 75  
C 76  3 n LEU . 76  C 76  
C 77  3 n ASP . 77  C 77  
C 78  3 n THR . 78  C 78  
C 79  3 n LEU . 79  C 79  
C 80  3 n LEU . 80  C 80  
C 81  3 n VAL . 81  C 81  
C 82  3 n ASP . 82  C 82  
C 83  3 n VAL . 83  C 83  
C 84  3 n GLU . 84  C 84  
C 85  3 n PRO . 85  C 85  
C 86  3 n LYS . 86  C 86  
C 87  3 n VAL . 87  C 87  
C 88  3 n LYS . 88  C 88  
C 89  3 n SER . 89  C 89  
C 90  3 n LYS . 90  C 90  
C 91  3 n LYS . 91  C 91  
C 92  3 n ARG . 92  C 92  
C 93  3 n GLU . 93  C 93  
C 94  3 n ALA . 94  C 94  
C 95  3 n VAL . 95  C 95  
C 96  3 n ALA . 96  C 96  
C 97  3 n GLY . 97  C 97  
C 98  3 n ARG . 98  C 98  
C 99  3 n GLY . 99  C 99  
C 100 3 n ARG . 100 C 100 
C 101 3 n GLY . 101 C 101 
C 102 3 n ARG . 102 C 102 
C 103 3 n GLY . 103 C 103 
C 104 3 n ARG . 104 C 104 
C 105 3 n GLY . 105 C 105 
C 106 3 n ARG . 106 C 106 
C 107 3 n GLY . 107 C 107 
C 108 3 n ARG . 108 C 108 
C 109 3 n GLY . 109 C 109 
C 110 3 n ARG . 110 C 110 
C 111 3 n GLY . 111 C 111 
C 112 3 n ARG . 112 C 112 
C 113 3 n GLY . 113 C 113 
C 114 3 n ARG . 114 C 114 
C 115 3 n GLY . 115 C 115 
C 116 3 n GLY . 116 C 116 
C 117 3 n PRO . 117 C 117 
C 118 3 n ARG . 118 C 118 
C 119 3 n ARG . 119 C 119 
D 1   4 n MET . 1   D 1   
D 2   4 n SER . 2   D 2   
D 3   4 n LEU . 3   D 3   
D 4   4 n LEU . 4   D 4   
D 5   4 n ASN . 5   D 5   
D 6   4 n LYS . 6   D 6   
D 7   4 n PRO . 7   D 7   
D 8   4 n LYS . 8   D 8   
D 9   4 n SER . 9   D 9   
D 10  4 n GLU . 10  D 10  
D 11  4 n MET . 11  D 11  
D 12  4 n THR . 12  D 12  
D 13  4 n PRO . 13  D 13  
D 14  4 n GLU . 14  D 14  
D 15  4 n GLU . 15  D 15  
D 16  4 n LEU . 16  D 16  
D 17  4 n GLN . 17  D 17  
D 18  4 n LYS . 18  D 18  
D 19  4 n ARG . 19  D 19  
D 20  4 n GLU . 20  D 20  
D 21  4 n GLU . 21  D 21  
D 22  4 n GLU . 22  D 22  
D 23  4 n GLU . 23  D 23  
D 24  4 n PHE . 24  D 24  
D 25  4 n ASN . 25  D 25  
D 26  4 n THR . 26  D 26  
D 27  4 n GLY . 27  D 27  
D 28  4 n PRO . 28  D 28  
D 29  4 n LEU . 29  D 29  
D 30  4 n SER . 30  D 30  
D 31  4 n VAL . 31  D 31  
D 32  4 n LEU . 32  D 32  
D 33  4 n THR . 33  D 33  
D 34  4 n GLN . 34  D 34  
D 35  4 n SER . 35  D 35  
D 36  4 n VAL . 36  D 36  
D 37  4 n LYS . 37  D 37  
D 38  4 n ASN . 38  D 38  
D 39  4 n ASN . 39  D 39  
D 40  4 n THR . 40  D 40  
D 41  4 n GLN . 41  D 41  
D 42  4 n VAL . 42  D 42  
D 43  4 n LEU . 43  D 43  
D 44  4 n ILE . 44  D 44  
D 45  4 n ASN . 45  D 45  
D 46  4 n CYS . 46  D 46  
D 47  4 n ARG . 47  D 47  
D 48  4 n ASN . 48  D 48  
D 49  4 n ASN . 49  D 49  
D 50  4 n LYS . 50  D 50  
D 51  4 n LYS . 51  D 51  
D 52  4 n LEU . 52  D 52  
D 53  4 n LEU . 53  D 53  
D 54  4 n GLY . 54  D 54  
D 55  4 n ARG . 55  D 55  
D 56  4 n VAL . 56  D 56  
D 57  4 n LYS . 57  D 57  
D 58  4 n ALA . 58  D 58  
D 59  4 n PHE . 59  D 59  
D 60  4 n ASP . 60  D 60  
D 61  4 n ARG . 61  D 61  
D 62  4 n HIS . 62  D 62  
D 63  4 n CYS . 63  D 63  
D 64  4 n ASN . 64  D 64  
D 65  4 n MET . 65  D 65  
D 66  4 n VAL . 66  D 66  
D 67  4 n LEU . 67  D 67  
D 68  4 n GLU . 68  D 68  
D 69  4 n ASN . 69  D 69  
D 70  4 n VAL . 70  D 70  
D 71  4 n LYS . 71  D 71  
D 72  4 n GLU . 72  D 72  
D 73  4 n MET . 73  D 73  
D 74  4 n TRP . 74  D 74  
D 75  4 n THR . 75  D 75  
D 76  4 n GLU . 76  D 76  
D 77  4 n VAL . 77  D 77  
D 78  4 n PRO . 78  D 78  
D 79  4 n LYS . 79  D 79  
D 80  4 n SER . 80  D 80  
D 81  4 n GLY . 81  D 81  
D 82  4 n LYS . 82  D 82  
D 83  4 n GLY . 83  D 83  
D 84  4 n LYS . 84  D 84  
D 85  4 n LYS . 85  D 85  
D 86  4 n LYS . 86  D 86  
D 87  4 n SER . 87  D 87  
D 88  4 n LYS . 88  D 88  
D 89  4 n PRO . 89  D 89  
D 90  4 n VAL . 90  D 90  
D 91  4 n ASN . 91  D 91  
D 92  4 n LYS . 92  D 92  
D 93  4 n ASP . 93  D 93  
D 94  4 n ARG . 94  D 94  
D 95  4 n TYR . 95  D 95  
D 96  4 n ILE . 96  D 96  
D 97  4 n SER . 97  D 97  
D 98  4 n LYS . 98  D 98  
D 99  4 n MET . 99  D 99  
D 100 4 n PHE . 100 D 100 
D 101 4 n LEU . 101 D 101 
D 102 4 n ARG . 102 D 102 
D 103 4 n GLY . 103 D 103 
D 104 4 n ASP . 104 D 104 
D 105 4 n SER . 105 D 105 
D 106 4 n VAL . 106 D 106 
D 107 4 n ILE . 107 D 107 
D 108 4 n VAL . 108 D 108 
D 109 4 n VAL . 109 D 109 
D 110 4 n LEU . 110 D 110 
D 111 4 n ARG . 111 D 111 
D 112 4 n ASN . 112 D 112 
D 113 4 n PRO . 113 D 113 
D 114 4 n LEU . 114 D 114 
D 115 4 n ILE . 115 D 115 
D 116 4 n ALA . 116 D 116 
D 117 4 n GLY . 117 D 117 
D 118 4 n LYS . 118 D 118 
E 1   5 n MET . 1   E 1   
E 2   5 n ALA . 2   E 2   
E 3   5 n TYR . 3   E 3   
E 4   5 n ARG . 4   E 4   
E 5   5 n GLY . 5   E 5   
E 6   5 n GLN . 6   E 6   
E 7   5 n GLY . 7   E 7   
E 8   5 n GLN . 8   E 8   
E 9   5 n LYS . 9   E 9   
E 10  5 n VAL . 10  E 10  
E 11  5 n GLN . 11  E 11  
E 12  5 n LYS . 12  E 12  
E 13  5 n VAL . 13  E 13  
E 14  5 n MET . 14  E 14  
E 15  5 n VAL . 15  E 15  
E 16  5 n GLN . 16  E 16  
E 17  5 n PRO . 17  E 17  
E 18  5 n ILE . 18  E 18  
E 19  5 n ASN . 19  E 19  
E 20  5 n LEU . 20  E 20  
E 21  5 n ILE . 21  E 21  
E 22  5 n PHE . 22  E 22  
E 23  5 n ARG . 23  E 23  
E 24  5 n TYR . 24  E 24  
E 25  5 n LEU . 25  E 25  
E 26  5 n GLN . 26  E 26  
E 27  5 n ASN . 27  E 27  
E 28  5 n ARG . 28  E 28  
E 29  5 n SER . 29  E 29  
E 30  5 n ARG . 30  E 30  
E 31  5 n ILE . 31  E 31  
E 32  5 n GLN . 32  E 32  
E 33  5 n VAL . 33  E 33  
E 34  5 n TRP . 34  E 34  
E 35  5 n LEU . 35  E 35  
E 36  5 n TYR . 36  E 36  
E 37  5 n GLU . 37  E 37  
E 38  5 n GLN . 38  E 38  
E 39  5 n VAL . 39  E 39  
E 40  5 n ASN . 40  E 40  
E 41  5 n MET . 41  E 41  
E 42  5 n ARG . 42  E 42  
E 43  5 n ILE . 43  E 43  
E 44  5 n GLU . 44  E 44  
E 45  5 n GLY . 45  E 45  
E 46  5 n CYS . 46  E 46  
E 47  5 n ILE . 47  E 47  
E 48  5 n ILE . 48  E 48  
E 49  5 n GLY . 49  E 49  
E 50  5 n PHE . 50  E 50  
E 51  5 n ASP . 51  E 51  
E 52  5 n GLU . 52  E 52  
E 53  5 n TYR . 53  E 53  
E 54  5 n MET . 54  E 54  
E 55  5 n ASN . 55  E 55  
E 56  5 n LEU . 56  E 56  
E 57  5 n VAL . 57  E 57  
E 58  5 n LEU . 58  E 58  
E 59  5 n ASP . 59  E 59  
E 60  5 n ASP . 60  E 60  
E 61  5 n ALA . 61  E 61  
E 62  5 n GLU . 62  E 62  
E 63  5 n GLU . 63  E 63  
E 64  5 n ILE . 64  E 64  
E 65  5 n HIS . 65  E 65  
E 66  5 n SER . 66  E 66  
E 67  5 n LYS . 67  E 67  
E 68  5 n THR . 68  E 68  
E 69  5 n LYS . 69  E 69  
E 70  5 n SER . 70  E 70  
E 71  5 n ARG . 71  E 71  
E 72  5 n LYS . 72  E 72  
E 73  5 n GLN . 73  E 73  
E 74  5 n LEU . 74  E 74  
E 75  5 n GLY . 75  E 75  
E 76  5 n ARG . 76  E 76  
E 77  5 n ILE . 77  E 77  
E 78  5 n MET . 78  E 78  
E 79  5 n LEU . 79  E 79  
E 80  5 n LYS . 80  E 80  
E 81  5 n GLY . 81  E 81  
E 82  5 n ASP . 82  E 82  
E 83  5 n ASN . 83  E 83  
E 84  5 n ILE . 84  E 84  
E 85  5 n THR . 85  E 85  
E 86  5 n LEU . 86  E 86  
E 87  5 n LEU . 87  E 87  
E 88  5 n GLN . 88  E 88  
E 89  5 n SER . 89  E 89  
E 90  5 n VAL . 90  E 90  
E 91  5 n SER . 91  E 91  
E 92  5 n ASN . 92  E 92  
F 1   6 n MET . 1   F 1   
F 2   6 n SER . 2   F 2   
F 3   6 n LYS . 3   F 3   
F 4   6 n ALA . 4   F 4   
F 5   6 n HIS . 5   F 5   
F 6   6 n PRO . 6   F 6   
F 7   6 n PRO . 7   F 7   
F 8   6 n GLU . 8   F 8   
F 9   6 n LEU . 9   F 9   
F 10  6 n LYS . 10  F 10  
F 11  6 n LYS . 11  F 11  
F 12  6 n PHE . 12  F 12  
F 13  6 n MET . 13  F 13  
F 14  6 n ASP . 14  F 14  
F 15  6 n LYS . 15  F 15  
F 16  6 n LYS . 16  F 16  
F 17  6 n LEU . 17  F 17  
F 18  6 n SER . 18  F 18  
F 19  6 n LEU . 19  F 19  
F 20  6 n LYS . 20  F 20  
F 21  6 n LEU . 21  F 21  
F 22  6 n ASN . 22  F 22  
F 23  6 n GLY . 23  F 23  
F 24  6 n GLY . 24  F 24  
F 25  6 n ARG . 25  F 25  
F 26  6 n HIS . 26  F 26  
F 27  6 n VAL . 27  F 27  
F 28  6 n GLN . 28  F 28  
F 29  6 n GLY . 29  F 29  
F 30  6 n ILE . 30  F 30  
F 31  6 n LEU . 31  F 31  
F 32  6 n ARG . 32  F 32  
F 33  6 n GLY . 33  F 33  
F 34  6 n PHE . 34  F 34  
F 35  6 n ASP . 35  F 35  
F 36  6 n PRO . 36  F 36  
F 37  6 n PHE . 37  F 37  
F 38  6 n MET . 38  F 38  
F 39  6 n ASN . 39  F 39  
F 40  6 n LEU . 40  F 40  
F 41  6 n VAL . 41  F 41  
F 42  6 n ILE . 42  F 42  
F 43  6 n ASP . 43  F 43  
F 44  6 n GLU . 44  F 44  
F 45  6 n CYS . 45  F 45  
F 46  6 n VAL . 46  F 46  
F 47  6 n GLU . 47  F 47  
F 48  6 n MET . 48  F 48  
F 49  6 n ALA . 49  F 49  
F 50  6 n THR . 50  F 50  
F 51  6 n SER . 51  F 51  
F 52  6 n GLY . 52  F 52  
F 53  6 n GLN . 53  F 53  
F 54  6 n GLN . 54  F 54  
F 55  6 n ASN . 55  F 55  
F 56  6 n ASN . 56  F 56  
F 57  6 n ILE . 57  F 57  
F 58  6 n GLY . 58  F 58  
F 59  6 n MET . 59  F 59  
F 60  6 n VAL . 60  F 60  
F 61  6 n VAL . 61  F 61  
F 62  6 n ILE . 62  F 62  
F 63  6 n ARG . 63  F 63  
F 64  6 n GLY . 64  F 64  
F 65  6 n ASN . 65  F 65  
F 66  6 n SER . 66  F 66  
F 67  6 n ILE . 67  F 67  
F 68  6 n ILE . 68  F 68  
F 69  6 n MET . 69  F 69  
F 70  6 n LEU . 70  F 70  
F 71  6 n GLU . 71  F 71  
F 72  6 n ALA . 72  F 72  
F 73  6 n LEU . 73  F 73  
F 74  6 n GLU . 74  F 74  
F 75  6 n ARG . 75  F 75  
F 76  6 n VAL . 76  F 76  
G 1   7 n MET . 1   G 1   
G 2   7 n SER . 2   G 2   
G 3   7 n LEU . 3   G 3   
G 4   7 n PRO . 4   G 4   
G 5   7 n LEU . 5   G 5   
G 6   7 n ASN . 6   G 6   
G 7   7 n PRO . 7   G 7   
G 8   7 n LYS . 8   G 8   
G 9   7 n PRO . 9   G 9   
G 10  7 n PHE . 10  G 10  
G 11  7 n LEU . 11  G 11  
G 12  7 n ASN . 12  G 12  
G 13  7 n GLY . 13  G 13  
G 14  7 n LEU . 14  G 14  
G 15  7 n THR . 15  G 15  
G 16  7 n GLY . 16  G 16  
G 17  7 n LYS . 17  G 17  
G 18  7 n PRO . 18  G 18  
G 19  7 n VAL . 19  G 19  
G 20  7 n MET . 20  G 20  
G 21  7 n VAL . 21  G 21  
G 22  7 n LYS . 22  G 22  
G 23  7 n LEU . 23  G 23  
G 24  7 n LYS . 24  G 24  
G 25  7 n TRP . 25  G 25  
G 26  7 n GLY . 26  G 26  
G 27  7 n MET . 27  G 27  
G 28  7 n GLU . 28  G 28  
G 29  7 n TYR . 29  G 29  
G 30  7 n LYS . 30  G 30  
G 31  7 n GLY . 31  G 31  
G 32  7 n TYR . 32  G 32  
G 33  7 n LEU . 33  G 33  
G 34  7 n VAL . 34  G 34  
G 35  7 n SER . 35  G 35  
G 36  7 n VAL . 36  G 36  
G 37  7 n ASP . 37  G 37  
G 38  7 n GLY . 38  G 38  
G 39  7 n TYR . 39  G 39  
G 40  7 n MET . 40  G 40  
G 41  7 n ASN . 41  G 41  
G 42  7 n MET . 42  G 42  
G 43  7 n GLN . 43  G 43  
G 44  7 n LEU . 44  G 44  
G 45  7 n ALA . 45  G 45  
G 46  7 n ASN . 46  G 46  
G 47  7 n THR . 47  G 47  
G 48  7 n GLU . 48  G 48  
G 49  7 n GLU . 49  G 49  
G 50  7 n TYR . 50  G 50  
G 51  7 n ILE . 51  G 51  
G 52  7 n ASP . 52  G 52  
G 53  7 n GLY . 53  G 53  
G 54  7 n ALA . 54  G 54  
G 55  7 n LEU . 55  G 55  
G 56  7 n SER . 56  G 56  
G 57  7 n GLY . 57  G 57  
G 58  7 n HIS . 58  G 58  
G 59  7 n LEU . 59  G 59  
G 60  7 n GLY . 60  G 60  
G 61  7 n GLU . 61  G 61  
G 62  7 n VAL . 62  G 62  
G 63  7 n LEU . 63  G 63  
G 64  7 n ILE . 64  G 64  
G 65  7 n ARG . 65  G 65  
G 66  7 n CYS . 66  G 66  
G 67  7 n ASN . 67  G 67  
G 68  7 n ASN . 68  G 68  
G 69  7 n VAL . 69  G 69  
G 70  7 n LEU . 70  G 70  
G 71  7 n TYR . 71  G 71  
G 72  7 n ILE . 72  G 72  
G 73  7 n ARG . 73  G 73  
G 74  7 n GLY . 74  G 74  
G 75  7 n VAL . 75  G 75  
G 76  7 n GLU . 76  G 76  
G 77  7 n GLU . 77  G 77  
G 78  7 n GLU . 78  G 78  
G 79  7 n GLU . 79  G 79  
G 80  7 n GLU . 80  G 80  
G 81  7 n ASP . 81  G 81  
G 82  7 n GLY . 82  G 82  
G 83  7 n GLU . 83  G 83  
G 84  7 n MET . 84  G 84  
G 85  7 n ARG . 85  G 85  
G 86  7 n GLU . 86  G 86  
#
_software.classification other
_software.date           ?
_software.description    "Structure prediction"
_software.name           AlphaFold
_software.pdbx_ordinal   1
_software.type           package
_software.version        "AlphaFold-beta-20231127 (fb0b9d13-0bdd-4522-ba5f-0ee1f426d085 @ 2025-02-06 05:21:01)"
#
loop_
_struct_asym.entity_id
_struct_asym.id
1 A 
2 B 
3 C 
4 D 
5 E 
6 F 
7 G 
#
loop_
_atom_site.group_PDB
_atom_site.id
_atom_site.type_symbol
_atom_site.label_atom_id
_atom_site.label_alt_id
_atom_site.label_comp_id
_atom_site.label_asym_id
_atom_site.label_entity_id
_atom_site.label_seq_id
_atom_site.pdbx_PDB_ins_code
_atom_site.Cartn_x
_atom_site.Cartn_y
_atom_site.Cartn_z
_atom_site.occupancy
_atom_site.B_iso_or_equiv
_atom_site.auth_seq_id
_atom_site.auth_asym_id
_atom_site.pdbx_PDB_model_num
ATOM 1    N N   . MET A 1 1   ? -11.171 21.642  14.212  1.00 26.69 1   A 1 
ATOM 2    C CA  . MET A 1 1   ? -9.760  21.770  13.796  1.00 28.65 1   A 1 
ATOM 3    C C   . MET A 1 1   ? -9.314  20.405  13.305  1.00 30.29 1   A 1 
ATOM 4    O O   . MET A 1 1   ? -9.406  19.453  14.068  1.00 27.56 1   A 1 
ATOM 5    C CB  . MET A 1 1   ? -8.865  22.229  14.943  1.00 26.46 1   A 1 
ATOM 6    C CG  . MET A 1 1   ? -9.081  23.699  15.306  1.00 24.64 1   A 1 
ATOM 7    S SD  . MET A 1 1   ? -8.000  24.253  16.640  1.00 21.89 1   A 1 
ATOM 8    C CE  . MET A 1 1   ? -8.519  25.972  16.798  1.00 19.50 1   A 1 
ATOM 9    N N   . THR A 1 2   ? -8.911  20.288  12.057  1.00 41.88 2   A 1 
ATOM 10   C CA  . THR A 1 2   ? -8.334  19.041  11.553  1.00 42.97 2   A 1 
ATOM 11   C C   . THR A 1 2   ? -7.020  18.836  12.290  1.00 44.28 2   A 1 
ATOM 12   O O   . THR A 1 2   ? -6.037  19.505  11.999  1.00 40.49 2   A 1 
ATOM 13   C CB  . THR A 1 2   ? -8.088  19.119  10.036  1.00 38.25 2   A 1 
ATOM 14   O OG1 . THR A 1 2   ? -7.573  20.387  9.685   1.00 34.91 2   A 1 
ATOM 15   C CG2 . THR A 1 2   ? -9.386  18.917  9.246   1.00 32.70 2   A 1 
ATOM 16   N N   . VAL A 1 3   ? -7.036  17.990  13.308  1.00 44.41 3   A 1 
ATOM 17   C CA  . VAL A 1 3   ? -5.833  17.666  14.082  1.00 43.39 3   A 1 
ATOM 18   C C   . VAL A 1 3   ? -4.879  17.023  13.081  1.00 44.79 3   A 1 
ATOM 19   O O   . VAL A 1 3   ? -5.101  15.894  12.653  1.00 42.32 3   A 1 
ATOM 20   C CB  . VAL A 1 3   ? -6.165  16.757  15.270  1.00 39.31 3   A 1 
ATOM 21   C CG1 . VAL A 1 3   ? -4.912  16.457  16.088  1.00 35.21 3   A 1 
ATOM 22   C CG2 . VAL A 1 3   ? -7.180  17.418  16.212  1.00 36.04 3   A 1 
ATOM 23   N N   . GLY A 1 4   ? -3.904  17.796  12.599  1.00 51.18 4   A 1 
ATOM 24   C CA  . GLY A 1 4   ? -3.076  17.412  11.472  1.00 50.62 4   A 1 
ATOM 25   C C   . GLY A 1 4   ? -2.371  16.087  11.757  1.00 54.39 4   A 1 
ATOM 26   O O   . GLY A 1 4   ? -2.007  15.800  12.897  1.00 50.52 4   A 1 
ATOM 27   N N   . LYS A 1 5   ? -2.108  15.324  10.713  1.00 56.69 5   A 1 
ATOM 28   C CA  . LYS A 1 5   ? -1.348  14.050  10.734  1.00 56.58 5   A 1 
ATOM 29   C C   . LYS A 1 5   ? -0.173  14.051  11.728  1.00 59.03 5   A 1 
ATOM 30   O O   . LYS A 1 5   ? 0.054   13.087  12.455  1.00 53.81 5   A 1 
ATOM 31   C CB  . LYS A 1 5   ? -0.831  13.827  9.298   1.00 51.30 5   A 1 
ATOM 32   C CG  . LYS A 1 5   ? -0.052  12.532  9.102   1.00 47.60 5   A 1 
ATOM 33   C CD  . LYS A 1 5   ? 0.278   12.310  7.617   1.00 44.39 5   A 1 
ATOM 34   C CE  . LYS A 1 5   ? 0.956   10.957  7.422   1.00 40.52 5   A 1 
ATOM 35   N NZ  . LYS A 1 5   ? 0.854   10.467  6.033   1.00 38.11 5   A 1 
ATOM 36   N N   . SER A 1 6   ? 0.560   15.159  11.769  1.00 62.75 6   A 1 
ATOM 37   C CA  . SER A 1 6   ? 1.706   15.388  12.650  1.00 65.74 6   A 1 
ATOM 38   C C   . SER A 1 6   ? 1.329   15.392  14.135  1.00 72.14 6   A 1 
ATOM 39   O O   . SER A 1 6   ? 2.073   14.861  14.946  1.00 65.02 6   A 1 
ATOM 40   C CB  . SER A 1 6   ? 2.335   16.726  12.255  1.00 56.87 6   A 1 
ATOM 41   O OG  . SER A 1 6   ? 3.506   16.981  12.996  1.00 51.31 6   A 1 
ATOM 42   N N   . SER A 1 7   ? 0.180   15.949  14.515  1.00 71.44 7   A 1 
ATOM 43   C CA  . SER A 1 7   ? -0.165  16.151  15.933  1.00 75.25 7   A 1 
ATOM 44   C C   . SER A 1 7   ? -0.340  14.835  16.689  1.00 80.96 7   A 1 
ATOM 45   O O   . SER A 1 7   ? 0.171   14.706  17.801  1.00 75.27 7   A 1 
ATOM 46   C CB  . SER A 1 7   ? -1.434  17.000  16.055  1.00 65.71 7   A 1 
ATOM 47   O OG  . SER A 1 7   ? -1.789  17.187  17.402  1.00 58.51 7   A 1 
ATOM 48   N N   . LYS A 1 8   ? -1.014  13.836  16.107  1.00 84.02 8   A 1 
ATOM 49   C CA  . LYS A 1 8   ? -1.266  12.551  16.772  1.00 86.46 8   A 1 
ATOM 50   C C   . LYS A 1 8   ? 0.023   11.765  17.007  1.00 89.01 8   A 1 
ATOM 51   O O   . LYS A 1 8   ? 0.223   11.239  18.091  1.00 84.65 8   A 1 
ATOM 52   C CB  . LYS A 1 8   ? -2.286  11.719  15.976  1.00 81.44 8   A 1 
ATOM 53   C CG  . LYS A 1 8   ? -3.721  12.285  16.052  1.00 77.78 8   A 1 
ATOM 54   C CD  . LYS A 1 8   ? -4.271  12.215  17.475  1.00 71.37 8   A 1 
ATOM 55   C CE  . LYS A 1 8   ? -5.716  12.704  17.559  1.00 66.24 8   A 1 
ATOM 56   N NZ  . LYS A 1 8   ? -6.224  12.634  18.944  1.00 59.66 8   A 1 
ATOM 57   N N   . MET A 1 9   ? 0.915   11.732  16.028  1.00 89.89 9   A 1 
ATOM 58   C CA  . MET A 1 9   ? 2.219   11.088  16.197  1.00 91.71 9   A 1 
ATOM 59   C C   . MET A 1 9   ? 3.122   11.867  17.163  1.00 93.57 9   A 1 
ATOM 60   O O   . MET A 1 9   ? 3.813   11.259  17.965  1.00 91.25 9   A 1 
ATOM 61   C CB  . MET A 1 9   ? 2.901   10.929  14.839  1.00 89.10 9   A 1 
ATOM 62   C CG  . MET A 1 9   ? 2.207   9.895   13.952  1.00 85.37 9   A 1 
ATOM 63   S SD  . MET A 1 9   ? 2.136   8.201   14.612  1.00 83.59 9   A 1 
ATOM 64   C CE  . MET A 1 9   ? 3.889   7.775   14.650  1.00 73.70 9   A 1 
ATOM 65   N N   . LEU A 1 10  ? 3.088   13.194  17.144  1.00 91.34 10  A 1 
ATOM 66   C CA  . LEU A 1 10  ? 3.871   14.032  18.059  1.00 91.41 10  A 1 
ATOM 67   C C   . LEU A 1 10  ? 3.475   13.834  19.521  1.00 91.96 10  A 1 
ATOM 68   O O   . LEU A 1 10  ? 4.328   13.982  20.395  1.00 89.73 10  A 1 
ATOM 69   C CB  . LEU A 1 10  ? 3.722   15.507  17.674  1.00 89.56 10  A 1 
ATOM 70   C CG  . LEU A 1 10  ? 4.555   15.942  16.456  1.00 82.84 10  A 1 
ATOM 71   C CD1 . LEU A 1 10  ? 4.122   17.343  16.028  1.00 77.47 10  A 1 
ATOM 72   C CD2 . LEU A 1 10  ? 6.047   15.991  16.748  1.00 76.82 10  A 1 
ATOM 73   N N   . GLN A 1 11  ? 2.223   13.470  19.820  1.00 91.81 11  A 1 
ATOM 74   C CA  . GLN A 1 11  ? 1.784   13.163  21.187  1.00 91.47 11  A 1 
ATOM 75   C C   . GLN A 1 11  ? 2.497   11.943  21.784  1.00 92.36 11  A 1 
ATOM 76   O O   . GLN A 1 11  ? 2.620   11.849  23.000  1.00 89.34 11  A 1 
ATOM 77   C CB  . GLN A 1 11  ? 0.268   12.928  21.198  1.00 88.90 11  A 1 
ATOM 78   C CG  . GLN A 1 11  ? -0.501  14.252  21.108  1.00 79.06 11  A 1 
ATOM 79   C CD  . GLN A 1 11  ? -2.015  14.079  20.966  1.00 72.10 11  A 1 
ATOM 80   O OE1 . GLN A 1 11  ? -2.562  13.032  20.654  1.00 64.08 11  A 1 
ATOM 81   N NE2 . GLN A 1 11  ? -2.763  15.135  21.181  1.00 60.85 11  A 1 
ATOM 82   N N   . HIS A 1 12  ? 2.989   11.030  20.952  1.00 93.25 12  A 1 
ATOM 83   C CA  . HIS A 1 12  ? 3.688   9.827   21.388  1.00 93.55 12  A 1 
ATOM 84   C C   . HIS A 1 12  ? 5.217   9.978   21.419  1.00 94.24 12  A 1 
ATOM 85   O O   . HIS A 1 12  ? 5.906   9.035   21.808  1.00 91.65 12  A 1 
ATOM 86   C CB  . HIS A 1 12  ? 3.236   8.652   20.508  1.00 92.36 12  A 1 
ATOM 87   C CG  . HIS A 1 12  ? 1.755   8.389   20.572  1.00 91.79 12  A 1 
ATOM 88   N ND1 . HIS A 1 12  ? 1.003   8.231   21.717  1.00 79.14 12  A 1 
ATOM 89   C CD2 . HIS A 1 12  ? 0.888   8.280   19.515  1.00 79.41 12  A 1 
ATOM 90   C CE1 . HIS A 1 12  ? -0.277  8.029   21.348  1.00 81.05 12  A 1 
ATOM 91   N NE2 . HIS A 1 12  ? -0.387  8.052   20.024  1.00 82.97 12  A 1 
ATOM 92   N N   . ILE A 1 13  ? 5.762   11.121  21.023  1.00 93.23 13  A 1 
ATOM 93   C CA  . ILE A 1 13  ? 7.206   11.380  21.106  1.00 93.67 13  A 1 
ATOM 94   C C   . ILE A 1 13  ? 7.677   11.272  22.563  1.00 94.10 13  A 1 
ATOM 95   O O   . ILE A 1 13  ? 7.002   11.730  23.482  1.00 92.16 13  A 1 
ATOM 96   C CB  . ILE A 1 13  ? 7.568   12.731  20.463  1.00 92.42 13  A 1 
ATOM 97   C CG1 . ILE A 1 13  ? 7.351   12.722  18.932  1.00 86.92 13  A 1 
ATOM 98   C CG2 . ILE A 1 13  ? 9.010   13.170  20.770  1.00 87.13 13  A 1 
ATOM 99   C CD1 . ILE A 1 13  ? 8.329   11.864  18.120  1.00 78.34 13  A 1 
ATOM 100  N N   . ASP A 1 14  ? 8.840   10.681  22.734  1.00 93.51 14  A 1 
ATOM 101  C CA  . ASP A 1 14  ? 9.496   10.324  23.996  1.00 93.91 14  A 1 
ATOM 102  C C   . ASP A 1 14  ? 8.828   9.195   24.803  1.00 94.46 14  A 1 
ATOM 103  O O   . ASP A 1 14  ? 9.449   8.709   25.747  1.00 91.33 14  A 1 
ATOM 104  C CB  . ASP A 1 14  ? 9.802   11.560  24.851  1.00 92.16 14  A 1 
ATOM 105  C CG  . ASP A 1 14  ? 10.860  12.489  24.237  1.00 88.21 14  A 1 
ATOM 106  O OD1 . ASP A 1 14  ? 11.910  11.979  23.779  1.00 81.25 14  A 1 
ATOM 107  O OD2 . ASP A 1 14  ? 10.708  13.729  24.315  1.00 80.56 14  A 1 
ATOM 108  N N   . TYR A 1 15  ? 7.639   8.697   24.423  1.00 94.76 15  A 1 
ATOM 109  C CA  . TYR A 1 15  ? 7.034   7.536   25.078  1.00 95.18 15  A 1 
ATOM 110  C C   . TYR A 1 15  ? 7.770   6.237   24.709  1.00 95.31 15  A 1 
ATOM 111  O O   . TYR A 1 15  ? 8.350   6.097   23.637  1.00 93.36 15  A 1 
ATOM 112  C CB  . TYR A 1 15  ? 5.536   7.438   24.750  1.00 94.74 15  A 1 
ATOM 113  C CG  . TYR A 1 15  ? 4.677   8.413   25.534  1.00 94.28 15  A 1 
ATOM 114  C CD1 . TYR A 1 15  ? 3.836   7.942   26.577  1.00 88.61 15  A 1 
ATOM 115  C CD2 . TYR A 1 15  ? 4.701   9.790   25.264  1.00 88.02 15  A 1 
ATOM 116  C CE1 . TYR A 1 15  ? 3.057   8.825   27.320  1.00 86.69 15  A 1 
ATOM 117  C CE2 . TYR A 1 15  ? 3.928   10.690  26.017  1.00 87.13 15  A 1 
ATOM 118  C CZ  . TYR A 1 15  ? 3.102   10.199  27.046  1.00 89.39 15  A 1 
ATOM 119  O OH  . TYR A 1 15  ? 2.357   11.083  27.792  1.00 88.07 15  A 1 
ATOM 120  N N   . ARG A 1 16  ? 7.703   5.237   25.611  1.00 95.98 16  A 1 
ATOM 121  C CA  . ARG A 1 16  ? 8.023   3.844   25.275  1.00 96.23 16  A 1 
ATOM 122  C C   . ARG A 1 16  ? 6.898   3.301   24.397  1.00 96.49 16  A 1 
ATOM 123  O O   . ARG A 1 16  ? 5.751   3.235   24.822  1.00 94.45 16  A 1 
ATOM 124  C CB  . ARG A 1 16  ? 8.210   2.995   26.539  1.00 95.14 16  A 1 
ATOM 125  C CG  . ARG A 1 16  ? 9.501   3.315   27.299  1.00 89.39 16  A 1 
ATOM 126  C CD  . ARG A 1 16  ? 10.783  2.744   26.663  1.00 88.42 16  A 1 
ATOM 127  N NE  . ARG A 1 16  ? 10.891  1.277   26.831  1.00 86.67 16  A 1 
ATOM 128  C CZ  . ARG A 1 16  ? 11.904  0.509   26.424  1.00 86.80 16  A 1 
ATOM 129  N NH1 . ARG A 1 16  ? 12.933  0.998   25.779  1.00 76.45 16  A 1 
ATOM 130  N NH2 . ARG A 1 16  ? 11.916  -0.763  26.666  1.00 80.18 16  A 1 
ATOM 131  N N   . MET A 1 17  ? 7.228   2.908   23.180  1.00 96.68 17  A 1 
ATOM 132  C CA  . MET A 1 17  ? 6.281   2.428   22.186  1.00 97.04 17  A 1 
ATOM 133  C C   . MET A 1 17  ? 6.548   0.974   21.840  1.00 97.42 17  A 1 
ATOM 134  O O   . MET A 1 17  ? 7.688   0.598   21.568  1.00 96.18 17  A 1 
ATOM 135  C CB  . MET A 1 17  ? 6.346   3.300   20.931  1.00 96.26 17  A 1 
ATOM 136  C CG  . MET A 1 17  ? 5.933   4.765   21.175  1.00 93.05 17  A 1 
ATOM 137  S SD  . MET A 1 17  ? 4.214   5.028   21.688  1.00 91.31 17  A 1 
ATOM 138  C CE  . MET A 1 17  ? 3.329   4.533   20.196  1.00 83.66 17  A 1 
ATOM 139  N N   . ARG A 1 18  ? 5.485   0.158   21.790  1.00 97.19 18  A 1 
ATOM 140  C CA  . ARG A 1 18  ? 5.485   -1.201  21.256  1.00 97.05 18  A 1 
ATOM 141  C C   . ARG A 1 18  ? 5.111   -1.151  19.776  1.00 97.17 18  A 1 
ATOM 142  O O   . ARG A 1 18  ? 3.985   -0.814  19.423  1.00 95.90 18  A 1 
ATOM 143  C CB  . ARG A 1 18  ? 4.526   -2.068  22.091  1.00 95.95 18  A 1 
ATOM 144  C CG  . ARG A 1 18  ? 4.430   -3.514  21.577  1.00 93.61 18  A 1 
ATOM 145  C CD  . ARG A 1 18  ? 3.403   -4.315  22.392  1.00 91.80 18  A 1 
ATOM 146  N NE  . ARG A 1 18  ? 3.860   -4.538  23.778  1.00 87.31 18  A 1 
ATOM 147  C CZ  . ARG A 1 18  ? 4.417   -5.613  24.311  1.00 85.45 18  A 1 
ATOM 148  N NH1 . ARG A 1 18  ? 4.583   -6.712  23.639  1.00 75.24 18  A 1 
ATOM 149  N NH2 . ARG A 1 18  ? 4.813   -5.597  25.539  1.00 80.01 18  A 1 
ATOM 150  N N   . CYS A 1 19  ? 6.056   -1.509  18.913  1.00 97.35 19  A 1 
ATOM 151  C CA  . CYS A 1 19  ? 5.895   -1.534  17.463  1.00 97.30 19  A 1 
ATOM 152  C C   . CYS A 1 19  ? 5.802   -2.979  16.976  1.00 97.59 19  A 1 
ATOM 153  O O   . CYS A 1 19  ? 6.705   -3.767  17.234  1.00 96.14 19  A 1 
ATOM 154  C CB  . CYS A 1 19  ? 7.079   -0.805  16.812  1.00 96.76 19  A 1 
ATOM 155  S SG  . CYS A 1 19  ? 7.215   0.899   17.435  1.00 93.14 19  A 1 
ATOM 156  N N   . ILE A 1 20  ? 4.740   -3.326  16.256  1.00 97.25 20  A 1 
ATOM 157  C CA  . ILE A 1 20  ? 4.583   -4.637  15.612  1.00 97.06 20  A 1 
ATOM 158  C C   . ILE A 1 20  ? 5.066   -4.525  14.168  1.00 97.28 20  A 1 
ATOM 159  O O   . ILE A 1 20  ? 4.602   -3.658  13.423  1.00 96.36 20  A 1 
ATOM 160  C CB  . ILE A 1 20  ? 3.135   -5.163  15.719  1.00 96.20 20  A 1 
ATOM 161  C CG1 . ILE A 1 20  ? 2.682   -5.218  17.199  1.00 92.71 20  A 1 
ATOM 162  C CG2 . ILE A 1 20  ? 3.016   -6.541  15.052  1.00 91.50 20  A 1 
ATOM 163  C CD1 . ILE A 1 20  ? 1.224   -5.650  17.413  1.00 78.73 20  A 1 
ATOM 164  N N   . LEU A 1 21  ? 5.983   -5.417  13.778  1.00 97.28 21  A 1 
ATOM 165  C CA  . LEU A 1 21  ? 6.527   -5.503  12.427  1.00 97.30 21  A 1 
ATOM 166  C C   . LEU A 1 21  ? 5.720   -6.489  11.575  1.00 96.83 21  A 1 
ATOM 167  O O   . LEU A 1 21  ? 4.981   -7.331  12.084  1.00 95.07 21  A 1 
ATOM 168  C CB  . LEU A 1 21  ? 8.013   -5.893  12.477  1.00 97.13 21  A 1 
ATOM 169  C CG  . LEU A 1 21  ? 8.986   -4.749  12.856  1.00 95.35 21  A 1 
ATOM 170  C CD1 . LEU A 1 21  ? 8.917   -4.371  14.332  1.00 89.31 21  A 1 
ATOM 171  C CD2 . LEU A 1 21  ? 10.419  -5.176  12.546  1.00 88.39 21  A 1 
ATOM 172  N N   . GLN A 1 22  ? 5.895   -6.416  10.244  1.00 96.33 22  A 1 
ATOM 173  C CA  . GLN A 1 22  ? 5.210   -7.305  9.308   1.00 95.55 22  A 1 
ATOM 174  C C   . GLN A 1 22  ? 5.566   -8.785  9.488   1.00 94.88 22  A 1 
ATOM 175  O O   . GLN A 1 22  ? 4.738   -9.653  9.228   1.00 90.36 22  A 1 
ATOM 176  C CB  . GLN A 1 22  ? 5.512   -6.894  7.861   1.00 94.02 22  A 1 
ATOM 177  C CG  . GLN A 1 22  ? 4.819   -5.580  7.479   1.00 87.46 22  A 1 
ATOM 178  C CD  . GLN A 1 22  ? 4.867   -5.290  5.974   1.00 85.25 22  A 1 
ATOM 179  O OE1 . GLN A 1 22  ? 5.432   -6.012  5.182   1.00 76.22 22  A 1 
ATOM 180  N NE2 . GLN A 1 22  ? 4.220   -4.232  5.537   1.00 72.79 22  A 1 
ATOM 181  N N   . ASP A 1 23  ? 6.774   -9.097  9.944   1.00 95.06 23  A 1 
ATOM 182  C CA  . ASP A 1 23  ? 7.224   -10.464 10.218  1.00 94.26 23  A 1 
ATOM 183  C C   . ASP A 1 23  ? 6.791   -11.001 11.598  1.00 93.90 23  A 1 
ATOM 184  O O   . ASP A 1 23  ? 7.160   -12.104 11.989  1.00 89.04 23  A 1 
ATOM 185  C CB  . ASP A 1 23  ? 8.740   -10.563 9.993   1.00 92.08 23  A 1 
ATOM 186  C CG  . ASP A 1 23  ? 9.604   -9.791  10.997  1.00 90.07 23  A 1 
ATOM 187  O OD1 . ASP A 1 23  ? 9.051   -9.056  11.840  1.00 83.00 23  A 1 
ATOM 188  O OD2 . ASP A 1 23  ? 10.843  -9.942  10.906  1.00 84.64 23  A 1 
ATOM 189  N N   . GLY A 1 24  ? 5.980   -10.231 12.324  1.00 93.89 24  A 1 
ATOM 190  C CA  . GLY A 1 24  ? 5.462   -10.594 13.635  1.00 93.18 24  A 1 
ATOM 191  C C   . GLY A 1 24  ? 6.394   -10.296 14.809  1.00 93.82 24  A 1 
ATOM 192  O O   . GLY A 1 24  ? 6.008   -10.535 15.960  1.00 90.56 24  A 1 
ATOM 193  N N   . ARG A 1 25  ? 7.595   -9.760  14.565  1.00 95.35 25  A 1 
ATOM 194  C CA  . ARG A 1 25  ? 8.468   -9.284  15.643  1.00 95.51 25  A 1 
ATOM 195  C C   . ARG A 1 25  ? 7.853   -8.069  16.337  1.00 96.08 25  A 1 
ATOM 196  O O   . ARG A 1 25  ? 7.069   -7.329  15.751  1.00 94.68 25  A 1 
ATOM 197  C CB  . ARG A 1 25  ? 9.869   -8.934  15.127  1.00 94.10 25  A 1 
ATOM 198  C CG  . ARG A 1 25  ? 10.572  -10.124 14.474  1.00 89.83 25  A 1 
ATOM 199  C CD  . ARG A 1 25  ? 11.963  -9.663  14.068  1.00 89.24 25  A 1 
ATOM 200  N NE  . ARG A 1 25  ? 12.656  -10.669 13.235  1.00 86.29 25  A 1 
ATOM 201  C CZ  . ARG A 1 25  ? 13.851  -10.478 12.710  1.00 87.77 25  A 1 
ATOM 202  N NH1 . ARG A 1 25  ? 14.573  -9.428  12.997  1.00 79.32 25  A 1 
ATOM 203  N NH2 . ARG A 1 25  ? 14.340  -11.323 11.856  1.00 79.95 25  A 1 
ATOM 204  N N   . ILE A 1 26  ? 8.264   -7.864  17.584  1.00 96.75 26  A 1 
ATOM 205  C CA  . ILE A 1 26  ? 7.852   -6.721  18.384  1.00 96.83 26  A 1 
ATOM 206  C C   . ILE A 1 26  ? 9.098   -5.928  18.761  1.00 97.27 26  A 1 
ATOM 207  O O   . ILE A 1 26  ? 10.025  -6.492  19.334  1.00 96.23 26  A 1 
ATOM 208  C CB  . ILE A 1 26  ? 7.044   -7.171  19.620  1.00 95.65 26  A 1 
ATOM 209  C CG1 . ILE A 1 26  ? 5.785   -7.956  19.198  1.00 92.69 26  A 1 
ATOM 210  C CG2 . ILE A 1 26  ? 6.669   -5.936  20.466  1.00 91.82 26  A 1 
ATOM 211  C CD1 . ILE A 1 26  ? 5.010   -8.590  20.366  1.00 81.66 26  A 1 
ATOM 212  N N   . PHE A 1 27  ? 9.105   -4.633  18.469  1.00 97.29 27  A 1 
ATOM 213  C CA  . PHE A 1 27  ? 10.121  -3.704  18.950  1.00 97.67 27  A 1 
ATOM 214  C C   . PHE A 1 27  ? 9.524   -2.837  20.046  1.00 97.65 27  A 1 
ATOM 215  O O   . PHE A 1 27  ? 8.464   -2.243  19.855  1.00 95.84 27  A 1 
ATOM 216  C CB  . PHE A 1 27  ? 10.678  -2.864  17.792  1.00 97.35 27  A 1 
ATOM 217  C CG  . PHE A 1 27  ? 11.669  -3.546  16.863  1.00 97.36 27  A 1 
ATOM 218  C CD1 . PHE A 1 27  ? 11.887  -4.930  16.879  1.00 94.36 27  A 1 
ATOM 219  C CD2 . PHE A 1 27  ? 12.402  -2.753  15.962  1.00 94.05 27  A 1 
ATOM 220  C CE1 . PHE A 1 27  ? 12.834  -5.524  16.019  1.00 93.01 27  A 1 
ATOM 221  C CE2 . PHE A 1 27  ? 13.343  -3.334  15.106  1.00 93.13 27  A 1 
ATOM 222  C CZ  . PHE A 1 27  ? 13.566  -4.721  15.128  1.00 94.67 27  A 1 
ATOM 223  N N   . ILE A 1 28  ? 10.200  -2.746  21.175  1.00 97.43 28  A 1 
ATOM 224  C CA  . ILE A 1 28  ? 9.823   -1.855  22.275  1.00 97.55 28  A 1 
ATOM 225  C C   . ILE A 1 28  ? 10.972  -0.878  22.486  1.00 97.53 28  A 1 
ATOM 226  O O   . ILE A 1 28  ? 12.060  -1.277  22.879  1.00 96.23 28  A 1 
ATOM 227  C CB  . ILE A 1 28  ? 9.473   -2.620  23.558  1.00 96.84 28  A 1 
ATOM 228  C CG1 . ILE A 1 28  ? 8.343   -3.641  23.278  1.00 94.38 28  A 1 
ATOM 229  C CG2 . ILE A 1 28  ? 9.052   -1.621  24.644  1.00 94.79 28  A 1 
ATOM 230  C CD1 . ILE A 1 28  ? 7.936   -4.475  24.501  1.00 87.67 28  A 1 
ATOM 231  N N   . GLY A 1 29  ? 10.734  0.411   22.234  1.00 96.61 29  A 1 
ATOM 232  C CA  . GLY A 1 29  ? 11.768  1.430   22.366  1.00 96.62 29  A 1 
ATOM 233  C C   . GLY A 1 29  ? 11.197  2.816   22.617  1.00 96.89 29  A 1 
ATOM 234  O O   . GLY A 1 29  ? 10.000  3.057   22.421  1.00 95.23 29  A 1 
ATOM 235  N N   . THR A 1 30  ? 12.040  3.743   23.037  1.00 96.28 30  A 1 
ATOM 236  C CA  . THR A 1 30  ? 11.646  5.138   23.258  1.00 96.25 30  A 1 
ATOM 237  C C   . THR A 1 30  ? 11.519  5.849   21.921  1.00 96.11 30  A 1 
ATOM 238  O O   . THR A 1 30  ? 12.504  6.025   21.204  1.00 94.81 30  A 1 
ATOM 239  C CB  . THR A 1 30  ? 12.637  5.864   24.167  1.00 95.44 30  A 1 
ATOM 240  O OG1 . THR A 1 30  ? 12.819  5.139   25.363  1.00 88.45 30  A 1 
ATOM 241  C CG2 . THR A 1 30  ? 12.108  7.245   24.561  1.00 85.37 30  A 1 
ATOM 242  N N   . PHE A 1 31  ? 10.305  6.276   21.580  1.00 95.58 31  A 1 
ATOM 243  C CA  . PHE A 1 31  ? 9.996   6.869   20.280  1.00 95.52 31  A 1 
ATOM 244  C C   . PHE A 1 31  ? 10.539  8.303   20.173  1.00 95.39 31  A 1 
ATOM 245  O O   . PHE A 1 31  ? 9.999   9.228   20.774  1.00 93.38 31  A 1 
ATOM 246  C CB  . PHE A 1 31  ? 8.484   6.799   20.069  1.00 95.08 31  A 1 
ATOM 247  C CG  . PHE A 1 31  ? 7.999   7.403   18.765  1.00 95.73 31  A 1 
ATOM 248  C CD1 . PHE A 1 31  ? 6.846   8.212   18.761  1.00 93.12 31  A 1 
ATOM 249  C CD2 . PHE A 1 31  ? 8.655   7.140   17.559  1.00 93.22 31  A 1 
ATOM 250  C CE1 . PHE A 1 31  ? 6.351   8.737   17.562  1.00 92.71 31  A 1 
ATOM 251  C CE2 . PHE A 1 31  ? 8.177   7.670   16.359  1.00 92.70 31  A 1 
ATOM 252  C CZ  . PHE A 1 31  ? 7.016   8.465   16.359  1.00 93.98 31  A 1 
ATOM 253  N N   . LYS A 1 32  ? 11.604  8.493   19.386  1.00 95.54 32  A 1 
ATOM 254  C CA  . LYS A 1 32  ? 12.304  9.779   19.286  1.00 95.21 32  A 1 
ATOM 255  C C   . LYS A 1 32  ? 11.958  10.600  18.048  1.00 95.07 32  A 1 
ATOM 256  O O   . LYS A 1 32  ? 11.926  11.826  18.116  1.00 92.70 32  A 1 
ATOM 257  C CB  . LYS A 1 32  ? 13.819  9.552   19.368  1.00 94.50 32  A 1 
ATOM 258  C CG  . LYS A 1 32  ? 14.311  9.139   20.765  1.00 91.48 32  A 1 
ATOM 259  C CD  . LYS A 1 32  ? 14.075  10.247  21.794  1.00 88.69 32  A 1 
ATOM 260  C CE  . LYS A 1 32  ? 14.703  9.910   23.140  1.00 84.65 32  A 1 
ATOM 261  N NZ  . LYS A 1 32  ? 14.347  10.923  24.160  1.00 78.28 32  A 1 
ATOM 262  N N   . ALA A 1 33  ? 11.732  9.950   16.918  1.00 95.04 33  A 1 
ATOM 263  C CA  . ALA A 1 33  ? 11.439  10.640  15.674  1.00 95.20 33  A 1 
ATOM 264  C C   . ALA A 1 33  ? 10.681  9.765   14.687  1.00 95.52 33  A 1 
ATOM 265  O O   . ALA A 1 33  ? 10.724  8.536   14.743  1.00 94.38 33  A 1 
ATOM 266  C CB  . ALA A 1 33  ? 12.748  11.144  15.058  1.00 94.14 33  A 1 
ATOM 267  N N   . PHE A 1 34  ? 10.001  10.419  13.739  1.00 95.50 34  A 1 
ATOM 268  C CA  . PHE A 1 34  ? 9.329   9.797   12.610  1.00 95.49 34  A 1 
ATOM 269  C C   . PHE A 1 34  ? 9.337   10.721  11.393  1.00 95.29 34  A 1 
ATOM 270  O O   . PHE A 1 34  ? 9.638   11.916  11.501  1.00 93.79 34  A 1 
ATOM 271  C CB  . PHE A 1 34  ? 7.892   9.411   13.000  1.00 94.77 34  A 1 
ATOM 272  C CG  . PHE A 1 34  ? 6.960   10.591  13.175  1.00 95.13 34  A 1 
ATOM 273  C CD1 . PHE A 1 34  ? 7.006   11.360  14.358  1.00 93.47 34  A 1 
ATOM 274  C CD2 . PHE A 1 34  ? 6.058   10.949  12.169  1.00 92.97 34  A 1 
ATOM 275  C CE1 . PHE A 1 34  ? 6.167   12.473  14.517  1.00 91.90 34  A 1 
ATOM 276  C CE2 . PHE A 1 34  ? 5.209   12.052  12.317  1.00 92.31 34  A 1 
ATOM 277  C CZ  . PHE A 1 34  ? 5.263   12.820  13.493  1.00 92.18 34  A 1 
ATOM 278  N N   . ASP A 1 35  ? 8.984   10.183  10.228  1.00 95.15 35  A 1 
ATOM 279  C CA  . ASP A 1 35  ? 8.803   10.957  9.001   1.00 95.07 35  A 1 
ATOM 280  C C   . ASP A 1 35  ? 7.467   10.634  8.297   1.00 94.90 35  A 1 
ATOM 281  O O   . ASP A 1 35  ? 6.626   9.882   8.790   1.00 93.11 35  A 1 
ATOM 282  C CB  . ASP A 1 35  ? 10.044  10.781  8.100   1.00 93.88 35  A 1 
ATOM 283  C CG  . ASP A 1 35  ? 10.179  9.410   7.435   1.00 93.91 35  A 1 
ATOM 284  O OD1 . ASP A 1 35  ? 9.221   8.605   7.473   1.00 89.93 35  A 1 
ATOM 285  O OD2 . ASP A 1 35  ? 11.220  9.179   6.795   1.00 89.84 35  A 1 
ATOM 286  N N   . LYS A 1 36  ? 7.270   11.225  7.104   1.00 94.95 36  A 1 
ATOM 287  C CA  . LYS A 1 36  ? 6.080   11.009  6.270   1.00 94.52 36  A 1 
ATOM 288  C C   . LYS A 1 36  ? 5.875   9.556   5.820   1.00 94.80 36  A 1 
ATOM 289  O O   . LYS A 1 36  ? 4.774   9.196   5.419   1.00 92.49 36  A 1 
ATOM 290  C CB  . LYS A 1 36  ? 6.125   11.963  5.059   1.00 92.50 36  A 1 
ATOM 291  C CG  . LYS A 1 36  ? 7.256   11.606  4.082   1.00 84.05 36  A 1 
ATOM 292  C CD  . LYS A 1 36  ? 7.311   12.506  2.854   1.00 80.67 36  A 1 
ATOM 293  C CE  . LYS A 1 36  ? 8.466   12.002  1.975   1.00 69.44 36  A 1 
ATOM 294  N NZ  . LYS A 1 36  ? 8.643   12.755  0.721   1.00 60.66 36  A 1 
ATOM 295  N N   . HIS A 1 37  ? 6.940   8.749   5.822   1.00 95.50 37  A 1 
ATOM 296  C CA  . HIS A 1 37  ? 6.915   7.330   5.456   1.00 95.59 37  A 1 
ATOM 297  C C   . HIS A 1 37  ? 6.728   6.420   6.671   1.00 95.90 37  A 1 
ATOM 298  O O   . HIS A 1 37  ? 6.646   5.208   6.512   1.00 93.42 37  A 1 
ATOM 299  C CB  . HIS A 1 37  ? 8.192   6.998   4.672   1.00 94.62 37  A 1 
ATOM 300  C CG  . HIS A 1 37  ? 8.290   7.759   3.380   1.00 93.67 37  A 1 
ATOM 301  N ND1 . HIS A 1 37  ? 7.490   7.567   2.264   1.00 82.31 37  A 1 
ATOM 302  C CD2 . HIS A 1 37  ? 9.151   8.782   3.062   1.00 82.29 37  A 1 
ATOM 303  C CE1 . HIS A 1 37  ? 7.890   8.414   1.308   1.00 83.36 37  A 1 
ATOM 304  N NE2 . HIS A 1 37  ? 8.889   9.188   1.762   1.00 85.54 37  A 1 
ATOM 305  N N   . MET A 1 38  ? 6.610   6.998   7.866   1.00 95.67 38  A 1 
ATOM 306  C CA  . MET A 1 38  ? 6.604   6.281   9.136   1.00 96.28 38  A 1 
ATOM 307  C C   . MET A 1 38  ? 7.897   5.496   9.386   1.00 97.07 38  A 1 
ATOM 308  O O   . MET A 1 38  ? 7.864   4.485   10.084  1.00 95.59 38  A 1 
ATOM 309  C CB  . MET A 1 38  ? 5.341   5.401   9.279   1.00 95.06 38  A 1 
ATOM 310  C CG  . MET A 1 38  ? 4.024   6.170   9.181   1.00 89.84 38  A 1 
ATOM 311  S SD  . MET A 1 38  ? 3.608   7.168   10.634  1.00 84.85 38  A 1 
ATOM 312  C CE  . MET A 1 38  ? 3.363   5.852   11.839  1.00 74.14 38  A 1 
ATOM 313  N N   . ASN A 1 39  ? 9.035   5.945   8.861   1.00 96.71 39  A 1 
ATOM 314  C CA  . ASN A 1 39  ? 10.325  5.520   9.390   1.00 96.90 39  A 1 
ATOM 315  C C   . ASN A 1 39  ? 10.426  6.036   10.826  1.00 96.70 39  A 1 
ATOM 316  O O   . ASN A 1 39  ? 10.036  7.168   11.098  1.00 95.96 39  A 1 
ATOM 317  C CB  . ASN A 1 39  ? 11.480  6.053   8.532   1.00 96.96 39  A 1 
ATOM 318  C CG  . ASN A 1 39  ? 11.408  5.650   7.067   1.00 96.48 39  A 1 
ATOM 319  O OD1 . ASN A 1 39  ? 11.102  4.532   6.712   1.00 91.89 39  A 1 
ATOM 320  N ND2 . ASN A 1 39  ? 11.684  6.576   6.173   1.00 91.86 39  A 1 
ATOM 321  N N   . LEU A 1 40  ? 10.907  5.198   11.738  1.00 97.03 40  A 1 
ATOM 322  C CA  . LEU A 1 40  ? 10.936  5.510   13.161  1.00 97.15 40  A 1 
ATOM 323  C C   . LEU A 1 40  ? 12.373  5.512   13.673  1.00 97.40 40  A 1 
ATOM 324  O O   . LEU A 1 40  ? 13.170  4.689   13.249  1.00 96.40 40  A 1 
ATOM 325  C CB  . LEU A 1 40  ? 10.108  4.491   13.964  1.00 96.22 40  A 1 
ATOM 326  C CG  . LEU A 1 40  ? 8.685   4.206   13.453  1.00 94.37 40  A 1 
ATOM 327  C CD1 . LEU A 1 40  ? 8.028   3.185   14.376  1.00 91.69 40  A 1 
ATOM 328  C CD2 . LEU A 1 40  ? 7.815   5.451   13.396  1.00 91.62 40  A 1 
ATOM 329  N N   . ILE A 1 41  ? 12.654  6.380   14.638  1.00 96.97 41  A 1 
ATOM 330  C CA  . ILE A 1 41  ? 13.824  6.257   15.508  1.00 96.96 41  A 1 
ATOM 331  C C   . ILE A 1 41  ? 13.350  5.812   16.886  1.00 96.99 41  A 1 
ATOM 332  O O   . ILE A 1 41  ? 12.552  6.490   17.532  1.00 95.89 41  A 1 
ATOM 333  C CB  . ILE A 1 41  ? 14.626  7.568   15.579  1.00 96.34 41  A 1 
ATOM 334  C CG1 . ILE A 1 41  ? 15.156  8.011   14.195  1.00 93.15 41  A 1 
ATOM 335  C CG2 . ILE A 1 41  ? 15.786  7.438   16.566  1.00 93.99 41  A 1 
ATOM 336  C CD1 . ILE A 1 41  ? 16.204  7.084   13.564  1.00 88.08 41  A 1 
ATOM 337  N N   . LEU A 1 42  ? 13.865  4.662   17.331  1.00 97.03 42  A 1 
ATOM 338  C CA  . LEU A 1 42  ? 13.616  4.072   18.639  1.00 97.02 42  A 1 
ATOM 339  C C   . LEU A 1 42  ? 14.934  4.010   19.407  1.00 96.89 42  A 1 
ATOM 340  O O   . LEU A 1 42  ? 15.865  3.340   18.964  1.00 95.60 42  A 1 
ATOM 341  C CB  . LEU A 1 42  ? 12.998  2.676   18.469  1.00 96.78 42  A 1 
ATOM 342  C CG  . LEU A 1 42  ? 11.663  2.622   17.697  1.00 96.17 42  A 1 
ATOM 343  C CD1 . LEU A 1 42  ? 11.228  1.168   17.516  1.00 94.18 42  A 1 
ATOM 344  C CD2 . LEU A 1 42  ? 10.543  3.365   18.424  1.00 93.36 42  A 1 
ATOM 345  N N   . CYS A 1 43  ? 15.016  4.682   20.552  1.00 96.39 43  A 1 
ATOM 346  C CA  . CYS A 1 43  ? 16.142  4.560   21.480  1.00 96.02 43  A 1 
ATOM 347  C C   . CYS A 1 43  ? 15.910  3.406   22.462  1.00 96.46 43  A 1 
ATOM 348  O O   . CYS A 1 43  ? 14.766  3.086   22.769  1.00 94.47 43  A 1 
ATOM 349  C CB  . CYS A 1 43  ? 16.335  5.857   22.253  1.00 93.74 43  A 1 
ATOM 350  S SG  . CYS A 1 43  ? 16.950  7.179   21.163  1.00 83.27 43  A 1 
ATOM 351  N N   . ASP A 1 44  ? 16.989  2.834   22.995  1.00 96.09 44  A 1 
ATOM 352  C CA  . ASP A 1 44  ? 16.970  1.759   23.995  1.00 96.06 44  A 1 
ATOM 353  C C   . ASP A 1 44  ? 15.971  0.663   23.607  1.00 96.20 44  A 1 
ATOM 354  O O   . ASP A 1 44  ? 15.060  0.289   24.353  1.00 93.11 44  A 1 
ATOM 355  C CB  . ASP A 1 44  ? 16.770  2.345   25.409  1.00 94.75 44  A 1 
ATOM 356  C CG  . ASP A 1 44  ? 17.749  3.486   25.724  1.00 89.01 44  A 1 
ATOM 357  O OD1 . ASP A 1 44  ? 18.947  3.382   25.356  1.00 82.03 44  A 1 
ATOM 358  O OD2 . ASP A 1 44  ? 17.292  4.507   26.283  1.00 80.91 44  A 1 
ATOM 359  N N   . CYS A 1 45  ? 16.077  0.227   22.335  1.00 96.47 45  A 1 
ATOM 360  C CA  . CYS A 1 45  ? 15.120  -0.665  21.712  1.00 96.82 45  A 1 
ATOM 361  C C   . CYS A 1 45  ? 15.451  -2.116  22.028  1.00 97.14 45  A 1 
ATOM 362  O O   . CYS A 1 45  ? 16.575  -2.586  21.813  1.00 95.36 45  A 1 
ATOM 363  C CB  . CYS A 1 45  ? 15.088  -0.390  20.206  1.00 95.89 45  A 1 
ATOM 364  S SG  . CYS A 1 45  ? 13.726  -1.307  19.424  1.00 93.12 45  A 1 
ATOM 365  N N   . ASP A 1 46  ? 14.429  -2.848  22.466  1.00 97.21 46  A 1 
ATOM 366  C CA  . ASP A 1 46  ? 14.466  -4.289  22.639  1.00 97.27 46  A 1 
ATOM 367  C C   . ASP A 1 46  ? 13.640  -4.961  21.536  1.00 97.41 46  A 1 
ATOM 368  O O   . ASP A 1 46  ? 12.533  -4.531  21.224  1.00 95.80 46  A 1 
ATOM 369  C CB  . ASP A 1 46  ? 13.921  -4.666  24.020  1.00 95.91 46  A 1 
ATOM 370  C CG  . ASP A 1 46  ? 14.754  -4.181  25.217  1.00 92.72 46  A 1 
ATOM 371  O OD1 . ASP A 1 46  ? 15.997  -4.138  25.127  1.00 87.11 46  A 1 
ATOM 372  O OD2 . ASP A 1 46  ? 14.160  -4.015  26.305  1.00 85.91 46  A 1 
ATOM 373  N N   . GLU A 1 47  ? 14.163  -6.045  20.978  1.00 96.75 47  A 1 
ATOM 374  C CA  . GLU A 1 47  ? 13.447  -6.930  20.075  1.00 96.82 47  A 1 
ATOM 375  C C   . GLU A 1 47  ? 12.897  -8.131  20.844  1.00 96.85 47  A 1 
ATOM 376  O O   . GLU A 1 47  ? 13.627  -8.814  21.553  1.00 94.90 47  A 1 
ATOM 377  C CB  . GLU A 1 47  ? 14.369  -7.377  18.939  1.00 94.96 47  A 1 
ATOM 378  C CG  . GLU A 1 47  ? 13.629  -8.243  17.917  1.00 90.82 47  A 1 
ATOM 379  C CD  . GLU A 1 47  ? 14.550  -8.896  16.889  1.00 89.53 47  A 1 
ATOM 380  O OE1 . GLU A 1 47  ? 14.092  -9.861  16.239  1.00 83.14 47  A 1 
ATOM 381  O OE2 . GLU A 1 47  ? 15.726  -8.533  16.704  1.00 82.83 47  A 1 
ATOM 382  N N   . PHE A 1 48  ? 11.619  -8.456  20.622  1.00 96.18 48  A 1 
ATOM 383  C CA  . PHE A 1 48  ? 10.970  -9.657  21.110  1.00 95.82 48  A 1 
ATOM 384  C C   . PHE A 1 48  ? 10.518  -10.520 19.935  1.00 95.27 48  A 1 
ATOM 385  O O   . PHE A 1 48  ? 9.786   -10.074 19.050  1.00 91.85 48  A 1 
ATOM 386  C CB  . PHE A 1 48  ? 9.806   -9.285  22.024  1.00 94.77 48  A 1 
ATOM 387  C CG  . PHE A 1 48  ? 10.231  -8.555  23.282  1.00 93.40 48  A 1 
ATOM 388  C CD1 . PHE A 1 48  ? 10.474  -9.256  24.471  1.00 87.98 48  A 1 
ATOM 389  C CD2 . PHE A 1 48  ? 10.402  -7.162  23.259  1.00 86.37 48  A 1 
ATOM 390  C CE1 . PHE A 1 48  ? 10.867  -8.578  25.633  1.00 85.20 48  A 1 
ATOM 391  C CE2 . PHE A 1 48  ? 10.808  -6.470  24.417  1.00 84.75 48  A 1 
ATOM 392  C CZ  . PHE A 1 48  ? 11.035  -7.185  25.604  1.00 87.31 48  A 1 
ATOM 393  N N   . ARG A 1 49  ? 10.925  -11.799 19.930  1.00 93.20 49  A 1 
ATOM 394  C CA  . ARG A 1 49  ? 10.531  -12.793 18.937  1.00 91.78 49  A 1 
ATOM 395  C C   . ARG A 1 49  ? 9.817   -13.939 19.632  1.00 91.86 49  A 1 
ATOM 396  O O   . ARG A 1 49  ? 10.354  -14.537 20.554  1.00 87.64 49  A 1 
ATOM 397  C CB  . ARG A 1 49  ? 11.750  -13.321 18.174  1.00 87.32 49  A 1 
ATOM 398  C CG  . ARG A 1 49  ? 12.520  -12.215 17.439  1.00 76.66 49  A 1 
ATOM 399  C CD  . ARG A 1 49  ? 13.670  -12.837 16.629  1.00 74.90 49  A 1 
ATOM 400  N NE  . ARG A 1 49  ? 14.524  -11.794 16.040  1.00 68.64 49  A 1 
ATOM 401  C CZ  . ARG A 1 49  ? 15.585  -11.941 15.285  1.00 64.67 49  A 1 
ATOM 402  N NH1 . ARG A 1 49  ? 16.000  -13.100 14.885  1.00 59.39 49  A 1 
ATOM 403  N NH2 . ARG A 1 49  ? 16.273  -10.892 14.932  1.00 56.57 49  A 1 
ATOM 404  N N   . LYS A 1 50  ? 8.629   -14.315 19.133  1.00 86.98 50  A 1 
ATOM 405  C CA  . LYS A 1 50  ? 7.921   -15.514 19.563  1.00 85.89 50  A 1 
ATOM 406  C C   . LYS A 1 50  ? 8.338   -16.685 18.689  1.00 85.30 50  A 1 
ATOM 407  O O   . LYS A 1 50  ? 7.973   -16.760 17.519  1.00 78.11 50  A 1 
ATOM 408  C CB  . LYS A 1 50  ? 6.409   -15.267 19.587  1.00 80.98 50  A 1 
ATOM 409  C CG  . LYS A 1 50  ? 6.056   -14.322 20.750  1.00 74.21 50  A 1 
ATOM 410  C CD  . LYS A 1 50  ? 4.561   -14.144 20.961  1.00 67.82 50  A 1 
ATOM 411  C CE  . LYS A 1 50  ? 4.392   -13.272 22.211  1.00 61.27 50  A 1 
ATOM 412  N NZ  . LYS A 1 50  ? 3.002   -13.093 22.647  1.00 53.69 50  A 1 
ATOM 413  N N   . ILE A 1 51  ? 9.125   -17.608 19.249  1.00 83.91 51  A 1 
ATOM 414  C CA  . ILE A 1 51  ? 9.603   -18.802 18.562  1.00 83.20 51  A 1 
ATOM 415  C C   . ILE A 1 51  ? 8.613   -19.923 18.846  1.00 83.19 51  A 1 
ATOM 416  O O   . ILE A 1 51  ? 8.485   -20.375 19.983  1.00 75.70 51  A 1 
ATOM 417  C CB  . ILE A 1 51  ? 11.040  -19.157 18.978  1.00 79.18 51  A 1 
ATOM 418  C CG1 . ILE A 1 51  ? 11.988  -17.954 18.752  1.00 72.59 51  A 1 
ATOM 419  C CG2 . ILE A 1 51  ? 11.512  -20.374 18.169  1.00 68.80 51  A 1 
ATOM 420  C CD1 . ILE A 1 51  ? 13.424  -18.193 19.239  1.00 63.50 51  A 1 
ATOM 421  N N   . LYS A 1 52  ? 7.902   -20.403 17.803  1.00 79.79 52  A 1 
ATOM 422  C CA  . LYS A 1 52  ? 7.084   -21.604 17.935  1.00 80.06 52  A 1 
ATOM 423  C C   . LYS A 1 52  ? 7.995   -22.809 18.163  1.00 80.86 52  A 1 
ATOM 424  O O   . LYS A 1 52  ? 8.873   -23.052 17.336  1.00 74.74 52  A 1 
ATOM 425  C CB  . LYS A 1 52  ? 6.190   -21.827 16.708  1.00 73.89 52  A 1 
ATOM 426  C CG  . LYS A 1 52  ? 4.959   -20.930 16.766  1.00 66.39 52  A 1 
ATOM 427  C CD  . LYS A 1 52  ? 4.006   -21.260 15.625  1.00 60.68 52  A 1 
ATOM 428  C CE  . LYS A 1 52  ? 2.738   -20.419 15.742  1.00 55.54 52  A 1 
ATOM 429  N NZ  . LYS A 1 52  ? 1.766   -20.727 14.675  1.00 49.31 52  A 1 
ATOM 430  N N   . PRO A 1 53  ? 7.782   -23.592 19.236  1.00 79.53 53  A 1 
ATOM 431  C CA  . PRO A 1 53  ? 8.536   -24.815 19.441  1.00 78.92 53  A 1 
ATOM 432  C C   . PRO A 1 53  ? 8.234   -25.812 18.318  1.00 80.18 53  A 1 
ATOM 433  O O   . PRO A 1 53  ? 7.102   -25.910 17.842  1.00 74.48 53  A 1 
ATOM 434  C CB  . PRO A 1 53  ? 8.106   -25.312 20.824  1.00 73.86 53  A 1 
ATOM 435  C CG  . PRO A 1 53  ? 6.689   -24.776 20.971  1.00 70.18 53  A 1 
ATOM 436  C CD  . PRO A 1 53  ? 6.738   -23.448 20.250  1.00 72.77 53  A 1 
ATOM 437  N N   . LYS A 1 54  ? 9.242   -26.598 17.906  1.00 74.86 54  A 1 
ATOM 438  C CA  . LYS A 1 54  ? 9.038   -27.696 16.945  1.00 75.72 54  A 1 
ATOM 439  C C   . LYS A 1 54  ? 8.039   -28.733 17.476  1.00 76.50 54  A 1 
ATOM 440  O O   . LYS A 1 54  ? 7.178   -29.200 16.735  1.00 69.61 54  A 1 
ATOM 441  C CB  . LYS A 1 54  ? 10.363  -28.399 16.605  1.00 70.84 54  A 1 
ATOM 442  C CG  . LYS A 1 54  ? 11.210  -27.669 15.558  1.00 65.56 54  A 1 
ATOM 443  C CD  . LYS A 1 54  ? 12.435  -28.517 15.182  1.00 59.78 54  A 1 
ATOM 444  C CE  . LYS A 1 54  ? 13.251  -27.875 14.054  1.00 54.87 54  A 1 
ATOM 445  N NZ  . LYS A 1 54  ? 14.454  -28.686 13.700  1.00 49.11 54  A 1 
ATOM 446  N N   . ASN A 1 55  ? 8.139   -29.079 18.758  1.00 76.23 55  A 1 
ATOM 447  C CA  . ASN A 1 55  ? 7.197   -29.973 19.425  1.00 78.09 55  A 1 
ATOM 448  C C   . ASN A 1 55  ? 6.014   -29.180 19.991  1.00 78.60 55  A 1 
ATOM 449  O O   . ASN A 1 55  ? 6.204   -28.293 20.817  1.00 71.87 55  A 1 
ATOM 450  C CB  . ASN A 1 55  ? 7.914   -30.805 20.503  1.00 71.15 55  A 1 
ATOM 451  C CG  . ASN A 1 55  ? 8.383   -32.150 19.988  1.00 64.94 55  A 1 
ATOM 452  O OD1 . ASN A 1 55  ? 8.066   -32.587 18.904  1.00 55.57 55  A 1 
ATOM 453  N ND2 . ASN A 1 55  ? 9.143   -32.876 20.792  1.00 58.41 55  A 1 
ATOM 454  N N   . SER A 1 56  ? 4.788   -29.568 19.626  1.00 73.15 56  A 1 
ATOM 455  C CA  . SER A 1 56  ? 3.558   -28.877 20.017  1.00 71.95 56  A 1 
ATOM 456  C C   . SER A 1 56  ? 3.314   -28.755 21.522  1.00 72.89 56  A 1 
ATOM 457  O O   . SER A 1 56  ? 2.488   -27.944 21.928  1.00 66.16 56  A 1 
ATOM 458  C CB  . SER A 1 56  ? 2.346   -29.605 19.407  1.00 65.45 56  A 1 
ATOM 459  O OG  . SER A 1 56  ? 2.221   -30.902 19.955  1.00 58.20 56  A 1 
ATOM 460  N N   . LYS A 1 57  ? 3.955   -29.596 22.338  1.00 71.85 57  A 1 
ATOM 461  C CA  . LYS A 1 57  ? 3.799   -29.602 23.801  1.00 72.20 57  A 1 
ATOM 462  C C   . LYS A 1 57  ? 4.657   -28.561 24.523  1.00 73.47 57  A 1 
ATOM 463  O O   . LYS A 1 57  ? 4.346   -28.250 25.666  1.00 67.39 57  A 1 
ATOM 464  C CB  . LYS A 1 57  ? 4.113   -30.993 24.381  1.00 66.14 57  A 1 
ATOM 465  C CG  . LYS A 1 57  ? 2.991   -32.020 24.187  1.00 61.05 57  A 1 
ATOM 466  C CD  . LYS A 1 57  ? 3.302   -33.279 25.009  1.00 55.87 57  A 1 
ATOM 467  C CE  . LYS A 1 57  ? 2.145   -34.285 24.960  1.00 51.29 57  A 1 
ATOM 468  N NZ  . LYS A 1 57  ? 2.394   -35.452 25.854  1.00 44.02 57  A 1 
ATOM 469  N N   . GLN A 1 58  ? 5.751   -28.085 23.933  1.00 75.85 58  A 1 
ATOM 470  C CA  . GLN A 1 58  ? 6.609   -27.127 24.622  1.00 78.01 58  A 1 
ATOM 471  C C   . GLN A 1 58  ? 5.984   -25.732 24.596  1.00 79.37 58  A 1 
ATOM 472  O O   . GLN A 1 58  ? 5.355   -25.351 23.611  1.00 73.63 58  A 1 
ATOM 473  C CB  . GLN A 1 58  ? 8.026   -27.144 24.056  1.00 71.40 58  A 1 
ATOM 474  C CG  . GLN A 1 58  ? 8.835   -28.318 24.638  1.00 64.96 58  A 1 
ATOM 475  C CD  . GLN A 1 58  ? 10.281  -28.364 24.133  1.00 57.88 58  A 1 
ATOM 476  O OE1 . GLN A 1 58  ? 10.630  -27.816 23.110  1.00 54.11 58  A 1 
ATOM 477  N NE2 . GLN A 1 58  ? 11.155  -29.044 24.835  1.00 50.37 58  A 1 
ATOM 478  N N   . ALA A 1 59  ? 6.166   -24.962 25.683  1.00 76.67 59  A 1 
ATOM 479  C CA  . ALA A 1 59  ? 5.732   -23.581 25.765  1.00 77.03 59  A 1 
ATOM 480  C C   . ALA A 1 59  ? 6.398   -22.742 24.655  1.00 78.55 59  A 1 
ATOM 481  O O   . ALA A 1 59  ? 7.548   -22.974 24.275  1.00 72.52 59  A 1 
ATOM 482  C CB  . ALA A 1 59  ? 6.026   -23.035 27.165  1.00 71.30 59  A 1 
ATOM 483  N N   . GLU A 1 60  ? 5.657   -21.774 24.138  1.00 81.85 60  A 1 
ATOM 484  C CA  . GLU A 1 60  ? 6.191   -20.825 23.172  1.00 83.12 60  A 1 
ATOM 485  C C   . GLU A 1 60  ? 7.278   -19.987 23.841  1.00 84.52 60  A 1 
ATOM 486  O O   . GLU A 1 60  ? 7.024   -19.297 24.820  1.00 81.30 60  A 1 
ATOM 487  C CB  . GLU A 1 60  ? 5.033   -19.978 22.611  1.00 77.76 60  A 1 
ATOM 488  C CG  . GLU A 1 60  ? 5.441   -19.115 21.408  1.00 69.30 60  A 1 
ATOM 489  C CD  . GLU A 1 60  ? 4.218   -18.488 20.723  1.00 62.89 60  A 1 
ATOM 490  O OE1 . GLU A 1 60  ? 4.248   -18.237 19.494  1.00 59.56 60  A 1 
ATOM 491  O OE2 . GLU A 1 60  ? 3.187   -18.230 21.370  1.00 57.50 60  A 1 
ATOM 492  N N   . ARG A 1 61  ? 8.507   -20.055 23.316  1.00 81.41 61  A 1 
ATOM 493  C CA  . ARG A 1 61  ? 9.627   -19.295 23.854  1.00 83.38 61  A 1 
ATOM 494  C C   . ARG A 1 61  ? 9.588   -17.878 23.288  1.00 85.33 61  A 1 
ATOM 495  O O   . ARG A 1 61  ? 9.468   -17.699 22.077  1.00 81.19 61  A 1 
ATOM 496  C CB  . ARG A 1 61  ? 10.954  -20.030 23.580  1.00 78.09 61  A 1 
ATOM 497  C CG  . ARG A 1 61  ? 12.146  -19.335 24.251  1.00 68.31 61  A 1 
ATOM 498  C CD  . ARG A 1 61  ? 13.451  -20.123 24.037  1.00 65.06 61  A 1 
ATOM 499  N NE  . ARG A 1 61  ? 14.593  -19.432 24.617  1.00 59.29 61  A 1 
ATOM 500  C CZ  . ARG A 1 61  ? 15.857  -19.846 24.612  1.00 53.02 61  A 1 
ATOM 501  N NH1 . ARG A 1 61  ? 16.193  -20.982 24.062  1.00 50.40 61  A 1 
ATOM 502  N NH2 . ARG A 1 61  ? 16.789  -19.124 25.156  1.00 46.80 61  A 1 
ATOM 503  N N   . GLU A 1 62  ? 9.730   -16.892 24.170  1.00 86.25 62  A 1 
ATOM 504  C CA  . GLU A 1 62  ? 9.982   -15.506 23.794  1.00 87.86 62  A 1 
ATOM 505  C C   . GLU A 1 62  ? 11.474  -15.221 23.939  1.00 89.68 62  A 1 
ATOM 506  O O   . GLU A 1 62  ? 12.061  -15.410 25.004  1.00 86.16 62  A 1 
ATOM 507  C CB  . GLU A 1 62  ? 9.076   -14.587 24.606  1.00 83.18 62  A 1 
ATOM 508  C CG  . GLU A 1 62  ? 9.099   -13.137 24.094  1.00 74.21 62  A 1 
ATOM 509  C CD  . GLU A 1 62  ? 7.876   -12.340 24.567  1.00 70.06 62  A 1 
ATOM 510  O OE1 . GLU A 1 62  ? 7.412   -11.466 23.793  1.00 64.89 62  A 1 
ATOM 511  O OE2 . GLU A 1 62  ? 7.336   -12.628 25.656  1.00 64.21 62  A 1 
ATOM 512  N N   . GLU A 1 63  ? 12.117  -14.832 22.833  1.00 89.13 63  A 1 
ATOM 513  C CA  . GLU A 1 63  ? 13.510  -14.420 22.809  1.00 90.97 63  A 1 
ATOM 514  C C   . GLU A 1 63  ? 13.576  -12.895 22.834  1.00 92.81 63  A 1 
ATOM 515  O O   . GLU A 1 63  ? 13.009  -12.237 21.963  1.00 89.38 63  A 1 
ATOM 516  C CB  . GLU A 1 63  ? 14.207  -15.022 21.580  1.00 86.00 63  A 1 
ATOM 517  C CG  . GLU A 1 63  ? 15.726  -14.778 21.572  1.00 73.66 63  A 1 
ATOM 518  C CD  . GLU A 1 63  ? 16.426  -15.327 20.309  1.00 68.25 63  A 1 
ATOM 519  O OE1 . GLU A 1 63  ? 17.637  -15.065 20.140  1.00 62.87 63  A 1 
ATOM 520  O OE2 . GLU A 1 63  ? 15.768  -15.981 19.471  1.00 61.96 63  A 1 
ATOM 521  N N   . LYS A 1 64  ? 14.282  -12.343 23.820  1.00 93.07 64  A 1 
ATOM 522  C CA  . LYS A 1 64  ? 14.589  -10.922 23.919  1.00 94.55 64  A 1 
ATOM 523  C C   . LYS A 1 64  ? 16.000  -10.657 23.399  1.00 94.51 64  A 1 
ATOM 524  O O   . LYS A 1 64  ? 16.936  -11.340 23.790  1.00 90.46 64  A 1 
ATOM 525  C CB  . LYS A 1 64  ? 14.395  -10.444 25.373  1.00 92.45 64  A 1 
ATOM 526  C CG  . LYS A 1 64  ? 14.699  -8.949  25.522  1.00 87.89 64  A 1 
ATOM 527  C CD  . LYS A 1 64  ? 14.521  -8.418  26.967  1.00 86.19 64  A 1 
ATOM 528  C CE  . LYS A 1 64  ? 15.020  -6.967  26.916  1.00 77.40 64  A 1 
ATOM 529  N NZ  . LYS A 1 64  ? 14.836  -6.180  28.154  1.00 70.13 64  A 1 
ATOM 530  N N   . ARG A 1 65  ? 16.174  -9.622  22.576  1.00 94.93 65  A 1 
ATOM 531  C CA  . ARG A 1 65  ? 17.471  -9.087  22.161  1.00 94.25 65  A 1 
ATOM 532  C C   . ARG A 1 65  ? 17.499  -7.579  22.383  1.00 95.49 65  A 1 
ATOM 533  O O   . ARG A 1 65  ? 16.579  -6.890  21.951  1.00 93.57 65  A 1 
ATOM 534  C CB  . ARG A 1 65  ? 17.757  -9.412  20.696  1.00 90.50 65  A 1 
ATOM 535  C CG  . ARG A 1 65  ? 17.867  -10.920 20.437  1.00 81.54 65  A 1 
ATOM 536  C CD  . ARG A 1 65  ? 18.262  -11.177 18.976  1.00 81.35 65  A 1 
ATOM 537  N NE  . ARG A 1 65  ? 18.378  -12.613 18.708  1.00 76.08 65  A 1 
ATOM 538  C CZ  . ARG A 1 65  ? 18.962  -13.195 17.684  1.00 74.66 65  A 1 
ATOM 539  N NH1 . ARG A 1 65  ? 19.487  -12.506 16.706  1.00 69.17 65  A 1 
ATOM 540  N NH2 . ARG A 1 65  ? 19.018  -14.490 17.634  1.00 65.77 65  A 1 
ATOM 541  N N   . VAL A 1 66  ? 18.561  -7.078  22.983  1.00 95.94 66  A 1 
ATOM 542  C CA  . VAL A 1 66  ? 18.804  -5.643  23.099  1.00 96.58 66  A 1 
ATOM 543  C C   . VAL A 1 66  ? 19.443  -5.163  21.795  1.00 96.70 66  A 1 
ATOM 544  O O   . VAL A 1 66  ? 20.430  -5.743  21.348  1.00 94.56 66  A 1 
ATOM 545  C CB  . VAL A 1 66  ? 19.691  -5.321  24.308  1.00 95.55 66  A 1 
ATOM 546  C CG1 . VAL A 1 66  ? 19.876  -3.808  24.468  1.00 89.98 66  A 1 
ATOM 547  C CG2 . VAL A 1 66  ? 19.062  -5.873  25.601  1.00 90.04 66  A 1 
ATOM 548  N N   . LEU A 1 67  ? 18.856  -4.136  21.179  1.00 95.80 67  A 1 
ATOM 549  C CA  . LEU A 1 67  ? 19.324  -3.563  19.919  1.00 95.87 67  A 1 
ATOM 550  C C   . LEU A 1 67  ? 19.964  -2.181  20.108  1.00 95.64 67  A 1 
ATOM 551  O O   . LEU A 1 67  ? 20.877  -1.835  19.365  1.00 88.94 67  A 1 
ATOM 552  C CB  . LEU A 1 67  ? 18.151  -3.481  18.921  1.00 94.65 67  A 1 
ATOM 553  C CG  . LEU A 1 67  ? 17.414  -4.798  18.608  1.00 94.82 67  A 1 
ATOM 554  C CD1 . LEU A 1 67  ? 16.358  -4.526  17.539  1.00 90.68 67  A 1 
ATOM 555  C CD2 . LEU A 1 67  ? 18.339  -5.897  18.102  1.00 89.89 67  A 1 
ATOM 556  N N   . GLY A 1 68  ? 19.512  -1.383  21.076  1.00 95.80 68  A 1 
ATOM 557  C CA  . GLY A 1 68  ? 19.954  -0.009  21.275  1.00 95.96 68  A 1 
ATOM 558  C C   . GLY A 1 68  ? 19.195  0.982   20.389  1.00 96.77 68  A 1 
ATOM 559  O O   . GLY A 1 68  ? 17.957  0.975   20.355  1.00 94.19 68  A 1 
ATOM 560  N N   . LEU A 1 69  ? 19.901  1.850   19.675  1.00 96.83 69  A 1 
ATOM 561  C CA  . LEU A 1 69  ? 19.306  2.858   18.790  1.00 97.12 69  A 1 
ATOM 562  C C   . LEU A 1 69  ? 18.944  2.244   17.441  1.00 97.47 69  A 1 
ATOM 563  O O   . LEU A 1 69  ? 19.818  1.854   16.674  1.00 96.00 69  A 1 
ATOM 564  C CB  . LEU A 1 69  ? 20.261  4.042   18.639  1.00 96.47 69  A 1 
ATOM 565  C CG  . LEU A 1 69  ? 19.691  5.185   17.779  1.00 95.52 69  A 1 
ATOM 566  C CD1 . LEU A 1 69  ? 18.508  5.879   18.464  1.00 90.76 69  A 1 
ATOM 567  C CD2 . LEU A 1 69  ? 20.750  6.254   17.539  1.00 90.38 69  A 1 
ATOM 568  N N   . VAL A 1 70  ? 17.648  2.211   17.110  1.00 97.75 70  A 1 
ATOM 569  C CA  . VAL A 1 70  ? 17.139  1.587   15.889  1.00 97.85 70  A 1 
ATOM 570  C C   . VAL A 1 70  ? 16.472  2.608   14.978  1.00 97.94 70  A 1 
ATOM 571  O O   . VAL A 1 70  ? 15.609  3.373   15.403  1.00 96.98 70  A 1 
ATOM 572  C CB  . VAL A 1 70  ? 16.187  0.415   16.220  1.00 96.95 70  A 1 
ATOM 573  C CG1 . VAL A 1 70  ? 15.547  -0.198  14.972  1.00 93.33 70  A 1 
ATOM 574  C CG2 . VAL A 1 70  ? 16.952  -0.700  16.940  1.00 93.15 70  A 1 
ATOM 575  N N   . LEU A 1 71  ? 16.816  2.564   13.689  1.00 97.92 71  A 1 
ATOM 576  C CA  . LEU A 1 71  ? 16.038  3.159   12.607  1.00 98.02 71  A 1 
ATOM 577  C C   . LEU A 1 71  ? 15.203  2.061   11.950  1.00 98.09 71  A 1 
ATOM 578  O O   . LEU A 1 71  ? 15.727  1.250   11.185  1.00 96.93 71  A 1 
ATOM 579  C CB  . LEU A 1 71  ? 16.974  3.898   11.636  1.00 97.67 71  A 1 
ATOM 580  C CG  . LEU A 1 71  ? 16.259  4.750   10.569  1.00 96.47 71  A 1 
ATOM 581  C CD1 . LEU A 1 71  ? 17.273  5.697   9.920   1.00 91.05 71  A 1 
ATOM 582  C CD2 . LEU A 1 71  ? 15.629  3.939   9.434   1.00 90.02 71  A 1 
ATOM 583  N N   . LEU A 1 72  ? 13.899  2.032   12.224  1.00 98.11 72  A 1 
ATOM 584  C CA  . LEU A 1 72  ? 12.964  1.109   11.608  1.00 98.18 72  A 1 
ATOM 585  C C   . LEU A 1 72  ? 12.386  1.722   10.324  1.00 98.17 72  A 1 
ATOM 586  O O   . LEU A 1 72  ? 11.805  2.805   10.357  1.00 97.19 72  A 1 
ATOM 587  C CB  . LEU A 1 72  ? 11.866  0.740   12.620  1.00 97.70 72  A 1 
ATOM 588  C CG  . LEU A 1 72  ? 10.753  -0.156  12.052  1.00 96.79 72  A 1 
ATOM 589  C CD1 . LEU A 1 72  ? 11.259  -1.539  11.639  1.00 93.54 72  A 1 
ATOM 590  C CD2 . LEU A 1 72  ? 9.664   -0.355  13.105  1.00 92.94 72  A 1 
ATOM 591  N N   . ARG A 1 73  ? 12.478  1.004   9.204   1.00 97.88 73  A 1 
ATOM 592  C CA  . ARG A 1 73  ? 11.887  1.447   7.946   1.00 97.99 73  A 1 
ATOM 593  C C   . ARG A 1 73  ? 10.364  1.294   7.979   1.00 97.97 73  A 1 
ATOM 594  O O   . ARG A 1 73  ? 9.839   0.221   8.266   1.00 96.69 73  A 1 
ATOM 595  C CB  . ARG A 1 73  ? 12.544  0.690   6.781   1.00 97.16 73  A 1 
ATOM 596  C CG  . ARG A 1 73  ? 12.128  1.280   5.438   1.00 94.82 73  A 1 
ATOM 597  C CD  . ARG A 1 73  ? 12.867  0.569   4.306   1.00 92.12 73  A 1 
ATOM 598  N NE  . ARG A 1 73  ? 12.384  1.025   2.998   1.00 89.34 73  A 1 
ATOM 599  C CZ  . ARG A 1 73  ? 12.880  1.971   2.230   1.00 89.44 73  A 1 
ATOM 600  N NH1 . ARG A 1 73  ? 13.947  2.653   2.537   1.00 79.52 73  A 1 
ATOM 601  N NH2 . ARG A 1 73  ? 12.296  2.246   1.107   1.00 84.17 73  A 1 
ATOM 602  N N   . GLY A 1 74  ? 9.654   2.351   7.609   1.00 97.29 74  A 1 
ATOM 603  C CA  . GLY A 1 74  ? 8.203   2.419   7.738   1.00 97.25 74  A 1 
ATOM 604  C C   . GLY A 1 74  ? 7.417   1.352   6.985   1.00 97.24 74  A 1 
ATOM 605  O O   . GLY A 1 74  ? 6.350   0.945   7.437   1.00 95.62 74  A 1 
ATOM 606  N N   . GLU A 1 75  ? 7.917   0.856   5.847   1.00 97.65 75  A 1 
ATOM 607  C CA  . GLU A 1 75  ? 7.226   -0.207  5.094   1.00 97.25 75  A 1 
ATOM 608  C C   . GLU A 1 75  ? 7.112   -1.537  5.852   1.00 97.34 75  A 1 
ATOM 609  O O   . GLU A 1 75  ? 6.192   -2.299  5.589   1.00 94.89 75  A 1 
ATOM 610  C CB  . GLU A 1 75  ? 7.859   -0.380  3.706   1.00 95.33 75  A 1 
ATOM 611  C CG  . GLU A 1 75  ? 9.273   -0.964  3.725   1.00 84.11 75  A 1 
ATOM 612  C CD  . GLU A 1 75  ? 9.982   -0.882  2.358   1.00 77.36 75  A 1 
ATOM 613  O OE1 . GLU A 1 75  ? 11.160  -1.295  2.280   1.00 70.67 75  A 1 
ATOM 614  O OE2 . GLU A 1 75  ? 9.408   -0.321  1.406   1.00 69.15 75  A 1 
ATOM 615  N N   . ASN A 1 76  ? 7.972   -1.771  6.843   1.00 97.55 76  A 1 
ATOM 616  C CA  . ASN A 1 76  ? 7.955   -2.959  7.686   1.00 97.40 76  A 1 
ATOM 617  C C   . ASN A 1 76  ? 7.136   -2.776  8.973   1.00 97.70 76  A 1 
ATOM 618  O O   . ASN A 1 76  ? 6.952   -3.739  9.716   1.00 95.57 76  A 1 
ATOM 619  C CB  . ASN A 1 76  ? 9.404   -3.377  7.988   1.00 96.40 76  A 1 
ATOM 620  C CG  . ASN A 1 76  ? 10.174  -3.662  6.712   1.00 93.86 76  A 1 
ATOM 621  O OD1 . ASN A 1 76  ? 9.772   -4.455  5.876   1.00 81.51 76  A 1 
ATOM 622  N ND2 . ASN A 1 76  ? 11.281  -2.992  6.518   1.00 82.13 76  A 1 
ATOM 623  N N   . LEU A 1 77  ? 6.627   -1.576  9.243   1.00 97.88 77  A 1 
ATOM 624  C CA  . LEU A 1 77  ? 5.790   -1.277  10.397  1.00 98.04 77  A 1 
ATOM 625  C C   . LEU A 1 77  ? 4.330   -1.630  10.103  1.00 98.05 77  A 1 
ATOM 626  O O   . LEU A 1 77  ? 3.775   -1.195  9.098   1.00 96.70 77  A 1 
ATOM 627  C CB  . LEU A 1 77  ? 5.959   0.209   10.752  1.00 97.58 77  A 1 
ATOM 628  C CG  . LEU A 1 77  ? 5.114   0.666   11.960  1.00 97.01 77  A 1 
ATOM 629  C CD1 . LEU A 1 77  ? 5.592   0.044   13.263  1.00 93.41 77  A 1 
ATOM 630  C CD2 . LEU A 1 77  ? 5.173   2.185   12.078  1.00 93.42 77  A 1 
ATOM 631  N N   . VAL A 1 78  ? 3.695   -2.365  11.021  1.00 97.93 78  A 1 
ATOM 632  C CA  . VAL A 1 78  ? 2.256   -2.647  10.993  1.00 97.73 78  A 1 
ATOM 633  C C   . VAL A 1 78  ? 1.505   -1.668  11.892  1.00 97.77 78  A 1 
ATOM 634  O O   . VAL A 1 78  ? 0.610   -0.956  11.425  1.00 96.17 78  A 1 
ATOM 635  C CB  . VAL A 1 78  ? 1.970   -4.109  11.390  1.00 97.03 78  A 1 
ATOM 636  C CG1 . VAL A 1 78  ? 0.468   -4.400  11.428  1.00 93.96 78  A 1 
ATOM 637  C CG2 . VAL A 1 78  ? 2.604   -5.068  10.385  1.00 93.78 78  A 1 
ATOM 638  N N   . SER A 1 79  ? 1.849   -1.630  13.169  1.00 97.61 79  A 1 
ATOM 639  C CA  . SER A 1 79  ? 1.169   -0.806  14.162  1.00 97.55 79  A 1 
ATOM 640  C C   . SER A 1 79  ? 2.079   -0.407  15.315  1.00 97.58 79  A 1 
ATOM 641  O O   . SER A 1 79  ? 3.111   -1.034  15.552  1.00 96.03 79  A 1 
ATOM 642  C CB  . SER A 1 79  ? -0.071  -1.532  14.696  1.00 96.49 79  A 1 
ATOM 643  O OG  . SER A 1 79  ? 0.285   -2.723  15.373  1.00 92.86 79  A 1 
ATOM 644  N N   . MET A 1 80  ? 1.659   0.619   16.048  1.00 97.20 80  A 1 
ATOM 645  C CA  . MET A 1 80  ? 2.312   1.108   17.255  1.00 97.05 80  A 1 
ATOM 646  C C   . MET A 1 80  ? 1.281   1.327   18.355  1.00 97.43 80  A 1 
ATOM 647  O O   . MET A 1 80  ? 0.197   1.840   18.088  1.00 95.65 80  A 1 
ATOM 648  C CB  . MET A 1 80  ? 3.025   2.437   16.983  1.00 94.80 80  A 1 
ATOM 649  C CG  . MET A 1 80  ? 4.068   2.371   15.870  1.00 88.17 80  A 1 
ATOM 650  S SD  . MET A 1 80  ? 4.751   4.003   15.443  1.00 86.95 80  A 1 
ATOM 651  C CE  . MET A 1 80  ? 5.585   4.424   16.982  1.00 77.51 80  A 1 
ATOM 652  N N   . THR A 1 81  ? 1.645   0.991   19.600  1.00 97.26 81  A 1 
ATOM 653  C CA  . THR A 1 81  ? 0.862   1.308   20.793  1.00 96.98 81  A 1 
ATOM 654  C C   . THR A 1 81  ? 1.784   1.835   21.889  1.00 96.96 81  A 1 
ATOM 655  O O   . THR A 1 81  ? 2.975   1.549   21.866  1.00 95.02 81  A 1 
ATOM 656  C CB  . THR A 1 81  ? 0.052   0.094   21.252  1.00 95.20 81  A 1 
ATOM 657  O OG1 . THR A 1 81  ? -0.788  0.447   22.324  1.00 85.30 81  A 1 
ATOM 658  C CG2 . THR A 1 81  ? 0.903   -1.095  21.703  1.00 84.54 81  A 1 
ATOM 659  N N   . VAL A 1 82  ? 1.242   2.590   22.829  1.00 96.63 82  A 1 
ATOM 660  C CA  . VAL A 1 82  ? 1.999   3.017   24.011  1.00 96.55 82  A 1 
ATOM 661  C C   . VAL A 1 82  ? 2.224   1.802   24.911  1.00 96.30 82  A 1 
ATOM 662  O O   . VAL A 1 82  ? 1.278   1.098   25.247  1.00 94.31 82  A 1 
ATOM 663  C CB  . VAL A 1 82  ? 1.278   4.152   24.754  1.00 95.52 82  A 1 
ATOM 664  C CG1 . VAL A 1 82  ? 2.055   4.585   25.994  1.00 90.84 82  A 1 
ATOM 665  C CG2 . VAL A 1 82  ? 1.130   5.383   23.842  1.00 91.42 82  A 1 
ATOM 666  N N   . GLU A 1 83  ? 3.477   1.539   25.267  1.00 95.48 83  A 1 
ATOM 667  C CA  . GLU A 1 83  ? 3.868   0.497   26.209  1.00 95.00 83  A 1 
ATOM 668  C C   . GLU A 1 83  ? 4.061   1.070   27.616  1.00 94.85 83  A 1 
ATOM 669  O O   . GLU A 1 83  ? 3.749   0.423   28.612  1.00 90.24 83  A 1 
ATOM 670  C CB  . GLU A 1 83  ? 5.176   -0.145  25.717  1.00 93.01 83  A 1 
ATOM 671  C CG  . GLU A 1 83  ? 5.660   -1.328  26.577  1.00 88.64 83  A 1 
ATOM 672  C CD  . GLU A 1 83  ? 4.781   -2.579  26.453  1.00 88.64 83  A 1 
ATOM 673  O OE1 . GLU A 1 83  ? 5.088   -3.586  27.110  1.00 81.75 83  A 1 
ATOM 674  O OE2 . GLU A 1 83  ? 3.864   -2.626  25.608  1.00 81.10 83  A 1 
ATOM 675  N N   . GLY A 1 84  ? 4.565   2.292   27.695  1.00 93.29 84  A 1 
ATOM 676  C CA  . GLY A 1 84  ? 4.804   2.975   28.951  1.00 93.29 84  A 1 
ATOM 677  C C   . GLY A 1 84  ? 5.052   4.468   28.774  1.00 94.31 84  A 1 
ATOM 678  O O   . GLY A 1 84  ? 5.226   4.942   27.650  1.00 90.75 84  A 1 
ATOM 679  N N   . PRO A 1 85  ? 5.096   5.220   29.901  1.00 93.36 85  A 1 
ATOM 680  C CA  . PRO A 1 85  ? 5.393   6.640   29.866  1.00 93.55 85  A 1 
ATOM 681  C C   . PRO A 1 85  ? 6.828   6.895   29.368  1.00 93.93 85  A 1 
ATOM 682  O O   . PRO A 1 85  ? 7.642   5.965   29.313  1.00 89.68 85  A 1 
ATOM 683  C CB  . PRO A 1 85  ? 5.173   7.119   31.306  1.00 91.11 85  A 1 
ATOM 684  C CG  . PRO A 1 85  ? 5.504   5.879   32.133  1.00 89.22 85  A 1 
ATOM 685  C CD  . PRO A 1 85  ? 4.986   4.746   31.256  1.00 92.28 85  A 1 
ATOM 686  N N   . PRO A 1 86  ? 7.160   8.152   29.036  1.00 91.72 86  A 1 
ATOM 687  C CA  . PRO A 1 86  ? 8.535   8.531   28.768  1.00 90.83 86  A 1 
ATOM 688  C C   . PRO A 1 86  ? 9.430   8.098   29.930  1.00 90.84 86  A 1 
ATOM 689  O O   . PRO A 1 86  ? 9.075   8.350   31.087  1.00 85.72 86  A 1 
ATOM 690  C CB  . PRO A 1 86  ? 8.538   10.053  28.603  1.00 87.21 86  A 1 
ATOM 691  C CG  . PRO A 1 86  ? 7.097   10.368  28.218  1.00 85.69 86  A 1 
ATOM 692  C CD  . PRO A 1 86  ? 6.289   9.299   28.948  1.00 88.68 86  A 1 
ATOM 693  N N   . PRO A 1 87  ? 10.572  7.437   29.655  1.00 90.33 87  A 1 
ATOM 694  C CA  . PRO A 1 87  ? 11.538  7.179   30.707  1.00 88.67 87  A 1 
ATOM 695  C C   . PRO A 1 87  ? 11.898  8.536   31.321  1.00 87.55 87  A 1 
ATOM 696  O O   . PRO A 1 87  ? 12.170  9.491   30.603  1.00 79.95 87  A 1 
ATOM 697  C CB  . PRO A 1 87  ? 12.718  6.469   30.038  1.00 85.12 87  A 1 
ATOM 698  C CG  . PRO A 1 87  ? 12.623  6.911   28.579  1.00 84.20 87  A 1 
ATOM 699  C CD  . PRO A 1 87  ? 11.129  7.107   28.359  1.00 88.26 87  A 1 
ATOM 700  N N   . LYS A 1 88  ? 11.836  8.603   32.646  1.00 84.20 88  A 1 
ATOM 701  C CA  . LYS A 1 88  ? 12.355  9.777   33.342  1.00 81.75 88  A 1 
ATOM 702  C C   . LYS A 1 88  ? 13.788  9.927   32.855  1.00 79.77 88  A 1 
ATOM 703  O O   . LYS A 1 88  ? 14.535  8.954   32.914  1.00 67.77 88  A 1 
ATOM 704  C CB  . LYS A 1 88  ? 12.289  9.616   34.862  1.00 74.39 88  A 1 
ATOM 705  C CG  . LYS A 1 88  ? 10.849  9.664   35.386  1.00 65.41 88  A 1 
ATOM 706  C CD  . LYS A 1 88  ? 10.816  9.578   36.920  1.00 57.82 88  A 1 
ATOM 707  C CE  . LYS A 1 88  ? 9.370   9.622   37.429  1.00 48.87 88  A 1 
ATOM 708  N NZ  . LYS A 1 88  ? 9.293   9.522   38.913  1.00 40.24 88  A 1 
ATOM 709  N N   . ASP A 1 89  ? 14.142  11.113  32.360  1.00 69.01 89  A 1 
ATOM 710  C CA  . ASP A 1 89  ? 15.547  11.400  32.147  1.00 66.73 89  A 1 
ATOM 711  C C   . ASP A 1 89  ? 16.226  11.024  33.461  1.00 66.76 89  A 1 
ATOM 712  O O   . ASP A 1 89  ? 15.949  11.649  34.494  1.00 58.90 89  A 1 
ATOM 713  C CB  . ASP A 1 89  ? 15.790  12.879  31.775  1.00 59.16 89  A 1 
ATOM 714  C CG  . ASP A 1 89  ? 15.514  13.225  30.299  1.00 54.01 89  A 1 
ATOM 715  O OD1 . ASP A 1 89  ? 15.754  12.363  29.433  1.00 48.73 89  A 1 
ATOM 716  O OD2 . ASP A 1 89  ? 15.065  14.364  30.030  1.00 46.62 89  A 1 
ATOM 717  N N   . THR A 1 90  ? 17.062  9.990   33.460  1.00 51.96 90  A 1 
ATOM 718  C CA  . THR A 1 90  ? 18.125  9.871   34.445  1.00 51.03 90  A 1 
ATOM 719  C C   . THR A 1 90  ? 18.964  11.112  34.215  1.00 51.77 90  A 1 
ATOM 720  O O   . THR A 1 90  ? 19.897  11.110  33.420  1.00 46.47 90  A 1 
ATOM 721  C CB  . THR A 1 90  ? 18.948  8.581   34.256  1.00 44.75 90  A 1 
ATOM 722  O OG1 . THR A 1 90  ? 19.230  8.369   32.896  1.00 40.55 90  A 1 
ATOM 723  C CG2 . THR A 1 90  ? 18.179  7.354   34.770  1.00 38.47 90  A 1 
ATOM 724  N N   . GLY A 1 91  ? 18.494  12.219  34.791  1.00 35.90 91  A 1 
ATOM 725  C CA  . GLY A 1 91  ? 19.251  13.442  34.842  1.00 35.48 91  A 1 
ATOM 726  C C   . GLY A 1 91  ? 20.625  13.029  35.313  1.00 36.61 91  A 1 
ATOM 727  O O   . GLY A 1 91  ? 20.730  12.165  36.184  1.00 34.69 91  A 1 
ATOM 728  N N   . ILE A 1 92  ? 21.661  13.603  34.690  1.00 36.88 92  A 1 
ATOM 729  C CA  . ILE A 1 92  ? 23.032  13.493  35.192  1.00 36.37 92  A 1 
ATOM 730  C C   . ILE A 1 92  ? 22.892  13.624  36.695  1.00 36.47 92  A 1 
ATOM 731  O O   . ILE A 1 92  ? 22.357  14.638  37.146  1.00 35.45 92  A 1 
ATOM 732  C CB  . ILE A 1 92  ? 23.908  14.622  34.613  1.00 33.60 92  A 1 
ATOM 733  C CG1 . ILE A 1 92  ? 23.954  14.534  33.067  1.00 32.27 92  A 1 
ATOM 734  C CG2 . ILE A 1 92  ? 25.319  14.564  35.212  1.00 34.60 92  A 1 
ATOM 735  C CD1 . ILE A 1 92  ? 24.557  15.766  32.395  1.00 30.76 92  A 1 
ATOM 736  N N   . ALA A 1 93  ? 23.244  12.563  37.428  1.00 30.69 93  A 1 
ATOM 737  C CA  . ALA A 1 93  ? 23.239  12.626  38.874  1.00 30.96 93  A 1 
ATOM 738  C C   . ALA A 1 93  ? 24.041  13.890  39.154  1.00 32.22 93  A 1 
ATOM 739  O O   . ALA A 1 93  ? 25.219  13.945  38.797  1.00 31.13 93  A 1 
ATOM 740  C CB  . ALA A 1 93  ? 23.874  11.367  39.461  1.00 27.86 93  A 1 
ATOM 741  N N   . ARG A 1 94  ? 23.375  14.930  39.638  1.00 31.97 94  A 1 
ATOM 742  C CA  . ARG A 1 94  ? 24.082  16.102  40.106  1.00 31.73 94  A 1 
ATOM 743  C C   . ARG A 1 94  ? 24.945  15.542  41.211  1.00 31.43 94  A 1 
ATOM 744  O O   . ARG A 1 94  ? 24.421  15.293  42.294  1.00 29.72 94  A 1 
ATOM 745  C CB  . ARG A 1 94  ? 23.145  17.197  40.639  1.00 28.75 94  A 1 
ATOM 746  C CG  . ARG A 1 94  ? 22.569  18.079  39.531  1.00 26.67 94  A 1 
ATOM 747  C CD  . ARG A 1 94  ? 21.712  19.191  40.166  1.00 26.19 94  A 1 
ATOM 748  N NE  . ARG A 1 94  ? 21.217  20.160  39.168  1.00 24.23 94  A 1 
ATOM 749  C CZ  . ARG A 1 94  ? 20.432  21.209  39.415  1.00 22.89 94  A 1 
ATOM 750  N NH1 . ARG A 1 94  ? 20.005  21.463  40.624  1.00 20.94 94  A 1 
ATOM 751  N NH2 . ARG A 1 94  ? 20.077  22.005  38.452  1.00 20.13 94  A 1 
ATOM 752  N N   . VAL A 1 95  ? 26.192  15.211  40.889  1.00 33.98 95  A 1 
ATOM 753  C CA  . VAL A 1 95  ? 27.216  14.955  41.887  1.00 36.86 95  A 1 
ATOM 754  C C   . VAL A 1 95  ? 27.039  16.155  42.792  1.00 37.61 95  A 1 
ATOM 755  O O   . VAL A 1 95  ? 27.145  17.275  42.281  1.00 35.72 95  A 1 
ATOM 756  C CB  . VAL A 1 95  ? 28.626  14.910  41.285  1.00 33.11 95  A 1 
ATOM 757  C CG1 . VAL A 1 95  ? 29.660  14.634  42.372  1.00 30.11 95  A 1 
ATOM 758  C CG2 . VAL A 1 95  ? 28.731  13.805  40.217  1.00 32.89 95  A 1 
ATOM 759  N N   . PRO A 1 96  ? 26.592  15.943  44.024  1.00 30.12 96  A 1 
ATOM 760  C CA  . PRO A 1 96  ? 26.476  17.055  44.928  1.00 32.01 96  A 1 
ATOM 761  C C   . PRO A 1 96  ? 27.894  17.618  44.993  1.00 32.16 96  A 1 
ATOM 762  O O   . PRO A 1 96  ? 28.792  16.971  45.523  1.00 29.90 96  A 1 
ATOM 763  C CB  . PRO A 1 96  ? 25.950  16.475  46.247  1.00 28.90 96  A 1 
ATOM 764  C CG  . PRO A 1 96  ? 26.275  14.990  46.160  1.00 29.70 96  A 1 
ATOM 765  C CD  . PRO A 1 96  ? 26.312  14.686  44.668  1.00 32.91 96  A 1 
ATOM 766  N N   . LEU A 1 97  ? 28.103  18.746  44.326  1.00 32.99 97  A 1 
ATOM 767  C CA  . LEU A 1 97  ? 29.335  19.504  44.462  1.00 35.01 97  A 1 
ATOM 768  C C   . LEU A 1 97  ? 29.370  19.869  45.936  1.00 35.26 97  A 1 
ATOM 769  O O   . LEU A 1 97  ? 28.683  20.793  46.368  1.00 34.14 97  A 1 
ATOM 770  C CB  . LEU A 1 97  ? 29.321  20.723  43.521  1.00 31.68 97  A 1 
ATOM 771  C CG  . LEU A 1 97  ? 29.974  20.433  42.150  1.00 29.93 97  A 1 
ATOM 772  C CD1 . LEU A 1 97  ? 29.465  21.423  41.094  1.00 29.47 97  A 1 
ATOM 773  C CD2 . LEU A 1 97  ? 31.497  20.570  42.222  1.00 32.41 97  A 1 
ATOM 774  N N   . ALA A 1 98  ? 30.115  19.081  46.695  1.00 40.24 98  A 1 
ATOM 775  C CA  . ALA A 1 98  ? 30.250  19.199  48.139  1.00 42.27 98  A 1 
ATOM 776  C C   . ALA A 1 98  ? 30.899  20.524  48.553  1.00 43.15 98  A 1 
ATOM 777  O O   . ALA A 1 98  ? 30.915  20.865  49.727  1.00 40.70 98  A 1 
ATOM 778  C CB  . ALA A 1 98  ? 31.055  18.000  48.646  1.00 36.94 98  A 1 
ATOM 779  N N   . GLY A 1 99  ? 31.433  21.269  47.601  1.00 35.99 99  A 1 
ATOM 780  C CA  . GLY A 1 99  ? 32.012  22.586  47.787  1.00 37.11 99  A 1 
ATOM 781  C C   . GLY A 1 99  ? 30.987  23.675  48.113  1.00 37.96 99  A 1 
ATOM 782  O O   . GLY A 1 99  ? 31.130  24.797  47.643  1.00 35.56 99  A 1 
ATOM 783  N N   . ALA A 1 100 ? 29.976  23.354  48.900  1.00 37.43 100 A 1 
ATOM 784  C CA  . ALA A 1 100 ? 29.275  24.347  49.692  1.00 39.08 100 A 1 
ATOM 785  C C   . ALA A 1 100 ? 30.263  24.874  50.746  1.00 39.21 100 A 1 
ATOM 786  O O   . ALA A 1 100 ? 30.215  24.487  51.912  1.00 38.05 100 A 1 
ATOM 787  C CB  . ALA A 1 100 ? 28.010  23.723  50.297  1.00 35.27 100 A 1 
ATOM 788  N N   . ALA A 1 101 ? 31.216  25.687  50.297  1.00 39.31 101 A 1 
ATOM 789  C CA  . ALA A 1 101 ? 32.164  26.364  51.161  1.00 40.62 101 A 1 
ATOM 790  C C   . ALA A 1 101 ? 31.374  27.129  52.225  1.00 40.86 101 A 1 
ATOM 791  O O   . ALA A 1 101 ? 30.407  27.820  51.921  1.00 39.09 101 A 1 
ATOM 792  C CB  . ALA A 1 101 ? 33.058  27.270  50.320  1.00 35.94 101 A 1 
ATOM 793  N N   . GLY A 1 102 ? 31.816  26.990  53.506  1.00 40.76 102 A 1 
ATOM 794  C CA  . GLY A 1 102 ? 31.238  27.702  54.629  1.00 40.16 102 A 1 
ATOM 795  C C   . GLY A 1 102 ? 31.291  29.196  54.342  1.00 40.33 102 A 1 
ATOM 796  O O   . GLY A 1 102 ? 32.374  29.757  54.247  1.00 38.19 102 A 1 
ATOM 797  N N   . GLY A 1 103 ? 30.145  29.813  54.179  1.00 43.73 103 A 1 
ATOM 798  C CA  . GLY A 1 103 ? 30.075  31.245  53.939  1.00 45.83 103 A 1 
ATOM 799  C C   . GLY A 1 103 ? 30.768  31.957  55.089  1.00 45.17 103 A 1 
ATOM 800  O O   . GLY A 1 103 ? 30.481  31.642  56.245  1.00 41.27 103 A 1 
ATOM 801  N N   . PRO A 1 104 ? 31.709  32.872  54.824  1.00 36.69 104 A 1 
ATOM 802  C CA  . PRO A 1 104 ? 32.469  33.536  55.861  1.00 38.78 104 A 1 
ATOM 803  C C   . PRO A 1 104 ? 31.515  34.207  56.847  1.00 39.52 104 A 1 
ATOM 804  O O   . PRO A 1 104 ? 30.495  34.791  56.459  1.00 36.70 104 A 1 
ATOM 805  C CB  . PRO A 1 104 ? 33.403  34.510  55.146  1.00 34.04 104 A 1 
ATOM 806  C CG  . PRO A 1 104 ? 32.721  34.731  53.793  1.00 35.42 104 A 1 
ATOM 807  C CD  . PRO A 1 104 ? 32.032  33.401  53.519  1.00 39.69 104 A 1 
ATOM 808  N N   . GLY A 1 105 ? 31.868  34.112  58.149  1.00 42.28 105 A 1 
ATOM 809  C CA  . GLY A 1 105 ? 31.041  34.610  59.239  1.00 43.85 105 A 1 
ATOM 810  C C   . GLY A 1 105 ? 30.710  36.083  59.028  1.00 43.41 105 A 1 
ATOM 811  O O   . GLY A 1 105 ? 31.588  36.926  58.935  1.00 39.61 105 A 1 
ATOM 812  N N   . ILE A 1 106 ? 29.414  36.379  58.972  1.00 40.51 106 A 1 
ATOM 813  C CA  . ILE A 1 106 ? 28.920  37.755  58.887  1.00 42.72 106 A 1 
ATOM 814  C C   . ILE A 1 106 ? 29.374  38.464  60.159  1.00 42.79 106 A 1 
ATOM 815  O O   . ILE A 1 106 ? 28.844  38.208  61.240  1.00 40.51 106 A 1 
ATOM 816  C CB  . ILE A 1 106 ? 27.399  37.797  58.692  1.00 39.52 106 A 1 
ATOM 817  C CG1 . ILE A 1 106 ? 27.014  37.097  57.371  1.00 37.82 106 A 1 
ATOM 818  C CG2 . ILE A 1 106 ? 26.884  39.245  58.724  1.00 38.16 106 A 1 
ATOM 819  C CD1 . ILE A 1 106 ? 25.498  36.887  57.176  1.00 35.02 106 A 1 
ATOM 820  N N   . GLY A 1 107 ? 30.399  39.339  60.063  1.00 34.67 107 A 1 
ATOM 821  C CA  . GLY A 1 107 ? 30.903  40.128  61.177  1.00 37.17 107 A 1 
ATOM 822  C C   . GLY A 1 107 ? 29.770  40.941  61.785  1.00 36.78 107 A 1 
ATOM 823  O O   . GLY A 1 107 ? 29.060  41.649  61.088  1.00 34.98 107 A 1 
ATOM 824  N N   . ARG A 1 108 ? 29.618  40.831  63.115  1.00 35.22 108 A 1 
ATOM 825  C CA  . ARG A 1 108 ? 28.678  41.627  63.911  1.00 38.06 108 A 1 
ATOM 826  C C   . ARG A 1 108 ? 29.086  43.093  63.848  1.00 34.93 108 A 1 
ATOM 827  O O   . ARG A 1 108 ? 29.842  43.551  64.704  1.00 33.30 108 A 1 
ATOM 828  C CB  . ARG A 1 108 ? 28.660  41.143  65.371  1.00 36.50 108 A 1 
ATOM 829  C CG  . ARG A 1 108 ? 27.935  39.818  65.605  1.00 35.89 108 A 1 
ATOM 830  C CD  . ARG A 1 108 ? 27.989  39.465  67.103  1.00 35.12 108 A 1 
ATOM 831  N NE  . ARG A 1 108 ? 27.181  38.277  67.446  1.00 31.07 108 A 1 
ATOM 832  C CZ  . ARG A 1 108 ? 27.092  37.698  68.637  1.00 28.67 108 A 1 
ATOM 833  N NH1 . ARG A 1 108 ? 27.782  38.146  69.662  1.00 26.64 108 A 1 
ATOM 834  N NH2 . ARG A 1 108 ? 26.324  36.672  68.818  1.00 24.83 108 A 1 
ATOM 835  N N   . ALA A 1 109 ? 28.658  43.838  62.875  1.00 34.92 109 A 1 
ATOM 836  C CA  . ALA A 1 109 ? 28.857  45.275  62.834  1.00 37.72 109 A 1 
ATOM 837  C C   . ALA A 1 109 ? 28.217  45.900  64.077  1.00 36.19 109 A 1 
ATOM 838  O O   . ALA A 1 109 ? 27.065  45.610  64.418  1.00 33.91 109 A 1 
ATOM 839  C CB  . ALA A 1 109 ? 28.320  45.843  61.528  1.00 34.09 109 A 1 
ATOM 840  N N   . ALA A 1 110 ? 29.004  46.719  64.794  1.00 34.90 110 A 1 
ATOM 841  C CA  . ALA A 1 110 ? 28.667  47.236  66.111  1.00 40.31 110 A 1 
ATOM 842  C C   . ALA A 1 110 ? 27.447  48.167  66.080  1.00 40.66 110 A 1 
ATOM 843  O O   . ALA A 1 110 ? 27.220  48.918  65.141  1.00 38.07 110 A 1 
ATOM 844  C CB  . ALA A 1 110 ? 29.909  47.926  66.690  1.00 36.34 110 A 1 
ATOM 845  N N   . GLY A 1 111 ? 26.710  48.143  67.186  1.00 35.59 111 A 1 
ATOM 846  C CA  . GLY A 1 111 ? 25.506  48.932  67.414  1.00 40.52 111 A 1 
ATOM 847  C C   . GLY A 1 111 ? 25.809  50.417  67.626  1.00 39.71 111 A 1 
ATOM 848  O O   . GLY A 1 111 ? 25.846  50.862  68.765  1.00 36.72 111 A 1 
ATOM 849  N N   . ARG A 1 112 ? 26.056  51.159  66.567  1.00 34.27 112 A 1 
ATOM 850  C CA  . ARG A 1 112 ? 26.162  52.615  66.697  1.00 38.63 112 A 1 
ATOM 851  C C   . ARG A 1 112 ? 24.841  53.229  67.159  1.00 36.40 112 A 1 
ATOM 852  O O   . ARG A 1 112 ? 23.768  52.716  66.864  1.00 33.80 112 A 1 
ATOM 853  C CB  . ARG A 1 112 ? 26.685  53.281  65.418  1.00 35.80 112 A 1 
ATOM 854  C CG  . ARG A 1 112 ? 28.192  53.555  65.515  1.00 33.69 112 A 1 
ATOM 855  C CD  . ARG A 1 112 ? 28.667  54.407  64.339  1.00 32.35 112 A 1 
ATOM 856  N NE  . ARG A 1 112 ? 30.082  54.816  64.484  1.00 29.63 112 A 1 
ATOM 857  C CZ  . ARG A 1 112 ? 30.758  55.596  63.662  1.00 27.22 112 A 1 
ATOM 858  N NH1 . ARG A 1 112 ? 30.206  56.087  62.584  1.00 25.66 112 A 1 
ATOM 859  N NH2 . ARG A 1 112 ? 32.003  55.903  63.912  1.00 27.41 112 A 1 
ATOM 860  N N   . GLY A 1 113 ? 24.980  54.329  67.906  1.00 37.02 113 A 1 
ATOM 861  C CA  . GLY A 1 113 ? 23.941  54.892  68.752  1.00 39.96 113 A 1 
ATOM 862  C C   . GLY A 1 113 ? 22.691  55.392  68.047  1.00 39.23 113 A 1 
ATOM 863  O O   . GLY A 1 113 ? 22.657  55.645  66.848  1.00 35.74 113 A 1 
ATOM 864  N N   . ILE A 1 114 ? 21.674  55.561  68.884  1.00 36.91 114 A 1 
ATOM 865  C CA  . ILE A 1 114 ? 20.248  55.775  68.616  1.00 40.68 114 A 1 
ATOM 866  C C   . ILE A 1 114 ? 19.880  57.286  68.563  1.00 40.44 114 A 1 
ATOM 867  O O   . ILE A 1 114 ? 18.938  57.663  69.257  1.00 38.40 114 A 1 
ATOM 868  C CB  . ILE A 1 114 ? 19.430  55.038  69.706  1.00 36.66 114 A 1 
ATOM 869  C CG1 . ILE A 1 114 ? 19.911  53.571  69.943  1.00 35.60 114 A 1 
ATOM 870  C CG2 . ILE A 1 114 ? 17.915  55.009  69.435  1.00 37.51 114 A 1 
ATOM 871  C CD1 . ILE A 1 114 ? 19.357  52.924  71.224  1.00 35.37 114 A 1 
ATOM 872  N N   . PRO A 1 115 ? 20.590  58.220  67.896  1.00 35.12 115 A 1 
ATOM 873  C CA  . PRO A 1 115 ? 20.208  59.620  68.020  1.00 39.44 115 A 1 
ATOM 874  C C   . PRO A 1 115 ? 18.717  59.820  67.695  1.00 38.93 115 A 1 
ATOM 875  O O   . PRO A 1 115 ? 18.189  59.231  66.749  1.00 36.16 115 A 1 
ATOM 876  C CB  . PRO A 1 115 ? 21.156  60.410  67.121  1.00 35.35 115 A 1 
ATOM 877  C CG  . PRO A 1 115 ? 21.572  59.380  66.076  1.00 35.92 115 A 1 
ATOM 878  C CD  . PRO A 1 115 ? 21.570  58.060  66.857  1.00 40.18 115 A 1 
ATOM 879  N N   . ALA A 1 116 ? 18.077  60.599  68.541  1.00 36.38 116 A 1 
ATOM 880  C CA  . ALA A 1 116 ? 16.663  60.457  68.871  1.00 37.61 116 A 1 
ATOM 881  C C   . ALA A 1 116 ? 15.678  61.178  67.933  1.00 37.98 116 A 1 
ATOM 882  O O   . ALA A 1 116 ? 15.652  60.980  66.725  1.00 36.32 116 A 1 
ATOM 883  C CB  . ALA A 1 116 ? 16.514  60.864  70.344  1.00 33.34 116 A 1 
ATOM 884  N N   . GLY A 1 117 ? 14.808  61.965  68.504  1.00 35.35 117 A 1 
ATOM 885  C CA  . GLY A 1 117 ? 13.389  62.014  68.215  1.00 37.63 117 A 1 
ATOM 886  C C   . GLY A 1 117 ? 12.847  63.241  67.482  1.00 37.89 117 A 1 
ATOM 887  O O   . GLY A 1 117 ? 11.873  63.782  67.973  1.00 34.38 117 A 1 
ATOM 888  N N   . VAL A 1 118 ? 13.433  63.728  66.396  1.00 33.79 118 A 1 
ATOM 889  C CA  . VAL A 1 118 ? 12.923  64.958  65.777  1.00 36.37 118 A 1 
ATOM 890  C C   . VAL A 1 118 ? 11.473  64.749  65.325  1.00 36.37 118 A 1 
ATOM 891  O O   . VAL A 1 118 ? 11.221  63.901  64.461  1.00 34.50 118 A 1 
ATOM 892  C CB  . VAL A 1 118 ? 13.800  65.462  64.622  1.00 32.08 118 A 1 
ATOM 893  C CG1 . VAL A 1 118 ? 13.315  66.838  64.157  1.00 29.03 118 A 1 
ATOM 894  C CG2 . VAL A 1 118 ? 15.262  65.601  65.044  1.00 33.57 118 A 1 
ATOM 895  N N   . PRO A 1 119 ? 10.525  65.457  65.920  1.00 32.15 119 A 1 
ATOM 896  C CA  . PRO A 1 119 ? 9.112   65.239  65.684  1.00 35.47 119 A 1 
ATOM 897  C C   . PRO A 1 119 ? 8.723   65.776  64.298  1.00 34.25 119 A 1 
ATOM 898  O O   . PRO A 1 119 ? 8.797   66.974  64.048  1.00 31.85 119 A 1 
ATOM 899  C CB  . PRO A 1 119 ? 8.399   65.963  66.835  1.00 31.90 119 A 1 
ATOM 900  C CG  . PRO A 1 119 ? 9.360   67.085  67.189  1.00 33.74 119 A 1 
ATOM 901  C CD  . PRO A 1 119 ? 10.733  66.484  66.910  1.00 38.72 119 A 1 
ATOM 902  N N   . MET A 1 120 ? 8.309   64.921  63.422  1.00 39.48 120 A 1 
ATOM 903  C CA  . MET A 1 120 ? 7.800   65.329  62.105  1.00 40.98 120 A 1 
ATOM 904  C C   . MET A 1 120 ? 6.520   66.173  62.291  1.00 40.10 120 A 1 
ATOM 905  O O   . MET A 1 120 ? 5.567   65.688  62.900  1.00 36.42 120 A 1 
ATOM 906  C CB  . MET A 1 120 ? 7.516   64.097  61.236  1.00 37.34 120 A 1 
ATOM 907  C CG  . MET A 1 120 ? 8.793   63.575  60.547  1.00 37.17 120 A 1 
ATOM 908  S SD  . MET A 1 120 ? 9.308   64.569  59.105  1.00 33.94 120 A 1 
ATOM 909  C CE  . MET A 1 120 ? 10.802  63.645  58.610  1.00 31.82 120 A 1 
ATOM 910  N N   . PRO A 1 121 ? 6.491   67.425  61.817  1.00 29.90 121 A 1 
ATOM 911  C CA  . PRO A 1 121 ? 5.403   68.341  62.117  1.00 32.97 121 A 1 
ATOM 912  C C   . PRO A 1 121 ? 4.093   67.925  61.433  1.00 31.67 121 A 1 
ATOM 913  O O   . PRO A 1 121 ? 4.067   67.442  60.295  1.00 29.67 121 A 1 
ATOM 914  C CB  . PRO A 1 121 ? 5.894   69.727  61.671  1.00 29.36 121 A 1 
ATOM 915  C CG  . PRO A 1 121 ? 6.902   69.403  60.569  1.00 31.49 121 A 1 
ATOM 916  C CD  . PRO A 1 121 ? 7.512   68.084  61.034  1.00 37.32 121 A 1 
ATOM 917  N N   . GLN A 1 122 ? 3.002   68.168  62.156  1.00 32.24 122 A 1 
ATOM 918  C CA  . GLN A 1 122 ? 1.626   67.908  61.720  1.00 36.41 122 A 1 
ATOM 919  C C   . GLN A 1 122 ? 1.217   68.880  60.600  1.00 34.82 122 A 1 
ATOM 920  O O   . GLN A 1 122 ? 0.871   70.025  60.864  1.00 32.61 122 A 1 
ATOM 921  C CB  . GLN A 1 122 ? 0.671   68.075  62.910  1.00 33.81 122 A 1 
ATOM 922  C CG  . GLN A 1 122 ? 0.809   66.997  63.997  1.00 32.76 122 A 1 
ATOM 923  C CD  . GLN A 1 122 ? -0.132  67.246  65.179  1.00 30.18 122 A 1 
ATOM 924  O OE1 . GLN A 1 122 ? -0.626  68.332  65.399  1.00 30.49 122 A 1 
ATOM 925  N NE2 . GLN A 1 122 ? -0.392  66.253  65.995  1.00 30.22 122 A 1 
ATOM 926  N N   . ALA A 1 123 ? 1.233   68.457  59.366  1.00 34.97 123 A 1 
ATOM 927  C CA  . ALA A 1 123 ? 0.707   69.277  58.273  1.00 37.30 123 A 1 
ATOM 928  C C   . ALA A 1 123 ? -0.822  69.473  58.418  1.00 36.20 123 A 1 
ATOM 929  O O   . ALA A 1 123 ? -1.536  68.501  58.652  1.00 34.19 123 A 1 
ATOM 930  C CB  . ALA A 1 123 ? 1.098   68.654  56.933  1.00 33.54 123 A 1 
ATOM 931  N N   . PRO A 1 124 ? -1.344  70.717  58.330  1.00 32.11 124 A 1 
ATOM 932  C CA  . PRO A 1 124 ? -2.694  71.070  58.738  1.00 35.50 124 A 1 
ATOM 933  C C   . PRO A 1 124 ? -3.794  70.537  57.797  1.00 34.30 124 A 1 
ATOM 934  O O   . PRO A 1 124 ? -3.579  70.285  56.618  1.00 31.80 124 A 1 
ATOM 935  C CB  . PRO A 1 124 ? -2.703  72.601  58.846  1.00 31.96 124 A 1 
ATOM 936  C CG  . PRO A 1 124 ? -1.636  73.012  57.836  1.00 32.77 124 A 1 
ATOM 937  C CD  . PRO A 1 124 ? -0.604  71.901  57.946  1.00 38.10 124 A 1 
ATOM 938  N N   . ALA A 1 125 ? -4.986  70.451  58.359  1.00 36.78 125 A 1 
ATOM 939  C CA  . ALA A 1 125 ? -6.112  69.662  57.850  1.00 38.84 125 A 1 
ATOM 940  C C   . ALA A 1 125 ? -7.004  70.317  56.777  1.00 37.75 125 A 1 
ATOM 941  O O   . ALA A 1 125 ? -8.012  69.719  56.393  1.00 35.68 125 A 1 
ATOM 942  C CB  . ALA A 1 125 ? -6.960  69.310  59.073  1.00 35.36 125 A 1 
ATOM 943  N N   . GLY A 1 126 ? -6.730  71.532  56.340  1.00 35.47 126 A 1 
ATOM 944  C CA  . GLY A 1 126 ? -7.777  72.515  56.096  1.00 38.37 126 A 1 
ATOM 945  C C   . GLY A 1 126 ? -8.875  72.288  55.059  1.00 37.49 126 A 1 
ATOM 946  O O   . GLY A 1 126 ? -10.047 72.274  55.420  1.00 34.62 126 A 1 
ATOM 947  N N   . LEU A 1 127 ? -8.560  72.316  53.766  1.00 37.08 127 A 1 
ATOM 948  C CA  . LEU A 1 127 ? -9.519  72.849  52.792  1.00 39.26 127 A 1 
ATOM 949  C C   . LEU A 1 127 ? -10.694 71.907  52.498  1.00 39.12 127 A 1 
ATOM 950  O O   . LEU A 1 127 ? -10.658 71.070  51.599  1.00 34.82 127 A 1 
ATOM 951  C CB  . LEU A 1 127 ? -8.775  73.304  51.524  1.00 33.75 127 A 1 
ATOM 952  C CG  . LEU A 1 127 ? -8.020  74.630  51.698  1.00 30.85 127 A 1 
ATOM 953  C CD1 . LEU A 1 127 ? -7.048  74.838  50.528  1.00 31.04 127 A 1 
ATOM 954  C CD2 . LEU A 1 127 ? -8.960  75.836  51.741  1.00 34.23 127 A 1 
ATOM 955  N N   . ALA A 1 128 ? -11.765 72.119  53.261  1.00 33.81 128 A 1 
ATOM 956  C CA  . ALA A 1 128 ? -13.063 71.470  53.117  1.00 38.98 128 A 1 
ATOM 957  C C   . ALA A 1 128 ? -13.828 72.011  51.894  1.00 38.75 128 A 1 
ATOM 958  O O   . ALA A 1 128 ? -14.590 72.966  51.987  1.00 37.57 128 A 1 
ATOM 959  C CB  . ALA A 1 128 ? -13.835 71.681  54.425  1.00 36.13 128 A 1 
ATOM 960  N N   . GLY A 1 129 ? -13.634 71.438  50.753  1.00 35.55 129 A 1 
ATOM 961  C CA  . GLY A 1 129 ? -14.365 71.824  49.542  1.00 39.38 129 A 1 
ATOM 962  C C   . GLY A 1 129 ? -15.884 71.630  49.657  1.00 38.94 129 A 1 
ATOM 963  O O   . GLY A 1 129 ? -16.348 70.754  50.377  1.00 36.37 129 A 1 
ATOM 964  N N   . PRO A 1 130 ? -16.669 72.447  48.954  1.00 35.79 130 A 1 
ATOM 965  C CA  . PRO A 1 130 ? -18.069 72.668  49.284  1.00 40.41 130 A 1 
ATOM 966  C C   . PRO A 1 130 ? -18.999 71.494  48.979  1.00 40.62 130 A 1 
ATOM 967  O O   . PRO A 1 130 ? -18.855 70.754  48.005  1.00 37.55 130 A 1 
ATOM 968  C CB  . PRO A 1 130 ? -18.478 73.936  48.504  1.00 36.44 130 A 1 
ATOM 969  C CG  . PRO A 1 130 ? -17.508 73.944  47.329  1.00 36.68 130 A 1 
ATOM 970  C CD  . PRO A 1 130 ? -16.232 73.362  47.922  1.00 41.81 130 A 1 
ATOM 971  N N   . VAL A 1 131 ? -20.022 71.450  49.847  1.00 32.68 131 A 1 
ATOM 972  C CA  . VAL A 1 131 ? -21.093 70.451  49.898  1.00 38.46 131 A 1 
ATOM 973  C C   . VAL A 1 131 ? -22.070 70.651  48.728  1.00 38.23 131 A 1 
ATOM 974  O O   . VAL A 1 131 ? -22.929 71.525  48.777  1.00 36.34 131 A 1 
ATOM 975  C CB  . VAL A 1 131 ? -21.833 70.562  51.237  1.00 34.20 131 A 1 
ATOM 976  C CG1 . VAL A 1 131 ? -22.806 69.413  51.457  1.00 30.81 131 A 1 
ATOM 977  C CG2 . VAL A 1 131 ? -20.872 70.605  52.433  1.00 34.44 131 A 1 
ATOM 978  N N   . ARG A 1 132 ? -21.962 69.876  47.674  1.00 31.47 132 A 1 
ATOM 979  C CA  . ARG A 1 132 ? -22.906 70.018  46.562  1.00 37.00 132 A 1 
ATOM 980  C C   . ARG A 1 132 ? -24.274 69.437  46.915  1.00 34.76 132 A 1 
ATOM 981  O O   . ARG A 1 132 ? -24.360 68.364  47.484  1.00 33.12 132 A 1 
ATOM 982  C CB  . ARG A 1 132 ? -22.326 69.437  45.262  1.00 34.95 132 A 1 
ATOM 983  C CG  . ARG A 1 132 ? -22.670 70.326  44.060  1.00 34.73 132 A 1 
ATOM 984  C CD  . ARG A 1 132 ? -22.080 69.763  42.771  1.00 33.14 132 A 1 
ATOM 985  N NE  . ARG A 1 132 ? -22.198 70.719  41.653  1.00 30.76 132 A 1 
ATOM 986  C CZ  . ARG A 1 132 ? -21.860 70.519  40.388  1.00 28.45 132 A 1 
ATOM 987  N NH1 . ARG A 1 132 ? -21.382 69.363  40.001  1.00 26.21 132 A 1 
ATOM 988  N NH2 . ARG A 1 132 ? -21.981 71.462  39.502  1.00 26.98 132 A 1 
ATOM 989  N N   . GLY A 1 133 ? -25.311 70.177  46.591  1.00 36.62 133 A 1 
ATOM 990  C CA  . GLY A 1 133 ? -26.660 70.039  47.133  1.00 40.21 133 A 1 
ATOM 991  C C   . GLY A 1 133 ? -27.443 68.785  46.761  1.00 39.28 133 A 1 
ATOM 992  O O   . GLY A 1 133 ? -27.165 68.083  45.798  1.00 35.22 133 A 1 
ATOM 993  N N   . VAL A 1 134 ? -28.463 68.584  47.577  1.00 36.77 134 A 1 
ATOM 994  C CA  . VAL A 1 134 ? -29.174 67.314  47.831  1.00 42.61 134 A 1 
ATOM 995  C C   . VAL A 1 134 ? -30.337 67.003  46.879  1.00 42.71 134 A 1 
ATOM 996  O O   . VAL A 1 134 ? -30.649 65.837  46.666  1.00 38.87 134 A 1 
ATOM 997  C CB  . VAL A 1 134 ? -29.736 67.372  49.266  1.00 37.45 134 A 1 
ATOM 998  C CG1 . VAL A 1 134 ? -30.395 66.081  49.715  1.00 34.15 134 A 1 
ATOM 999  C CG2 . VAL A 1 134 ? -28.665 67.728  50.308  1.00 37.08 134 A 1 
ATOM 1000 N N   . GLY A 1 135 ? -31.052 67.985  46.367  1.00 33.92 135 A 1 
ATOM 1001 C CA  . GLY A 1 135 ? -32.490 68.066  46.572  1.00 36.00 135 A 1 
ATOM 1002 C C   . GLY A 1 135 ? -33.508 67.238  45.794  1.00 35.67 135 A 1 
ATOM 1003 O O   . GLY A 1 135 ? -34.581 67.005  46.342  1.00 32.63 135 A 1 
ATOM 1004 N N   . GLY A 1 136 ? -33.313 66.936  44.562  1.00 31.92 136 A 1 
ATOM 1005 C CA  . GLY A 1 136 ? -34.439 66.816  43.629  1.00 34.44 136 A 1 
ATOM 1006 C C   . GLY A 1 136 ? -35.550 65.814  43.976  1.00 33.29 136 A 1 
ATOM 1007 O O   . GLY A 1 136 ? -35.270 64.706  44.423  1.00 30.15 136 A 1 
ATOM 1008 N N   . PRO A 1 137 ? -36.798 66.184  43.767  1.00 31.79 137 A 1 
ATOM 1009 C CA  . PRO A 1 137 ? -37.962 65.628  44.456  1.00 35.20 137 A 1 
ATOM 1010 C C   . PRO A 1 137 ? -38.654 64.441  43.757  1.00 34.56 137 A 1 
ATOM 1011 O O   . PRO A 1 137 ? -38.084 63.733  42.951  1.00 30.87 137 A 1 
ATOM 1012 C CB  . PRO A 1 137 ? -38.886 66.844  44.627  1.00 31.25 137 A 1 
ATOM 1013 C CG  . PRO A 1 137 ? -38.643 67.614  43.331  1.00 31.03 137 A 1 
ATOM 1014 C CD  . PRO A 1 137 ? -37.153 67.423  43.116  1.00 36.79 137 A 1 
ATOM 1015 N N   . SER A 1 138 ? -39.906 64.266  44.074  1.00 30.81 138 A 1 
ATOM 1016 C CA  . SER A 1 138 ? -40.632 63.073  44.518  1.00 34.40 138 A 1 
ATOM 1017 C C   . SER A 1 138 ? -41.563 62.333  43.551  1.00 32.96 138 A 1 
ATOM 1018 O O   . SER A 1 138 ? -42.048 61.276  43.936  1.00 30.31 138 A 1 
ATOM 1019 C CB  . SER A 1 138 ? -41.560 63.551  45.646  1.00 31.01 138 A 1 
ATOM 1020 O OG  . SER A 1 138 ? -42.446 64.555  45.164  1.00 28.92 138 A 1 
ATOM 1021 N N   . GLN A 1 139 ? -42.010 62.885  42.480  1.00 30.08 139 A 1 
ATOM 1022 C CA  . GLN A 1 139 ? -43.436 62.839  42.095  1.00 34.38 139 A 1 
ATOM 1023 C C   . GLN A 1 139 ? -44.080 61.472  41.773  1.00 32.08 139 A 1 
ATOM 1024 O O   . GLN A 1 139 ? -43.429 60.516  41.396  1.00 29.44 139 A 1 
ATOM 1025 C CB  . GLN A 1 139 ? -43.749 63.846  40.982  1.00 31.47 139 A 1 
ATOM 1026 C CG  . GLN A 1 139 ? -44.185 65.201  41.541  1.00 32.46 139 A 1 
ATOM 1027 C CD  . GLN A 1 139 ? -44.761 66.137  40.465  1.00 30.94 139 A 1 
ATOM 1028 O OE1 . GLN A 1 139 ? -44.783 65.841  39.283  1.00 31.42 139 A 1 
ATOM 1029 N NE2 . GLN A 1 139 ? -45.261 67.292  40.837  1.00 32.74 139 A 1 
ATOM 1030 N N   . GLN A 1 140 ? -45.427 61.492  41.911  1.00 30.24 140 A 1 
ATOM 1031 C CA  . GLN A 1 140 ? -46.308 60.373  42.292  1.00 35.37 140 A 1 
ATOM 1032 C C   . GLN A 1 140 ? -46.919 59.455  41.211  1.00 33.44 140 A 1 
ATOM 1033 O O   . GLN A 1 140 ? -47.404 58.395  41.589  1.00 30.49 140 A 1 
ATOM 1034 C CB  . GLN A 1 140 ? -47.543 61.007  42.951  1.00 32.29 140 A 1 
ATOM 1035 C CG  . GLN A 1 140 ? -47.400 61.486  44.384  1.00 33.11 140 A 1 
ATOM 1036 C CD  . GLN A 1 140 ? -48.723 62.103  44.861  1.00 32.13 140 A 1 
ATOM 1037 O OE1 . GLN A 1 140 ? -49.512 62.650  44.097  1.00 33.13 140 A 1 
ATOM 1038 N NE2 . GLN A 1 140 ? -49.015 62.044  46.130  1.00 33.96 140 A 1 
ATOM 1039 N N   . VAL A 1 141 ? -47.132 59.846  40.010  1.00 32.24 141 A 1 
ATOM 1040 C CA  . VAL A 1 141 ? -48.483 59.855  39.421  1.00 36.41 141 A 1 
ATOM 1041 C C   . VAL A 1 141 ? -49.172 58.489  39.174  1.00 36.59 141 A 1 
ATOM 1042 O O   . VAL A 1 141 ? -48.548 57.460  38.976  1.00 35.20 141 A 1 
ATOM 1043 C CB  . VAL A 1 141 ? -48.562 60.750  38.168  1.00 32.52 141 A 1 
ATOM 1044 C CG1 . VAL A 1 141 ? -50.007 61.006  37.748  1.00 30.53 141 A 1 
ATOM 1045 C CG2 . VAL A 1 141 ? -47.936 62.129  38.392  1.00 35.16 141 A 1 
ATOM 1046 N N   . MET A 1 142 ? -50.512 58.571  39.158  1.00 37.04 142 A 1 
ATOM 1047 C CA  . MET A 1 142 ? -51.562 57.597  39.490  1.00 38.66 142 A 1 
ATOM 1048 C C   . MET A 1 142 ? -51.937 56.452  38.526  1.00 37.19 142 A 1 
ATOM 1049 O O   . MET A 1 142 ? -52.410 55.433  39.009  1.00 34.12 142 A 1 
ATOM 1050 C CB  . MET A 1 142 ? -52.867 58.394  39.608  1.00 36.17 142 A 1 
ATOM 1051 C CG  . MET A 1 142 ? -53.011 59.304  40.814  1.00 36.82 142 A 1 
ATOM 1052 S SD  . MET A 1 142 ? -54.634 60.141  40.740  1.00 35.72 142 A 1 
ATOM 1053 C CE  . MET A 1 142 ? -54.729 60.792  42.426  1.00 34.92 142 A 1 
ATOM 1054 N N   . THR A 1 143 ? -52.055 56.695  37.252  1.00 34.64 143 A 1 
ATOM 1055 C CA  . THR A 1 143 ? -53.379 56.520  36.614  1.00 38.23 143 A 1 
ATOM 1056 C C   . THR A 1 143 ? -53.888 55.076  36.351  1.00 36.48 143 A 1 
ATOM 1057 O O   . THR A 1 143 ? -53.108 54.137  36.331  1.00 32.88 143 A 1 
ATOM 1058 C CB  . THR A 1 143 ? -53.533 57.351  35.341  1.00 33.12 143 A 1 
ATOM 1059 O OG1 . THR A 1 143 ? -52.368 57.308  34.549  1.00 31.99 143 A 1 
ATOM 1060 C CG2 . THR A 1 143 ? -53.815 58.816  35.635  1.00 34.04 143 A 1 
ATOM 1061 N N   . PRO A 1 144 ? -55.186 54.905  36.128  1.00 29.36 144 A 1 
ATOM 1062 C CA  . PRO A 1 144 ? -55.957 53.778  36.695  1.00 33.18 144 A 1 
ATOM 1063 C C   . PRO A 1 144 ? -56.543 52.706  35.751  1.00 32.16 144 A 1 
ATOM 1064 O O   . PRO A 1 144 ? -56.959 51.653  36.231  1.00 28.43 144 A 1 
ATOM 1065 C CB  . PRO A 1 144 ? -57.121 54.509  37.353  1.00 28.90 144 A 1 
ATOM 1066 C CG  . PRO A 1 144 ? -57.424 55.608  36.340  1.00 28.77 144 A 1 
ATOM 1067 C CD  . PRO A 1 144 ? -56.049 55.974  35.817  1.00 35.03 144 A 1 
ATOM 1068 N N   . GLN A 1 145 ? -56.770 53.043  34.514  1.00 31.01 145 A 1 
ATOM 1069 C CA  . GLN A 1 145 ? -57.831 52.411  33.696  1.00 33.20 145 A 1 
ATOM 1070 C C   . GLN A 1 145 ? -57.513 50.969  33.225  1.00 31.39 145 A 1 
ATOM 1071 O O   . GLN A 1 145 ? -56.368 50.564  33.257  1.00 28.93 145 A 1 
ATOM 1072 C CB  . GLN A 1 145 ? -58.107 53.299  32.471  1.00 30.77 145 A 1 
ATOM 1073 C CG  . GLN A 1 145 ? -58.791 54.631  32.799  1.00 29.89 145 A 1 
ATOM 1074 C CD  . GLN A 1 145 ? -59.164 55.420  31.532  1.00 28.64 145 A 1 
ATOM 1075 O OE1 . GLN A 1 145 ? -58.837 55.062  30.415  1.00 29.45 145 A 1 
ATOM 1076 N NE2 . GLN A 1 145 ? -59.857 56.527  31.666  1.00 30.87 145 A 1 
ATOM 1077 N N   . GLY A 1 146 ? -58.356 50.180  32.720  1.00 26.77 146 A 1 
ATOM 1078 C CA  . GLY A 1 146 ? -59.772 50.093  32.421  1.00 30.11 146 A 1 
ATOM 1079 C C   . GLY A 1 146 ? -60.123 48.682  31.884  1.00 30.12 146 A 1 
ATOM 1080 O O   . GLY A 1 146 ? -59.323 47.763  31.946  1.00 27.06 146 A 1 
ATOM 1081 N N   . ARG A 1 147 ? -61.334 48.523  31.407  1.00 27.38 147 A 1 
ATOM 1082 C CA  . ARG A 1 147 ? -62.200 47.336  31.553  1.00 29.41 147 A 1 
ATOM 1083 C C   . ARG A 1 147 ? -62.056 46.097  30.646  1.00 27.40 147 A 1 
ATOM 1084 O O   . ARG A 1 147 ? -62.428 45.027  31.095  1.00 25.62 147 A 1 
ATOM 1085 C CB  . ARG A 1 147 ? -63.646 47.812  31.333  1.00 27.04 147 A 1 
ATOM 1086 C CG  . ARG A 1 147 ? -64.329 48.457  32.537  1.00 25.50 147 A 1 
ATOM 1087 C CD  . ARG A 1 147 ? -65.748 48.846  32.108  1.00 25.68 147 A 1 
ATOM 1088 N NE  . ARG A 1 147 ? -66.560 49.297  33.242  1.00 25.28 147 A 1 
ATOM 1089 C CZ  . ARG A 1 147 ? -67.787 49.793  33.173  1.00 24.83 147 A 1 
ATOM 1090 N NH1 . ARG A 1 147 ? -68.388 49.969  32.021  1.00 23.65 147 A 1 
ATOM 1091 N NH2 . ARG A 1 147 ? -68.434 50.117  34.247  1.00 23.52 147 A 1 
ATOM 1092 N N   . GLY A 1 148 ? -61.789 46.249  29.397  1.00 28.49 148 A 1 
ATOM 1093 C CA  . GLY A 1 148 ? -62.626 45.616  28.368  1.00 30.12 148 A 1 
ATOM 1094 C C   . GLY A 1 148 ? -62.824 44.092  28.372  1.00 29.65 148 A 1 
ATOM 1095 O O   . GLY A 1 148 ? -61.913 43.322  28.625  1.00 26.87 148 A 1 
ATOM 1096 N N   . THR A 1 149 ? -64.036 43.703  28.051  1.00 27.45 149 A 1 
ATOM 1097 C CA  . THR A 1 149 ? -64.698 42.448  28.450  1.00 30.64 149 A 1 
ATOM 1098 C C   . THR A 1 149 ? -64.751 41.296  27.447  1.00 30.13 149 A 1 
ATOM 1099 O O   . THR A 1 149 ? -65.405 40.312  27.755  1.00 27.41 149 A 1 
ATOM 1100 C CB  . THR A 1 149 ? -66.164 42.759  28.776  1.00 25.70 149 A 1 
ATOM 1101 O OG1 . THR A 1 149 ? -66.720 43.559  27.748  1.00 23.65 149 A 1 
ATOM 1102 C CG2 . THR A 1 149 ? -66.329 43.526  30.085  1.00 24.72 149 A 1 
ATOM 1103 N N   . VAL A 1 150 ? -64.258 41.445  26.262  1.00 28.67 150 A 1 
ATOM 1104 C CA  . VAL A 1 150 ? -64.926 40.859  25.094  1.00 32.15 150 A 1 
ATOM 1105 C C   . VAL A 1 150 ? -65.097 39.337  25.153  1.00 32.47 150 A 1 
ATOM 1106 O O   . VAL A 1 150 ? -64.199 38.592  25.522  1.00 29.99 150 A 1 
ATOM 1107 C CB  . VAL A 1 150 ? -64.307 41.299  23.754  1.00 26.90 150 A 1 
ATOM 1108 C CG1 . VAL A 1 150 ? -65.221 40.932  22.593  1.00 24.10 150 A 1 
ATOM 1109 C CG2 . VAL A 1 150 ? -64.067 42.804  23.686  1.00 26.56 150 A 1 
ATOM 1110 N N   . ALA A 1 151 ? -66.265 38.934  24.734  1.00 26.39 151 A 1 
ATOM 1111 C CA  . ALA A 1 151 ? -66.971 37.742  25.199  1.00 29.20 151 A 1 
ATOM 1112 C C   . ALA A 1 151 ? -66.949 36.505  24.291  1.00 28.49 151 A 1 
ATOM 1113 O O   . ALA A 1 151 ? -67.623 35.534  24.615  1.00 27.28 151 A 1 
ATOM 1114 C CB  . ALA A 1 151 ? -68.427 38.189  25.364  1.00 26.49 151 A 1 
ATOM 1115 N N   . ALA A 1 152 ? -66.341 36.567  23.145  1.00 26.03 152 A 1 
ATOM 1116 C CA  . ALA A 1 152 ? -66.869 35.879  21.976  1.00 29.54 152 A 1 
ATOM 1117 C C   . ALA A 1 152 ? -67.055 34.352  22.135  1.00 28.90 152 A 1 
ATOM 1118 O O   . ALA A 1 152 ? -66.240 33.640  22.691  1.00 27.52 152 A 1 
ATOM 1119 C CB  . ALA A 1 152 ? -66.039 36.229  20.748  1.00 26.52 152 A 1 
ATOM 1120 N N   . ALA A 1 153 ? -68.168 33.947  21.620  1.00 26.43 153 A 1 
ATOM 1121 C CA  . ALA A 1 153 ? -68.927 32.729  21.895  1.00 29.93 153 A 1 
ATOM 1122 C C   . ALA A 1 153 ? -68.400 31.473  21.146  1.00 29.30 153 A 1 
ATOM 1123 O O   . ALA A 1 153 ? -67.229 31.191  21.218  1.00 27.93 153 A 1 
ATOM 1124 C CB  . ALA A 1 153 ? -70.371 33.134  21.593  1.00 26.70 153 A 1 
ATOM 1125 N N   . ALA A 1 154 ? -69.080 30.663  20.419  1.00 23.71 154 A 1 
ATOM 1126 C CA  . ALA A 1 154 ? -70.501 30.398  20.360  1.00 27.30 154 A 1 
ATOM 1127 C C   . ALA A 1 154 ? -70.776 28.910  20.098  1.00 27.11 154 A 1 
ATOM 1128 O O   . ALA A 1 154 ? -71.375 28.245  20.902  1.00 25.61 154 A 1 
ATOM 1129 C CB  . ALA A 1 154 ? -71.139 31.208  19.213  1.00 24.14 154 A 1 
ATOM 1130 N N   . ALA A 1 155 ? -70.434 28.436  18.931  1.00 26.50 155 A 1 
ATOM 1131 C CA  . ALA A 1 155 ? -71.355 27.549  18.229  1.00 30.12 155 A 1 
ATOM 1132 C C   . ALA A 1 155 ? -71.441 26.118  18.769  1.00 29.42 155 A 1 
ATOM 1133 O O   . ALA A 1 155 ? -70.464 25.507  19.157  1.00 28.08 155 A 1 
ATOM 1134 C CB  . ALA A 1 155 ? -71.024 27.575  16.746  1.00 27.43 155 A 1 
ATOM 1135 N N   . ALA A 1 156 ? -72.647 25.600  18.722  1.00 27.00 156 A 1 
ATOM 1136 C CA  . ALA A 1 156 ? -73.171 24.586  19.629  1.00 30.13 156 A 1 
ATOM 1137 C C   . ALA A 1 156 ? -73.377 23.180  19.056  1.00 29.21 156 A 1 
ATOM 1138 O O   . ALA A 1 156 ? -73.917 22.336  19.756  1.00 27.81 156 A 1 
ATOM 1139 C CB  . ALA A 1 156 ? -74.537 25.125  20.086  1.00 27.26 156 A 1 
ATOM 1140 N N   . ALA A 1 157 ? -73.100 22.968  17.824  1.00 23.66 157 A 1 
ATOM 1141 C CA  . ALA A 1 157 ? -73.969 22.139  16.987  1.00 26.69 157 A 1 
ATOM 1142 C C   . ALA A 1 157 ? -74.224 20.685  17.444  1.00 26.00 157 A 1 
ATOM 1143 O O   . ALA A 1 157 ? -73.480 20.074  18.184  1.00 24.51 157 A 1 
ATOM 1144 C CB  . ALA A 1 157 ? -73.478 22.203  15.547  1.00 23.36 157 A 1 
ATOM 1145 N N   . THR A 1 158 ? -75.294 20.212  16.960  1.00 28.01 158 A 1 
ATOM 1146 C CA  . THR A 1 158 ? -76.242 19.262  17.550  1.00 30.89 158 A 1 
ATOM 1147 C C   . THR A 1 158 ? -75.947 17.770  17.358  1.00 30.82 158 A 1 
ATOM 1148 O O   . THR A 1 158 ? -75.000 17.347  16.733  1.00 27.93 158 A 1 
ATOM 1149 C CB  . THR A 1 158 ? -77.635 19.555  16.976  1.00 25.55 158 A 1 
ATOM 1150 O OG1 . THR A 1 158 ? -77.547 19.786  15.583  1.00 23.74 158 A 1 
ATOM 1151 C CG2 . THR A 1 158 ? -78.267 20.805  17.581  1.00 26.83 158 A 1 
ATOM 1152 N N   . ALA A 1 159 ? -76.859 17.000  17.889  1.00 24.63 159 A 1 
ATOM 1153 C CA  . ALA A 1 159 ? -76.720 15.680  18.483  1.00 27.43 159 A 1 
ATOM 1154 C C   . ALA A 1 159 ? -77.104 14.458  17.631  1.00 26.98 159 A 1 
ATOM 1155 O O   . ALA A 1 159 ? -77.052 13.350  18.160  1.00 25.80 159 A 1 
ATOM 1156 C CB  . ALA A 1 159 ? -77.648 15.717  19.705  1.00 24.52 159 A 1 
ATOM 1157 N N   . SER A 1 160 ? -77.603 14.608  16.463  1.00 25.27 160 A 1 
ATOM 1158 C CA  . SER A 1 160 ? -78.706 13.761  15.993  1.00 28.90 160 A 1 
ATOM 1159 C C   . SER A 1 160 ? -78.434 12.254  15.942  1.00 27.57 160 A 1 
ATOM 1160 O O   . SER A 1 160 ? -77.352 11.783  15.635  1.00 25.80 160 A 1 
ATOM 1161 C CB  . SER A 1 160 ? -79.260 14.258  14.662  1.00 25.50 160 A 1 
ATOM 1162 O OG  . SER A 1 160 ? -78.289 14.216  13.648  1.00 23.99 160 A 1 
ATOM 1163 N N   . ILE A 1 161 ? -79.477 11.546  16.222  1.00 24.62 161 A 1 
ATOM 1164 C CA  . ILE A 1 161 ? -79.547 10.193  16.788  1.00 28.93 161 A 1 
ATOM 1165 C C   . ILE A 1 161 ? -79.542 9.054   15.751  1.00 28.46 161 A 1 
ATOM 1166 O O   . ILE A 1 161 ? -79.243 7.917   16.101  1.00 25.65 161 A 1 
ATOM 1167 C CB  . ILE A 1 161 ? -80.862 10.147  17.600  1.00 25.02 161 A 1 
ATOM 1168 C CG1 . ILE A 1 161 ? -80.853 11.193  18.753  1.00 23.36 161 A 1 
ATOM 1169 C CG2 . ILE A 1 161 ? -81.210 8.769   18.165  1.00 24.93 161 A 1 
ATOM 1170 C CD1 . ILE A 1 161 ? -82.232 11.439  19.372  1.00 24.04 161 A 1 
ATOM 1171 N N   . ALA A 1 162 ? -80.006 9.311   14.577  1.00 24.99 162 A 1 
ATOM 1172 C CA  . ALA A 1 162 ? -81.045 8.463   14.000  1.00 29.44 162 A 1 
ATOM 1173 C C   . ALA A 1 162 ? -80.643 7.036   13.559  1.00 28.79 162 A 1 
ATOM 1174 O O   . ALA A 1 162 ? -79.489 6.676   13.433  1.00 26.95 162 A 1 
ATOM 1175 C CB  . ALA A 1 162 ? -81.728 9.232   12.866  1.00 26.12 162 A 1 
ATOM 1176 N N   . GLY A 1 163 ? -81.664 6.284   13.314  1.00 25.58 163 A 1 
ATOM 1177 C CA  . GLY A 1 163 ? -81.793 4.832   13.362  1.00 27.20 163 A 1 
ATOM 1178 C C   . GLY A 1 163 ? -81.379 4.032   12.103  1.00 27.16 163 A 1 
ATOM 1179 O O   . GLY A 1 163 ? -80.256 4.074   11.705  1.00 24.70 163 A 1 
ATOM 1180 N N   . ALA A 1 164 ? -82.210 3.285   11.512  1.00 25.91 164 A 1 
ATOM 1181 C CA  . ALA A 1 164 ? -82.684 1.979   11.859  1.00 28.79 164 A 1 
ATOM 1182 C C   . ALA A 1 164 ? -82.308 0.869   10.848  1.00 27.88 164 A 1 
ATOM 1183 O O   . ALA A 1 164 ? -81.458 0.061   11.169  1.00 25.57 164 A 1 
ATOM 1184 C CB  . ALA A 1 164 ? -84.196 2.070   12.120  1.00 25.91 164 A 1 
ATOM 1185 N N   . PRO A 1 165 ? -82.985 0.735   9.717   1.00 25.40 165 A 1 
ATOM 1186 C CA  . PRO A 1 165 ? -83.759 -0.502  9.675   1.00 28.73 165 A 1 
ATOM 1187 C C   . PRO A 1 165 ? -83.388 -1.578  8.647   1.00 28.38 165 A 1 
ATOM 1188 O O   . PRO A 1 165 ? -83.709 -2.742  8.861   1.00 25.59 165 A 1 
ATOM 1189 C CB  . PRO A 1 165 ? -85.154 0.015   9.348   1.00 26.04 165 A 1 
ATOM 1190 C CG  . PRO A 1 165 ? -84.893 1.164   8.389   1.00 25.73 165 A 1 
ATOM 1191 C CD  . PRO A 1 165 ? -83.514 1.675   8.802   1.00 31.20 165 A 1 
ATOM 1192 N N   . THR A 1 166 ? -82.934 -1.184  7.526   1.00 26.89 166 A 1 
ATOM 1193 C CA  . THR A 1 166 ? -83.234 -1.928  6.284   1.00 31.34 166 A 1 
ATOM 1194 C C   . THR A 1 166 ? -82.324 -3.133  6.025   1.00 30.17 166 A 1 
ATOM 1195 O O   . THR A 1 166 ? -81.255 -3.210  6.591   1.00 27.73 166 A 1 
ATOM 1196 C CB  . THR A 1 166 ? -83.145 -0.986  5.076   1.00 27.16 166 A 1 
ATOM 1197 O OG1 . THR A 1 166 ? -81.956 -0.224  5.116   1.00 26.32 166 A 1 
ATOM 1198 C CG2 . THR A 1 166 ? -84.303 0.006   5.000   1.00 28.97 166 A 1 
ATOM 1199 N N   . GLN A 1 167 ? -82.543 -4.045  5.168   1.00 27.96 167 A 1 
ATOM 1200 C CA  . GLN A 1 167 ? -83.709 -4.746  4.642   1.00 33.61 167 A 1 
ATOM 1201 C C   . GLN A 1 167 ? -83.271 -6.157  4.175   1.00 32.74 167 A 1 
ATOM 1202 O O   . GLN A 1 167 ? -82.189 -6.623  4.526   1.00 30.12 167 A 1 
ATOM 1203 C CB  . GLN A 1 167 ? -84.383 -3.972  3.487   1.00 29.59 167 A 1 
ATOM 1204 C CG  . GLN A 1 167 ? -85.901 -3.802  3.658   1.00 29.12 167 A 1 
ATOM 1205 C CD  . GLN A 1 167 ? -86.593 -3.277  2.403   1.00 27.84 167 A 1 
ATOM 1206 O OE1 . GLN A 1 167 ? -86.088 -3.352  1.296   1.00 28.69 167 A 1 
ATOM 1207 N NE2 . GLN A 1 167 ? -87.797 -2.754  2.514   1.00 29.27 167 A 1 
ATOM 1208 N N   . TYR A 1 168 ? -84.072 -6.775  3.416   1.00 25.20 168 A 1 
ATOM 1209 C CA  . TYR A 1 168 ? -84.450 -8.180  3.277   1.00 30.35 168 A 1 
ATOM 1210 C C   . TYR A 1 168 ? -83.549 -9.241  2.617   1.00 28.12 168 A 1 
ATOM 1211 O O   . TYR A 1 168 ? -83.656 -10.388 3.024   1.00 25.68 168 A 1 
ATOM 1212 C CB  . TYR A 1 168 ? -85.753 -8.186  2.460   1.00 27.29 168 A 1 
ATOM 1213 C CG  . TYR A 1 168 ? -87.012 -7.964  3.249   1.00 26.40 168 A 1 
ATOM 1214 C CD1 . TYR A 1 168 ? -87.686 -9.072  3.785   1.00 26.71 168 A 1 
ATOM 1215 C CD2 . TYR A 1 168 ? -87.521 -6.667  3.423   1.00 28.07 168 A 1 
ATOM 1216 C CE1 . TYR A 1 168 ? -88.870 -8.884  4.512   1.00 25.92 168 A 1 
ATOM 1217 C CE2 . TYR A 1 168 ? -88.708 -6.470  4.154   1.00 27.20 168 A 1 
ATOM 1218 C CZ  . TYR A 1 168 ? -89.381 -7.587  4.695   1.00 30.16 168 A 1 
ATOM 1219 O OH  . TYR A 1 168 ? -90.537 -7.405  5.419   1.00 30.17 168 A 1 
ATOM 1220 N N   . PRO A 1 169 ? -82.856 -8.985  1.534   1.00 27.34 169 A 1 
ATOM 1221 C CA  . PRO A 1 169 ? -83.211 -9.718  0.309   1.00 30.60 169 A 1 
ATOM 1222 C C   . PRO A 1 169 ? -82.960 -11.250 0.301   1.00 29.81 169 A 1 
ATOM 1223 O O   . PRO A 1 169 ? -82.189 -11.772 1.092   1.00 27.11 169 A 1 
ATOM 1224 C CB  . PRO A 1 169 ? -82.497 -8.997  -0.831  1.00 27.46 169 A 1 
ATOM 1225 C CG  . PRO A 1 169 ? -81.311 -8.350  -0.122  1.00 27.38 169 A 1 
ATOM 1226 C CD  . PRO A 1 169 ? -81.860 -8.007  1.260   1.00 32.11 169 A 1 
ATOM 1227 N N   . PRO A 1 170 ? -83.620 -11.921 -0.607  1.00 28.65 170 A 1 
ATOM 1228 C CA  . PRO A 1 170 ? -84.215 -13.230 -0.364  1.00 32.46 170 A 1 
ATOM 1229 C C   . PRO A 1 170 ? -83.407 -14.450 -0.830  1.00 32.16 170 A 1 
ATOM 1230 O O   . PRO A 1 170 ? -82.220 -14.405 -1.101  1.00 29.08 170 A 1 
ATOM 1231 C CB  . PRO A 1 170 ? -85.556 -13.146 -1.102  1.00 28.73 170 A 1 
ATOM 1232 C CG  . PRO A 1 170 ? -85.169 -12.338 -2.334  1.00 28.42 170 A 1 
ATOM 1233 C CD  . PRO A 1 170 ? -84.207 -11.319 -1.763  1.00 33.59 170 A 1 
ATOM 1234 N N   . GLY A 1 171 ? -84.081 -15.504 -0.962  1.00 27.06 171 A 1 
ATOM 1235 C CA  . GLY A 1 171 ? -83.859 -16.869 -0.665  1.00 29.95 171 A 1 
ATOM 1236 C C   . GLY A 1 171 ? -83.748 -17.909 -1.770  1.00 29.81 171 A 1 
ATOM 1237 O O   . GLY A 1 171 ? -84.551 -18.828 -1.717  1.00 26.87 171 A 1 
ATOM 1238 N N   . ARG A 1 172 ? -82.860 -17.822 -2.724  1.00 26.89 172 A 1 
ATOM 1239 C CA  . ARG A 1 172 ? -82.867 -18.873 -3.751  1.00 32.20 172 A 1 
ATOM 1240 C C   . ARG A 1 172 ? -82.488 -20.246 -3.186  1.00 30.43 172 A 1 
ATOM 1241 O O   . ARG A 1 172 ? -81.370 -20.457 -2.733  1.00 28.30 172 A 1 
ATOM 1242 C CB  . ARG A 1 172 ? -82.001 -18.510 -4.965  1.00 30.00 172 A 1 
ATOM 1243 C CG  . ARG A 1 172 ? -82.815 -17.792 -6.038  1.00 28.93 172 A 1 
ATOM 1244 C CD  . ARG A 1 172 ? -81.990 -17.618 -7.326  1.00 27.08 172 A 1 
ATOM 1245 N NE  . ARG A 1 172 ? -82.801 -17.058 -8.417  1.00 26.87 172 A 1 
ATOM 1246 C CZ  . ARG A 1 172 ? -82.407 -16.869 -9.672  1.00 25.10 172 A 1 
ATOM 1247 N NH1 . ARG A 1 172 ? -81.191 -17.166 -10.060 1.00 24.31 172 A 1 
ATOM 1248 N NH2 . ARG A 1 172 ? -83.226 -16.382 -10.562 1.00 24.96 172 A 1 
ATOM 1249 N N   . GLY A 1 173 ? -83.400 -21.147 -3.258  1.00 27.84 173 A 1 
ATOM 1250 C CA  . GLY A 1 173 ? -83.456 -22.454 -2.620  1.00 30.05 173 A 1 
ATOM 1251 C C   . GLY A 1 173 ? -83.197 -23.662 -3.517  1.00 29.81 173 A 1 
ATOM 1252 O O   . GLY A 1 173 ? -84.071 -24.507 -3.633  1.00 27.41 173 A 1 
ATOM 1253 N N   . GLY A 1 174 ? -82.079 -23.736 -4.147  1.00 30.23 174 A 1 
ATOM 1254 C CA  . GLY A 1 174 ? -81.815 -24.798 -5.126  1.00 32.92 174 A 1 
ATOM 1255 C C   . GLY A 1 174 ? -81.867 -26.250 -4.604  1.00 32.69 174 A 1 
ATOM 1256 O O   . GLY A 1 174 ? -81.871 -26.496 -3.403  1.00 29.76 174 A 1 
ATOM 1257 N N   . PRO A 1 175 ? -81.875 -27.184 -5.504  1.00 29.25 175 A 1 
ATOM 1258 C CA  . PRO A 1 175 ? -82.621 -28.431 -5.350  1.00 33.29 175 A 1 
ATOM 1259 C C   . PRO A 1 175 ? -81.875 -29.595 -4.651  1.00 32.80 175 A 1 
ATOM 1260 O O   . PRO A 1 175 ? -80.728 -29.463 -4.255  1.00 30.10 175 A 1 
ATOM 1261 C CB  . PRO A 1 175 ? -83.046 -28.774 -6.780  1.00 30.07 175 A 1 
ATOM 1262 C CG  . PRO A 1 175 ? -81.878 -28.265 -7.621  1.00 30.04 175 A 1 
ATOM 1263 C CD  . PRO A 1 175 ? -81.515 -26.980 -6.886  1.00 35.32 175 A 1 
ATOM 1264 N N   . PRO A 1 176 ? -82.524 -30.734 -4.555  1.00 29.54 176 A 1 
ATOM 1265 C CA  . PRO A 1 176 ? -82.463 -31.630 -3.393  1.00 32.74 176 A 1 
ATOM 1266 C C   . PRO A 1 176 ? -81.587 -32.902 -3.428  1.00 32.03 176 A 1 
ATOM 1267 O O   . PRO A 1 176 ? -81.277 -33.385 -2.344  1.00 29.51 176 A 1 
ATOM 1268 C CB  . PRO A 1 176 ? -83.938 -32.034 -3.252  1.00 29.97 176 A 1 
ATOM 1269 C CG  . PRO A 1 176 ? -84.407 -32.143 -4.681  1.00 29.51 176 A 1 
ATOM 1270 C CD  . PRO A 1 176 ? -83.621 -31.034 -5.372  1.00 34.18 176 A 1 
ATOM 1271 N N   . PRO A 1 177 ? -81.315 -33.563 -4.518  1.00 31.33 177 A 1 
ATOM 1272 C CA  . PRO A 1 177 ? -81.887 -34.910 -4.595  1.00 35.80 177 A 1 
ATOM 1273 C C   . PRO A 1 177 ? -81.115 -36.106 -4.000  1.00 35.11 177 A 1 
ATOM 1274 O O   . PRO A 1 177 ? -81.434 -36.493 -2.876  1.00 32.15 177 A 1 
ATOM 1275 C CB  . PRO A 1 177 ? -82.338 -35.063 -6.046  1.00 32.58 177 A 1 
ATOM 1276 C CG  . PRO A 1 177 ? -81.380 -34.205 -6.825  1.00 32.13 177 A 1 
ATOM 1277 C CD  . PRO A 1 177 ? -80.971 -33.124 -5.809  1.00 37.25 177 A 1 
ATOM 1278 N N   . PRO A 1 178 ? -80.261 -36.846 -4.730  1.00 26.55 178 A 1 
ATOM 1279 C CA  . PRO A 1 178 ? -80.566 -38.269 -4.684  1.00 31.12 178 A 1 
ATOM 1280 C C   . PRO A 1 178 ? -79.686 -39.146 -3.772  1.00 30.83 178 A 1 
ATOM 1281 O O   . PRO A 1 178 ? -78.575 -38.814 -3.401  1.00 27.84 178 A 1 
ATOM 1282 C CB  . PRO A 1 178 ? -80.500 -38.725 -6.146  1.00 27.84 178 A 1 
ATOM 1283 C CG  . PRO A 1 178 ? -79.392 -37.853 -6.719  1.00 27.72 178 A 1 
ATOM 1284 C CD  . PRO A 1 178 ? -79.499 -36.563 -5.904  1.00 32.67 178 A 1 
ATOM 1285 N N   . MET A 1 179 ? -80.192 -40.317 -3.520  1.00 35.07 179 A 1 
ATOM 1286 C CA  . MET A 1 179 ? -79.896 -41.294 -2.449  1.00 37.33 179 A 1 
ATOM 1287 C C   . MET A 1 179 ? -78.625 -42.155 -2.550  1.00 36.57 179 A 1 
ATOM 1288 O O   . MET A 1 179 ? -78.340 -42.863 -1.594  1.00 33.73 179 A 1 
ATOM 1289 C CB  . MET A 1 179 ? -81.033 -42.321 -2.457  1.00 33.97 179 A 1 
ATOM 1290 C CG  . MET A 1 179 ? -82.314 -41.930 -1.739  1.00 34.86 179 A 1 
ATOM 1291 S SD  . MET A 1 179 ? -83.464 -43.342 -1.777  1.00 34.49 179 A 1 
ATOM 1292 C CE  . MET A 1 179 ? -84.682 -42.814 -0.572  1.00 33.82 179 A 1 
ATOM 1293 N N   . GLY A 1 180 ? -77.979 -42.231 -3.640  1.00 28.12 180 A 1 
ATOM 1294 C CA  . GLY A 1 180 ? -77.401 -43.431 -4.243  1.00 31.82 180 A 1 
ATOM 1295 C C   . GLY A 1 180 ? -76.846 -44.611 -3.420  1.00 31.33 180 A 1 
ATOM 1296 O O   . GLY A 1 180 ? -76.480 -44.540 -2.262  1.00 29.07 180 A 1 
ATOM 1297 N N   . ARG A 1 181 ? -76.766 -45.699 -4.095  1.00 30.56 181 A 1 
ATOM 1298 C CA  . ARG A 1 181 ? -76.782 -47.086 -3.610  1.00 34.34 181 A 1 
ATOM 1299 C C   . ARG A 1 181 ? -75.522 -47.582 -2.875  1.00 31.42 181 A 1 
ATOM 1300 O O   . ARG A 1 181 ? -74.402 -47.273 -3.229  1.00 29.03 181 A 1 
ATOM 1301 C CB  . ARG A 1 181 ? -77.021 -48.014 -4.812  1.00 31.72 181 A 1 
ATOM 1302 C CG  . ARG A 1 181 ? -78.452 -47.989 -5.363  1.00 31.66 181 A 1 
ATOM 1303 C CD  . ARG A 1 181 ? -78.543 -48.898 -6.593  1.00 30.75 181 A 1 
ATOM 1304 N NE  . ARG A 1 181 ? -79.934 -49.047 -7.060  1.00 30.28 181 A 1 
ATOM 1305 C CZ  . ARG A 1 181 ? -80.344 -49.708 -8.138  1.00 28.21 181 A 1 
ATOM 1306 N NH1 . ARG A 1 181 ? -79.494 -50.288 -8.943  1.00 26.40 181 A 1 
ATOM 1307 N NH2 . ARG A 1 181 ? -81.619 -49.808 -8.423  1.00 27.23 181 A 1 
ATOM 1308 N N   . GLY A 1 182 ? -75.779 -48.481 -1.957  1.00 29.41 182 A 1 
ATOM 1309 C CA  . GLY A 1 182 ? -74.852 -49.204 -1.101  1.00 31.38 182 A 1 
ATOM 1310 C C   . GLY A 1 182 ? -74.279 -50.517 -1.644  1.00 30.56 182 A 1 
ATOM 1311 O O   . GLY A 1 182 ? -74.668 -51.574 -1.179  1.00 27.98 182 A 1 
ATOM 1312 N N   . ALA A 1 183 ? -73.401 -50.456 -2.587  1.00 29.02 183 A 1 
ATOM 1313 C CA  . ALA A 1 183 ? -72.913 -51.656 -3.287  1.00 32.97 183 A 1 
ATOM 1314 C C   . ALA A 1 183 ? -72.140 -52.671 -2.395  1.00 31.58 183 A 1 
ATOM 1315 O O   . ALA A 1 183 ? -71.685 -52.348 -1.307  1.00 30.03 183 A 1 
ATOM 1316 C CB  . ALA A 1 183 ? -72.103 -51.190 -4.507  1.00 30.33 183 A 1 
ATOM 1317 N N   . PRO A 1 184 ? -71.979 -53.878 -2.855  1.00 28.33 184 A 1 
ATOM 1318 C CA  . PRO A 1 184 ? -72.197 -55.087 -2.067  1.00 31.73 184 A 1 
ATOM 1319 C C   . PRO A 1 184 ? -70.914 -55.827 -1.613  1.00 31.30 184 A 1 
ATOM 1320 O O   . PRO A 1 184 ? -69.851 -55.226 -1.503  1.00 28.87 184 A 1 
ATOM 1321 C CB  . PRO A 1 184 ? -73.121 -55.898 -2.987  1.00 29.16 184 A 1 
ATOM 1322 C CG  . PRO A 1 184 ? -72.509 -55.647 -4.365  1.00 28.55 184 A 1 
ATOM 1323 C CD  . PRO A 1 184 ? -72.085 -54.192 -4.255  1.00 33.20 184 A 1 
ATOM 1324 N N   . PRO A 1 185 ? -70.965 -57.111 -1.351  1.00 28.20 185 A 1 
ATOM 1325 C CA  . PRO A 1 185 ? -70.381 -57.793 -0.190  1.00 32.14 185 A 1 
ATOM 1326 C C   . PRO A 1 185 ? -69.108 -58.629 -0.382  1.00 31.22 185 A 1 
ATOM 1327 O O   . PRO A 1 185 ? -68.739 -59.303 0.577   1.00 28.52 185 A 1 
ATOM 1328 C CB  . PRO A 1 185 ? -71.536 -58.732 0.203   1.00 29.52 185 A 1 
ATOM 1329 C CG  . PRO A 1 185 ? -72.046 -59.204 -1.144  1.00 29.13 185 A 1 
ATOM 1330 C CD  . PRO A 1 185 ? -71.870 -57.965 -2.015  1.00 34.50 185 A 1 
ATOM 1331 N N   . PRO A 1 186 ? -68.528 -58.777 -1.536  1.00 27.98 186 A 1 
ATOM 1332 C CA  . PRO A 1 186 ? -68.087 -60.102 -1.983  1.00 32.26 186 A 1 
ATOM 1333 C C   . PRO A 1 186 ? -66.820 -60.692 -1.331  1.00 31.47 186 A 1 
ATOM 1334 O O   . PRO A 1 186 ? -66.042 -60.012 -0.692  1.00 28.43 186 A 1 
ATOM 1335 C CB  . PRO A 1 186 ? -67.940 -59.999 -3.501  1.00 28.77 186 A 1 
ATOM 1336 C CG  . PRO A 1 186 ? -67.582 -58.545 -3.697  1.00 29.14 186 A 1 
ATOM 1337 C CD  . PRO A 1 186 ? -68.401 -57.840 -2.617  1.00 34.38 186 A 1 
ATOM 1338 N N   . GLY A 1 187 ? -66.618 -61.911 -1.625  1.00 26.57 187 A 1 
ATOM 1339 C CA  . GLY A 1 187 ? -66.230 -63.025 -0.825  1.00 30.42 187 A 1 
ATOM 1340 C C   . GLY A 1 187 ? -64.816 -63.625 -0.954  1.00 30.29 187 A 1 
ATOM 1341 O O   . GLY A 1 187 ? -63.835 -62.996 -0.632  1.00 27.57 187 A 1 
ATOM 1342 N N   . MET A 1 188 ? -64.743 -64.899 -1.290  1.00 27.95 188 A 1 
ATOM 1343 C CA  . MET A 1 188 ? -64.053 -65.961 -0.552  1.00 32.04 188 A 1 
ATOM 1344 C C   . MET A 1 188 ? -62.551 -66.256 -0.807  1.00 31.09 188 A 1 
ATOM 1345 O O   . MET A 1 188 ? -61.734 -65.945 0.035   1.00 29.28 188 A 1 
ATOM 1346 C CB  . MET A 1 188 ? -64.831 -67.278 -0.757  1.00 30.31 188 A 1 
ATOM 1347 C CG  . MET A 1 188 ? -66.013 -67.521 0.176   1.00 32.23 188 A 1 
ATOM 1348 S SD  . MET A 1 188 ? -66.653 -69.197 -0.135  1.00 31.68 188 A 1 
ATOM 1349 C CE  . MET A 1 188 ? -67.830 -69.341 1.222   1.00 31.90 188 A 1 
ATOM 1350 N N   . MET A 1 189 ? -62.201 -67.057 -1.819  1.00 30.16 189 A 1 
ATOM 1351 C CA  . MET A 1 189 ? -61.796 -68.422 -1.439  1.00 33.17 189 A 1 
ATOM 1352 C C   . MET A 1 189 ? -60.388 -68.918 -1.801  1.00 32.31 189 A 1 
ATOM 1353 O O   . MET A 1 189 ? -59.692 -69.452 -0.948  1.00 29.98 189 A 1 
ATOM 1354 C CB  . MET A 1 189 ? -62.796 -69.430 -2.048  1.00 30.74 189 A 1 
ATOM 1355 C CG  . MET A 1 189 ? -63.021 -70.667 -1.172  1.00 30.44 189 A 1 
ATOM 1356 S SD  . MET A 1 189 ? -64.137 -71.890 -1.935  1.00 28.97 189 A 1 
ATOM 1357 C CE  . MET A 1 189 ? -64.568 -72.883 -0.503  1.00 29.46 189 A 1 
ATOM 1358 N N   . GLY A 1 190 ? -60.052 -68.923 -3.023  1.00 32.17 190 A 1 
ATOM 1359 C CA  . GLY A 1 190 ? -59.410 -70.068 -3.667  1.00 35.48 190 A 1 
ATOM 1360 C C   . GLY A 1 190 ? -57.988 -70.500 -3.227  1.00 34.32 190 A 1 
ATOM 1361 O O   . GLY A 1 190 ? -57.185 -69.687 -2.806  1.00 31.76 190 A 1 
ATOM 1362 N N   . PRO A 1 191 ? -57.652 -71.730 -3.384  1.00 29.75 191 A 1 
ATOM 1363 C CA  . PRO A 1 191 ? -56.731 -72.464 -2.519  1.00 34.45 191 A 1 
ATOM 1364 C C   . PRO A 1 191 ? -55.326 -72.858 -3.027  1.00 33.93 191 A 1 
ATOM 1365 O O   . PRO A 1 191 ? -54.506 -73.168 -2.179  1.00 31.40 191 A 1 
ATOM 1366 C CB  . PRO A 1 191 ? -57.532 -73.739 -2.237  1.00 31.77 191 A 1 
ATOM 1367 C CG  . PRO A 1 191 ? -58.231 -74.011 -3.561  1.00 32.11 191 A 1 
ATOM 1368 C CD  . PRO A 1 191 ? -58.479 -72.609 -4.111  1.00 38.55 191 A 1 
ATOM 1369 N N   . PRO A 1 192 ? -55.091 -73.043 -4.310  1.00 27.24 192 A 1 
ATOM 1370 C CA  . PRO A 1 192 ? -54.535 -74.350 -4.646  1.00 32.71 192 A 1 
ATOM 1371 C C   . PRO A 1 192 ? -52.996 -74.480 -4.709  1.00 31.84 192 A 1 
ATOM 1372 O O   . PRO A 1 192 ? -52.336 -74.186 -3.714  1.00 28.94 192 A 1 
ATOM 1373 C CB  . PRO A 1 192 ? -55.357 -74.778 -5.864  1.00 29.88 192 A 1 
ATOM 1374 C CG  . PRO A 1 192 ? -55.589 -73.489 -6.644  1.00 30.15 192 A 1 
ATOM 1375 C CD  . PRO A 1 192 ? -55.547 -72.432 -5.541  1.00 35.79 192 A 1 
ATOM 1376 N N   . PRO A 1 193 ? -52.314 -74.945 -5.817  1.00 26.55 193 A 1 
ATOM 1377 C CA  . PRO A 1 193 ? -51.967 -76.366 -5.816  1.00 31.26 193 A 1 
ATOM 1378 C C   . PRO A 1 193 ? -50.473 -76.708 -5.862  1.00 30.59 193 A 1 
ATOM 1379 O O   . PRO A 1 193 ? -50.122 -77.868 -5.689  1.00 27.41 193 A 1 
ATOM 1380 C CB  . PRO A 1 193 ? -52.598 -76.858 -7.123  1.00 27.83 193 A 1 
ATOM 1381 C CG  . PRO A 1 193 ? -52.416 -75.692 -8.084  1.00 28.08 193 A 1 
ATOM 1382 C CD  . PRO A 1 193 ? -52.328 -74.465 -7.165  1.00 33.19 193 A 1 
ATOM 1383 N N   . GLY A 1 194 ? -49.584 -75.789 -6.231  1.00 24.67 194 A 1 
ATOM 1384 C CA  . GLY A 1 194 ? -48.455 -76.108 -7.107  1.00 29.73 194 A 1 
ATOM 1385 C C   . GLY A 1 194 ? -47.478 -77.210 -6.680  1.00 29.59 194 A 1 
ATOM 1386 O O   . GLY A 1 194 ? -46.879 -77.224 -5.613  1.00 26.64 194 A 1 
ATOM 1387 N N   . MET A 1 195 ? -47.291 -78.091 -7.620  1.00 26.88 195 A 1 
ATOM 1388 C CA  . MET A 1 195 ? -46.447 -79.301 -7.647  1.00 31.41 195 A 1 
ATOM 1389 C C   . MET A 1 195 ? -44.920 -79.014 -7.648  1.00 30.54 195 A 1 
ATOM 1390 O O   . MET A 1 195 ? -44.520 -77.882 -7.628  1.00 29.14 195 A 1 
ATOM 1391 C CB  . MET A 1 195 ? -46.799 -80.053 -8.939  1.00 30.21 195 A 1 
ATOM 1392 C CG  . MET A 1 195 ? -48.030 -80.952 -8.862  1.00 33.21 195 A 1 
ATOM 1393 S SD  . MET A 1 195 ? -48.169 -81.933 -10.389 1.00 33.39 195 A 1 
ATOM 1394 C CE  . MET A 1 195 ? -49.566 -82.990 -9.990  1.00 34.39 195 A 1 
ATOM 1395 N N   . ARG A 1 196 ? -44.029 -79.882 -7.829  1.00 25.08 196 A 1 
ATOM 1396 C CA  . ARG A 1 196 ? -43.633 -81.186 -7.291  1.00 32.07 196 A 1 
ATOM 1397 C C   . ARG A 1 196 ? -42.122 -81.446 -7.432  1.00 28.92 196 A 1 
ATOM 1398 O O   . ARG A 1 196 ? -41.527 -81.808 -6.447  1.00 27.88 196 A 1 
ATOM 1399 C CB  . ARG A 1 196 ? -44.357 -82.333 -8.023  1.00 32.18 196 A 1 
ATOM 1400 C CG  . ARG A 1 196 ? -44.804 -83.507 -7.130  1.00 31.08 196 A 1 
ATOM 1401 C CD  . ARG A 1 196 ? -45.283 -84.666 -7.993  1.00 30.06 196 A 1 
ATOM 1402 N NE  . ARG A 1 196 ? -45.985 -85.696 -7.202  1.00 30.00 196 A 1 
ATOM 1403 C CZ  . ARG A 1 196 ? -46.399 -86.884 -7.634  1.00 26.67 196 A 1 
ATOM 1404 N NH1 . ARG A 1 196 ? -46.182 -87.265 -8.867  1.00 26.01 196 A 1 
ATOM 1405 N NH2 . ARG A 1 196 ? -47.036 -87.698 -6.843  1.00 26.45 196 A 1 
ATOM 1406 N N   . PRO A 1 197 ? -41.551 -81.428 -8.617  1.00 28.80 197 A 1 
ATOM 1407 C CA  . PRO A 1 197 ? -40.803 -82.626 -8.997  1.00 32.43 197 A 1 
ATOM 1408 C C   . PRO A 1 197 ? -39.288 -82.640 -8.718  1.00 32.12 197 A 1 
ATOM 1409 O O   . PRO A 1 197 ? -38.726 -81.676 -8.218  1.00 29.07 197 A 1 
ATOM 1410 C CB  . PRO A 1 197 ? -41.144 -82.851 -10.471 1.00 29.59 197 A 1 
ATOM 1411 C CG  . PRO A 1 197 ? -41.256 -81.437 -11.003 1.00 29.22 197 A 1 
ATOM 1412 C CD  . PRO A 1 197 ? -41.874 -80.684 -9.808  1.00 34.95 197 A 1 
ATOM 1413 N N   . PRO A 1 198 ? -38.607 -83.702 -9.051  1.00 25.38 198 A 1 
ATOM 1414 C CA  . PRO A 1 198 ? -37.762 -84.416 -8.103  1.00 29.93 198 A 1 
ATOM 1415 C C   . PRO A 1 198 ? -36.247 -84.464 -8.339  1.00 29.61 198 A 1 
ATOM 1416 O O   . PRO A 1 198 ? -35.512 -84.651 -7.379  1.00 26.85 198 A 1 
ATOM 1417 C CB  . PRO A 1 198 ? -38.312 -85.836 -8.232  1.00 26.79 198 A 1 
ATOM 1418 C CG  . PRO A 1 198 ? -38.608 -85.959 -9.713  1.00 26.93 198 A 1 
ATOM 1419 C CD  . PRO A 1 198 ? -39.057 -84.555 -10.081 1.00 32.25 198 A 1 
ATOM 1420 N N   . MET A 1 199 ? -35.787 -84.525 -9.570  1.00 27.07 199 A 1 
ATOM 1421 C CA  . MET A 1 199 ? -35.058 -85.742 -9.961  1.00 29.91 199 A 1 
ATOM 1422 C C   . MET A 1 199 ? -33.538 -85.822 -9.754  1.00 30.08 199 A 1 
ATOM 1423 O O   . MET A 1 199 ? -33.060 -86.707 -9.068  1.00 27.61 199 A 1 
ATOM 1424 C CB  . MET A 1 199 ? -35.351 -86.053 -11.445 1.00 27.57 199 A 1 
ATOM 1425 C CG  . MET A 1 199 ? -36.053 -87.400 -11.654 1.00 28.17 199 A 1 
ATOM 1426 S SD  . MET A 1 199 ? -36.216 -87.825 -13.408 1.00 26.19 199 A 1 
ATOM 1427 C CE  . MET A 1 199 ? -37.263 -89.280 -13.285 1.00 27.90 199 A 1 
ATOM 1428 N N   . GLY A 1 200 ? -32.819 -85.040 -10.500 1.00 29.36 200 A 1 
ATOM 1429 C CA  . GLY A 1 200 ? -31.728 -85.620 -11.294 1.00 32.77 200 A 1 
ATOM 1430 C C   . GLY A 1 200 ? -30.444 -86.125 -10.607 1.00 31.93 200 A 1 
ATOM 1431 O O   . GLY A 1 200 ? -30.185 -85.894 -9.436  1.00 28.89 200 A 1 
ATOM 1432 N N   . PRO A 1 201 ? -29.626 -86.796 -11.361 1.00 26.27 201 A 1 
ATOM 1433 C CA  . PRO A 1 201 ? -28.812 -87.930 -10.925 1.00 29.37 201 A 1 
ATOM 1434 C C   . PRO A 1 201 ? -27.397 -87.606 -10.423 1.00 29.12 201 A 1 
ATOM 1435 O O   . PRO A 1 201 ? -26.969 -86.464 -10.386 1.00 26.37 201 A 1 
ATOM 1436 C CB  . PRO A 1 201 ? -28.783 -88.842 -12.159 1.00 26.61 201 A 1 
ATOM 1437 C CG  . PRO A 1 201 ? -28.767 -87.850 -13.309 1.00 26.31 201 A 1 
ATOM 1438 C CD  . PRO A 1 201 ? -29.708 -86.766 -12.791 1.00 31.17 201 A 1 
ATOM 1439 N N   . PRO A 1 202 ? -26.653 -88.626 -10.066 1.00 24.05 202 A 1 
ATOM 1440 C CA  . PRO A 1 202 ? -25.675 -88.589 -8.982  1.00 28.21 202 A 1 
ATOM 1441 C C   . PRO A 1 202 ? -24.195 -88.548 -9.360  1.00 27.92 202 A 1 
ATOM 1442 O O   . PRO A 1 202 ? -23.375 -88.452 -8.457  1.00 25.52 202 A 1 
ATOM 1443 C CB  . PRO A 1 202 ? -25.955 -89.900 -8.258  1.00 25.68 202 A 1 
ATOM 1444 C CG  . PRO A 1 202 ? -26.246 -90.862 -9.396  1.00 25.47 202 A 1 
ATOM 1445 C CD  . PRO A 1 202 ? -26.980 -89.971 -10.393 1.00 29.93 202 A 1 
ATOM 1446 N N   . MET A 1 203 ? -23.840 -88.843 -10.578 1.00 26.85 203 A 1 
ATOM 1447 C CA  . MET A 1 203 ? -22.665 -89.667 -10.896 1.00 31.14 203 A 1 
ATOM 1448 C C   . MET A 1 203 ? -21.301 -89.101 -10.444 1.00 31.16 203 A 1 
ATOM 1449 O O   . MET A 1 203 ? -21.029 -87.922 -10.529 1.00 28.95 203 A 1 
ATOM 1450 C CB  . MET A 1 203 ? -22.604 -90.019 -12.380 1.00 29.43 203 A 1 
ATOM 1451 C CG  . MET A 1 203 ? -23.466 -91.247 -12.711 1.00 29.10 203 A 1 
ATOM 1452 S SD  . MET A 1 203 ? -22.978 -92.048 -14.270 1.00 27.16 203 A 1 
ATOM 1453 C CE  . MET A 1 203 ? -24.063 -93.489 -14.239 1.00 27.06 203 A 1 
ATOM 1454 N N   . GLY A 1 204 ? -20.430 -90.000 -10.020 1.00 25.07 204 A 1 
ATOM 1455 C CA  . GLY A 1 204 ? -19.270 -89.809 -9.178  1.00 28.31 204 A 1 
ATOM 1456 C C   . GLY A 1 204 ? -17.891 -90.278 -9.651  1.00 28.04 204 A 1 
ATOM 1457 O O   . GLY A 1 204 ? -17.219 -90.970 -8.891  1.00 25.22 204 A 1 
ATOM 1458 N N   . ILE A 1 205 ? -17.444 -89.950 -10.829 1.00 27.13 205 A 1 
ATOM 1459 C CA  . ILE A 1 205 ? -16.236 -90.557 -11.446 1.00 30.98 205 A 1 
ATOM 1460 C C   . ILE A 1 205 ? -14.888 -90.055 -10.825 1.00 29.93 205 A 1 
ATOM 1461 O O   . ILE A 1 205 ? -14.870 -89.040 -10.142 1.00 27.96 205 A 1 
ATOM 1462 C CB  . ILE A 1 205 ? -16.319 -90.419 -12.996 1.00 27.75 205 A 1 
ATOM 1463 C CG1 . ILE A 1 205 ? -17.644 -90.993 -13.552 1.00 27.20 205 A 1 
ATOM 1464 C CG2 . ILE A 1 205 ? -15.145 -91.098 -13.725 1.00 28.72 205 A 1 
ATOM 1465 C CD1 . ILE A 1 205 ? -17.762 -90.957 -15.085 1.00 28.09 205 A 1 
ATOM 1466 N N   . PRO A 1 206 ? -13.742 -90.676 -11.045 1.00 26.47 206 A 1 
ATOM 1467 C CA  . PRO A 1 206 ? -12.914 -91.329 -10.046 1.00 30.86 206 A 1 
ATOM 1468 C C   . PRO A 1 206 ? -11.523 -90.700 -9.755  1.00 30.52 206 A 1 
ATOM 1469 O O   . PRO A 1 206 ? -11.464 -89.844 -8.865  1.00 27.23 206 A 1 
ATOM 1470 C CB  . PRO A 1 206 ? -12.898 -92.787 -10.518 1.00 27.63 206 A 1 
ATOM 1471 C CG  . PRO A 1 206 ? -12.892 -92.671 -12.031 1.00 27.04 206 A 1 
ATOM 1472 C CD  . PRO A 1 206 ? -13.444 -91.283 -12.289 1.00 31.30 206 A 1 
ATOM 1473 N N   . PRO A 1 207 ? -10.336 -91.110 -10.343 1.00 27.98 207 A 1 
ATOM 1474 C CA  . PRO A 1 207 ? -9.305  -91.615 -9.419  1.00 31.35 207 A 1 
ATOM 1475 C C   . PRO A 1 207 ? -7.947  -90.898 -9.258  1.00 31.19 207 A 1 
ATOM 1476 O O   . PRO A 1 207 ? -7.372  -90.956 -8.173  1.00 27.86 207 A 1 
ATOM 1477 C CB  . PRO A 1 207 ? -9.037  -93.014 -9.978  1.00 27.67 207 A 1 
ATOM 1478 C CG  . PRO A 1 207 ? -9.147  -92.825 -11.483 1.00 27.07 207 A 1 
ATOM 1479 C CD  . PRO A 1 207 ? -10.041 -91.584 -11.636 1.00 31.60 207 A 1 
ATOM 1480 N N   . GLY A 1 208 ? -7.306  -90.416 -10.346 1.00 26.38 208 A 1 
ATOM 1481 C CA  . GLY A 1 208 ? -5.926  -90.890 -10.547 1.00 30.76 208 A 1 
ATOM 1482 C C   . GLY A 1 208 ? -4.688  -90.087 -10.107 1.00 31.01 208 A 1 
ATOM 1483 O O   . GLY A 1 208 ? -4.695  -89.304 -9.166  1.00 27.64 208 A 1 
ATOM 1484 N N   . ARG A 1 209 ? -3.570  -90.329 -10.771 1.00 24.39 209 A 1 
ATOM 1485 C CA  . ARG A 1 209 ? -2.179  -90.424 -10.310 1.00 31.54 209 A 1 
ATOM 1486 C C   . ARG A 1 209 ? -1.465  -89.118 -9.934  1.00 29.31 209 A 1 
ATOM 1487 O O   . ARG A 1 209 ? -1.515  -88.128 -10.634 1.00 27.13 209 A 1 
ATOM 1488 C CB  . ARG A 1 209 ? -1.341  -91.094 -11.412 1.00 29.61 209 A 1 
ATOM 1489 C CG  . ARG A 1 209 ? -1.428  -92.619 -11.444 1.00 29.19 209 A 1 
ATOM 1490 C CD  . ARG A 1 209 ? -0.575  -93.146 -12.616 1.00 28.12 209 A 1 
ATOM 1491 N NE  . ARG A 1 209 ? -0.433  -94.612 -12.576 1.00 27.65 209 A 1 
ATOM 1492 C CZ  . ARG A 1 209 ? 0.176   -95.381 -13.490 1.00 26.56 209 A 1 
ATOM 1493 N NH1 . ARG A 1 209 ? 0.690   -94.852 -14.567 1.00 25.23 209 A 1 
ATOM 1494 N NH2 . ARG A 1 209 ? 0.283   -96.662 -13.319 1.00 25.88 209 A 1 
ATOM 1495 N N   . GLY A 1 210 ? -0.647  -89.200 -8.910  1.00 25.85 210 A 1 
ATOM 1496 C CA  . GLY A 1 210 ? 0.243   -88.203 -8.332  1.00 27.41 210 A 1 
ATOM 1497 C C   . GLY A 1 210 ? 1.720   -88.261 -8.746  1.00 27.09 210 A 1 
ATOM 1498 O O   . GLY A 1 210 ? 2.560   -88.505 -7.890  1.00 24.45 210 A 1 
ATOM 1499 N N   . THR A 1 211 ? 2.068   -88.068 -9.985  1.00 27.76 211 A 1 
ATOM 1500 C CA  . THR A 1 211 ? 3.454   -88.294 -10.434 1.00 32.42 211 A 1 
ATOM 1501 C C   . THR A 1 211 ? 4.469   -87.271 -9.908  1.00 32.04 211 A 1 
ATOM 1502 O O   . THR A 1 211 ? 4.155   -86.099 -9.754  1.00 29.16 211 A 1 
ATOM 1503 C CB  . THR A 1 211 ? 3.558   -88.397 -11.962 1.00 27.41 211 A 1 
ATOM 1504 O OG1 . THR A 1 211 ? 2.794   -87.388 -12.585 1.00 26.70 211 A 1 
ATOM 1505 C CG2 . THR A 1 211 ? 3.035   -89.735 -12.464 1.00 28.17 211 A 1 
ATOM 1506 N N   . PRO A 1 212 ? 5.730   -87.684 -9.659  1.00 23.79 212 A 1 
ATOM 1507 C CA  . PRO A 1 212 ? 6.592   -87.106 -8.629  1.00 27.89 212 A 1 
ATOM 1508 C C   . PRO A 1 212 ? 7.756   -86.246 -9.143  1.00 27.72 212 A 1 
ATOM 1509 O O   . PRO A 1 212 ? 8.859   -86.385 -8.608  1.00 25.19 212 A 1 
ATOM 1510 C CB  . PRO A 1 212 ? 7.120   -88.346 -7.915  1.00 24.86 212 A 1 
ATOM 1511 C CG  . PRO A 1 212 ? 7.390   -89.281 -9.088  1.00 24.28 212 A 1 
ATOM 1512 C CD  . PRO A 1 212 ? 6.206   -88.989 -10.012 1.00 27.80 212 A 1 
ATOM 1513 N N   . MET A 1 213 ? 7.598   -85.471 -10.174 1.00 26.06 213 A 1 
ATOM 1514 C CA  . MET A 1 213 ? 8.703   -85.046 -11.064 1.00 28.70 213 A 1 
ATOM 1515 C C   . MET A 1 213 ? 9.964   -84.500 -10.352 1.00 28.48 213 A 1 
ATOM 1516 O O   . MET A 1 213 ? 9.899   -83.848 -9.316  1.00 26.60 213 A 1 
ATOM 1517 C CB  . MET A 1 213 ? 8.226   -84.061 -12.130 1.00 26.92 213 A 1 
ATOM 1518 C CG  . MET A 1 213 ? 7.831   -84.806 -13.424 1.00 26.74 213 A 1 
ATOM 1519 S SD  . MET A 1 213 ? 7.615   -83.680 -14.830 1.00 24.85 213 A 1 
ATOM 1520 C CE  . MET A 1 213 ? 7.387   -84.871 -16.169 1.00 25.05 213 A 1 
ATOM 1521 N N   . GLY A 1 214 ? 11.096  -84.782 -10.960 1.00 24.34 214 A 1 
ATOM 1522 C CA  . GLY A 1 214 ? 12.383  -84.927 -10.303 1.00 26.94 214 A 1 
ATOM 1523 C C   . GLY A 1 214 ? 13.312  -83.709 -10.170 1.00 26.95 214 A 1 
ATOM 1524 O O   . GLY A 1 214 ? 12.922  -82.563 -10.142 1.00 24.48 214 A 1 
ATOM 1525 N N   . MET A 1 215 ? 14.609  -84.009 -10.058 1.00 26.04 215 A 1 
ATOM 1526 C CA  . MET A 1 215 ? 15.665  -83.565 -9.133  1.00 28.74 215 A 1 
ATOM 1527 C C   . MET A 1 215 ? 16.680  -82.500 -9.629  1.00 27.91 215 A 1 
ATOM 1528 O O   . MET A 1 215 ? 17.762  -82.465 -9.053  1.00 25.85 215 A 1 
ATOM 1529 C CB  . MET A 1 215 ? 16.427  -84.853 -8.802  1.00 27.47 215 A 1 
ATOM 1530 C CG  . MET A 1 215 ? 17.075  -84.929 -7.421  1.00 27.32 215 A 1 
ATOM 1531 S SD  . MET A 1 215 ? 17.982  -86.498 -7.207  1.00 24.91 215 A 1 
ATOM 1532 C CE  . MET A 1 215 ? 18.298  -86.472 -5.436  1.00 25.31 215 A 1 
ATOM 1533 N N   . PRO A 1 216 ? 16.513  -81.694 -10.645 1.00 24.78 216 A 1 
ATOM 1534 C CA  . PRO A 1 216 ? 17.609  -81.319 -11.547 1.00 28.69 216 A 1 
ATOM 1535 C C   . PRO A 1 216 ? 18.810  -80.611 -10.901 1.00 28.47 216 A 1 
ATOM 1536 O O   . PRO A 1 216 ? 18.683  -79.957 -9.857  1.00 25.83 216 A 1 
ATOM 1537 C CB  . PRO A 1 216 ? 16.967  -80.511 -12.674 1.00 26.40 216 A 1 
ATOM 1538 C CG  . PRO A 1 216 ? 15.694  -79.980 -12.039 1.00 25.73 216 A 1 
ATOM 1539 C CD  . PRO A 1 216 ? 15.281  -81.090 -11.074 1.00 29.87 216 A 1 
ATOM 1540 N N   . PRO A 1 217 ? 19.985  -80.745 -11.520 1.00 23.13 217 A 1 
ATOM 1541 C CA  . PRO A 1 217 ? 21.257  -80.840 -10.815 1.00 27.92 217 A 1 
ATOM 1542 C C   . PRO A 1 217 ? 21.988  -79.501 -10.574 1.00 27.70 217 A 1 
ATOM 1543 O O   . PRO A 1 217 ? 21.699  -78.492 -11.195 1.00 24.78 217 A 1 
ATOM 1544 C CB  . PRO A 1 217 ? 22.072  -81.782 -11.689 1.00 25.49 217 A 1 
ATOM 1545 C CG  . PRO A 1 217 ? 21.605  -81.445 -13.095 1.00 25.11 217 A 1 
ATOM 1546 C CD  . PRO A 1 217 ? 20.120  -81.181 -12.886 1.00 30.19 217 A 1 
ATOM 1547 N N   . PRO A 1 218 ? 23.031  -79.499 -9.721  1.00 23.56 218 A 1 
ATOM 1548 C CA  . PRO A 1 218 ? 23.627  -78.311 -9.105  1.00 27.68 218 A 1 
ATOM 1549 C C   . PRO A 1 218 ? 24.767  -77.626 -9.873  1.00 27.77 218 A 1 
ATOM 1550 O O   . PRO A 1 218 ? 25.442  -76.763 -9.310  1.00 24.65 218 A 1 
ATOM 1551 C CB  . PRO A 1 218 ? 24.136  -78.852 -7.767  1.00 24.53 218 A 1 
ATOM 1552 C CG  . PRO A 1 218 ? 24.580  -80.262 -8.118  1.00 24.44 218 A 1 
ATOM 1553 C CD  . PRO A 1 218 ? 23.522  -80.701 -9.129  1.00 28.72 218 A 1 
ATOM 1554 N N   . GLY A 1 219 ? 25.103  -78.043 -11.067 1.00 23.66 219 A 1 
ATOM 1555 C CA  . GLY A 1 219 ? 26.470  -78.221 -11.490 1.00 28.00 219 A 1 
ATOM 1556 C C   . GLY A 1 219 ? 27.347  -77.085 -11.980 1.00 28.28 219 A 1 
ATOM 1557 O O   . GLY A 1 219 ? 28.547  -77.341 -12.092 1.00 25.10 219 A 1 
ATOM 1558 N N   . MET A 1 220 ? 26.859  -75.905 -12.384 1.00 24.15 220 A 1 
ATOM 1559 C CA  . MET A 1 220 ? 27.664  -75.091 -13.300 1.00 28.64 220 A 1 
ATOM 1560 C C   . MET A 1 220 ? 28.911  -74.479 -12.651 1.00 28.52 220 A 1 
ATOM 1561 O O   . MET A 1 220 ? 28.844  -73.633 -11.772 1.00 26.87 220 A 1 
ATOM 1562 C CB  . MET A 1 220 ? 26.829  -74.038 -14.034 1.00 27.09 220 A 1 
ATOM 1563 C CG  . MET A 1 220 ? 26.161  -74.645 -15.275 1.00 29.31 220 A 1 
ATOM 1564 S SD  . MET A 1 220 ? 25.535  -73.400 -16.434 1.00 29.59 220 A 1 
ATOM 1565 C CE  . MET A 1 220 ? 25.014  -74.471 -17.793 1.00 30.97 220 A 1 
ATOM 1566 N N   . ARG A 1 221 ? 30.045  -74.911 -13.106 1.00 22.99 221 A 1 
ATOM 1567 C CA  . ARG A 1 221 ? 31.375  -74.841 -12.495 1.00 29.85 221 A 1 
ATOM 1568 C C   . ARG A 1 221 ? 32.199  -73.607 -12.966 1.00 27.31 221 A 1 
ATOM 1569 O O   . ARG A 1 221 ? 31.844  -72.499 -12.622 1.00 26.00 221 A 1 
ATOM 1570 C CB  . ARG A 1 221 ? 32.049  -76.220 -12.685 1.00 29.72 221 A 1 
ATOM 1571 C CG  . ARG A 1 221 ? 32.465  -76.979 -11.415 1.00 28.66 221 A 1 
ATOM 1572 C CD  . ARG A 1 221 ? 33.350  -78.140 -11.833 1.00 27.09 221 A 1 
ATOM 1573 N NE  . ARG A 1 221 ? 33.689  -79.037 -10.714 1.00 26.47 221 A 1 
ATOM 1574 C CZ  . ARG A 1 221 ? 34.531  -80.072 -10.757 1.00 23.21 221 A 1 
ATOM 1575 N NH1 . ARG A 1 221 ? 35.192  -80.369 -11.842 1.00 22.70 221 A 1 
ATOM 1576 N NH2 . ARG A 1 221 ? 34.730  -80.835 -9.708  1.00 23.47 221 A 1 
ATOM 1577 N N   . PRO A 1 222 ? 33.303  -73.742 -13.680 1.00 26.04 222 A 1 
ATOM 1578 C CA  . PRO A 1 222 ? 34.568  -73.243 -13.148 1.00 30.70 222 A 1 
ATOM 1579 C C   . PRO A 1 222 ? 35.450  -72.471 -14.150 1.00 30.40 222 A 1 
ATOM 1580 O O   . PRO A 1 222 ? 36.666  -72.665 -14.068 1.00 27.69 222 A 1 
ATOM 1581 C CB  . PRO A 1 222 ? 35.254  -74.562 -12.800 1.00 28.23 222 A 1 
ATOM 1582 C CG  . PRO A 1 222 ? 34.900  -75.410 -14.038 1.00 27.96 222 A 1 
ATOM 1583 C CD  . PRO A 1 222 ? 33.571  -74.800 -14.522 1.00 32.79 222 A 1 
ATOM 1584 N N   . PRO A 1 223 ? 34.987  -71.726 -15.132 1.00 24.10 223 A 1 
ATOM 1585 C CA  . PRO A 1 223 ? 35.732  -71.578 -16.387 1.00 29.30 223 A 1 
ATOM 1586 C C   . PRO A 1 223 ? 37.153  -71.010 -16.242 1.00 29.24 223 A 1 
ATOM 1587 O O   . PRO A 1 223 ? 37.421  -70.210 -15.343 1.00 26.39 223 A 1 
ATOM 1588 C CB  . PRO A 1 223 ? 34.844  -70.766 -17.321 1.00 26.71 223 A 1 
ATOM 1589 C CG  . PRO A 1 223 ? 33.881  -70.065 -16.370 1.00 26.49 223 A 1 
ATOM 1590 C CD  . PRO A 1 223 ? 33.719  -71.041 -15.216 1.00 31.50 223 A 1 
ATOM 1591 N N   . PRO A 1 224 ? 38.058  -71.443 -17.113 1.00 24.53 224 A 1 
ATOM 1592 C CA  . PRO A 1 224 ? 39.474  -71.587 -16.807 1.00 30.40 224 A 1 
ATOM 1593 C C   . PRO A 1 224 ? 40.323  -70.329 -17.041 1.00 30.42 224 A 1 
ATOM 1594 O O   . PRO A 1 224 ? 39.899  -69.378 -17.685 1.00 27.33 224 A 1 
ATOM 1595 C CB  . PRO A 1 224 ? 39.921  -72.750 -17.690 1.00 27.28 224 A 1 
ATOM 1596 C CG  . PRO A 1 224 ? 39.036  -72.599 -18.921 1.00 27.18 224 A 1 
ATOM 1597 C CD  . PRO A 1 224 ? 37.721  -72.133 -18.320 1.00 32.22 224 A 1 
ATOM 1598 N N   . PRO A 1 225 ? 41.568  -70.340 -16.586 1.00 25.28 225 A 1 
ATOM 1599 C CA  . PRO A 1 225 ? 42.423  -69.165 -16.402 1.00 29.36 225 A 1 
ATOM 1600 C C   . PRO A 1 225 ? 43.281  -68.744 -17.608 1.00 29.39 225 A 1 
ATOM 1601 O O   . PRO A 1 225 ? 44.174  -67.923 -17.442 1.00 26.03 225 A 1 
ATOM 1602 C CB  . PRO A 1 225 ? 43.314  -69.586 -15.230 1.00 26.17 225 A 1 
ATOM 1603 C CG  . PRO A 1 225 ? 43.527  -71.072 -15.480 1.00 25.93 225 A 1 
ATOM 1604 C CD  . PRO A 1 225 ? 42.162  -71.515 -16.006 1.00 29.94 225 A 1 
ATOM 1605 N N   . GLY A 1 226 ? 43.114  -69.337 -18.770 1.00 22.59 226 A 1 
ATOM 1606 C CA  . GLY A 1 226 ? 44.217  -69.715 -19.628 1.00 25.92 226 A 1 
ATOM 1607 C C   . GLY A 1 226 ? 45.046  -68.668 -20.361 1.00 26.35 226 A 1 
ATOM 1608 O O   . GLY A 1 226 ? 46.277  -68.720 -20.279 1.00 23.81 226 A 1 
ATOM 1609 N N   . MET A 1 227 ? 44.477  -67.839 -21.202 1.00 25.35 227 A 1 
ATOM 1610 C CA  . MET A 1 227 ? 45.192  -67.388 -22.401 1.00 29.52 227 A 1 
ATOM 1611 C C   . MET A 1 227 ? 46.228  -66.281 -22.142 1.00 29.40 227 A 1 
ATOM 1612 O O   . MET A 1 227 ? 45.938  -65.092 -22.181 1.00 27.15 227 A 1 
ATOM 1613 C CB  . MET A 1 227 ? 44.226  -67.016 -23.530 1.00 26.84 227 A 1 
ATOM 1614 C CG  . MET A 1 227 ? 43.696  -68.255 -24.249 1.00 29.24 227 A 1 
ATOM 1615 S SD  . MET A 1 227 ? 42.740  -67.823 -25.743 1.00 28.13 227 A 1 
ATOM 1616 C CE  . MET A 1 227 ? 42.455  -69.463 -26.427 1.00 29.86 227 A 1 
ATOM 1617 N N   . ARG A 1 228 ? 47.440  -66.691 -21.935 1.00 22.33 228 A 1 
ATOM 1618 C CA  . ARG A 1 228 ? 48.673  -65.921 -21.715 1.00 28.38 228 A 1 
ATOM 1619 C C   . ARG A 1 228 ? 49.381  -65.503 -23.013 1.00 26.00 228 A 1 
ATOM 1620 O O   . ARG A 1 228 ? 50.598  -65.620 -23.077 1.00 24.93 228 A 1 
ATOM 1621 C CB  . ARG A 1 228 ? 49.618  -66.755 -20.837 1.00 27.91 228 A 1 
ATOM 1622 C CG  . ARG A 1 228 ? 49.846  -66.245 -19.424 1.00 27.80 228 A 1 
ATOM 1623 C CD  . ARG A 1 228 ? 50.950  -67.070 -18.772 1.00 26.66 228 A 1 
ATOM 1624 N NE  . ARG A 1 228 ? 51.117  -66.755 -17.354 1.00 26.26 228 A 1 
ATOM 1625 C CZ  . ARG A 1 228 ? 52.094  -67.202 -16.563 1.00 23.36 228 A 1 
ATOM 1626 N NH1 . ARG A 1 228 ? 53.033  -67.973 -17.017 1.00 22.72 228 A 1 
ATOM 1627 N NH2 . ARG A 1 228 ? 52.123  -66.887 -15.299 1.00 23.21 228 A 1 
ATOM 1628 N N   . GLY A 1 229 ? 48.677  -65.119 -24.059 1.00 26.44 229 A 1 
ATOM 1629 C CA  . GLY A 1 229 ? 49.256  -65.006 -25.400 1.00 30.13 229 A 1 
ATOM 1630 C C   . GLY A 1 229 ? 50.560  -64.188 -25.499 1.00 29.61 229 A 1 
ATOM 1631 O O   . GLY A 1 229 ? 50.733  -63.207 -24.793 1.00 27.10 229 A 1 
ATOM 1632 N N   . PRO A 1 230 ? 51.477  -64.563 -26.397 1.00 25.76 230 A 1 
ATOM 1633 C CA  . PRO A 1 230 ? 52.925  -64.396 -26.280 1.00 31.46 230 A 1 
ATOM 1634 C C   . PRO A 1 230 ? 53.567  -63.160 -26.929 1.00 31.50 230 A 1 
ATOM 1635 O O   . PRO A 1 230 ? 54.748  -63.284 -27.236 1.00 28.63 230 A 1 
ATOM 1636 C CB  . PRO A 1 230 ? 53.445  -65.672 -26.962 1.00 28.34 230 A 1 
ATOM 1637 C CG  . PRO A 1 230 ? 52.462  -65.853 -28.100 1.00 29.07 230 A 1 
ATOM 1638 C CD  . PRO A 1 230 ? 51.139  -65.446 -27.451 1.00 34.95 230 A 1 
ATOM 1639 N N   . PRO A 1 231 ? 52.918  -62.055 -27.241 1.00 23.70 231 A 1 
ATOM 1640 C CA  . PRO A 1 231 ? 53.161  -61.261 -28.460 1.00 29.91 231 A 1 
ATOM 1641 C C   . PRO A 1 231 ? 54.635  -60.910 -28.748 1.00 30.11 231 A 1 
ATOM 1642 O O   . PRO A 1 231 ? 55.403  -60.642 -27.819 1.00 27.72 231 A 1 
ATOM 1643 C CB  . PRO A 1 231 ? 52.263  -60.035 -28.346 1.00 27.65 231 A 1 
ATOM 1644 C CG  . PRO A 1 231 ? 51.979  -59.931 -26.858 1.00 27.07 231 A 1 
ATOM 1645 C CD  . PRO A 1 231 ? 51.967  -61.374 -26.390 1.00 31.81 231 A 1 
ATOM 1646 N N   . PRO A 1 232 ? 55.013  -60.862 -29.996 1.00 23.00 232 A 1 
ATOM 1647 C CA  . PRO A 1 232 ? 56.248  -61.520 -30.413 1.00 28.93 232 A 1 
ATOM 1648 C C   . PRO A 1 232 ? 57.457  -60.642 -30.801 1.00 29.00 232 A 1 
ATOM 1649 O O   . PRO A 1 232 ? 58.485  -60.727 -30.126 1.00 26.49 232 A 1 
ATOM 1650 C CB  . PRO A 1 232 ? 55.768  -62.373 -31.579 1.00 26.97 232 A 1 
ATOM 1651 C CG  . PRO A 1 232 ? 54.692  -61.519 -32.237 1.00 26.52 232 A 1 
ATOM 1652 C CD  . PRO A 1 232 ? 54.119  -60.722 -31.075 1.00 31.74 232 A 1 
ATOM 1653 N N   . PRO A 1 233 ? 57.467  -59.980 -31.938 1.00 24.37 233 A 1 
ATOM 1654 C CA  . PRO A 1 233 ? 58.689  -59.878 -32.743 1.00 31.37 233 A 1 
ATOM 1655 C C   . PRO A 1 233 ? 59.402  -58.519 -32.661 1.00 31.39 233 A 1 
ATOM 1656 O O   . PRO A 1 233 ? 59.025  -57.652 -31.911 1.00 28.22 233 A 1 
ATOM 1657 C CB  . PRO A 1 233 ? 58.191  -60.189 -34.163 1.00 28.04 233 A 1 
ATOM 1658 C CG  . PRO A 1 233 ? 56.845  -59.465 -34.205 1.00 28.78 233 A 1 
ATOM 1659 C CD  . PRO A 1 233 ? 56.349  -59.556 -32.768 1.00 34.55 233 A 1 
ATOM 1660 N N   . GLY A 1 234 ? 60.242  -58.230 -33.482 1.00 22.48 234 A 1 
ATOM 1661 C CA  . GLY A 1 234 ? 61.473  -58.201 -34.126 1.00 29.84 234 A 1 
ATOM 1662 C C   . GLY A 1 234 ? 62.242  -56.881 -34.076 1.00 30.19 234 A 1 
ATOM 1663 O O   . GLY A 1 234 ? 62.332  -56.221 -33.063 1.00 27.32 234 A 1 
ATOM 1664 N N   . MET A 1 235 ? 62.855  -56.567 -35.192 1.00 21.89 235 A 1 
ATOM 1665 C CA  . MET A 1 235 ? 64.271  -56.234 -35.341 1.00 27.62 235 A 1 
ATOM 1666 C C   . MET A 1 235 ? 64.759  -54.773 -35.137 1.00 27.40 235 A 1 
ATOM 1667 O O   . MET A 1 235 ? 64.748  -54.250 -34.046 1.00 26.14 235 A 1 
ATOM 1668 C CB  . MET A 1 235 ? 64.738  -56.757 -36.712 1.00 26.41 235 A 1 
ATOM 1669 C CG  . MET A 1 235 ? 65.219  -58.202 -36.734 1.00 28.92 235 A 1 
ATOM 1670 S SD  . MET A 1 235 ? 65.981  -58.559 -38.360 1.00 29.74 235 A 1 
ATOM 1671 C CE  . MET A 1 235 ? 66.578  -60.242 -38.072 1.00 30.56 235 A 1 
ATOM 1672 N N   . ARG A 1 236 ? 65.361  -54.222 -36.156 1.00 24.97 236 A 1 
ATOM 1673 C CA  . ARG A 1 236 ? 66.736  -53.701 -36.134 1.00 39.06 236 A 1 
ATOM 1674 C C   . ARG A 1 236 ? 66.993  -52.191 -36.277 1.00 35.61 236 A 1 
ATOM 1675 O O   . ARG A 1 236 ? 67.903  -51.728 -35.608 1.00 34.36 236 A 1 
ATOM 1676 C CB  . ARG A 1 236 ? 67.519  -54.378 -37.279 1.00 39.28 236 A 1 
ATOM 1677 C CG  . ARG A 1 236 ? 68.463  -55.520 -36.867 1.00 37.30 236 A 1 
ATOM 1678 C CD  . ARG A 1 236 ? 69.256  -55.970 -38.095 1.00 35.20 236 A 1 
ATOM 1679 N NE  . ARG A 1 236 ? 70.170  -57.094 -37.767 1.00 33.10 236 A 1 
ATOM 1680 C CZ  . ARG A 1 236 ? 70.991  -57.715 -38.609 1.00 28.75 236 A 1 
ATOM 1681 N NH1 . ARG A 1 236 ? 71.066  -57.372 -39.860 1.00 27.78 236 A 1 
ATOM 1682 N NH2 . ARG A 1 236 ? 71.759  -58.687 -38.194 1.00 29.00 236 A 1 
ATOM 1683 N N   . PRO A 1 237 ? 66.468  -51.524 -37.271 1.00 29.43 237 A 1 
ATOM 1684 C CA  . PRO A 1 237 ? 67.357  -50.780 -38.174 1.00 35.91 237 A 1 
ATOM 1685 C C   . PRO A 1 237 ? 67.830  -49.380 -37.720 1.00 35.52 237 A 1 
ATOM 1686 O O   . PRO A 1 237 ? 67.585  -48.978 -36.588 1.00 32.33 237 A 1 
ATOM 1687 C CB  . PRO A 1 237 ? 66.641  -50.791 -39.525 1.00 33.04 237 A 1 
ATOM 1688 C CG  . PRO A 1 237 ? 65.171  -50.784 -39.124 1.00 33.75 237 A 1 
ATOM 1689 C CD  . PRO A 1 237 ? 65.151  -51.622 -37.848 1.00 41.10 237 A 1 
ATOM 1690 N N   . PRO A 1 238 ? 68.525  -48.667 -38.573 1.00 26.59 238 A 1 
ATOM 1691 C CA  . PRO A 1 238 ? 69.891  -48.210 -38.357 1.00 34.27 238 A 1 
ATOM 1692 C C   . PRO A 1 238 ? 70.055  -46.764 -37.879 1.00 34.27 238 A 1 
ATOM 1693 O O   . PRO A 1 238 ? 69.109  -46.077 -37.523 1.00 31.10 238 A 1 
ATOM 1694 C CB  . PRO A 1 238 ? 70.549  -48.422 -39.730 1.00 30.97 238 A 1 
ATOM 1695 C CG  . PRO A 1 238 ? 69.422  -48.070 -40.690 1.00 32.19 238 A 1 
ATOM 1696 C CD  . PRO A 1 238 ? 68.185  -48.570 -39.949 1.00 39.22 238 A 1 
ATOM 1697 N N   . ARG A 1 239 ? 71.286  -46.329 -37.874 1.00 23.87 239 A 1 
ATOM 1698 C CA  . ARG A 1 239 ? 71.906  -45.185 -37.179 1.00 34.30 239 A 1 
ATOM 1699 C C   . ARG A 1 239 ? 71.526  -43.757 -37.564 1.00 30.72 239 A 1 
ATOM 1700 O O   . ARG A 1 239 ? 71.618  -42.951 -36.648 1.00 28.31 239 A 1 
ATOM 1701 C CB  . ARG A 1 239 ? 73.424  -45.270 -37.362 1.00 33.73 239 A 1 
ATOM 1702 C CG  . ARG A 1 239 ? 74.162  -46.259 -36.451 1.00 31.17 239 A 1 
ATOM 1703 C CD  . ARG A 1 239 ? 75.658  -46.105 -36.722 1.00 29.44 239 A 1 
ATOM 1704 N NE  . ARG A 1 239 ? 76.459  -46.887 -35.773 1.00 27.58 239 A 1 
ATOM 1705 C CZ  . ARG A 1 239 ? 77.791  -46.966 -35.781 1.00 24.78 239 A 1 
ATOM 1706 N NH1 . ARG A 1 239 ? 78.518  -46.364 -36.681 1.00 23.96 239 A 1 
ATOM 1707 N NH2 . ARG A 1 239 ? 78.423  -47.657 -34.863 1.00 25.72 239 A 1 
ATOM 1708 N N   . PRO A 1 240 ? 71.427  -43.414 -38.861 1.00 20.39 240 A 1 
ATOM 1709 C CA  . PRO A 1 240 ? 72.047  -42.182 -39.360 1.00 25.36 240 A 1 
ATOM 1710 C C   . PRO A 1 240 ? 71.466  -40.874 -38.812 1.00 24.38 240 A 1 
ATOM 1711 O O   . PRO A 1 240 ? 70.233  -40.784 -38.606 1.00 19.31 240 A 1 
ATOM 1712 C CB  . PRO A 1 240 ? 71.959  -42.235 -40.885 1.00 22.56 240 A 1 
ATOM 1713 C CG  . PRO A 1 240 ? 70.722  -43.067 -41.121 1.00 25.27 240 A 1 
ATOM 1714 C CD  . PRO A 1 240 ? 70.795  -44.081 -39.963 1.00 33.24 240 A 1 
ATOM 1715 O OXT . PRO A 1 240 ? 72.269  -39.950 -38.650 1.00 24.42 240 A 1 
ATOM 1716 N N   . MET B 2 1   ? 11.963  18.428  -1.243  1.00 46.83 1   B 1 
ATOM 1717 C CA  . MET B 2 1   ? 11.247  18.106  0.017   1.00 50.39 1   B 1 
ATOM 1718 C C   . MET B 2 1   ? 12.279  18.016  1.122   1.00 53.19 1   B 1 
ATOM 1719 O O   . MET B 2 1   ? 13.343  17.482  0.856   1.00 49.39 1   B 1 
ATOM 1720 C CB  . MET B 2 1   ? 10.463  16.788  -0.072  1.00 48.18 1   B 1 
ATOM 1721 C CG  . MET B 2 1   ? 9.182   16.923  -0.888  1.00 45.15 1   B 1 
ATOM 1722 S SD  . MET B 2 1   ? 8.182   15.413  -0.856  1.00 40.60 1   B 1 
ATOM 1723 C CE  . MET B 2 1   ? 6.858   15.884  -2.005  1.00 35.22 1   B 1 
ATOM 1724 N N   . SER B 2 2   ? 11.997  18.515  2.327   1.00 66.86 2   B 1 
ATOM 1725 C CA  . SER B 2 2   ? 12.943  18.375  3.429   1.00 73.81 2   B 1 
ATOM 1726 C C   . SER B 2 2   ? 13.092  16.897  3.790   1.00 79.38 2   B 1 
ATOM 1727 O O   . SER B 2 2   ? 12.088  16.185  3.934   1.00 72.76 2   B 1 
ATOM 1728 C CB  . SER B 2 2   ? 12.502  19.179  4.658   1.00 63.76 2   B 1 
ATOM 1729 O OG  . SER B 2 2   ? 11.209  18.790  5.059   1.00 54.48 2   B 1 
ATOM 1730 N N   . ILE B 2 3   ? 14.337  16.450  3.936   1.00 82.01 3   B 1 
ATOM 1731 C CA  . ILE B 2 3   ? 14.666  15.108  4.404   1.00 86.77 3   B 1 
ATOM 1732 C C   . ILE B 2 3   ? 14.059  14.914  5.803   1.00 89.85 3   B 1 
ATOM 1733 O O   . ILE B 2 3   ? 14.106  15.825  6.642   1.00 85.06 3   B 1 
ATOM 1734 C CB  . ILE B 2 3   ? 16.194  14.911  4.389   1.00 81.35 3   B 1 
ATOM 1735 C CG1 . ILE B 2 3   ? 16.799  15.194  2.991   1.00 72.13 3   B 1 
ATOM 1736 C CG2 . ILE B 2 3   ? 16.539  13.491  4.826   1.00 66.76 3   B 1 
ATOM 1737 C CD1 . ILE B 2 3   ? 18.321  15.346  3.024   1.00 64.23 3   B 1 
ATOM 1738 N N   . GLY B 2 4   ? 13.455  13.766  6.038   1.00 89.93 4   B 1 
ATOM 1739 C CA  . GLY B 2 4   ? 12.888  13.416  7.330   1.00 91.12 4   B 1 
ATOM 1740 C C   . GLY B 2 4   ? 13.963  13.296  8.411   1.00 93.02 4   B 1 
ATOM 1741 O O   . GLY B 2 4   ? 15.110  12.977  8.115   1.00 90.36 4   B 1 
ATOM 1742 N N   . VAL B 2 5   ? 13.604  13.517  9.675   1.00 94.18 5   B 1 
ATOM 1743 C CA  . VAL B 2 5   ? 14.557  13.411  10.794  1.00 94.58 5   B 1 
ATOM 1744 C C   . VAL B 2 5   ? 15.227  12.033  10.868  1.00 95.25 5   B 1 
ATOM 1745 O O   . VAL B 2 5   ? 16.441  12.009  11.041  1.00 93.96 5   B 1 
ATOM 1746 C CB  . VAL B 2 5   ? 13.907  13.796  12.130  1.00 93.34 5   B 1 
ATOM 1747 C CG1 . VAL B 2 5   ? 14.856  13.608  13.323  1.00 89.27 5   B 1 
ATOM 1748 C CG2 . VAL B 2 5   ? 13.474  15.263  12.103  1.00 88.86 5   B 1 
ATOM 1749 N N   . PRO B 2 6   ? 14.537  10.897  10.665  1.00 95.94 6   B 1 
ATOM 1750 C CA  . PRO B 2 6   ? 15.192  9.585   10.629  1.00 96.02 6   B 1 
ATOM 1751 C C   . PRO B 2 6   ? 16.300  9.473   9.577   1.00 96.23 6   B 1 
ATOM 1752 O O   . PRO B 2 6   ? 17.354  8.917   9.873   1.00 94.94 6   B 1 
ATOM 1753 C CB  . PRO B 2 6   ? 14.069  8.590   10.354  1.00 95.20 6   B 1 
ATOM 1754 C CG  . PRO B 2 6   ? 12.848  9.259   10.971  1.00 93.72 6   B 1 
ATOM 1755 C CD  . PRO B 2 6   ? 13.095  10.730  10.642  1.00 94.92 6   B 1 
ATOM 1756 N N   . ILE B 2 7   ? 16.106  10.037  8.388   1.00 96.49 7   B 1 
ATOM 1757 C CA  . ILE B 2 7   ? 17.115  10.020  7.321   1.00 96.57 7   B 1 
ATOM 1758 C C   . ILE B 2 7   ? 18.296  10.924  7.675   1.00 96.66 7   B 1 
ATOM 1759 O O   . ILE B 2 7   ? 19.436  10.549  7.449   1.00 95.38 7   B 1 
ATOM 1760 C CB  . ILE B 2 7   ? 16.492  10.405  5.967   1.00 95.84 7   B 1 
ATOM 1761 C CG1 . ILE B 2 7   ? 15.286  9.501   5.583   1.00 93.18 7   B 1 
ATOM 1762 C CG2 . ILE B 2 7   ? 17.544  10.367  4.844   1.00 93.27 7   B 1 
ATOM 1763 C CD1 . ILE B 2 7   ? 15.589  8.007   5.505   1.00 83.93 7   B 1 
ATOM 1764 N N   . LYS B 2 8   ? 18.065  12.068  8.328   1.00 95.75 8   B 1 
ATOM 1765 C CA  . LYS B 2 8   ? 19.150  12.908  8.840   1.00 95.39 8   B 1 
ATOM 1766 C C   . LYS B 2 8   ? 20.001  12.173  9.875   1.00 95.44 8   B 1 
ATOM 1767 O O   . LYS B 2 8   ? 21.210  12.279  9.836   1.00 94.29 8   B 1 
ATOM 1768 C CB  . LYS B 2 8   ? 18.602  14.192  9.451   1.00 94.47 8   B 1 
ATOM 1769 C CG  . LYS B 2 8   ? 17.966  15.105  8.405   1.00 90.56 8   B 1 
ATOM 1770 C CD  . LYS B 2 8   ? 17.557  16.417  9.062   1.00 85.42 8   B 1 
ATOM 1771 C CE  . LYS B 2 8   ? 17.011  17.365  8.014   1.00 80.07 8   B 1 
ATOM 1772 N NZ  . LYS B 2 8   ? 16.877  18.739  8.549   1.00 71.08 8   B 1 
ATOM 1773 N N   . VAL B 2 9   ? 19.385  11.423  10.775  1.00 96.33 9   B 1 
ATOM 1774 C CA  . VAL B 2 9   ? 20.115  10.605  11.753  1.00 96.46 9   B 1 
ATOM 1775 C C   . VAL B 2 9   ? 20.907  9.498   11.052  1.00 96.62 9   B 1 
ATOM 1776 O O   . VAL B 2 9   ? 21.992  9.161   11.509  1.00 95.80 9   B 1 
ATOM 1777 C CB  . VAL B 2 9   ? 19.173  10.021  12.817  1.00 95.89 9   B 1 
ATOM 1778 C CG1 . VAL B 2 9   ? 19.893  9.123   13.826  1.00 93.22 9   B 1 
ATOM 1779 C CG2 . VAL B 2 9   ? 18.519  11.149  13.635  1.00 92.71 9   B 1 
ATOM 1780 N N   . LEU B 2 10  ? 20.403  8.941   9.945   1.00 96.95 10  B 1 
ATOM 1781 C CA  . LEU B 2 10  ? 21.156  7.978   9.142   1.00 96.97 10  B 1 
ATOM 1782 C C   . LEU B 2 10  ? 22.411  8.609   8.530   1.00 96.92 10  B 1 
ATOM 1783 O O   . LEU B 2 10  ? 23.471  7.995   8.616   1.00 95.73 10  B 1 
ATOM 1784 C CB  . LEU B 2 10  ? 20.231  7.372   8.077   1.00 96.75 10  B 1 
ATOM 1785 C CG  . LEU B 2 10  ? 20.930  6.363   7.154   1.00 96.33 10  B 1 
ATOM 1786 C CD1 . LEU B 2 10  ? 21.483  5.163   7.929   1.00 93.93 10  B 1 
ATOM 1787 C CD2 . LEU B 2 10  ? 19.924  5.848   6.124   1.00 93.45 10  B 1 
ATOM 1788 N N   . HIS B 2 11  ? 22.333  9.831   8.001   1.00 96.89 11  B 1 
ATOM 1789 C CA  . HIS B 2 11  ? 23.502  10.552  7.498   1.00 96.47 11  B 1 
ATOM 1790 C C   . HIS B 2 11  ? 24.522  10.853  8.609   1.00 96.19 11  B 1 
ATOM 1791 O O   . HIS B 2 11  ? 25.718  10.657  8.407   1.00 94.49 11  B 1 
ATOM 1792 C CB  . HIS B 2 11  ? 23.065  11.839  6.791   1.00 95.81 11  B 1 
ATOM 1793 C CG  . HIS B 2 11  ? 22.387  11.601  5.484   1.00 95.00 11  B 1 
ATOM 1794 N ND1 . HIS B 2 11  ? 22.950  11.028  4.362   1.00 82.21 11  B 1 
ATOM 1795 C CD2 . HIS B 2 11  ? 21.094  11.928  5.148   1.00 83.25 11  B 1 
ATOM 1796 C CE1 . HIS B 2 11  ? 22.021  11.020  3.381   1.00 86.40 11  B 1 
ATOM 1797 N NE2 . HIS B 2 11  ? 20.890  11.557  3.832   1.00 87.97 11  B 1 
ATOM 1798 N N   . GLU B 2 12  ? 24.085  11.175  9.813   1.00 96.12 12  B 1 
ATOM 1799 C CA  . GLU B 2 12  ? 24.992  11.327  10.967  1.00 95.71 12  B 1 
ATOM 1800 C C   . GLU B 2 12  ? 25.673  10.006  11.392  1.00 95.91 12  B 1 
ATOM 1801 O O   . GLU B 2 12  ? 26.653  10.021  12.136  1.00 93.71 12  B 1 
ATOM 1802 C CB  . GLU B 2 12  ? 24.223  11.891  12.165  1.00 94.56 12  B 1 
ATOM 1803 C CG  . GLU B 2 12  ? 23.696  13.321  11.979  1.00 85.30 12  B 1 
ATOM 1804 C CD  . GLU B 2 12  ? 24.755  14.423  11.959  1.00 82.69 12  B 1 
ATOM 1805 O OE1 . GLU B 2 12  ? 24.490  15.456  11.308  1.00 76.18 12  B 1 
ATOM 1806 O OE2 . GLU B 2 12  ? 25.772  14.288  12.670  1.00 75.54 12  B 1 
ATOM 1807 N N   . ALA B 2 13  ? 25.159  8.853   10.948  1.00 96.42 13  B 1 
ATOM 1808 C CA  . ALA B 2 13  ? 25.789  7.561   11.186  1.00 96.54 13  B 1 
ATOM 1809 C C   . ALA B 2 13  ? 26.873  7.209   10.156  1.00 96.89 13  B 1 
ATOM 1810 O O   . ALA B 2 13  ? 27.546  6.186   10.323  1.00 95.20 13  B 1 
ATOM 1811 C CB  . ALA B 2 13  ? 24.700  6.486   11.271  1.00 95.75 13  B 1 
ATOM 1812 N N   . GLU B 2 14  ? 27.067  8.016   9.119   1.00 96.94 14  B 1 
ATOM 1813 C CA  . GLU B 2 14  ? 28.147  7.837   8.162   1.00 96.83 14  B 1 
ATOM 1814 C C   . GLU B 2 14  ? 29.509  7.888   8.861   1.00 96.65 14  B 1 
ATOM 1815 O O   . GLU B 2 14  ? 29.763  8.642   9.806   1.00 94.60 14  B 1 
ATOM 1816 C CB  . GLU B 2 14  ? 28.063  8.863   7.017   1.00 95.81 14  B 1 
ATOM 1817 C CG  . GLU B 2 14  ? 26.861  8.582   6.101   1.00 92.32 14  B 1 
ATOM 1818 C CD  . GLU B 2 14  ? 26.612  9.663   5.030   1.00 91.80 14  B 1 
ATOM 1819 O OE1 . GLU B 2 14  ? 25.576  9.527   4.331   1.00 85.91 14  B 1 
ATOM 1820 O OE2 . GLU B 2 14  ? 27.403  10.614  4.915   1.00 85.77 14  B 1 
ATOM 1821 N N   . GLY B 2 15  ? 30.408  6.997   8.447   1.00 97.01 15  B 1 
ATOM 1822 C CA  . GLY B 2 15  ? 31.705  6.797   9.079   1.00 96.98 15  B 1 
ATOM 1823 C C   . GLY B 2 15  ? 31.706  5.892   10.314  1.00 97.37 15  B 1 
ATOM 1824 O O   . GLY B 2 15  ? 32.780  5.439   10.712  1.00 94.85 15  B 1 
ATOM 1825 N N   . HIS B 2 16  ? 30.536  5.554   10.883  1.00 97.30 16  B 1 
ATOM 1826 C CA  . HIS B 2 16  ? 30.406  4.694   12.064  1.00 97.25 16  B 1 
ATOM 1827 C C   . HIS B 2 16  ? 30.090  3.242   11.702  1.00 97.62 16  B 1 
ATOM 1828 O O   . HIS B 2 16  ? 29.641  2.928   10.604  1.00 96.22 16  B 1 
ATOM 1829 C CB  . HIS B 2 16  ? 29.359  5.273   13.016  1.00 96.39 16  B 1 
ATOM 1830 C CG  . HIS B 2 16  ? 29.723  6.628   13.528  1.00 95.26 16  B 1 
ATOM 1831 N ND1 . HIS B 2 16  ? 29.481  7.834   12.898  1.00 81.32 16  B 1 
ATOM 1832 C CD2 . HIS B 2 16  ? 30.385  6.935   14.694  1.00 82.20 16  B 1 
ATOM 1833 C CE1 . HIS B 2 16  ? 29.976  8.818   13.654  1.00 84.04 16  B 1 
ATOM 1834 N NE2 . HIS B 2 16  ? 30.530  8.312   14.760  1.00 86.70 16  B 1 
ATOM 1835 N N   . ILE B 2 17  ? 30.297  2.327   12.659  1.00 97.40 17  B 1 
ATOM 1836 C CA  . ILE B 2 17  ? 29.861  0.936   12.524  1.00 97.62 17  B 1 
ATOM 1837 C C   . ILE B 2 17  ? 28.352  0.873   12.771  1.00 97.74 17  B 1 
ATOM 1838 O O   . ILE B 2 17  ? 27.873  1.271   13.829  1.00 96.51 17  B 1 
ATOM 1839 C CB  . ILE B 2 17  ? 30.646  -0.009  13.446  1.00 96.87 17  B 1 
ATOM 1840 C CG1 . ILE B 2 17  ? 32.154  0.023   13.086  1.00 93.61 17  B 1 
ATOM 1841 C CG2 . ILE B 2 17  ? 30.096  -1.448  13.327  1.00 93.75 17  B 1 
ATOM 1842 C CD1 . ILE B 2 17  ? 33.050  -0.794  14.019  1.00 80.91 17  B 1 
ATOM 1843 N N   . VAL B 2 18  ? 27.632  0.318   11.810  1.00 97.89 18  B 1 
ATOM 1844 C CA  . VAL B 2 18  ? 26.191  0.100   11.880  1.00 97.88 18  B 1 
ATOM 1845 C C   . VAL B 2 18  ? 25.869  -1.363  11.613  1.00 97.98 18  B 1 
ATOM 1846 O O   . VAL B 2 18  ? 26.670  -2.107  11.047  1.00 96.78 18  B 1 
ATOM 1847 C CB  . VAL B 2 18  ? 25.414  1.026   10.914  1.00 96.54 18  B 1 
ATOM 1848 C CG1 . VAL B 2 18  ? 25.724  2.504   11.192  1.00 91.14 18  B 1 
ATOM 1849 C CG2 . VAL B 2 18  ? 25.715  0.737   9.443   1.00 90.46 18  B 1 
ATOM 1850 N N   . THR B 2 19  ? 24.684  -1.798  12.024  1.00 98.02 19  B 1 
ATOM 1851 C CA  . THR B 2 19  ? 24.158  -3.120  11.682  1.00 97.92 19  B 1 
ATOM 1852 C C   . THR B 2 19  ? 22.894  -2.948  10.855  1.00 98.04 19  B 1 
ATOM 1853 O O   . THR B 2 19  ? 21.981  -2.244  11.267  1.00 96.79 19  B 1 
ATOM 1854 C CB  . THR B 2 19  ? 23.890  -3.957  12.933  1.00 97.00 19  B 1 
ATOM 1855 O OG1 . THR B 2 19  ? 25.062  -4.045  13.721  1.00 90.64 19  B 1 
ATOM 1856 C CG2 . THR B 2 19  ? 23.481  -5.390  12.597  1.00 88.39 19  B 1 
ATOM 1857 N N   . CYS B 2 20  ? 22.815  -3.597  9.699   1.00 97.70 20  B 1 
ATOM 1858 C CA  . CYS B 2 20  ? 21.666  -3.562  8.805   1.00 97.86 20  B 1 
ATOM 1859 C C   . CYS B 2 20  ? 21.035  -4.950  8.719   1.00 98.06 20  B 1 
ATOM 1860 O O   . CYS B 2 20  ? 21.720  -5.906  8.370   1.00 96.67 20  B 1 
ATOM 1861 C CB  . CYS B 2 20  ? 22.150  -3.053  7.441   1.00 96.59 20  B 1 
ATOM 1862 S SG  . CYS B 2 20  ? 20.770  -3.040  6.256   1.00 92.10 20  B 1 
ATOM 1863 N N   . GLU B 2 21  ? 19.740  -5.078  8.992   1.00 97.86 21  B 1 
ATOM 1864 C CA  . GLU B 2 21  ? 18.989  -6.284  8.669   1.00 97.85 21  B 1 
ATOM 1865 C C   . GLU B 2 21  ? 18.181  -6.067  7.389   1.00 97.91 21  B 1 
ATOM 1866 O O   . GLU B 2 21  ? 17.427  -5.106  7.262   1.00 96.91 21  B 1 
ATOM 1867 C CB  . GLU B 2 21  ? 18.104  -6.745  9.838   1.00 97.01 21  B 1 
ATOM 1868 C CG  . GLU B 2 21  ? 17.546  -8.151  9.578   1.00 93.75 21  B 1 
ATOM 1869 C CD  . GLU B 2 21  ? 16.670  -8.713  10.709  1.00 91.03 21  B 1 
ATOM 1870 O OE1 . GLU B 2 21  ? 15.563  -9.211  10.402  1.00 84.90 21  B 1 
ATOM 1871 O OE2 . GLU B 2 21  ? 17.054  -8.713  11.885  1.00 84.34 21  B 1 
ATOM 1872 N N   . THR B 2 22  ? 18.311  -6.986  6.427   1.00 97.60 22  B 1 
ATOM 1873 C CA  . THR B 2 22  ? 17.540  -6.956  5.180   1.00 97.52 22  B 1 
ATOM 1874 C C   . THR B 2 22  ? 16.189  -7.667  5.319   1.00 97.25 22  B 1 
ATOM 1875 O O   . THR B 2 22  ? 15.952  -8.466  6.232   1.00 95.81 22  B 1 
ATOM 1876 C CB  . THR B 2 22  ? 18.329  -7.551  4.000   1.00 96.69 22  B 1 
ATOM 1877 O OG1 . THR B 2 22  ? 18.535  -8.925  4.215   1.00 90.60 22  B 1 
ATOM 1878 C CG2 . THR B 2 22  ? 19.680  -6.877  3.778   1.00 89.22 22  B 1 
ATOM 1879 N N   . ASN B 2 23  ? 15.282  -7.436  4.355   1.00 96.74 23  B 1 
ATOM 1880 C CA  . ASN B 2 23  ? 13.991  -8.131  4.273   1.00 96.07 23  B 1 
ATOM 1881 C C   . ASN B 2 23  ? 14.132  -9.657  4.135   1.00 95.77 23  B 1 
ATOM 1882 O O   . ASN B 2 23  ? 13.224  -10.393 4.505   1.00 91.37 23  B 1 
ATOM 1883 C CB  . ASN B 2 23  ? 13.196  -7.549  3.096   1.00 93.98 23  B 1 
ATOM 1884 C CG  . ASN B 2 23  ? 12.675  -6.147  3.372   1.00 91.85 23  B 1 
ATOM 1885 O OD1 . ASN B 2 23  ? 12.599  -5.686  4.490   1.00 80.36 23  B 1 
ATOM 1886 N ND2 . ASN B 2 23  ? 12.261  -5.438  2.346   1.00 83.59 23  B 1 
ATOM 1887 N N   . THR B 2 24  ? 15.271  -10.143 3.636   1.00 95.95 24  B 1 
ATOM 1888 C CA  . THR B 2 24  ? 15.598  -11.569 3.545   1.00 95.31 24  B 1 
ATOM 1889 C C   . THR B 2 24  ? 16.151  -12.146 4.847   1.00 95.03 24  B 1 
ATOM 1890 O O   . THR B 2 24  ? 16.296  -13.358 4.940   1.00 90.94 24  B 1 
ATOM 1891 C CB  . THR B 2 24  ? 16.562  -11.829 2.390   1.00 93.87 24  B 1 
ATOM 1892 O OG1 . THR B 2 24  ? 17.657  -10.952 2.446   1.00 86.10 24  B 1 
ATOM 1893 C CG2 . THR B 2 24  ? 15.868  -11.605 1.042   1.00 84.76 24  B 1 
ATOM 1894 N N   . GLY B 2 25  ? 16.373  -11.330 5.872   1.00 95.24 25  B 1 
ATOM 1895 C CA  . GLY B 2 25  ? 16.784  -11.749 7.213   1.00 95.17 25  B 1 
ATOM 1896 C C   . GLY B 2 25  ? 18.289  -11.925 7.398   1.00 95.88 25  B 1 
ATOM 1897 O O   . GLY B 2 25  ? 18.692  -12.348 8.472   1.00 93.53 25  B 1 
ATOM 1898 N N   . GLU B 2 26  ? 19.100  -11.602 6.391   1.00 96.36 26  B 1 
ATOM 1899 C CA  . GLU B 2 26  ? 20.537  -11.476 6.573   1.00 96.57 26  B 1 
ATOM 1900 C C   . GLU B 2 26  ? 20.866  -10.199 7.346   1.00 97.13 26  B 1 
ATOM 1901 O O   . GLU B 2 26  ? 20.233  -9.162  7.163   1.00 95.91 26  B 1 
ATOM 1902 C CB  . GLU B 2 26  ? 21.296  -11.479 5.233   1.00 95.11 26  B 1 
ATOM 1903 C CG  . GLU B 2 26  ? 21.152  -12.788 4.446   1.00 89.98 26  B 1 
ATOM 1904 C CD  . GLU B 2 26  ? 19.868  -12.884 3.613   1.00 86.15 26  B 1 
ATOM 1905 O OE1 . GLU B 2 26  ? 19.654  -13.953 2.994   1.00 79.77 26  B 1 
ATOM 1906 O OE2 . GLU B 2 26  ? 19.116  -11.900 3.483   1.00 78.41 26  B 1 
ATOM 1907 N N   . VAL B 2 27  ? 21.898  -10.290 8.196   1.00 97.74 27  B 1 
ATOM 1908 C CA  . VAL B 2 27  ? 22.379  -9.187  9.028   1.00 97.85 27  B 1 
ATOM 1909 C C   . VAL B 2 27  ? 23.777  -8.803  8.579   1.00 98.06 27  B 1 
ATOM 1910 O O   . VAL B 2 27  ? 24.695  -9.622  8.628   1.00 96.83 27  B 1 
ATOM 1911 C CB  . VAL B 2 27  ? 22.347  -9.563  10.519  1.00 96.97 27  B 1 
ATOM 1912 C CG1 . VAL B 2 27  ? 22.811  -8.393  11.388  1.00 94.37 27  B 1 
ATOM 1913 C CG2 . VAL B 2 27  ? 20.937  -9.948  10.968  1.00 93.53 27  B 1 
ATOM 1914 N N   . TYR B 2 28  ? 23.954  -7.549  8.170   1.00 98.00 28  B 1 
ATOM 1915 C CA  . TYR B 2 28  ? 25.212  -6.979  7.719   1.00 98.11 28  B 1 
ATOM 1916 C C   . TYR B 2 28  ? 25.713  -5.988  8.769   1.00 98.01 28  B 1 
ATOM 1917 O O   . TYR B 2 28  ? 25.062  -4.979  9.014   1.00 96.67 28  B 1 
ATOM 1918 C CB  . TYR B 2 28  ? 25.014  -6.291  6.365   1.00 97.92 28  B 1 
ATOM 1919 C CG  . TYR B 2 28  ? 24.529  -7.210  5.269   1.00 97.89 28  B 1 
ATOM 1920 C CD1 . TYR B 2 28  ? 25.449  -7.831  4.401   1.00 95.79 28  B 1 
ATOM 1921 C CD2 . TYR B 2 28  ? 23.156  -7.482  5.114   1.00 95.81 28  B 1 
ATOM 1922 C CE1 . TYR B 2 28  ? 25.011  -8.721  3.415   1.00 94.83 28  B 1 
ATOM 1923 C CE2 . TYR B 2 28  ? 22.705  -8.383  4.137   1.00 95.00 28  B 1 
ATOM 1924 C CZ  . TYR B 2 28  ? 23.641  -9.009  3.292   1.00 95.89 28  B 1 
ATOM 1925 O OH  . TYR B 2 28  ? 23.205  -9.917  2.360   1.00 94.33 28  B 1 
ATOM 1926 N N   . ARG B 2 29  ? 26.866  -6.262  9.376   1.00 97.94 29  B 1 
ATOM 1927 C CA  . ARG B 2 29  ? 27.507  -5.357  10.334  1.00 98.04 29  B 1 
ATOM 1928 C C   . ARG B 2 29  ? 28.828  -4.862  9.769   1.00 98.09 29  B 1 
ATOM 1929 O O   . ARG B 2 29  ? 29.693  -5.664  9.473   1.00 96.41 29  B 1 
ATOM 1930 C CB  . ARG B 2 29  ? 27.681  -6.081  11.676  1.00 97.42 29  B 1 
ATOM 1931 C CG  . ARG B 2 29  ? 28.251  -5.136  12.747  1.00 94.90 29  B 1 
ATOM 1932 C CD  . ARG B 2 29  ? 28.437  -5.875  14.072  1.00 91.34 29  B 1 
ATOM 1933 N NE  . ARG B 2 29  ? 28.988  -4.983  15.099  1.00 85.75 29  B 1 
ATOM 1934 C CZ  . ARG B 2 29  ? 29.677  -5.349  16.177  1.00 81.35 29  B 1 
ATOM 1935 N NH1 . ARG B 2 29  ? 29.923  -6.596  16.453  1.00 71.97 29  B 1 
ATOM 1936 N NH2 . ARG B 2 29  ? 30.128  -4.439  16.994  1.00 76.64 29  B 1 
ATOM 1937 N N   . GLY B 2 30  ? 28.992  -3.539  9.668   1.00 97.68 30  B 1 
ATOM 1938 C CA  . GLY B 2 30  ? 30.212  -2.954  9.142   1.00 97.67 30  B 1 
ATOM 1939 C C   . GLY B 2 30  ? 30.191  -1.428  9.184   1.00 97.92 30  B 1 
ATOM 1940 O O   . GLY B 2 30  ? 29.248  -0.820  9.689   1.00 96.85 30  B 1 
ATOM 1941 N N   . LYS B 2 31  ? 31.240  -0.805  8.663   1.00 98.07 31  B 1 
ATOM 1942 C CA  . LYS B 2 31  ? 31.339  0.659   8.598   1.00 98.07 31  B 1 
ATOM 1943 C C   . LYS B 2 31  ? 30.411  1.190   7.508   1.00 98.06 31  B 1 
ATOM 1944 O O   . LYS B 2 31  ? 30.548  0.804   6.356   1.00 96.91 31  B 1 
ATOM 1945 C CB  . LYS B 2 31  ? 32.804  1.053   8.376   1.00 97.41 31  B 1 
ATOM 1946 C CG  . LYS B 2 31  ? 33.002  2.572   8.444   1.00 93.89 31  B 1 
ATOM 1947 C CD  . LYS B 2 31  ? 34.489  2.938   8.293   1.00 88.54 31  B 1 
ATOM 1948 C CE  . LYS B 2 31  ? 34.635  4.454   8.351   1.00 81.32 31  B 1 
ATOM 1949 N NZ  . LYS B 2 31  ? 36.039  4.909   8.214   1.00 72.10 31  B 1 
ATOM 1950 N N   . LEU B 2 32  ? 29.505  2.101   7.868   1.00 97.75 32  B 1 
ATOM 1951 C CA  . LEU B 2 32  ? 28.711  2.833   6.895   1.00 97.73 32  B 1 
ATOM 1952 C C   . LEU B 2 32  ? 29.594  3.883   6.210   1.00 97.65 32  B 1 
ATOM 1953 O O   . LEU B 2 32  ? 30.106  4.780   6.880   1.00 96.53 32  B 1 
ATOM 1954 C CB  . LEU B 2 32  ? 27.500  3.461   7.597   1.00 97.54 32  B 1 
ATOM 1955 C CG  . LEU B 2 32  ? 26.540  4.213   6.670   1.00 96.93 32  B 1 
ATOM 1956 C CD1 . LEU B 2 32  ? 25.877  3.280   5.652   1.00 94.46 32  B 1 
ATOM 1957 C CD2 . LEU B 2 32  ? 25.433  4.857   7.493   1.00 94.28 32  B 1 
ATOM 1958 N N   . ILE B 2 33  ? 29.814  3.753   4.901   1.00 97.41 33  B 1 
ATOM 1959 C CA  . ILE B 2 33  ? 30.609  4.705   4.117   1.00 97.07 33  B 1 
ATOM 1960 C C   . ILE B 2 33  ? 29.746  5.878   3.687   1.00 96.99 33  B 1 
ATOM 1961 O O   . ILE B 2 33  ? 30.148  7.023   3.847   1.00 95.08 33  B 1 
ATOM 1962 C CB  . ILE B 2 33  ? 31.243  4.007   2.902   1.00 96.09 33  B 1 
ATOM 1963 C CG1 . ILE B 2 33  ? 32.168  2.831   3.319   1.00 92.09 33  B 1 
ATOM 1964 C CG2 . ILE B 2 33  ? 32.014  4.987   2.020   1.00 91.59 33  B 1 
ATOM 1965 C CD1 . ILE B 2 33  ? 33.354  3.243   4.210   1.00 80.61 33  B 1 
ATOM 1966 N N   . GLU B 2 34  ? 28.562  5.571   3.163   1.00 96.69 34  B 1 
ATOM 1967 C CA  . GLU B 2 34  ? 27.657  6.550   2.596   1.00 96.43 34  B 1 
ATOM 1968 C C   . GLU B 2 34  ? 26.219  6.040   2.688   1.00 96.72 34  B 1 
ATOM 1969 O O   . GLU B 2 34  ? 25.955  4.850   2.480   1.00 95.15 34  B 1 
ATOM 1970 C CB  . GLU B 2 34  ? 28.087  6.809   1.138   1.00 94.27 34  B 1 
ATOM 1971 C CG  . GLU B 2 34  ? 27.375  7.982   0.483   1.00 85.18 34  B 1 
ATOM 1972 C CD  . GLU B 2 34  ? 27.977  8.318   -0.900  1.00 80.68 34  B 1 
ATOM 1973 O OE1 . GLU B 2 34  ? 27.495  9.279   -1.527  1.00 73.96 34  B 1 
ATOM 1974 O OE2 . GLU B 2 34  ? 28.940  7.621   -1.349  1.00 72.52 34  B 1 
ATOM 1975 N N   . ALA B 2 35  ? 25.282  6.927   2.997   1.00 96.82 35  B 1 
ATOM 1976 C CA  . ALA B 2 35  ? 23.859  6.662   2.966   1.00 96.72 35  B 1 
ATOM 1977 C C   . ALA B 2 35  ? 23.158  7.695   2.095   1.00 96.66 35  B 1 
ATOM 1978 O O   . ALA B 2 35  ? 23.409  8.895   2.187   1.00 94.33 35  B 1 
ATOM 1979 C CB  . ALA B 2 35  ? 23.316  6.657   4.397   1.00 95.79 35  B 1 
ATOM 1980 N N   . GLU B 2 36  ? 22.226  7.239   1.258   1.00 96.58 36  B 1 
ATOM 1981 C CA  . GLU B 2 36  ? 21.420  8.115   0.409   1.00 96.21 36  B 1 
ATOM 1982 C C   . GLU B 2 36  ? 20.065  8.432   1.052   1.00 96.07 36  B 1 
ATOM 1983 O O   . GLU B 2 36  ? 19.564  7.720   1.925   1.00 94.00 36  B 1 
ATOM 1984 C CB  . GLU B 2 36  ? 21.222  7.457   -0.960  1.00 94.84 36  B 1 
ATOM 1985 C CG  . GLU B 2 36  ? 22.499  7.208   -1.778  1.00 91.38 36  B 1 
ATOM 1986 C CD  . GLU B 2 36  ? 22.184  6.345   -3.008  1.00 90.25 36  B 1 
ATOM 1987 O OE1 . GLU B 2 36  ? 22.914  5.365   -3.266  1.00 84.45 36  B 1 
ATOM 1988 O OE2 . GLU B 2 36  ? 21.136  6.567   -3.655  1.00 84.51 36  B 1 
ATOM 1989 N N   . ASP B 2 37  ? 19.380  9.468   0.538   1.00 95.63 37  B 1 
ATOM 1990 C CA  . ASP B 2 37  ? 18.036  9.884   0.974   1.00 95.45 37  B 1 
ATOM 1991 C C   . ASP B 2 37  ? 16.963  8.781   0.877   1.00 95.42 37  B 1 
ATOM 1992 O O   . ASP B 2 37  ? 15.945  8.807   1.563   1.00 92.49 37  B 1 
ATOM 1993 C CB  . ASP B 2 37  ? 17.571  11.058  0.096   1.00 93.93 37  B 1 
ATOM 1994 C CG  . ASP B 2 37  ? 18.190  12.410  0.441   1.00 90.09 37  B 1 
ATOM 1995 O OD1 . ASP B 2 37  ? 19.020  12.481  1.367   1.00 84.01 37  B 1 
ATOM 1996 O OD2 . ASP B 2 37  ? 17.722  13.405  -0.166  1.00 83.99 37  B 1 
ATOM 1997 N N   . ASN B 2 38  ? 17.164  7.809   -0.010  1.00 95.25 38  B 1 
ATOM 1998 C CA  . ASN B 2 38  ? 16.304  6.643   -0.196  1.00 95.14 38  B 1 
ATOM 1999 C C   . ASN B 2 38  ? 16.688  5.450   0.706   1.00 96.17 38  B 1 
ATOM 2000 O O   . ASN B 2 38  ? 16.107  4.377   0.580   1.00 92.90 38  B 1 
ATOM 2001 C CB  . ASN B 2 38  ? 16.269  6.295   -1.699  1.00 92.46 38  B 1 
ATOM 2002 C CG  . ASN B 2 38  ? 17.621  5.855   -2.236  1.00 89.48 38  B 1 
ATOM 2003 O OD1 . ASN B 2 38  ? 18.539  5.582   -1.493  1.00 73.73 38  B 1 
ATOM 2004 N ND2 . ASN B 2 38  ? 17.780  5.749   -3.537  1.00 79.30 38  B 1 
ATOM 2005 N N   . MET B 2 39  ? 17.628  5.638   1.624   1.00 95.96 39  B 1 
ATOM 2006 C CA  . MET B 2 39  ? 18.240  4.653   2.509   1.00 96.70 39  B 1 
ATOM 2007 C C   . MET B 2 39  ? 19.101  3.595   1.806   1.00 97.23 39  B 1 
ATOM 2008 O O   . MET B 2 39  ? 19.390  2.571   2.420   1.00 95.61 39  B 1 
ATOM 2009 C CB  . MET B 2 39  ? 17.218  3.990   3.449   1.00 95.81 39  B 1 
ATOM 2010 C CG  . MET B 2 39  ? 16.326  4.951   4.232   1.00 93.13 39  B 1 
ATOM 2011 S SD  . MET B 2 39  ? 15.053  4.114   5.232   1.00 90.35 39  B 1 
ATOM 2012 C CE  . MET B 2 39  ? 16.082  3.082   6.303   1.00 82.03 39  B 1 
ATOM 2013 N N   . ASN B 2 40  ? 19.533  3.789   0.555   1.00 97.10 40  B 1 
ATOM 2014 C CA  . ASN B 2 40  ? 20.602  2.952   0.023   1.00 97.20 40  B 1 
ATOM 2015 C C   . ASN B 2 40  ? 21.849  3.147   0.885   1.00 97.19 40  B 1 
ATOM 2016 O O   . ASN B 2 40  ? 22.180  4.280   1.223   1.00 95.97 40  B 1 
ATOM 2017 C CB  . ASN B 2 40  ? 20.904  3.282   -1.443  1.00 96.83 40  B 1 
ATOM 2018 C CG  . ASN B 2 40  ? 19.755  3.082   -2.404  1.00 96.06 40  B 1 
ATOM 2019 O OD1 . ASN B 2 40  ? 18.867  2.266   -2.244  1.00 90.88 40  B 1 
ATOM 2020 N ND2 . ASN B 2 40  ? 19.766  3.834   -3.490  1.00 90.76 40  B 1 
ATOM 2021 N N   . CYS B 2 41  ? 22.517  2.069   1.256   1.00 97.24 41  B 1 
ATOM 2022 C CA  . CYS B 2 41  ? 23.665  2.119   2.145   1.00 97.40 41  B 1 
ATOM 2023 C C   . CYS B 2 41  ? 24.871  1.450   1.489   1.00 97.75 41  B 1 
ATOM 2024 O O   . CYS B 2 41  ? 24.820  0.259   1.181   1.00 96.42 41  B 1 
ATOM 2025 C CB  . CYS B 2 41  ? 23.319  1.446   3.472   1.00 96.75 41  B 1 
ATOM 2026 S SG  . CYS B 2 41  ? 22.047  2.392   4.376   1.00 93.65 41  B 1 
ATOM 2027 N N   . GLN B 2 42  ? 25.958  2.198   1.336   1.00 97.25 42  B 1 
ATOM 2028 C CA  . GLN B 2 42  ? 27.263  1.640   1.036   1.00 97.17 42  B 1 
ATOM 2029 C C   . GLN B 2 42  ? 27.986  1.336   2.340   1.00 97.21 42  B 1 
ATOM 2030 O O   . GLN B 2 42  ? 28.126  2.202   3.202   1.00 96.08 42  B 1 
ATOM 2031 C CB  . GLN B 2 42  ? 28.061  2.593   0.142   1.00 96.31 42  B 1 
ATOM 2032 C CG  . GLN B 2 42  ? 29.355  1.924   -0.339  1.00 91.23 42  B 1 
ATOM 2033 C CD  . GLN B 2 42  ? 30.272  2.841   -1.164  1.00 88.07 42  B 1 
ATOM 2034 O OE1 . GLN B 2 42  ? 29.954  3.945   -1.557  1.00 78.83 42  B 1 
ATOM 2035 N NE2 . GLN B 2 42  ? 31.474  2.387   -1.449  1.00 76.00 42  B 1 
ATOM 2036 N N   . MET B 2 43  ? 28.460  0.100   2.503   1.00 97.41 43  B 1 
ATOM 2037 C CA  . MET B 2 43  ? 29.174  -0.355  3.695   1.00 97.52 43  B 1 
ATOM 2038 C C   . MET B 2 43  ? 30.516  -0.987  3.331   1.00 97.59 43  B 1 
ATOM 2039 O O   . MET B 2 43  ? 30.693  -1.499  2.224   1.00 96.36 43  B 1 
ATOM 2040 C CB  . MET B 2 43  ? 28.298  -1.332  4.492   1.00 97.10 43  B 1 
ATOM 2041 C CG  . MET B 2 43  ? 26.962  -0.737  4.955   1.00 95.03 43  B 1 
ATOM 2042 S SD  . MET B 2 43  ? 25.899  -1.886  5.881   1.00 92.76 43  B 1 
ATOM 2043 C CE  . MET B 2 43  ? 26.868  -2.120  7.379   1.00 83.86 43  B 1 
ATOM 2044 N N   . SER B 2 44  ? 31.461  -0.994  4.281   1.00 97.29 44  B 1 
ATOM 2045 C CA  . SER B 2 44  ? 32.762  -1.635  4.143   1.00 97.03 44  B 1 
ATOM 2046 C C   . SER B 2 44  ? 33.107  -2.489  5.357   1.00 97.29 44  B 1 
ATOM 2047 O O   . SER B 2 44  ? 32.600  -2.243  6.453   1.00 95.54 44  B 1 
ATOM 2048 C CB  . SER B 2 44  ? 33.859  -0.585  3.912   1.00 94.94 44  B 1 
ATOM 2049 O OG  . SER B 2 44  ? 34.037  0.225   5.048   1.00 82.89 44  B 1 
ATOM 2050 N N   . ASN B 2 45  ? 34.007  -3.465  5.172   1.00 97.02 45  B 1 
ATOM 2051 C CA  . ASN B 2 45  ? 34.466  -4.380  6.215   1.00 97.02 45  B 1 
ATOM 2052 C C   . ASN B 2 45  ? 33.281  -5.021  6.955   1.00 97.22 45  B 1 
ATOM 2053 O O   . ASN B 2 45  ? 33.078  -4.815  8.158   1.00 94.54 45  B 1 
ATOM 2054 C CB  . ASN B 2 45  ? 35.460  -3.663  7.146   1.00 95.61 45  B 1 
ATOM 2055 C CG  . ASN B 2 45  ? 36.708  -3.182  6.430   1.00 88.52 45  B 1 
ATOM 2056 O OD1 . ASN B 2 45  ? 37.080  -3.640  5.373   1.00 79.38 45  B 1 
ATOM 2057 N ND2 . ASN B 2 45  ? 37.414  -2.235  7.003   1.00 78.01 45  B 1 
ATOM 2058 N N   . ILE B 2 46  ? 32.457  -5.752  6.200   1.00 97.17 46  B 1 
ATOM 2059 C CA  . ILE B 2 46  ? 31.189  -6.289  6.672   1.00 97.01 46  B 1 
ATOM 2060 C C   . ILE B 2 46  ? 31.371  -7.702  7.191   1.00 97.30 46  B 1 
ATOM 2061 O O   . ILE B 2 46  ? 31.854  -8.586  6.493   1.00 96.00 46  B 1 
ATOM 2062 C CB  . ILE B 2 46  ? 30.104  -6.251  5.576   1.00 95.55 46  B 1 
ATOM 2063 C CG1 . ILE B 2 46  ? 29.841  -4.836  5.051   1.00 88.84 46  B 1 
ATOM 2064 C CG2 . ILE B 2 46  ? 28.768  -6.834  6.103   1.00 88.45 46  B 1 
ATOM 2065 C CD1 . ILE B 2 46  ? 30.668  -4.526  3.820   1.00 81.71 46  B 1 
ATOM 2066 N N   . THR B 2 47  ? 30.878  -7.944  8.403   1.00 97.96 47  B 1 
ATOM 2067 C CA  . THR B 2 47  ? 30.562  -9.286  8.883   1.00 97.95 47  B 1 
ATOM 2068 C C   . THR B 2 47  ? 29.091  -9.562  8.568   1.00 97.96 47  B 1 
ATOM 2069 O O   . THR B 2 47  ? 28.205  -8.949  9.173   1.00 96.63 47  B 1 
ATOM 2070 C CB  . THR B 2 47  ? 30.824  -9.405  10.383  1.00 97.12 47  B 1 
ATOM 2071 O OG1 . THR B 2 47  ? 32.143  -8.996  10.690  1.00 88.45 47  B 1 
ATOM 2072 C CG2 . THR B 2 47  ? 30.671  -10.840 10.869  1.00 84.52 47  B 1 
ATOM 2073 N N   . VAL B 2 48  ? 28.828  -10.462 7.626   1.00 97.62 48  B 1 
ATOM 2074 C CA  . VAL B 2 48  ? 27.466  -10.894 7.300   1.00 97.61 48  B 1 
ATOM 2075 C C   . VAL B 2 48  ? 27.115  -12.151 8.074   1.00 97.70 48  B 1 
ATOM 2076 O O   . VAL B 2 48  ? 27.886  -13.112 8.103   1.00 96.52 48  B 1 
ATOM 2077 C CB  . VAL B 2 48  ? 27.246  -11.036 5.782   1.00 96.10 48  B 1 
ATOM 2078 C CG1 . VAL B 2 48  ? 28.123  -12.089 5.117   1.00 90.95 48  B 1 
ATOM 2079 C CG2 . VAL B 2 48  ? 25.776  -11.354 5.469   1.00 89.70 48  B 1 
ATOM 2080 N N   . THR B 2 49  ? 25.939  -12.163 8.700   1.00 97.73 49  B 1 
ATOM 2081 C CA  . THR B 2 49  ? 25.350  -13.349 9.331   1.00 97.68 49  B 1 
ATOM 2082 C C   . THR B 2 49  ? 24.126  -13.765 8.528   1.00 97.57 49  B 1 
ATOM 2083 O O   . THR B 2 49  ? 23.145  -13.029 8.455   1.00 95.88 49  B 1 
ATOM 2084 C CB  . THR B 2 49  ? 24.983  -13.086 10.794  1.00 96.72 49  B 1 
ATOM 2085 O OG1 . THR B 2 49  ? 26.081  -12.547 11.490  1.00 89.40 49  B 1 
ATOM 2086 C CG2 . THR B 2 49  ? 24.579  -14.373 11.519  1.00 86.70 49  B 1 
ATOM 2087 N N   . TYR B 2 50  ? 24.180  -14.949 7.922   1.00 96.35 50  B 1 
ATOM 2088 C CA  . TYR B 2 50  ? 23.071  -15.515 7.164   1.00 95.94 50  B 1 
ATOM 2089 C C   . TYR B 2 50  ? 21.995  -16.102 8.092   1.00 95.54 50  B 1 
ATOM 2090 O O   . TYR B 2 50  ? 22.204  -16.321 9.283   1.00 92.88 50  B 1 
ATOM 2091 C CB  . TYR B 2 50  ? 23.614  -16.563 6.189   1.00 95.03 50  B 1 
ATOM 2092 C CG  . TYR B 2 50  ? 24.562  -15.997 5.153   1.00 95.22 50  B 1 
ATOM 2093 C CD1 . TYR B 2 50  ? 24.087  -15.163 4.118   1.00 90.43 50  B 1 
ATOM 2094 C CD2 . TYR B 2 50  ? 25.934  -16.286 5.220   1.00 90.24 50  B 1 
ATOM 2095 C CE1 . TYR B 2 50  ? 24.969  -14.631 3.159   1.00 88.96 50  B 1 
ATOM 2096 C CE2 . TYR B 2 50  ? 26.831  -15.756 4.260   1.00 88.37 50  B 1 
ATOM 2097 C CZ  . TYR B 2 50  ? 26.329  -14.935 3.235   1.00 91.05 50  B 1 
ATOM 2098 O OH  . TYR B 2 50  ? 27.200  -14.413 2.301   1.00 89.15 50  B 1 
ATOM 2099 N N   . ARG B 2 51  ? 20.816  -16.402 7.542   1.00 95.04 51  B 1 
ATOM 2100 C CA  . ARG B 2 51  ? 19.694  -16.979 8.307   1.00 93.98 51  B 1 
ATOM 2101 C C   . ARG B 2 51  ? 20.016  -18.327 8.959   1.00 93.86 51  B 1 
ATOM 2102 O O   . ARG B 2 51  ? 19.396  -18.660 9.961   1.00 87.58 51  B 1 
ATOM 2103 C CB  . ARG B 2 51  ? 18.487  -17.176 7.392   1.00 91.54 51  B 1 
ATOM 2104 C CG  . ARG B 2 51  ? 17.719  -15.874 7.170   1.00 82.64 51  B 1 
ATOM 2105 C CD  . ARG B 2 51  ? 16.465  -16.189 6.360   1.00 77.04 51  B 1 
ATOM 2106 N NE  . ARG B 2 51  ? 15.546  -15.039 6.355   1.00 70.80 51  B 1 
ATOM 2107 C CZ  . ARG B 2 51  ? 14.318  -15.019 5.869   1.00 63.12 51  B 1 
ATOM 2108 N NH1 . ARG B 2 51  ? 13.801  -16.059 5.258   1.00 57.33 51  B 1 
ATOM 2109 N NH2 . ARG B 2 51  ? 13.599  -13.958 6.008   1.00 56.03 51  B 1 
ATOM 2110 N N   . ASP B 2 52  ? 20.905  -19.107 8.375   1.00 94.05 52  B 1 
ATOM 2111 C CA  . ASP B 2 52  ? 21.347  -20.398 8.892   1.00 94.65 52  B 1 
ATOM 2112 C C   . ASP B 2 52  ? 22.453  -20.286 9.960   1.00 95.62 52  B 1 
ATOM 2113 O O   . ASP B 2 52  ? 22.940  -21.291 10.452  1.00 91.12 52  B 1 
ATOM 2114 C CB  . ASP B 2 52  ? 21.755  -21.299 7.718   1.00 92.14 52  B 1 
ATOM 2115 C CG  . ASP B 2 52  ? 22.984  -20.818 6.941   1.00 86.88 52  B 1 
ATOM 2116 O OD1 . ASP B 2 52  ? 23.438  -19.681 7.167   1.00 77.02 52  B 1 
ATOM 2117 O OD2 . ASP B 2 52  ? 23.472  -21.606 6.093   1.00 79.98 52  B 1 
ATOM 2118 N N   . GLY B 2 53  ? 22.827  -19.056 10.311  1.00 94.87 53  B 1 
ATOM 2119 C CA  . GLY B 2 53  ? 23.864  -18.777 11.301  1.00 95.48 53  B 1 
ATOM 2120 C C   . GLY B 2 53  ? 25.290  -18.746 10.755  1.00 96.40 53  B 1 
ATOM 2121 O O   . GLY B 2 53  ? 26.200  -18.389 11.499  1.00 93.66 53  B 1 
ATOM 2122 N N   . ARG B 2 54  ? 25.510  -19.070 9.466   1.00 96.59 54  B 1 
ATOM 2123 C CA  . ARG B 2 54  ? 26.840  -18.914 8.864   1.00 96.50 54  B 1 
ATOM 2124 C C   . ARG B 2 54  ? 27.251  -17.451 8.848   1.00 96.93 54  B 1 
ATOM 2125 O O   . ARG B 2 54  ? 26.438  -16.571 8.594   1.00 95.42 54  B 1 
ATOM 2126 C CB  . ARG B 2 54  ? 26.898  -19.487 7.439   1.00 95.16 54  B 1 
ATOM 2127 C CG  . ARG B 2 54  ? 26.590  -20.981 7.406   1.00 85.78 54  B 1 
ATOM 2128 C CD  . ARG B 2 54  ? 26.740  -21.501 5.977   1.00 84.04 54  B 1 
ATOM 2129 N NE  . ARG B 2 54  ? 25.800  -22.597 5.743   1.00 74.77 54  B 1 
ATOM 2130 C CZ  . ARG B 2 54  ? 25.691  -23.344 4.677   1.00 67.89 54  B 1 
ATOM 2131 N NH1 . ARG B 2 54  ? 26.553  -23.287 3.692   1.00 59.78 54  B 1 
ATOM 2132 N NH2 . ARG B 2 54  ? 24.675  -24.151 4.577   1.00 58.92 54  B 1 
ATOM 2133 N N   . VAL B 2 55  ? 28.537  -17.230 9.082   1.00 97.50 55  B 1 
ATOM 2134 C CA  . VAL B 2 55  ? 29.148  -15.901 9.082   1.00 97.62 55  B 1 
ATOM 2135 C C   . VAL B 2 55  ? 30.189  -15.842 7.969   1.00 97.53 55  B 1 
ATOM 2136 O O   . VAL B 2 55  ? 30.967  -16.783 7.805   1.00 95.40 55  B 1 
ATOM 2137 C CB  . VAL B 2 55  ? 29.755  -15.567 10.452  1.00 96.33 55  B 1 
ATOM 2138 C CG1 . VAL B 2 55  ? 30.351  -14.155 10.475  1.00 90.27 55  B 1 
ATOM 2139 C CG2 . VAL B 2 55  ? 28.692  -15.640 11.556  1.00 89.92 55  B 1 
ATOM 2140 N N   . ALA B 2 56  ? 30.208  -14.740 7.215   1.00 97.13 56  B 1 
ATOM 2141 C CA  . ALA B 2 56  ? 31.220  -14.467 6.212   1.00 96.73 56  B 1 
ATOM 2142 C C   . ALA B 2 56  ? 31.728  -13.019 6.345   1.00 97.25 56  B 1 
ATOM 2143 O O   . ALA B 2 56  ? 31.068  -12.167 6.931   1.00 95.41 56  B 1 
ATOM 2144 C CB  . ALA B 2 56  ? 30.655  -14.758 4.821   1.00 94.71 56  B 1 
ATOM 2145 N N   . GLN B 2 57  ? 32.909  -12.755 5.801   1.00 96.80 57  B 1 
ATOM 2146 C CA  . GLN B 2 57  ? 33.486  -11.422 5.712   1.00 96.98 57  B 1 
ATOM 2147 C C   . GLN B 2 57  ? 33.380  -10.927 4.271   1.00 96.79 57  B 1 
ATOM 2148 O O   . GLN B 2 57  ? 33.693  -11.669 3.342   1.00 94.07 57  B 1 
ATOM 2149 C CB  . GLN B 2 57  ? 34.945  -11.435 6.191   1.00 95.71 57  B 1 
ATOM 2150 C CG  . GLN B 2 57  ? 35.082  -11.788 7.684   1.00 88.59 57  B 1 
ATOM 2151 C CD  . GLN B 2 57  ? 34.447  -10.757 8.620   1.00 85.55 57  B 1 
ATOM 2152 O OE1 . GLN B 2 57  ? 34.169  -9.624  8.263   1.00 76.70 57  B 1 
ATOM 2153 N NE2 . GLN B 2 57  ? 34.188  -11.120 9.853   1.00 74.47 57  B 1 
ATOM 2154 N N   . LEU B 2 58  ? 32.940  -9.680  4.108   1.00 96.78 58  B 1 
ATOM 2155 C CA  . LEU B 2 58  ? 32.814  -9.011  2.815   1.00 96.46 58  B 1 
ATOM 2156 C C   . LEU B 2 58  ? 33.541  -7.659  2.896   1.00 96.58 58  B 1 
ATOM 2157 O O   . LEU B 2 58  ? 33.491  -6.995  3.932   1.00 94.55 58  B 1 
ATOM 2158 C CB  . LEU B 2 58  ? 31.323  -8.813  2.466   1.00 95.62 58  B 1 
ATOM 2159 C CG  . LEU B 2 58  ? 30.415  -10.051 2.563   1.00 94.46 58  B 1 
ATOM 2160 C CD1 . LEU B 2 58  ? 28.967  -9.660  2.221   1.00 89.93 58  B 1 
ATOM 2161 C CD2 . LEU B 2 58  ? 30.833  -11.169 1.627   1.00 89.46 58  B 1 
ATOM 2162 N N   . GLU B 2 59  ? 34.215  -7.236  1.809   1.00 96.55 59  B 1 
ATOM 2163 C CA  . GLU B 2 59  ? 34.964  -5.978  1.831   1.00 96.14 59  B 1 
ATOM 2164 C C   . GLU B 2 59  ? 34.076  -4.760  1.579   1.00 96.34 59  B 1 
ATOM 2165 O O   . GLU B 2 59  ? 34.092  -3.801  2.346   1.00 93.42 59  B 1 
ATOM 2166 C CB  . GLU B 2 59  ? 36.120  -5.992  0.816   1.00 94.29 59  B 1 
ATOM 2167 C CG  . GLU B 2 59  ? 37.253  -6.967  1.167   1.00 82.18 59  B 1 
ATOM 2168 C CD  . GLU B 2 59  ? 38.539  -6.672  0.379   1.00 73.40 59  B 1 
ATOM 2169 O OE1 . GLU B 2 59  ? 39.621  -7.131  0.830   1.00 65.95 59  B 1 
ATOM 2170 O OE2 . GLU B 2 59  ? 38.490  -5.951  -0.641  1.00 64.05 59  B 1 
ATOM 2171 N N   . GLN B 2 60  ? 33.302  -4.783  0.488   1.00 96.27 60  B 1 
ATOM 2172 C CA  . GLN B 2 60  ? 32.465  -3.663  0.058   1.00 96.38 60  B 1 
ATOM 2173 C C   . GLN B 2 60  ? 31.083  -4.169  -0.352  1.00 96.83 60  B 1 
ATOM 2174 O O   . GLN B 2 60  ? 30.960  -5.069  -1.177  1.00 94.79 60  B 1 
ATOM 2175 C CB  . GLN B 2 60  ? 33.135  -2.942  -1.122  1.00 94.37 60  B 1 
ATOM 2176 C CG  . GLN B 2 60  ? 34.333  -2.074  -0.708  1.00 85.22 60  B 1 
ATOM 2177 C CD  . GLN B 2 60  ? 33.948  -0.793  0.033   1.00 81.95 60  B 1 
ATOM 2178 O OE1 . GLN B 2 60  ? 32.797  -0.393  0.126   1.00 73.67 60  B 1 
ATOM 2179 N NE2 . GLN B 2 60  ? 34.909  -0.087  0.572   1.00 70.21 60  B 1 
ATOM 2180 N N   . VAL B 2 61  ? 30.055  -3.553  0.213   1.00 97.24 61  B 1 
ATOM 2181 C CA  . VAL B 2 61  ? 28.659  -3.922  -0.032  1.00 97.34 61  B 1 
ATOM 2182 C C   . VAL B 2 61  ? 27.831  -2.678  -0.286  1.00 97.54 61  B 1 
ATOM 2183 O O   . VAL B 2 61  ? 28.006  -1.656  0.381   1.00 96.46 61  B 1 
ATOM 2184 C CB  . VAL B 2 61  ? 28.097  -4.739  1.152   1.00 95.77 61  B 1 
ATOM 2185 C CG1 . VAL B 2 61  ? 26.599  -4.994  1.047   1.00 88.89 61  B 1 
ATOM 2186 C CG2 . VAL B 2 61  ? 28.783  -6.102  1.227   1.00 88.18 61  B 1 
ATOM 2187 N N   . TYR B 2 62  ? 26.887  -2.766  -1.220  1.00 97.59 62  B 1 
ATOM 2188 C CA  . TYR B 2 62  ? 25.856  -1.752  -1.429  1.00 97.72 62  B 1 
ATOM 2189 C C   . TYR B 2 62  ? 24.477  -2.378  -1.254  1.00 97.71 62  B 1 
ATOM 2190 O O   . TYR B 2 62  ? 24.097  -3.284  -1.995  1.00 96.86 62  B 1 
ATOM 2191 C CB  . TYR B 2 62  ? 26.052  -1.109  -2.802  1.00 97.49 62  B 1 
ATOM 2192 C CG  . TYR B 2 62  ? 25.153  0.076   -3.052  1.00 97.46 62  B 1 
ATOM 2193 C CD1 . TYR B 2 62  ? 23.848  -0.100  -3.541  1.00 95.34 62  B 1 
ATOM 2194 C CD2 . TYR B 2 62  ? 25.639  1.374   -2.832  1.00 95.38 62  B 1 
ATOM 2195 C CE1 . TYR B 2 62  ? 23.045  1.011   -3.841  1.00 94.71 62  B 1 
ATOM 2196 C CE2 . TYR B 2 62  ? 24.854  2.491   -3.133  1.00 94.65 62  B 1 
ATOM 2197 C CZ  . TYR B 2 62  ? 23.555  2.315   -3.648  1.00 95.70 62  B 1 
ATOM 2198 O OH  . TYR B 2 62  ? 22.802  3.403   -3.984  1.00 94.40 62  B 1 
ATOM 2199 N N   . ILE B 2 63  ? 23.713  -1.921  -0.259  1.00 97.98 63  B 1 
ATOM 2200 C CA  . ILE B 2 63  ? 22.400  -2.464  0.097   1.00 98.02 63  B 1 
ATOM 2201 C C   . ILE B 2 63  ? 21.325  -1.497  -0.368  1.00 98.06 63  B 1 
ATOM 2202 O O   . ILE B 2 63  ? 21.324  -0.319  -0.005  1.00 97.23 63  B 1 
ATOM 2203 C CB  . ILE B 2 63  ? 22.292  -2.754  1.607   1.00 97.86 63  B 1 
ATOM 2204 C CG1 . ILE B 2 63  ? 23.469  -3.629  2.100   1.00 96.09 63  B 1 
ATOM 2205 C CG2 . ILE B 2 63  ? 20.943  -3.444  1.903   1.00 96.25 63  B 1 
ATOM 2206 C CD1 . ILE B 2 63  ? 23.464  -3.901  3.604   1.00 90.50 63  B 1 
ATOM 2207 N N   . ARG B 2 64  ? 20.348  -1.987  -1.136  1.00 97.73 64  B 1 
ATOM 2208 C CA  . ARG B 2 64  ? 19.229  -1.165  -1.590  1.00 97.88 64  B 1 
ATOM 2209 C C   . ARG B 2 64  ? 18.307  -0.814  -0.418  1.00 97.80 64  B 1 
ATOM 2210 O O   . ARG B 2 64  ? 17.745  -1.702  0.219   1.00 96.46 64  B 1 
ATOM 2211 C CB  . ARG B 2 64  ? 18.485  -1.892  -2.729  1.00 97.13 64  B 1 
ATOM 2212 C CG  . ARG B 2 64  ? 17.397  -1.000  -3.351  1.00 95.31 64  B 1 
ATOM 2213 C CD  . ARG B 2 64  ? 16.689  -1.754  -4.481  1.00 93.01 64  B 1 
ATOM 2214 N NE  . ARG B 2 64  ? 15.561  -0.983  -5.049  1.00 90.40 64  B 1 
ATOM 2215 C CZ  . ARG B 2 64  ? 15.599  -0.177  -6.104  1.00 90.48 64  B 1 
ATOM 2216 N NH1 . ARG B 2 64  ? 16.673  0.048   -6.783  1.00 81.97 64  B 1 
ATOM 2217 N NH2 . ARG B 2 64  ? 14.524  0.425   -6.513  1.00 85.53 64  B 1 
ATOM 2218 N N   . GLY B 2 65  ? 18.047  0.471   -0.218  1.00 97.47 65  B 1 
ATOM 2219 C CA  . GLY B 2 65  ? 17.238  0.971   0.891   1.00 97.32 65  B 1 
ATOM 2220 C C   . GLY B 2 65  ? 15.850  0.344   1.004   1.00 97.42 65  B 1 
ATOM 2221 O O   . GLY B 2 65  ? 15.412  -0.008  2.099   1.00 96.10 65  B 1 
ATOM 2222 N N   . SER B 2 66  ? 15.159  0.092   -0.120  1.00 97.61 66  B 1 
ATOM 2223 C CA  . SER B 2 66  ? 13.846  -0.562  -0.125  1.00 97.41 66  B 1 
ATOM 2224 C C   . SER B 2 66  ? 13.850  -2.021  0.356   1.00 97.31 66  B 1 
ATOM 2225 O O   . SER B 2 66  ? 12.782  -2.590  0.576   1.00 95.33 66  B 1 
ATOM 2226 C CB  . SER B 2 66  ? 13.217  -0.488  -1.517  1.00 96.09 66  B 1 
ATOM 2227 O OG  . SER B 2 66  ? 13.967  -1.225  -2.460  1.00 86.98 66  B 1 
ATOM 2228 N N   . LYS B 2 67  ? 15.020  -2.629  0.507   1.00 97.90 67  B 1 
ATOM 2229 C CA  . LYS B 2 67  ? 15.205  -4.002  0.992   1.00 97.80 67  B 1 
ATOM 2230 C C   . LYS B 2 67  ? 15.730  -4.056  2.428   1.00 97.99 67  B 1 
ATOM 2231 O O   . LYS B 2 67  ? 15.926  -5.146  2.955   1.00 95.97 67  B 1 
ATOM 2232 C CB  . LYS B 2 67  ? 16.122  -4.772  0.028   1.00 97.02 67  B 1 
ATOM 2233 C CG  . LYS B 2 67  ? 15.632  -4.794  -1.432  1.00 94.58 67  B 1 
ATOM 2234 C CD  . LYS B 2 67  ? 14.243  -5.406  -1.589  1.00 90.28 67  B 1 
ATOM 2235 C CE  . LYS B 2 67  ? 13.884  -5.441  -3.079  1.00 86.36 67  B 1 
ATOM 2236 N NZ  . LYS B 2 67  ? 12.578  -6.089  -3.323  1.00 77.15 67  B 1 
ATOM 2237 N N   . ILE B 2 68  ? 15.923  -2.912  3.061   1.00 97.99 68  B 1 
ATOM 2238 C CA  . ILE B 2 68  ? 16.293  -2.815  4.472   1.00 98.08 68  B 1 
ATOM 2239 C C   . ILE B 2 68  ? 15.032  -2.950  5.331   1.00 98.07 68  B 1 
ATOM 2240 O O   . ILE B 2 68  ? 14.011  -2.325  5.053   1.00 96.97 68  B 1 
ATOM 2241 C CB  . ILE B 2 68  ? 17.069  -1.510  4.740   1.00 97.70 68  B 1 
ATOM 2242 C CG1 . ILE B 2 68  ? 18.379  -1.506  3.920   1.00 96.10 68  B 1 
ATOM 2243 C CG2 . ILE B 2 68  ? 17.356  -1.336  6.236   1.00 96.19 68  B 1 
ATOM 2244 C CD1 . ILE B 2 68  ? 19.188  -0.212  4.018   1.00 92.26 68  B 1 
ATOM 2245 N N   . ARG B 2 69  ? 15.102  -3.783  6.375   1.00 97.96 69  B 1 
ATOM 2246 C CA  . ARG B 2 69  ? 14.065  -3.875  7.401   1.00 97.60 69  B 1 
ATOM 2247 C C   . ARG B 2 69  ? 14.294  -2.817  8.474   1.00 97.64 69  B 1 
ATOM 2248 O O   . ARG B 2 69  ? 13.404  -2.008  8.724   1.00 96.66 69  B 1 
ATOM 2249 C CB  . ARG B 2 69  ? 14.030  -5.311  7.971   1.00 96.40 69  B 1 
ATOM 2250 C CG  . ARG B 2 69  ? 12.884  -5.478  8.982   1.00 90.48 69  B 1 
ATOM 2251 C CD  . ARG B 2 69  ? 12.811  -6.917  9.494   1.00 89.79 69  B 1 
ATOM 2252 N NE  . ARG B 2 69  ? 12.364  -7.874  8.463   1.00 85.29 69  B 1 
ATOM 2253 C CZ  . ARG B 2 69  ? 12.875  -9.051  8.181   1.00 81.41 69  B 1 
ATOM 2254 N NH1 . ARG B 2 69  ? 13.893  -9.545  8.807   1.00 72.72 69  B 1 
ATOM 2255 N NH2 . ARG B 2 69  ? 12.354  -9.776  7.240   1.00 76.10 69  B 1 
ATOM 2256 N N   . PHE B 2 70  ? 15.477  -2.815  9.060   1.00 97.91 70  B 1 
ATOM 2257 C CA  . PHE B 2 70  ? 15.907  -1.805  10.022  1.00 98.19 70  B 1 
ATOM 2258 C C   . PHE B 2 70  ? 17.431  -1.683  10.053  1.00 98.25 70  B 1 
ATOM 2259 O O   . PHE B 2 70  ? 18.148  -2.575  9.591   1.00 97.47 70  B 1 
ATOM 2260 C CB  . PHE B 2 70  ? 15.346  -2.119  11.416  1.00 97.80 70  B 1 
ATOM 2261 C CG  . PHE B 2 70  ? 15.866  -3.397  12.029  1.00 98.01 70  B 1 
ATOM 2262 C CD1 . PHE B 2 70  ? 15.164  -4.604  11.844  1.00 96.48 70  B 1 
ATOM 2263 C CD2 . PHE B 2 70  ? 17.033  -3.400  12.798  1.00 96.10 70  B 1 
ATOM 2264 C CE1 . PHE B 2 70  ? 15.622  -5.788  12.431  1.00 95.26 70  B 1 
ATOM 2265 C CE2 . PHE B 2 70  ? 17.502  -4.586  13.392  1.00 95.27 70  B 1 
ATOM 2266 C CZ  . PHE B 2 70  ? 16.792  -5.783  13.209  1.00 95.81 70  B 1 
ATOM 2267 N N   . LEU B 2 71  ? 17.904  -0.583  10.618  1.00 98.01 71  B 1 
ATOM 2268 C CA  . LEU B 2 71  ? 19.306  -0.326  10.917  1.00 98.04 71  B 1 
ATOM 2269 C C   . LEU B 2 71  ? 19.472  -0.167  12.429  1.00 98.23 71  B 1 
ATOM 2270 O O   . LEU B 2 71  ? 18.649  0.473   13.070  1.00 97.18 71  B 1 
ATOM 2271 C CB  . LEU B 2 71  ? 19.761  0.938   10.182  1.00 97.23 71  B 1 
ATOM 2272 C CG  . LEU B 2 71  ? 19.841  0.760   8.655   1.00 94.14 71  B 1 
ATOM 2273 C CD1 . LEU B 2 71  ? 19.720  2.104   7.939   1.00 86.95 71  B 1 
ATOM 2274 C CD2 . LEU B 2 71  ? 21.180  0.143   8.245   1.00 86.51 71  B 1 
ATOM 2275 N N   . ILE B 2 72  ? 20.553  -0.722  12.977  1.00 98.09 72  B 1 
ATOM 2276 C CA  . ILE B 2 72  ? 21.021  -0.434  14.337  1.00 98.07 72  B 1 
ATOM 2277 C C   . ILE B 2 72  ? 22.149  0.579   14.214  1.00 98.08 72  B 1 
ATOM 2278 O O   . ILE B 2 72  ? 23.152  0.306   13.551  1.00 97.01 72  B 1 
ATOM 2279 C CB  . ILE B 2 72  ? 21.466  -1.701  15.084  1.00 97.58 72  B 1 
ATOM 2280 C CG1 . ILE B 2 72  ? 20.388  -2.811  15.025  1.00 95.52 72  B 1 
ATOM 2281 C CG2 . ILE B 2 72  ? 21.820  -1.340  16.537  1.00 95.83 72  B 1 
ATOM 2282 C CD1 . ILE B 2 72  ? 20.841  -4.154  15.614  1.00 90.01 72  B 1 
ATOM 2283 N N   . LEU B 2 73  ? 21.953  1.748   14.815  1.00 97.34 73  B 1 
ATOM 2284 C CA  . LEU B 2 73  ? 22.874  2.878   14.766  1.00 97.22 73  B 1 
ATOM 2285 C C   . LEU B 2 73  ? 23.671  2.967   16.072  1.00 97.08 73  B 1 
ATOM 2286 O O   . LEU B 2 73  ? 23.226  2.432   17.096  1.00 94.84 73  B 1 
ATOM 2287 C CB  . LEU B 2 73  ? 22.084  4.163   14.482  1.00 96.44 73  B 1 
ATOM 2288 C CG  . LEU B 2 73  ? 21.183  4.142   13.237  1.00 95.96 73  B 1 
ATOM 2289 C CD1 . LEU B 2 73  ? 20.523  5.503   13.054  1.00 93.05 73  B 1 
ATOM 2290 C CD2 . LEU B 2 73  ? 21.957  3.804   11.952  1.00 92.42 73  B 1 
ATOM 2291 N N   . PRO B 2 74  ? 24.830  3.665   16.091  1.00 96.75 74  B 1 
ATOM 2292 C CA  . PRO B 2 74  ? 25.577  3.890   17.318  1.00 96.06 74  B 1 
ATOM 2293 C C   . PRO B 2 74  ? 24.746  4.651   18.357  1.00 95.88 74  B 1 
ATOM 2294 O O   . PRO B 2 74  ? 24.180  5.700   18.071  1.00 93.59 74  B 1 
ATOM 2295 C CB  . PRO B 2 74  ? 26.816  4.685   16.914  1.00 94.49 74  B 1 
ATOM 2296 C CG  . PRO B 2 74  ? 26.985  4.375   15.427  1.00 91.88 74  B 1 
ATOM 2297 C CD  . PRO B 2 74  ? 25.552  4.206   14.949  1.00 95.09 74  B 1 
ATOM 2298 N N   . ASP B 2 75  ? 24.753  4.173   19.609  1.00 94.80 75  B 1 
ATOM 2299 C CA  . ASP B 2 75  ? 23.990  4.786   20.697  1.00 94.28 75  B 1 
ATOM 2300 C C   . ASP B 2 75  ? 24.369  6.246   20.987  1.00 94.00 75  B 1 
ATOM 2301 O O   . ASP B 2 75  ? 23.548  7.006   21.514  1.00 88.99 75  B 1 
ATOM 2302 C CB  . ASP B 2 75  ? 24.166  3.968   21.985  1.00 91.88 75  B 1 
ATOM 2303 C CG  . ASP B 2 75  ? 23.263  2.746   22.048  1.00 84.02 75  B 1 
ATOM 2304 O OD1 . ASP B 2 75  ? 22.144  2.809   21.497  1.00 75.41 75  B 1 
ATOM 2305 O OD2 . ASP B 2 75  ? 23.684  1.773   22.710  1.00 74.54 75  B 1 
ATOM 2306 N N   . MET B 2 76  ? 25.564  6.678   20.622  1.00 94.48 76  B 1 
ATOM 2307 C CA  . MET B 2 76  ? 25.986  8.070   20.767  1.00 93.64 76  B 1 
ATOM 2308 C C   . MET B 2 76  ? 25.078  9.050   20.009  1.00 94.00 76  B 1 
ATOM 2309 O O   . MET B 2 76  ? 24.879  10.182  20.449  1.00 90.74 76  B 1 
ATOM 2310 C CB  . MET B 2 76  ? 27.451  8.228   20.344  1.00 91.03 76  B 1 
ATOM 2311 C CG  . MET B 2 76  ? 27.726  7.894   18.877  1.00 81.43 76  B 1 
ATOM 2312 S SD  . MET B 2 76  ? 29.452  8.152   18.362  1.00 74.49 76  B 1 
ATOM 2313 C CE  . MET B 2 76  ? 30.289  6.841   19.253  1.00 64.35 76  B 1 
ATOM 2314 N N   . LEU B 2 77  ? 24.442  8.598   18.920  1.00 93.28 77  B 1 
ATOM 2315 C CA  . LEU B 2 77  ? 23.528  9.414   18.120  1.00 93.03 77  B 1 
ATOM 2316 C C   . LEU B 2 77  ? 22.189  9.685   18.816  1.00 92.56 77  B 1 
ATOM 2317 O O   . LEU B 2 77  ? 21.450  10.568  18.391  1.00 88.83 77  B 1 
ATOM 2318 C CB  . LEU B 2 77  ? 23.314  8.757   16.751  1.00 92.22 77  B 1 
ATOM 2319 C CG  . LEU B 2 77  ? 24.584  8.638   15.884  1.00 91.76 77  B 1 
ATOM 2320 C CD1 . LEU B 2 77  ? 24.222  7.942   14.581  1.00 86.50 77  B 1 
ATOM 2321 C CD2 . LEU B 2 77  ? 25.193  10.001  15.560  1.00 85.75 77  B 1 
ATOM 2322 N N   . LYS B 2 78  ? 21.877  9.012   19.933  1.00 92.50 78  B 1 
ATOM 2323 C CA  . LYS B 2 78  ? 20.681  9.308   20.730  1.00 91.31 78  B 1 
ATOM 2324 C C   . LYS B 2 78  ? 20.635  10.749  21.234  1.00 90.72 78  B 1 
ATOM 2325 O O   . LYS B 2 78  ? 19.561  11.306  21.472  1.00 86.08 78  B 1 
ATOM 2326 C CB  . LYS B 2 78  ? 20.549  8.288   21.871  1.00 88.35 78  B 1 
ATOM 2327 C CG  . LYS B 2 78  ? 21.509  8.514   23.063  1.00 81.33 78  B 1 
ATOM 2328 C CD  . LYS B 2 78  ? 21.474  7.296   23.984  1.00 80.92 78  B 1 
ATOM 2329 C CE  . LYS B 2 78  ? 22.420  7.400   25.161  1.00 71.82 78  B 1 
ATOM 2330 N NZ  . LYS B 2 78  ? 22.338  6.154   25.990  1.00 65.59 78  B 1 
ATOM 2331 N N   . ASN B 2 79  ? 21.808  11.372  21.363  1.00 90.52 79  B 1 
ATOM 2332 C CA  . ASN B 2 79  ? 21.978  12.746  21.809  1.00 89.43 79  B 1 
ATOM 2333 C C   . ASN B 2 79  ? 22.067  13.754  20.656  1.00 89.32 79  B 1 
ATOM 2334 O O   . ASN B 2 79  ? 22.248  14.953  20.913  1.00 83.77 79  B 1 
ATOM 2335 C CB  . ASN B 2 79  ? 23.179  12.802  22.758  1.00 86.89 79  B 1 
ATOM 2336 C CG  . ASN B 2 79  ? 22.907  12.052  24.051  1.00 83.85 79  B 1 
ATOM 2337 O OD1 . ASN B 2 79  ? 21.815  12.075  24.585  1.00 72.89 79  B 1 
ATOM 2338 N ND2 . ASN B 2 79  ? 23.905  11.379  24.591  1.00 73.41 79  B 1 
ATOM 2339 N N   . ALA B 2 80  ? 21.926  13.317  19.417  1.00 88.42 80  B 1 
ATOM 2340 C CA  . ALA B 2 80  ? 22.005  14.171  18.244  1.00 87.56 80  B 1 
ATOM 2341 C C   . ALA B 2 80  ? 21.016  15.352  18.335  1.00 87.75 80  B 1 
ATOM 2342 O O   . ALA B 2 80  ? 19.858  15.191  18.740  1.00 82.90 80  B 1 
ATOM 2343 C CB  . ALA B 2 80  ? 21.767  13.339  16.977  1.00 84.32 80  B 1 
ATOM 2344 N N   . PRO B 2 81  ? 21.429  16.569  17.923  1.00 87.13 81  B 1 
ATOM 2345 C CA  . PRO B 2 81  ? 20.602  17.767  18.042  1.00 85.22 81  B 1 
ATOM 2346 C C   . PRO B 2 81  ? 19.277  17.652  17.273  1.00 84.81 81  B 1 
ATOM 2347 O O   . PRO B 2 81  ? 18.259  18.215  17.687  1.00 78.06 81  B 1 
ATOM 2348 C CB  . PRO B 2 81  ? 21.484  18.912  17.528  1.00 82.22 81  B 1 
ATOM 2349 C CG  . PRO B 2 81  ? 22.510  18.218  16.628  1.00 81.75 81  B 1 
ATOM 2350 C CD  . PRO B 2 81  ? 22.701  16.873  17.311  1.00 84.57 81  B 1 
ATOM 2351 N N   . MET B 2 82  ? 19.256  16.868  16.200  1.00 85.36 82  B 1 
ATOM 2352 C CA  . MET B 2 82  ? 18.061  16.610  15.398  1.00 84.11 82  B 1 
ATOM 2353 C C   . MET B 2 82  ? 16.948  15.935  16.202  1.00 84.58 82  B 1 
ATOM 2354 O O   . MET B 2 82  ? 15.770  16.270  16.047  1.00 79.12 82  B 1 
ATOM 2355 C CB  . MET B 2 82  ? 18.436  15.718  14.210  1.00 80.44 82  B 1 
ATOM 2356 C CG  . MET B 2 82  ? 19.539  16.333  13.348  1.00 76.70 82  B 1 
ATOM 2357 S SD  . MET B 2 82  ? 19.939  15.299  11.942  1.00 71.11 82  B 1 
ATOM 2358 C CE  . MET B 2 82  ? 21.369  16.187  11.316  1.00 61.44 82  B 1 
ATOM 2359 N N   . LEU B 2 83  ? 17.296  15.007  17.104  1.00 85.28 83  B 1 
ATOM 2360 C CA  . LEU B 2 83  ? 16.344  14.311  17.963  1.00 82.71 83  B 1 
ATOM 2361 C C   . LEU B 2 83  ? 15.789  15.228  19.057  1.00 81.57 83  B 1 
ATOM 2362 O O   . LEU B 2 83  ? 14.598  15.194  19.360  1.00 73.79 83  B 1 
ATOM 2363 C CB  . LEU B 2 83  ? 17.008  13.058  18.566  1.00 78.55 83  B 1 
ATOM 2364 C CG  . LEU B 2 83  ? 17.385  11.978  17.536  1.00 81.34 83  B 1 
ATOM 2365 C CD1 . LEU B 2 83  ? 18.048  10.800  18.255  1.00 74.11 83  B 1 
ATOM 2366 C CD2 . LEU B 2 83  ? 16.163  11.443  16.782  1.00 72.36 83  B 1 
ATOM 2367 N N   . LYS B 2 84  ? 16.631  16.116  19.611  1.00 80.52 84  B 1 
ATOM 2368 C CA  . LYS B 2 84  ? 16.195  17.132  20.590  1.00 76.95 84  B 1 
ATOM 2369 C C   . LYS B 2 84  ? 15.243  18.157  19.959  1.00 75.47 84  B 1 
ATOM 2370 O O   . LYS B 2 84  ? 14.290  18.592  20.600  1.00 66.04 84  B 1 
ATOM 2371 C CB  . LYS B 2 84  ? 17.421  17.820  21.219  1.00 70.16 84  B 1 
ATOM 2372 C CG  . LYS B 2 84  ? 18.251  16.856  22.086  1.00 64.50 84  B 1 
ATOM 2373 C CD  . LYS B 2 84  ? 19.448  17.559  22.727  1.00 57.22 84  B 1 
ATOM 2374 C CE  . LYS B 2 84  ? 20.244  16.554  23.562  1.00 51.33 84  B 1 
ATOM 2375 N NZ  . LYS B 2 84  ? 21.516  17.104  24.115  1.00 46.09 84  B 1 
ATOM 2376 N N   . SER B 2 85  ? 15.439  18.510  18.701  1.00 74.33 85  B 1 
ATOM 2377 C CA  . SER B 2 85  ? 14.606  19.496  17.989  1.00 71.08 85  B 1 
ATOM 2378 C C   . SER B 2 85  ? 13.138  19.071  17.864  1.00 72.32 85  B 1 
ATOM 2379 O O   . SER B 2 85  ? 12.248  19.921  17.944  1.00 64.26 85  B 1 
ATOM 2380 C CB  . SER B 2 85  ? 15.185  19.758  16.603  1.00 61.07 85  B 1 
ATOM 2381 O OG  . SER B 2 85  ? 14.436  20.751  15.925  1.00 54.45 85  B 1 
ATOM 2382 N N   . MET B 2 86  ? 12.857  17.771  17.695  1.00 76.40 86  B 1 
ATOM 2383 C CA  . MET B 2 86  ? 11.468  17.285  17.651  1.00 75.24 86  B 1 
ATOM 2384 C C   . MET B 2 86  ? 10.722  17.537  18.964  1.00 74.52 86  B 1 
ATOM 2385 O O   . MET B 2 86  ? 9.562   17.934  18.928  1.00 67.88 86  B 1 
ATOM 2386 C CB  . MET B 2 86  ? 11.419  15.797  17.297  1.00 71.59 86  B 1 
ATOM 2387 C CG  . MET B 2 86  ? 11.364  15.574  15.782  1.00 71.49 86  B 1 
ATOM 2388 S SD  . MET B 2 86  ? 10.232  14.261  15.308  1.00 66.62 86  B 1 
ATOM 2389 C CE  . MET B 2 86  ? 10.193  14.465  13.533  1.00 61.73 86  B 1 
ATOM 2390 N N   . LYS B 2 87  ? 11.392  17.376  20.112  1.00 67.52 87  B 1 
ATOM 2391 C CA  . LYS B 2 87  ? 10.814  17.647  21.430  1.00 64.88 87  B 1 
ATOM 2392 C C   . LYS B 2 87  ? 10.435  19.127  21.580  1.00 64.69 87  B 1 
ATOM 2393 O O   . LYS B 2 87  ? 9.314   19.446  21.980  1.00 57.92 87  B 1 
ATOM 2394 C CB  . LYS B 2 87  ? 11.798  17.186  22.518  1.00 58.16 87  B 1 
ATOM 2395 C CG  . LYS B 2 87  ? 11.148  17.040  23.893  1.00 53.04 87  B 1 
ATOM 2396 C CD  . LYS B 2 87  ? 12.160  16.459  24.900  1.00 48.66 87  B 1 
ATOM 2397 C CE  . LYS B 2 87  ? 11.514  16.157  26.255  1.00 44.40 87  B 1 
ATOM 2398 N NZ  . LYS B 2 87  ? 12.349  15.265  27.089  1.00 40.42 87  B 1 
ATOM 2399 N N   . ASN B 2 88  ? 11.327  20.030  21.186  1.00 63.88 88  B 1 
ATOM 2400 C CA  . ASN B 2 88  ? 11.091  21.467  21.287  1.00 61.14 88  B 1 
ATOM 2401 C C   . ASN B 2 88  ? 9.958   21.965  20.381  1.00 60.11 88  B 1 
ATOM 2402 O O   . ASN B 2 88  ? 9.254   22.895  20.756  1.00 52.23 88  B 1 
ATOM 2403 C CB  . ASN B 2 88  ? 12.390  22.240  21.010  1.00 52.74 88  B 1 
ATOM 2404 C CG  . ASN B 2 88  ? 13.218  22.468  22.262  1.00 47.20 88  B 1 
ATOM 2405 O OD1 . ASN B 2 88  ? 12.874  22.067  23.353  1.00 41.61 88  B 1 
ATOM 2406 N ND2 . ASN B 2 88  ? 14.339  23.142  22.134  1.00 42.04 88  B 1 
ATOM 2407 N N   . LYS B 2 89  ? 9.737   21.374  19.218  1.00 62.07 89  B 1 
ATOM 2408 C CA  . LYS B 2 89  ? 8.595   21.759  18.378  1.00 60.44 89  B 1 
ATOM 2409 C C   . LYS B 2 89  ? 7.252   21.550  19.071  1.00 59.99 89  B 1 
ATOM 2410 O O   . LYS B 2 89  ? 6.323   22.301  18.797  1.00 53.34 89  B 1 
ATOM 2411 C CB  . LYS B 2 89  ? 8.622   21.026  17.034  1.00 54.58 89  B 1 
ATOM 2412 C CG  . LYS B 2 89  ? 9.374   21.841  15.986  1.00 50.04 89  B 1 
ATOM 2413 C CD  . LYS B 2 89  ? 9.285   21.170  14.620  1.00 46.33 89  B 1 
ATOM 2414 C CE  . LYS B 2 89  ? 9.967   22.046  13.572  1.00 42.42 89  B 1 
ATOM 2415 N NZ  . LYS B 2 89  ? 9.967   21.427  12.232  1.00 38.94 89  B 1 
ATOM 2416 N N   . ASN B 2 90  ? 7.151   20.570  19.949  1.00 57.24 90  B 1 
ATOM 2417 C CA  . ASN B 2 90  ? 5.920   20.332  20.698  1.00 54.98 90  B 1 
ATOM 2418 C C   . ASN B 2 90  ? 5.695   21.388  21.802  1.00 55.31 90  B 1 
ATOM 2419 O O   . ASN B 2 90  ? 4.588   21.890  21.959  1.00 49.21 90  B 1 
ATOM 2420 C CB  . ASN B 2 90  ? 5.931   18.888  21.243  1.00 48.45 90  B 1 
ATOM 2421 C CG  . ASN B 2 90  ? 4.645   18.135  20.951  1.00 42.24 90  B 1 
ATOM 2422 O OD1 . ASN B 2 90  ? 3.783   18.561  20.199  1.00 39.49 90  B 1 
ATOM 2423 N ND2 . ASN B 2 90  ? 4.486   16.952  21.518  1.00 39.57 90  B 1 
ATOM 2424 N N   . GLN B 2 91  ? 6.747   21.787  22.522  1.00 49.05 91  B 1 
ATOM 2425 C CA  . GLN B 2 91  ? 6.646   22.838  23.554  1.00 47.09 91  B 1 
ATOM 2426 C C   . GLN B 2 91  ? 6.598   24.263  22.981  1.00 47.36 91  B 1 
ATOM 2427 O O   . GLN B 2 91  ? 5.927   25.146  23.514  1.00 42.79 91  B 1 
ATOM 2428 C CB  . GLN B 2 91  ? 7.819   22.709  24.539  1.00 40.93 91  B 1 
ATOM 2429 C CG  . GLN B 2 91  ? 7.631   21.557  25.550  1.00 37.16 91  B 1 
ATOM 2430 C CD  . GLN B 2 91  ? 8.746   21.538  26.596  1.00 32.41 91  B 1 
ATOM 2431 O OE1 . GLN B 2 91  ? 9.811   22.099  26.423  1.00 31.86 91  B 1 
ATOM 2432 N NE2 . GLN B 2 91  ? 8.540   20.889  27.718  1.00 31.70 91  B 1 
ATOM 2433 N N   . GLY B 2 92  ? 7.332   24.520  21.921  1.00 42.39 92  B 1 
ATOM 2434 C CA  . GLY B 2 92  ? 7.667   25.868  21.458  1.00 40.52 92  B 1 
ATOM 2435 C C   . GLY B 2 92  ? 6.536   26.705  20.862  1.00 41.03 92  B 1 
ATOM 2436 O O   . GLY B 2 92  ? 6.791   27.834  20.452  1.00 38.06 92  B 1 
ATOM 2437 N N   . SER B 2 93  ? 5.302   26.230  20.807  1.00 41.53 93  B 1 
ATOM 2438 C CA  . SER B 2 93  ? 4.192   27.051  20.298  1.00 39.49 93  B 1 
ATOM 2439 C C   . SER B 2 93  ? 3.885   28.278  21.163  1.00 39.01 93  B 1 
ATOM 2440 O O   . SER B 2 93  ? 3.342   29.261  20.662  1.00 37.05 93  B 1 
ATOM 2441 C CB  . SER B 2 93  ? 2.933   26.196  20.137  1.00 35.48 93  B 1 
ATOM 2442 O OG  . SER B 2 93  ? 2.440   25.782  21.395  1.00 33.22 93  B 1 
ATOM 2443 N N   . GLY B 2 94  ? 4.226   28.252  22.444  1.00 33.51 94  B 1 
ATOM 2444 C CA  . GLY B 2 94  ? 3.933   29.346  23.365  1.00 30.75 94  B 1 
ATOM 2445 C C   . GLY B 2 94  ? 4.856   30.562  23.266  1.00 30.62 94  B 1 
ATOM 2446 O O   . GLY B 2 94  ? 4.418   31.700  23.426  1.00 28.70 94  B 1 
ATOM 2447 N N   . ALA B 2 95  ? 6.146   30.360  23.001  1.00 37.03 95  B 1 
ATOM 2448 C CA  . ALA B 2 95  ? 7.158   31.407  23.190  1.00 36.15 95  B 1 
ATOM 2449 C C   . ALA B 2 95  ? 7.135   32.545  22.151  1.00 36.54 95  B 1 
ATOM 2450 O O   . ALA B 2 95  ? 7.752   33.590  22.354  1.00 35.21 95  B 1 
ATOM 2451 C CB  . ALA B 2 95  ? 8.533   30.729  23.257  1.00 32.30 95  B 1 
ATOM 2452 N N   . GLY B 2 96  ? 6.446   32.376  21.055  1.00 39.96 96  B 1 
ATOM 2453 C CA  . GLY B 2 96  ? 6.459   33.345  19.955  1.00 39.83 96  B 1 
ATOM 2454 C C   . GLY B 2 96  ? 5.946   34.750  20.296  1.00 40.32 96  B 1 
ATOM 2455 O O   . GLY B 2 96  ? 6.315   35.716  19.644  1.00 37.53 96  B 1 
ATOM 2456 N N   . ARG B 2 97  ? 5.138   34.882  21.334  1.00 45.16 97  B 1 
ATOM 2457 C CA  . ARG B 2 97  ? 4.606   36.192  21.753  1.00 46.93 97  B 1 
ATOM 2458 C C   . ARG B 2 97  ? 5.673   37.117  22.349  1.00 47.34 97  B 1 
ATOM 2459 O O   . ARG B 2 97  ? 5.531   38.330  22.234  1.00 42.77 97  B 1 
ATOM 2460 C CB  . ARG B 2 97  ? 3.431   36.021  22.729  1.00 42.00 97  B 1 
ATOM 2461 C CG  . ARG B 2 97  ? 2.097   35.848  21.996  1.00 38.95 97  B 1 
ATOM 2462 C CD  . ARG B 2 97  ? 0.940   35.789  23.004  1.00 36.46 97  B 1 
ATOM 2463 N NE  . ARG B 2 97  ? -0.378  35.839  22.336  1.00 34.09 97  B 1 
ATOM 2464 C CZ  . ARG B 2 97  ? -1.568  35.710  22.939  1.00 31.31 97  B 1 
ATOM 2465 N NH1 . ARG B 2 97  ? -1.660  35.498  24.218  1.00 28.72 97  B 1 
ATOM 2466 N NH2 . ARG B 2 97  ? -2.664  35.801  22.251  1.00 30.13 97  B 1 
ATOM 2467 N N   . GLY B 2 98  ? 6.709   36.594  22.975  1.00 47.38 98  B 1 
ATOM 2468 C CA  . GLY B 2 98  ? 7.623   37.405  23.771  1.00 47.77 98  B 1 
ATOM 2469 C C   . GLY B 2 98  ? 8.411   38.452  22.979  1.00 48.92 98  B 1 
ATOM 2470 O O   . GLY B 2 98  ? 8.443   39.621  23.355  1.00 45.89 98  B 1 
ATOM 2471 N N   . LYS B 2 99  ? 9.002   38.079  21.853  1.00 52.34 99  B 1 
ATOM 2472 C CA  . LYS B 2 99  ? 9.845   39.009  21.083  1.00 55.38 99  B 1 
ATOM 2473 C C   . LYS B 2 99  ? 9.085   40.223  20.544  1.00 56.42 99  B 1 
ATOM 2474 O O   . LYS B 2 99  ? 9.641   41.315  20.469  1.00 52.06 99  B 1 
ATOM 2475 C CB  . LYS B 2 99  ? 10.584  38.287  19.940  1.00 50.62 99  B 1 
ATOM 2476 C CG  . LYS B 2 99  ? 11.907  37.665  20.412  1.00 47.78 99  B 1 
ATOM 2477 C CD  . LYS B 2 99  ? 12.741  37.141  19.235  1.00 45.21 99  B 1 
ATOM 2478 C CE  . LYS B 2 99  ? 14.111  36.626  19.719  1.00 39.74 99  B 1 
ATOM 2479 N NZ  . LYS B 2 99  ? 14.972  36.154  18.620  1.00 37.17 99  B 1 
ATOM 2480 N N   . ALA B 2 100 ? 7.828   40.043  20.174  1.00 48.85 100 B 1 
ATOM 2481 C CA  . ALA B 2 100 ? 7.024   41.158  19.674  1.00 51.85 100 B 1 
ATOM 2482 C C   . ALA B 2 100 ? 6.739   42.212  20.756  1.00 52.57 100 B 1 
ATOM 2483 O O   . ALA B 2 100 ? 6.618   43.400  20.445  1.00 50.09 100 B 1 
ATOM 2484 C CB  . ALA B 2 100 ? 5.726   40.596  19.086  1.00 48.81 100 B 1 
ATOM 2485 N N   . ALA B 2 101 ? 6.646   41.781  22.022  1.00 47.57 101 B 1 
ATOM 2486 C CA  . ALA B 2 101 ? 6.399   42.693  23.134  1.00 49.09 101 B 1 
ATOM 2487 C C   . ALA B 2 101 ? 7.598   43.610  23.404  1.00 49.21 101 B 1 
ATOM 2488 O O   . ALA B 2 101 ? 7.425   44.821  23.561  1.00 48.78 101 B 1 
ATOM 2489 C CB  . ALA B 2 101 ? 6.007   41.872  24.367  1.00 46.81 101 B 1 
ATOM 2490 N N   . ILE B 2 102 ? 8.824   43.066  23.398  1.00 55.46 102 B 1 
ATOM 2491 C CA  . ILE B 2 102 ? 10.041  43.837  23.677  1.00 58.55 102 B 1 
ATOM 2492 C C   . ILE B 2 102 ? 10.255  44.944  22.632  1.00 60.11 102 B 1 
ATOM 2493 O O   . ILE B 2 102 ? 10.534  46.087  22.990  1.00 58.10 102 B 1 
ATOM 2494 C CB  . ILE B 2 102 ? 11.265  42.902  23.783  1.00 54.88 102 B 1 
ATOM 2495 C CG1 . ILE B 2 102 ? 11.074  41.891  24.943  1.00 52.51 102 B 1 
ATOM 2496 C CG2 . ILE B 2 102 ? 12.551  43.725  24.002  1.00 51.75 102 B 1 
ATOM 2497 C CD1 . ILE B 2 102 ? 12.158  40.808  25.013  1.00 48.63 102 B 1 
ATOM 2498 N N   . LEU B 2 103 ? 10.071  44.629  21.364  1.00 55.28 103 B 1 
ATOM 2499 C CA  . LEU B 2 103 ? 10.204  45.624  20.294  1.00 56.51 103 B 1 
ATOM 2500 C C   . LEU B 2 103 ? 9.184   46.762  20.427  1.00 56.98 103 B 1 
ATOM 2501 O O   . LEU B 2 103 ? 9.545   47.929  20.245  1.00 54.56 103 B 1 
ATOM 2502 C CB  . LEU B 2 103 ? 10.089  44.929  18.928  1.00 53.41 103 B 1 
ATOM 2503 C CG  . LEU B 2 103 ? 11.459  44.501  18.387  1.00 51.69 103 B 1 
ATOM 2504 C CD1 . LEU B 2 103 ? 11.289  43.399  17.330  1.00 48.56 103 B 1 
ATOM 2505 C CD2 . LEU B 2 103 ? 12.192  45.673  17.723  1.00 52.11 103 B 1 
ATOM 2506 N N   . LYS B 2 104 ? 7.949   46.456  20.797  1.00 57.40 104 B 1 
ATOM 2507 C CA  . LYS B 2 104 ? 6.954   47.510  21.037  1.00 57.78 104 B 1 
ATOM 2508 C C   . LYS B 2 104 ? 7.338   48.413  22.214  1.00 57.50 104 B 1 
ATOM 2509 O O   . LYS B 2 104 ? 7.143   49.629  22.121  1.00 55.03 104 B 1 
ATOM 2510 C CB  . LYS B 2 104 ? 5.549   46.927  21.260  1.00 54.38 104 B 1 
ATOM 2511 C CG  . LYS B 2 104 ? 4.741   46.915  19.956  1.00 51.82 104 B 1 
ATOM 2512 C CD  . LYS B 2 104 ? 3.291   46.496  20.216  1.00 48.54 104 B 1 
ATOM 2513 C CE  . LYS B 2 104 ? 2.462   46.628  18.930  1.00 44.19 104 B 1 
ATOM 2514 N NZ  . LYS B 2 104 ? 1.035   46.304  19.157  1.00 40.15 104 B 1 
ATOM 2515 N N   . ALA B 2 105 ? 7.883   47.864  23.288  1.00 57.96 105 B 1 
ATOM 2516 C CA  . ALA B 2 105 ? 8.284   48.640  24.454  1.00 59.26 105 B 1 
ATOM 2517 C C   . ALA B 2 105 ? 9.412   49.636  24.122  1.00 58.96 105 B 1 
ATOM 2518 O O   . ALA B 2 105 ? 9.328   50.807  24.497  1.00 57.94 105 B 1 
ATOM 2519 C CB  . ALA B 2 105 ? 8.673   47.683  25.577  1.00 58.02 105 B 1 
ATOM 2520 N N   . GLN B 2 106 ? 10.416  49.209  23.357  1.00 55.44 106 B 1 
ATOM 2521 C CA  . GLN B 2 106 ? 11.513  50.107  22.970  1.00 57.73 106 B 1 
ATOM 2522 C C   . GLN B 2 106 ? 11.051  51.271  22.080  1.00 57.77 106 B 1 
ATOM 2523 O O   . GLN B 2 106 ? 11.532  52.397  22.256  1.00 54.69 106 B 1 
ATOM 2524 C CB  . GLN B 2 106 ? 12.620  49.327  22.252  1.00 53.60 106 B 1 
ATOM 2525 C CG  . GLN B 2 106 ? 13.558  48.613  23.234  1.00 50.86 106 B 1 
ATOM 2526 C CD  . GLN B 2 106 ? 14.762  47.982  22.521  1.00 46.98 106 B 1 
ATOM 2527 O OE1 . GLN B 2 106 ? 14.798  47.815  21.316  1.00 44.66 106 B 1 
ATOM 2528 N NE2 . GLN B 2 106 ? 15.797  47.619  23.245  1.00 43.51 106 B 1 
ATOM 2529 N N   . VAL B 2 107 ? 10.149  51.030  21.160  1.00 56.07 107 B 1 
ATOM 2530 C CA  . VAL B 2 107 ? 9.643   52.114  20.297  1.00 58.07 107 B 1 
ATOM 2531 C C   . VAL B 2 107 ? 8.836   53.132  21.104  1.00 58.04 107 B 1 
ATOM 2532 O O   . VAL B 2 107 ? 8.988   54.336  20.887  1.00 54.68 107 B 1 
ATOM 2533 C CB  . VAL B 2 107 ? 8.832   51.563  19.114  1.00 53.82 107 B 1 
ATOM 2534 C CG1 . VAL B 2 107 ? 8.279   52.691  18.229  1.00 49.14 107 B 1 
ATOM 2535 C CG2 . VAL B 2 107 ? 9.706   50.686  18.207  1.00 52.42 107 B 1 
ATOM 2536 N N   . ALA B 2 108 ? 8.050   52.684  22.072  1.00 52.85 108 B 1 
ATOM 2537 C CA  . ALA B 2 108 ? 7.251   53.580  22.908  1.00 54.52 108 B 1 
ATOM 2538 C C   . ALA B 2 108 ? 8.116   54.519  23.764  1.00 53.09 108 B 1 
ATOM 2539 O O   . ALA B 2 108 ? 7.794   55.702  23.906  1.00 50.94 108 B 1 
ATOM 2540 C CB  . ALA B 2 108 ? 6.311   52.737  23.771  1.00 52.08 108 B 1 
ATOM 2541 N N   . ALA B 2 109 ? 9.239   54.017  24.299  1.00 52.19 109 B 1 
ATOM 2542 C CA  . ALA B 2 109 ? 10.124  54.825  25.138  1.00 54.88 109 B 1 
ATOM 2543 C C   . ALA B 2 109 ? 10.773  55.991  24.379  1.00 54.39 109 B 1 
ATOM 2544 O O   . ALA B 2 109 ? 10.877  57.100  24.909  1.00 52.03 109 B 1 
ATOM 2545 C CB  . ALA B 2 109 ? 11.171  53.907  25.766  1.00 52.76 109 B 1 
ATOM 2546 N N   . ARG B 2 110 ? 11.173  55.784  23.133  1.00 54.97 110 B 1 
ATOM 2547 C CA  . ARG B 2 110 ? 11.821  56.847  22.342  1.00 55.67 110 B 1 
ATOM 2548 C C   . ARG B 2 110 ? 10.892  57.998  21.966  1.00 53.73 110 B 1 
ATOM 2549 O O   . ARG B 2 110 ? 11.381  59.077  21.656  1.00 48.37 110 B 1 
ATOM 2550 C CB  . ARG B 2 110 ? 12.487  56.263  21.087  1.00 51.08 110 B 1 
ATOM 2551 C CG  . ARG B 2 110 ? 13.963  55.910  21.340  1.00 48.75 110 B 1 
ATOM 2552 C CD  . ARG B 2 110 ? 14.632  55.481  20.028  1.00 47.13 110 B 1 
ATOM 2553 N NE  . ARG B 2 110 ? 16.079  55.272  20.212  1.00 43.60 110 B 1 
ATOM 2554 C CZ  . ARG B 2 110 ? 16.938  54.834  19.285  1.00 40.92 110 B 1 
ATOM 2555 N NH1 . ARG B 2 110 ? 16.540  54.525  18.085  1.00 37.99 110 B 1 
ATOM 2556 N NH2 . ARG B 2 110 ? 18.208  54.704  19.560  1.00 38.74 110 B 1 
ATOM 2557 N N   . GLY B 2 111 ? 9.595   57.789  21.975  1.00 43.43 111 B 1 
ATOM 2558 C CA  . GLY B 2 111 ? 8.667   58.791  21.450  1.00 45.66 111 B 1 
ATOM 2559 C C   . GLY B 2 111 ? 8.523   60.057  22.290  1.00 44.62 111 B 1 
ATOM 2560 O O   . GLY B 2 111 ? 8.292   61.127  21.736  1.00 41.04 111 B 1 
ATOM 2561 N N   . ARG B 2 112 ? 8.646   59.960  23.623  1.00 44.67 112 B 1 
ATOM 2562 C CA  . ARG B 2 112 ? 8.262   61.083  24.494  1.00 46.62 112 B 1 
ATOM 2563 C C   . ARG B 2 112 ? 9.220   62.273  24.494  1.00 44.24 112 B 1 
ATOM 2564 O O   . ARG B 2 112 ? 8.762   63.377  24.737  1.00 39.66 112 B 1 
ATOM 2565 C CB  . ARG B 2 112 ? 8.040   60.609  25.939  1.00 42.04 112 B 1 
ATOM 2566 C CG  . ARG B 2 112 ? 6.581   60.225  26.199  1.00 39.62 112 B 1 
ATOM 2567 C CD  . ARG B 2 112 ? 6.376   59.950  27.686  1.00 38.12 112 B 1 
ATOM 2568 N NE  . ARG B 2 112 ? 4.956   59.702  28.007  1.00 35.50 112 B 1 
ATOM 2569 C CZ  . ARG B 2 112 ? 4.467   59.396  29.216  1.00 33.86 112 B 1 
ATOM 2570 N NH1 . ARG B 2 112 ? 5.239   59.272  30.255  1.00 31.99 112 B 1 
ATOM 2571 N NH2 . ARG B 2 112 ? 3.190   59.223  29.380  1.00 33.12 112 B 1 
ATOM 2572 N N   . GLY B 2 113 ? 10.517  62.094  24.314  1.00 37.00 113 B 1 
ATOM 2573 C CA  . GLY B 2 113 ? 11.480  63.116  24.736  1.00 39.87 113 B 1 
ATOM 2574 C C   . GLY B 2 113 ? 11.456  64.440  23.980  1.00 38.30 113 B 1 
ATOM 2575 O O   . GLY B 2 113 ? 11.836  65.467  24.537  1.00 34.70 113 B 1 
ATOM 2576 N N   . ARG B 2 114 ? 11.087  64.446  22.724  1.00 37.36 114 B 1 
ATOM 2577 C CA  . ARG B 2 114 ? 11.465  65.535  21.821  1.00 39.90 114 B 1 
ATOM 2578 C C   . ARG B 2 114 ? 10.554  66.772  21.849  1.00 36.82 114 B 1 
ATOM 2579 O O   . ARG B 2 114 ? 10.643  67.600  20.948  1.00 33.73 114 B 1 
ATOM 2580 C CB  . ARG B 2 114 ? 11.718  65.009  20.404  1.00 36.72 114 B 1 
ATOM 2581 C CG  . ARG B 2 114 ? 13.140  65.330  19.944  1.00 35.16 114 B 1 
ATOM 2582 C CD  . ARG B 2 114 ? 13.333  64.890  18.483  1.00 32.88 114 B 1 
ATOM 2583 N NE  . ARG B 2 114 ? 14.747  64.987  18.072  1.00 31.62 114 B 1 
ATOM 2584 C CZ  . ARG B 2 114 ? 15.229  64.736  16.849  1.00 29.96 114 B 1 
ATOM 2585 N NH1 . ARG B 2 114 ? 14.438  64.406  15.872  1.00 28.69 114 B 1 
ATOM 2586 N NH2 . ARG B 2 114 ? 16.502  64.816  16.624  1.00 29.72 114 B 1 
ATOM 2587 N N   . GLY B 2 115 ? 9.739   66.961  22.856  1.00 31.52 115 B 1 
ATOM 2588 C CA  . GLY B 2 115 ? 8.912   68.157  23.033  1.00 35.58 115 B 1 
ATOM 2589 C C   . GLY B 2 115 ? 9.706   69.381  23.496  1.00 34.49 115 B 1 
ATOM 2590 O O   . GLY B 2 115 ? 9.300   70.045  24.436  1.00 31.66 115 B 1 
ATOM 2591 N N   . MET B 2 116 ? 10.863  69.654  22.908  1.00 32.98 116 B 1 
ATOM 2592 C CA  . MET B 2 116 ? 11.705  70.790  23.294  1.00 34.92 116 B 1 
ATOM 2593 C C   . MET B 2 116 ? 11.002  72.087  22.881  1.00 35.44 116 B 1 
ATOM 2594 O O   . MET B 2 116 ? 10.847  72.374  21.691  1.00 33.20 116 B 1 
ATOM 2595 C CB  . MET B 2 116 ? 13.111  70.636  22.701  1.00 32.44 116 B 1 
ATOM 2596 C CG  . MET B 2 116 ? 14.167  71.383  23.522  1.00 32.77 116 B 1 
ATOM 2597 S SD  . MET B 2 116 ? 15.872  70.993  23.000  1.00 29.07 116 B 1 
ATOM 2598 C CE  . MET B 2 116 ? 16.797  71.779  24.333  1.00 28.70 116 B 1 
ATOM 2599 N N   . GLY B 2 117 ? 10.586  72.873  23.885  1.00 30.92 117 B 1 
ATOM 2600 C CA  . GLY B 2 117 ? 9.824   74.097  23.706  1.00 35.74 117 B 1 
ATOM 2601 C C   . GLY B 2 117 ? 10.646  75.131  22.931  1.00 34.84 117 B 1 
ATOM 2602 O O   . GLY B 2 117 ? 11.718  75.534  23.362  1.00 32.40 117 B 1 
ATOM 2603 N N   . ARG B 2 118 ? 10.121  75.565  21.802  1.00 33.88 118 B 1 
ATOM 2604 C CA  . ARG B 2 118 ? 10.629  76.749  21.103  1.00 37.33 118 B 1 
ATOM 2605 C C   . ARG B 2 118 ? 10.323  77.975  21.966  1.00 33.83 118 B 1 
ATOM 2606 O O   . ARG B 2 118 ? 9.252   78.553  21.832  1.00 31.15 118 B 1 
ATOM 2607 C CB  . ARG B 2 118 ? 10.004  76.895  19.710  1.00 34.67 118 B 1 
ATOM 2608 C CG  . ARG B 2 118 ? 10.755  76.113  18.629  1.00 32.62 118 B 1 
ATOM 2609 C CD  . ARG B 2 118 ? 10.089  76.377  17.267  1.00 31.27 118 B 1 
ATOM 2610 N NE  . ARG B 2 118 ? 10.899  75.880  16.142  1.00 29.95 118 B 1 
ATOM 2611 C CZ  . ARG B 2 118 ? 10.549  75.923  14.854  1.00 29.12 118 B 1 
ATOM 2612 N NH1 . ARG B 2 118 ? 9.396   76.389  14.476  1.00 27.40 118 B 1 
ATOM 2613 N NH2 . ARG B 2 118 ? 11.376  75.506  13.935  1.00 29.02 118 B 1 
ATOM 2614 N N   . GLY B 2 119 ? 11.272  78.393  22.835  1.00 34.93 119 B 1 
ATOM 2615 C CA  . GLY B 2 119 ? 11.233  79.700  23.477  1.00 39.86 119 B 1 
ATOM 2616 C C   . GLY B 2 119 ? 11.377  80.772  22.403  1.00 38.10 119 B 1 
ATOM 2617 O O   . GLY B 2 119 ? 12.469  81.026  21.933  1.00 34.83 119 B 1 
ATOM 2618 N N   . ASN B 2 120 ? 10.262  81.372  21.999  1.00 26.34 120 B 1 
ATOM 2619 C CA  . ASN B 2 120 ? 10.283  82.569  21.176  1.00 33.21 120 B 1 
ATOM 2620 C C   . ASN B 2 120 ? 10.866  83.710  22.023  1.00 31.23 120 B 1 
ATOM 2621 O O   . ASN B 2 120 ? 10.160  84.331  22.808  1.00 29.53 120 B 1 
ATOM 2622 C CB  . ASN B 2 120 ? 8.863   82.904  20.658  1.00 31.98 120 B 1 
ATOM 2623 C CG  . ASN B 2 120 ? 8.609   82.456  19.230  1.00 28.23 120 B 1 
ATOM 2624 O OD1 . ASN B 2 120 ? 9.480   82.013  18.502  1.00 27.98 120 B 1 
ATOM 2625 N ND2 . ASN B 2 120 ? 7.384   82.595  18.760  1.00 31.37 120 B 1 
ATOM 2626 N N   . ILE B 2 121 ? 12.165  83.977  21.860  1.00 25.47 121 B 1 
ATOM 2627 C CA  . ILE B 2 121 ? 12.796  85.187  22.381  1.00 33.19 121 B 1 
ATOM 2628 C C   . ILE B 2 121 ? 12.190  86.360  21.592  1.00 32.90 121 B 1 
ATOM 2629 O O   . ILE B 2 121 ? 12.581  86.635  20.463  1.00 31.20 121 B 1 
ATOM 2630 C CB  . ILE B 2 121 ? 14.331  85.109  22.280  1.00 30.60 121 B 1 
ATOM 2631 C CG1 . ILE B 2 121 ? 14.867  83.905  23.103  1.00 29.42 121 B 1 
ATOM 2632 C CG2 . ILE B 2 121 ? 14.959  86.420  22.782  1.00 32.75 121 B 1 
ATOM 2633 C CD1 . ILE B 2 121 ? 16.371  83.652  22.940  1.00 31.01 121 B 1 
ATOM 2634 N N   . PHE B 2 122 ? 11.218  87.013  22.206  1.00 18.74 122 B 1 
ATOM 2635 C CA  . PHE B 2 122 ? 10.734  88.308  21.737  1.00 26.18 122 B 1 
ATOM 2636 C C   . PHE B 2 122 ? 11.875  89.325  21.898  1.00 25.80 122 B 1 
ATOM 2637 O O   . PHE B 2 122 ? 12.111  89.841  22.983  1.00 25.81 122 B 1 
ATOM 2638 C CB  . PHE B 2 122 ? 9.489   88.727  22.532  1.00 25.05 122 B 1 
ATOM 2639 C CG  . PHE B 2 122 ? 8.184   88.448  21.823  1.00 26.12 122 B 1 
ATOM 2640 C CD1 . PHE B 2 122 ? 7.579   89.454  21.044  1.00 28.86 122 B 1 
ATOM 2641 C CD2 . PHE B 2 122 ? 7.554   87.204  21.948  1.00 33.47 122 B 1 
ATOM 2642 C CE1 . PHE B 2 122 ? 6.347   89.211  20.402  1.00 31.55 122 B 1 
ATOM 2643 C CE2 . PHE B 2 122 ? 6.333   86.962  21.298  1.00 29.88 122 B 1 
ATOM 2644 C CZ  . PHE B 2 122 ? 5.722   87.969  20.529  1.00 34.13 122 B 1 
ATOM 2645 N N   . GLN B 2 123 ? 12.579  89.624  20.832  1.00 23.76 123 B 1 
ATOM 2646 C CA  . GLN B 2 123 ? 13.379  90.842  20.775  1.00 32.19 123 B 1 
ATOM 2647 C C   . GLN B 2 123 ? 12.423  92.030  20.922  1.00 31.71 123 B 1 
ATOM 2648 O O   . GLN B 2 123 ? 11.635  92.322  20.016  1.00 30.93 123 B 1 
ATOM 2649 C CB  . GLN B 2 123 ? 14.170  90.930  19.464  1.00 31.83 123 B 1 
ATOM 2650 C CG  . GLN B 2 123 ? 15.529  90.215  19.537  1.00 32.12 123 B 1 
ATOM 2651 C CD  . GLN B 2 123 ? 16.359  90.404  18.257  1.00 30.59 123 B 1 
ATOM 2652 O OE1 . GLN B 2 123 ? 15.864  90.730  17.201  1.00 30.58 123 B 1 
ATOM 2653 N NE2 . GLN B 2 123 ? 17.649  90.205  18.325  1.00 32.58 123 B 1 
ATOM 2654 N N   . LYS B 2 124 ? 12.506  92.729  22.066  1.00 23.52 124 B 1 
ATOM 2655 C CA  . LYS B 2 124 ? 11.963  94.077  22.166  1.00 34.26 124 B 1 
ATOM 2656 C C   . LYS B 2 124 ? 12.717  94.940  21.148  1.00 31.68 124 B 1 
ATOM 2657 O O   . LYS B 2 124 ? 13.908  95.193  21.329  1.00 30.38 124 B 1 
ATOM 2658 C CB  . LYS B 2 124 ? 12.134  94.655  23.587  1.00 33.50 124 B 1 
ATOM 2659 C CG  . LYS B 2 124 ? 10.998  94.279  24.541  1.00 32.62 124 B 1 
ATOM 2660 C CD  . LYS B 2 124 ? 11.179  94.977  25.897  1.00 31.30 124 B 1 
ATOM 2661 C CE  . LYS B 2 124 ? 9.956   94.754  26.812  1.00 27.24 124 B 1 
ATOM 2662 N NZ  . LYS B 2 124 ? 10.125  95.390  28.133  1.00 27.21 124 B 1 
ATOM 2663 N N   . ARG B 2 125 ? 12.049  95.436  20.128  1.00 29.00 125 B 1 
ATOM 2664 C CA  . ARG B 2 125 ? 12.447  96.686  19.497  1.00 37.02 125 B 1 
ATOM 2665 C C   . ARG B 2 125 ? 12.307  97.783  20.560  1.00 33.63 125 B 1 
ATOM 2666 O O   . ARG B 2 125 ? 11.230  97.929  21.145  1.00 32.05 125 B 1 
ATOM 2667 C CB  . ARG B 2 125 ? 11.593  97.015  18.269  1.00 35.67 125 B 1 
ATOM 2668 C CG  . ARG B 2 125 ? 12.077  96.295  17.008  1.00 34.34 125 B 1 
ATOM 2669 C CD  . ARG B 2 125 ? 11.268  96.758  15.781  1.00 35.12 125 B 1 
ATOM 2670 N NE  . ARG B 2 125 ? 11.826  96.233  14.520  1.00 31.83 125 B 1 
ATOM 2671 C CZ  . ARG B 2 125 ? 11.375  96.482  13.302  1.00 31.39 125 B 1 
ATOM 2672 N NH1 . ARG B 2 125 ? 10.319  97.222  13.100  1.00 28.99 125 B 1 
ATOM 2673 N NH2 . ARG B 2 125 ? 11.985  95.987  12.266  1.00 31.55 125 B 1 
ATOM 2674 N N   . ARG B 2 126 ? 13.348  98.569  20.808  1.00 21.78 126 B 1 
ATOM 2675 C CA  . ARG B 2 126 ? 13.226  100.017 20.720  1.00 26.65 126 B 1 
ATOM 2676 C C   . ARG B 2 126 ? 13.182  100.364 19.246  1.00 24.71 126 B 1 
ATOM 2677 O O   . ARG B 2 126 ? 13.835  99.644  18.448  1.00 20.60 126 B 1 
ATOM 2678 C CB  . ARG B 2 126 ? 14.388  100.746 21.409  1.00 26.01 126 B 1 
ATOM 2679 C CG  . ARG B 2 126 ? 14.067  101.054 22.875  1.00 24.34 126 B 1 
ATOM 2680 C CD  . ARG B 2 126 ? 15.154  101.982 23.416  1.00 23.96 126 B 1 
ATOM 2681 N NE  . ARG B 2 126 ? 14.871  102.419 24.798  1.00 21.81 126 B 1 
ATOM 2682 C CZ  . ARG B 2 126 ? 15.611  103.247 25.515  1.00 22.70 126 B 1 
ATOM 2683 N NH1 . ARG B 2 126 ? 16.698  103.770 25.050  1.00 24.46 126 B 1 
ATOM 2684 N NH2 . ARG B 2 126 ? 15.256  103.578 26.732  1.00 25.59 126 B 1 
ATOM 2685 O OXT . ARG B 2 126 ? 12.524  101.393 18.989  1.00 40.03 126 B 1 
ATOM 2686 N N   . MET C 3 1   ? -12.611 11.493  -7.390  1.00 63.63 1   C 1 
ATOM 2687 C CA  . MET C 3 1   ? -12.965 11.326  -5.965  1.00 70.65 1   C 1 
ATOM 2688 C C   . MET C 3 1   ? -11.769 10.772  -5.195  1.00 75.76 1   C 1 
ATOM 2689 O O   . MET C 3 1   ? -10.960 10.032  -5.759  1.00 69.94 1   C 1 
ATOM 2690 C CB  . MET C 3 1   ? -14.198 10.422  -5.873  1.00 62.38 1   C 1 
ATOM 2691 C CG  . MET C 3 1   ? -14.892 10.434  -4.519  1.00 55.30 1   C 1 
ATOM 2692 S SD  . MET C 3 1   ? -16.345 9.366   -4.570  1.00 50.37 1   C 1 
ATOM 2693 C CE  . MET C 3 1   ? -17.151 9.778   -3.030  1.00 42.63 1   C 1 
ATOM 2694 N N   . LYS C 3 2   ? -11.573 11.138  -3.915  1.00 82.02 2   C 1 
ATOM 2695 C CA  . LYS C 3 2   ? -10.555 10.532  -3.041  1.00 86.62 2   C 1 
ATOM 2696 C C   . LYS C 3 2   ? -11.251 9.990   -1.798  1.00 90.12 2   C 1 
ATOM 2697 O O   . LYS C 3 2   ? -11.456 10.738  -0.846  1.00 85.81 2   C 1 
ATOM 2698 C CB  . LYS C 3 2   ? -9.448  11.520  -2.661  1.00 78.64 2   C 1 
ATOM 2699 C CG  . LYS C 3 2   ? -8.484  11.829  -3.816  1.00 72.40 2   C 1 
ATOM 2700 C CD  . LYS C 3 2   ? -7.313  12.698  -3.325  1.00 67.18 2   C 1 
ATOM 2701 C CE  . LYS C 3 2   ? -6.359  12.990  -4.480  1.00 56.51 2   C 1 
ATOM 2702 N NZ  . LYS C 3 2   ? -5.208  13.833  -4.065  1.00 50.79 2   C 1 
ATOM 2703 N N   . LEU C 3 3   ? -11.559 8.706   -1.780  1.00 91.02 3   C 1 
ATOM 2704 C CA  . LEU C 3 3   ? -12.304 8.070   -0.682  1.00 93.27 3   C 1 
ATOM 2705 C C   . LEU C 3 3   ? -11.579 8.110   0.669   1.00 94.53 3   C 1 
ATOM 2706 O O   . LEU C 3 3   ? -12.231 8.032   1.701   1.00 91.82 3   C 1 
ATOM 2707 C CB  . LEU C 3 3   ? -12.641 6.632   -1.080  1.00 91.17 3   C 1 
ATOM 2708 C CG  . LEU C 3 3   ? -13.969 6.528   -1.851  1.00 89.82 3   C 1 
ATOM 2709 C CD1 . LEU C 3 3   ? -14.080 5.132   -2.431  1.00 84.02 3   C 1 
ATOM 2710 C CD2 . LEU C 3 3   ? -15.164 6.750   -0.929  1.00 83.15 3   C 1 
ATOM 2711 N N   . VAL C 3 4   ? -10.269 8.334   0.697   1.00 95.12 4   C 1 
ATOM 2712 C CA  . VAL C 3 4   ? -9.560  8.589   1.968   1.00 95.50 4   C 1 
ATOM 2713 C C   . VAL C 3 4   ? -10.164 9.779   2.719   1.00 95.50 4   C 1 
ATOM 2714 O O   . VAL C 3 4   ? -10.199 9.773   3.946   1.00 93.34 4   C 1 
ATOM 2715 C CB  . VAL C 3 4   ? -8.062  8.805   1.724   1.00 94.23 4   C 1 
ATOM 2716 C CG1 . VAL C 3 4   ? -7.299  9.078   3.021   1.00 86.01 4   C 1 
ATOM 2717 C CG2 . VAL C 3 4   ? -7.431  7.574   1.070   1.00 85.95 4   C 1 
ATOM 2718 N N   . ARG C 3 5   ? -10.709 10.784  2.028   1.00 95.11 5   C 1 
ATOM 2719 C CA  . ARG C 3 5   ? -11.376 11.923  2.672   1.00 94.76 5   C 1 
ATOM 2720 C C   . ARG C 3 5   ? -12.663 11.521  3.396   1.00 94.65 5   C 1 
ATOM 2721 O O   . ARG C 3 5   ? -13.007 12.170  4.366   1.00 91.51 5   C 1 
ATOM 2722 C CB  . ARG C 3 5   ? -11.708 13.022  1.652   1.00 93.14 5   C 1 
ATOM 2723 C CG  . ARG C 3 5   ? -10.468 13.703  1.075   1.00 87.12 5   C 1 
ATOM 2724 C CD  . ARG C 3 5   ? -10.923 14.822  0.142   1.00 79.26 5   C 1 
ATOM 2725 N NE  . ARG C 3 5   ? -9.798  15.618  -0.378  1.00 70.92 5   C 1 
ATOM 2726 C CZ  . ARG C 3 5   ? -9.916  16.654  -1.184  1.00 63.48 5   C 1 
ATOM 2727 N NH1 . ARG C 3 5   ? -11.075 17.048  -1.640  1.00 56.38 5   C 1 
ATOM 2728 N NH2 . ARG C 3 5   ? -8.864  17.331  -1.556  1.00 55.32 5   C 1 
ATOM 2729 N N   . PHE C 3 6   ? -13.331 10.491  2.953   1.00 94.40 6   C 1 
ATOM 2730 C CA  . PHE C 3 6   ? -14.460 9.910   3.681   1.00 94.67 6   C 1 
ATOM 2731 C C   . PHE C 3 6   ? -13.986 9.341   5.020   1.00 95.36 6   C 1 
ATOM 2732 O O   . PHE C 3 6   ? -14.491 9.755   6.059   1.00 94.19 6   C 1 
ATOM 2733 C CB  . PHE C 3 6   ? -15.156 8.867   2.798   1.00 94.20 6   C 1 
ATOM 2734 C CG  . PHE C 3 6   ? -16.099 7.959   3.535   1.00 95.20 6   C 1 
ATOM 2735 C CD1 . PHE C 3 6   ? -15.647 6.719   4.024   1.00 92.56 6   C 1 
ATOM 2736 C CD2 . PHE C 3 6   ? -17.429 8.348   3.752   1.00 93.00 6   C 1 
ATOM 2737 C CE1 . PHE C 3 6   ? -16.519 5.871   4.719   1.00 91.97 6   C 1 
ATOM 2738 C CE2 . PHE C 3 6   ? -18.302 7.500   4.444   1.00 92.22 6   C 1 
ATOM 2739 C CZ  . PHE C 3 6   ? -17.845 6.271   4.929   1.00 93.38 6   C 1 
ATOM 2740 N N   . LEU C 3 7   ? -12.920 8.531   5.034   1.00 95.43 7   C 1 
ATOM 2741 C CA  . LEU C 3 7   ? -12.352 8.003   6.277   1.00 95.40 7   C 1 
ATOM 2742 C C   . LEU C 3 7   ? -11.881 9.107   7.239   1.00 95.43 7   C 1 
ATOM 2743 O O   . LEU C 3 7   ? -12.027 8.973   8.447   1.00 93.64 7   C 1 
ATOM 2744 C CB  . LEU C 3 7   ? -11.167 7.082   5.967   1.00 95.08 7   C 1 
ATOM 2745 C CG  . LEU C 3 7   ? -11.521 5.781   5.229   1.00 94.18 7   C 1 
ATOM 2746 C CD1 . LEU C 3 7   ? -10.220 5.017   4.983   1.00 91.59 7   C 1 
ATOM 2747 C CD2 . LEU C 3 7   ? -12.454 4.892   6.055   1.00 90.65 7   C 1 
ATOM 2748 N N   . MET C 3 8   ? -11.372 10.220  6.724   1.00 95.74 8   C 1 
ATOM 2749 C CA  . MET C 3 8   ? -10.950 11.356  7.547   1.00 95.41 8   C 1 
ATOM 2750 C C   . MET C 3 8   ? -12.104 12.020  8.310   1.00 95.25 8   C 1 
ATOM 2751 O O   . MET C 3 8   ? -11.845 12.702  9.305   1.00 93.04 8   C 1 
ATOM 2752 C CB  . MET C 3 8   ? -10.231 12.395  6.679   1.00 94.72 8   C 1 
ATOM 2753 C CG  . MET C 3 8   ? -8.868  11.905  6.188   1.00 92.14 8   C 1 
ATOM 2754 S SD  . MET C 3 8   ? -8.035  13.049  5.039   1.00 88.02 8   C 1 
ATOM 2755 C CE  . MET C 3 8   ? -7.558  14.339  6.210   1.00 76.93 8   C 1 
ATOM 2756 N N   . LYS C 3 9   ? -13.349 11.833  7.893   1.00 94.84 9   C 1 
ATOM 2757 C CA  . LYS C 3 9   ? -14.553 12.336  8.575   1.00 94.20 9   C 1 
ATOM 2758 C C   . LYS C 3 9   ? -15.024 11.422  9.712   1.00 94.30 9   C 1 
ATOM 2759 O O   . LYS C 3 9   ? -15.832 11.856  10.527  1.00 90.99 9   C 1 
ATOM 2760 C CB  . LYS C 3 9   ? -15.689 12.547  7.566   1.00 92.77 9   C 1 
ATOM 2761 C CG  . LYS C 3 9   ? -15.396 13.608  6.492   1.00 90.21 9   C 1 
ATOM 2762 C CD  . LYS C 3 9   ? -16.579 13.656  5.531   1.00 86.39 9   C 1 
ATOM 2763 C CE  . LYS C 3 9   ? -16.425 14.696  4.434   1.00 81.70 9   C 1 
ATOM 2764 N NZ  . LYS C 3 9   ? -17.660 14.760  3.613   1.00 73.94 9   C 1 
ATOM 2765 N N   . LEU C 3 10  ? -14.524 10.195  9.796   1.00 94.51 10  C 1 
ATOM 2766 C CA  . LEU C 3 10  ? -14.974 9.188   10.754  1.00 94.75 10  C 1 
ATOM 2767 C C   . LEU C 3 10  ? -14.350 9.336   12.154  1.00 95.11 10  C 1 
ATOM 2768 O O   . LEU C 3 10  ? -14.205 8.361   12.892  1.00 91.88 10  C 1 
ATOM 2769 C CB  . LEU C 3 10  ? -14.751 7.776   10.192  1.00 93.51 10  C 1 
ATOM 2770 C CG  . LEU C 3 10  ? -15.395 7.499   8.830   1.00 92.54 10  C 1 
ATOM 2771 C CD1 . LEU C 3 10  ? -15.152 6.031   8.460   1.00 88.45 10  C 1 
ATOM 2772 C CD2 . LEU C 3 10  ? -16.893 7.755   8.827   1.00 87.68 10  C 1 
ATOM 2773 N N   . SER C 3 11  ? -13.944 10.540  12.531  1.00 94.59 11  C 1 
ATOM 2774 C CA  . SER C 3 11  ? -13.448 10.779  13.888  1.00 94.25 11  C 1 
ATOM 2775 C C   . SER C 3 11  ? -14.572 10.536  14.901  1.00 94.50 11  C 1 
ATOM 2776 O O   . SER C 3 11  ? -15.699 10.963  14.690  1.00 89.41 11  C 1 
ATOM 2777 C CB  . SER C 3 11  ? -12.899 12.191  14.035  1.00 91.70 11  C 1 
ATOM 2778 O OG  . SER C 3 11  ? -11.792 12.382  13.169  1.00 75.87 11  C 1 
ATOM 2779 N N   . HIS C 3 12  ? -14.220 9.902   16.011  1.00 96.27 12  C 1 
ATOM 2780 C CA  . HIS C 3 12  ? -15.124 9.471   17.076  1.00 96.51 12  C 1 
ATOM 2781 C C   . HIS C 3 12  ? -16.026 8.273   16.751  1.00 96.49 12  C 1 
ATOM 2782 O O   . HIS C 3 12  ? -16.665 7.756   17.675  1.00 93.15 12  C 1 
ATOM 2783 C CB  . HIS C 3 12  ? -15.906 10.649  17.683  1.00 95.16 12  C 1 
ATOM 2784 C CG  . HIS C 3 12  ? -15.012 11.765  18.111  1.00 92.86 12  C 1 
ATOM 2785 N ND1 . HIS C 3 12  ? -14.195 11.759  19.224  1.00 79.95 12  C 1 
ATOM 2786 C CD2 . HIS C 3 12  ? -14.779 12.946  17.468  1.00 79.85 12  C 1 
ATOM 2787 C CE1 . HIS C 3 12  ? -13.503 12.908  19.249  1.00 80.95 12  C 1 
ATOM 2788 N NE2 . HIS C 3 12  ? -13.828 13.657  18.188  1.00 82.01 12  C 1 
ATOM 2789 N N   . GLU C 3 13  ? -16.005 7.753   15.538  1.00 96.08 13  C 1 
ATOM 2790 C CA  . GLU C 3 13  ? -16.723 6.530   15.186  1.00 96.30 13  C 1 
ATOM 2791 C C   . GLU C 3 13  ? -16.006 5.283   15.711  1.00 96.98 13  C 1 
ATOM 2792 O O   . GLU C 3 13  ? -14.783 5.164   15.634  1.00 95.49 13  C 1 
ATOM 2793 C CB  . GLU C 3 13  ? -16.911 6.436   13.668  1.00 95.24 13  C 1 
ATOM 2794 C CG  . GLU C 3 13  ? -17.826 7.539   13.106  1.00 89.15 13  C 1 
ATOM 2795 C CD  . GLU C 3 13  ? -19.253 7.500   13.646  1.00 90.18 13  C 1 
ATOM 2796 O OE1 . GLU C 3 13  ? -19.940 8.529   13.537  1.00 82.54 13  C 1 
ATOM 2797 O OE2 . GLU C 3 13  ? -19.653 6.435   14.185  1.00 83.12 13  C 1 
ATOM 2798 N N   . THR C 3 14  ? -16.783 4.333   16.226  1.00 97.12 14  C 1 
ATOM 2799 C CA  . THR C 3 14  ? -16.270 3.027   16.642  1.00 97.30 14  C 1 
ATOM 2800 C C   . THR C 3 14  ? -16.359 2.057   15.470  1.00 97.29 14  C 1 
ATOM 2801 O O   . THR C 3 14  ? -17.433 1.841   14.917  1.00 95.41 14  C 1 
ATOM 2802 C CB  . THR C 3 14  ? -17.009 2.501   17.874  1.00 96.41 14  C 1 
ATOM 2803 O OG1 . THR C 3 14  ? -16.820 3.415   18.939  1.00 89.23 14  C 1 
ATOM 2804 C CG2 . THR C 3 14  ? -16.443 1.168   18.361  1.00 86.79 14  C 1 
ATOM 2805 N N   . VAL C 3 15  ? -15.238 1.467   15.104  1.00 97.64 15  C 1 
ATOM 2806 C CA  . VAL C 3 15  ? -15.111 0.616   13.921  1.00 97.70 15  C 1 
ATOM 2807 C C   . VAL C 3 15  ? -14.361 -0.670  14.250  1.00 97.90 15  C 1 
ATOM 2808 O O   . VAL C 3 15  ? -13.621 -0.748  15.231  1.00 97.04 15  C 1 
ATOM 2809 C CB  . VAL C 3 15  ? -14.412 1.350   12.759  1.00 96.72 15  C 1 
ATOM 2810 C CG1 . VAL C 3 15  ? -15.174 2.611   12.328  1.00 93.55 15  C 1 
ATOM 2811 C CG2 . VAL C 3 15  ? -12.965 1.743   13.090  1.00 93.05 15  C 1 
ATOM 2812 N N   . THR C 3 16  ? -14.510 -1.669  13.387  1.00 98.03 16  C 1 
ATOM 2813 C CA  . THR C 3 16  ? -13.632 -2.842  13.361  1.00 98.00 16  C 1 
ATOM 2814 C C   . THR C 3 16  ? -12.777 -2.799  12.105  1.00 97.97 16  C 1 
ATOM 2815 O O   . THR C 3 16  ? -13.292 -2.607  11.011  1.00 96.70 16  C 1 
ATOM 2816 C CB  . THR C 3 16  ? -14.426 -4.144  13.461  1.00 97.20 16  C 1 
ATOM 2817 O OG1 . THR C 3 16  ? -15.204 -4.140  14.638  1.00 90.85 16  C 1 
ATOM 2818 C CG2 . THR C 3 16  ? -13.523 -5.369  13.540  1.00 88.65 16  C 1 
ATOM 2819 N N   . ILE C 3 17  ? -11.471 -2.977  12.249  1.00 98.12 17  C 1 
ATOM 2820 C CA  . ILE C 3 17  ? -10.521 -2.966  11.137  1.00 98.19 17  C 1 
ATOM 2821 C C   . ILE C 3 17  ? -9.938  -4.362  10.993  1.00 98.04 17  C 1 
ATOM 2822 O O   . ILE C 3 17  ? -9.401  -4.907  11.950  1.00 97.19 17  C 1 
ATOM 2823 C CB  . ILE C 3 17  ? -9.417  -1.905  11.355  1.00 97.84 17  C 1 
ATOM 2824 C CG1 . ILE C 3 17  ? -10.040 -0.515  11.654  1.00 96.00 17  C 1 
ATOM 2825 C CG2 . ILE C 3 17  ? -8.492  -1.855  10.137  1.00 96.19 17  C 1 
ATOM 2826 C CD1 . ILE C 3 17  ? -9.020  0.610   11.849  1.00 93.35 17  C 1 
ATOM 2827 N N   . GLU C 3 18  ? -9.982  -4.940  9.783   1.00 97.86 18  C 1 
ATOM 2828 C CA  . GLU C 3 18  ? -9.192  -6.128  9.471   1.00 97.71 18  C 1 
ATOM 2829 C C   . GLU C 3 18  ? -7.896  -5.717  8.778   1.00 97.87 18  C 1 
ATOM 2830 O O   . GLU C 3 18  ? -7.883  -4.969  7.803   1.00 96.85 18  C 1 
ATOM 2831 C CB  . GLU C 3 18  ? -9.997  -7.159  8.660   1.00 96.70 18  C 1 
ATOM 2832 C CG  . GLU C 3 18  ? -9.241  -8.496  8.566   1.00 90.33 18  C 1 
ATOM 2833 C CD  . GLU C 3 18  ? -10.033 -9.650  7.929   1.00 85.09 18  C 1 
ATOM 2834 O OE1 . GLU C 3 18  ? -9.510  -10.279 6.986   1.00 78.71 18  C 1 
ATOM 2835 O OE2 . GLU C 3 18  ? -11.148 -9.962  8.385   1.00 78.32 18  C 1 
ATOM 2836 N N   . LEU C 3 19  ? -6.767  -6.226  9.289   1.00 97.82 19  C 1 
ATOM 2837 C CA  . LEU C 3 19  ? -5.454  -6.039  8.695   1.00 97.89 19  C 1 
ATOM 2838 C C   . LEU C 3 19  ? -5.125  -7.161  7.706   1.00 97.53 19  C 1 
ATOM 2839 O O   . LEU C 3 19  ? -5.646  -8.273  7.784   1.00 96.10 19  C 1 
ATOM 2840 C CB  . LEU C 3 19  ? -4.380  -5.917  9.788   1.00 97.72 19  C 1 
ATOM 2841 C CG  . LEU C 3 19  ? -4.608  -4.827  10.858  1.00 97.14 19  C 1 
ATOM 2842 C CD1 . LEU C 3 19  ? -3.362  -4.686  11.725  1.00 95.26 19  C 1 
ATOM 2843 C CD2 . LEU C 3 19  ? -4.922  -3.460  10.245  1.00 94.73 19  C 1 
ATOM 2844 N N   . LYS C 3 20  ? -4.191  -6.902  6.792   1.00 97.53 20  C 1 
ATOM 2845 C CA  . LYS C 3 20  ? -3.736  -7.877  5.795   1.00 97.24 20  C 1 
ATOM 2846 C C   . LYS C 3 20  ? -3.127  -9.142  6.407   1.00 96.52 20  C 1 
ATOM 2847 O O   . LYS C 3 20  ? -3.252  -10.211 5.819   1.00 93.80 20  C 1 
ATOM 2848 C CB  . LYS C 3 20  ? -2.713  -7.214  4.863   1.00 96.79 20  C 1 
ATOM 2849 C CG  . LYS C 3 20  ? -3.388  -6.196  3.934   1.00 95.96 20  C 1 
ATOM 2850 C CD  . LYS C 3 20  ? -2.331  -5.459  3.102   1.00 94.18 20  C 1 
ATOM 2851 C CE  . LYS C 3 20  ? -3.020  -4.424  2.214   1.00 91.98 20  C 1 
ATOM 2852 N NZ  . LYS C 3 20  ? -2.036  -3.565  1.538   1.00 88.19 20  C 1 
ATOM 2853 N N   . ASN C 3 21  ? -2.530  -9.040  7.595   1.00 96.64 21  C 1 
ATOM 2854 C CA  . ASN C 3 21  ? -1.997  -10.187 8.341   1.00 95.80 21  C 1 
ATOM 2855 C C   . ASN C 3 21  ? -3.078  -10.995 9.106   1.00 95.54 21  C 1 
ATOM 2856 O O   . ASN C 3 21  ? -2.745  -11.945 9.803   1.00 91.54 21  C 1 
ATOM 2857 C CB  . ASN C 3 21  ? -0.849  -9.693  9.247   1.00 94.27 21  C 1 
ATOM 2858 C CG  . ASN C 3 21  ? -1.307  -8.778  10.378  1.00 93.62 21  C 1 
ATOM 2859 O OD1 . ASN C 3 21  ? -2.466  -8.458  10.512  1.00 86.77 21  C 1 
ATOM 2860 N ND2 . ASN C 3 21  ? -0.390  -8.334  11.215  1.00 87.13 21  C 1 
ATOM 2861 N N   . GLY C 3 22  ? -4.350  -10.631 8.973   1.00 95.41 22  C 1 
ATOM 2862 C CA  . GLY C 3 22  ? -5.470  -11.287 9.642   1.00 95.03 22  C 1 
ATOM 2863 C C   . GLY C 3 22  ? -5.722  -10.826 11.082  1.00 95.62 22  C 1 
ATOM 2864 O O   . GLY C 3 22  ? -6.583  -11.404 11.744  1.00 93.32 22  C 1 
ATOM 2865 N N   . THR C 3 23  ? -5.003  -9.820  11.574  1.00 96.64 23  C 1 
ATOM 2866 C CA  . THR C 3 23  ? -5.306  -9.169  12.855  1.00 96.82 23  C 1 
ATOM 2867 C C   . THR C 3 23  ? -6.624  -8.413  12.738  1.00 97.10 23  C 1 
ATOM 2868 O O   . THR C 3 23  ? -6.843  -7.705  11.761  1.00 95.89 23  C 1 
ATOM 2869 C CB  . THR C 3 23  ? -4.192  -8.198  13.266  1.00 95.87 23  C 1 
ATOM 2870 O OG1 . THR C 3 23  ? -2.956  -8.878  13.333  1.00 88.54 23  C 1 
ATOM 2871 C CG2 . THR C 3 23  ? -4.408  -7.559  14.636  1.00 86.62 23  C 1 
ATOM 2872 N N   . GLN C 3 24  ? -7.489  -8.530  13.761  1.00 97.26 24  C 1 
ATOM 2873 C CA  . GLN C 3 24  ? -8.687  -7.724  13.907  1.00 97.32 24  C 1 
ATOM 2874 C C   . GLN C 3 24  ? -8.478  -6.682  15.000  1.00 97.72 24  C 1 
ATOM 2875 O O   . GLN C 3 24  ? -7.910  -6.979  16.051  1.00 96.06 24  C 1 
ATOM 2876 C CB  . GLN C 3 24  ? -9.908  -8.603  14.201  1.00 95.84 24  C 1 
ATOM 2877 C CG  . GLN C 3 24  ? -10.254 -9.497  12.999  1.00 87.65 24  C 1 
ATOM 2878 C CD  . GLN C 3 24  ? -11.544 -10.297 13.194  1.00 83.86 24  C 1 
ATOM 2879 O OE1 . GLN C 3 24  ? -12.176 -10.276 14.231  1.00 75.34 24  C 1 
ATOM 2880 N NE2 . GLN C 3 24  ? -11.990 -11.020 12.198  1.00 70.76 24  C 1 
ATOM 2881 N N   . VAL C 3 25  ? -8.926  -5.459  14.750  1.00 98.13 25  C 1 
ATOM 2882 C CA  . VAL C 3 25  ? -8.783  -4.333  15.663  1.00 98.12 25  C 1 
ATOM 2883 C C   . VAL C 3 25  ? -10.135 -3.662  15.803  1.00 98.21 25  C 1 
ATOM 2884 O O   . VAL C 3 25  ? -10.653 -3.131  14.831  1.00 97.22 25  C 1 
ATOM 2885 C CB  . VAL C 3 25  ? -7.733  -3.337  15.130  1.00 97.28 25  C 1 
ATOM 2886 C CG1 . VAL C 3 25  ? -7.578  -2.160  16.092  1.00 94.80 25  C 1 
ATOM 2887 C CG2 . VAL C 3 25  ? -6.359  -3.993  14.958  1.00 94.56 25  C 1 
ATOM 2888 N N   . HIS C 3 26  ? -10.692 -3.667  17.001  1.00 98.04 26  C 1 
ATOM 2889 C CA  . HIS C 3 26  ? -11.911 -2.935  17.318  1.00 98.09 26  C 1 
ATOM 2890 C C   . HIS C 3 26  ? -11.571 -1.724  18.176  1.00 98.03 26  C 1 
ATOM 2891 O O   . HIS C 3 26  ? -10.869 -1.869  19.173  1.00 96.56 26  C 1 
ATOM 2892 C CB  . HIS C 3 26  ? -12.898 -3.884  18.005  1.00 97.45 26  C 1 
ATOM 2893 C CG  . HIS C 3 26  ? -14.208 -3.222  18.306  1.00 96.09 26  C 1 
ATOM 2894 N ND1 . HIS C 3 26  ? -15.253 -3.027  17.419  1.00 81.69 26  C 1 
ATOM 2895 C CD2 . HIS C 3 26  ? -14.606 -2.672  19.501  1.00 82.96 26  C 1 
ATOM 2896 C CE1 . HIS C 3 26  ? -16.242 -2.392  18.071  1.00 85.48 26  C 1 
ATOM 2897 N NE2 . HIS C 3 26  ? -15.885 -2.158  19.334  1.00 87.56 26  C 1 
ATOM 2898 N N   . GLY C 3 27  ? -12.037 -0.535  17.807  1.00 97.69 27  C 1 
ATOM 2899 C CA  . GLY C 3 27  ? -11.755 0.669   18.579  1.00 97.66 27  C 1 
ATOM 2900 C C   . GLY C 3 27  ? -12.350 1.936   17.984  1.00 97.99 27  C 1 
ATOM 2901 O O   . GLY C 3 27  ? -12.901 1.931   16.887  1.00 96.89 27  C 1 
ATOM 2902 N N   . THR C 3 28  ? -12.226 3.040   18.714  1.00 98.01 28  C 1 
ATOM 2903 C CA  . THR C 3 28  ? -12.767 4.341   18.317  1.00 98.14 28  C 1 
ATOM 2904 C C   . THR C 3 28  ? -11.723 5.160   17.570  1.00 98.02 28  C 1 
ATOM 2905 O O   . THR C 3 28  ? -10.632 5.401   18.093  1.00 96.66 28  C 1 
ATOM 2906 C CB  . THR C 3 28  ? -13.285 5.115   19.536  1.00 97.43 28  C 1 
ATOM 2907 O OG1 . THR C 3 28  ? -14.193 4.332   20.271  1.00 92.23 28  C 1 
ATOM 2908 C CG2 . THR C 3 28  ? -14.019 6.394   19.134  1.00 90.65 28  C 1 
ATOM 2909 N N   . ILE C 3 29  ? -12.049 5.629   16.366  1.00 97.77 29  C 1 
ATOM 2910 C CA  . ILE C 3 29  ? -11.152 6.447   15.545  1.00 97.62 29  C 1 
ATOM 2911 C C   . ILE C 3 29  ? -10.913 7.803   16.216  1.00 97.52 29  C 1 
ATOM 2912 O O   . ILE C 3 29  ? -11.835 8.556   16.518  1.00 96.56 29  C 1 
ATOM 2913 C CB  . ILE C 3 29  ? -11.690 6.599   14.107  1.00 97.12 29  C 1 
ATOM 2914 C CG1 . ILE C 3 29  ? -11.736 5.222   13.404  1.00 95.23 29  C 1 
ATOM 2915 C CG2 . ILE C 3 29  ? -10.820 7.578   13.301  1.00 95.43 29  C 1 
ATOM 2916 C CD1 . ILE C 3 29  ? -12.327 5.246   11.995  1.00 91.07 29  C 1 
ATOM 2917 N N   . THR C 3 30  ? -9.637  8.165   16.389  1.00 97.29 30  C 1 
ATOM 2918 C CA  . THR C 3 30  ? -9.235  9.518   16.812  1.00 96.87 30  C 1 
ATOM 2919 C C   . THR C 3 30  ? -8.761  10.378  15.646  1.00 96.48 30  C 1 
ATOM 2920 O O   . THR C 3 30  ? -8.723  11.604  15.750  1.00 93.94 30  C 1 
ATOM 2921 C CB  . THR C 3 30  ? -8.143  9.478   17.886  1.00 95.78 30  C 1 
ATOM 2922 O OG1 . THR C 3 30  ? -6.957  8.904   17.398  1.00 86.07 30  C 1 
ATOM 2923 C CG2 . THR C 3 30  ? -8.564  8.693   19.118  1.00 84.66 30  C 1 
ATOM 2924 N N   . GLY C 3 31  ? -8.405  9.762   14.528  1.00 96.13 31  C 1 
ATOM 2925 C CA  . GLY C 3 31  ? -8.035  10.432  13.300  1.00 95.99 31  C 1 
ATOM 2926 C C   . GLY C 3 31  ? -7.561  9.458   12.229  1.00 96.43 31  C 1 
ATOM 2927 O O   . GLY C 3 31  ? -6.971  8.429   12.530  1.00 94.55 31  C 1 
ATOM 2928 N N   . VAL C 3 32  ? -7.786  9.839   10.976  1.00 97.07 32  C 1 
ATOM 2929 C CA  . VAL C 3 32  ? -7.247  9.157   9.796   1.00 96.91 32  C 1 
ATOM 2930 C C   . VAL C 3 32  ? -6.527  10.194  8.945   1.00 96.37 32  C 1 
ATOM 2931 O O   . VAL C 3 32  ? -7.003  11.320  8.798   1.00 93.78 32  C 1 
ATOM 2932 C CB  . VAL C 3 32  ? -8.340  8.450   8.985   1.00 96.36 32  C 1 
ATOM 2933 C CG1 . VAL C 3 32  ? -7.756  7.704   7.781   1.00 93.12 32  C 1 
ATOM 2934 C CG2 . VAL C 3 32  ? -9.096  7.432   9.835   1.00 93.19 32  C 1 
ATOM 2935 N N   . ASP C 3 33  ? -5.355  9.849   8.404   1.00 95.96 33  C 1 
ATOM 2936 C CA  . ASP C 3 33  ? -4.597  10.747  7.543   1.00 95.30 33  C 1 
ATOM 2937 C C   . ASP C 3 33  ? -4.730  10.413  6.047   1.00 95.64 33  C 1 
ATOM 2938 O O   . ASP C 3 33  ? -5.318  9.411   5.648   1.00 93.39 33  C 1 
ATOM 2939 C CB  . ASP C 3 33  ? -3.151  10.845  8.052   1.00 92.76 33  C 1 
ATOM 2940 C CG  . ASP C 3 33  ? -2.250  9.643   7.741   1.00 89.19 33  C 1 
ATOM 2941 O OD1 . ASP C 3 33  ? -2.518  8.878   6.801   1.00 81.95 33  C 1 
ATOM 2942 O OD2 . ASP C 3 33  ? -1.154  9.576   8.336   1.00 83.85 33  C 1 
ATOM 2943 N N   . VAL C 3 34  ? -4.141  11.259  5.187   1.00 95.19 34  C 1 
ATOM 2944 C CA  . VAL C 3 34  ? -4.194  11.095  3.729   1.00 95.05 34  C 1 
ATOM 2945 C C   . VAL C 3 34  ? -3.494  9.832   3.199   1.00 95.21 34  C 1 
ATOM 2946 O O   . VAL C 3 34  ? -3.695  9.459   2.045   1.00 93.26 34  C 1 
ATOM 2947 C CB  . VAL C 3 34  ? -3.610  12.325  2.999   1.00 93.49 34  C 1 
ATOM 2948 C CG1 . VAL C 3 34  ? -4.407  13.595  3.337   1.00 84.86 34  C 1 
ATOM 2949 C CG2 . VAL C 3 34  ? -2.137  12.574  3.341   1.00 85.25 34  C 1 
ATOM 2950 N N   . SER C 3 35  ? -2.672  9.183   4.015   1.00 95.32 35  C 1 
ATOM 2951 C CA  . SER C 3 35  ? -2.044  7.896   3.714   1.00 95.45 35  C 1 
ATOM 2952 C C   . SER C 3 35  ? -2.832  6.720   4.301   1.00 96.07 35  C 1 
ATOM 2953 O O   . SER C 3 35  ? -2.339  5.595   4.293   1.00 93.65 35  C 1 
ATOM 2954 C CB  . SER C 3 35  ? -0.593  7.871   4.214   1.00 94.06 35  C 1 
ATOM 2955 O OG  . SER C 3 35  ? 0.153   8.951   3.686   1.00 83.94 35  C 1 
ATOM 2956 N N   . MET C 3 36  ? -4.039  6.994   4.812   1.00 96.26 36  C 1 
ATOM 2957 C CA  . MET C 3 36  ? -4.887  6.038   5.513   1.00 96.85 36  C 1 
ATOM 2958 C C   . MET C 3 36  ? -4.263  5.489   6.815   1.00 97.13 36  C 1 
ATOM 2959 O O   . MET C 3 36  ? -4.736  4.483   7.334   1.00 95.80 36  C 1 
ATOM 2960 C CB  . MET C 3 36  ? -5.354  4.962   4.513   1.00 95.82 36  C 1 
ATOM 2961 C CG  . MET C 3 36  ? -6.635  4.241   4.883   1.00 91.59 36  C 1 
ATOM 2962 S SD  . MET C 3 36  ? -7.076  2.941   3.688   1.00 89.41 36  C 1 
ATOM 2963 C CE  . MET C 3 36  ? -7.528  3.921   2.253   1.00 80.96 36  C 1 
ATOM 2964 N N   . ASN C 3 37  ? -3.229  6.130   7.363   1.00 97.15 37  C 1 
ATOM 2965 C CA  . ASN C 3 37  ? -2.771  5.795   8.710   1.00 97.01 37  C 1 
ATOM 2966 C C   . ASN C 3 37  ? -3.893  6.142   9.686   1.00 97.17 37  C 1 
ATOM 2967 O O   . ASN C 3 37  ? -4.433  7.247   9.642   1.00 96.20 37  C 1 
ATOM 2968 C CB  . ASN C 3 37  ? -1.492  6.546   9.082   1.00 96.75 37  C 1 
ATOM 2969 C CG  . ASN C 3 37  ? -0.328  6.310   8.134   1.00 96.05 37  C 1 
ATOM 2970 O OD1 . ASN C 3 37  ? -0.093  5.252   7.600   1.00 91.33 37  C 1 
ATOM 2971 N ND2 . ASN C 3 37  ? 0.463   7.333   7.905   1.00 90.72 37  C 1 
ATOM 2972 N N   . THR C 3 38  ? -4.252  5.190   10.532  1.00 97.72 38  C 1 
ATOM 2973 C CA  . THR C 3 38  ? -5.421  5.297   11.398  1.00 97.83 38  C 1 
ATOM 2974 C C   . THR C 3 38  ? -4.990  5.282   12.849  1.00 97.82 38  C 1 
ATOM 2975 O O   . THR C 3 38  ? -4.276  4.380   13.271  1.00 96.85 38  C 1 
ATOM 2976 C CB  . THR C 3 38  ? -6.415  4.170   11.107  1.00 97.19 38  C 1 
ATOM 2977 O OG1 . THR C 3 38  ? -6.767  4.206   9.740   1.00 89.82 38  C 1 
ATOM 2978 C CG2 . THR C 3 38  ? -7.707  4.313   11.896  1.00 89.87 38  C 1 
ATOM 2979 N N   . HIS C 3 39  ? -5.434  6.268   13.617  1.00 97.68 39  C 1 
ATOM 2980 C CA  . HIS C 3 39  ? -5.209  6.365   15.050  1.00 97.42 39  C 1 
ATOM 2981 C C   . HIS C 3 39  ? -6.502  6.029   15.777  1.00 97.43 39  C 1 
ATOM 2982 O O   . HIS C 3 39  ? -7.549  6.589   15.476  1.00 96.23 39  C 1 
ATOM 2983 C CB  . HIS C 3 39  ? -4.699  7.759   15.401  1.00 96.82 39  C 1 
ATOM 2984 C CG  . HIS C 3 39  ? -3.473  8.154   14.628  1.00 95.76 39  C 1 
ATOM 2985 N ND1 . HIS C 3 39  ? -2.190  7.686   14.826  1.00 85.05 39  C 1 
ATOM 2986 C CD2 . HIS C 3 39  ? -3.423  9.003   13.543  1.00 86.01 39  C 1 
ATOM 2987 C CE1 . HIS C 3 39  ? -1.391  8.244   13.903  1.00 87.71 39  C 1 
ATOM 2988 N NE2 . HIS C 3 39  ? -2.113  9.049   13.104  1.00 89.25 39  C 1 
ATOM 2989 N N   . LEU C 3 40  ? -6.420  5.111   16.743  1.00 97.71 40  C 1 
ATOM 2990 C CA  . LEU C 3 40  ? -7.535  4.586   17.506  1.00 97.85 40  C 1 
ATOM 2991 C C   . LEU C 3 40  ? -7.309  4.795   19.004  1.00 97.71 40  C 1 
ATOM 2992 O O   . LEU C 3 40  ? -6.164  4.870   19.462  1.00 96.57 40  C 1 
ATOM 2993 C CB  . LEU C 3 40  ? -7.712  3.086   17.195  1.00 97.40 40  C 1 
ATOM 2994 C CG  . LEU C 3 40  ? -8.005  2.753   15.723  1.00 95.84 40  C 1 
ATOM 2995 C CD1 . LEU C 3 40  ? -7.807  1.257   15.484  1.00 91.31 40  C 1 
ATOM 2996 C CD2 . LEU C 3 40  ? -9.446  3.079   15.334  1.00 90.56 40  C 1 
ATOM 2997 N N   . LYS C 3 41  ? -8.406  4.839   19.775  1.00 97.33 41  C 1 
ATOM 2998 C CA  . LYS C 3 41  ? -8.436  4.770   21.238  1.00 97.28 41  C 1 
ATOM 2999 C C   . LYS C 3 41  ? -9.411  3.685   21.698  1.00 97.30 41  C 1 
ATOM 3000 O O   . LYS C 3 41  ? -10.283 3.297   20.924  1.00 96.15 41  C 1 
ATOM 3001 C CB  . LYS C 3 41  ? -8.782  6.147   21.832  1.00 95.94 41  C 1 
ATOM 3002 C CG  . LYS C 3 41  ? -10.198 6.622   21.460  1.00 92.80 41  C 1 
ATOM 3003 C CD  . LYS C 3 41  ? -10.565 7.945   22.130  1.00 92.38 41  C 1 
ATOM 3004 C CE  . LYS C 3 41  ? -12.009 8.308   21.753  1.00 84.65 41  C 1 
ATOM 3005 N NZ  . LYS C 3 41  ? -12.493 9.530   22.434  1.00 78.64 41  C 1 
ATOM 3006 N N   . ALA C 3 42  ? -9.281  3.238   22.950  1.00 97.44 42  C 1 
ATOM 3007 C CA  . ALA C 3 42  ? -10.091 2.175   23.541  1.00 97.50 42  C 1 
ATOM 3008 C C   . ALA C 3 42  ? -10.139 0.941   22.620  1.00 97.61 42  C 1 
ATOM 3009 O O   . ALA C 3 42  ? -11.164 0.599   22.040  1.00 95.13 42  C 1 
ATOM 3010 C CB  . ALA C 3 42  ? -11.467 2.741   23.932  1.00 96.37 42  C 1 
ATOM 3011 N N   . VAL C 3 43  ? -8.991  0.337   22.441  1.00 97.72 43  C 1 
ATOM 3012 C CA  . VAL C 3 43  ? -8.769  -0.654  21.390  1.00 97.75 43  C 1 
ATOM 3013 C C   . VAL C 3 43  ? -8.772  -2.058  21.951  1.00 97.87 43  C 1 
ATOM 3014 O O   . VAL C 3 43  ? -8.029  -2.379  22.871  1.00 96.29 43  C 1 
ATOM 3015 C CB  . VAL C 3 43  ? -7.454  -0.383  20.639  1.00 96.78 43  C 1 
ATOM 3016 C CG1 . VAL C 3 43  ? -7.207  -1.410  19.534  1.00 92.81 43  C 1 
ATOM 3017 C CG2 . VAL C 3 43  ? -7.452  1.006   20.003  1.00 92.95 43  C 1 
ATOM 3018 N N   . LYS C 3 44  ? -9.547  -2.956  21.324  1.00 97.98 44  C 1 
ATOM 3019 C CA  . LYS C 3 44  ? -9.432  -4.404  21.471  1.00 97.97 44  C 1 
ATOM 3020 C C   . LYS C 3 44  ? -8.755  -4.968  20.226  1.00 97.63 44  C 1 
ATOM 3021 O O   . LYS C 3 44  ? -9.350  -4.998  19.153  1.00 96.11 44  C 1 
ATOM 3022 C CB  . LYS C 3 44  ? -10.818 -4.992  21.726  1.00 97.30 44  C 1 
ATOM 3023 C CG  . LYS C 3 44  ? -10.770 -6.495  22.023  1.00 92.66 44  C 1 
ATOM 3024 C CD  . LYS C 3 44  ? -12.178 -6.999  22.344  1.00 88.36 44  C 1 
ATOM 3025 C CE  . LYS C 3 44  ? -12.152 -8.480  22.694  1.00 78.27 44  C 1 
ATOM 3026 N NZ  . LYS C 3 44  ? -13.486 -8.982  23.127  1.00 69.92 44  C 1 
ATOM 3027 N N   . MET C 3 45  ? -7.512  -5.438  20.360  1.00 97.42 45  C 1 
ATOM 3028 C CA  . MET C 3 45  ? -6.749  -6.036  19.267  1.00 97.10 45  C 1 
ATOM 3029 C C   . MET C 3 45  ? -6.716  -7.554  19.407  1.00 97.38 45  C 1 
ATOM 3030 O O   . MET C 3 45  ? -6.301  -8.077  20.431  1.00 95.61 45  C 1 
ATOM 3031 C CB  . MET C 3 45  ? -5.341  -5.436  19.234  1.00 95.79 45  C 1 
ATOM 3032 C CG  . MET C 3 45  ? -4.528  -5.975  18.041  1.00 93.14 45  C 1 
ATOM 3033 S SD  . MET C 3 45  ? -2.852  -5.281  17.860  1.00 89.29 45  C 1 
ATOM 3034 C CE  . MET C 3 45  ? -2.070  -5.919  19.360  1.00 79.62 45  C 1 
ATOM 3035 N N   . THR C 3 46  ? -7.109  -8.271  18.351  1.00 97.17 46  C 1 
ATOM 3036 C CA  . THR C 3 46  ? -7.057  -9.733  18.283  1.00 96.90 46  C 1 
ATOM 3037 C C   . THR C 3 46  ? -6.131  -10.146 17.149  1.00 96.51 46  C 1 
ATOM 3038 O O   . THR C 3 46  ? -6.496  -10.087 15.972  1.00 94.11 46  C 1 
ATOM 3039 C CB  . THR C 3 46  ? -8.458  -10.335 18.108  1.00 95.94 46  C 1 
ATOM 3040 O OG1 . THR C 3 46  ? -9.353  -9.787  19.057  1.00 86.80 46  C 1 
ATOM 3041 C CG2 . THR C 3 46  ? -8.455  -11.847 18.318  1.00 85.78 46  C 1 
ATOM 3042 N N   . LEU C 3 47  ? -4.903  -10.551 17.482  1.00 94.95 47  C 1 
ATOM 3043 C CA  . LEU C 3 47  ? -3.977  -11.143 16.522  1.00 94.22 47  C 1 
ATOM 3044 C C   . LEU C 3 47  ? -4.528  -12.478 16.015  1.00 93.62 47  C 1 
ATOM 3045 O O   . LEU C 3 47  ? -5.261  -13.173 16.710  1.00 89.92 47  C 1 
ATOM 3046 C CB  . LEU C 3 47  ? -2.599  -11.322 17.181  1.00 92.47 47  C 1 
ATOM 3047 C CG  . LEU C 3 47  ? -1.861  -9.992  17.384  1.00 88.07 47  C 1 
ATOM 3048 C CD1 . LEU C 3 47  ? -1.128  -9.961  18.727  1.00 78.51 47  C 1 
ATOM 3049 C CD2 . LEU C 3 47  ? -0.809  -9.768  16.287  1.00 77.59 47  C 1 
ATOM 3050 N N   . LYS C 3 48  ? -4.141  -12.876 14.799  1.00 92.34 48  C 1 
ATOM 3051 C CA  . LYS C 3 48  ? -4.575  -14.149 14.231  1.00 91.04 48  C 1 
ATOM 3052 C C   . LYS C 3 48  ? -4.172  -15.322 15.134  1.00 90.33 48  C 1 
ATOM 3053 O O   . LYS C 3 48  ? -2.989  -15.516 15.400  1.00 82.56 48  C 1 
ATOM 3054 C CB  . LYS C 3 48  ? -4.016  -14.288 12.806  1.00 87.98 48  C 1 
ATOM 3055 C CG  . LYS C 3 48  ? -4.618  -15.500 12.085  1.00 82.29 48  C 1 
ATOM 3056 C CD  . LYS C 3 48  ? -4.140  -15.575 10.632  1.00 76.20 48  C 1 
ATOM 3057 C CE  . LYS C 3 48  ? -4.795  -16.762 9.934   1.00 68.32 48  C 1 
ATOM 3058 N NZ  . LYS C 3 48  ? -4.461  -16.825 8.488   1.00 60.78 48  C 1 
ATOM 3059 N N   . ASN C 3 49  ? -5.154  -16.136 15.537  1.00 89.38 49  C 1 
ATOM 3060 C CA  . ASN C 3 49  ? -4.972  -17.286 16.436  1.00 89.24 49  C 1 
ATOM 3061 C C   . ASN C 3 49  ? -4.355  -16.921 17.803  1.00 89.71 49  C 1 
ATOM 3062 O O   . ASN C 3 49  ? -3.580  -17.706 18.354  1.00 85.42 49  C 1 
ATOM 3063 C CB  . ASN C 3 49  ? -4.194  -18.417 15.738  1.00 86.39 49  C 1 
ATOM 3064 C CG  . ASN C 3 49  ? -4.738  -18.805 14.380  1.00 80.98 49  C 1 
ATOM 3065 O OD1 . ASN C 3 49  ? -5.919  -18.836 14.112  1.00 70.33 49  C 1 
ATOM 3066 N ND2 . ASN C 3 49  ? -3.856  -19.133 13.458  1.00 68.68 49  C 1 
ATOM 3067 N N   . ARG C 3 50  ? -4.644  -15.726 18.326  1.00 90.30 50  C 1 
ATOM 3068 C CA  . ARG C 3 50  ? -4.227  -15.253 19.651  1.00 90.71 50  C 1 
ATOM 3069 C C   . ARG C 3 50  ? -5.437  -14.735 20.420  1.00 92.32 50  C 1 
ATOM 3070 O O   . ARG C 3 50  ? -6.466  -14.431 19.826  1.00 88.87 50  C 1 
ATOM 3071 C CB  . ARG C 3 50  ? -3.156  -14.158 19.527  1.00 87.50 50  C 1 
ATOM 3072 C CG  . ARG C 3 50  ? -1.833  -14.649 18.908  1.00 81.53 50  C 1 
ATOM 3073 C CD  . ARG C 3 50  ? -1.061  -15.557 19.860  1.00 75.84 50  C 1 
ATOM 3074 N NE  . ARG C 3 50  ? 0.202   -15.989 19.238  1.00 69.26 50  C 1 
ATOM 3075 C CZ  . ARG C 3 50  ? 1.210   -16.602 19.839  1.00 63.63 50  C 1 
ATOM 3076 N NH1 . ARG C 3 50  ? 1.215   -16.867 21.123  1.00 58.17 50  C 1 
ATOM 3077 N NH2 . ARG C 3 50  ? 2.231   -16.982 19.149  1.00 55.60 50  C 1 
ATOM 3078 N N   . GLU C 3 51  ? -5.268  -14.617 21.735  1.00 93.35 51  C 1 
ATOM 3079 C CA  . GLU C 3 51  ? -6.269  -13.991 22.578  1.00 94.45 51  C 1 
ATOM 3080 C C   . GLU C 3 51  ? -6.349  -12.476 22.327  1.00 95.45 51  C 1 
ATOM 3081 O O   . GLU C 3 51  ? -5.356  -11.857 21.927  1.00 93.92 51  C 1 
ATOM 3082 C CB  . GLU C 3 51  ? -6.001  -14.291 24.049  1.00 92.32 51  C 1 
ATOM 3083 C CG  . GLU C 3 51  ? -6.191  -15.795 24.332  1.00 82.16 51  C 1 
ATOM 3084 C CD  . GLU C 3 51  ? -6.100  -16.135 25.817  1.00 70.93 51  C 1 
ATOM 3085 O OE1 . GLU C 3 51  ? -6.438  -17.286 26.134  1.00 64.84 51  C 1 
ATOM 3086 O OE2 . GLU C 3 51  ? -5.691  -15.253 26.598  1.00 64.63 51  C 1 
ATOM 3087 N N   . PRO C 3 52  ? -7.531  -11.874 22.565  1.00 95.30 52  C 1 
ATOM 3088 C CA  . PRO C 3 52  ? -7.693  -10.433 22.489  1.00 95.91 52  C 1 
ATOM 3089 C C   . PRO C 3 52  ? -6.861  -9.714  23.549  1.00 96.11 52  C 1 
ATOM 3090 O O   . PRO C 3 52  ? -6.838  -10.107 24.709  1.00 93.73 52  C 1 
ATOM 3091 C CB  . PRO C 3 52  ? -9.192  -10.167 22.687  1.00 94.32 52  C 1 
ATOM 3092 C CG  . PRO C 3 52  ? -9.850  -11.516 22.400  1.00 90.29 52  C 1 
ATOM 3093 C CD  . PRO C 3 52  ? -8.804  -12.516 22.844  1.00 93.91 52  C 1 
ATOM 3094 N N   . VAL C 3 53  ? -6.251  -8.597  23.171  1.00 96.62 53  C 1 
ATOM 3095 C CA  . VAL C 3 53  ? -5.514  -7.698  24.067  1.00 96.32 53  C 1 
ATOM 3096 C C   . VAL C 3 53  ? -6.209  -6.340  24.083  1.00 96.93 53  C 1 
ATOM 3097 O O   . VAL C 3 53  ? -6.589  -5.833  23.027  1.00 95.40 53  C 1 
ATOM 3098 C CB  . VAL C 3 53  ? -4.034  -7.577  23.657  1.00 94.36 53  C 1 
ATOM 3099 C CG1 . VAL C 3 53  ? -3.245  -6.744  24.666  1.00 84.63 53  C 1 
ATOM 3100 C CG2 . VAL C 3 53  ? -3.365  -8.949  23.570  1.00 84.34 53  C 1 
ATOM 3101 N N   . GLN C 3 54  ? -6.380  -5.752  25.266  1.00 96.55 54  C 1 
ATOM 3102 C CA  . GLN C 3 54  ? -6.891  -4.401  25.429  1.00 96.75 54  C 1 
ATOM 3103 C C   . GLN C 3 54  ? -5.737  -3.392  25.382  1.00 96.55 54  C 1 
ATOM 3104 O O   . GLN C 3 54  ? -4.706  -3.606  26.023  1.00 94.11 54  C 1 
ATOM 3105 C CB  . GLN C 3 54  ? -7.671  -4.264  26.745  1.00 95.66 54  C 1 
ATOM 3106 C CG  . GLN C 3 54  ? -8.929  -5.149  26.803  1.00 87.23 54  C 1 
ATOM 3107 C CD  . GLN C 3 54  ? -10.032 -4.742  25.820  1.00 83.77 54  C 1 
ATOM 3108 O OE1 . GLN C 3 54  ? -9.981  -3.754  25.122  1.00 74.70 54  C 1 
ATOM 3109 N NE2 . GLN C 3 54  ? -11.088 -5.520  25.733  1.00 71.13 54  C 1 
ATOM 3110 N N   . LEU C 3 55  ? -5.910  -2.316  24.627  1.00 96.85 55  C 1 
ATOM 3111 C CA  . LEU C 3 55  ? -4.934  -1.242  24.475  1.00 96.67 55  C 1 
ATOM 3112 C C   . LEU C 3 55  ? -5.651  0.104   24.616  1.00 96.78 55  C 1 
ATOM 3113 O O   . LEU C 3 55  ? -6.756  0.276   24.111  1.00 94.84 55  C 1 
ATOM 3114 C CB  . LEU C 3 55  ? -4.251  -1.345  23.099  1.00 95.73 55  C 1 
ATOM 3115 C CG  . LEU C 3 55  ? -3.558  -2.690  22.781  1.00 94.76 55  C 1 
ATOM 3116 C CD1 . LEU C 3 55  ? -3.092  -2.693  21.328  1.00 90.44 55  C 1 
ATOM 3117 C CD2 . LEU C 3 55  ? -2.349  -2.932  23.669  1.00 89.86 55  C 1 
ATOM 3118 N N   . GLU C 3 56  ? -4.988  1.075   25.249  1.00 96.74 56  C 1 
ATOM 3119 C CA  . GLU C 3 56  ? -5.544  2.425   25.359  1.00 96.43 56  C 1 
ATOM 3120 C C   . GLU C 3 56  ? -5.557  3.137   24.004  1.00 96.74 56  C 1 
ATOM 3121 O O   . GLU C 3 56  ? -6.559  3.718   23.579  1.00 94.80 56  C 1 
ATOM 3122 C CB  . GLU C 3 56  ? -4.712  3.205   26.387  1.00 95.12 56  C 1 
ATOM 3123 C CG  . GLU C 3 56  ? -5.358  4.548   26.731  1.00 82.45 56  C 1 
ATOM 3124 C CD  . GLU C 3 56  ? -4.461  5.434   27.588  1.00 72.38 56  C 1 
ATOM 3125 O OE1 . GLU C 3 56  ? -4.822  6.626   27.724  1.00 65.51 56  C 1 
ATOM 3126 O OE2 . GLU C 3 56  ? -3.412  4.945   28.054  1.00 63.66 56  C 1 
ATOM 3127 N N   . THR C 3 57  ? -4.430  3.055   23.289  1.00 96.56 57  C 1 
ATOM 3128 C CA  . THR C 3 57  ? -4.261  3.656   21.966  1.00 96.38 57  C 1 
ATOM 3129 C C   . THR C 3 57  ? -3.602  2.675   21.000  1.00 96.51 57  C 1 
ATOM 3130 O O   . THR C 3 57  ? -2.836  1.807   21.398  1.00 94.58 57  C 1 
ATOM 3131 C CB  . THR C 3 57  ? -3.462  4.966   22.014  1.00 94.37 57  C 1 
ATOM 3132 O OG1 . THR C 3 57  ? -2.129  4.734   22.388  1.00 84.87 57  C 1 
ATOM 3133 C CG2 . THR C 3 57  ? -4.046  6.003   22.970  1.00 82.76 57  C 1 
ATOM 3134 N N   . LEU C 3 58  ? -3.888  2.830   19.711  1.00 97.46 58  C 1 
ATOM 3135 C CA  . LEU C 3 58  ? -3.218  2.091   18.651  1.00 97.72 58  C 1 
ATOM 3136 C C   . LEU C 3 58  ? -3.132  2.960   17.395  1.00 97.80 58  C 1 
ATOM 3137 O O   . LEU C 3 58  ? -4.127  3.534   16.958  1.00 96.92 58  C 1 
ATOM 3138 C CB  . LEU C 3 58  ? -3.979  0.783   18.391  1.00 97.41 58  C 1 
ATOM 3139 C CG  . LEU C 3 58  ? -3.304  -0.162  17.372  1.00 97.01 58  C 1 
ATOM 3140 C CD1 . LEU C 3 58  ? -2.036  -0.786  17.931  1.00 93.78 58  C 1 
ATOM 3141 C CD2 . LEU C 3 58  ? -4.253  -1.289  17.002  1.00 93.59 58  C 1 
ATOM 3142 N N   . SER C 3 59  ? -1.945  3.019   16.792  1.00 97.58 59  C 1 
ATOM 3143 C CA  . SER C 3 59  ? -1.725  3.646   15.493  1.00 97.43 59  C 1 
ATOM 3144 C C   . SER C 3 59  ? -1.409  2.579   14.463  1.00 97.67 59  C 1 
ATOM 3145 O O   . SER C 3 59  ? -0.477  1.808   14.642  1.00 96.15 59  C 1 
ATOM 3146 C CB  . SER C 3 59  ? -0.596  4.675   15.580  1.00 96.58 59  C 1 
ATOM 3147 O OG  . SER C 3 59  ? -0.980  5.734   16.435  1.00 85.84 59  C 1 
ATOM 3148 N N   . ILE C 3 60  ? -2.177  2.505   13.370  1.00 97.96 60  C 1 
ATOM 3149 C CA  . ILE C 3 60  ? -2.021  1.518   12.301  1.00 98.07 60  C 1 
ATOM 3150 C C   . ILE C 3 60  ? -1.517  2.223   11.047  1.00 98.05 60  C 1 
ATOM 3151 O O   . ILE C 3 60  ? -2.095  3.218   10.608  1.00 97.12 60  C 1 
ATOM 3152 C CB  . ILE C 3 60  ? -3.338  0.771   12.030  1.00 97.82 60  C 1 
ATOM 3153 C CG1 . ILE C 3 60  ? -3.913  0.130   13.317  1.00 95.88 60  C 1 
ATOM 3154 C CG2 . ILE C 3 60  ? -3.118  -0.310  10.959  1.00 95.80 60  C 1 
ATOM 3155 C CD1 . ILE C 3 60  ? -5.310  -0.461  13.141  1.00 92.42 60  C 1 
ATOM 3156 N N   . ARG C 3 61  ? -0.457  1.700   10.428  1.00 97.91 61  C 1 
ATOM 3157 C CA  . ARG C 3 61  ? 0.017   2.204   9.141   1.00 97.95 61  C 1 
ATOM 3158 C C   . ARG C 3 61  ? -0.951  1.788   8.030   1.00 97.70 61  C 1 
ATOM 3159 O O   . ARG C 3 61  ? -1.238  0.608   7.877   1.00 96.25 61  C 1 
ATOM 3160 C CB  . ARG C 3 61  ? 1.456   1.745   8.891   1.00 97.50 61  C 1 
ATOM 3161 C CG  . ARG C 3 61  ? 2.075   2.471   7.686   1.00 96.37 61  C 1 
ATOM 3162 C CD  . ARG C 3 61  ? 3.573   2.170   7.591   1.00 94.75 61  C 1 
ATOM 3163 N NE  . ARG C 3 61  ? 4.212   2.860   6.446   1.00 92.26 61  C 1 
ATOM 3164 C CZ  . ARG C 3 61  ? 4.520   2.340   5.272   1.00 92.44 61  C 1 
ATOM 3165 N NH1 . ARG C 3 61  ? 4.202   1.129   4.963   1.00 85.12 61  C 1 
ATOM 3166 N NH2 . ARG C 3 61  ? 5.159   3.035   4.385   1.00 87.46 61  C 1 
ATOM 3167 N N   . GLY C 3 62  ? -1.401  2.742   7.226   1.00 97.40 62  C 1 
ATOM 3168 C CA  . GLY C 3 62  ? -2.516  2.560   6.300   1.00 97.38 62  C 1 
ATOM 3169 C C   . GLY C 3 62  ? -2.360  1.441   5.272   1.00 97.32 62  C 1 
ATOM 3170 O O   . GLY C 3 62  ? -3.350  0.796   4.929   1.00 95.73 62  C 1 
ATOM 3171 N N   . ASN C 3 63  ? -1.143  1.150   4.791   1.00 97.74 63  C 1 
ATOM 3172 C CA  . ASN C 3 63  ? -0.910  0.069   3.825   1.00 97.59 63  C 1 
ATOM 3173 C C   . ASN C 3 63  ? -1.214  -1.334  4.372   1.00 97.52 63  C 1 
ATOM 3174 O O   . ASN C 3 63  ? -1.380  -2.258  3.585   1.00 95.21 63  C 1 
ATOM 3175 C CB  . ASN C 3 63  ? 0.531   0.142   3.289   1.00 96.25 63  C 1 
ATOM 3176 C CG  . ASN C 3 63  ? 1.555   -0.271  4.330   1.00 93.45 63  C 1 
ATOM 3177 O OD1 . ASN C 3 63  ? 1.470   0.096   5.479   1.00 80.78 63  C 1 
ATOM 3178 N ND2 . ASN C 3 63  ? 2.543   -1.071  3.965   1.00 84.76 63  C 1 
ATOM 3179 N N   . ASN C 3 64  ? -1.303  -1.517  5.695   1.00 97.80 64  C 1 
ATOM 3180 C CA  . ASN C 3 64  ? -1.602  -2.798  6.330   1.00 97.84 64  C 1 
ATOM 3181 C C   . ASN C 3 64  ? -3.102  -3.057  6.494   1.00 97.91 64  C 1 
ATOM 3182 O O   . ASN C 3 64  ? -3.486  -4.172  6.822   1.00 95.60 64  C 1 
ATOM 3183 C CB  . ASN C 3 64  ? -0.885  -2.870  7.681   1.00 97.05 64  C 1 
ATOM 3184 C CG  . ASN C 3 64  ? 0.624   -2.784  7.507   1.00 95.34 64  C 1 
ATOM 3185 O OD1 . ASN C 3 64  ? 1.254   -3.641  6.918   1.00 85.00 64  C 1 
ATOM 3186 N ND2 . ASN C 3 64  ? 1.222   -1.707  7.965   1.00 84.67 64  C 1 
ATOM 3187 N N   . ILE C 3 65  ? -3.940  -2.055  6.255   1.00 97.92 65  C 1 
ATOM 3188 C CA  . ILE C 3 65  ? -5.393  -2.182  6.372   1.00 98.06 65  C 1 
ATOM 3189 C C   . ILE C 3 65  ? -5.937  -2.924  5.147   1.00 97.90 65  C 1 
ATOM 3190 O O   . ILE C 3 65  ? -5.562  -2.613  4.015   1.00 96.79 65  C 1 
ATOM 3191 C CB  . ILE C 3 65  ? -6.034  -0.789  6.570   1.00 97.69 65  C 1 
ATOM 3192 C CG1 . ILE C 3 65  ? -5.487  -0.136  7.871   1.00 96.37 65  C 1 
ATOM 3193 C CG2 . ILE C 3 65  ? -7.568  -0.897  6.610   1.00 96.35 65  C 1 
ATOM 3194 C CD1 . ILE C 3 65  ? -5.903  1.312   8.081   1.00 93.31 65  C 1 
ATOM 3195 N N   . ARG C 3 66  ? -6.814  -3.910  5.364   1.00 97.92 66  C 1 
ATOM 3196 C CA  . ARG C 3 66  ? -7.586  -4.559  4.308   1.00 97.71 66  C 1 
ATOM 3197 C C   . ARG C 3 66  ? -8.930  -3.860  4.144   1.00 97.57 66  C 1 
ATOM 3198 O O   . ARG C 3 66  ? -9.212  -3.378  3.055   1.00 96.39 66  C 1 
ATOM 3199 C CB  . ARG C 3 66  ? -7.726  -6.065  4.602   1.00 96.65 66  C 1 
ATOM 3200 C CG  . ARG C 3 66  ? -8.459  -6.776  3.463   1.00 90.44 66  C 1 
ATOM 3201 C CD  . ARG C 3 66  ? -8.457  -8.289  3.651   1.00 87.65 66  C 1 
ATOM 3202 N NE  . ARG C 3 66  ? -7.111  -8.864  3.452   1.00 83.64 66  C 1 
ATOM 3203 C CZ  . ARG C 3 66  ? -6.471  -9.697  4.252   1.00 78.91 66  C 1 
ATOM 3204 N NH1 . ARG C 3 66  ? -6.974  -10.120 5.380   1.00 68.61 66  C 1 
ATOM 3205 N NH2 . ARG C 3 66  ? -5.301  -10.139 3.919   1.00 74.35 66  C 1 
ATOM 3206 N N   . TYR C 3 67  ? -9.709  -3.778  5.207   1.00 97.69 67  C 1 
ATOM 3207 C CA  . TYR C 3 67  ? -10.963 -3.037  5.211   1.00 97.87 67  C 1 
ATOM 3208 C C   . TYR C 3 67  ? -11.356 -2.562  6.613   1.00 97.92 67  C 1 
ATOM 3209 O O   . TYR C 3 67  ? -10.854 -3.056  7.620   1.00 97.06 67  C 1 
ATOM 3210 C CB  . TYR C 3 67  ? -12.075 -3.889  4.578   1.00 97.38 67  C 1 
ATOM 3211 C CG  . TYR C 3 67  ? -12.313 -5.243  5.231   1.00 97.40 67  C 1 
ATOM 3212 C CD1 . TYR C 3 67  ? -11.943 -6.418  4.547   1.00 93.99 67  C 1 
ATOM 3213 C CD2 . TYR C 3 67  ? -12.930 -5.344  6.484   1.00 93.43 67  C 1 
ATOM 3214 C CE1 . TYR C 3 67  ? -12.199 -7.676  5.105   1.00 92.90 67  C 1 
ATOM 3215 C CE2 . TYR C 3 67  ? -13.183 -6.600  7.063   1.00 92.82 67  C 1 
ATOM 3216 C CZ  . TYR C 3 67  ? -12.819 -7.764  6.364   1.00 94.39 67  C 1 
ATOM 3217 O OH  . TYR C 3 67  ? -13.081 -8.993  6.909   1.00 92.09 67  C 1 
ATOM 3218 N N   . PHE C 3 68  ? -12.279 -1.608  6.653   1.00 97.65 68  C 1 
ATOM 3219 C CA  . PHE C 3 68  ? -12.994 -1.174  7.844   1.00 97.81 68  C 1 
ATOM 3220 C C   . PHE C 3 68  ? -14.415 -1.737  7.795   1.00 97.82 68  C 1 
ATOM 3221 O O   . PHE C 3 68  ? -15.062 -1.639  6.765   1.00 96.50 68  C 1 
ATOM 3222 C CB  . PHE C 3 68  ? -13.057 0.360   7.902   1.00 97.58 68  C 1 
ATOM 3223 C CG  . PHE C 3 68  ? -11.728 1.083   7.963   1.00 97.52 68  C 1 
ATOM 3224 C CD1 . PHE C 3 68  ? -11.345 1.751   9.136   1.00 93.83 68  C 1 
ATOM 3225 C CD2 . PHE C 3 68  ? -10.890 1.147   6.841   1.00 93.64 68  C 1 
ATOM 3226 C CE1 . PHE C 3 68  ? -10.133 2.467   9.202   1.00 92.72 68  C 1 
ATOM 3227 C CE2 . PHE C 3 68  ? -9.674  1.846   6.902   1.00 92.59 68  C 1 
ATOM 3228 C CZ  . PHE C 3 68  ? -9.300  2.505   8.083   1.00 94.50 68  C 1 
ATOM 3229 N N   . ILE C 3 69  ? -14.892 -2.274  8.907   1.00 97.98 69  C 1 
ATOM 3230 C CA  . ILE C 3 69  ? -16.322 -2.493  9.158   1.00 97.90 69  C 1 
ATOM 3231 C C   . ILE C 3 69  ? -16.831 -1.236  9.856   1.00 97.85 69  C 1 
ATOM 3232 O O   . ILE C 3 69  ? -16.306 -0.863  10.913  1.00 96.87 69  C 1 
ATOM 3233 C CB  . ILE C 3 69  ? -16.559 -3.764  9.986   1.00 97.46 69  C 1 
ATOM 3234 C CG1 . ILE C 3 69  ? -15.942 -5.001  9.282   1.00 95.68 69  C 1 
ATOM 3235 C CG2 . ILE C 3 69  ? -18.062 -3.947  10.230  1.00 95.93 69  C 1 
ATOM 3236 C CD1 . ILE C 3 69  ? -16.010 -6.287  10.104  1.00 89.44 69  C 1 
ATOM 3237 N N   . LEU C 3 70  ? -17.801 -0.567  9.247   1.00 97.13 70  C 1 
ATOM 3238 C CA  . LEU C 3 70  ? -18.357 0.695   9.697   1.00 97.00 70  C 1 
ATOM 3239 C C   . LEU C 3 70  ? -19.598 0.445   10.563  1.00 96.97 70  C 1 
ATOM 3240 O O   . LEU C 3 70  ? -20.230 -0.602  10.417  1.00 95.26 70  C 1 
ATOM 3241 C CB  . LEU C 3 70  ? -18.673 1.572   8.476   1.00 96.34 70  C 1 
ATOM 3242 C CG  . LEU C 3 70  ? -17.487 1.816   7.520   1.00 95.90 70  C 1 
ATOM 3243 C CD1 . LEU C 3 70  ? -17.949 2.626   6.295   1.00 93.63 70  C 1 
ATOM 3244 C CD2 . LEU C 3 70  ? -16.352 2.592   8.193   1.00 93.01 70  C 1 
ATOM 3245 N N   . PRO C 3 71  ? -19.979 1.398   11.443  1.00 96.87 71  C 1 
ATOM 3246 C CA  . PRO C 3 71  ? -21.226 1.308   12.185  1.00 96.28 71  C 1 
ATOM 3247 C C   . PRO C 3 71  ? -22.442 1.285   11.255  1.00 95.96 71  C 1 
ATOM 3248 O O   . PRO C 3 71  ? -22.491 2.016   10.262  1.00 93.28 71  C 1 
ATOM 3249 C CB  . PRO C 3 71  ? -21.263 2.535   13.101  1.00 94.84 71  C 1 
ATOM 3250 C CG  . PRO C 3 71  ? -19.813 2.990   13.186  1.00 92.28 71  C 1 
ATOM 3251 C CD  . PRO C 3 71  ? -19.244 2.593   11.830  1.00 95.70 71  C 1 
ATOM 3252 N N   . ASP C 3 72  ? -23.460 0.505   11.606  1.00 95.63 72  C 1 
ATOM 3253 C CA  . ASP C 3 72  ? -24.693 0.404   10.818  1.00 94.99 72  C 1 
ATOM 3254 C C   . ASP C 3 72  ? -25.458 1.728   10.755  1.00 94.72 72  C 1 
ATOM 3255 O O   . ASP C 3 72  ? -26.072 2.053   9.736   1.00 89.97 72  C 1 
ATOM 3256 C CB  . ASP C 3 72  ? -25.587 -0.696  11.411  1.00 92.45 72  C 1 
ATOM 3257 C CG  . ASP C 3 72  ? -24.959 -2.086  11.320  1.00 81.29 72  C 1 
ATOM 3258 O OD1 . ASP C 3 72  ? -24.096 -2.276  10.435  1.00 72.50 72  C 1 
ATOM 3259 O OD2 . ASP C 3 72  ? -25.326 -2.951  12.138  1.00 72.79 72  C 1 
ATOM 3260 N N   . SER C 3 73  ? -25.366 2.536   11.813  1.00 94.66 73  C 1 
ATOM 3261 C CA  . SER C 3 73  ? -25.971 3.867   11.916  1.00 94.27 73  C 1 
ATOM 3262 C C   . SER C 3 73  ? -25.285 4.933   11.058  1.00 94.45 73  C 1 
ATOM 3263 O O   . SER C 3 73  ? -25.824 6.026   10.904  1.00 90.27 73  C 1 
ATOM 3264 C CB  . SER C 3 73  ? -25.954 4.313   13.380  1.00 92.42 73  C 1 
ATOM 3265 O OG  . SER C 3 73  ? -24.628 4.310   13.877  1.00 83.47 73  C 1 
ATOM 3266 N N   . LEU C 3 74  ? -24.103 4.673   10.492  1.00 93.62 74  C 1 
ATOM 3267 C CA  . LEU C 3 74  ? -23.327 5.688   9.786   1.00 93.75 74  C 1 
ATOM 3268 C C   . LEU C 3 74  ? -24.059 6.195   8.528   1.00 93.67 74  C 1 
ATOM 3269 O O   . LEU C 3 74  ? -24.336 5.403   7.623   1.00 90.01 74  C 1 
ATOM 3270 C CB  . LEU C 3 74  ? -21.939 5.111   9.452   1.00 92.07 74  C 1 
ATOM 3271 C CG  . LEU C 3 74  ? -20.949 6.184   8.976   1.00 91.63 74  C 1 
ATOM 3272 C CD1 . LEU C 3 74  ? -20.478 7.061   10.136  1.00 86.18 74  C 1 
ATOM 3273 C CD2 . LEU C 3 74  ? -19.720 5.511   8.370   1.00 85.33 74  C 1 
ATOM 3274 N N   . PRO C 3 75  ? -24.328 7.508   8.405   1.00 92.97 75  C 1 
ATOM 3275 C CA  . PRO C 3 75  ? -25.037 8.059   7.252   1.00 92.65 75  C 1 
ATOM 3276 C C   . PRO C 3 75  ? -24.089 8.183   6.050   1.00 92.78 75  C 1 
ATOM 3277 O O   . PRO C 3 75  ? -23.427 9.210   5.859   1.00 88.78 75  C 1 
ATOM 3278 C CB  . PRO C 3 75  ? -25.597 9.392   7.748   1.00 90.78 75  C 1 
ATOM 3279 C CG  . PRO C 3 75  ? -24.561 9.859   8.777   1.00 89.00 75  C 1 
ATOM 3280 C CD  . PRO C 3 75  ? -24.097 8.554   9.406   1.00 91.99 75  C 1 
ATOM 3281 N N   . LEU C 3 76  ? -24.000 7.149   5.241   1.00 93.05 76  C 1 
ATOM 3282 C CA  . LEU C 3 76  ? -23.062 7.108   4.120   1.00 92.68 76  C 1 
ATOM 3283 C C   . LEU C 3 76  ? -23.305 8.220   3.103   1.00 92.13 76  C 1 
ATOM 3284 O O   . LEU C 3 76  ? -22.355 8.897   2.715   1.00 87.97 76  C 1 
ATOM 3285 C CB  . LEU C 3 76  ? -23.114 5.740   3.417   1.00 90.45 76  C 1 
ATOM 3286 C CG  . LEU C 3 76  ? -22.605 4.554   4.257   1.00 90.20 76  C 1 
ATOM 3287 C CD1 . LEU C 3 76  ? -22.653 3.280   3.408   1.00 85.88 76  C 1 
ATOM 3288 C CD2 . LEU C 3 76  ? -21.160 4.735   4.731   1.00 85.49 76  C 1 
ATOM 3289 N N   . ASP C 3 77  ? -24.545 8.452   2.711   1.00 91.44 77  C 1 
ATOM 3290 C CA  . ASP C 3 77  ? -24.870 9.404   1.644   1.00 91.24 77  C 1 
ATOM 3291 C C   . ASP C 3 77  ? -24.430 10.833  2.016   1.00 91.62 77  C 1 
ATOM 3292 O O   . ASP C 3 77  ? -23.726 11.483  1.245   1.00 86.99 77  C 1 
ATOM 3293 C CB  . ASP C 3 77  ? -26.366 9.305   1.310   1.00 88.58 77  C 1 
ATOM 3294 C CG  . ASP C 3 77  ? -26.740 7.894   0.826   1.00 82.55 77  C 1 
ATOM 3295 O OD1 . ASP C 3 77  ? -26.071 7.378   -0.096  1.00 73.09 77  C 1 
ATOM 3296 O OD2 . ASP C 3 77  ? -27.639 7.285   1.423   1.00 72.84 77  C 1 
ATOM 3297 N N   . THR C 3 78  ? -24.697 11.288  3.236   1.00 92.66 78  C 1 
ATOM 3298 C CA  . THR C 3 78  ? -24.273 12.616  3.708   1.00 92.60 78  C 1 
ATOM 3299 C C   . THR C 3 78  ? -22.751 12.752  3.810   1.00 92.68 78  C 1 
ATOM 3300 O O   . THR C 3 78  ? -22.190 13.806  3.510   1.00 87.94 78  C 1 
ATOM 3301 C CB  . THR C 3 78  ? -24.881 12.942  5.080   1.00 90.82 78  C 1 
ATOM 3302 O OG1 . THR C 3 78  ? -24.602 11.926  6.007   1.00 78.60 78  C 1 
ATOM 3303 C CG2 . THR C 3 78  ? -26.402 13.092  5.024   1.00 75.93 78  C 1 
ATOM 3304 N N   . LEU C 3 79  ? -22.049 11.691  4.199   1.00 91.91 79  C 1 
ATOM 3305 C CA  . LEU C 3 79  ? -20.591 11.706  4.322   1.00 91.62 79  C 1 
ATOM 3306 C C   . LEU C 3 79  ? -19.887 11.644  2.961   1.00 91.36 79  C 1 
ATOM 3307 O O   . LEU C 3 79  ? -18.770 12.143  2.834   1.00 86.78 79  C 1 
ATOM 3308 C CB  . LEU C 3 79  ? -20.142 10.568  5.233   1.00 90.77 79  C 1 
ATOM 3309 C CG  . LEU C 3 79  ? -20.545 10.747  6.716   1.00 89.99 79  C 1 
ATOM 3310 C CD1 . LEU C 3 79  ? -20.172 9.490   7.484   1.00 84.34 79  C 1 
ATOM 3311 C CD2 . LEU C 3 79  ? -19.818 11.926  7.367   1.00 83.45 79  C 1 
ATOM 3312 N N   . LEU C 3 80  ? -20.527 11.048  1.954   1.00 91.34 80  C 1 
ATOM 3313 C CA  . LEU C 3 80  ? -19.971 10.886  0.616   1.00 89.34 80  C 1 
ATOM 3314 C C   . LEU C 3 80  ? -20.132 12.132  -0.261  1.00 87.59 80  C 1 
ATOM 3315 O O   . LEU C 3 80  ? -19.220 12.419  -1.032  1.00 80.08 80  C 1 
ATOM 3316 C CB  . LEU C 3 80  ? -20.586 9.640   -0.044  1.00 87.13 80  C 1 
ATOM 3317 C CG  . LEU C 3 80  ? -20.077 8.305   0.543   1.00 88.40 80  C 1 
ATOM 3318 C CD1 . LEU C 3 80  ? -20.897 7.146   -0.008  1.00 82.72 80  C 1 
ATOM 3319 C CD2 . LEU C 3 80  ? -18.604 8.049   0.209   1.00 82.20 80  C 1 
ATOM 3320 N N   . VAL C 3 81  ? -21.188 12.908  -0.100  1.00 86.60 81  C 1 
ATOM 3321 C CA  . VAL C 3 81  ? -21.448 14.137  -0.897  1.00 84.05 81  C 1 
ATOM 3322 C C   . VAL C 3 81  ? -20.241 15.083  -0.909  1.00 81.02 81  C 1 
ATOM 3323 O O   . VAL C 3 81  ? -19.764 15.509  -1.957  1.00 69.64 81  C 1 
ATOM 3324 C CB  . VAL C 3 81  ? -22.694 14.880  -0.371  1.00 79.45 81  C 1 
ATOM 3325 C CG1 . VAL C 3 81  ? -22.885 16.249  -1.042  1.00 70.96 81  C 1 
ATOM 3326 C CG2 . VAL C 3 81  ? -23.962 14.076  -0.628  1.00 73.35 81  C 1 
ATOM 3327 N N   . ASP C 3 82  ? -19.664 15.375  0.259   1.00 73.29 82  C 1 
ATOM 3328 C CA  . ASP C 3 82  ? -18.533 16.299  0.379   1.00 69.82 82  C 1 
ATOM 3329 C C   . ASP C 3 82  ? -17.175 15.712  -0.045  1.00 70.00 82  C 1 
ATOM 3330 O O   . ASP C 3 82  ? -16.138 16.374  0.072   1.00 61.98 82  C 1 
ATOM 3331 C CB  . ASP C 3 82  ? -18.441 16.777  1.819   1.00 60.63 82  C 1 
ATOM 3332 C CG  . ASP C 3 82  ? -19.358 17.934  2.190   1.00 54.92 82  C 1 
ATOM 3333 O OD1 . ASP C 3 82  ? -19.896 18.615  1.284   1.00 48.75 82  C 1 
ATOM 3334 O OD2 . ASP C 3 82  ? -19.381 18.210  3.410   1.00 48.03 82  C 1 
ATOM 3335 N N   . VAL C 3 83  ? -17.135 14.458  -0.450  1.00 69.94 83  C 1 
ATOM 3336 C CA  . VAL C 3 83  ? -15.898 13.819  -0.923  1.00 66.68 83  C 1 
ATOM 3337 C C   . VAL C 3 83  ? -15.623 14.173  -2.377  1.00 69.64 83  C 1 
ATOM 3338 O O   . VAL C 3 83  ? -14.455 14.225  -2.780  1.00 61.85 83  C 1 
ATOM 3339 C CB  . VAL C 3 83  ? -15.909 12.297  -0.735  1.00 57.73 83  C 1 
ATOM 3340 C CG1 . VAL C 3 83  ? -14.553 11.684  -1.111  1.00 54.45 83  C 1 
ATOM 3341 C CG2 . VAL C 3 83  ? -16.175 11.910  0.723   1.00 57.05 83  C 1 
ATOM 3342 N N   . GLU C 3 84  ? -16.659 14.439  -3.155  1.00 64.83 84  C 1 
ATOM 3343 C CA  . GLU C 3 84  ? -16.482 15.102  -4.427  1.00 63.40 84  C 1 
ATOM 3344 C C   . GLU C 3 84  ? -15.808 16.445  -4.164  1.00 63.45 84  C 1 
ATOM 3345 O O   . GLU C 3 84  ? -16.233 17.192  -3.277  1.00 55.78 84  C 1 
ATOM 3346 C CB  . GLU C 3 84  ? -17.788 15.245  -5.199  1.00 55.19 84  C 1 
ATOM 3347 C CG  . GLU C 3 84  ? -18.314 13.854  -5.588  1.00 49.75 84  C 1 
ATOM 3348 C CD  . GLU C 3 84  ? -19.331 13.884  -6.730  1.00 44.45 84  C 1 
ATOM 3349 O OE1 . GLU C 3 84  ? -19.529 12.798  -7.315  1.00 40.80 84  C 1 
ATOM 3350 O OE2 . GLU C 3 84  ? -19.875 14.972  -7.005  1.00 40.41 84  C 1 
ATOM 3351 N N   . PRO C 3 85  ? -14.685 16.738  -4.841  1.00 49.84 85  C 1 
ATOM 3352 C CA  . PRO C 3 85  ? -14.085 18.044  -4.703  1.00 48.37 85  C 1 
ATOM 3353 C C   . PRO C 3 85  ? -15.152 19.045  -5.147  1.00 49.59 85  C 1 
ATOM 3354 O O   . PRO C 3 85  ? -15.440 19.125  -6.330  1.00 46.94 85  C 1 
ATOM 3355 C CB  . PRO C 3 85  ? -12.840 18.019  -5.600  1.00 42.91 85  C 1 
ATOM 3356 C CG  . PRO C 3 85  ? -13.152 16.945  -6.644  1.00 42.71 85  C 1 
ATOM 3357 C CD  . PRO C 3 85  ? -14.063 15.971  -5.900  1.00 43.88 85  C 1 
ATOM 3358 N N   . LYS C 3 86  ? -15.715 19.792  -4.202  1.00 45.91 86  C 1 
ATOM 3359 C CA  . LYS C 3 86  ? -16.493 20.977  -4.535  1.00 45.17 86  C 1 
ATOM 3360 C C   . LYS C 3 86  ? -15.581 21.775  -5.448  1.00 44.66 86  C 1 
ATOM 3361 O O   . LYS C 3 86  ? -14.553 22.282  -4.996  1.00 41.75 86  C 1 
ATOM 3362 C CB  . LYS C 3 86  ? -16.897 21.780  -3.282  1.00 40.50 86  C 1 
ATOM 3363 C CG  . LYS C 3 86  ? -18.188 21.235  -2.655  1.00 36.79 86  C 1 
ATOM 3364 C CD  . LYS C 3 86  ? -18.637 22.025  -1.411  1.00 34.51 86  C 1 
ATOM 3365 C CE  . LYS C 3 86  ? -19.972 21.447  -0.919  1.00 29.40 86  C 1 
ATOM 3366 N NZ  . LYS C 3 86  ? -20.376 21.902  0.436   1.00 27.60 86  C 1 
ATOM 3367 N N   . VAL C 3 87  ? -15.906 21.818  -6.729  1.00 39.88 87  C 1 
ATOM 3368 C CA  . VAL C 3 87  ? -15.352 22.802  -7.643  1.00 38.61 87  C 1 
ATOM 3369 C C   . VAL C 3 87  ? -15.568 24.101  -6.888  1.00 39.11 87  C 1 
ATOM 3370 O O   . VAL C 3 87  ? -16.707 24.429  -6.545  1.00 36.61 87  C 1 
ATOM 3371 C CB  . VAL C 3 87  ? -16.067 22.809  -9.004  1.00 33.94 87  C 1 
ATOM 3372 C CG1 . VAL C 3 87  ? -15.460 23.872  -9.930  1.00 29.53 87  C 1 
ATOM 3373 C CG2 . VAL C 3 87  ? -15.906 21.448  -9.700  1.00 31.61 87  C 1 
ATOM 3374 N N   . LYS C 3 88  ? -14.475 24.754  -6.476  1.00 40.01 88  C 1 
ATOM 3375 C CA  . LYS C 3 88  ? -14.604 26.080  -5.902  1.00 39.95 88  C 1 
ATOM 3376 C C   . LYS C 3 88  ? -15.239 26.900  -7.014  1.00 39.77 88  C 1 
ATOM 3377 O O   . LYS C 3 88  ? -14.524 27.342  -7.901  1.00 36.70 88  C 1 
ATOM 3378 C CB  . LYS C 3 88  ? -13.259 26.680  -5.470  1.00 36.14 88  C 1 
ATOM 3379 C CG  . LYS C 3 88  ? -12.823 26.241  -4.058  1.00 33.97 88  C 1 
ATOM 3380 C CD  . LYS C 3 88  ? -11.535 26.987  -3.680  1.00 31.19 88  C 1 
ATOM 3381 C CE  . LYS C 3 88  ? -11.113 26.685  -2.246  1.00 27.36 88  C 1 
ATOM 3382 N NZ  . LYS C 3 88  ? -9.899  27.460  -1.855  1.00 25.07 88  C 1 
ATOM 3383 N N   . SER C 3 89  ? -16.544 27.037  -6.973  1.00 39.22 89  C 1 
ATOM 3384 C CA  . SER C 3 89  ? -17.241 28.063  -7.712  1.00 37.25 89  C 1 
ATOM 3385 C C   . SER C 3 89  ? -16.479 29.328  -7.360  1.00 36.65 89  C 1 
ATOM 3386 O O   . SER C 3 89  ? -16.442 29.725  -6.197  1.00 33.71 89  C 1 
ATOM 3387 C CB  . SER C 3 89  ? -18.706 28.147  -7.278  1.00 33.07 89  C 1 
ATOM 3388 O OG  . SER C 3 89  ? -19.300 29.303  -7.843  1.00 31.74 89  C 1 
ATOM 3389 N N   . LYS C 3 90  ? -15.751 29.857  -8.342  1.00 39.10 90  C 1 
ATOM 3390 C CA  . LYS C 3 90  ? -15.240 31.205  -8.222  1.00 38.81 90  C 1 
ATOM 3391 C C   . LYS C 3 90  ? -16.490 32.016  -7.934  1.00 37.07 90  C 1 
ATOM 3392 O O   . LYS C 3 90  ? -17.330 32.142  -8.816  1.00 34.33 90  C 1 
ATOM 3393 C CB  . LYS C 3 90  ? -14.561 31.679  -9.522  1.00 35.11 90  C 1 
ATOM 3394 C CG  . LYS C 3 90  ? -13.072 31.280  -9.620  1.00 34.51 90  C 1 
ATOM 3395 C CD  . LYS C 3 90  ? -12.467 31.824  -10.917 1.00 32.13 90  C 1 
ATOM 3396 C CE  . LYS C 3 90  ? -10.971 31.530  -11.018 1.00 28.26 90  C 1 
ATOM 3397 N NZ  . LYS C 3 90  ? -10.382 31.994  -12.311 1.00 25.88 90  C 1 
ATOM 3398 N N   . LYS C 3 91  ? -16.634 32.477  -6.700  1.00 36.64 91  C 1 
ATOM 3399 C CA  . LYS C 3 91  ? -17.553 33.565  -6.440  1.00 36.28 91  C 1 
ATOM 3400 C C   . LYS C 3 91  ? -17.165 34.606  -7.475  1.00 34.39 91  C 1 
ATOM 3401 O O   . LYS C 3 91  ? -16.054 35.130  -7.415  1.00 32.10 91  C 1 
ATOM 3402 C CB  . LYS C 3 91  ? -17.432 34.114  -5.008  1.00 33.81 91  C 1 
ATOM 3403 C CG  . LYS C 3 91  ? -18.363 33.411  -4.020  1.00 33.17 91  C 1 
ATOM 3404 C CD  . LYS C 3 91  ? -18.307 34.081  -2.639  1.00 32.00 91  C 1 
ATOM 3405 C CE  . LYS C 3 91  ? -19.367 33.490  -1.692  1.00 28.99 91  C 1 
ATOM 3406 N NZ  . LYS C 3 91  ? -19.395 34.164  -0.378  1.00 26.64 91  C 1 
ATOM 3407 N N   . ARG C 3 92  ? -18.026 34.813  -8.460  1.00 37.51 92  C 1 
ATOM 3408 C CA  . ARG C 3 92  ? -18.034 36.057  -9.195  1.00 38.09 92  C 1 
ATOM 3409 C C   . ARG C 3 92  ? -18.258 37.111  -8.112  1.00 35.77 92  C 1 
ATOM 3410 O O   . ARG C 3 92  ? -19.388 37.348  -7.726  1.00 33.84 92  C 1 
ATOM 3411 C CB  . ARG C 3 92  ? -19.147 36.082  -10.261 1.00 33.95 92  C 1 
ATOM 3412 C CG  . ARG C 3 92  ? -18.785 35.328  -11.558 1.00 33.90 92  C 1 
ATOM 3413 C CD  . ARG C 3 92  ? -19.936 35.453  -12.574 1.00 32.55 92  C 1 
ATOM 3414 N NE  . ARG C 3 92  ? -19.584 34.915  -13.898 1.00 30.89 92  C 1 
ATOM 3415 C CZ  . ARG C 3 92  ? -20.385 34.831  -14.965 1.00 29.57 92  C 1 
ATOM 3416 N NH1 . ARG C 3 92  ? -21.626 35.215  -14.919 1.00 26.89 92  C 1 
ATOM 3417 N NH2 . ARG C 3 92  ? -19.934 34.359  -16.092 1.00 28.55 92  C 1 
ATOM 3418 N N   . GLU C 3 93  ? -17.169 37.634  -7.555  1.00 33.12 93  C 1 
ATOM 3419 C CA  . GLU C 3 93  ? -17.244 38.959  -6.981  1.00 35.27 93  C 1 
ATOM 3420 C C   . GLU C 3 93  ? -17.731 39.809  -8.138  1.00 34.76 93  C 1 
ATOM 3421 O O   . GLU C 3 93  ? -16.999 40.069  -9.097  1.00 34.18 93  C 1 
ATOM 3422 C CB  . GLU C 3 93  ? -15.907 39.436  -6.421  1.00 34.81 93  C 1 
ATOM 3423 C CG  . GLU C 3 93  ? -15.681 38.898  -4.990  1.00 33.70 93  C 1 
ATOM 3424 C CD  . GLU C 3 93  ? -14.412 39.449  -4.331  1.00 31.47 93  C 1 
ATOM 3425 O OE1 . GLU C 3 93  ? -14.372 39.443  -3.082  1.00 29.57 93  C 1 
ATOM 3426 O OE2 . GLU C 3 93  ? -13.479 39.834  -5.062  1.00 31.13 93  C 1 
ATOM 3427 N N   . ALA C 3 94  ? -19.003 40.144  -8.092  1.00 32.28 94  C 1 
ATOM 3428 C CA  . ALA C 3 94  ? -19.549 41.192  -8.902  1.00 34.82 94  C 1 
ATOM 3429 C C   . ALA C 3 94  ? -18.786 42.442  -8.464  1.00 34.34 94  C 1 
ATOM 3430 O O   . ALA C 3 94  ? -19.120 43.066  -7.459  1.00 32.95 94  C 1 
ATOM 3431 C CB  . ALA C 3 94  ? -21.062 41.280  -8.673  1.00 31.93 94  C 1 
ATOM 3432 N N   . VAL C 3 95  ? -17.698 42.733  -9.168  1.00 35.82 95  C 1 
ATOM 3433 C CA  . VAL C 3 95  ? -17.027 44.016  -9.081  1.00 36.70 95  C 1 
ATOM 3434 C C   . VAL C 3 95  ? -18.090 44.999  -9.563  1.00 36.45 95  C 1 
ATOM 3435 O O   . VAL C 3 95  ? -18.289 45.174  -10.758 1.00 34.83 95  C 1 
ATOM 3436 C CB  . VAL C 3 95  ? -15.747 44.069  -9.934  1.00 32.97 95  C 1 
ATOM 3437 C CG1 . VAL C 3 95  ? -15.073 45.442  -9.821  1.00 30.43 95  C 1 
ATOM 3438 C CG2 . VAL C 3 95  ? -14.743 43.010  -9.461  1.00 33.61 95  C 1 
ATOM 3439 N N   . ALA C 3 96  ? -18.834 45.534  -8.607  1.00 36.69 96  C 1 
ATOM 3440 C CA  . ALA C 3 96  ? -19.773 46.596  -8.860  1.00 37.70 96  C 1 
ATOM 3441 C C   . ALA C 3 96  ? -18.923 47.758  -9.363  1.00 37.23 96  C 1 
ATOM 3442 O O   . ALA C 3 96  ? -18.308 48.487  -8.588  1.00 35.73 96  C 1 
ATOM 3443 C CB  . ALA C 3 96  ? -20.558 46.915  -7.577  1.00 34.87 96  C 1 
ATOM 3444 N N   . GLY C 3 97  ? -18.847 47.883  -10.685 1.00 37.48 97  C 1 
ATOM 3445 C CA  . GLY C 3 97  ? -18.207 48.986  -11.363 1.00 39.82 97  C 1 
ATOM 3446 C C   . GLY C 3 97  ? -18.978 50.246  -11.010 1.00 39.41 97  C 1 
ATOM 3447 O O   . GLY C 3 97  ? -19.891 50.624  -11.722 1.00 37.04 97  C 1 
ATOM 3448 N N   . ARG C 3 98  ? -18.648 50.840  -9.870  1.00 41.49 98  C 1 
ATOM 3449 C CA  . ARG C 3 98  ? -19.110 52.190  -9.552  1.00 43.90 98  C 1 
ATOM 3450 C C   . ARG C 3 98  ? -18.572 53.102  -10.647 1.00 42.34 98  C 1 
ATOM 3451 O O   . ARG C 3 98  ? -17.454 53.597  -10.554 1.00 38.26 98  C 1 
ATOM 3452 C CB  . ARG C 3 98  ? -18.663 52.645  -8.152  1.00 39.08 98  C 1 
ATOM 3453 C CG  . ARG C 3 98  ? -19.729 52.375  -7.087  1.00 37.86 98  C 1 
ATOM 3454 C CD  . ARG C 3 98  ? -19.274 52.933  -5.729  1.00 35.35 98  C 1 
ATOM 3455 N NE  . ARG C 3 98  ? -20.354 52.900  -4.731  1.00 34.03 98  C 1 
ATOM 3456 C CZ  . ARG C 3 98  ? -20.251 53.243  -3.448  1.00 31.43 98  C 1 
ATOM 3457 N NH1 . ARG C 3 98  ? -19.123 53.619  -2.930  1.00 30.10 98  C 1 
ATOM 3458 N NH2 . ARG C 3 98  ? -21.303 53.205  -2.668  1.00 31.68 98  C 1 
ATOM 3459 N N   . GLY C 3 99  ? -19.376 53.314  -11.676 1.00 34.12 99  C 1 
ATOM 3460 C CA  . GLY C 3 99  ? -19.153 54.304  -12.713 1.00 37.49 99  C 1 
ATOM 3461 C C   . GLY C 3 99  ? -19.103 55.672  -12.047 1.00 36.52 99  C 1 
ATOM 3462 O O   . GLY C 3 99  ? -20.137 56.265  -11.772 1.00 33.18 99  C 1 
ATOM 3463 N N   . ARG C 3 100 ? -17.899 56.141  -11.731 1.00 41.06 100 C 1 
ATOM 3464 C CA  . ARG C 3 100 ? -17.696 57.520  -11.304 1.00 43.74 100 C 1 
ATOM 3465 C C   . ARG C 3 100 ? -18.095 58.413  -12.479 1.00 41.24 100 C 1 
ATOM 3466 O O   . ARG C 3 100 ? -17.271 58.677  -13.357 1.00 36.95 100 C 1 
ATOM 3467 C CB  . ARG C 3 100 ? -16.250 57.779  -10.851 1.00 39.35 100 C 1 
ATOM 3468 C CG  . ARG C 3 100 ? -16.104 57.781  -9.324  1.00 37.83 100 C 1 
ATOM 3469 C CD  . ARG C 3 100 ? -14.652 58.102  -8.944  1.00 34.82 100 C 1 
ATOM 3470 N NE  . ARG C 3 100 ? -14.495 58.338  -7.497  1.00 33.34 100 C 1 
ATOM 3471 C CZ  . ARG C 3 100 ? -13.354 58.560  -6.861  1.00 30.90 100 C 1 
ATOM 3472 N NH1 . ARG C 3 100 ? -12.209 58.555  -7.482  1.00 29.58 100 C 1 
ATOM 3473 N NH2 . ARG C 3 100 ? -13.345 58.799  -5.581  1.00 30.72 100 C 1 
ATOM 3474 N N   . GLY C 3 101 ? -19.341 58.893  -12.487 1.00 36.93 101 C 1 
ATOM 3475 C CA  . GLY C 3 101 ? -19.821 59.892  -13.425 1.00 40.26 101 C 1 
ATOM 3476 C C   . GLY C 3 101 ? -18.959 61.137  -13.286 1.00 39.12 101 C 1 
ATOM 3477 O O   . GLY C 3 101 ? -19.038 61.851  -12.292 1.00 35.85 101 C 1 
ATOM 3478 N N   . ARG C 3 102 ? -18.099 61.376  -14.259 1.00 42.55 102 C 1 
ATOM 3479 C CA  . ARG C 3 102 ? -17.343 62.624  -14.375 1.00 44.53 102 C 1 
ATOM 3480 C C   . ARG C 3 102 ? -18.333 63.746  -14.675 1.00 41.32 102 C 1 
ATOM 3481 O O   . ARG C 3 102 ? -18.598 64.041  -15.836 1.00 37.11 102 C 1 
ATOM 3482 C CB  . ARG C 3 102 ? -16.254 62.523  -15.467 1.00 40.80 102 C 1 
ATOM 3483 C CG  . ARG C 3 102 ? -14.867 62.184  -14.914 1.00 39.44 102 C 1 
ATOM 3484 C CD  . ARG C 3 102 ? -13.858 62.144  -16.070 1.00 35.99 102 C 1 
ATOM 3485 N NE  . ARG C 3 102 ? -12.458 62.067  -15.607 1.00 34.02 102 C 1 
ATOM 3486 C CZ  . ARG C 3 102 ? -11.376 61.912  -16.369 1.00 31.87 102 C 1 
ATOM 3487 N NH1 . ARG C 3 102 ? -11.481 61.764  -17.663 1.00 30.70 102 C 1 
ATOM 3488 N NH2 . ARG C 3 102 ? -10.184 61.907  -15.841 1.00 31.77 102 C 1 
ATOM 3489 N N   . GLY C 3 103 ? -18.859 64.414  -13.646 1.00 37.03 103 C 1 
ATOM 3490 C CA  . GLY C 3 103 ? -19.697 65.593  -13.767 1.00 40.08 103 C 1 
ATOM 3491 C C   . GLY C 3 103 ? -18.929 66.689  -14.487 1.00 38.73 103 C 1 
ATOM 3492 O O   . GLY C 3 103 ? -17.972 67.252  -13.974 1.00 35.56 103 C 1 
ATOM 3493 N N   . ARG C 3 104 ? -19.336 66.966  -15.704 1.00 41.07 104 C 1 
ATOM 3494 C CA  . ARG C 3 104 ? -18.709 67.907  -16.638 1.00 43.34 104 C 1 
ATOM 3495 C C   . ARG C 3 104 ? -19.166 69.348  -16.339 1.00 39.72 104 C 1 
ATOM 3496 O O   . ARG C 3 104 ? -19.714 69.996  -17.216 1.00 35.53 104 C 1 
ATOM 3497 C CB  . ARG C 3 104 ? -19.005 67.444  -18.075 1.00 39.77 104 C 1 
ATOM 3498 C CG  . ARG C 3 104 ? -17.823 67.546  -19.035 1.00 38.48 104 C 1 
ATOM 3499 C CD  . ARG C 3 104 ? -18.282 67.109  -20.430 1.00 35.15 104 C 1 
ATOM 3500 N NE  . ARG C 3 104 ? -17.151 66.855  -21.352 1.00 33.17 104 C 1 
ATOM 3501 C CZ  . ARG C 3 104 ? -17.253 66.504  -22.639 1.00 31.51 104 C 1 
ATOM 3502 N NH1 . ARG C 3 104 ? -18.408 66.421  -23.226 1.00 30.27 104 C 1 
ATOM 3503 N NH2 . ARG C 3 104 ? -16.182 66.240  -23.330 1.00 31.54 104 C 1 
ATOM 3504 N N   . GLY C 3 105 ? -18.996 69.874  -15.135 1.00 34.43 105 C 1 
ATOM 3505 C CA  . GLY C 3 105 ? -19.444 71.198  -14.698 1.00 37.85 105 C 1 
ATOM 3506 C C   . GLY C 3 105 ? -18.803 72.315  -15.518 1.00 36.33 105 C 1 
ATOM 3507 O O   . GLY C 3 105 ? -17.709 72.766  -15.225 1.00 33.29 105 C 1 
ATOM 3508 N N   . ARG C 3 106 ? -19.482 72.712  -16.556 1.00 38.86 106 C 1 
ATOM 3509 C CA  . ARG C 3 106 ? -19.025 73.668  -17.567 1.00 41.84 106 C 1 
ATOM 3510 C C   . ARG C 3 106 ? -19.373 75.111  -17.181 1.00 38.00 106 C 1 
ATOM 3511 O O   . ARG C 3 106 ? -19.959 75.823  -17.988 1.00 34.31 106 C 1 
ATOM 3512 C CB  . ARG C 3 106 ? -19.595 73.249  -18.940 1.00 38.73 106 C 1 
ATOM 3513 C CG  . ARG C 3 106 ? -18.674 73.539  -20.122 1.00 37.34 106 C 1 
ATOM 3514 C CD  . ARG C 3 106 ? -19.402 73.160  -21.424 1.00 34.46 106 C 1 
ATOM 3515 N NE  . ARG C 3 106 ? -18.471 73.068  -22.576 1.00 32.95 106 C 1 
ATOM 3516 C CZ  . ARG C 3 106 ? -18.823 72.848  -23.845 1.00 31.14 106 C 1 
ATOM 3517 N NH1 . ARG C 3 106 ? -20.076 72.735  -24.194 1.00 30.23 106 C 1 
ATOM 3518 N NH2 . ARG C 3 106 ? -17.914 72.731  -24.773 1.00 31.50 106 C 1 
ATOM 3519 N N   . GLY C 3 107 ? -19.078 75.585  -15.978 1.00 33.93 107 C 1 
ATOM 3520 C CA  . GLY C 3 107 ? -19.445 76.905  -15.468 1.00 38.07 107 C 1 
ATOM 3521 C C   . GLY C 3 107 ? -18.897 78.029  -16.345 1.00 36.52 107 C 1 
ATOM 3522 O O   . GLY C 3 107 ? -17.702 78.276  -16.389 1.00 33.77 107 C 1 
ATOM 3523 N N   . ARG C 3 108 ? -19.778 78.701  -17.047 1.00 37.49 108 C 1 
ATOM 3524 C CA  . ARG C 3 108 ? -19.492 79.618  -18.163 1.00 41.34 108 C 1 
ATOM 3525 C C   . ARG C 3 108 ? -19.417 81.093  -17.739 1.00 37.50 108 C 1 
ATOM 3526 O O   . ARG C 3 108 ? -19.757 81.943  -18.565 1.00 33.84 108 C 1 
ATOM 3527 C CB  . ARG C 3 108 ? -20.545 79.374  -19.258 1.00 38.11 108 C 1 
ATOM 3528 C CG  . ARG C 3 108 ? -20.027 79.512  -20.691 1.00 36.55 108 C 1 
ATOM 3529 C CD  . ARG C 3 108 ? -21.208 79.362  -21.662 1.00 33.66 108 C 1 
ATOM 3530 N NE  . ARG C 3 108 ? -20.760 79.168  -23.059 1.00 32.20 108 C 1 
ATOM 3531 C CZ  . ARG C 3 108 ? -21.553 79.093  -24.130 1.00 30.41 108 C 1 
ATOM 3532 N NH1 . ARG C 3 108 ? -22.848 79.256  -24.037 1.00 29.69 108 C 1 
ATOM 3533 N NH2 . ARG C 3 108 ? -21.055 78.874  -25.312 1.00 31.03 108 C 1 
ATOM 3534 N N   . GLY C 3 109 ? -19.080 81.471  -16.522 1.00 33.60 109 C 1 
ATOM 3535 C CA  . GLY C 3 109 ? -19.235 82.804  -15.923 1.00 38.77 109 C 1 
ATOM 3536 C C   . GLY C 3 109 ? -18.676 83.926  -16.800 1.00 37.34 109 C 1 
ATOM 3537 O O   . GLY C 3 109 ? -17.468 84.053  -16.955 1.00 34.55 109 C 1 
ATOM 3538 N N   . ARG C 3 110 ? -19.558 84.719  -17.377 1.00 38.38 110 C 1 
ATOM 3539 C CA  . ARG C 3 110 ? -19.319 85.622  -18.515 1.00 42.70 110 C 1 
ATOM 3540 C C   . ARG C 3 110 ? -19.053 87.079  -18.086 1.00 38.84 110 C 1 
ATOM 3541 O O   . ARG C 3 110 ? -19.502 87.977  -18.793 1.00 35.11 110 C 1 
ATOM 3542 C CB  . ARG C 3 110 ? -20.523 85.508  -19.474 1.00 39.98 110 C 1 
ATOM 3543 C CG  . ARG C 3 110 ? -20.184 85.628  -20.955 1.00 38.35 110 C 1 
ATOM 3544 C CD  . ARG C 3 110 ? -21.492 85.626  -21.770 1.00 35.41 110 C 1 
ATOM 3545 N NE  . ARG C 3 110 ? -21.251 85.396  -23.209 1.00 33.60 110 C 1 
ATOM 3546 C CZ  . ARG C 3 110 ? -22.178 85.442  -24.173 1.00 31.92 110 C 1 
ATOM 3547 N NH1 . ARG C 3 110 ? -23.416 85.771  -23.914 1.00 31.03 110 C 1 
ATOM 3548 N NH2 . ARG C 3 110 ? -21.861 85.149  -25.401 1.00 32.62 110 C 1 
ATOM 3549 N N   . GLY C 3 111 ? -18.427 87.376  -16.966 1.00 32.84 111 C 1 
ATOM 3550 C CA  . GLY C 3 111 ? -18.329 88.707  -16.353 1.00 38.26 111 C 1 
ATOM 3551 C C   . GLY C 3 111 ? -17.812 89.775  -17.321 1.00 36.73 111 C 1 
ATOM 3552 O O   . GLY C 3 111 ? -16.613 89.884  -17.557 1.00 34.14 111 C 1 
ATOM 3553 N N   . ARG C 3 112 ? -18.722 90.538  -17.885 1.00 37.45 112 C 1 
ATOM 3554 C CA  . ARG C 3 112 ? -18.499 91.517  -18.962 1.00 41.93 112 C 1 
ATOM 3555 C C   . ARG C 3 112 ? -18.210 92.904  -18.361 1.00 37.82 112 C 1 
ATOM 3556 O O   . ARG C 3 112 ? -19.078 93.766  -18.407 1.00 34.57 112 C 1 
ATOM 3557 C CB  . ARG C 3 112 ? -19.747 91.504  -19.875 1.00 39.34 112 C 1 
ATOM 3558 C CG  . ARG C 3 112 ? -19.504 91.936  -21.313 1.00 37.98 112 C 1 
ATOM 3559 C CD  . ARG C 3 112 ? -20.858 91.975  -22.060 1.00 35.14 112 C 1 
ATOM 3560 N NE  . ARG C 3 112 ? -20.691 92.010  -23.530 1.00 33.50 112 C 1 
ATOM 3561 C CZ  . ARG C 3 112 ? -21.668 92.174  -24.423 1.00 31.79 112 C 1 
ATOM 3562 N NH1 . ARG C 3 112 ? -22.904 92.382  -24.057 1.00 31.01 112 C 1 
ATOM 3563 N NH2 . ARG C 3 112 ? -21.406 92.137  -25.698 1.00 33.07 112 C 1 
ATOM 3564 N N   . GLY C 3 113 ? -17.066 93.192  -17.790 1.00 33.21 113 C 1 
ATOM 3565 C CA  . GLY C 3 113 ? -16.705 94.473  -17.171 1.00 39.47 113 C 1 
ATOM 3566 C C   . GLY C 3 113 ? -16.847 95.651  -18.145 1.00 37.73 113 C 1 
ATOM 3567 O O   . GLY C 3 113 ? -16.371 95.574  -19.275 1.00 35.20 113 C 1 
ATOM 3568 N N   . ARG C 3 114 ? -17.522 96.696  -17.720 1.00 34.45 114 C 1 
ATOM 3569 C CA  . ARG C 3 114 ? -17.856 97.900  -18.515 1.00 41.13 114 C 1 
ATOM 3570 C C   . ARG C 3 114 ? -16.653 98.839  -18.741 1.00 37.02 114 C 1 
ATOM 3571 O O   . ARG C 3 114 ? -15.641 98.718  -18.093 1.00 33.54 114 C 1 
ATOM 3572 C CB  . ARG C 3 114 ? -19.001 98.681  -17.837 1.00 38.48 114 C 1 
ATOM 3573 C CG  . ARG C 3 114 ? -20.389 98.381  -18.411 1.00 37.05 114 C 1 
ATOM 3574 C CD  . ARG C 3 114 ? -21.419 99.279  -17.717 1.00 34.21 114 C 1 
ATOM 3575 N NE  . ARG C 3 114 ? -22.761 99.187  -18.332 1.00 32.93 114 C 1 
ATOM 3576 C CZ  . ARG C 3 114 ? -23.865 99.775  -17.890 1.00 31.54 114 C 1 
ATOM 3577 N NH1 . ARG C 3 114 ? -23.866 100.506 -16.799 1.00 30.17 114 C 1 
ATOM 3578 N NH2 . ARG C 3 114 ? -24.996 99.659  -18.539 1.00 32.51 114 C 1 
ATOM 3579 N N   . GLY C 3 115 ? -16.839 99.857  -19.603 1.00 33.54 115 C 1 
ATOM 3580 C CA  . GLY C 3 115 ? -15.876 100.610 -20.371 1.00 40.96 115 C 1 
ATOM 3581 C C   . GLY C 3 115 ? -15.658 102.107 -20.119 1.00 39.71 115 C 1 
ATOM 3582 O O   . GLY C 3 115 ? -15.351 102.763 -21.105 1.00 36.19 115 C 1 
ATOM 3583 N N   . GLY C 3 116 ? -15.844 102.665 -18.952 1.00 33.54 116 C 1 
ATOM 3584 C CA  . GLY C 3 116 ? -15.943 104.113 -18.728 1.00 41.23 116 C 1 
ATOM 3585 C C   . GLY C 3 116 ? -14.841 105.014 -19.343 1.00 39.36 116 C 1 
ATOM 3586 O O   . GLY C 3 116 ? -13.762 104.544 -19.664 1.00 36.60 116 C 1 
ATOM 3587 N N   . PRO C 3 117 ? -15.111 106.378 -19.490 1.00 29.29 117 C 1 
ATOM 3588 C CA  . PRO C 3 117 ? -14.794 107.067 -20.744 1.00 36.79 117 C 1 
ATOM 3589 C C   . PRO C 3 117 ? -13.564 108.004 -20.770 1.00 36.75 117 C 1 
ATOM 3590 O O   . PRO C 3 117 ? -12.627 107.712 -21.513 1.00 34.71 117 C 1 
ATOM 3591 C CB  . PRO C 3 117 ? -16.094 107.819 -21.056 1.00 33.32 117 C 1 
ATOM 3592 C CG  . PRO C 3 117 ? -16.620 108.201 -19.676 1.00 34.31 117 C 1 
ATOM 3593 C CD  . PRO C 3 117 ? -16.135 107.042 -18.802 1.00 40.89 117 C 1 
ATOM 3594 N N   . ARG C 3 118 ? -13.644 109.181 -20.128 1.00 30.93 118 C 1 
ATOM 3595 C CA  . ARG C 3 118 ? -13.368 110.483 -20.803 1.00 37.31 118 C 1 
ATOM 3596 C C   . ARG C 3 118 ? -12.003 111.138 -20.527 1.00 33.33 118 C 1 
ATOM 3597 O O   . ARG C 3 118 ? -11.012 110.460 -20.325 1.00 31.03 118 C 1 
ATOM 3598 C CB  . ARG C 3 118 ? -14.524 111.477 -20.501 1.00 34.74 118 C 1 
ATOM 3599 C CG  . ARG C 3 118 ? -15.512 111.655 -21.649 1.00 32.94 118 C 1 
ATOM 3600 C CD  . ARG C 3 118 ? -16.475 112.821 -21.305 1.00 30.68 118 C 1 
ATOM 3601 N NE  . ARG C 3 118 ? -17.465 113.033 -22.375 1.00 29.88 118 C 1 
ATOM 3602 C CZ  . ARG C 3 118 ? -18.397 113.981 -22.385 1.00 29.06 118 C 1 
ATOM 3603 N NH1 . ARG C 3 118 ? -18.520 114.840 -21.404 1.00 28.26 118 C 1 
ATOM 3604 N NH2 . ARG C 3 118 ? -19.241 114.085 -23.391 1.00 31.34 118 C 1 
ATOM 3605 N N   . ARG C 3 119 ? -11.999 112.496 -20.634 1.00 21.18 119 C 1 
ATOM 3606 C CA  . ARG C 3 119 ? -11.029 113.555 -20.339 1.00 29.38 119 C 1 
ATOM 3607 C C   . ARG C 3 119 ? -10.496 113.517 -18.931 1.00 25.90 119 C 1 
ATOM 3608 O O   . ARG C 3 119 ? -11.297 113.201 -18.031 1.00 22.46 119 C 1 
ATOM 3609 C CB  . ARG C 3 119 ? -11.693 114.934 -20.515 1.00 28.48 119 C 1 
ATOM 3610 C CG  . ARG C 3 119 ? -11.647 115.475 -21.931 1.00 27.03 119 C 1 
ATOM 3611 C CD  . ARG C 3 119 ? -12.214 116.900 -21.887 1.00 24.65 119 C 1 
ATOM 3612 N NE  . ARG C 3 119 ? -12.071 117.584 -23.182 1.00 23.96 119 C 1 
ATOM 3613 C CZ  . ARG C 3 119 ? -12.444 118.841 -23.434 1.00 23.67 119 C 1 
ATOM 3614 N NH1 . ARG C 3 119 ? -13.004 119.587 -22.521 1.00 25.95 119 C 1 
ATOM 3615 N NH2 . ARG C 3 119 ? -12.249 119.382 -24.611 1.00 29.26 119 C 1 
ATOM 3616 O OXT . ARG C 3 119 ? -9.323  113.960 -18.846 1.00 43.13 119 C 1 
ATOM 3617 N N   . MET D 4 1   ? -10.250 17.362  -29.994 1.00 34.93 1   D 1 
ATOM 3618 C CA  . MET D 4 1   ? -9.404  16.235  -29.555 1.00 37.22 1   D 1 
ATOM 3619 C C   . MET D 4 1   ? -9.955  15.723  -28.235 1.00 38.30 1   D 1 
ATOM 3620 O O   . MET D 4 1   ? -10.275 16.547  -27.388 1.00 35.82 1   D 1 
ATOM 3621 C CB  . MET D 4 1   ? -7.939  16.656  -29.386 1.00 35.32 1   D 1 
ATOM 3622 C CG  . MET D 4 1   ? -7.224  16.864  -30.728 1.00 34.13 1   D 1 
ATOM 3623 S SD  . MET D 4 1   ? -5.473  17.292  -30.523 1.00 32.61 1   D 1 
ATOM 3624 C CE  . MET D 4 1   ? -4.952  17.373  -32.247 1.00 28.45 1   D 1 
ATOM 3625 N N   . SER D 4 2   ? -10.089 14.426  -28.085 1.00 51.10 2   D 1 
ATOM 3626 C CA  . SER D 4 2   ? -10.555 13.857  -26.812 1.00 54.20 2   D 1 
ATOM 3627 C C   . SER D 4 2   ? -9.588  14.259  -25.691 1.00 57.01 2   D 1 
ATOM 3628 O O   . SER D 4 2   ? -8.367  14.184  -25.855 1.00 52.68 2   D 1 
ATOM 3629 C CB  . SER D 4 2   ? -10.700 12.338  -26.907 1.00 49.46 2   D 1 
ATOM 3630 O OG  . SER D 4 2   ? -10.720 11.766  -25.619 1.00 44.03 2   D 1 
ATOM 3631 N N   . LEU D 4 3   ? -10.123 14.638  -24.549 1.00 58.87 3   D 1 
ATOM 3632 C CA  . LEU D 4 3   ? -9.347  14.948  -23.345 1.00 58.33 3   D 1 
ATOM 3633 C C   . LEU D 4 3   ? -8.440  13.779  -22.928 1.00 60.39 3   D 1 
ATOM 3634 O O   . LEU D 4 3   ? -7.406  13.998  -22.303 1.00 56.58 3   D 1 
ATOM 3635 C CB  . LEU D 4 3   ? -10.332 15.297  -22.214 1.00 52.57 3   D 1 
ATOM 3636 C CG  . LEU D 4 3   ? -10.944 16.708  -22.316 1.00 49.96 3   D 1 
ATOM 3637 C CD1 . LEU D 4 3   ? -12.162 16.812  -21.397 1.00 46.83 3   D 1 
ATOM 3638 C CD2 . LEU D 4 3   ? -9.945  17.789  -21.888 1.00 48.55 3   D 1 
ATOM 3639 N N   . LEU D 4 4   ? -8.771  12.564  -23.345 1.00 63.00 4   D 1 
ATOM 3640 C CA  . LEU D 4 4   ? -7.971  11.359  -23.088 1.00 61.85 4   D 1 
ATOM 3641 C C   . LEU D 4 4   ? -6.544  11.436  -23.661 1.00 63.38 4   D 1 
ATOM 3642 O O   . LEU D 4 4   ? -5.636  10.834  -23.095 1.00 58.29 4   D 1 
ATOM 3643 C CB  . LEU D 4 4   ? -8.706  10.142  -23.668 1.00 56.22 4   D 1 
ATOM 3644 C CG  . LEU D 4 4   ? -10.022 9.800   -22.938 1.00 53.63 4   D 1 
ATOM 3645 C CD1 . LEU D 4 4   ? -10.808 8.769   -23.752 1.00 49.77 4   D 1 
ATOM 3646 C CD2 . LEU D 4 4   ? -9.767  9.227   -21.546 1.00 51.76 4   D 1 
ATOM 3647 N N   . ASN D 4 5   ? -6.325  12.193  -24.734 1.00 60.75 5   D 1 
ATOM 3648 C CA  . ASN D 4 5   ? -5.010  12.293  -25.383 1.00 61.40 5   D 1 
ATOM 3649 C C   . ASN D 4 5   ? -4.151  13.443  -24.852 1.00 62.32 5   D 1 
ATOM 3650 O O   . ASN D 4 5   ? -2.941  13.461  -25.092 1.00 56.58 5   D 1 
ATOM 3651 C CB  . ASN D 4 5   ? -5.206  12.384  -26.908 1.00 54.93 5   D 1 
ATOM 3652 C CG  . ASN D 4 5   ? -5.653  11.058  -27.519 1.00 50.34 5   D 1 
ATOM 3653 O OD1 . ASN D 4 5   ? -5.607  10.008  -26.916 1.00 45.43 5   D 1 
ATOM 3654 N ND2 . ASN D 4 5   ? -6.066  11.090  -28.767 1.00 45.67 5   D 1 
ATOM 3655 N N   . LYS D 4 6   ? -4.720  14.398  -24.120 1.00 59.85 6   D 1 
ATOM 3656 C CA  . LYS D 4 6   ? -3.957  15.509  -23.544 1.00 61.16 6   D 1 
ATOM 3657 C C   . LYS D 4 6   ? -3.145  14.996  -22.336 1.00 61.59 6   D 1 
ATOM 3658 O O   . LYS D 4 6   ? -3.696  14.274  -21.500 1.00 57.21 6   D 1 
ATOM 3659 C CB  . LYS D 4 6   ? -4.911  16.662  -23.202 1.00 55.28 6   D 1 
ATOM 3660 C CG  . LYS D 4 6   ? -4.184  17.988  -22.900 1.00 50.31 6   D 1 
ATOM 3661 C CD  . LYS D 4 6   ? -5.207  19.105  -22.652 1.00 49.30 6   D 1 
ATOM 3662 C CE  . LYS D 4 6   ? -4.542  20.433  -22.293 1.00 43.83 6   D 1 
ATOM 3663 N NZ  . LYS D 4 6   ? -5.547  21.453  -21.901 1.00 40.40 6   D 1 
ATOM 3664 N N   . PRO D 4 7   ? -1.865  15.373  -22.191 1.00 57.11 7   D 1 
ATOM 3665 C CA  . PRO D 4 7   ? -1.087  14.964  -21.028 1.00 56.60 7   D 1 
ATOM 3666 C C   . PRO D 4 7   ? -1.681  15.541  -19.729 1.00 58.47 7   D 1 
ATOM 3667 O O   . PRO D 4 7   ? -2.077  16.702  -19.665 1.00 55.92 7   D 1 
ATOM 3668 C CB  . PRO D 4 7   ? 0.356   15.418  -21.297 1.00 51.66 7   D 1 
ATOM 3669 C CG  . PRO D 4 7   ? 0.217   16.520  -22.349 1.00 52.81 7   D 1 
ATOM 3670 C CD  . PRO D 4 7   ? -1.043  16.153  -23.113 1.00 54.93 7   D 1 
ATOM 3671 N N   . LYS D 4 8   ? -1.739  14.736  -18.672 1.00 60.52 8   D 1 
ATOM 3672 C CA  . LYS D 4 8   ? -2.365  15.124  -17.392 1.00 60.03 8   D 1 
ATOM 3673 C C   . LYS D 4 8   ? -1.713  16.364  -16.756 1.00 60.66 8   D 1 
ATOM 3674 O O   . LYS D 4 8   ? -2.372  17.080  -16.018 1.00 56.92 8   D 1 
ATOM 3675 C CB  . LYS D 4 8   ? -2.390  13.939  -16.390 1.00 55.08 8   D 1 
ATOM 3676 C CG  . LYS D 4 8   ? -3.449  12.881  -16.770 1.00 53.46 8   D 1 
ATOM 3677 C CD  . LYS D 4 8   ? -3.675  11.742  -15.749 1.00 50.45 8   D 1 
ATOM 3678 C CE  . LYS D 4 8   ? -4.813  10.859  -16.294 1.00 45.18 8   D 1 
ATOM 3679 N NZ  . LYS D 4 8   ? -5.244  9.681   -15.469 1.00 42.76 8   D 1 
ATOM 3680 N N   . SER D 4 9   ? -0.428  16.615  -17.037 1.00 60.27 9   D 1 
ATOM 3681 C CA  . SER D 4 9   ? 0.320   17.771  -16.549 1.00 60.59 9   D 1 
ATOM 3682 C C   . SER D 4 9   ? -0.200  19.115  -17.069 1.00 62.96 9   D 1 
ATOM 3683 O O   . SER D 4 9   ? -0.096  20.115  -16.370 1.00 57.68 9   D 1 
ATOM 3684 C CB  . SER D 4 9   ? 1.792   17.631  -16.965 1.00 55.13 9   D 1 
ATOM 3685 O OG  . SER D 4 9   ? 1.888   17.271  -18.326 1.00 52.09 9   D 1 
ATOM 3686 N N   . GLU D 4 10  ? -0.772  19.140  -18.273 1.00 59.48 10  D 1 
ATOM 3687 C CA  . GLU D 4 10  ? -1.267  20.363  -18.923 1.00 61.62 10  D 1 
ATOM 3688 C C   . GLU D 4 10  ? -2.758  20.610  -18.694 1.00 63.25 10  D 1 
ATOM 3689 O O   . GLU D 4 10  ? -3.325  21.571  -19.211 1.00 58.71 10  D 1 
ATOM 3690 C CB  . GLU D 4 10  ? -0.989  20.278  -20.427 1.00 56.47 10  D 1 
ATOM 3691 C CG  . GLU D 4 10  ? 0.504   20.250  -20.759 1.00 52.56 10  D 1 
ATOM 3692 C CD  . GLU D 4 10  ? 0.755   20.138  -22.262 1.00 46.99 10  D 1 
ATOM 3693 O OE1 . GLU D 4 10  ? 1.944   19.979  -22.620 1.00 42.88 10  D 1 
ATOM 3694 O OE2 . GLU D 4 10  ? -0.236  20.168  -23.042 1.00 43.87 10  D 1 
ATOM 3695 N N   . MET D 4 11  ? -3.412  19.732  -17.956 1.00 64.85 11  D 1 
ATOM 3696 C CA  . MET D 4 11  ? -4.841  19.832  -17.714 1.00 65.99 11  D 1 
ATOM 3697 C C   . MET D 4 11  ? -5.149  20.732  -16.517 1.00 67.81 11  D 1 
ATOM 3698 O O   . MET D 4 11  ? -4.534  20.629  -15.452 1.00 63.37 11  D 1 
ATOM 3699 C CB  . MET D 4 11  ? -5.468  18.446  -17.523 1.00 59.94 11  D 1 
ATOM 3700 C CG  . MET D 4 11  ? -5.495  17.677  -18.839 1.00 59.51 11  D 1 
ATOM 3701 S SD  . MET D 4 11  ? -6.391  16.120  -18.723 1.00 55.33 11  D 1 
ATOM 3702 C CE  . MET D 4 11  ? -6.473  15.762  -20.476 1.00 49.96 11  D 1 
ATOM 3703 N N   . THR D 4 12  ? -6.184  21.553  -16.682 1.00 66.81 12  D 1 
ATOM 3704 C CA  . THR D 4 12  ? -6.777  22.269  -15.553 1.00 67.70 12  D 1 
ATOM 3705 C C   . THR D 4 12  ? -7.441  21.278  -14.576 1.00 71.09 12  D 1 
ATOM 3706 O O   . THR D 4 12  ? -7.771  20.151  -14.958 1.00 67.29 12  D 1 
ATOM 3707 C CB  . THR D 4 12  ? -7.797  23.321  -16.016 1.00 60.89 12  D 1 
ATOM 3708 O OG1 . THR D 4 12  ? -8.899  22.704  -16.615 1.00 55.40 12  D 1 
ATOM 3709 C CG2 . THR D 4 12  ? -7.203  24.332  -17.000 1.00 55.07 12  D 1 
ATOM 3710 N N   . PRO D 4 13  ? -7.674  21.674  -13.316 1.00 71.02 13  D 1 
ATOM 3711 C CA  . PRO D 4 13  ? -8.386  20.820  -12.361 1.00 71.41 13  D 1 
ATOM 3712 C C   . PRO D 4 13  ? -9.766  20.347  -12.850 1.00 74.31 13  D 1 
ATOM 3713 O O   . PRO D 4 13  ? -10.164 19.233  -12.556 1.00 71.56 13  D 1 
ATOM 3714 C CB  . PRO D 4 13  ? -8.520  21.661  -11.084 1.00 67.70 13  D 1 
ATOM 3715 C CG  . PRO D 4 13  ? -7.329  22.625  -11.178 1.00 67.15 13  D 1 
ATOM 3716 C CD  . PRO D 4 13  ? -7.213  22.894  -12.675 1.00 68.86 13  D 1 
ATOM 3717 N N   . GLU D 4 14  ? -10.459 21.203  -13.615 1.00 76.07 14  D 1 
ATOM 3718 C CA  . GLU D 4 14  ? -11.760 20.885  -14.209 1.00 76.06 14  D 1 
ATOM 3719 C C   . GLU D 4 14  ? -11.621 19.882  -15.361 1.00 78.08 14  D 1 
ATOM 3720 O O   . GLU D 4 14  ? -12.338 18.888  -15.402 1.00 74.87 14  D 1 
ATOM 3721 C CB  . GLU D 4 14  ? -12.396 22.199  -14.664 1.00 71.97 14  D 1 
ATOM 3722 C CG  . GLU D 4 14  ? -13.847 22.028  -15.134 1.00 64.88 14  D 1 
ATOM 3723 C CD  . GLU D 4 14  ? -14.504 23.379  -15.479 1.00 54.27 14  D 1 
ATOM 3724 O OE1 . GLU D 4 14  ? -15.731 23.372  -15.715 1.00 48.85 14  D 1 
ATOM 3725 O OE2 . GLU D 4 14  ? -13.787 24.405  -15.479 1.00 49.63 14  D 1 
ATOM 3726 N N   . GLU D 4 15  ? -10.634 20.072  -16.250 1.00 79.03 15  D 1 
ATOM 3727 C CA  . GLU D 4 15  ? -10.331 19.111  -17.313 1.00 79.08 15  D 1 
ATOM 3728 C C   . GLU D 4 15  ? -9.895  17.751  -16.746 1.00 79.93 15  D 1 
ATOM 3729 O O   . GLU D 4 15  ? -10.290 16.707  -17.264 1.00 78.45 15  D 1 
ATOM 3730 C CB  . GLU D 4 15  ? -9.209  19.635  -18.213 1.00 75.95 15  D 1 
ATOM 3731 C CG  . GLU D 4 15  ? -9.605  20.795  -19.146 1.00 70.33 15  D 1 
ATOM 3732 C CD  . GLU D 4 15  ? -8.364  21.323  -19.898 1.00 63.42 15  D 1 
ATOM 3733 O OE1 . GLU D 4 15  ? -8.454  21.632  -21.100 1.00 58.60 15  D 1 
ATOM 3734 O OE2 . GLU D 4 15  ? -7.271  21.397  -19.284 1.00 60.59 15  D 1 
ATOM 3735 N N   . LEU D 4 16  ? -9.114  17.761  -15.669 1.00 77.72 16  D 1 
ATOM 3736 C CA  . LEU D 4 16  ? -8.709  16.536  -14.978 1.00 76.53 16  D 1 
ATOM 3737 C C   . LEU D 4 16  ? -9.910  15.794  -14.400 1.00 78.63 16  D 1 
ATOM 3738 O O   . LEU D 4 16  ? -9.967  14.574  -14.509 1.00 76.47 16  D 1 
ATOM 3739 C CB  . LEU D 4 16  ? -7.712  16.865  -13.858 1.00 74.16 16  D 1 
ATOM 3740 C CG  . LEU D 4 16  ? -6.271  17.100  -14.354 1.00 69.15 16  D 1 
ATOM 3741 C CD1 . LEU D 4 16  ? -5.429  17.727  -13.233 1.00 60.35 16  D 1 
ATOM 3742 C CD2 . LEU D 4 16  ? -5.605  15.795  -14.769 1.00 65.74 16  D 1 
ATOM 3743 N N   . GLN D 4 17  ? -10.855 16.515  -13.795 1.00 82.58 17  D 1 
ATOM 3744 C CA  . GLN D 4 17  ? -12.072 15.920  -13.258 1.00 82.28 17  D 1 
ATOM 3745 C C   . GLN D 4 17  ? -12.948 15.356  -14.382 1.00 83.17 17  D 1 
ATOM 3746 O O   . GLN D 4 17  ? -13.398 14.220  -14.287 1.00 80.63 17  D 1 
ATOM 3747 C CB  . GLN D 4 17  ? -12.815 16.952  -12.410 1.00 78.25 17  D 1 
ATOM 3748 C CG  . GLN D 4 17  ? -14.050 16.328  -11.740 1.00 69.65 17  D 1 
ATOM 3749 C CD  . GLN D 4 17  ? -14.785 17.299  -10.803 1.00 62.24 17  D 1 
ATOM 3750 O OE1 . GLN D 4 17  ? -14.352 18.410  -10.520 1.00 56.93 17  D 1 
ATOM 3751 N NE2 . GLN D 4 17  ? -15.912 16.886  -10.281 1.00 53.38 17  D 1 
ATOM 3752 N N   . LYS D 4 18  ? -13.131 16.118  -15.468 1.00 82.94 18  D 1 
ATOM 3753 C CA  . LYS D 4 18  ? -13.902 15.673  -16.625 1.00 83.35 18  D 1 
ATOM 3754 C C   . LYS D 4 18  ? -13.280 14.446  -17.286 1.00 84.56 18  D 1 
ATOM 3755 O O   . LYS D 4 18  ? -13.989 13.511  -17.649 1.00 81.22 18  D 1 
ATOM 3756 C CB  . LYS D 4 18  ? -14.068 16.842  -17.604 1.00 80.01 18  D 1 
ATOM 3757 C CG  . LYS D 4 18  ? -15.057 16.489  -18.712 1.00 72.16 18  D 1 
ATOM 3758 C CD  . LYS D 4 18  ? -15.355 17.701  -19.605 1.00 65.11 18  D 1 
ATOM 3759 C CE  . LYS D 4 18  ? -16.393 17.292  -20.645 1.00 56.81 18  D 1 
ATOM 3760 N NZ  . LYS D 4 18  ? -16.817 18.412  -21.520 1.00 49.44 18  D 1 
ATOM 3761 N N   . ARG D 4 19  ? -11.941 14.404  -17.390 1.00 84.52 19  D 1 
ATOM 3762 C CA  . ARG D 4 19  ? -11.230 13.225  -17.884 1.00 85.06 19  D 1 
ATOM 3763 C C   . ARG D 4 19  ? -11.374 12.034  -16.945 1.00 86.97 19  D 1 
ATOM 3764 O O   . ARG D 4 19  ? -11.535 10.914  -17.425 1.00 83.29 19  D 1 
ATOM 3765 C CB  . ARG D 4 19  ? -9.762  13.574  -18.115 1.00 81.18 19  D 1 
ATOM 3766 C CG  . ARG D 4 19  ? -8.975  12.349  -18.597 1.00 75.21 19  D 1 
ATOM 3767 C CD  . ARG D 4 19  ? -7.561  12.758  -18.983 1.00 71.31 19  D 1 
ATOM 3768 N NE  . ARG D 4 19  ? -6.747  11.592  -19.336 1.00 65.02 19  D 1 
ATOM 3769 C CZ  . ARG D 4 19  ? -5.622  11.620  -20.020 1.00 58.82 19  D 1 
ATOM 3770 N NH1 . ARG D 4 19  ? -5.097  12.730  -20.459 1.00 54.49 19  D 1 
ATOM 3771 N NH2 . ARG D 4 19  ? -4.996  10.526  -20.269 1.00 52.39 19  D 1 
ATOM 3772 N N   . GLU D 4 20  ? -11.294 12.236  -15.634 1.00 84.98 20  D 1 
ATOM 3773 C CA  . GLU D 4 20  ? -11.505 11.163  -14.660 1.00 85.15 20  D 1 
ATOM 3774 C C   . GLU D 4 20  ? -12.926 10.592  -14.773 1.00 86.25 20  D 1 
ATOM 3775 O O   . GLU D 4 20  ? -13.106 9.385   -14.743 1.00 84.66 20  D 1 
ATOM 3776 C CB  . GLU D 4 20  ? -11.169 11.665  -13.241 1.00 82.62 20  D 1 
ATOM 3777 C CG  . GLU D 4 20  ? -11.236 10.564  -12.157 1.00 74.95 20  D 1 
ATOM 3778 C CD  . GLU D 4 20  ? -10.694 10.997  -10.770 1.00 68.29 20  D 1 
ATOM 3779 O OE1 . GLU D 4 20  ? -10.200 10.112  -10.021 1.00 63.68 20  D 1 
ATOM 3780 O OE2 . GLU D 4 20  ? -10.731 12.190  -10.421 1.00 63.70 20  D 1 
ATOM 3781 N N   . GLU D 4 21  ? -13.924 11.451  -14.964 1.00 87.01 21  D 1 
ATOM 3782 C CA  . GLU D 4 21  ? -15.305 11.035  -15.178 1.00 87.07 21  D 1 
ATOM 3783 C C   . GLU D 4 21  ? -15.487 10.270  -16.501 1.00 88.22 21  D 1 
ATOM 3784 O O   . GLU D 4 21  ? -16.159 9.239   -16.533 1.00 85.61 21  D 1 
ATOM 3785 C CB  . GLU D 4 21  ? -16.201 12.274  -15.119 1.00 84.16 21  D 1 
ATOM 3786 C CG  . GLU D 4 21  ? -17.688 11.927  -15.092 1.00 73.51 21  D 1 
ATOM 3787 C CD  . GLU D 4 21  ? -18.594 13.170  -14.986 1.00 64.83 21  D 1 
ATOM 3788 O OE1 . GLU D 4 21  ? -19.821 12.965  -14.891 1.00 58.70 21  D 1 
ATOM 3789 O OE2 . GLU D 4 21  ? -18.070 14.307  -15.023 1.00 58.03 21  D 1 
ATOM 3790 N N   . GLU D 4 22  ? -14.836 10.727  -17.572 1.00 87.60 22  D 1 
ATOM 3791 C CA  . GLU D 4 22  ? -14.820 10.017  -18.856 1.00 88.17 22  D 1 
ATOM 3792 C C   . GLU D 4 22  ? -14.149 8.649   -18.711 1.00 89.32 22  D 1 
ATOM 3793 O O   . GLU D 4 22  ? -14.736 7.632   -19.083 1.00 86.13 22  D 1 
ATOM 3794 C CB  . GLU D 4 22  ? -14.150 10.911  -19.921 1.00 85.78 22  D 1 
ATOM 3795 C CG  . GLU D 4 22  ? -14.301 10.382  -21.356 1.00 76.12 22  D 1 
ATOM 3796 C CD  . GLU D 4 22  ? -13.612 11.282  -22.412 1.00 65.89 22  D 1 
ATOM 3797 O OE1 . GLU D 4 22  ? -13.606 10.902  -23.607 1.00 59.46 22  D 1 
ATOM 3798 O OE2 . GLU D 4 22  ? -13.053 12.348  -22.062 1.00 59.61 22  D 1 
ATOM 3799 N N   . GLU D 4 23  ? -12.967 8.580   -18.068 1.00 88.07 23  D 1 
ATOM 3800 C CA  . GLU D 4 23  ? -12.274 7.320   -17.767 1.00 88.24 23  D 1 
ATOM 3801 C C   . GLU D 4 23  ? -13.141 6.377   -16.909 1.00 89.88 23  D 1 
ATOM 3802 O O   . GLU D 4 23  ? -13.086 5.162   -17.084 1.00 86.89 23  D 1 
ATOM 3803 C CB  . GLU D 4 23  ? -10.929 7.595   -17.042 1.00 85.16 23  D 1 
ATOM 3804 C CG  . GLU D 4 23  ? -9.768  8.103   -17.931 1.00 74.96 23  D 1 
ATOM 3805 C CD  . GLU D 4 23  ? -8.458  8.457   -17.159 1.00 67.79 23  D 1 
ATOM 3806 O OE1 . GLU D 4 23  ? -7.470  8.927   -17.781 1.00 60.95 23  D 1 
ATOM 3807 O OE2 . GLU D 4 23  ? -8.367  8.279   -15.926 1.00 61.70 23  D 1 
ATOM 3808 N N   . PHE D 4 24  ? -13.957 6.906   -15.992 1.00 89.57 24  D 1 
ATOM 3809 C CA  . PHE D 4 24  ? -14.847 6.092   -15.164 1.00 91.27 24  D 1 
ATOM 3810 C C   . PHE D 4 24  ? -16.081 5.589   -15.921 1.00 92.07 24  D 1 
ATOM 3811 O O   . PHE D 4 24  ? -16.628 4.552   -15.555 1.00 88.32 24  D 1 
ATOM 3812 C CB  . PHE D 4 24  ? -15.282 6.872   -13.915 1.00 88.98 24  D 1 
ATOM 3813 C CG  . PHE D 4 24  ? -14.237 7.089   -12.840 1.00 89.37 24  D 1 
ATOM 3814 C CD1 . PHE D 4 24  ? -12.939 6.560   -12.928 1.00 83.06 24  D 1 
ATOM 3815 C CD2 . PHE D 4 24  ? -14.600 7.832   -11.700 1.00 81.00 24  D 1 
ATOM 3816 C CE1 . PHE D 4 24  ? -12.006 6.769   -11.893 1.00 77.44 24  D 1 
ATOM 3817 C CE2 . PHE D 4 24  ? -13.676 8.039   -10.664 1.00 77.88 24  D 1 
ATOM 3818 C CZ  . PHE D 4 24  ? -12.379 7.509   -10.764 1.00 78.30 24  D 1 
ATOM 3819 N N   . ASN D 4 25  ? -16.533 6.302   -16.938 1.00 90.92 25  D 1 
ATOM 3820 C CA  . ASN D 4 25  ? -17.693 5.897   -17.717 1.00 91.61 25  D 1 
ATOM 3821 C C   . ASN D 4 25  ? -17.338 4.948   -18.870 1.00 92.09 25  D 1 
ATOM 3822 O O   . ASN D 4 25  ? -18.137 4.065   -19.180 1.00 87.85 25  D 1 
ATOM 3823 C CB  . ASN D 4 25  ? -18.422 7.151   -18.221 1.00 89.63 25  D 1 
ATOM 3824 C CG  . ASN D 4 25  ? -19.169 7.885   -17.117 1.00 86.05 25  D 1 
ATOM 3825 O OD1 . ASN D 4 25  ? -19.890 7.318   -16.311 1.00 77.40 25  D 1 
ATOM 3826 N ND2 . ASN D 4 25  ? -19.048 9.187   -17.081 1.00 75.67 25  D 1 
ATOM 3827 N N   . THR D 4 26  ? -16.155 5.121   -19.492 1.00 92.28 26  D 1 
ATOM 3828 C CA  . THR D 4 26  ? -15.754 4.370   -20.687 1.00 92.02 26  D 1 
ATOM 3829 C C   . THR D 4 26  ? -14.643 3.360   -20.442 1.00 92.04 26  D 1 
ATOM 3830 O O   . THR D 4 26  ? -14.486 2.413   -21.203 1.00 84.18 26  D 1 
ATOM 3831 C CB  . THR D 4 26  ? -15.304 5.324   -21.810 1.00 89.03 26  D 1 
ATOM 3832 O OG1 . THR D 4 26  ? -14.151 6.035   -21.419 1.00 79.52 26  D 1 
ATOM 3833 C CG2 . THR D 4 26  ? -16.385 6.345   -22.180 1.00 77.87 26  D 1 
ATOM 3834 N N   . GLY D 4 27  ? -13.853 3.543   -19.392 1.00 92.08 27  D 1 
ATOM 3835 C CA  . GLY D 4 27  ? -12.748 2.664   -19.064 1.00 92.83 27  D 1 
ATOM 3836 C C   . GLY D 4 27  ? -13.152 1.430   -18.241 1.00 94.32 27  D 1 
ATOM 3837 O O   . GLY D 4 27  ? -14.319 1.245   -17.912 1.00 91.59 27  D 1 
ATOM 3838 N N   . PRO D 4 28  ? -12.175 0.617   -17.829 1.00 95.03 28  D 1 
ATOM 3839 C CA  . PRO D 4 28  ? -12.423 -0.585  -17.015 1.00 95.16 28  D 1 
ATOM 3840 C C   . PRO D 4 28  ? -13.195 -0.330  -15.722 1.00 95.39 28  D 1 
ATOM 3841 O O   . PRO D 4 28  ? -13.944 -1.182  -15.255 1.00 92.91 28  D 1 
ATOM 3842 C CB  . PRO D 4 28  ? -11.031 -1.134  -16.707 1.00 93.76 28  D 1 
ATOM 3843 C CG  . PRO D 4 28  ? -10.177 -0.634  -17.860 1.00 92.26 28  D 1 
ATOM 3844 C CD  . PRO D 4 28  ? -10.788 0.724   -18.185 1.00 94.43 28  D 1 
ATOM 3845 N N   . LEU D 4 29  ? -13.051 0.853   -15.131 1.00 95.21 29  D 1 
ATOM 3846 C CA  . LEU D 4 29  ? -13.775 1.240   -13.919 1.00 95.42 29  D 1 
ATOM 3847 C C   . LEU D 4 29  ? -15.270 1.509   -14.163 1.00 95.45 29  D 1 
ATOM 3848 O O   . LEU D 4 29  ? -16.017 1.651   -13.195 1.00 92.79 29  D 1 
ATOM 3849 C CB  . LEU D 4 29  ? -13.078 2.438   -13.250 1.00 94.79 29  D 1 
ATOM 3850 C CG  . LEU D 4 29  ? -11.649 2.141   -12.741 1.00 93.14 29  D 1 
ATOM 3851 C CD1 . LEU D 4 29  ? -11.040 3.414   -12.132 1.00 86.30 29  D 1 
ATOM 3852 C CD2 . LEU D 4 29  ? -11.621 1.067   -11.651 1.00 84.90 29  D 1 
ATOM 3853 N N   . SER D 4 30  ? -15.726 1.497   -15.410 1.00 94.97 30  D 1 
ATOM 3854 C CA  . SER D 4 30  ? -17.153 1.565   -15.758 1.00 94.55 30  D 1 
ATOM 3855 C C   . SER D 4 30  ? -17.963 0.447   -15.104 1.00 94.72 30  D 1 
ATOM 3856 O O   . SER D 4 30  ? -19.113 0.683   -14.731 1.00 92.78 30  D 1 
ATOM 3857 C CB  . SER D 4 30  ? -17.348 1.519   -17.274 1.00 93.35 30  D 1 
ATOM 3858 O OG  . SER D 4 30  ? -16.986 0.253   -17.784 1.00 85.35 30  D 1 
ATOM 3859 N N   . VAL D 4 31  ? -17.375 -0.713  -14.866 1.00 94.75 31  D 1 
ATOM 3860 C CA  . VAL D 4 31  ? -18.000 -1.805  -14.100 1.00 94.65 31  D 1 
ATOM 3861 C C   . VAL D 4 31  ? -18.473 -1.319  -12.725 1.00 94.92 31  D 1 
ATOM 3862 O O   . VAL D 4 31  ? -19.598 -1.598  -12.301 1.00 93.48 31  D 1 
ATOM 3863 C CB  . VAL D 4 31  ? -17.008 -2.976  -13.930 1.00 93.63 31  D 1 
ATOM 3864 C CG1 . VAL D 4 31  ? -17.582 -4.106  -13.065 1.00 89.88 31  D 1 
ATOM 3865 C CG2 . VAL D 4 31  ? -16.630 -3.585  -15.281 1.00 89.21 31  D 1 
ATOM 3866 N N   . LEU D 4 32  ? -17.658 -0.527  -12.038 1.00 95.43 32  D 1 
ATOM 3867 C CA  . LEU D 4 32  ? -17.993 0.051   -10.736 1.00 95.42 32  D 1 
ATOM 3868 C C   . LEU D 4 32  ? -18.982 1.217   -10.878 1.00 95.23 32  D 1 
ATOM 3869 O O   . LEU D 4 32  ? -19.922 1.313   -10.086 1.00 93.54 32  D 1 
ATOM 3870 C CB  . LEU D 4 32  ? -16.721 0.499   -10.008 1.00 95.09 32  D 1 
ATOM 3871 C CG  . LEU D 4 32  ? -15.689 -0.611  -9.750  1.00 94.62 32  D 1 
ATOM 3872 C CD1 . LEU D 4 32  ? -14.473 -0.011  -9.024  1.00 91.98 32  D 1 
ATOM 3873 C CD2 . LEU D 4 32  ? -16.262 -1.740  -8.886  1.00 91.25 32  D 1 
ATOM 3874 N N   . THR D 4 33  ? -18.813 2.060   -11.886 1.00 95.25 33  D 1 
ATOM 3875 C CA  . THR D 4 33  ? -19.728 3.170   -12.173 1.00 94.90 33  D 1 
ATOM 3876 C C   . THR D 4 33  ? -21.152 2.671   -12.407 1.00 94.56 33  D 1 
ATOM 3877 O O   . THR D 4 33  ? -22.105 3.216   -11.847 1.00 93.33 33  D 1 
ATOM 3878 C CB  . THR D 4 33  ? -19.256 3.961   -13.404 1.00 94.14 33  D 1 
ATOM 3879 O OG1 . THR D 4 33  ? -17.948 4.438   -13.205 1.00 84.12 33  D 1 
ATOM 3880 C CG2 . THR D 4 33  ? -20.121 5.195   -13.675 1.00 80.55 33  D 1 
ATOM 3881 N N   . GLN D 4 34  ? -21.306 1.611   -13.177 1.00 93.41 34  D 1 
ATOM 3882 C CA  . GLN D 4 34  ? -22.606 1.005   -13.445 1.00 92.69 34  D 1 
ATOM 3883 C C   . GLN D 4 34  ? -23.208 0.364   -12.193 1.00 92.80 34  D 1 
ATOM 3884 O O   . GLN D 4 34  ? -24.399 0.513   -11.946 1.00 91.27 34  D 1 
ATOM 3885 C CB  . GLN D 4 34  ? -22.456 -0.028  -14.568 1.00 91.35 34  D 1 
ATOM 3886 C CG  . GLN D 4 34  ? -22.166 0.627   -15.946 1.00 83.39 34  D 1 
ATOM 3887 C CD  . GLN D 4 34  ? -23.317 1.484   -16.463 1.00 78.40 34  D 1 
ATOM 3888 O OE1 . GLN D 4 34  ? -24.465 1.336   -16.062 1.00 69.88 34  D 1 
ATOM 3889 N NE2 . GLN D 4 34  ? -23.059 2.388   -17.371 1.00 66.19 34  D 1 
ATOM 3890 N N   . SER D 4 35  ? -22.391 -0.276  -11.349 1.00 93.04 35  D 1 
ATOM 3891 C CA  . SER D 4 35  ? -22.872 -0.798  -10.068 1.00 92.57 35  D 1 
ATOM 3892 C C   . SER D 4 35  ? -23.392 0.306   -9.145  1.00 93.25 35  D 1 
ATOM 3893 O O   . SER D 4 35  ? -24.419 0.117   -8.499  1.00 91.64 35  D 1 
ATOM 3894 C CB  . SER D 4 35  ? -21.767 -1.586  -9.362  1.00 91.62 35  D 1 
ATOM 3895 O OG  . SER D 4 35  ? -22.235 -2.084  -8.132  1.00 79.34 35  D 1 
ATOM 3896 N N   . VAL D 4 36  ? -22.725 1.462   -9.105  1.00 94.64 36  D 1 
ATOM 3897 C CA  . VAL D 4 36  ? -23.174 2.622   -8.317  1.00 94.53 36  D 1 
ATOM 3898 C C   . VAL D 4 36  ? -24.482 3.191   -8.874  1.00 94.45 36  D 1 
ATOM 3899 O O   . VAL D 4 36  ? -25.423 3.402   -8.110  1.00 92.68 36  D 1 
ATOM 3900 C CB  . VAL D 4 36  ? -22.089 3.707   -8.247  1.00 93.91 36  D 1 
ATOM 3901 C CG1 . VAL D 4 36  ? -22.585 4.991   -7.561  1.00 89.42 36  D 1 
ATOM 3902 C CG2 . VAL D 4 36  ? -20.878 3.222   -7.449  1.00 89.54 36  D 1 
ATOM 3903 N N   . LYS D 4 37  ? -24.559 3.420   -10.191 1.00 94.37 37  D 1 
ATOM 3904 C CA  . LYS D 4 37  ? -25.737 4.015   -10.841 1.00 94.13 37  D 1 
ATOM 3905 C C   . LYS D 4 37  ? -26.978 3.126   -10.746 1.00 93.97 37  D 1 
ATOM 3906 O O   . LYS D 4 37  ? -28.057 3.613   -10.440 1.00 91.39 37  D 1 
ATOM 3907 C CB  . LYS D 4 37  ? -25.422 4.323   -12.317 1.00 93.02 37  D 1 
ATOM 3908 C CG  . LYS D 4 37  ? -24.503 5.548   -12.490 1.00 83.51 37  D 1 
ATOM 3909 C CD  . LYS D 4 37  ? -24.201 5.787   -13.975 1.00 79.07 37  D 1 
ATOM 3910 C CE  . LYS D 4 37  ? -23.307 7.014   -14.175 1.00 70.52 37  D 1 
ATOM 3911 N NZ  . LYS D 4 37  ? -22.941 7.239   -15.603 1.00 62.14 37  D 1 
ATOM 3912 N N   . ASN D 4 38  ? -26.811 1.830   -10.974 1.00 93.46 38  D 1 
ATOM 3913 C CA  . ASN D 4 38  ? -27.920 0.883   -11.041 1.00 93.15 38  D 1 
ATOM 3914 C C   . ASN D 4 38  ? -28.195 0.189   -9.696  1.00 93.38 38  D 1 
ATOM 3915 O O   . ASN D 4 38  ? -29.091 -0.650  -9.610  1.00 89.95 38  D 1 
ATOM 3916 C CB  . ASN D 4 38  ? -27.644 -0.133  -12.162 1.00 91.61 38  D 1 
ATOM 3917 C CG  . ASN D 4 38  ? -27.495 0.502   -13.547 1.00 88.16 38  D 1 
ATOM 3918 O OD1 . ASN D 4 38  ? -27.696 1.675   -13.773 1.00 78.88 38  D 1 
ATOM 3919 N ND2 . ASN D 4 38  ? -27.123 -0.293  -14.530 1.00 79.37 38  D 1 
ATOM 3920 N N   . ASN D 4 39  ? -27.410 0.489   -8.659  1.00 93.48 39  D 1 
ATOM 3921 C CA  . ASN D 4 39  ? -27.477 -0.142  -7.338  1.00 93.68 39  D 1 
ATOM 3922 C C   . ASN D 4 39  ? -27.431 -1.686  -7.409  1.00 93.74 39  D 1 
ATOM 3923 O O   . ASN D 4 39  ? -28.131 -2.384  -6.668  1.00 91.03 39  D 1 
ATOM 3924 C CB  . ASN D 4 39  ? -28.669 0.446   -6.574  1.00 91.90 39  D 1 
ATOM 3925 C CG  . ASN D 4 39  ? -28.601 0.207   -5.074  1.00 85.99 39  D 1 
ATOM 3926 O OD1 . ASN D 4 39  ? -27.591 -0.132  -4.484  1.00 76.09 39  D 1 
ATOM 3927 N ND2 . ASN D 4 39  ? -29.710 0.403   -4.387  1.00 73.70 39  D 1 
ATOM 3928 N N   . THR D 4 40  ? -26.625 -2.216  -8.328  1.00 93.62 40  D 1 
ATOM 3929 C CA  . THR D 4 40  ? -26.471 -3.657  -8.542  1.00 93.43 40  D 1 
ATOM 3930 C C   . THR D 4 40  ? -25.395 -4.248  -7.637  1.00 93.99 40  D 1 
ATOM 3931 O O   . THR D 4 40  ? -24.485 -3.561  -7.175  1.00 92.06 40  D 1 
ATOM 3932 C CB  . THR D 4 40  ? -26.192 -4.009  -10.012 1.00 91.37 40  D 1 
ATOM 3933 O OG1 . THR D 4 40  ? -25.050 -3.337  -10.482 1.00 81.84 40  D 1 
ATOM 3934 C CG2 . THR D 4 40  ? -27.362 -3.642  -10.910 1.00 81.48 40  D 1 
ATOM 3935 N N   . GLN D 4 41  ? -25.502 -5.554  -7.385  1.00 94.55 41  D 1 
ATOM 3936 C CA  . GLN D 4 41  ? -24.481 -6.276  -6.644  1.00 94.72 41  D 1 
ATOM 3937 C C   . GLN D 4 41  ? -23.256 -6.549  -7.515  1.00 95.23 41  D 1 
ATOM 3938 O O   . GLN D 4 41  ? -23.353 -6.798  -8.712  1.00 93.57 41  D 1 
ATOM 3939 C CB  . GLN D 4 41  ? -25.056 -7.571  -6.059  1.00 93.12 41  D 1 
ATOM 3940 C CG  . GLN D 4 41  ? -26.038 -7.275  -4.912  1.00 87.41 41  D 1 
ATOM 3941 C CD  . GLN D 4 41  ? -26.584 -8.552  -4.265  1.00 87.67 41  D 1 
ATOM 3942 O OE1 . GLN D 4 41  ? -26.548 -9.634  -4.819  1.00 78.80 41  D 1 
ATOM 3943 N NE2 . GLN D 4 41  ? -27.118 -8.469  -3.068  1.00 76.41 41  D 1 
ATOM 3944 N N   . VAL D 4 42  ? -22.082 -6.538  -6.864  1.00 95.89 42  D 1 
ATOM 3945 C CA  . VAL D 4 42  ? -20.811 -6.986  -7.436  1.00 96.21 42  D 1 
ATOM 3946 C C   . VAL D 4 42  ? -20.208 -8.071  -6.553  1.00 96.56 42  D 1 
ATOM 3947 O O   . VAL D 4 42  ? -20.390 -8.063  -5.336  1.00 95.58 42  D 1 
ATOM 3948 C CB  . VAL D 4 42  ? -19.813 -5.835  -7.646  1.00 95.05 42  D 1 
ATOM 3949 C CG1 . VAL D 4 42  ? -20.338 -4.823  -8.664  1.00 90.75 42  D 1 
ATOM 3950 C CG2 . VAL D 4 42  ? -19.461 -5.100  -6.347  1.00 90.47 42  D 1 
ATOM 3951 N N   . LEU D 4 43  ? -19.464 -8.992  -7.166  1.00 96.63 43  D 1 
ATOM 3952 C CA  . LEU D 4 43  ? -18.665 -9.981  -6.466  1.00 96.71 43  D 1 
ATOM 3953 C C   . LEU D 4 43  ? -17.188 -9.598  -6.571  1.00 96.80 43  D 1 
ATOM 3954 O O   . LEU D 4 43  ? -16.643 -9.499  -7.664  1.00 95.91 43  D 1 
ATOM 3955 C CB  . LEU D 4 43  ? -18.961 -11.370 -7.040  1.00 96.11 43  D 1 
ATOM 3956 C CG  . LEU D 4 43  ? -18.228 -12.514 -6.309  1.00 94.73 43  D 1 
ATOM 3957 C CD1 . LEU D 4 43  ? -18.751 -12.707 -4.891  1.00 89.74 43  D 1 
ATOM 3958 C CD2 . LEU D 4 43  ? -18.431 -13.830 -7.063  1.00 88.55 43  D 1 
ATOM 3959 N N   . ILE D 4 44  ? -16.544 -9.393  -5.438  1.00 97.12 44  D 1 
ATOM 3960 C CA  . ILE D 4 44  ? -15.148 -8.960  -5.370  1.00 97.24 44  D 1 
ATOM 3961 C C   . ILE D 4 44  ? -14.299 -10.112 -4.848  1.00 97.13 44  D 1 
ATOM 3962 O O   . ILE D 4 44  ? -14.499 -10.564 -3.725  1.00 96.27 44  D 1 
ATOM 3963 C CB  . ILE D 4 44  ? -15.008 -7.702  -4.495  1.00 97.06 44  D 1 
ATOM 3964 C CG1 . ILE D 4 44  ? -15.951 -6.564  -4.969  1.00 95.55 44  D 1 
ATOM 3965 C CG2 . ILE D 4 44  ? -13.541 -7.231  -4.489  1.00 95.62 44  D 1 
ATOM 3966 C CD1 . ILE D 4 44  ? -15.982 -5.348  -4.049  1.00 91.86 44  D 1 
ATOM 3967 N N   . ASN D 4 45  ? -13.313 -10.554 -5.634  1.00 96.72 45  D 1 
ATOM 3968 C CA  . ASN D 4 45  ? -12.310 -11.492 -5.166  1.00 96.33 45  D 1 
ATOM 3969 C C   . ASN D 4 45  ? -11.149 -10.725 -4.513  1.00 96.17 45  D 1 
ATOM 3970 O O   . ASN D 4 45  ? -10.557 -9.829  -5.122  1.00 94.15 45  D 1 
ATOM 3971 C CB  . ASN D 4 45  ? -11.871 -12.404 -6.325  1.00 95.06 45  D 1 
ATOM 3972 C CG  . ASN D 4 45  ? -11.039 -13.590 -5.865  1.00 89.36 45  D 1 
ATOM 3973 O OD1 . ASN D 4 45  ? -10.827 -13.825 -4.687  1.00 78.02 45  D 1 
ATOM 3974 N ND2 . ASN D 4 45  ? -10.544 -14.391 -6.796  1.00 77.64 45  D 1 
ATOM 3975 N N   . CYS D 4 46  ? -10.849 -11.056 -3.262  1.00 96.47 46  D 1 
ATOM 3976 C CA  . CYS D 4 46  ? -9.838  -10.389 -2.453  1.00 96.27 46  D 1 
ATOM 3977 C C   . CYS D 4 46  ? -8.586  -11.258 -2.252  1.00 96.09 46  D 1 
ATOM 3978 O O   . CYS D 4 46  ? -8.656  -12.483 -2.186  1.00 92.35 46  D 1 
ATOM 3979 C CB  . CYS D 4 46  ? -10.456 -9.988  -1.108  1.00 94.83 46  D 1 
ATOM 3980 S SG  . CYS D 4 46  ? -11.646 -8.627  -1.327  1.00 88.38 46  D 1 
ATOM 3981 N N   . ARG D 4 47  ? -7.441  -10.617 -2.026  1.00 95.69 47  D 1 
ATOM 3982 C CA  . ARG D 4 47  ? -6.141  -11.274 -1.797  1.00 94.64 47  D 1 
ATOM 3983 C C   . ARG D 4 47  ? -6.073  -12.200 -0.568  1.00 93.33 47  D 1 
ATOM 3984 O O   . ARG D 4 47  ? -5.083  -12.900 -0.394  1.00 83.21 47  D 1 
ATOM 3985 C CB  . ARG D 4 47  ? -5.034  -10.226 -1.673  1.00 92.76 47  D 1 
ATOM 3986 C CG  . ARG D 4 47  ? -4.694  -9.551  -3.008  1.00 86.00 47  D 1 
ATOM 3987 C CD  . ARG D 4 47  ? -3.428  -8.696  -2.843  1.00 81.65 47  D 1 
ATOM 3988 N NE  . ARG D 4 47  ? -3.040  -8.056  -4.106  1.00 78.53 47  D 1 
ATOM 3989 C CZ  . ARG D 4 47  ? -1.856  -7.537  -4.379  1.00 74.04 47  D 1 
ATOM 3990 N NH1 . ARG D 4 47  ? -0.871  -7.514  -3.515  1.00 65.15 47  D 1 
ATOM 3991 N NH2 . ARG D 4 47  ? -1.633  -7.022  -5.549  1.00 66.81 47  D 1 
ATOM 3992 N N   . ASN D 4 48  ? -7.055  -12.186 0.311   1.00 93.66 48  D 1 
ATOM 3993 C CA  . ASN D 4 48  ? -7.147  -13.099 1.450   1.00 93.53 48  D 1 
ATOM 3994 C C   . ASN D 4 48  ? -7.923  -14.393 1.145   1.00 94.23 48  D 1 
ATOM 3995 O O   . ASN D 4 48  ? -8.324  -15.066 2.092   1.00 89.63 48  D 1 
ATOM 3996 C CB  . ASN D 4 48  ? -7.723  -12.347 2.668   1.00 90.46 48  D 1 
ATOM 3997 C CG  . ASN D 4 48  ? -9.131  -11.822 2.458   1.00 87.50 48  D 1 
ATOM 3998 O OD1 . ASN D 4 48  ? -9.616  -11.679 1.367   1.00 75.19 48  D 1 
ATOM 3999 N ND2 . ASN D 4 48  ? -9.806  -11.457 3.536   1.00 79.59 48  D 1 
ATOM 4000 N N   . ASN D 4 49  ? -8.145  -14.721 -0.119  1.00 93.61 49  D 1 
ATOM 4001 C CA  . ASN D 4 49  ? -8.976  -15.841 -0.573  1.00 93.70 49  D 1 
ATOM 4002 C C   . ASN D 4 49  ? -10.418 -15.774 -0.048  1.00 94.68 49  D 1 
ATOM 4003 O O   . ASN D 4 49  ? -11.069 -16.793 0.154   1.00 90.85 49  D 1 
ATOM 4004 C CB  . ASN D 4 49  ? -8.280  -17.180 -0.283  1.00 91.02 49  D 1 
ATOM 4005 C CG  . ASN D 4 49  ? -6.930  -17.321 -0.974  1.00 81.64 49  D 1 
ATOM 4006 O OD1 . ASN D 4 49  ? -6.540  -16.547 -1.825  1.00 70.82 49  D 1 
ATOM 4007 N ND2 . ASN D 4 49  ? -6.169  -18.340 -0.607  1.00 69.52 49  D 1 
ATOM 4008 N N   . LYS D 4 50  ? -10.923 -14.563 0.188   1.00 95.66 50  D 1 
ATOM 4009 C CA  . LYS D 4 50  ? -12.317 -14.313 0.530   1.00 95.95 50  D 1 
ATOM 4010 C C   . LYS D 4 50  ? -12.996 -13.569 -0.611  1.00 96.18 50  D 1 
ATOM 4011 O O   . LYS D 4 50  ? -12.368 -12.748 -1.274  1.00 94.14 50  D 1 
ATOM 4012 C CB  . LYS D 4 50  ? -12.434 -13.531 1.844   1.00 94.94 50  D 1 
ATOM 4013 C CG  . LYS D 4 50  ? -11.867 -14.291 3.057   1.00 92.55 50  D 1 
ATOM 4014 C CD  . LYS D 4 50  ? -12.215 -13.504 4.322   1.00 87.83 50  D 1 
ATOM 4015 C CE  . LYS D 4 50  ? -11.772 -14.131 5.631   1.00 83.69 50  D 1 
ATOM 4016 N NZ  . LYS D 4 50  ? -12.269 -13.311 6.769   1.00 75.39 50  D 1 
ATOM 4017 N N   . LYS D 4 51  ? -14.286 -13.855 -0.810  1.00 96.31 51  D 1 
ATOM 4018 C CA  . LYS D 4 51  ? -15.133 -13.177 -1.777  1.00 96.44 51  D 1 
ATOM 4019 C C   . LYS D 4 51  ? -16.103 -12.261 -1.039  1.00 96.72 51  D 1 
ATOM 4020 O O   . LYS D 4 51  ? -16.632 -12.637 0.003   1.00 95.36 51  D 1 
ATOM 4021 C CB  . LYS D 4 51  ? -15.841 -14.204 -2.674  1.00 95.31 51  D 1 
ATOM 4022 C CG  . LYS D 4 51  ? -14.847 -15.019 -3.536  1.00 92.08 51  D 1 
ATOM 4023 C CD  . LYS D 4 51  ? -15.551 -15.985 -4.489  1.00 87.31 51  D 1 
ATOM 4024 C CE  . LYS D 4 51  ? -14.528 -16.756 -5.338  1.00 82.43 51  D 1 
ATOM 4025 N NZ  . LYS D 4 51  ? -15.133 -17.637 -6.372  1.00 72.52 51  D 1 
ATOM 4026 N N   . LEU D 4 52  ? -16.316 -11.056 -1.555  1.00 97.00 52  D 1 
ATOM 4027 C CA  . LEU D 4 52  ? -17.265 -10.089 -1.016  1.00 97.13 52  D 1 
ATOM 4028 C C   . LEU D 4 52  ? -18.379 -9.878  -2.033  1.00 97.13 52  D 1 
ATOM 4029 O O   . LEU D 4 52  ? -18.100 -9.405  -3.131  1.00 95.98 52  D 1 
ATOM 4030 C CB  . LEU D 4 52  ? -16.556 -8.760  -0.698  1.00 96.92 52  D 1 
ATOM 4031 C CG  . LEU D 4 52  ? -15.379 -8.846  0.290   1.00 95.81 52  D 1 
ATOM 4032 C CD1 . LEU D 4 52  ? -14.729 -7.472  0.431   1.00 93.35 52  D 1 
ATOM 4033 C CD2 . LEU D 4 52  ? -15.824 -9.302  1.670   1.00 93.15 52  D 1 
ATOM 4034 N N   . LEU D 4 53  ? -19.605 -10.199 -1.671  1.00 96.70 53  D 1 
ATOM 4035 C CA  . LEU D 4 53  ? -20.784 -9.880  -2.453  1.00 96.51 53  D 1 
ATOM 4036 C C   . LEU D 4 53  ? -21.469 -8.670  -1.830  1.00 96.41 53  D 1 
ATOM 4037 O O   . LEU D 4 53  ? -21.890 -8.747  -0.679  1.00 94.93 53  D 1 
ATOM 4038 C CB  . LEU D 4 53  ? -21.711 -11.102 -2.473  1.00 95.77 53  D 1 
ATOM 4039 C CG  . LEU D 4 53  ? -23.033 -10.842 -3.212  1.00 94.25 53  D 1 
ATOM 4040 C CD1 . LEU D 4 53  ? -22.810 -10.618 -4.703  1.00 89.43 53  D 1 
ATOM 4041 C CD2 . LEU D 4 53  ? -23.985 -12.005 -2.981  1.00 87.62 53  D 1 
ATOM 4042 N N   . GLY D 4 54  ? -21.598 -7.556  -2.565  1.00 96.04 54  D 1 
ATOM 4043 C CA  . GLY D 4 54  ? -22.246 -6.369  -2.025  1.00 95.86 54  D 1 
ATOM 4044 C C   . GLY D 4 54  ? -22.527 -5.307  -3.075  1.00 96.00 54  D 1 
ATOM 4045 O O   . GLY D 4 54  ? -22.228 -5.482  -4.256  1.00 94.60 54  D 1 
ATOM 4046 N N   . ARG D 4 55  ? -23.098 -4.184  -2.632  1.00 96.09 55  D 1 
ATOM 4047 C CA  . ARG D 4 55  ? -23.415 -3.039  -3.482  1.00 95.74 55  D 1 
ATOM 4048 C C   . ARG D 4 55  ? -22.371 -1.943  -3.304  1.00 95.94 55  D 1 
ATOM 4049 O O   . ARG D 4 55  ? -22.029 -1.611  -2.174  1.00 94.35 55  D 1 
ATOM 4050 C CB  . ARG D 4 55  ? -24.821 -2.520  -3.172  1.00 94.50 55  D 1 
ATOM 4051 C CG  . ARG D 4 55  ? -25.883 -3.570  -3.530  1.00 89.81 55  D 1 
ATOM 4052 C CD  . ARG D 4 55  ? -27.276 -3.051  -3.206  1.00 85.76 55  D 1 
ATOM 4053 N NE  . ARG D 4 55  ? -28.303 -4.054  -3.527  1.00 82.11 55  D 1 
ATOM 4054 C CZ  . ARG D 4 55  ? -29.614 -3.889  -3.430  1.00 78.92 55  D 1 
ATOM 4055 N NH1 . ARG D 4 55  ? -30.122 -2.779  -3.002  1.00 67.90 55  D 1 
ATOM 4056 N NH2 . ARG D 4 55  ? -30.410 -4.856  -3.760  1.00 72.23 55  D 1 
ATOM 4057 N N   . VAL D 4 56  ? -21.895 -1.364  -4.403  1.00 95.78 56  D 1 
ATOM 4058 C CA  . VAL D 4 56  ? -20.918 -0.277  -4.361  1.00 95.90 56  D 1 
ATOM 4059 C C   . VAL D 4 56  ? -21.656 1.049   -4.189  1.00 95.78 56  D 1 
ATOM 4060 O O   . VAL D 4 56  ? -22.428 1.436   -5.054  1.00 94.33 56  D 1 
ATOM 4061 C CB  . VAL D 4 56  ? -20.031 -0.257  -5.617  1.00 95.47 56  D 1 
ATOM 4062 C CG1 . VAL D 4 56  ? -18.912 0.780   -5.485  1.00 92.62 56  D 1 
ATOM 4063 C CG2 . VAL D 4 56  ? -19.362 -1.608  -5.861  1.00 92.45 56  D 1 
ATOM 4064 N N   . LYS D 4 57  ? -21.391 1.771   -3.086  1.00 95.76 57  D 1 
ATOM 4065 C CA  . LYS D 4 57  ? -21.901 3.134   -2.873  1.00 95.37 57  D 1 
ATOM 4066 C C   . LYS D 4 57  ? -20.982 4.208   -3.454  1.00 95.37 57  D 1 
ATOM 4067 O O   . LYS D 4 57  ? -21.446 5.207   -3.976  1.00 93.00 57  D 1 
ATOM 4068 C CB  . LYS D 4 57  ? -22.114 3.389   -1.371  1.00 94.16 57  D 1 
ATOM 4069 C CG  . LYS D 4 57  ? -23.484 2.917   -0.874  1.00 85.97 57  D 1 
ATOM 4070 C CD  . LYS D 4 57  ? -24.619 3.750   -1.488  1.00 83.23 57  D 1 
ATOM 4071 C CE  . LYS D 4 57  ? -25.922 3.462   -0.742  1.00 79.08 57  D 1 
ATOM 4072 N NZ  . LYS D 4 57  ? -27.026 4.360   -1.101  1.00 71.52 57  D 1 
ATOM 4073 N N   . ALA D 4 58  ? -19.687 3.997   -3.358  1.00 95.64 58  D 1 
ATOM 4074 C CA  . ALA D 4 58  ? -18.692 4.886   -3.916  1.00 95.80 58  D 1 
ATOM 4075 C C   . ALA D 4 58  ? -17.378 4.144   -4.156  1.00 96.34 58  D 1 
ATOM 4076 O O   . ALA D 4 58  ? -17.050 3.198   -3.449  1.00 95.14 58  D 1 
ATOM 4077 C CB  . ALA D 4 58  ? -18.484 6.068   -2.967  1.00 94.67 58  D 1 
ATOM 4078 N N   . PHE D 4 59  ? -16.583 4.643   -5.106  1.00 95.73 59  D 1 
ATOM 4079 C CA  . PHE D 4 59  ? -15.253 4.124   -5.394  1.00 95.75 59  D 1 
ATOM 4080 C C   . PHE D 4 59  ? -14.298 5.243   -5.817  1.00 95.47 59  D 1 
ATOM 4081 O O   . PHE D 4 59  ? -14.705 6.384   -6.072  1.00 93.57 59  D 1 
ATOM 4082 C CB  . PHE D 4 59  ? -15.335 3.013   -6.452  1.00 95.42 59  D 1 
ATOM 4083 C CG  . PHE D 4 59  ? -15.695 3.493   -7.833  1.00 96.17 59  D 1 
ATOM 4084 C CD1 . PHE D 4 59  ? -17.039 3.726   -8.182  1.00 94.75 59  D 1 
ATOM 4085 C CD2 . PHE D 4 59  ? -14.696 3.729   -8.781  1.00 94.33 59  D 1 
ATOM 4086 C CE1 . PHE D 4 59  ? -17.379 4.193   -9.450  1.00 93.46 59  D 1 
ATOM 4087 C CE2 . PHE D 4 59  ? -15.020 4.202   -10.058 1.00 93.70 59  D 1 
ATOM 4088 C CZ  . PHE D 4 59  ? -16.364 4.437   -10.400 1.00 93.96 59  D 1 
ATOM 4089 N N   . ASP D 4 60  ? -13.005 4.946   -5.882  1.00 95.08 60  D 1 
ATOM 4090 C CA  . ASP D 4 60  ? -11.992 5.831   -6.458  1.00 94.81 60  D 1 
ATOM 4091 C C   . ASP D 4 60  ? -11.083 5.093   -7.451  1.00 94.90 60  D 1 
ATOM 4092 O O   . ASP D 4 60  ? -11.151 3.872   -7.620  1.00 92.67 60  D 1 
ATOM 4093 C CB  . ASP D 4 60  ? -11.228 6.570   -5.337  1.00 93.16 60  D 1 
ATOM 4094 C CG  . ASP D 4 60  ? -10.209 5.761   -4.539  1.00 92.53 60  D 1 
ATOM 4095 O OD1 . ASP D 4 60  ? -9.830  4.635   -4.935  1.00 88.30 60  D 1 
ATOM 4096 O OD2 . ASP D 4 60  ? -9.702  6.295   -3.519  1.00 88.50 60  D 1 
ATOM 4097 N N   . ARG D 4 61  ? -10.173 5.843   -8.082  1.00 93.73 61  D 1 
ATOM 4098 C CA  . ARG D 4 61  ? -9.213  5.323   -9.065  1.00 93.59 61  D 1 
ATOM 4099 C C   . ARG D 4 61  ? -8.255  4.237   -8.553  1.00 94.10 61  D 1 
ATOM 4100 O O   . ARG D 4 61  ? -7.561  3.616   -9.338  1.00 91.59 61  D 1 
ATOM 4101 C CB  . ARG D 4 61  ? -8.417  6.504   -9.644  1.00 91.02 61  D 1 
ATOM 4102 C CG  . ARG D 4 61  ? -7.435  7.096   -8.629  1.00 80.10 61  D 1 
ATOM 4103 C CD  . ARG D 4 61  ? -6.708  8.303   -9.208  1.00 75.31 61  D 1 
ATOM 4104 N NE  . ARG D 4 61  ? -5.656  8.774   -8.294  1.00 67.10 61  D 1 
ATOM 4105 C CZ  . ARG D 4 61  ? -4.832  9.783   -8.529  1.00 59.91 61  D 1 
ATOM 4106 N NH1 . ARG D 4 61  ? -4.964  10.523  -9.589  1.00 54.31 61  D 1 
ATOM 4107 N NH2 . ARG D 4 61  ? -3.876  10.041  -7.700  1.00 52.28 61  D 1 
ATOM 4108 N N   . HIS D 4 62  ? -8.147  4.053   -7.237  1.00 94.72 62  D 1 
ATOM 4109 C CA  . HIS D 4 62  ? -7.336  2.993   -6.635  1.00 95.00 62  D 1 
ATOM 4110 C C   . HIS D 4 62  ? -8.171  1.735   -6.334  1.00 95.55 62  D 1 
ATOM 4111 O O   . HIS D 4 62  ? -7.651  0.800   -5.725  1.00 93.03 62  D 1 
ATOM 4112 C CB  . HIS D 4 62  ? -6.637  3.513   -5.379  1.00 93.96 62  D 1 
ATOM 4113 C CG  . HIS D 4 62  ? -5.865  4.790   -5.575  1.00 92.98 62  D 1 
ATOM 4114 N ND1 . HIS D 4 62  ? -6.218  6.014   -5.057  1.00 83.06 62  D 1 
ATOM 4115 C CD2 . HIS D 4 62  ? -4.690  4.986   -6.276  1.00 82.70 62  D 1 
ATOM 4116 C CE1 . HIS D 4 62  ? -5.282  6.906   -5.410  1.00 83.54 62  D 1 
ATOM 4117 N NE2 . HIS D 4 62  ? -4.332  6.324   -6.161  1.00 85.24 62  D 1 
ATOM 4118 N N   . CYS D 4 63  ? -9.422  1.707   -6.751  1.00 94.70 63  D 1 
ATOM 4119 C CA  . CYS D 4 63  ? -10.415 0.700   -6.399  1.00 95.30 63  D 1 
ATOM 4120 C C   . CYS D 4 63  ? -10.681 0.623   -4.881  1.00 96.22 63  D 1 
ATOM 4121 O O   . CYS D 4 63  ? -11.087 -0.426  -4.389  1.00 94.39 63  D 1 
ATOM 4122 C CB  . CYS D 4 63  ? -10.085 -0.659  -7.030  1.00 93.89 63  D 1 
ATOM 4123 S SG  . CYS D 4 63  ? -9.844  -0.532  -8.832  1.00 88.43 63  D 1 
ATOM 4124 N N   . ASN D 4 64  ? -10.442 1.695   -4.120  1.00 96.87 64  D 1 
ATOM 4125 C CA  . ASN D 4 64  ? -11.036 1.788   -2.793  1.00 96.92 64  D 1 
ATOM 4126 C C   . ASN D 4 64  ? -12.550 1.889   -2.968  1.00 96.73 64  D 1 
ATOM 4127 O O   . ASN D 4 64  ? -13.002 2.601   -3.864  1.00 95.70 64  D 1 
ATOM 4128 C CB  . ASN D 4 64  ? -10.513 3.011   -2.025  1.00 96.98 64  D 1 
ATOM 4129 C CG  . ASN D 4 64  ? -9.010  3.049   -1.847  1.00 96.56 64  D 1 
ATOM 4130 O OD1 . ASN D 4 64  ? -8.373  2.113   -1.411  1.00 92.28 64  D 1 
ATOM 4131 N ND2 . ASN D 4 64  ? -8.392  4.176   -2.152  1.00 92.24 64  D 1 
ATOM 4132 N N   . MET D 4 65  ? -13.318 1.205   -2.142  1.00 96.54 65  D 1 
ATOM 4133 C CA  . MET D 4 65  ? -14.766 1.152   -2.286  1.00 96.62 65  D 1 
ATOM 4134 C C   . MET D 4 65  ? -15.450 1.314   -0.935  1.00 97.23 65  D 1 
ATOM 4135 O O   . MET D 4 65  ? -14.992 0.771   0.066   1.00 96.43 65  D 1 
ATOM 4136 C CB  . MET D 4 65  ? -15.209 -0.176  -2.928  1.00 95.40 65  D 1 
ATOM 4137 C CG  . MET D 4 65  ? -14.588 -0.419  -4.301  1.00 91.72 65  D 1 
ATOM 4138 S SD  . MET D 4 65  ? -15.002 -2.034  -5.003  1.00 91.11 65  D 1 
ATOM 4139 C CE  . MET D 4 65  ? -13.695 -2.195  -6.208  1.00 83.09 65  D 1 
ATOM 4140 N N   . VAL D 4 66  ? -16.574 2.013   -0.922  1.00 96.92 66  D 1 
ATOM 4141 C CA  . VAL D 4 66  ? -17.568 1.912   0.146   1.00 96.97 66  D 1 
ATOM 4142 C C   . VAL D 4 66  ? -18.640 0.948   -0.331  1.00 96.87 66  D 1 
ATOM 4143 O O   . VAL D 4 66  ? -19.234 1.160   -1.387  1.00 95.83 66  D 1 
ATOM 4144 C CB  . VAL D 4 66  ? -18.159 3.279   0.519   1.00 96.49 66  D 1 
ATOM 4145 C CG1 . VAL D 4 66  ? -19.187 3.145   1.643   1.00 93.79 66  D 1 
ATOM 4146 C CG2 . VAL D 4 66  ? -17.052 4.225   1.014   1.00 93.49 66  D 1 
ATOM 4147 N N   . LEU D 4 67  ? -18.861 -0.114  0.433   1.00 96.68 67  D 1 
ATOM 4148 C CA  . LEU D 4 67  ? -19.809 -1.169  0.133   1.00 96.79 67  D 1 
ATOM 4149 C C   . LEU D 4 67  ? -20.912 -1.207  1.186   1.00 96.76 67  D 1 
ATOM 4150 O O   . LEU D 4 67  ? -20.658 -0.987  2.370   1.00 95.62 67  D 1 
ATOM 4151 C CB  . LEU D 4 67  ? -19.095 -2.530  0.055   1.00 96.32 67  D 1 
ATOM 4152 C CG  . LEU D 4 67  ? -17.942 -2.634  -0.966  1.00 95.03 67  D 1 
ATOM 4153 C CD1 . LEU D 4 67  ? -17.246 -3.993  -0.825  1.00 91.77 67  D 1 
ATOM 4154 C CD2 . LEU D 4 67  ? -18.438 -2.522  -2.403  1.00 91.11 67  D 1 
ATOM 4155 N N   . GLU D 4 68  ? -22.130 -1.548  0.740   1.00 96.28 68  D 1 
ATOM 4156 C CA  . GLU D 4 68  ? -23.288 -1.818  1.586   1.00 96.01 68  D 1 
ATOM 4157 C C   . GLU D 4 68  ? -23.797 -3.238  1.393   1.00 96.27 68  D 1 
ATOM 4158 O O   . GLU D 4 68  ? -23.633 -3.825  0.323   1.00 94.87 68  D 1 
ATOM 4159 C CB  . GLU D 4 68  ? -24.420 -0.831  1.287   1.00 93.92 68  D 1 
ATOM 4160 C CG  . GLU D 4 68  ? -24.137 0.559   1.836   1.00 84.96 68  D 1 
ATOM 4161 C CD  . GLU D 4 68  ? -25.336 1.508   1.687   1.00 85.39 68  D 1 
ATOM 4162 O OE1 . GLU D 4 68  ? -25.337 2.567   2.358   1.00 79.93 68  D 1 
ATOM 4163 O OE2 . GLU D 4 68  ? -26.222 1.246   0.847   1.00 79.41 68  D 1 
ATOM 4164 N N   . ASN D 4 69  ? -24.457 -3.766  2.416   1.00 95.92 69  D 1 
ATOM 4165 C CA  . ASN D 4 69  ? -25.112 -5.074  2.420   1.00 95.95 69  D 1 
ATOM 4166 C C   . ASN D 4 69  ? -24.175 -6.171  1.906   1.00 96.15 69  D 1 
ATOM 4167 O O   . ASN D 4 69  ? -24.470 -6.861  0.935   1.00 94.21 69  D 1 
ATOM 4168 C CB  . ASN D 4 69  ? -26.452 -4.970  1.675   1.00 94.85 69  D 1 
ATOM 4169 C CG  . ASN D 4 69  ? -27.400 -4.000  2.346   1.00 89.82 69  D 1 
ATOM 4170 O OD1 . ASN D 4 69  ? -27.416 -3.833  3.546   1.00 79.97 69  D 1 
ATOM 4171 N ND2 . ASN D 4 69  ? -28.228 -3.322  1.584   1.00 78.46 69  D 1 
ATOM 4172 N N   . VAL D 4 70  ? -23.006 -6.276  2.547   1.00 96.85 70  D 1 
ATOM 4173 C CA  . VAL D 4 70  ? -21.936 -7.156  2.100   1.00 97.11 70  D 1 
ATOM 4174 C C   . VAL D 4 70  ? -22.074 -8.521  2.744   1.00 97.20 70  D 1 
ATOM 4175 O O   . VAL D 4 70  ? -22.130 -8.646  3.969   1.00 95.88 70  D 1 
ATOM 4176 C CB  . VAL D 4 70  ? -20.559 -6.565  2.389   1.00 96.22 70  D 1 
ATOM 4177 C CG1 . VAL D 4 70  ? -19.435 -7.447  1.837   1.00 92.49 70  D 1 
ATOM 4178 C CG2 . VAL D 4 70  ? -20.407 -5.174  1.761   1.00 92.70 70  D 1 
ATOM 4179 N N   . LYS D 4 71  ? -22.027 -9.564  1.914   1.00 97.01 71  D 1 
ATOM 4180 C CA  . LYS D 4 71  ? -21.835 -10.943 2.345   1.00 96.81 71  D 1 
ATOM 4181 C C   . LYS D 4 71  ? -20.388 -11.335 2.071   1.00 96.81 71  D 1 
ATOM 4182 O O   . LYS D 4 71  ? -19.995 -11.472 0.923   1.00 95.73 71  D 1 
ATOM 4183 C CB  . LYS D 4 71  ? -22.868 -11.829 1.635   1.00 96.09 71  D 1 
ATOM 4184 C CG  . LYS D 4 71  ? -22.866 -13.262 2.183   1.00 90.96 71  D 1 
ATOM 4185 C CD  . LYS D 4 71  ? -23.978 -14.096 1.532   1.00 86.17 71  D 1 
ATOM 4186 C CE  . LYS D 4 71  ? -23.960 -15.472 2.177   1.00 77.47 71  D 1 
ATOM 4187 N NZ  . LYS D 4 71  ? -25.072 -16.354 1.789   1.00 68.72 71  D 1 
ATOM 4188 N N   . GLU D 4 72  ? -19.579 -11.508 3.122   1.00 96.86 72  D 1 
ATOM 4189 C CA  . GLU D 4 72  ? -18.240 -12.077 2.992   1.00 96.99 72  D 1 
ATOM 4190 C C   . GLU D 4 72  ? -18.340 -13.604 3.004   1.00 96.84 72  D 1 
ATOM 4191 O O   . GLU D 4 72  ? -18.930 -14.171 3.918   1.00 95.17 72  D 1 
ATOM 4192 C CB  . GLU D 4 72  ? -17.315 -11.544 4.092   1.00 96.04 72  D 1 
ATOM 4193 C CG  . GLU D 4 72  ? -15.864 -12.042 3.922   1.00 93.60 72  D 1 
ATOM 4194 C CD  . GLU D 4 72  ? -14.890 -11.509 4.996   1.00 92.84 72  D 1 
ATOM 4195 O OE1 . GLU D 4 72  ? -13.698 -11.300 4.691   1.00 87.74 72  D 1 
ATOM 4196 O OE2 . GLU D 4 72  ? -15.282 -11.357 6.162   1.00 87.33 72  D 1 
ATOM 4197 N N   . MET D 4 73  ? -17.745 -14.261 2.012   1.00 96.72 73  D 1 
ATOM 4198 C CA  . MET D 4 73  ? -17.769 -15.710 1.830   1.00 96.49 73  D 1 
ATOM 4199 C C   . MET D 4 73  ? -16.349 -16.253 1.750   1.00 96.85 73  D 1 
ATOM 4200 O O   . MET D 4 73  ? -15.489 -15.689 1.061   1.00 94.71 73  D 1 
ATOM 4201 C CB  . MET D 4 73  ? -18.542 -16.073 0.558   1.00 94.47 73  D 1 
ATOM 4202 C CG  . MET D 4 73  ? -19.997 -15.601 0.582   1.00 89.74 73  D 1 
ATOM 4203 S SD  . MET D 4 73  ? -20.911 -15.897 -0.957  1.00 85.90 73  D 1 
ATOM 4204 C CE  . MET D 4 73  ? -20.069 -14.761 -2.068  1.00 74.91 73  D 1 
ATOM 4205 N N   . TRP D 4 74  ? -16.082 -17.365 2.415   1.00 95.86 74  D 1 
ATOM 4206 C CA  . TRP D 4 74  ? -14.807 -18.064 2.362   1.00 95.81 74  D 1 
ATOM 4207 C C   . TRP D 4 74  ? -14.967 -19.554 2.647   1.00 95.31 74  D 1 
ATOM 4208 O O   . TRP D 4 74  ? -15.952 -19.998 3.224   1.00 92.77 74  D 1 
ATOM 4209 C CB  . TRP D 4 74  ? -13.804 -17.430 3.328   1.00 94.82 74  D 1 
ATOM 4210 C CG  . TRP D 4 74  ? -14.096 -17.611 4.798   1.00 94.43 74  D 1 
ATOM 4211 C CD1 . TRP D 4 74  ? -13.508 -18.518 5.606   1.00 90.31 74  D 1 
ATOM 4212 C CD2 . TRP D 4 74  ? -15.035 -16.862 5.642   1.00 92.38 74  D 1 
ATOM 4213 N NE1 . TRP D 4 74  ? -14.008 -18.385 6.900   1.00 89.06 74  D 1 
ATOM 4214 C CE2 . TRP D 4 74  ? -14.951 -17.386 6.953   1.00 91.67 74  D 1 
ATOM 4215 C CE3 . TRP D 4 74  ? -15.940 -15.803 5.407   1.00 89.21 74  D 1 
ATOM 4216 C CZ2 . TRP D 4 74  ? -15.741 -16.877 8.026   1.00 88.62 74  D 1 
ATOM 4217 C CZ3 . TRP D 4 74  ? -16.731 -15.298 6.462   1.00 85.92 74  D 1 
ATOM 4218 C CH2 . TRP D 4 74  ? -16.629 -15.836 7.739   1.00 85.65 74  D 1 
ATOM 4219 N N   . THR D 4 75  ? -13.947 -20.325 2.278   1.00 94.95 75  D 1 
ATOM 4220 C CA  . THR D 4 75  ? -13.901 -21.761 2.542   1.00 94.01 75  D 1 
ATOM 4221 C C   . THR D 4 75  ? -12.871 -22.041 3.628   1.00 93.47 75  D 1 
ATOM 4222 O O   . THR D 4 75  ? -11.717 -21.627 3.531   1.00 88.99 75  D 1 
ATOM 4223 C CB  . THR D 4 75  ? -13.603 -22.538 1.256   1.00 91.80 75  D 1 
ATOM 4224 O OG1 . THR D 4 75  ? -14.484 -22.126 0.229   1.00 77.86 75  D 1 
ATOM 4225 C CG2 . THR D 4 75  ? -13.805 -24.031 1.445   1.00 75.54 75  D 1 
ATOM 4226 N N   . GLU D 4 76  ? -13.281 -22.758 4.681   1.00 92.31 76  D 1 
ATOM 4227 C CA  . GLU D 4 76  ? -12.388 -23.256 5.713   1.00 91.24 76  D 1 
ATOM 4228 C C   . GLU D 4 76  ? -12.257 -24.773 5.602   1.00 91.45 76  D 1 
ATOM 4229 O O   . GLU D 4 76  ? -13.245 -25.487 5.491   1.00 86.89 76  D 1 
ATOM 4230 C CB  . GLU D 4 76  ? -12.863 -22.857 7.111   1.00 86.56 76  D 1 
ATOM 4231 C CG  . GLU D 4 76  ? -12.651 -21.363 7.396   1.00 76.73 76  D 1 
ATOM 4232 C CD  . GLU D 4 76  ? -13.034 -20.949 8.826   1.00 73.51 76  D 1 
ATOM 4233 O OE1 . GLU D 4 76  ? -12.987 -19.739 9.125   1.00 68.39 76  D 1 
ATOM 4234 O OE2 . GLU D 4 76  ? -13.405 -21.823 9.650   1.00 69.09 76  D 1 
ATOM 4235 N N   . VAL D 4 77  ? -11.026 -25.268 5.683   1.00 88.74 77  D 1 
ATOM 4236 C CA  . VAL D 4 77  ? -10.788 -26.692 5.906   1.00 88.41 77  D 1 
ATOM 4237 C C   . VAL D 4 77  ? -10.672 -26.889 7.417   1.00 87.83 77  D 1 
ATOM 4238 O O   . VAL D 4 77  ? -9.705  -26.404 8.008   1.00 80.69 77  D 1 
ATOM 4239 C CB  . VAL D 4 77  ? -9.542  -27.200 5.162   1.00 85.39 77  D 1 
ATOM 4240 C CG1 . VAL D 4 77  ? -9.398  -28.711 5.332   1.00 74.35 77  D 1 
ATOM 4241 C CG2 . VAL D 4 77  ? -9.644  -26.896 3.662   1.00 76.31 77  D 1 
ATOM 4242 N N   . PRO D 4 78  ? -11.631 -27.571 8.072   1.00 84.80 78  D 1 
ATOM 4243 C CA  . PRO D 4 78  ? -11.517 -27.870 9.492   1.00 83.77 78  D 1 
ATOM 4244 C C   . PRO D 4 78  ? -10.206 -28.610 9.753   1.00 83.51 78  D 1 
ATOM 4245 O O   . PRO D 4 78  ? -9.844  -29.546 9.031   1.00 77.31 78  D 1 
ATOM 4246 C CB  . PRO D 4 78  ? -12.749 -28.708 9.853   1.00 79.80 78  D 1 
ATOM 4247 C CG  . PRO D 4 78  ? -13.732 -28.426 8.725   1.00 78.12 78  D 1 
ATOM 4248 C CD  . PRO D 4 78  ? -12.851 -28.094 7.522   1.00 81.05 78  D 1 
ATOM 4249 N N   . LYS D 4 79  ? -9.454  -28.190 10.791  1.00 78.93 79  D 1 
ATOM 4250 C CA  . LYS D 4 79  ? -8.259  -28.927 11.192  1.00 78.51 79  D 1 
ATOM 4251 C C   . LYS D 4 79  ? -8.690  -30.311 11.660  1.00 78.67 79  D 1 
ATOM 4252 O O   . LYS D 4 79  ? -9.258  -30.443 12.744  1.00 70.02 79  D 1 
ATOM 4253 C CB  . LYS D 4 79  ? -7.488  -28.188 12.290  1.00 71.86 79  D 1 
ATOM 4254 C CG  . LYS D 4 79  ? -6.688  -26.990 11.758  1.00 63.82 79  D 1 
ATOM 4255 C CD  . LYS D 4 79  ? -5.889  -26.344 12.896  1.00 58.57 79  D 1 
ATOM 4256 C CE  . LYS D 4 79  ? -5.050  -25.177 12.408  1.00 52.48 79  D 1 
ATOM 4257 N NZ  . LYS D 4 79  ? -4.334  -24.507 13.520  1.00 46.03 79  D 1 
ATOM 4258 N N   . SER D 4 80  ? -8.418  -31.353 10.867  1.00 72.50 80  D 1 
ATOM 4259 C CA  . SER D 4 80  ? -8.526  -32.708 11.366  1.00 71.01 80  D 1 
ATOM 4260 C C   . SER D 4 80  ? -7.516  -32.898 12.496  1.00 72.37 80  D 1 
ATOM 4261 O O   . SER D 4 80  ? -6.386  -32.403 12.428  1.00 63.30 80  D 1 
ATOM 4262 C CB  . SER D 4 80  ? -8.336  -33.730 10.241  1.00 62.51 80  D 1 
ATOM 4263 O OG  . SER D 4 80  ? -7.049  -33.641 9.675   1.00 56.63 80  D 1 
ATOM 4264 N N   . GLY D 4 81  ? -7.917  -33.599 13.548  1.00 68.74 81  D 1 
ATOM 4265 C CA  . GLY D 4 81  ? -6.972  -34.101 14.530  1.00 68.31 81  D 1 
ATOM 4266 C C   . GLY D 4 81  ? -5.940  -35.048 13.902  1.00 69.20 81  D 1 
ATOM 4267 O O   . GLY D 4 81  ? -6.035  -35.392 12.724  1.00 64.13 81  D 1 
ATOM 4268 N N   . LYS D 4 82  ? -4.964  -35.509 14.678  1.00 66.96 82  D 1 
ATOM 4269 C CA  . LYS D 4 82  ? -3.974  -36.501 14.239  1.00 68.61 82  D 1 
ATOM 4270 C C   . LYS D 4 82  ? -4.642  -37.692 13.548  1.00 69.33 82  D 1 
ATOM 4271 O O   . LYS D 4 82  ? -5.577  -38.278 14.096  1.00 62.89 82  D 1 
ATOM 4272 C CB  . LYS D 4 82  ? -3.128  -37.012 15.433  1.00 63.24 82  D 1 
ATOM 4273 C CG  . LYS D 4 82  ? -1.812  -36.250 15.656  1.00 58.10 82  D 1 
ATOM 4274 C CD  . LYS D 4 82  ? -1.006  -36.909 16.776  1.00 54.45 82  D 1 
ATOM 4275 C CE  . LYS D 4 82  ? 0.388   -36.301 16.902  1.00 48.80 82  D 1 
ATOM 4276 N NZ  . LYS D 4 82  ? 1.199   -36.979 17.961  1.00 43.57 82  D 1 
ATOM 4277 N N   . GLY D 4 83  ? -4.131  -38.075 12.388  1.00 66.72 83  D 1 
ATOM 4278 C CA  . GLY D 4 83  ? -4.467  -39.320 11.692  1.00 66.99 83  D 1 
ATOM 4279 C C   . GLY D 4 83  ? -5.790  -39.369 10.920  1.00 68.74 83  D 1 
ATOM 4280 O O   . GLY D 4 83  ? -5.897  -40.155 9.977   1.00 65.00 83  D 1 
ATOM 4281 N N   . LYS D 4 84  ? -6.797  -38.556 11.250  1.00 64.55 84  D 1 
ATOM 4282 C CA  . LYS D 4 84  ? -8.058  -38.586 10.500  1.00 66.01 84  D 1 
ATOM 4283 C C   . LYS D 4 84  ? -7.888  -37.973 9.101   1.00 66.29 84  D 1 
ATOM 4284 O O   . LYS D 4 84  ? -7.158  -37.001 8.925   1.00 61.16 84  D 1 
ATOM 4285 C CB  . LYS D 4 84  ? -9.206  -37.942 11.293  1.00 60.11 84  D 1 
ATOM 4286 C CG  . LYS D 4 84  ? -9.749  -38.902 12.369  1.00 55.68 84  D 1 
ATOM 4287 C CD  . LYS D 4 84  ? -11.036 -38.368 13.023  1.00 51.85 84  D 1 
ATOM 4288 C CE  . LYS D 4 84  ? -11.602 -39.412 13.993  1.00 47.24 84  D 1 
ATOM 4289 N NZ  . LYS D 4 84  ? -12.904 -38.997 14.606  1.00 42.64 84  D 1 
ATOM 4290 N N   . LYS D 4 85  ? -8.603  -38.533 8.116   1.00 67.84 85  D 1 
ATOM 4291 C CA  . LYS D 4 85  ? -8.665  -38.050 6.730   1.00 70.15 85  D 1 
ATOM 4292 C C   . LYS D 4 85  ? -8.921  -36.531 6.687   1.00 71.15 85  D 1 
ATOM 4293 O O   . LYS D 4 85  ? -9.660  -36.018 7.521   1.00 66.45 85  D 1 
ATOM 4294 C CB  . LYS D 4 85  ? -9.776  -38.781 5.938   1.00 64.55 85  D 1 
ATOM 4295 C CG  . LYS D 4 85  ? -9.346  -40.164 5.392   1.00 59.22 85  D 1 
ATOM 4296 C CD  . LYS D 4 85  ? -10.468 -40.819 4.569   1.00 54.08 85  D 1 
ATOM 4297 C CE  . LYS D 4 85  ? -9.989  -42.137 3.936   1.00 48.67 85  D 1 
ATOM 4298 N NZ  . LYS D 4 85  ? -11.043 -42.839 3.157   1.00 43.55 85  D 1 
ATOM 4299 N N   . LYS D 4 86  ? -8.354  -35.839 5.678   1.00 72.10 86  D 1 
ATOM 4300 C CA  . LYS D 4 86  ? -8.626  -34.416 5.411   1.00 74.13 86  D 1 
ATOM 4301 C C   . LYS D 4 86  ? -10.144 -34.202 5.425   1.00 76.29 86  D 1 
ATOM 4302 O O   . LYS D 4 86  ? -10.862 -34.769 4.604   1.00 70.93 86  D 1 
ATOM 4303 C CB  . LYS D 4 86  ? -8.051  -33.976 4.051   1.00 67.98 86  D 1 
ATOM 4304 C CG  . LYS D 4 86  ? -6.551  -33.645 4.077   1.00 61.34 86  D 1 
ATOM 4305 C CD  . LYS D 4 86  ? -6.082  -33.197 2.682   1.00 56.59 86  D 1 
ATOM 4306 C CE  . LYS D 4 86  ? -4.607  -32.799 2.658   1.00 50.96 86  D 1 
ATOM 4307 N NZ  . LYS D 4 86  ? -4.134  -32.477 1.293   1.00 45.83 86  D 1 
ATOM 4308 N N   . SER D 4 87  ? -10.629 -33.426 6.373   1.00 76.94 87  D 1 
ATOM 4309 C CA  . SER D 4 87  ? -12.034 -33.067 6.456   1.00 79.08 87  D 1 
ATOM 4310 C C   . SER D 4 87  ? -12.434 -32.265 5.222   1.00 81.58 87  D 1 
ATOM 4311 O O   . SER D 4 87  ? -11.640 -31.487 4.695   1.00 76.34 87  D 1 
ATOM 4312 C CB  . SER D 4 87  ? -12.317 -32.277 7.738   1.00 72.06 87  D 1 
ATOM 4313 O OG  . SER D 4 87  ? -11.331 -31.298 7.933   1.00 62.67 87  D 1 
ATOM 4314 N N   . LYS D 4 88  ? -13.670 -32.468 4.753   1.00 85.02 88  D 1 
ATOM 4315 C CA  . LYS D 4 88  ? -14.196 -31.723 3.610   1.00 87.61 88  D 1 
ATOM 4316 C C   . LYS D 4 88  ? -14.145 -30.221 3.902   1.00 89.05 88  D 1 
ATOM 4317 O O   . LYS D 4 88  ? -14.414 -29.823 5.046   1.00 84.81 88  D 1 
ATOM 4318 C CB  . LYS D 4 88  ? -15.630 -32.171 3.266   1.00 83.01 88  D 1 
ATOM 4319 C CG  . LYS D 4 88  ? -15.670 -33.564 2.599   1.00 71.71 88  D 1 
ATOM 4320 C CD  . LYS D 4 88  ? -17.092 -33.922 2.143   1.00 64.07 88  D 1 
ATOM 4321 C CE  . LYS D 4 88  ? -17.136 -35.263 1.408   1.00 55.74 88  D 1 
ATOM 4322 N NZ  . LYS D 4 88  ? -18.493 -35.601 0.898   1.00 46.97 88  D 1 
ATOM 4323 N N   . PRO D 4 89  ? -13.803 -29.373 2.913   1.00 89.20 89  D 1 
ATOM 4324 C CA  . PRO D 4 89  ? -13.881 -27.931 3.071   1.00 90.35 89  D 1 
ATOM 4325 C C   . PRO D 4 89  ? -15.327 -27.515 3.372   1.00 91.72 89  D 1 
ATOM 4326 O O   . PRO D 4 89  ? -16.269 -28.041 2.782   1.00 88.01 89  D 1 
ATOM 4327 C CB  . PRO D 4 89  ? -13.354 -27.353 1.758   1.00 87.33 89  D 1 
ATOM 4328 C CG  . PRO D 4 89  ? -13.613 -28.466 0.737   1.00 83.57 89  D 1 
ATOM 4329 C CD  . PRO D 4 89  ? -13.450 -29.737 1.563   1.00 86.45 89  D 1 
ATOM 4330 N N   . VAL D 4 90  ? -15.499 -26.584 4.304   1.00 93.28 90  D 1 
ATOM 4331 C CA  . VAL D 4 90  ? -16.796 -26.033 4.700   1.00 94.39 90  D 1 
ATOM 4332 C C   . VAL D 4 90  ? -16.851 -24.579 4.266   1.00 94.72 90  D 1 
ATOM 4333 O O   . VAL D 4 90  ? -15.962 -23.794 4.606   1.00 91.51 90  D 1 
ATOM 4334 C CB  . VAL D 4 90  ? -17.045 -26.181 6.215   1.00 92.18 90  D 1 
ATOM 4335 C CG1 . VAL D 4 90  ? -18.416 -25.636 6.616   1.00 82.03 90  D 1 
ATOM 4336 C CG2 . VAL D 4 90  ? -16.993 -27.651 6.640   1.00 83.55 90  D 1 
ATOM 4337 N N   . ASN D 4 91  ? -17.904 -24.220 3.540   1.00 93.72 91  D 1 
ATOM 4338 C CA  . ASN D 4 91  ? -18.157 -22.835 3.169   1.00 94.28 91  D 1 
ATOM 4339 C C   . ASN D 4 91  ? -18.697 -22.077 4.379   1.00 94.31 91  D 1 
ATOM 4340 O O   . ASN D 4 91  ? -19.576 -22.563 5.091   1.00 90.11 91  D 1 
ATOM 4341 C CB  . ASN D 4 91  ? -19.101 -22.777 1.967   1.00 91.59 91  D 1 
ATOM 4342 C CG  . ASN D 4 91  ? -18.462 -23.346 0.702   1.00 86.59 91  D 1 
ATOM 4343 O OD1 . ASN D 4 91  ? -17.256 -23.484 0.589   1.00 75.83 91  D 1 
ATOM 4344 N ND2 . ASN D 4 91  ? -19.270 -23.695 -0.277  1.00 76.59 91  D 1 
ATOM 4345 N N   . LYS D 4 92  ? -18.165 -20.889 4.615   1.00 94.51 92  D 1 
ATOM 4346 C CA  . LYS D 4 92  ? -18.617 -19.965 5.652   1.00 94.87 92  D 1 
ATOM 4347 C C   . LYS D 4 92  ? -18.943 -18.628 5.033   1.00 95.69 92  D 1 
ATOM 4348 O O   . LYS D 4 92  ? -18.367 -18.237 4.018   1.00 92.47 92  D 1 
ATOM 4349 C CB  . LYS D 4 92  ? -17.565 -19.821 6.757   1.00 92.20 92  D 1 
ATOM 4350 C CG  . LYS D 4 92  ? -17.432 -21.100 7.600   1.00 86.94 92  D 1 
ATOM 4351 C CD  . LYS D 4 92  ? -16.613 -20.810 8.858   1.00 79.99 92  D 1 
ATOM 4352 C CE  . LYS D 4 92  ? -16.552 -22.054 9.742   1.00 73.84 92  D 1 
ATOM 4353 N NZ  . LYS D 4 92  ? -15.736 -21.809 10.947  1.00 64.62 92  D 1 
ATOM 4354 N N   . ASP D 4 93  ? -19.842 -17.912 5.694   1.00 95.59 93  D 1 
ATOM 4355 C CA  . ASP D 4 93  ? -20.222 -16.568 5.322   1.00 95.86 93  D 1 
ATOM 4356 C C   . ASP D 4 93  ? -20.484 -15.719 6.569   1.00 96.06 93  D 1 
ATOM 4357 O O   . ASP D 4 93  ? -20.668 -16.216 7.679   1.00 92.26 93  D 1 
ATOM 4358 C CB  . ASP D 4 93  ? -21.412 -16.599 4.346   1.00 92.32 93  D 1 
ATOM 4359 C CG  . ASP D 4 93  ? -22.688 -17.286 4.865   1.00 87.63 93  D 1 
ATOM 4360 O OD1 . ASP D 4 93  ? -22.645 -17.971 5.893   1.00 79.37 93  D 1 
ATOM 4361 O OD2 . ASP D 4 93  ? -23.719 -17.136 4.179   1.00 79.86 93  D 1 
ATOM 4362 N N   . ARG D 4 94  ? -20.453 -14.401 6.389   1.00 96.36 94  D 1 
ATOM 4363 C CA  . ARG D 4 94  ? -20.920 -13.417 7.366   1.00 96.09 94  D 1 
ATOM 4364 C C   . ARG D 4 94  ? -21.493 -12.200 6.661   1.00 96.90 94  D 1 
ATOM 4365 O O   . ARG D 4 94  ? -21.017 -11.815 5.596   1.00 95.50 94  D 1 
ATOM 4366 C CB  . ARG D 4 94  ? -19.821 -13.040 8.372   1.00 92.63 94  D 1 
ATOM 4367 C CG  . ARG D 4 94  ? -18.635 -12.275 7.748   1.00 88.62 94  D 1 
ATOM 4368 C CD  . ARG D 4 94  ? -17.635 -11.872 8.840   1.00 88.42 94  D 1 
ATOM 4369 N NE  . ARG D 4 94  ? -16.469 -11.177 8.293   1.00 85.35 94  D 1 
ATOM 4370 C CZ  . ARG D 4 94  ? -15.601 -10.432 8.961   1.00 85.21 94  D 1 
ATOM 4371 N NH1 . ARG D 4 94  ? -15.693 -10.228 10.240  1.00 79.19 94  D 1 
ATOM 4372 N NH2 . ARG D 4 94  ? -14.614 -9.877  8.342   1.00 78.79 94  D 1 
ATOM 4373 N N   . TYR D 4 95  ? -22.460 -11.570 7.318   1.00 96.47 95  D 1 
ATOM 4374 C CA  . TYR D 4 95  ? -23.026 -10.314 6.860   1.00 96.94 95  D 1 
ATOM 4375 C C   . TYR D 4 95  ? -22.268 -9.127  7.454   1.00 96.93 95  D 1 
ATOM 4376 O O   . TYR D 4 95  ? -21.873 -9.143  8.618   1.00 94.96 95  D 1 
ATOM 4377 C CB  . TYR D 4 95  ? -24.521 -10.291 7.206   1.00 96.12 95  D 1 
ATOM 4378 C CG  . TYR D 4 95  ? -25.214 -9.027  6.742   1.00 94.61 95  D 1 
ATOM 4379 C CD1 . TYR D 4 95  ? -25.536 -8.020  7.667   1.00 89.21 95  D 1 
ATOM 4380 C CD2 . TYR D 4 95  ? -25.531 -8.856  5.381   1.00 89.54 95  D 1 
ATOM 4381 C CE1 . TYR D 4 95  ? -26.189 -6.854  7.240   1.00 88.64 95  D 1 
ATOM 4382 C CE2 . TYR D 4 95  ? -26.179 -7.699  4.944   1.00 88.21 95  D 1 
ATOM 4383 C CZ  . TYR D 4 95  ? -26.515 -6.701  5.880   1.00 90.19 95  D 1 
ATOM 4384 O OH  . TYR D 4 95  ? -27.176 -5.558  5.462   1.00 88.32 95  D 1 
ATOM 4385 N N   . ILE D 4 96  ? -22.049 -8.095  6.631   1.00 96.95 96  D 1 
ATOM 4386 C CA  . ILE D 4 96  ? -21.461 -6.813  7.018   1.00 96.89 96  D 1 
ATOM 4387 C C   . ILE D 4 96  ? -22.323 -5.725  6.379   1.00 96.89 96  D 1 
ATOM 4388 O O   . ILE D 4 96  ? -22.355 -5.617  5.159   1.00 95.39 96  D 1 
ATOM 4389 C CB  . ILE D 4 96  ? -19.989 -6.706  6.555   1.00 96.16 96  D 1 
ATOM 4390 C CG1 . ILE D 4 96  ? -19.105 -7.842  7.133   1.00 93.65 96  D 1 
ATOM 4391 C CG2 . ILE D 4 96  ? -19.417 -5.331  6.949   1.00 93.56 96  D 1 
ATOM 4392 C CD1 . ILE D 4 96  ? -17.694 -7.913  6.533   1.00 88.38 96  D 1 
ATOM 4393 N N   . SER D 4 97  ? -23.005 -4.918  7.187   1.00 97.07 97  D 1 
ATOM 4394 C CA  . SER D 4 97  ? -23.921 -3.884  6.684   1.00 96.86 97  D 1 
ATOM 4395 C C   . SER D 4 97  ? -23.204 -2.814  5.865   1.00 96.76 97  D 1 
ATOM 4396 O O   . SER D 4 97  ? -23.573 -2.528  4.724   1.00 94.25 97  D 1 
ATOM 4397 C CB  . SER D 4 97  ? -24.664 -3.261  7.870   1.00 95.60 97  D 1 
ATOM 4398 O OG  . SER D 4 97  ? -25.379 -2.117  7.510   1.00 82.80 97  D 1 
ATOM 4399 N N   . LYS D 4 98  ? -22.120 -2.240  6.411   1.00 97.12 98  D 1 
ATOM 4400 C CA  . LYS D 4 98  ? -21.354 -1.169  5.791   1.00 97.28 98  D 1 
ATOM 4401 C C   . LYS D 4 98  ? -19.865 -1.428  5.941   1.00 97.23 98  D 1 
ATOM 4402 O O   . LYS D 4 98  ? -19.376 -1.701  7.041   1.00 95.86 98  D 1 
ATOM 4403 C CB  . LYS D 4 98  ? -21.729 0.182   6.412   1.00 96.49 98  D 1 
ATOM 4404 C CG  . LYS D 4 98  ? -23.190 0.557   6.120   1.00 94.32 98  D 1 
ATOM 4405 C CD  . LYS D 4 98  ? -23.611 1.848   6.811   1.00 92.10 98  D 1 
ATOM 4406 C CE  . LYS D 4 98  ? -25.104 2.067   6.560   1.00 89.38 98  D 1 
ATOM 4407 N NZ  . LYS D 4 98  ? -25.679 3.084   7.457   1.00 83.42 98  D 1 
ATOM 4408 N N   . MET D 4 99  ? -19.110 -1.304  4.851   1.00 97.00 99  D 1 
ATOM 4409 C CA  . MET D 4 99  ? -17.660 -1.444  4.913   1.00 96.93 99  D 1 
ATOM 4410 C C   . MET D 4 99  ? -16.930 -0.491  3.975   1.00 97.42 99  D 1 
ATOM 4411 O O   . MET D 4 99  ? -17.427 -0.107  2.925   1.00 96.31 99  D 1 
ATOM 4412 C CB  . MET D 4 99  ? -17.250 -2.903  4.683   1.00 94.30 99  D 1 
ATOM 4413 C CG  . MET D 4 99  ? -17.293 -3.345  3.217   1.00 91.04 99  D 1 
ATOM 4414 S SD  . MET D 4 99  ? -16.834 -5.087  2.916   1.00 89.70 99  D 1 
ATOM 4415 C CE  . MET D 4 99  ? -15.239 -5.197  3.722   1.00 83.20 99  D 1 
ATOM 4416 N N   . PHE D 4 100 ? -15.698 -0.146  4.347   1.00 97.51 100 D 1 
ATOM 4417 C CA  . PHE D 4 100 ? -14.732 0.497   3.457   1.00 97.63 100 D 1 
ATOM 4418 C C   . PHE D 4 100 ? -13.662 -0.524  3.085   1.00 97.64 100 D 1 
ATOM 4419 O O   . PHE D 4 100 ? -12.859 -0.907  3.936   1.00 96.88 100 D 1 
ATOM 4420 C CB  . PHE D 4 100 ? -14.149 1.739   4.135   1.00 97.45 100 D 1 
ATOM 4421 C CG  . PHE D 4 100 ? -13.145 2.475   3.271   1.00 97.53 100 D 1 
ATOM 4422 C CD1 . PHE D 4 100 ? -11.836 1.998   3.100   1.00 95.84 100 D 1 
ATOM 4423 C CD2 . PHE D 4 100 ? -13.543 3.648   2.604   1.00 95.70 100 D 1 
ATOM 4424 C CE1 . PHE D 4 100 ? -10.926 2.675   2.272   1.00 95.21 100 D 1 
ATOM 4425 C CE2 . PHE D 4 100 ? -12.628 4.343   1.787   1.00 94.93 100 D 1 
ATOM 4426 C CZ  . PHE D 4 100 ? -11.319 3.849   1.614   1.00 95.67 100 D 1 
ATOM 4427 N N   . LEU D 4 101 ? -13.615 -0.945  1.824   1.00 97.77 101 D 1 
ATOM 4428 C CA  . LEU D 4 101 ? -12.601 -1.847  1.291   1.00 97.89 101 D 1 
ATOM 4429 C C   . LEU D 4 101 ? -11.442 -1.045  0.702   1.00 97.80 101 D 1 
ATOM 4430 O O   . LEU D 4 101 ? -11.636 -0.169  -0.137  1.00 96.70 101 D 1 
ATOM 4431 C CB  . LEU D 4 101 ? -13.258 -2.772  0.254   1.00 97.53 101 D 1 
ATOM 4432 C CG  . LEU D 4 101 ? -12.284 -3.748  -0.436  1.00 97.11 101 D 1 
ATOM 4433 C CD1 . LEU D 4 101 ? -11.662 -4.743  0.536   1.00 95.03 101 D 1 
ATOM 4434 C CD2 . LEU D 4 101 ? -13.036 -4.529  -1.513  1.00 94.75 101 D 1 
ATOM 4435 N N   . ARG D 4 102 ? -10.209 -1.371  1.089   1.00 97.57 102 D 1 
ATOM 4436 C CA  . ARG D 4 102 ? -9.012  -0.778  0.502   1.00 97.69 102 D 1 
ATOM 4437 C C   . ARG D 4 102 ? -8.673  -1.472  -0.823  1.00 97.35 102 D 1 
ATOM 4438 O O   . ARG D 4 102 ? -8.487  -2.683  -0.863  1.00 95.62 102 D 1 
ATOM 4439 C CB  . ARG D 4 102 ? -7.876  -0.830  1.532   1.00 97.07 102 D 1 
ATOM 4440 C CG  . ARG D 4 102 ? -6.657  -0.057  1.043   1.00 95.62 102 D 1 
ATOM 4441 C CD  . ARG D 4 102 ? -5.516  -0.165  2.062   1.00 93.95 102 D 1 
ATOM 4442 N NE  . ARG D 4 102 ? -4.246  0.274   1.468   1.00 91.67 102 D 1 
ATOM 4443 C CZ  . ARG D 4 102 ? -3.639  1.431   1.628   1.00 92.06 102 D 1 
ATOM 4444 N NH1 . ARG D 4 102 ? -4.097  2.367   2.414   1.00 84.23 102 D 1 
ATOM 4445 N NH2 . ARG D 4 102 ? -2.544  1.655   0.987   1.00 87.36 102 D 1 
ATOM 4446 N N   . GLY D 4 103 ? -8.502  -0.688  -1.877  1.00 96.77 103 D 1 
ATOM 4447 C CA  . GLY D 4 103 ? -8.357  -1.198  -3.247  1.00 96.75 103 D 1 
ATOM 4448 C C   . GLY D 4 103 ? -7.160  -2.103  -3.495  1.00 96.87 103 D 1 
ATOM 4449 O O   . GLY D 4 103 ? -7.223  -2.973  -4.356  1.00 95.20 103 D 1 
ATOM 4450 N N   . ASP D 4 104 ? -6.061  -1.970  -2.748  1.00 96.93 104 D 1 
ATOM 4451 C CA  . ASP D 4 104 ? -4.879  -2.828  -2.946  1.00 96.60 104 D 1 
ATOM 4452 C C   . ASP D 4 104 ? -5.092  -4.304  -2.562  1.00 96.98 104 D 1 
ATOM 4453 O O   . ASP D 4 104 ? -4.241  -5.137  -2.868  1.00 94.10 104 D 1 
ATOM 4454 C CB  . ASP D 4 104 ? -3.651  -2.197  -2.278  1.00 94.75 104 D 1 
ATOM 4455 C CG  . ASP D 4 104 ? -3.691  -2.177  -0.747  1.00 92.93 104 D 1 
ATOM 4456 O OD1 . ASP D 4 104 ? -4.642  -2.683  -0.127  1.00 87.19 104 D 1 
ATOM 4457 O OD2 . ASP D 4 104 ? -2.713  -1.682  -0.151  1.00 86.50 104 D 1 
ATOM 4458 N N   . SER D 4 105 ? -6.213  -4.631  -1.938  1.00 97.10 105 D 1 
ATOM 4459 C CA  . SER D 4 105 ? -6.642  -5.999  -1.648  1.00 97.01 105 D 1 
ATOM 4460 C C   . SER D 4 105 ? -7.571  -6.585  -2.713  1.00 97.22 105 D 1 
ATOM 4461 O O   . SER D 4 105 ? -7.854  -7.774  -2.652  1.00 94.33 105 D 1 
ATOM 4462 C CB  . SER D 4 105 ? -7.305  -6.057  -0.271  1.00 95.66 105 D 1 
ATOM 4463 O OG  . SER D 4 105 ? -6.384  -5.642  0.720   1.00 85.31 105 D 1 
ATOM 4464 N N   . VAL D 4 106 ? -8.012  -5.790  -3.680  1.00 97.68 106 D 1 
ATOM 4465 C CA  . VAL D 4 106 ? -8.874  -6.238  -4.778  1.00 97.85 106 D 1 
ATOM 4466 C C   . VAL D 4 106 ? -8.023  -6.911  -5.854  1.00 97.70 106 D 1 
ATOM 4467 O O   . VAL D 4 106 ? -7.009  -6.358  -6.288  1.00 96.34 106 D 1 
ATOM 4468 C CB  . VAL D 4 106 ? -9.682  -5.060  -5.365  1.00 97.27 106 D 1 
ATOM 4469 C CG1 . VAL D 4 106 ? -10.581 -5.496  -6.519  1.00 95.39 106 D 1 
ATOM 4470 C CG2 . VAL D 4 106 ? -10.569 -4.429  -4.291  1.00 95.26 106 D 1 
ATOM 4471 N N   . ILE D 4 107 ? -8.432  -8.091  -6.283  1.00 97.55 107 D 1 
ATOM 4472 C CA  . ILE D 4 107 ? -7.881  -8.798  -7.440  1.00 97.31 107 D 1 
ATOM 4473 C C   . ILE D 4 107 ? -8.766  -8.530  -8.647  1.00 97.35 107 D 1 
ATOM 4474 O O   . ILE D 4 107 ? -8.322  -7.949  -9.635  1.00 96.04 107 D 1 
ATOM 4475 C CB  . ILE D 4 107 ? -7.745  -10.317 -7.158  1.00 96.45 107 D 1 
ATOM 4476 C CG1 . ILE D 4 107 ? -6.907  -10.574 -5.887  1.00 92.13 107 D 1 
ATOM 4477 C CG2 . ILE D 4 107 ? -7.125  -11.020 -8.375  1.00 89.65 107 D 1 
ATOM 4478 C CD1 . ILE D 4 107 ? -6.751  -12.060 -5.537  1.00 85.43 107 D 1 
ATOM 4479 N N   . VAL D 4 108 ? -10.021 -8.940  -8.535  1.00 97.08 108 D 1 
ATOM 4480 C CA  . VAL D 4 108 ? -11.013 -8.979  -9.599  1.00 97.16 108 D 1 
ATOM 4481 C C   . VAL D 4 108 ? -12.360 -8.541  -9.037  1.00 97.32 108 D 1 
ATOM 4482 O O   . VAL D 4 108 ? -12.677 -8.839  -7.888  1.00 96.27 108 D 1 
ATOM 4483 C CB  . VAL D 4 108 ? -11.085 -10.398 -10.187 1.00 95.11 108 D 1 
ATOM 4484 C CG1 . VAL D 4 108 ? -12.222 -10.570 -11.179 1.00 88.08 108 D 1 
ATOM 4485 C CG2 . VAL D 4 108 ? -9.783  -10.751 -10.918 1.00 86.92 108 D 1 
ATOM 4486 N N   . VAL D 4 109 ? -13.146 -7.841  -9.864  1.00 97.29 109 D 1 
ATOM 4487 C CA  . VAL D 4 109 ? -14.535 -7.480  -9.574  1.00 97.23 109 D 1 
ATOM 4488 C C   . VAL D 4 109 ? -15.418 -8.006  -10.691 1.00 97.24 109 D 1 
ATOM 4489 O O   . VAL D 4 109 ? -15.192 -7.659  -11.844 1.00 95.89 109 D 1 
ATOM 4490 C CB  . VAL D 4 109 ? -14.707 -5.956  -9.430  1.00 96.69 109 D 1 
ATOM 4491 C CG1 . VAL D 4 109 ? -16.136 -5.594  -9.018  1.00 94.49 109 D 1 
ATOM 4492 C CG2 . VAL D 4 109 ? -13.749 -5.373  -8.384  1.00 94.42 109 D 1 
ATOM 4493 N N   . LEU D 4 110 ? -16.415 -8.814  -10.358 1.00 96.20 110 D 1 
ATOM 4494 C CA  . LEU D 4 110 ? -17.431 -9.295  -11.281 1.00 95.78 110 D 1 
ATOM 4495 C C   . LEU D 4 110 ? -18.671 -8.422  -11.163 1.00 95.53 110 D 1 
ATOM 4496 O O   . LEU D 4 110 ? -19.142 -8.159  -10.054 1.00 93.47 110 D 1 
ATOM 4497 C CB  . LEU D 4 110 ? -17.811 -10.747 -10.993 1.00 94.46 110 D 1 
ATOM 4498 C CG  . LEU D 4 110 ? -16.713 -11.803 -11.227 1.00 88.15 110 D 1 
ATOM 4499 C CD1 . LEU D 4 110 ? -15.663 -11.846 -10.106 1.00 79.70 110 D 1 
ATOM 4500 C CD2 . LEU D 4 110 ? -17.380 -13.172 -11.268 1.00 79.60 110 D 1 
ATOM 4501 N N   . ARG D 4 111 ? -19.230 -8.022  -12.301 1.00 93.07 111 D 1 
ATOM 4502 C CA  . ARG D 4 111 ? -20.524 -7.350  -12.363 1.00 90.41 111 D 1 
ATOM 4503 C C   . ARG D 4 111 ? -21.632 -8.380  -12.549 1.00 87.76 111 D 1 
ATOM 4504 O O   . ARG D 4 111 ? -21.440 -9.355  -13.255 1.00 78.24 111 D 1 
ATOM 4505 C CB  . ARG D 4 111 ? -20.476 -6.337  -13.511 1.00 87.33 111 D 1 
ATOM 4506 C CG  . ARG D 4 111 ? -21.758 -5.497  -13.571 1.00 81.06 111 D 1 
ATOM 4507 C CD  . ARG D 4 111 ? -21.662 -4.547  -14.748 1.00 77.53 111 D 1 
ATOM 4508 N NE  . ARG D 4 111 ? -22.931 -3.840  -14.961 1.00 71.55 111 D 1 
ATOM 4509 C CZ  . ARG D 4 111 ? -23.243 -3.202  -16.065 1.00 66.66 111 D 1 
ATOM 4510 N NH1 . ARG D 4 111 ? -22.387 -3.064  -17.044 1.00 60.75 111 D 1 
ATOM 4511 N NH2 . ARG D 4 111 ? -24.424 -2.704  -16.209 1.00 59.28 111 D 1 
ATOM 4512 N N   . ASN D 4 112 ? -22.805 -8.117  -11.937 1.00 81.36 112 D 1 
ATOM 4513 C CA  . ASN D 4 112 ? -23.985 -8.978  -12.028 1.00 78.95 112 D 1 
ATOM 4514 C C   . ASN D 4 112 ? -23.627 -10.464 -11.902 1.00 79.26 112 D 1 
ATOM 4515 O O   . ASN D 4 112 ? -23.856 -11.239 -12.835 1.00 70.87 112 D 1 
ATOM 4516 C CB  . ASN D 4 112 ? -24.771 -8.659  -13.313 1.00 69.57 112 D 1 
ATOM 4517 C CG  . ASN D 4 112 ? -25.357 -7.268  -13.326 1.00 66.08 112 D 1 
ATOM 4518 O OD1 . ASN D 4 112 ? -25.397 -6.544  -12.353 1.00 59.19 112 D 1 
ATOM 4519 N ND2 . ASN D 4 112 ? -25.851 -6.847  -14.477 1.00 56.91 112 D 1 
ATOM 4520 N N   . PRO D 4 113 ? -23.008 -10.875 -10.795 1.00 79.22 113 D 1 
ATOM 4521 C CA  . PRO D 4 113 ? -22.582 -12.253 -10.661 1.00 76.52 113 D 1 
ATOM 4522 C C   . PRO D 4 113 ? -23.788 -13.176 -10.811 1.00 78.31 113 D 1 
ATOM 4523 O O   . PRO D 4 113 ? -24.817 -12.969 -10.156 1.00 71.55 113 D 1 
ATOM 4524 C CB  . PRO D 4 113 ? -21.935 -12.344 -9.273  1.00 69.90 113 D 1 
ATOM 4525 C CG  . PRO D 4 113 ? -22.591 -11.210 -8.495  1.00 69.81 113 D 1 
ATOM 4526 C CD  . PRO D 4 113 ? -22.811 -10.145 -9.556  1.00 70.61 113 D 1 
ATOM 4527 N N   . LEU D 4 114 ? -23.644 -14.203 -11.650 1.00 69.28 114 D 1 
ATOM 4528 C CA  . LEU D 4 114 ? -24.595 -15.301 -11.777 1.00 66.93 114 D 1 
ATOM 4529 C C   . LEU D 4 114 ? -24.582 -16.121 -10.485 1.00 67.95 114 D 1 
ATOM 4530 O O   . LEU D 4 114 ? -24.104 -17.257 -10.435 1.00 62.05 114 D 1 
ATOM 4531 C CB  . LEU D 4 114 ? -24.228 -16.160 -13.006 1.00 58.62 114 D 1 
ATOM 4532 C CG  . LEU D 4 114 ? -24.383 -15.457 -14.360 1.00 54.82 114 D 1 
ATOM 4533 C CD1 . LEU D 4 114 ? -23.737 -16.314 -15.448 1.00 51.22 114 D 1 
ATOM 4534 C CD2 . LEU D 4 114 ? -25.858 -15.241 -14.722 1.00 50.03 114 D 1 
ATOM 4535 N N   . ILE D 4 115 ? -25.008 -15.511 -9.393  1.00 66.66 115 D 1 
ATOM 4536 C CA  . ILE D 4 115 ? -25.230 -16.238 -8.158  1.00 65.04 115 D 1 
ATOM 4537 C C   . ILE D 4 115 ? -26.539 -16.954 -8.359  1.00 65.62 115 D 1 
ATOM 4538 O O   . ILE D 4 115 ? -27.605 -16.345 -8.285  1.00 59.85 115 D 1 
ATOM 4539 C CB  . ILE D 4 115 ? -25.189 -15.334 -6.919  1.00 58.42 115 D 1 
ATOM 4540 C CG1 . ILE D 4 115 ? -23.778 -14.705 -6.846  1.00 56.68 115 D 1 
ATOM 4541 C CG2 . ILE D 4 115 ? -25.480 -16.146 -5.644  1.00 53.87 115 D 1 
ATOM 4542 C CD1 . ILE D 4 115 ? -23.625 -13.705 -5.723  1.00 49.82 115 D 1 
ATOM 4543 N N   . ALA D 4 116 ? -26.439 -18.252 -8.639  1.00 51.09 116 D 1 
ATOM 4544 C CA  . ALA D 4 116 ? -27.572 -19.133 -8.490  1.00 49.13 116 D 1 
ATOM 4545 C C   . ALA D 4 116 ? -28.087 -18.955 -7.052  1.00 48.17 116 D 1 
ATOM 4546 O O   . ALA D 4 116 ? -27.452 -19.410 -6.101  1.00 44.68 116 D 1 
ATOM 4547 C CB  . ALA D 4 116 ? -27.137 -20.565 -8.796  1.00 44.94 116 D 1 
ATOM 4548 N N   . GLY D 4 117 ? -29.180 -18.217 -6.906  1.00 44.75 117 D 1 
ATOM 4549 C CA  . GLY D 4 117 ? -29.930 -18.226 -5.672  1.00 42.29 117 D 1 
ATOM 4550 C C   . GLY D 4 117 ? -30.373 -19.670 -5.445  1.00 40.32 117 D 1 
ATOM 4551 O O   . GLY D 4 117 ? -31.259 -20.147 -6.131  1.00 37.40 117 D 1 
ATOM 4552 N N   . LYS D 4 118 ? -29.686 -20.355 -4.529  1.00 32.40 118 D 1 
ATOM 4553 C CA  . LYS D 4 118 ? -30.351 -21.392 -3.766  1.00 30.83 118 D 1 
ATOM 4554 C C   . LYS D 4 118 ? -31.131 -20.730 -2.653  1.00 29.35 118 D 1 
ATOM 4555 O O   . LYS D 4 118 ? -30.629 -19.720 -2.110  1.00 26.71 118 D 1 
ATOM 4556 C CB  . LYS D 4 118 ? -29.369 -22.432 -3.211  1.00 28.11 118 D 1 
ATOM 4557 C CG  . LYS D 4 118 ? -29.074 -23.530 -4.252  1.00 26.38 118 D 1 
ATOM 4558 C CD  . LYS D 4 118 ? -28.363 -24.710 -3.571  1.00 24.55 118 D 1 
ATOM 4559 C CE  . LYS D 4 118 ? -28.190 -25.838 -4.581  1.00 21.19 118 D 1 
ATOM 4560 N NZ  . LYS D 4 118 ? -27.664 -27.087 -3.931  1.00 19.31 118 D 1 
ATOM 4561 O OXT . LYS D 4 118 ? -32.217 -21.295 -2.358  1.00 21.39 118 D 1 
ATOM 4562 N N   . MET E 5 1   ? 61.840  16.637  -13.528 1.00 19.08 1   E 1 
ATOM 4563 C CA  . MET E 5 1   ? 60.403  16.795  -13.238 1.00 27.48 1   E 1 
ATOM 4564 C C   . MET E 5 1   ? 59.660  15.725  -14.026 1.00 31.05 1   E 1 
ATOM 4565 O O   . MET E 5 1   ? 59.513  15.862  -15.228 1.00 28.80 1   E 1 
ATOM 4566 C CB  . MET E 5 1   ? 59.902  18.183  -13.643 1.00 26.60 1   E 1 
ATOM 4567 C CG  . MET E 5 1   ? 60.359  19.287  -12.685 1.00 24.76 1   E 1 
ATOM 4568 S SD  . MET E 5 1   ? 59.832  20.914  -13.230 1.00 23.19 1   E 1 
ATOM 4569 C CE  . MET E 5 1   ? 60.358  21.930  -11.838 1.00 20.59 1   E 1 
ATOM 4570 N N   . ALA E 5 2   ? 59.289  14.633  -13.388 1.00 28.23 2   E 1 
ATOM 4571 C CA  . ALA E 5 2   ? 58.568  13.571  -14.075 1.00 37.95 2   E 1 
ATOM 4572 C C   . ALA E 5 2   ? 57.139  14.067  -14.334 1.00 38.55 2   E 1 
ATOM 4573 O O   . ALA E 5 2   ? 56.351  14.197  -13.398 1.00 37.03 2   E 1 
ATOM 4574 C CB  . ALA E 5 2   ? 58.607  12.294  -13.224 1.00 35.91 2   E 1 
ATOM 4575 N N   . TYR E 5 3   ? 56.824  14.378  -15.595 1.00 26.75 3   E 1 
ATOM 4576 C CA  . TYR E 5 3   ? 55.461  14.598  -16.014 1.00 29.95 3   E 1 
ATOM 4577 C C   . TYR E 5 3   ? 54.707  13.289  -15.744 1.00 29.13 3   E 1 
ATOM 4578 O O   . TYR E 5 3   ? 54.779  12.345  -16.524 1.00 27.62 3   E 1 
ATOM 4579 C CB  . TYR E 5 3   ? 55.402  15.011  -17.494 1.00 28.07 3   E 1 
ATOM 4580 C CG  . TYR E 5 3   ? 55.250  16.503  -17.709 1.00 28.45 3   E 1 
ATOM 4581 C CD1 . TYR E 5 3   ? 53.972  17.054  -17.953 1.00 28.06 3   E 1 
ATOM 4582 C CD2 . TYR E 5 3   ? 56.375  17.354  -17.684 1.00 30.70 3   E 1 
ATOM 4583 C CE1 . TYR E 5 3   ? 53.815  18.427  -18.173 1.00 26.28 3   E 1 
ATOM 4584 C CE2 . TYR E 5 3   ? 56.221  18.732  -17.901 1.00 26.97 3   E 1 
ATOM 4585 C CZ  . TYR E 5 3   ? 54.941  19.269  -18.149 1.00 31.61 3   E 1 
ATOM 4586 O OH  . TYR E 5 3   ? 54.802  20.626  -18.368 1.00 31.74 3   E 1 
ATOM 4587 N N   . ARG E 5 4   ? 54.015  13.208  -14.611 1.00 28.64 4   E 1 
ATOM 4588 C CA  . ARG E 5 4   ? 52.970  12.211  -14.421 1.00 34.61 4   E 1 
ATOM 4589 C C   . ARG E 5 4   ? 51.944  12.500  -15.513 1.00 33.15 4   E 1 
ATOM 4590 O O   . ARG E 5 4   ? 51.143  13.412  -15.353 1.00 31.94 4   E 1 
ATOM 4591 C CB  . ARG E 5 4   ? 52.332  12.292  -13.025 1.00 33.82 4   E 1 
ATOM 4592 C CG  . ARG E 5 4   ? 53.075  11.446  -11.982 1.00 32.23 4   E 1 
ATOM 4593 C CD  . ARG E 5 4   ? 52.333  11.499  -10.642 1.00 31.60 4   E 1 
ATOM 4594 N NE  . ARG E 5 4   ? 52.894  10.552  -9.655  1.00 29.10 4   E 1 
ATOM 4595 C CZ  . ARG E 5 4   ? 52.485  10.390  -8.394  1.00 26.03 4   E 1 
ATOM 4596 N NH1 . ARG E 5 4   ? 51.536  11.109  -7.896  1.00 24.45 4   E 1 
ATOM 4597 N NH2 . ARG E 5 4   ? 53.048  9.481   -7.628  1.00 26.73 4   E 1 
ATOM 4598 N N   . GLY E 5 5   ? 52.039  11.778  -16.622 1.00 31.06 5   E 1 
ATOM 4599 C CA  . GLY E 5 5   ? 51.025  11.814  -17.649 1.00 35.51 5   E 1 
ATOM 4600 C C   . GLY E 5 5   ? 49.697  11.590  -16.941 1.00 37.08 5   E 1 
ATOM 4601 O O   . GLY E 5 5   ? 49.502  10.558  -16.314 1.00 34.27 5   E 1 
ATOM 4602 N N   . GLN E 5 6   ? 48.810  12.600  -16.974 1.00 29.42 6   E 1 
ATOM 4603 C CA  . GLN E 5 6   ? 47.420  12.408  -16.611 1.00 34.03 6   E 1 
ATOM 4604 C C   . GLN E 5 6   ? 46.869  11.409  -17.626 1.00 34.46 6   E 1 
ATOM 4605 O O   . GLN E 5 6   ? 46.474  11.800  -18.716 1.00 32.68 6   E 1 
ATOM 4606 C CB  . GLN E 5 6   ? 46.646  13.729  -16.663 1.00 32.54 6   E 1 
ATOM 4607 C CG  . GLN E 5 6   ? 46.748  14.552  -15.372 1.00 32.42 6   E 1 
ATOM 4608 C CD  . GLN E 5 6   ? 45.931  15.846  -15.452 1.00 30.07 6   E 1 
ATOM 4609 O OE1 . GLN E 5 6   ? 45.655  16.371  -16.505 1.00 29.75 6   E 1 
ATOM 4610 N NE2 . GLN E 5 6   ? 45.530  16.401  -14.333 1.00 31.31 6   E 1 
ATOM 4611 N N   . GLY E 5 7   ? 46.948  10.133  -17.302 1.00 32.14 7   E 1 
ATOM 4612 C CA  . GLY E 5 7   ? 46.274  9.111   -18.067 1.00 35.34 7   E 1 
ATOM 4613 C C   . GLY E 5 7   ? 44.825  9.567   -18.147 1.00 37.34 7   E 1 
ATOM 4614 O O   . GLY E 5 7   ? 44.159  9.649   -17.122 1.00 35.00 7   E 1 
ATOM 4615 N N   . GLN E 5 8   ? 44.396  9.983   -19.353 1.00 37.13 8   E 1 
ATOM 4616 C CA  . GLN E 5 8   ? 42.998  10.271  -19.609 1.00 40.14 8   E 1 
ATOM 4617 C C   . GLN E 5 8   ? 42.253  9.006   -19.179 1.00 41.46 8   E 1 
ATOM 4618 O O   . GLN E 5 8   ? 42.329  7.979   -19.848 1.00 39.89 8   E 1 
ATOM 4619 C CB  . GLN E 5 8   ? 42.747  10.583  -21.087 1.00 37.60 8   E 1 
ATOM 4620 C CG  . GLN E 5 8   ? 42.978  12.065  -21.445 1.00 35.45 8   E 1 
ATOM 4621 C CD  . GLN E 5 8   ? 42.692  12.354  -22.930 1.00 32.27 8   E 1 
ATOM 4622 O OE1 . GLN E 5 8   ? 42.727  11.483  -23.772 1.00 31.24 8   E 1 
ATOM 4623 N NE2 . GLN E 5 8   ? 42.400  13.583  -23.282 1.00 31.91 8   E 1 
ATOM 4624 N N   . LYS E 5 9   ? 41.582  9.061   -18.031 1.00 45.68 9   E 1 
ATOM 4625 C CA  . LYS E 5 9   ? 40.582  8.058   -17.695 1.00 47.91 9   E 1 
ATOM 4626 C C   . LYS E 5 9   ? 39.555  8.180   -18.812 1.00 48.70 9   E 1 
ATOM 4627 O O   . LYS E 5 9   ? 38.724  9.080   -18.769 1.00 45.98 9   E 1 
ATOM 4628 C CB  . LYS E 5 9   ? 39.945  8.303   -16.319 1.00 44.77 9   E 1 
ATOM 4629 C CG  . LYS E 5 9   ? 40.740  7.672   -15.163 1.00 40.51 9   E 1 
ATOM 4630 C CD  . LYS E 5 9   ? 39.964  7.834   -13.852 1.00 37.65 9   E 1 
ATOM 4631 C CE  . LYS E 5 9   ? 40.659  7.076   -12.701 1.00 33.02 9   E 1 
ATOM 4632 N NZ  . LYS E 5 9   ? 39.882  7.148   -11.443 1.00 30.86 9   E 1 
ATOM 4633 N N   . VAL E 5 10  ? 39.711  7.355   -19.842 1.00 43.53 10  E 1 
ATOM 4634 C CA  . VAL E 5 10  ? 38.715  7.191   -20.884 1.00 45.62 10  E 1 
ATOM 4635 C C   . VAL E 5 10  ? 37.442  6.895   -20.114 1.00 47.50 10  E 1 
ATOM 4636 O O   . VAL E 5 10  ? 37.343  5.848   -19.474 1.00 45.71 10  E 1 
ATOM 4637 C CB  . VAL E 5 10  ? 39.079  6.043   -21.846 1.00 41.98 10  E 1 
ATOM 4638 C CG1 . VAL E 5 10  ? 38.023  5.892   -22.942 1.00 37.43 10  E 1 
ATOM 4639 C CG2 . VAL E 5 10  ? 40.436  6.312   -22.527 1.00 39.11 10  E 1 
ATOM 4640 N N   . GLN E 5 11  ? 36.518  7.874   -20.040 1.00 50.30 11  E 1 
ATOM 4641 C CA  . GLN E 5 11  ? 35.209  7.645   -19.459 1.00 51.47 11  E 1 
ATOM 4642 C C   . GLN E 5 11  ? 34.565  6.588   -20.337 1.00 53.01 11  E 1 
ATOM 4643 O O   . GLN E 5 11  ? 34.039  6.896   -21.400 1.00 50.27 11  E 1 
ATOM 4644 C CB  . GLN E 5 11  ? 34.374  8.934   -19.422 1.00 47.74 11  E 1 
ATOM 4645 C CG  . GLN E 5 11  ? 34.591  9.762   -18.146 1.00 44.18 11  E 1 
ATOM 4646 C CD  . GLN E 5 11  ? 33.664  10.987  -18.091 1.00 40.16 11  E 1 
ATOM 4647 O OE1 . GLN E 5 11  ? 33.229  11.516  -19.089 1.00 37.84 11  E 1 
ATOM 4648 N NE2 . GLN E 5 11  ? 33.338  11.463  -16.920 1.00 36.25 11  E 1 
ATOM 4649 N N   . LYS E 5 12  ? 34.679  5.326   -19.945 1.00 62.25 12  E 1 
ATOM 4650 C CA  . LYS E 5 12  ? 34.021  4.240   -20.647 1.00 62.84 12  E 1 
ATOM 4651 C C   . LYS E 5 12  ? 32.551  4.607   -20.722 1.00 65.02 12  E 1 
ATOM 4652 O O   . LYS E 5 12  ? 31.924  4.881   -19.696 1.00 60.27 12  E 1 
ATOM 4653 C CB  . LYS E 5 12  ? 34.223  2.899   -19.947 1.00 55.86 12  E 1 
ATOM 4654 C CG  . LYS E 5 12  ? 35.559  2.239   -20.315 1.00 49.72 12  E 1 
ATOM 4655 C CD  . LYS E 5 12  ? 35.571  0.867   -19.635 1.00 45.54 12  E 1 
ATOM 4656 C CE  . LYS E 5 12  ? 36.793  0.007   -19.869 1.00 40.41 12  E 1 
ATOM 4657 N NZ  . LYS E 5 12  ? 36.640  -1.230  -19.050 1.00 37.32 12  E 1 
ATOM 4658 N N   . VAL E 5 13  ? 32.026  4.672   -21.940 1.00 72.96 13  E 1 
ATOM 4659 C CA  . VAL E 5 13  ? 30.647  5.052   -22.189 1.00 77.20 13  E 1 
ATOM 4660 C C   . VAL E 5 13  ? 29.751  4.074   -21.447 1.00 81.93 13  E 1 
ATOM 4661 O O   . VAL E 5 13  ? 29.749  2.879   -21.739 1.00 75.81 13  E 1 
ATOM 4662 C CB  . VAL E 5 13  ? 30.335  5.094   -23.695 1.00 68.14 13  E 1 
ATOM 4663 C CG1 . VAL E 5 13  ? 28.890  5.515   -23.940 1.00 57.93 13  E 1 
ATOM 4664 C CG2 . VAL E 5 13  ? 31.260  6.093   -24.408 1.00 59.49 13  E 1 
ATOM 4665 N N   . MET E 5 14  ? 29.016  4.573   -20.473 1.00 84.51 14  E 1 
ATOM 4666 C CA  . MET E 5 14  ? 28.104  3.761   -19.683 1.00 89.37 14  E 1 
ATOM 4667 C C   . MET E 5 14  ? 27.001  3.218   -20.586 1.00 92.12 14  E 1 
ATOM 4668 O O   . MET E 5 14  ? 26.290  3.979   -21.240 1.00 88.93 14  E 1 
ATOM 4669 C CB  . MET E 5 14  ? 27.553  4.611   -18.529 1.00 83.96 14  E 1 
ATOM 4670 C CG  . MET E 5 14  ? 26.609  3.808   -17.629 1.00 79.75 14  E 1 
ATOM 4671 S SD  . MET E 5 14  ? 25.964  4.702   -16.192 1.00 76.83 14  E 1 
ATOM 4672 C CE  . MET E 5 14  ? 24.967  5.957   -17.008 1.00 67.73 14  E 1 
ATOM 4673 N N   . VAL E 5 15  ? 26.817  1.907   -20.596 1.00 92.98 15  E 1 
ATOM 4674 C CA  . VAL E 5 15  ? 25.711  1.271   -21.309 1.00 94.50 15  E 1 
ATOM 4675 C C   . VAL E 5 15  ? 24.455  1.408   -20.455 1.00 95.38 15  E 1 
ATOM 4676 O O   . VAL E 5 15  ? 24.299  0.729   -19.446 1.00 92.91 15  E 1 
ATOM 4677 C CB  . VAL E 5 15  ? 26.005  -0.195  -21.656 1.00 92.57 15  E 1 
ATOM 4678 C CG1 . VAL E 5 15  ? 24.869  -0.788  -22.491 1.00 86.32 15  E 1 
ATOM 4679 C CG2 . VAL E 5 15  ? 27.299  -0.328  -22.467 1.00 86.75 15  E 1 
ATOM 4680 N N   . GLN E 5 16  ? 23.535  2.304   -20.848 1.00 94.85 16  E 1 
ATOM 4681 C CA  . GLN E 5 16  ? 22.280  2.446   -20.126 1.00 95.23 16  E 1 
ATOM 4682 C C   . GLN E 5 16  ? 21.382  1.209   -20.331 1.00 96.26 16  E 1 
ATOM 4683 O O   . GLN E 5 16  ? 21.314  0.701   -21.452 1.00 94.15 16  E 1 
ATOM 4684 C CB  . GLN E 5 16  ? 21.546  3.721   -20.534 1.00 92.96 16  E 1 
ATOM 4685 C CG  . GLN E 5 16  ? 22.310  4.981   -20.120 1.00 86.41 16  E 1 
ATOM 4686 C CD  . GLN E 5 16  ? 21.490  6.259   -20.330 1.00 83.33 16  E 1 
ATOM 4687 O OE1 . GLN E 5 16  ? 20.384  6.252   -20.844 1.00 73.01 16  E 1 
ATOM 4688 N NE2 . GLN E 5 16  ? 22.007  7.402   -19.925 1.00 69.52 16  E 1 
ATOM 4689 N N   . PRO E 5 17  ? 20.643  0.763   -19.309 1.00 96.17 17  E 1 
ATOM 4690 C CA  . PRO E 5 17  ? 19.723  -0.373  -19.421 1.00 96.26 17  E 1 
ATOM 4691 C C   . PRO E 5 17  ? 18.732  -0.257  -20.585 1.00 96.35 17  E 1 
ATOM 4692 O O   . PRO E 5 17  ? 18.551  -1.204  -21.348 1.00 94.61 17  E 1 
ATOM 4693 C CB  . PRO E 5 17  ? 18.997  -0.422  -18.071 1.00 95.33 17  E 1 
ATOM 4694 C CG  . PRO E 5 17  ? 20.034  0.133   -17.105 1.00 93.75 17  E 1 
ATOM 4695 C CD  . PRO E 5 17  ? 20.742  1.209   -17.925 1.00 95.64 17  E 1 
ATOM 4696 N N   . ILE E 5 18  ? 18.146  0.936   -20.793 1.00 96.01 18  E 1 
ATOM 4697 C CA  . ILE E 5 18  ? 17.213  1.181   -21.896 1.00 95.89 18  E 1 
ATOM 4698 C C   . ILE E 5 18  ? 17.875  0.992   -23.269 1.00 96.39 18  E 1 
ATOM 4699 O O   . ILE E 5 18  ? 17.243  0.462   -24.188 1.00 94.84 18  E 1 
ATOM 4700 C CB  . ILE E 5 18  ? 16.559  2.569   -21.744 1.00 94.08 18  E 1 
ATOM 4701 C CG1 . ILE E 5 18  ? 15.325  2.682   -22.667 1.00 83.32 18  E 1 
ATOM 4702 C CG2 . ILE E 5 18  ? 17.559  3.725   -21.977 1.00 80.11 18  E 1 
ATOM 4703 C CD1 . ILE E 5 18  ? 14.438  3.890   -22.362 1.00 74.46 18  E 1 
ATOM 4704 N N   . ASN E 5 19  ? 19.157  1.342   -23.423 1.00 95.98 19  E 1 
ATOM 4705 C CA  . ASN E 5 19  ? 19.888  1.174   -24.671 1.00 95.68 19  E 1 
ATOM 4706 C C   . ASN E 5 19  ? 20.151  -0.304  -24.965 1.00 95.65 19  E 1 
ATOM 4707 O O   . ASN E 5 19  ? 20.147  -0.718  -26.120 1.00 93.63 19  E 1 
ATOM 4708 C CB  . ASN E 5 19  ? 21.207  1.957   -24.623 1.00 94.45 19  E 1 
ATOM 4709 C CG  . ASN E 5 19  ? 21.036  3.468   -24.572 1.00 89.26 19  E 1 
ATOM 4710 O OD1 . ASN E 5 19  ? 19.963  4.019   -24.749 1.00 79.23 19  E 1 
ATOM 4711 N ND2 . ASN E 5 19  ? 22.111  4.196   -24.339 1.00 79.10 19  E 1 
ATOM 4712 N N   . LEU E 5 20  ? 20.361  -1.119  -23.930 1.00 96.11 20  E 1 
ATOM 4713 C CA  . LEU E 5 20  ? 20.520  -2.562  -24.108 1.00 96.47 20  E 1 
ATOM 4714 C C   . LEU E 5 20  ? 19.196  -3.224  -24.519 1.00 96.73 20  E 1 
ATOM 4715 O O   . LEU E 5 20  ? 19.189  -4.040  -25.437 1.00 95.12 20  E 1 
ATOM 4716 C CB  . LEU E 5 20  ? 21.136  -3.174  -22.844 1.00 95.70 20  E 1 
ATOM 4717 C CG  . LEU E 5 20  ? 21.460  -4.677  -22.990 1.00 92.80 20  E 1 
ATOM 4718 C CD1 . LEU E 5 20  ? 22.395  -4.981  -24.163 1.00 87.01 20  E 1
[truncated: 142,047 more chars]
