# Supplementary material for: Spliceosomal Sm core assembly: AlphaFold 3 predicted structure and phosphorylation-dependent regulation of the human 6S complex
Source: Comput Struct Biotechnol J. 2025 Dec 16;31:51–60. doi: 10.1016/j.csbj.2025.12.013 (PMC12771329; doi:10.1016/j.csbj.2025.12.013)
Supplement: Supplementary file 6 — Supplementary material [file mmc2.zip › fold_heptameric_ringstructure_model_4.cif]

# By using this file you agree to the legally binding terms of use found at alphafoldserver.com/output-terms
data_e9b8296c0ca9c92
#
_entry.id e9b8296c0ca9c92
#
loop_
_atom_type.symbol
C 
N 
O 
S 
#
loop_
_audit_author.name
_audit_author.pdbx_ordinal
"Google DeepMind" 1 
"Isomorphic Labs" 2 
#
_audit_conform.dict_location https://raw.githubusercontent.com/ihmwg/ModelCIF/master/dist/mmcif_ma.dic
_audit_conform.dict_name     mmcif_ma.dic
_audit_conform.dict_version  1.4.5
#
loop_
_chem_comp.formula
_chem_comp.formula_weight
_chem_comp.id
_chem_comp.mon_nstd_flag
_chem_comp.name
_chem_comp.pdbx_smiles
_chem_comp.pdbx_synonyms
_chem_comp.type
"C3 H7 N O2"    89.093  ALA y ALANINE         C[C@H](N)C(O)=O                  ? "L-PEPTIDE LINKING" 
"C6 H15 N4 O2"  175.209 ARG y ARGININE        N[C@@H](CCCNC(N)=[NH2+])C(O)=O   ? "L-PEPTIDE LINKING" 
"C4 H8 N2 O3"   132.118 ASN y ASPARAGINE      N[C@@H](CC(N)=O)C(O)=O           ? "L-PEPTIDE LINKING" 
"C4 H7 N O4"    133.103 ASP y "ASPARTIC ACID" N[C@@H](CC(O)=O)C(O)=O           ? "L-PEPTIDE LINKING" 
"C3 H7 N O2 S"  121.158 CYS y CYSTEINE        N[C@@H](CS)C(O)=O                ? "L-PEPTIDE LINKING" 
"C5 H10 N2 O3"  146.144 GLN y GLUTAMINE       N[C@@H](CCC(N)=O)C(O)=O          ? "L-PEPTIDE LINKING" 
"C5 H9 N O4"    147.129 GLU y "GLUTAMIC ACID" N[C@@H](CCC(O)=O)C(O)=O          ? "L-PEPTIDE LINKING" 
"C2 H5 N O2"    75.067  GLY y GLYCINE         NCC(O)=O                         ? "PEPTIDE LINKING"   
"C6 H10 N3 O2"  156.162 HIS y HISTIDINE       N[C@@H](Cc1c[nH]c[nH+]1)C(O)=O   ? "L-PEPTIDE LINKING" 
"C6 H13 N O2"   131.173 ILE y ISOLEUCINE      CC[C@H](C)[C@H](N)C(O)=O         ? "L-PEPTIDE LINKING" 
"C6 H13 N O2"   131.173 LEU y LEUCINE         CC(C)C[C@H](N)C(O)=O             ? "L-PEPTIDE LINKING" 
"C6 H15 N2 O2"  147.195 LYS y LYSINE          N[C@@H](CCCC[NH3+])C(O)=O        ? "L-PEPTIDE LINKING" 
"C5 H11 N O2 S" 149.211 MET y METHIONINE      CSCC[C@H](N)C(O)=O               ? "L-PEPTIDE LINKING" 
"C9 H11 N O2"   165.189 PHE y PHENYLALANINE   N[C@@H](Cc1ccccc1)C(O)=O         ? "L-PEPTIDE LINKING" 
"C5 H9 N O2"    115.130 PRO y PROLINE         OC(=O)[C@@H]1CCCN1               ? "L-PEPTIDE LINKING" 
"C3 H7 N O3"    105.093 SER y SERINE          N[C@@H](CO)C(O)=O                ? "L-PEPTIDE LINKING" 
"C4 H9 N O3"    119.119 THR y THREONINE       C[C@@H](O)[C@H](N)C(O)=O         ? "L-PEPTIDE LINKING" 
"C11 H12 N2 O2" 204.225 TRP y TRYPTOPHAN      N[C@@H](Cc1c[nH]c2ccccc12)C(O)=O ? "L-PEPTIDE LINKING" 
"C9 H11 N O3"   181.189 TYR y TYROSINE        N[C@@H](Cc1ccc(O)cc1)C(O)=O      ? "L-PEPTIDE LINKING" 
"C5 H11 N O2"   117.146 VAL y VALINE          CC(C)[C@H](N)C(O)=O              ? "L-PEPTIDE LINKING" 
#
_citation.book_publisher          ?
_citation.country                 UK
_citation.id                      primary
_citation.journal_full            Nature
_citation.journal_id_ASTM         NATUAS
_citation.journal_id_CSD          0006
_citation.journal_id_ISSN         0028-0836
_citation.journal_volume          ?
_citation.page_first              ?
_citation.page_last               ?
_citation.pdbx_database_id_DOI    ?
_citation.pdbx_database_id_PubMed ?
_citation.title                   "Accurate structure prediction of biomolecular interactions with AlphaFold 3"
_citation.year                    2024
#
loop_
_citation_author.citation_id
_citation_author.name
_citation_author.ordinal
primary "Google DeepMind" 1 
primary "Isomorphic Labs" 2 
#
loop_
_entity.id
_entity.pdbx_description
_entity.type
1 . polymer 
2 . polymer 
3 . polymer 
4 . polymer 
5 . polymer 
6 . polymer 
7 . polymer 
#
loop_
_entity_poly.entity_id
_entity_poly.pdbx_strand_id
_entity_poly.type
1 A polypeptide(L) 
2 B polypeptide(L) 
3 C polypeptide(L) 
4 D polypeptide(L) 
5 E polypeptide(L) 
6 F polypeptide(L) 
7 G polypeptide(L) 
#
loop_
_entity_poly_seq.entity_id
_entity_poly_seq.hetero
_entity_poly_seq.mon_id
_entity_poly_seq.num
1 n MET 1   
1 n THR 2   
1 n VAL 3   
1 n GLY 4   
1 n LYS 5   
1 n SER 6   
1 n SER 7   
1 n LYS 8   
1 n MET 9   
1 n LEU 10  
1 n GLN 11  
1 n HIS 12  
1 n ILE 13  
1 n ASP 14  
1 n TYR 15  
1 n ARG 16  
1 n MET 17  
1 n ARG 18  
1 n CYS 19  
1 n ILE 20  
1 n LEU 21  
1 n GLN 22  
1 n ASP 23  
1 n GLY 24  
1 n ARG 25  
1 n ILE 26  
1 n PHE 27  
1 n ILE 28  
1 n GLY 29  
1 n THR 30  
1 n PHE 31  
1 n LYS 32  
1 n ALA 33  
1 n PHE 34  
1 n ASP 35  
1 n LYS 36  
1 n HIS 37  
1 n MET 38  
1 n ASN 39  
1 n LEU 40  
1 n ILE 41  
1 n LEU 42  
1 n CYS 43  
1 n ASP 44  
1 n CYS 45  
1 n ASP 46  
1 n GLU 47  
1 n PHE 48  
1 n ARG 49  
1 n LYS 50  
1 n ILE 51  
1 n LYS 52  
1 n PRO 53  
1 n LYS 54  
1 n ASN 55  
1 n SER 56  
1 n LYS 57  
1 n GLN 58  
1 n ALA 59  
1 n GLU 60  
1 n ARG 61  
1 n GLU 62  
1 n GLU 63  
1 n LYS 64  
1 n ARG 65  
1 n VAL 66  
1 n LEU 67  
1 n GLY 68  
1 n LEU 69  
1 n VAL 70  
1 n LEU 71  
1 n LEU 72  
1 n ARG 73  
1 n GLY 74  
1 n GLU 75  
1 n ASN 76  
1 n LEU 77  
1 n VAL 78  
1 n SER 79  
1 n MET 80  
1 n THR 81  
1 n VAL 82  
1 n GLU 83  
1 n GLY 84  
1 n PRO 85  
1 n PRO 86  
1 n PRO 87  
1 n LYS 88  
1 n ASP 89  
1 n THR 90  
1 n GLY 91  
1 n ILE 92  
1 n ALA 93  
1 n ARG 94  
1 n VAL 95  
1 n PRO 96  
1 n LEU 97  
1 n ALA 98  
1 n GLY 99  
1 n ALA 100 
1 n ALA 101 
1 n GLY 102 
1 n GLY 103 
1 n PRO 104 
1 n GLY 105 
1 n ILE 106 
1 n GLY 107 
1 n ARG 108 
1 n ALA 109 
1 n ALA 110 
1 n GLY 111 
1 n ARG 112 
1 n GLY 113 
1 n ILE 114 
1 n PRO 115 
1 n ALA 116 
1 n GLY 117 
1 n VAL 118 
1 n PRO 119 
1 n MET 120 
1 n PRO 121 
1 n GLN 122 
1 n ALA 123 
1 n PRO 124 
1 n ALA 125 
1 n GLY 126 
1 n LEU 127 
1 n ALA 128 
1 n GLY 129 
1 n PRO 130 
1 n VAL 131 
1 n ARG 132 
1 n GLY 133 
1 n VAL 134 
1 n GLY 135 
1 n GLY 136 
1 n PRO 137 
1 n SER 138 
1 n GLN 139 
1 n GLN 140 
1 n VAL 141 
1 n MET 142 
1 n THR 143 
1 n PRO 144 
1 n GLN 145 
1 n GLY 146 
1 n ARG 147 
1 n GLY 148 
1 n THR 149 
1 n VAL 150 
1 n ALA 151 
1 n ALA 152 
1 n ALA 153 
1 n ALA 154 
1 n ALA 155 
1 n ALA 156 
1 n ALA 157 
1 n THR 158 
1 n ALA 159 
1 n SER 160 
1 n ILE 161 
1 n ALA 162 
1 n GLY 163 
1 n ALA 164 
1 n PRO 165 
1 n THR 166 
1 n GLN 167 
1 n TYR 168 
1 n PRO 169 
1 n PRO 170 
1 n GLY 171 
1 n ARG 172 
1 n GLY 173 
1 n GLY 174 
1 n PRO 175 
1 n PRO 176 
1 n PRO 177 
1 n PRO 178 
1 n MET 179 
1 n GLY 180 
1 n ARG 181 
1 n GLY 182 
1 n ALA 183 
1 n PRO 184 
1 n PRO 185 
1 n PRO 186 
1 n GLY 187 
1 n MET 188 
1 n MET 189 
1 n GLY 190 
1 n PRO 191 
1 n PRO 192 
1 n PRO 193 
1 n GLY 194 
1 n MET 195 
1 n ARG 196 
1 n PRO 197 
1 n PRO 198 
1 n MET 199 
1 n GLY 200 
1 n PRO 201 
1 n PRO 202 
1 n MET 203 
1 n GLY 204 
1 n ILE 205 
1 n PRO 206 
1 n PRO 207 
1 n GLY 208 
1 n ARG 209 
1 n GLY 210 
1 n THR 211 
1 n PRO 212 
1 n MET 213 
1 n GLY 214 
1 n MET 215 
1 n PRO 216 
1 n PRO 217 
1 n PRO 218 
1 n GLY 219 
1 n MET 220 
1 n ARG 221 
1 n PRO 222 
1 n PRO 223 
1 n PRO 224 
1 n PRO 225 
1 n GLY 226 
1 n MET 227 
1 n ARG 228 
1 n GLY 229 
1 n PRO 230 
1 n PRO 231 
1 n PRO 232 
1 n PRO 233 
1 n GLY 234 
1 n MET 235 
1 n ARG 236 
1 n PRO 237 
1 n PRO 238 
1 n ARG 239 
1 n PRO 240 
2 n MET 1   
2 n SER 2   
2 n ILE 3   
2 n GLY 4   
2 n VAL 5   
2 n PRO 6   
2 n ILE 7   
2 n LYS 8   
2 n VAL 9   
2 n LEU 10  
2 n HIS 11  
2 n GLU 12  
2 n ALA 13  
2 n GLU 14  
2 n GLY 15  
2 n HIS 16  
2 n ILE 17  
2 n VAL 18  
2 n THR 19  
2 n CYS 20  
2 n GLU 21  
2 n THR 22  
2 n ASN 23  
2 n THR 24  
2 n GLY 25  
2 n GLU 26  
2 n VAL 27  
2 n TYR 28  
2 n ARG 29  
2 n GLY 30  
2 n LYS 31  
2 n LEU 32  
2 n ILE 33  
2 n GLU 34  
2 n ALA 35  
2 n GLU 36  
2 n ASP 37  
2 n ASN 38  
2 n MET 39  
2 n ASN 40  
2 n CYS 41  
2 n GLN 42  
2 n MET 43  
2 n SER 44  
2 n ASN 45  
2 n ILE 46  
2 n THR 47  
2 n VAL 48  
2 n THR 49  
2 n TYR 50  
2 n ARG 51  
2 n ASP 52  
2 n GLY 53  
2 n ARG 54  
2 n VAL 55  
2 n ALA 56  
2 n GLN 57  
2 n LEU 58  
2 n GLU 59  
2 n GLN 60  
2 n VAL 61  
2 n TYR 62  
2 n ILE 63  
2 n ARG 64  
2 n GLY 65  
2 n SER 66  
2 n LYS 67  
2 n ILE 68  
2 n ARG 69  
2 n PHE 70  
2 n LEU 71  
2 n ILE 72  
2 n LEU 73  
2 n PRO 74  
2 n ASP 75  
2 n MET 76  
2 n LEU 77  
2 n LYS 78  
2 n ASN 79  
2 n ALA 80  
2 n PRO 81  
2 n MET 82  
2 n LEU 83  
2 n LYS 84  
2 n SER 85  
2 n MET 86  
2 n LYS 87  
2 n ASN 88  
2 n LYS 89  
2 n ASN 90  
2 n GLN 91  
2 n GLY 92  
2 n SER 93  
2 n GLY 94  
2 n ALA 95  
2 n GLY 96  
2 n ARG 97  
2 n GLY 98  
2 n LYS 99  
2 n ALA 100 
2 n ALA 101 
2 n ILE 102 
2 n LEU 103 
2 n LYS 104 
2 n ALA 105 
2 n GLN 106 
2 n VAL 107 
2 n ALA 108 
2 n ALA 109 
2 n ARG 110 
2 n GLY 111 
2 n ARG 112 
2 n GLY 113 
2 n ARG 114 
2 n GLY 115 
2 n MET 116 
2 n GLY 117 
2 n ARG 118 
2 n GLY 119 
2 n ASN 120 
2 n ILE 121 
2 n PHE 122 
2 n GLN 123 
2 n LYS 124 
2 n ARG 125 
2 n ARG 126 
3 n MET 1   
3 n LYS 2   
3 n LEU 3   
3 n VAL 4   
3 n ARG 5   
3 n PHE 6   
3 n LEU 7   
3 n MET 8   
3 n LYS 9   
3 n LEU 10  
3 n SER 11  
3 n HIS 12  
3 n GLU 13  
3 n THR 14  
3 n VAL 15  
3 n THR 16  
3 n ILE 17  
3 n GLU 18  
3 n LEU 19  
3 n LYS 20  
3 n ASN 21  
3 n GLY 22  
3 n THR 23  
3 n GLN 24  
3 n VAL 25  
3 n HIS 26  
3 n GLY 27  
3 n THR 28  
3 n ILE 29  
3 n THR 30  
3 n GLY 31  
3 n VAL 32  
3 n ASP 33  
3 n VAL 34  
3 n SER 35  
3 n MET 36  
3 n ASN 37  
3 n THR 38  
3 n HIS 39  
3 n LEU 40  
3 n LYS 41  
3 n ALA 42  
3 n VAL 43  
3 n LYS 44  
3 n MET 45  
3 n THR 46  
3 n LEU 47  
3 n LYS 48  
3 n ASN 49  
3 n ARG 50  
3 n GLU 51  
3 n PRO 52  
3 n VAL 53  
3 n GLN 54  
3 n LEU 55  
3 n GLU 56  
3 n THR 57  
3 n LEU 58  
3 n SER 59  
3 n ILE 60  
3 n ARG 61  
3 n GLY 62  
3 n ASN 63  
3 n ASN 64  
3 n ILE 65  
3 n ARG 66  
3 n TYR 67  
3 n PHE 68  
3 n ILE 69  
3 n LEU 70  
3 n PRO 71  
3 n ASP 72  
3 n SER 73  
3 n LEU 74  
3 n PRO 75  
3 n LEU 76  
3 n ASP 77  
3 n THR 78  
3 n LEU 79  
3 n LEU 80  
3 n VAL 81  
3 n ASP 82  
3 n VAL 83  
3 n GLU 84  
3 n PRO 85  
3 n LYS 86  
3 n VAL 87  
3 n LYS 88  
3 n SER 89  
3 n LYS 90  
3 n LYS 91  
3 n ARG 92  
3 n GLU 93  
3 n ALA 94  
3 n VAL 95  
3 n ALA 96  
3 n GLY 97  
3 n ARG 98  
3 n GLY 99  
3 n ARG 100 
3 n GLY 101 
3 n ARG 102 
3 n GLY 103 
3 n ARG 104 
3 n GLY 105 
3 n ARG 106 
3 n GLY 107 
3 n ARG 108 
3 n GLY 109 
3 n ARG 110 
3 n GLY 111 
3 n ARG 112 
3 n GLY 113 
3 n ARG 114 
3 n GLY 115 
3 n GLY 116 
3 n PRO 117 
3 n ARG 118 
3 n ARG 119 
4 n MET 1   
4 n SER 2   
4 n LEU 3   
4 n LEU 4   
4 n ASN 5   
4 n LYS 6   
4 n PRO 7   
4 n LYS 8   
4 n SER 9   
4 n GLU 10  
4 n MET 11  
4 n THR 12  
4 n PRO 13  
4 n GLU 14  
4 n GLU 15  
4 n LEU 16  
4 n GLN 17  
4 n LYS 18  
4 n ARG 19  
4 n GLU 20  
4 n GLU 21  
4 n GLU 22  
4 n GLU 23  
4 n PHE 24  
4 n ASN 25  
4 n THR 26  
4 n GLY 27  
4 n PRO 28  
4 n LEU 29  
4 n SER 30  
4 n VAL 31  
4 n LEU 32  
4 n THR 33  
4 n GLN 34  
4 n SER 35  
4 n VAL 36  
4 n LYS 37  
4 n ASN 38  
4 n ASN 39  
4 n THR 40  
4 n GLN 41  
4 n VAL 42  
4 n LEU 43  
4 n ILE 44  
4 n ASN 45  
4 n CYS 46  
4 n ARG 47  
4 n ASN 48  
4 n ASN 49  
4 n LYS 50  
4 n LYS 51  
4 n LEU 52  
4 n LEU 53  
4 n GLY 54  
4 n ARG 55  
4 n VAL 56  
4 n LYS 57  
4 n ALA 58  
4 n PHE 59  
4 n ASP 60  
4 n ARG 61  
4 n HIS 62  
4 n CYS 63  
4 n ASN 64  
4 n MET 65  
4 n VAL 66  
4 n LEU 67  
4 n GLU 68  
4 n ASN 69  
4 n VAL 70  
4 n LYS 71  
4 n GLU 72  
4 n MET 73  
4 n TRP 74  
4 n THR 75  
4 n GLU 76  
4 n VAL 77  
4 n PRO 78  
4 n LYS 79  
4 n SER 80  
4 n GLY 81  
4 n LYS 82  
4 n GLY 83  
4 n LYS 84  
4 n LYS 85  
4 n LYS 86  
4 n SER 87  
4 n LYS 88  
4 n PRO 89  
4 n VAL 90  
4 n ASN 91  
4 n LYS 92  
4 n ASP 93  
4 n ARG 94  
4 n TYR 95  
4 n ILE 96  
4 n SER 97  
4 n LYS 98  
4 n MET 99  
4 n PHE 100 
4 n LEU 101 
4 n ARG 102 
4 n GLY 103 
4 n ASP 104 
4 n SER 105 
4 n VAL 106 
4 n ILE 107 
4 n VAL 108 
4 n VAL 109 
4 n LEU 110 
4 n ARG 111 
4 n ASN 112 
4 n PRO 113 
4 n LEU 114 
4 n ILE 115 
4 n ALA 116 
4 n GLY 117 
4 n LYS 118 
5 n MET 1   
5 n ALA 2   
5 n TYR 3   
5 n ARG 4   
5 n GLY 5   
5 n GLN 6   
5 n GLY 7   
5 n GLN 8   
5 n LYS 9   
5 n VAL 10  
5 n GLN 11  
5 n LYS 12  
5 n VAL 13  
5 n MET 14  
5 n VAL 15  
5 n GLN 16  
5 n PRO 17  
5 n ILE 18  
5 n ASN 19  
5 n LEU 20  
5 n ILE 21  
5 n PHE 22  
5 n ARG 23  
5 n TYR 24  
5 n LEU 25  
5 n GLN 26  
5 n ASN 27  
5 n ARG 28  
5 n SER 29  
5 n ARG 30  
5 n ILE 31  
5 n GLN 32  
5 n VAL 33  
5 n TRP 34  
5 n LEU 35  
5 n TYR 36  
5 n GLU 37  
5 n GLN 38  
5 n VAL 39  
5 n ASN 40  
5 n MET 41  
5 n ARG 42  
5 n ILE 43  
5 n GLU 44  
5 n GLY 45  
5 n CYS 46  
5 n ILE 47  
5 n ILE 48  
5 n GLY 49  
5 n PHE 50  
5 n ASP 51  
5 n GLU 52  
5 n TYR 53  
5 n MET 54  
5 n ASN 55  
5 n LEU 56  
5 n VAL 57  
5 n LEU 58  
5 n ASP 59  
5 n ASP 60  
5 n ALA 61  
5 n GLU 62  
5 n GLU 63  
5 n ILE 64  
5 n HIS 65  
5 n SER 66  
5 n LYS 67  
5 n THR 68  
5 n LYS 69  
5 n SER 70  
5 n ARG 71  
5 n LYS 72  
5 n GLN 73  
5 n LEU 74  
5 n GLY 75  
5 n ARG 76  
5 n ILE 77  
5 n MET 78  
5 n LEU 79  
5 n LYS 80  
5 n GLY 81  
5 n ASP 82  
5 n ASN 83  
5 n ILE 84  
5 n THR 85  
5 n LEU 86  
5 n LEU 87  
5 n GLN 88  
5 n SER 89  
5 n VAL 90  
5 n SER 91  
5 n ASN 92  
6 n MET 1   
6 n SER 2   
6 n LYS 3   
6 n ALA 4   
6 n HIS 5   
6 n PRO 6   
6 n PRO 7   
6 n GLU 8   
6 n LEU 9   
6 n LYS 10  
6 n LYS 11  
6 n PHE 12  
6 n MET 13  
6 n ASP 14  
6 n LYS 15  
6 n LYS 16  
6 n LEU 17  
6 n SER 18  
6 n LEU 19  
6 n LYS 20  
6 n LEU 21  
6 n ASN 22  
6 n GLY 23  
6 n GLY 24  
6 n ARG 25  
6 n HIS 26  
6 n VAL 27  
6 n GLN 28  
6 n GLY 29  
6 n ILE 30  
6 n LEU 31  
6 n ARG 32  
6 n GLY 33  
6 n PHE 34  
6 n ASP 35  
6 n PRO 36  
6 n PHE 37  
6 n MET 38  
6 n ASN 39  
6 n LEU 40  
6 n VAL 41  
6 n ILE 42  
6 n ASP 43  
6 n GLU 44  
6 n CYS 45  
6 n VAL 46  
6 n GLU 47  
6 n MET 48  
6 n ALA 49  
6 n THR 50  
6 n SER 51  
6 n GLY 52  
6 n GLN 53  
6 n GLN 54  
6 n ASN 55  
6 n ASN 56  
6 n ILE 57  
6 n GLY 58  
6 n MET 59  
6 n VAL 60  
6 n VAL 61  
6 n ILE 62  
6 n ARG 63  
6 n GLY 64  
6 n ASN 65  
6 n SER 66  
6 n ILE 67  
6 n ILE 68  
6 n MET 69  
6 n LEU 70  
6 n GLU 71  
6 n ALA 72  
6 n LEU 73  
6 n GLU 74  
6 n ARG 75  
6 n VAL 76  
7 n MET 1   
7 n SER 2   
7 n LEU 3   
7 n PRO 4   
7 n LEU 5   
7 n ASN 6   
7 n PRO 7   
7 n LYS 8   
7 n PRO 9   
7 n PHE 10  
7 n LEU 11  
7 n ASN 12  
7 n GLY 13  
7 n LEU 14  
7 n THR 15  
7 n GLY 16  
7 n LYS 17  
7 n PRO 18  
7 n VAL 19  
7 n MET 20  
7 n VAL 21  
7 n LYS 22  
7 n LEU 23  
7 n LYS 24  
7 n TRP 25  
7 n GLY 26  
7 n MET 27  
7 n GLU 28  
7 n TYR 29  
7 n LYS 30  
7 n GLY 31  
7 n TYR 32  
7 n LEU 33  
7 n VAL 34  
7 n SER 35  
7 n VAL 36  
7 n ASP 37  
7 n GLY 38  
7 n TYR 39  
7 n MET 40  
7 n ASN 41  
7 n MET 42  
7 n GLN 43  
7 n LEU 44  
7 n ALA 45  
7 n ASN 46  
7 n THR 47  
7 n GLU 48  
7 n GLU 49  
7 n TYR 50  
7 n ILE 51  
7 n ASP 52  
7 n GLY 53  
7 n ALA 54  
7 n LEU 55  
7 n SER 56  
7 n GLY 57  
7 n HIS 58  
7 n LEU 59  
7 n GLY 60  
7 n GLU 61  
7 n VAL 62  
7 n LEU 63  
7 n ILE 64  
7 n ARG 65  
7 n CYS 66  
7 n ASN 67  
7 n ASN 68  
7 n VAL 69  
7 n LEU 70  
7 n TYR 71  
7 n ILE 72  
7 n ARG 73  
7 n GLY 74  
7 n VAL 75  
7 n GLU 76  
7 n GLU 77  
7 n GLU 78  
7 n GLU 79  
7 n GLU 80  
7 n ASP 81  
7 n GLY 82  
7 n GLU 83  
7 n MET 84  
7 n ARG 85  
7 n GLU 86  
#
_ma_data.content_type "model coordinates"
_ma_data.id           1
_ma_data.name         Model
#
_ma_model_list.data_id          1
_ma_model_list.model_group_id   1
_ma_model_list.model_group_name "AlphaFold-beta-20231127 (fb0b9d13-0bdd-4522-ba5f-0ee1f426d085 @ 2025-02-06 05:21:01)"
_ma_model_list.model_id         1
_ma_model_list.model_name       "Top ranked model"
_ma_model_list.model_type       "Ab initio model"
_ma_model_list.ordinal_id       1
#
loop_
_ma_protocol_step.method_type
_ma_protocol_step.ordinal_id
_ma_protocol_step.protocol_id
_ma_protocol_step.step_id
"coevolution MSA" 1 1 1 
"template search" 2 1 2 
modeling          3 1 3 
#
loop_
_ma_qa_metric.id
_ma_qa_metric.mode
_ma_qa_metric.name
_ma_qa_metric.software_group_id
_ma_qa_metric.type
1 global pLDDT 1 pLDDT 
2 local  pLDDT 1 pLDDT 
#
_ma_qa_metric_global.metric_id    1
_ma_qa_metric_global.metric_value 73.08
_ma_qa_metric_global.model_id     1
_ma_qa_metric_global.ordinal_id   1
#
_ma_software_group.group_id    1
_ma_software_group.ordinal_id  1
_ma_software_group.software_id 1
#
loop_
_ma_target_entity.data_id
_ma_target_entity.entity_id
_ma_target_entity.origin
1 1 . 
1 2 . 
1 3 . 
1 4 . 
1 5 . 
1 6 . 
1 7 . 
#
loop_
_ma_target_entity_instance.asym_id
_ma_target_entity_instance.details
_ma_target_entity_instance.entity_id
A . 1 
B . 2 
C . 3 
D . 4 
E . 5 
F . 6 
G . 7 
#
loop_
_pdbx_data_usage.details
_pdbx_data_usage.id
_pdbx_data_usage.type
_pdbx_data_usage.url
;NON-COMMERCIAL USE ONLY, BY USING THIS FILE YOU AGREE TO THE TERMS OF USE FOUND
AT alphafoldserver.com/output-terms.
;
1 license    ? 
;THE INFORMATION IS NOT INTENDED FOR, HAS NOT BEEN VALIDATED FOR, AND IS NOT
APPROVED FOR CLINICAL USE. IT SHOULD NOT BE USED FOR CLINICAL PURPOSE OR RELIED
ON FOR MEDICAL OR OTHER PROFESSIONAL ADVICE. IT IS THEORETICAL MODELLING ONLY
AND CAUTION SHOULD BE EXERCISED IN ITS USE. IT IS PROVIDED "AS-IS" WITHOUT ANY
WARRANTY OF ANY KIND, WHETHER EXPRESSED OR IMPLIED. NO WARRANTY IS GIVEN THAT
USE OF THE INFORMATION SHALL NOT INFRINGE THE RIGHTS OF ANY THIRD PARTY.
;
2 disclaimer ? 
#
loop_
_pdbx_poly_seq_scheme.asym_id
_pdbx_poly_seq_scheme.auth_seq_num
_pdbx_poly_seq_scheme.entity_id
_pdbx_poly_seq_scheme.hetero
_pdbx_poly_seq_scheme.mon_id
_pdbx_poly_seq_scheme.pdb_ins_code
_pdbx_poly_seq_scheme.pdb_seq_num
_pdbx_poly_seq_scheme.pdb_strand_id
_pdbx_poly_seq_scheme.seq_id
A 1   1 n MET . 1   A 1   
A 2   1 n THR . 2   A 2   
A 3   1 n VAL . 3   A 3   
A 4   1 n GLY . 4   A 4   
A 5   1 n LYS . 5   A 5   
A 6   1 n SER . 6   A 6   
A 7   1 n SER . 7   A 7   
A 8   1 n LYS . 8   A 8   
A 9   1 n MET . 9   A 9   
A 10  1 n LEU . 10  A 10  
A 11  1 n GLN . 11  A 11  
A 12  1 n HIS . 12  A 12  
A 13  1 n ILE . 13  A 13  
A 14  1 n ASP . 14  A 14  
A 15  1 n TYR . 15  A 15  
A 16  1 n ARG . 16  A 16  
A 17  1 n MET . 17  A 17  
A 18  1 n ARG . 18  A 18  
A 19  1 n CYS . 19  A 19  
A 20  1 n ILE . 20  A 20  
A 21  1 n LEU . 21  A 21  
A 22  1 n GLN . 22  A 22  
A 23  1 n ASP . 23  A 23  
A 24  1 n GLY . 24  A 24  
A 25  1 n ARG . 25  A 25  
A 26  1 n ILE . 26  A 26  
A 27  1 n PHE . 27  A 27  
A 28  1 n ILE . 28  A 28  
A 29  1 n GLY . 29  A 29  
A 30  1 n THR . 30  A 30  
A 31  1 n PHE . 31  A 31  
A 32  1 n LYS . 32  A 32  
A 33  1 n ALA . 33  A 33  
A 34  1 n PHE . 34  A 34  
A 35  1 n ASP . 35  A 35  
A 36  1 n LYS . 36  A 36  
A 37  1 n HIS . 37  A 37  
A 38  1 n MET . 38  A 38  
A 39  1 n ASN . 39  A 39  
A 40  1 n LEU . 40  A 40  
A 41  1 n ILE . 41  A 41  
A 42  1 n LEU . 42  A 42  
A 43  1 n CYS . 43  A 43  
A 44  1 n ASP . 44  A 44  
A 45  1 n CYS . 45  A 45  
A 46  1 n ASP . 46  A 46  
A 47  1 n GLU . 47  A 47  
A 48  1 n PHE . 48  A 48  
A 49  1 n ARG . 49  A 49  
A 50  1 n LYS . 50  A 50  
A 51  1 n ILE . 51  A 51  
A 52  1 n LYS . 52  A 52  
A 53  1 n PRO . 53  A 53  
A 54  1 n LYS . 54  A 54  
A 55  1 n ASN . 55  A 55  
A 56  1 n SER . 56  A 56  
A 57  1 n LYS . 57  A 57  
A 58  1 n GLN . 58  A 58  
A 59  1 n ALA . 59  A 59  
A 60  1 n GLU . 60  A 60  
A 61  1 n ARG . 61  A 61  
A 62  1 n GLU . 62  A 62  
A 63  1 n GLU . 63  A 63  
A 64  1 n LYS . 64  A 64  
A 65  1 n ARG . 65  A 65  
A 66  1 n VAL . 66  A 66  
A 67  1 n LEU . 67  A 67  
A 68  1 n GLY . 68  A 68  
A 69  1 n LEU . 69  A 69  
A 70  1 n VAL . 70  A 70  
A 71  1 n LEU . 71  A 71  
A 72  1 n LEU . 72  A 72  
A 73  1 n ARG . 73  A 73  
A 74  1 n GLY . 74  A 74  
A 75  1 n GLU . 75  A 75  
A 76  1 n ASN . 76  A 76  
A 77  1 n LEU . 77  A 77  
A 78  1 n VAL . 78  A 78  
A 79  1 n SER . 79  A 79  
A 80  1 n MET . 80  A 80  
A 81  1 n THR . 81  A 81  
A 82  1 n VAL . 82  A 82  
A 83  1 n GLU . 83  A 83  
A 84  1 n GLY . 84  A 84  
A 85  1 n PRO . 85  A 85  
A 86  1 n PRO . 86  A 86  
A 87  1 n PRO . 87  A 87  
A 88  1 n LYS . 88  A 88  
A 89  1 n ASP . 89  A 89  
A 90  1 n THR . 90  A 90  
A 91  1 n GLY . 91  A 91  
A 92  1 n ILE . 92  A 92  
A 93  1 n ALA . 93  A 93  
A 94  1 n ARG . 94  A 94  
A 95  1 n VAL . 95  A 95  
A 96  1 n PRO . 96  A 96  
A 97  1 n LEU . 97  A 97  
A 98  1 n ALA . 98  A 98  
A 99  1 n GLY . 99  A 99  
A 100 1 n ALA . 100 A 100 
A 101 1 n ALA . 101 A 101 
A 102 1 n GLY . 102 A 102 
A 103 1 n GLY . 103 A 103 
A 104 1 n PRO . 104 A 104 
A 105 1 n GLY . 105 A 105 
A 106 1 n ILE . 106 A 106 
A 107 1 n GLY . 107 A 107 
A 108 1 n ARG . 108 A 108 
A 109 1 n ALA . 109 A 109 
A 110 1 n ALA . 110 A 110 
A 111 1 n GLY . 111 A 111 
A 112 1 n ARG . 112 A 112 
A 113 1 n GLY . 113 A 113 
A 114 1 n ILE . 114 A 114 
A 115 1 n PRO . 115 A 115 
A 116 1 n ALA . 116 A 116 
A 117 1 n GLY . 117 A 117 
A 118 1 n VAL . 118 A 118 
A 119 1 n PRO . 119 A 119 
A 120 1 n MET . 120 A 120 
A 121 1 n PRO . 121 A 121 
A 122 1 n GLN . 122 A 122 
A 123 1 n ALA . 123 A 123 
A 124 1 n PRO . 124 A 124 
A 125 1 n ALA . 125 A 125 
A 126 1 n GLY . 126 A 126 
A 127 1 n LEU . 127 A 127 
A 128 1 n ALA . 128 A 128 
A 129 1 n GLY . 129 A 129 
A 130 1 n PRO . 130 A 130 
A 131 1 n VAL . 131 A 131 
A 132 1 n ARG . 132 A 132 
A 133 1 n GLY . 133 A 133 
A 134 1 n VAL . 134 A 134 
A 135 1 n GLY . 135 A 135 
A 136 1 n GLY . 136 A 136 
A 137 1 n PRO . 137 A 137 
A 138 1 n SER . 138 A 138 
A 139 1 n GLN . 139 A 139 
A 140 1 n GLN . 140 A 140 
A 141 1 n VAL . 141 A 141 
A 142 1 n MET . 142 A 142 
A 143 1 n THR . 143 A 143 
A 144 1 n PRO . 144 A 144 
A 145 1 n GLN . 145 A 145 
A 146 1 n GLY . 146 A 146 
A 147 1 n ARG . 147 A 147 
A 148 1 n GLY . 148 A 148 
A 149 1 n THR . 149 A 149 
A 150 1 n VAL . 150 A 150 
A 151 1 n ALA . 151 A 151 
A 152 1 n ALA . 152 A 152 
A 153 1 n ALA . 153 A 153 
A 154 1 n ALA . 154 A 154 
A 155 1 n ALA . 155 A 155 
A 156 1 n ALA . 156 A 156 
A 157 1 n ALA . 157 A 157 
A 158 1 n THR . 158 A 158 
A 159 1 n ALA . 159 A 159 
A 160 1 n SER . 160 A 160 
A 161 1 n ILE . 161 A 161 
A 162 1 n ALA . 162 A 162 
A 163 1 n GLY . 163 A 163 
A 164 1 n ALA . 164 A 164 
A 165 1 n PRO . 165 A 165 
A 166 1 n THR . 166 A 166 
A 167 1 n GLN . 167 A 167 
A 168 1 n TYR . 168 A 168 
A 169 1 n PRO . 169 A 169 
A 170 1 n PRO . 170 A 170 
A 171 1 n GLY . 171 A 171 
A 172 1 n ARG . 172 A 172 
A 173 1 n GLY . 173 A 173 
A 174 1 n GLY . 174 A 174 
A 175 1 n PRO . 175 A 175 
A 176 1 n PRO . 176 A 176 
A 177 1 n PRO . 177 A 177 
A 178 1 n PRO . 178 A 178 
A 179 1 n MET . 179 A 179 
A 180 1 n GLY . 180 A 180 
A 181 1 n ARG . 181 A 181 
A 182 1 n GLY . 182 A 182 
A 183 1 n ALA . 183 A 183 
A 184 1 n PRO . 184 A 184 
A 185 1 n PRO . 185 A 185 
A 186 1 n PRO . 186 A 186 
A 187 1 n GLY . 187 A 187 
A 188 1 n MET . 188 A 188 
A 189 1 n MET . 189 A 189 
A 190 1 n GLY . 190 A 190 
A 191 1 n PRO . 191 A 191 
A 192 1 n PRO . 192 A 192 
A 193 1 n PRO . 193 A 193 
A 194 1 n GLY . 194 A 194 
A 195 1 n MET . 195 A 195 
A 196 1 n ARG . 196 A 196 
A 197 1 n PRO . 197 A 197 
A 198 1 n PRO . 198 A 198 
A 199 1 n MET . 199 A 199 
A 200 1 n GLY . 200 A 200 
A 201 1 n PRO . 201 A 201 
A 202 1 n PRO . 202 A 202 
A 203 1 n MET . 203 A 203 
A 204 1 n GLY . 204 A 204 
A 205 1 n ILE . 205 A 205 
A 206 1 n PRO . 206 A 206 
A 207 1 n PRO . 207 A 207 
A 208 1 n GLY . 208 A 208 
A 209 1 n ARG . 209 A 209 
A 210 1 n GLY . 210 A 210 
A 211 1 n THR . 211 A 211 
A 212 1 n PRO . 212 A 212 
A 213 1 n MET . 213 A 213 
A 214 1 n GLY . 214 A 214 
A 215 1 n MET . 215 A 215 
A 216 1 n PRO . 216 A 216 
A 217 1 n PRO . 217 A 217 
A 218 1 n PRO . 218 A 218 
A 219 1 n GLY . 219 A 219 
A 220 1 n MET . 220 A 220 
A 221 1 n ARG . 221 A 221 
A 222 1 n PRO . 222 A 222 
A 223 1 n PRO . 223 A 223 
A 224 1 n PRO . 224 A 224 
A 225 1 n PRO . 225 A 225 
A 226 1 n GLY . 226 A 226 
A 227 1 n MET . 227 A 227 
A 228 1 n ARG . 228 A 228 
A 229 1 n GLY . 229 A 229 
A 230 1 n PRO . 230 A 230 
A 231 1 n PRO . 231 A 231 
A 232 1 n PRO . 232 A 232 
A 233 1 n PRO . 233 A 233 
A 234 1 n GLY . 234 A 234 
A 235 1 n MET . 235 A 235 
A 236 1 n ARG . 236 A 236 
A 237 1 n PRO . 237 A 237 
A 238 1 n PRO . 238 A 238 
A 239 1 n ARG . 239 A 239 
A 240 1 n PRO . 240 A 240 
B 1   2 n MET . 1   B 1   
B 2   2 n SER . 2   B 2   
B 3   2 n ILE . 3   B 3   
B 4   2 n GLY . 4   B 4   
B 5   2 n VAL . 5   B 5   
B 6   2 n PRO . 6   B 6   
B 7   2 n ILE . 7   B 7   
B 8   2 n LYS . 8   B 8   
B 9   2 n VAL . 9   B 9   
B 10  2 n LEU . 10  B 10  
B 11  2 n HIS . 11  B 11  
B 12  2 n GLU . 12  B 12  
B 13  2 n ALA . 13  B 13  
B 14  2 n GLU . 14  B 14  
B 15  2 n GLY . 15  B 15  
B 16  2 n HIS . 16  B 16  
B 17  2 n ILE . 17  B 17  
B 18  2 n VAL . 18  B 18  
B 19  2 n THR . 19  B 19  
B 20  2 n CYS . 20  B 20  
B 21  2 n GLU . 21  B 21  
B 22  2 n THR . 22  B 22  
B 23  2 n ASN . 23  B 23  
B 24  2 n THR . 24  B 24  
B 25  2 n GLY . 25  B 25  
B 26  2 n GLU . 26  B 26  
B 27  2 n VAL . 27  B 27  
B 28  2 n TYR . 28  B 28  
B 29  2 n ARG . 29  B 29  
B 30  2 n GLY . 30  B 30  
B 31  2 n LYS . 31  B 31  
B 32  2 n LEU . 32  B 32  
B 33  2 n ILE . 33  B 33  
B 34  2 n GLU . 34  B 34  
B 35  2 n ALA . 35  B 35  
B 36  2 n GLU . 36  B 36  
B 37  2 n ASP . 37  B 37  
B 38  2 n ASN . 38  B 38  
B 39  2 n MET . 39  B 39  
B 40  2 n ASN . 40  B 40  
B 41  2 n CYS . 41  B 41  
B 42  2 n GLN . 42  B 42  
B 43  2 n MET . 43  B 43  
B 44  2 n SER . 44  B 44  
B 45  2 n ASN . 45  B 45  
B 46  2 n ILE . 46  B 46  
B 47  2 n THR . 47  B 47  
B 48  2 n VAL . 48  B 48  
B 49  2 n THR . 49  B 49  
B 50  2 n TYR . 50  B 50  
B 51  2 n ARG . 51  B 51  
B 52  2 n ASP . 52  B 52  
B 53  2 n GLY . 53  B 53  
B 54  2 n ARG . 54  B 54  
B 55  2 n VAL . 55  B 55  
B 56  2 n ALA . 56  B 56  
B 57  2 n GLN . 57  B 57  
B 58  2 n LEU . 58  B 58  
B 59  2 n GLU . 59  B 59  
B 60  2 n GLN . 60  B 60  
B 61  2 n VAL . 61  B 61  
B 62  2 n TYR . 62  B 62  
B 63  2 n ILE . 63  B 63  
B 64  2 n ARG . 64  B 64  
B 65  2 n GLY . 65  B 65  
B 66  2 n SER . 66  B 66  
B 67  2 n LYS . 67  B 67  
B 68  2 n ILE . 68  B 68  
B 69  2 n ARG . 69  B 69  
B 70  2 n PHE . 70  B 70  
B 71  2 n LEU . 71  B 71  
B 72  2 n ILE . 72  B 72  
B 73  2 n LEU . 73  B 73  
B 74  2 n PRO . 74  B 74  
B 75  2 n ASP . 75  B 75  
B 76  2 n MET . 76  B 76  
B 77  2 n LEU . 77  B 77  
B 78  2 n LYS . 78  B 78  
B 79  2 n ASN . 79  B 79  
B 80  2 n ALA . 80  B 80  
B 81  2 n PRO . 81  B 81  
B 82  2 n MET . 82  B 82  
B 83  2 n LEU . 83  B 83  
B 84  2 n LYS . 84  B 84  
B 85  2 n SER . 85  B 85  
B 86  2 n MET . 86  B 86  
B 87  2 n LYS . 87  B 87  
B 88  2 n ASN . 88  B 88  
B 89  2 n LYS . 89  B 89  
B 90  2 n ASN . 90  B 90  
B 91  2 n GLN . 91  B 91  
B 92  2 n GLY . 92  B 92  
B 93  2 n SER . 93  B 93  
B 94  2 n GLY . 94  B 94  
B 95  2 n ALA . 95  B 95  
B 96  2 n GLY . 96  B 96  
B 97  2 n ARG . 97  B 97  
B 98  2 n GLY . 98  B 98  
B 99  2 n LYS . 99  B 99  
B 100 2 n ALA . 100 B 100 
B 101 2 n ALA . 101 B 101 
B 102 2 n ILE . 102 B 102 
B 103 2 n LEU . 103 B 103 
B 104 2 n LYS . 104 B 104 
B 105 2 n ALA . 105 B 105 
B 106 2 n GLN . 106 B 106 
B 107 2 n VAL . 107 B 107 
B 108 2 n ALA . 108 B 108 
B 109 2 n ALA . 109 B 109 
B 110 2 n ARG . 110 B 110 
B 111 2 n GLY . 111 B 111 
B 112 2 n ARG . 112 B 112 
B 113 2 n GLY . 113 B 113 
B 114 2 n ARG . 114 B 114 
B 115 2 n GLY . 115 B 115 
B 116 2 n MET . 116 B 116 
B 117 2 n GLY . 117 B 117 
B 118 2 n ARG . 118 B 118 
B 119 2 n GLY . 119 B 119 
B 120 2 n ASN . 120 B 120 
B 121 2 n ILE . 121 B 121 
B 122 2 n PHE . 122 B 122 
B 123 2 n GLN . 123 B 123 
B 124 2 n LYS . 124 B 124 
B 125 2 n ARG . 125 B 125 
B 126 2 n ARG . 126 B 126 
C 1   3 n MET . 1   C 1   
C 2   3 n LYS . 2   C 2   
C 3   3 n LEU . 3   C 3   
C 4   3 n VAL . 4   C 4   
C 5   3 n ARG . 5   C 5   
C 6   3 n PHE . 6   C 6   
C 7   3 n LEU . 7   C 7   
C 8   3 n MET . 8   C 8   
C 9   3 n LYS . 9   C 9   
C 10  3 n LEU . 10  C 10  
C 11  3 n SER . 11  C 11  
C 12  3 n HIS . 12  C 12  
C 13  3 n GLU . 13  C 13  
C 14  3 n THR . 14  C 14  
C 15  3 n VAL . 15  C 15  
C 16  3 n THR . 16  C 16  
C 17  3 n ILE . 17  C 17  
C 18  3 n GLU . 18  C 18  
C 19  3 n LEU . 19  C 19  
C 20  3 n LYS . 20  C 20  
C 21  3 n ASN . 21  C 21  
C 22  3 n GLY . 22  C 22  
C 23  3 n THR . 23  C 23  
C 24  3 n GLN . 24  C 24  
C 25  3 n VAL . 25  C 25  
C 26  3 n HIS . 26  C 26  
C 27  3 n GLY . 27  C 27  
C 28  3 n THR . 28  C 28  
C 29  3 n ILE . 29  C 29  
C 30  3 n THR . 30  C 30  
C 31  3 n GLY . 31  C 31  
C 32  3 n VAL . 32  C 32  
C 33  3 n ASP . 33  C 33  
C 34  3 n VAL . 34  C 34  
C 35  3 n SER . 35  C 35  
C 36  3 n MET . 36  C 36  
C 37  3 n ASN . 37  C 37  
C 38  3 n THR . 38  C 38  
C 39  3 n HIS . 39  C 39  
C 40  3 n LEU . 40  C 40  
C 41  3 n LYS . 41  C 41  
C 42  3 n ALA . 42  C 42  
C 43  3 n VAL . 43  C 43  
C 44  3 n LYS . 44  C 44  
C 45  3 n MET . 45  C 45  
C 46  3 n THR . 46  C 46  
C 47  3 n LEU . 47  C 47  
C 48  3 n LYS . 48  C 48  
C 49  3 n ASN . 49  C 49  
C 50  3 n ARG . 50  C 50  
C 51  3 n GLU . 51  C 51  
C 52  3 n PRO . 52  C 52  
C 53  3 n VAL . 53  C 53  
C 54  3 n GLN . 54  C 54  
C 55  3 n LEU . 55  C 55  
C 56  3 n GLU . 56  C 56  
C 57  3 n THR . 57  C 57  
C 58  3 n LEU . 58  C 58  
C 59  3 n SER . 59  C 59  
C 60  3 n ILE . 60  C 60  
C 61  3 n ARG . 61  C 61  
C 62  3 n GLY . 62  C 62  
C 63  3 n ASN . 63  C 63  
C 64  3 n ASN . 64  C 64  
C 65  3 n ILE . 65  C 65  
C 66  3 n ARG . 66  C 66  
C 67  3 n TYR . 67  C 67  
C 68  3 n PHE . 68  C 68  
C 69  3 n ILE . 69  C 69  
C 70  3 n LEU . 70  C 70  
C 71  3 n PRO . 71  C 71  
C 72  3 n ASP . 72  C 72  
C 73  3 n SER . 73  C 73  
C 74  3 n LEU . 74  C 74  
C 75  3 n PRO . 75  C 75  
C 76  3 n LEU . 76  C 76  
C 77  3 n ASP . 77  C 77  
C 78  3 n THR . 78  C 78  
C 79  3 n LEU . 79  C 79  
C 80  3 n LEU . 80  C 80  
C 81  3 n VAL . 81  C 81  
C 82  3 n ASP . 82  C 82  
C 83  3 n VAL . 83  C 83  
C 84  3 n GLU . 84  C 84  
C 85  3 n PRO . 85  C 85  
C 86  3 n LYS . 86  C 86  
C 87  3 n VAL . 87  C 87  
C 88  3 n LYS . 88  C 88  
C 89  3 n SER . 89  C 89  
C 90  3 n LYS . 90  C 90  
C 91  3 n LYS . 91  C 91  
C 92  3 n ARG . 92  C 92  
C 93  3 n GLU . 93  C 93  
C 94  3 n ALA . 94  C 94  
C 95  3 n VAL . 95  C 95  
C 96  3 n ALA . 96  C 96  
C 97  3 n GLY . 97  C 97  
C 98  3 n ARG . 98  C 98  
C 99  3 n GLY . 99  C 99  
C 100 3 n ARG . 100 C 100 
C 101 3 n GLY . 101 C 101 
C 102 3 n ARG . 102 C 102 
C 103 3 n GLY . 103 C 103 
C 104 3 n ARG . 104 C 104 
C 105 3 n GLY . 105 C 105 
C 106 3 n ARG . 106 C 106 
C 107 3 n GLY . 107 C 107 
C 108 3 n ARG . 108 C 108 
C 109 3 n GLY . 109 C 109 
C 110 3 n ARG . 110 C 110 
C 111 3 n GLY . 111 C 111 
C 112 3 n ARG . 112 C 112 
C 113 3 n GLY . 113 C 113 
C 114 3 n ARG . 114 C 114 
C 115 3 n GLY . 115 C 115 
C 116 3 n GLY . 116 C 116 
C 117 3 n PRO . 117 C 117 
C 118 3 n ARG . 118 C 118 
C 119 3 n ARG . 119 C 119 
D 1   4 n MET . 1   D 1   
D 2   4 n SER . 2   D 2   
D 3   4 n LEU . 3   D 3   
D 4   4 n LEU . 4   D 4   
D 5   4 n ASN . 5   D 5   
D 6   4 n LYS . 6   D 6   
D 7   4 n PRO . 7   D 7   
D 8   4 n LYS . 8   D 8   
D 9   4 n SER . 9   D 9   
D 10  4 n GLU . 10  D 10  
D 11  4 n MET . 11  D 11  
D 12  4 n THR . 12  D 12  
D 13  4 n PRO . 13  D 13  
D 14  4 n GLU . 14  D 14  
D 15  4 n GLU . 15  D 15  
D 16  4 n LEU . 16  D 16  
D 17  4 n GLN . 17  D 17  
D 18  4 n LYS . 18  D 18  
D 19  4 n ARG . 19  D 19  
D 20  4 n GLU . 20  D 20  
D 21  4 n GLU . 21  D 21  
D 22  4 n GLU . 22  D 22  
D 23  4 n GLU . 23  D 23  
D 24  4 n PHE . 24  D 24  
D 25  4 n ASN . 25  D 25  
D 26  4 n THR . 26  D 26  
D 27  4 n GLY . 27  D 27  
D 28  4 n PRO . 28  D 28  
D 29  4 n LEU . 29  D 29  
D 30  4 n SER . 30  D 30  
D 31  4 n VAL . 31  D 31  
D 32  4 n LEU . 32  D 32  
D 33  4 n THR . 33  D 33  
D 34  4 n GLN . 34  D 34  
D 35  4 n SER . 35  D 35  
D 36  4 n VAL . 36  D 36  
D 37  4 n LYS . 37  D 37  
D 38  4 n ASN . 38  D 38  
D 39  4 n ASN . 39  D 39  
D 40  4 n THR . 40  D 40  
D 41  4 n GLN . 41  D 41  
D 42  4 n VAL . 42  D 42  
D 43  4 n LEU . 43  D 43  
D 44  4 n ILE . 44  D 44  
D 45  4 n ASN . 45  D 45  
D 46  4 n CYS . 46  D 46  
D 47  4 n ARG . 47  D 47  
D 48  4 n ASN . 48  D 48  
D 49  4 n ASN . 49  D 49  
D 50  4 n LYS . 50  D 50  
D 51  4 n LYS . 51  D 51  
D 52  4 n LEU . 52  D 52  
D 53  4 n LEU . 53  D 53  
D 54  4 n GLY . 54  D 54  
D 55  4 n ARG . 55  D 55  
D 56  4 n VAL . 56  D 56  
D 57  4 n LYS . 57  D 57  
D 58  4 n ALA . 58  D 58  
D 59  4 n PHE . 59  D 59  
D 60  4 n ASP . 60  D 60  
D 61  4 n ARG . 61  D 61  
D 62  4 n HIS . 62  D 62  
D 63  4 n CYS . 63  D 63  
D 64  4 n ASN . 64  D 64  
D 65  4 n MET . 65  D 65  
D 66  4 n VAL . 66  D 66  
D 67  4 n LEU . 67  D 67  
D 68  4 n GLU . 68  D 68  
D 69  4 n ASN . 69  D 69  
D 70  4 n VAL . 70  D 70  
D 71  4 n LYS . 71  D 71  
D 72  4 n GLU . 72  D 72  
D 73  4 n MET . 73  D 73  
D 74  4 n TRP . 74  D 74  
D 75  4 n THR . 75  D 75  
D 76  4 n GLU . 76  D 76  
D 77  4 n VAL . 77  D 77  
D 78  4 n PRO . 78  D 78  
D 79  4 n LYS . 79  D 79  
D 80  4 n SER . 80  D 80  
D 81  4 n GLY . 81  D 81  
D 82  4 n LYS . 82  D 82  
D 83  4 n GLY . 83  D 83  
D 84  4 n LYS . 84  D 84  
D 85  4 n LYS . 85  D 85  
D 86  4 n LYS . 86  D 86  
D 87  4 n SER . 87  D 87  
D 88  4 n LYS . 88  D 88  
D 89  4 n PRO . 89  D 89  
D 90  4 n VAL . 90  D 90  
D 91  4 n ASN . 91  D 91  
D 92  4 n LYS . 92  D 92  
D 93  4 n ASP . 93  D 93  
D 94  4 n ARG . 94  D 94  
D 95  4 n TYR . 95  D 95  
D 96  4 n ILE . 96  D 96  
D 97  4 n SER . 97  D 97  
D 98  4 n LYS . 98  D 98  
D 99  4 n MET . 99  D 99  
D 100 4 n PHE . 100 D 100 
D 101 4 n LEU . 101 D 101 
D 102 4 n ARG . 102 D 102 
D 103 4 n GLY . 103 D 103 
D 104 4 n ASP . 104 D 104 
D 105 4 n SER . 105 D 105 
D 106 4 n VAL . 106 D 106 
D 107 4 n ILE . 107 D 107 
D 108 4 n VAL . 108 D 108 
D 109 4 n VAL . 109 D 109 
D 110 4 n LEU . 110 D 110 
D 111 4 n ARG . 111 D 111 
D 112 4 n ASN . 112 D 112 
D 113 4 n PRO . 113 D 113 
D 114 4 n LEU . 114 D 114 
D 115 4 n ILE . 115 D 115 
D 116 4 n ALA . 116 D 116 
D 117 4 n GLY . 117 D 117 
D 118 4 n LYS . 118 D 118 
E 1   5 n MET . 1   E 1   
E 2   5 n ALA . 2   E 2   
E 3   5 n TYR . 3   E 3   
E 4   5 n ARG . 4   E 4   
E 5   5 n GLY . 5   E 5   
E 6   5 n GLN . 6   E 6   
E 7   5 n GLY . 7   E 7   
E 8   5 n GLN . 8   E 8   
E 9   5 n LYS . 9   E 9   
E 10  5 n VAL . 10  E 10  
E 11  5 n GLN . 11  E 11  
E 12  5 n LYS . 12  E 12  
E 13  5 n VAL . 13  E 13  
E 14  5 n MET . 14  E 14  
E 15  5 n VAL . 15  E 15  
E 16  5 n GLN . 16  E 16  
E 17  5 n PRO . 17  E 17  
E 18  5 n ILE . 18  E 18  
E 19  5 n ASN . 19  E 19  
E 20  5 n LEU . 20  E 20  
E 21  5 n ILE . 21  E 21  
E 22  5 n PHE . 22  E 22  
E 23  5 n ARG . 23  E 23  
E 24  5 n TYR . 24  E 24  
E 25  5 n LEU . 25  E 25  
E 26  5 n GLN . 26  E 26  
E 27  5 n ASN . 27  E 27  
E 28  5 n ARG . 28  E 28  
E 29  5 n SER . 29  E 29  
E 30  5 n ARG . 30  E 30  
E 31  5 n ILE . 31  E 31  
E 32  5 n GLN . 32  E 32  
E 33  5 n VAL . 33  E 33  
E 34  5 n TRP . 34  E 34  
E 35  5 n LEU . 35  E 35  
E 36  5 n TYR . 36  E 36  
E 37  5 n GLU . 37  E 37  
E 38  5 n GLN . 38  E 38  
E 39  5 n VAL . 39  E 39  
E 40  5 n ASN . 40  E 40  
E 41  5 n MET . 41  E 41  
E 42  5 n ARG . 42  E 42  
E 43  5 n ILE . 43  E 43  
E 44  5 n GLU . 44  E 44  
E 45  5 n GLY . 45  E 45  
E 46  5 n CYS . 46  E 46  
E 47  5 n ILE . 47  E 47  
E 48  5 n ILE . 48  E 48  
E 49  5 n GLY . 49  E 49  
E 50  5 n PHE . 50  E 50  
E 51  5 n ASP . 51  E 51  
E 52  5 n GLU . 52  E 52  
E 53  5 n TYR . 53  E 53  
E 54  5 n MET . 54  E 54  
E 55  5 n ASN . 55  E 55  
E 56  5 n LEU . 56  E 56  
E 57  5 n VAL . 57  E 57  
E 58  5 n LEU . 58  E 58  
E 59  5 n ASP . 59  E 59  
E 60  5 n ASP . 60  E 60  
E 61  5 n ALA . 61  E 61  
E 62  5 n GLU . 62  E 62  
E 63  5 n GLU . 63  E 63  
E 64  5 n ILE . 64  E 64  
E 65  5 n HIS . 65  E 65  
E 66  5 n SER . 66  E 66  
E 67  5 n LYS . 67  E 67  
E 68  5 n THR . 68  E 68  
E 69  5 n LYS . 69  E 69  
E 70  5 n SER . 70  E 70  
E 71  5 n ARG . 71  E 71  
E 72  5 n LYS . 72  E 72  
E 73  5 n GLN . 73  E 73  
E 74  5 n LEU . 74  E 74  
E 75  5 n GLY . 75  E 75  
E 76  5 n ARG . 76  E 76  
E 77  5 n ILE . 77  E 77  
E 78  5 n MET . 78  E 78  
E 79  5 n LEU . 79  E 79  
E 80  5 n LYS . 80  E 80  
E 81  5 n GLY . 81  E 81  
E 82  5 n ASP . 82  E 82  
E 83  5 n ASN . 83  E 83  
E 84  5 n ILE . 84  E 84  
E 85  5 n THR . 85  E 85  
E 86  5 n LEU . 86  E 86  
E 87  5 n LEU . 87  E 87  
E 88  5 n GLN . 88  E 88  
E 89  5 n SER . 89  E 89  
E 90  5 n VAL . 90  E 90  
E 91  5 n SER . 91  E 91  
E 92  5 n ASN . 92  E 92  
F 1   6 n MET . 1   F 1   
F 2   6 n SER . 2   F 2   
F 3   6 n LYS . 3   F 3   
F 4   6 n ALA . 4   F 4   
F 5   6 n HIS . 5   F 5   
F 6   6 n PRO . 6   F 6   
F 7   6 n PRO . 7   F 7   
F 8   6 n GLU . 8   F 8   
F 9   6 n LEU . 9   F 9   
F 10  6 n LYS . 10  F 10  
F 11  6 n LYS . 11  F 11  
F 12  6 n PHE . 12  F 12  
F 13  6 n MET . 13  F 13  
F 14  6 n ASP . 14  F 14  
F 15  6 n LYS . 15  F 15  
F 16  6 n LYS . 16  F 16  
F 17  6 n LEU . 17  F 17  
F 18  6 n SER . 18  F 18  
F 19  6 n LEU . 19  F 19  
F 20  6 n LYS . 20  F 20  
F 21  6 n LEU . 21  F 21  
F 22  6 n ASN . 22  F 22  
F 23  6 n GLY . 23  F 23  
F 24  6 n GLY . 24  F 24  
F 25  6 n ARG . 25  F 25  
F 26  6 n HIS . 26  F 26  
F 27  6 n VAL . 27  F 27  
F 28  6 n GLN . 28  F 28  
F 29  6 n GLY . 29  F 29  
F 30  6 n ILE . 30  F 30  
F 31  6 n LEU . 31  F 31  
F 32  6 n ARG . 32  F 32  
F 33  6 n GLY . 33  F 33  
F 34  6 n PHE . 34  F 34  
F 35  6 n ASP . 35  F 35  
F 36  6 n PRO . 36  F 36  
F 37  6 n PHE . 37  F 37  
F 38  6 n MET . 38  F 38  
F 39  6 n ASN . 39  F 39  
F 40  6 n LEU . 40  F 40  
F 41  6 n VAL . 41  F 41  
F 42  6 n ILE . 42  F 42  
F 43  6 n ASP . 43  F 43  
F 44  6 n GLU . 44  F 44  
F 45  6 n CYS . 45  F 45  
F 46  6 n VAL . 46  F 46  
F 47  6 n GLU . 47  F 47  
F 48  6 n MET . 48  F 48  
F 49  6 n ALA . 49  F 49  
F 50  6 n THR . 50  F 50  
F 51  6 n SER . 51  F 51  
F 52  6 n GLY . 52  F 52  
F 53  6 n GLN . 53  F 53  
F 54  6 n GLN . 54  F 54  
F 55  6 n ASN . 55  F 55  
F 56  6 n ASN . 56  F 56  
F 57  6 n ILE . 57  F 57  
F 58  6 n GLY . 58  F 58  
F 59  6 n MET . 59  F 59  
F 60  6 n VAL . 60  F 60  
F 61  6 n VAL . 61  F 61  
F 62  6 n ILE . 62  F 62  
F 63  6 n ARG . 63  F 63  
F 64  6 n GLY . 64  F 64  
F 65  6 n ASN . 65  F 65  
F 66  6 n SER . 66  F 66  
F 67  6 n ILE . 67  F 67  
F 68  6 n ILE . 68  F 68  
F 69  6 n MET . 69  F 69  
F 70  6 n LEU . 70  F 70  
F 71  6 n GLU . 71  F 71  
F 72  6 n ALA . 72  F 72  
F 73  6 n LEU . 73  F 73  
F 74  6 n GLU . 74  F 74  
F 75  6 n ARG . 75  F 75  
F 76  6 n VAL . 76  F 76  
G 1   7 n MET . 1   G 1   
G 2   7 n SER . 2   G 2   
G 3   7 n LEU . 3   G 3   
G 4   7 n PRO . 4   G 4   
G 5   7 n LEU . 5   G 5   
G 6   7 n ASN . 6   G 6   
G 7   7 n PRO . 7   G 7   
G 8   7 n LYS . 8   G 8   
G 9   7 n PRO . 9   G 9   
G 10  7 n PHE . 10  G 10  
G 11  7 n LEU . 11  G 11  
G 12  7 n ASN . 12  G 12  
G 13  7 n GLY . 13  G 13  
G 14  7 n LEU . 14  G 14  
G 15  7 n THR . 15  G 15  
G 16  7 n GLY . 16  G 16  
G 17  7 n LYS . 17  G 17  
G 18  7 n PRO . 18  G 18  
G 19  7 n VAL . 19  G 19  
G 20  7 n MET . 20  G 20  
G 21  7 n VAL . 21  G 21  
G 22  7 n LYS . 22  G 22  
G 23  7 n LEU . 23  G 23  
G 24  7 n LYS . 24  G 24  
G 25  7 n TRP . 25  G 25  
G 26  7 n GLY . 26  G 26  
G 27  7 n MET . 27  G 27  
G 28  7 n GLU . 28  G 28  
G 29  7 n TYR . 29  G 29  
G 30  7 n LYS . 30  G 30  
G 31  7 n GLY . 31  G 31  
G 32  7 n TYR . 32  G 32  
G 33  7 n LEU . 33  G 33  
G 34  7 n VAL . 34  G 34  
G 35  7 n SER . 35  G 35  
G 36  7 n VAL . 36  G 36  
G 37  7 n ASP . 37  G 37  
G 38  7 n GLY . 38  G 38  
G 39  7 n TYR . 39  G 39  
G 40  7 n MET . 40  G 40  
G 41  7 n ASN . 41  G 41  
G 42  7 n MET . 42  G 42  
G 43  7 n GLN . 43  G 43  
G 44  7 n LEU . 44  G 44  
G 45  7 n ALA . 45  G 45  
G 46  7 n ASN . 46  G 46  
G 47  7 n THR . 47  G 47  
G 48  7 n GLU . 48  G 48  
G 49  7 n GLU . 49  G 49  
G 50  7 n TYR . 50  G 50  
G 51  7 n ILE . 51  G 51  
G 52  7 n ASP . 52  G 52  
G 53  7 n GLY . 53  G 53  
G 54  7 n ALA . 54  G 54  
G 55  7 n LEU . 55  G 55  
G 56  7 n SER . 56  G 56  
G 57  7 n GLY . 57  G 57  
G 58  7 n HIS . 58  G 58  
G 59  7 n LEU . 59  G 59  
G 60  7 n GLY . 60  G 60  
G 61  7 n GLU . 61  G 61  
G 62  7 n VAL . 62  G 62  
G 63  7 n LEU . 63  G 63  
G 64  7 n ILE . 64  G 64  
G 65  7 n ARG . 65  G 65  
G 66  7 n CYS . 66  G 66  
G 67  7 n ASN . 67  G 67  
G 68  7 n ASN . 68  G 68  
G 69  7 n VAL . 69  G 69  
G 70  7 n LEU . 70  G 70  
G 71  7 n TYR . 71  G 71  
G 72  7 n ILE . 72  G 72  
G 73  7 n ARG . 73  G 73  
G 74  7 n GLY . 74  G 74  
G 75  7 n VAL . 75  G 75  
G 76  7 n GLU . 76  G 76  
G 77  7 n GLU . 77  G 77  
G 78  7 n GLU . 78  G 78  
G 79  7 n GLU . 79  G 79  
G 80  7 n GLU . 80  G 80  
G 81  7 n ASP . 81  G 81  
G 82  7 n GLY . 82  G 82  
G 83  7 n GLU . 83  G 83  
G 84  7 n MET . 84  G 84  
G 85  7 n ARG . 85  G 85  
G 86  7 n GLU . 86  G 86  
#
_software.classification other
_software.date           ?
_software.description    "Structure prediction"
_software.name           AlphaFold
_software.pdbx_ordinal   1
_software.type           package
_software.version        "AlphaFold-beta-20231127 (fb0b9d13-0bdd-4522-ba5f-0ee1f426d085 @ 2025-02-06 05:21:01)"
#
loop_
_struct_asym.entity_id
_struct_asym.id
1 A 
2 B 
3 C 
4 D 
5 E 
6 F 
7 G 
#
loop_
_atom_site.group_PDB
_atom_site.id
_atom_site.type_symbol
_atom_site.label_atom_id
_atom_site.label_alt_id
_atom_site.label_comp_id
_atom_site.label_asym_id
_atom_site.label_entity_id
_atom_site.label_seq_id
_atom_site.pdbx_PDB_ins_code
_atom_site.Cartn_x
_atom_site.Cartn_y
_atom_site.Cartn_z
_atom_site.occupancy
_atom_site.B_iso_or_equiv
_atom_site.auth_seq_id
_atom_site.auth_asym_id
_atom_site.pdbx_PDB_model_num
ATOM 1    N N   . MET A 1 1   ? 7.929   12.763  24.617  1.00 31.29 1   A 1 
ATOM 2    C CA  . MET A 1 1   ? 6.630   12.554  23.950  1.00 33.75 1   A 1 
ATOM 3    C C   . MET A 1 1   ? 6.903   12.278  22.481  1.00 34.99 1   A 1 
ATOM 4    O O   . MET A 1 1   ? 7.637   13.042  21.872  1.00 31.98 1   A 1 
ATOM 5    C CB  . MET A 1 1   ? 5.703   13.771  24.076  1.00 31.53 1   A 1 
ATOM 6    C CG  . MET A 1 1   ? 5.104   13.905  25.472  1.00 30.79 1   A 1 
ATOM 7    S SD  . MET A 1 1   ? 3.916   15.263  25.587  1.00 27.50 1   A 1 
ATOM 8    C CE  . MET A 1 1   ? 3.451   15.147  27.329  1.00 24.54 1   A 1 
ATOM 9    N N   . THR A 1 2   ? 6.379   11.197  21.939  1.00 45.38 2   A 1 
ATOM 10   C CA  . THR A 1 2   ? 6.486   10.910  20.505  1.00 46.67 2   A 1 
ATOM 11   C C   . THR A 1 2   ? 5.742   12.002  19.756  1.00 48.68 2   A 1 
ATOM 12   O O   . THR A 1 2   ? 4.517   12.089  19.819  1.00 44.34 2   A 1 
ATOM 13   C CB  . THR A 1 2   ? 5.893   9.538   20.178  1.00 41.08 2   A 1 
ATOM 14   O OG1 . THR A 1 2   ? 4.702   9.329   20.906  1.00 38.07 2   A 1 
ATOM 15   C CG2 . THR A 1 2   ? 6.868   8.423   20.559  1.00 35.53 2   A 1 
ATOM 16   N N   . VAL A 1 3   ? 6.487   12.889  19.120  1.00 49.81 3   A 1 
ATOM 17   C CA  . VAL A 1 3   ? 5.895   13.982  18.348  1.00 48.89 3   A 1 
ATOM 18   C C   . VAL A 1 3   ? 5.055   13.322  17.260  1.00 50.49 3   A 1 
ATOM 19   O O   . VAL A 1 3   ? 5.581   12.521  16.485  1.00 47.34 3   A 1 
ATOM 20   C CB  . VAL A 1 3   ? 6.970   14.915  17.789  1.00 44.14 3   A 1 
ATOM 21   C CG1 . VAL A 1 3   ? 6.321   16.123  17.135  1.00 39.61 3   A 1 
ATOM 22   C CG2 . VAL A 1 3   ? 7.901   15.447  18.898  1.00 41.09 3   A 1 
ATOM 23   N N   . GLY A 1 4   ? 3.745   13.566  17.256  1.00 54.98 4   A 1 
ATOM 24   C CA  . GLY A 1 4   ? 2.810   12.847  16.406  1.00 54.52 4   A 1 
ATOM 25   C C   . GLY A 1 4   ? 3.214   12.925  14.932  1.00 59.69 4   A 1 
ATOM 26   O O   . GLY A 1 4   ? 3.797   13.917  14.497  1.00 55.34 4   A 1 
ATOM 27   N N   . LYS A 1 5   ? 2.848   11.905  14.150  1.00 57.79 5   A 1 
ATOM 28   C CA  . LYS A 1 5   ? 3.107   11.818  12.686  1.00 57.98 5   A 1 
ATOM 29   C C   . LYS A 1 5   ? 2.952   13.153  11.968  1.00 61.63 5   A 1 
ATOM 30   O O   . LYS A 1 5   ? 3.808   13.535  11.164  1.00 56.42 5   A 1 
ATOM 31   C CB  . LYS A 1 5   ? 2.115   10.806  12.091  1.00 52.33 5   A 1 
ATOM 32   C CG  . LYS A 1 5   ? 2.205   10.688  10.562  1.00 49.99 5   A 1 
ATOM 33   C CD  . LYS A 1 5   ? 1.165   9.705   10.024  1.00 47.19 5   A 1 
ATOM 34   C CE  . LYS A 1 5   ? 1.300   9.550   8.511   1.00 43.09 5   A 1 
ATOM 35   N NZ  . LYS A 1 5   ? 0.385   8.519   7.990   1.00 40.76 5   A 1 
ATOM 36   N N   . SER A 1 6   ? 1.852   13.876  12.242  1.00 63.75 6   A 1 
ATOM 37   C CA  . SER A 1 6   ? 1.555   15.164  11.630  1.00 67.44 6   A 1 
ATOM 38   C C   . SER A 1 6   ? 2.678   16.168  11.862  1.00 74.64 6   A 1 
ATOM 39   O O   . SER A 1 6   ? 3.113   16.794  10.910  1.00 67.26 6   A 1 
ATOM 40   C CB  . SER A 1 6   ? 0.235   15.715  12.173  1.00 58.06 6   A 1 
ATOM 41   O OG  . SER A 1 6   ? 0.261   15.803  13.585  1.00 52.70 6   A 1 
ATOM 42   N N   . SER A 1 7   ? 3.206   16.272  13.059  1.00 72.14 7   A 1 
ATOM 43   C CA  . SER A 1 7   ? 4.263   17.239  13.356  1.00 75.85 7   A 1 
ATOM 44   C C   . SER A 1 7   ? 5.555   16.947  12.588  1.00 81.56 7   A 1 
ATOM 45   O O   . SER A 1 7   ? 6.128   17.853  11.995  1.00 75.72 7   A 1 
ATOM 46   C CB  . SER A 1 7   ? 4.531   17.290  14.863  1.00 66.29 7   A 1 
ATOM 47   O OG  . SER A 1 7   ? 5.544   18.207  15.158  1.00 59.13 7   A 1 
ATOM 48   N N   . LYS A 1 8   ? 5.999   15.679  12.534  1.00 83.62 8   A 1 
ATOM 49   C CA  . LYS A 1 8   ? 7.221   15.303  11.811  1.00 86.16 8   A 1 
ATOM 50   C C   . LYS A 1 8   ? 7.093   15.527  10.309  1.00 88.81 8   A 1 
ATOM 51   O O   . LYS A 1 8   ? 7.982   16.109  9.703   1.00 84.49 8   A 1 
ATOM 52   C CB  . LYS A 1 8   ? 7.588   13.841  12.108  1.00 81.03 8   A 1 
ATOM 53   C CG  . LYS A 1 8   ? 8.090   13.612  13.549  1.00 77.34 8   A 1 
ATOM 54   C CD  . LYS A 1 8   ? 9.416   14.317  13.808  1.00 70.95 8   A 1 
ATOM 55   C CE  . LYS A 1 8   ? 9.944   14.007  15.205  1.00 65.80 8   A 1 
ATOM 56   N NZ  . LYS A 1 8   ? 11.229  14.687  15.471  1.00 59.29 8   A 1 
ATOM 57   N N   . MET A 1 9   ? 5.978   15.139  9.719   1.00 89.39 9   A 1 
ATOM 58   C CA  . MET A 1 9   ? 5.742   15.363  8.294   1.00 91.41 9   A 1 
ATOM 59   C C   . MET A 1 9   ? 5.536   16.844  7.965   1.00 93.37 9   A 1 
ATOM 60   O O   . MET A 1 9   ? 6.028   17.303  6.944   1.00 91.06 9   A 1 
ATOM 61   C CB  . MET A 1 9   ? 4.528   14.541  7.839   1.00 88.78 9   A 1 
ATOM 62   C CG  . MET A 1 9   ? 4.795   13.034  7.857   1.00 85.20 9   A 1 
ATOM 63   S SD  . MET A 1 9   ? 6.145   12.436  6.797   1.00 83.45 9   A 1 
ATOM 64   C CE  . MET A 1 9   ? 5.527   12.900  5.168   1.00 73.57 9   A 1 
ATOM 65   N N   . LEU A 1 10  ? 4.870   17.604  8.823   1.00 91.14 10  A 1 
ATOM 66   C CA  . LEU A 1 10  ? 4.671   19.042  8.631   1.00 91.31 10  A 1 
ATOM 67   C C   . LEU A 1 10  ? 5.989   19.818  8.626   1.00 91.96 10  A 1 
ATOM 68   O O   . LEU A 1 10  ? 6.096   20.808  7.913   1.00 89.63 10  A 1 
ATOM 69   C CB  . LEU A 1 10  ? 3.728   19.602  9.707   1.00 89.51 10  A 1 
ATOM 70   C CG  . LEU A 1 10  ? 2.237   19.307  9.476   1.00 82.92 10  A 1 
ATOM 71   C CD1 . LEU A 1 10  ? 1.449   19.638  10.744  1.00 77.48 10  A 1 
ATOM 72   C CD2 . LEU A 1 10  ? 1.649   20.127  8.334   1.00 76.89 10  A 1 
ATOM 73   N N   . GLN A 1 11  ? 7.012   19.367  9.353   1.00 91.81 11  A 1 
ATOM 74   C CA  . GLN A 1 11  ? 8.342   20.000  9.326   1.00 91.57 11  A 1 
ATOM 75   C C   . GLN A 1 11  ? 9.006   19.943  7.944   1.00 92.36 11  A 1 
ATOM 76   O O   . GLN A 1 11  ? 9.828   20.794  7.637   1.00 89.31 11  A 1 
ATOM 77   C CB  . GLN A 1 11  ? 9.252   19.320  10.361  1.00 89.00 11  A 1 
ATOM 78   C CG  . GLN A 1 11  ? 8.894   19.767  11.780  1.00 79.20 11  A 1 
ATOM 79   C CD  . GLN A 1 11  ? 9.656   19.008  12.872  1.00 72.12 11  A 1 
ATOM 80   O OE1 . GLN A 1 11  ? 10.268  17.961  12.688  1.00 64.07 11  A 1 
ATOM 81   N NE2 . GLN A 1 11  ? 9.633   19.503  14.084  1.00 60.85 11  A 1 
ATOM 82   N N   . HIS A 1 12  ? 8.626   18.982  7.105   1.00 93.15 12  A 1 
ATOM 83   C CA  . HIS A 1 12  ? 9.177   18.814  5.765   1.00 93.45 12  A 1 
ATOM 84   C C   . HIS A 1 12  ? 8.339   19.479  4.661   1.00 94.24 12  A 1 
ATOM 85   O O   . HIS A 1 12  ? 8.716   19.406  3.491   1.00 91.63 12  A 1 
ATOM 86   C CB  . HIS A 1 12  ? 9.392   17.316  5.505   1.00 92.23 12  A 1 
ATOM 87   C CG  . HIS A 1 12  ? 10.325  16.671  6.492   1.00 91.64 12  A 1 
ATOM 88   N ND1 . HIS A 1 12  ? 11.586  17.110  6.832   1.00 79.09 12  A 1 
ATOM 89   C CD2 . HIS A 1 12  ? 10.089  15.548  7.246   1.00 79.31 12  A 1 
ATOM 90   C CE1 . HIS A 1 12  ? 12.089  16.269  7.760   1.00 80.91 12  A 1 
ATOM 91   N NE2 . HIS A 1 12  ? 11.206  15.311  8.035   1.00 82.79 12  A 1 
ATOM 92   N N   . ILE A 1 13  ? 7.208   20.108  4.985   1.00 93.13 13  A 1 
ATOM 93   C CA  . ILE A 1 13  ? 6.395   20.832  4.003   1.00 93.57 13  A 1 
ATOM 94   C C   . ILE A 1 13  ? 7.225   21.959  3.359   1.00 94.10 13  A 1 
ATOM 95   O O   . ILE A 1 13  ? 7.989   22.645  4.029   1.00 92.11 13  A 1 
ATOM 96   C CB  . ILE A 1 13  ? 5.093   21.353  4.641   1.00 92.38 13  A 1 
ATOM 97   C CG1 . ILE A 1 13  ? 4.135   20.191  5.007   1.00 86.86 13  A 1 
ATOM 98   C CG2 . ILE A 1 13  ? 4.352   22.363  3.751   1.00 87.09 13  A 1 
ATOM 99   C CD1 . ILE A 1 13  ? 3.494   19.455  3.824   1.00 78.17 13  A 1 
ATOM 100  N N   . ASP A 1 14  ? 7.033   22.127  2.065   1.00 93.51 14  A 1 
ATOM 101  C CA  . ASP A 1 14  ? 7.754   23.025  1.155   1.00 93.91 14  A 1 
ATOM 102  C C   . ASP A 1 14  ? 9.223   22.661  0.885   1.00 94.46 14  A 1 
ATOM 103  O O   . ASP A 1 14  ? 9.810   23.247  -0.022  1.00 91.32 14  A 1 
ATOM 104  C CB  . ASP A 1 14  ? 7.569   24.503  1.535   1.00 92.16 14  A 1 
ATOM 105  C CG  . ASP A 1 14  ? 6.144   25.022  1.324   1.00 88.21 14  A 1 
ATOM 106  O OD1 . ASP A 1 14  ? 5.536   24.708  0.271   1.00 81.24 14  A 1 
ATOM 107  O OD2 . ASP A 1 14  ? 5.662   25.841  2.143   1.00 80.56 14  A 1 
ATOM 108  N N   . TYR A 1 15  ? 9.805   21.665  1.567   1.00 94.76 15  A 1 
ATOM 109  C CA  . TYR A 1 15  ? 11.160  21.197  1.260   1.00 95.28 15  A 1 
ATOM 110  C C   . TYR A 1 15  ? 11.203  20.396  -0.047  1.00 95.31 15  A 1 
ATOM 111  O O   . TYR A 1 15  ? 10.228  19.752  -0.445  1.00 93.33 15  A 1 
ATOM 112  C CB  . TYR A 1 15  ? 11.744  20.385  2.428   1.00 94.76 15  A 1 
ATOM 113  C CG  . TYR A 1 15  ? 12.241  21.231  3.576   1.00 94.34 15  A 1 
ATOM 114  C CD1 . TYR A 1 15  ? 13.630  21.375  3.804   1.00 88.56 15  A 1 
ATOM 115  C CD2 . TYR A 1 15  ? 11.346  21.911  4.420   1.00 88.00 15  A 1 
ATOM 116  C CE1 . TYR A 1 15  ? 14.101  22.171  4.847   1.00 86.68 15  A 1 
ATOM 117  C CE2 . TYR A 1 15  ? 11.810  22.729  5.462   1.00 87.15 15  A 1 
ATOM 118  C CZ  . TYR A 1 15  ? 13.193  22.851  5.673   1.00 89.44 15  A 1 
ATOM 119  O OH  . TYR A 1 15  ? 13.654  23.660  6.691   1.00 88.10 15  A 1 
ATOM 120  N N   . ARG A 1 16  ? 12.363  20.396  -0.718  1.00 95.98 16  A 1 
ATOM 121  C CA  . ARG A 1 16  ? 12.684  19.420  -1.761  1.00 96.23 16  A 1 
ATOM 122  C C   . ARG A 1 16  ? 12.908  18.067  -1.100  1.00 96.49 16  A 1 
ATOM 123  O O   . ARG A 1 16  ? 13.827  17.913  -0.295  1.00 94.45 16  A 1 
ATOM 124  C CB  . ARG A 1 16  ? 13.917  19.865  -2.561  1.00 95.13 16  A 1 
ATOM 125  C CG  . ARG A 1 16  ? 13.641  21.027  -3.525  1.00 89.41 16  A 1 
ATOM 126  C CD  . ARG A 1 16  ? 12.911  20.618  -4.827  1.00 88.38 16  A 1 
ATOM 127  N NE  . ARG A 1 16  ? 13.760  19.762  -5.680  1.00 86.75 16  A 1 
ATOM 128  C CZ  . ARG A 1 16  ? 13.433  19.272  -6.875  1.00 86.71 16  A 1 
ATOM 129  N NH1 . ARG A 1 16  ? 12.273  19.504  -7.433  1.00 76.51 16  A 1 
ATOM 130  N NH2 . ARG A 1 16  ? 14.269  18.551  -7.549  1.00 80.32 16  A 1 
ATOM 131  N N   . MET A 1 17  ? 12.093  17.088  -1.441  1.00 96.58 17  A 1 
ATOM 132  C CA  . MET A 1 17  ? 12.121  15.751  -0.862  1.00 96.94 17  A 1 
ATOM 133  C C   . MET A 1 17  ? 12.465  14.708  -1.915  1.00 97.32 17  A 1 
ATOM 134  O O   . MET A 1 17  ? 11.888  14.701  -3.003  1.00 96.14 17  A 1 
ATOM 135  C CB  . MET A 1 17  ? 10.775  15.433  -0.206  1.00 96.18 17  A 1 
ATOM 136  C CG  . MET A 1 17  ? 10.436  16.351  0.982   1.00 92.84 17  A 1 
ATOM 137  S SD  . MET A 1 17  ? 11.548  16.240  2.412   1.00 91.08 17  A 1 
ATOM 138  C CE  . MET A 1 17  ? 11.192  14.576  3.003   1.00 83.35 17  A 1 
ATOM 139  N N   . ARG A 1 18  ? 13.372  13.782  -1.570  1.00 97.09 18  A 1 
ATOM 140  C CA  . ARG A 1 18  ? 13.683  12.577  -2.336  1.00 96.95 18  A 1 
ATOM 141  C C   . ARG A 1 18  ? 12.814  11.428  -1.830  1.00 97.07 18  A 1 
ATOM 142  O O   . ARG A 1 18  ? 12.976  10.972  -0.705  1.00 95.78 18  A 1 
ATOM 143  C CB  . ARG A 1 18  ? 15.191  12.290  -2.219  1.00 95.87 18  A 1 
ATOM 144  C CG  . ARG A 1 18  ? 15.611  10.996  -2.925  1.00 93.46 18  A 1 
ATOM 145  C CD  . ARG A 1 18  ? 17.109  10.713  -2.701  1.00 91.65 18  A 1 
ATOM 146  N NE  . ARG A 1 18  ? 17.951  11.711  -3.383  1.00 87.11 18  A 1 
ATOM 147  C CZ  . ARG A 1 18  ? 18.545  11.634  -4.564  1.00 85.17 18  A 1 
ATOM 148  N NH1 . ARG A 1 18  ? 18.503  10.555  -5.282  1.00 74.86 18  A 1 
ATOM 149  N NH2 . ARG A 1 18  ? 19.177  12.649  -5.043  1.00 79.69 18  A 1 
ATOM 150  N N   . CYS A 1 19  ? 11.907  10.954  -2.680  1.00 97.25 19  A 1 
ATOM 151  C CA  . CYS A 1 19  ? 10.985  9.859   -2.390  1.00 97.30 19  A 1 
ATOM 152  C C   . CYS A 1 19  ? 11.425  8.607   -3.146  1.00 97.49 19  A 1 
ATOM 153  O O   . CYS A 1 19  ? 11.523  8.635   -4.367  1.00 96.04 19  A 1 
ATOM 154  C CB  . CYS A 1 19  ? 9.568   10.279  -2.790  1.00 96.65 19  A 1 
ATOM 155  S SG  . CYS A 1 19  ? 9.068   11.811  -1.939  1.00 92.99 19  A 1 
ATOM 156  N N   . ILE A 1 20  ? 11.657  7.507   -2.436  1.00 97.15 20  A 1 
ATOM 157  C CA  . ILE A 1 20  ? 11.957  6.204   -3.042  1.00 96.96 20  A 1 
ATOM 158  C C   . ILE A 1 20  ? 10.645  5.426   -3.175  1.00 97.18 20  A 1 
ATOM 159  O O   . ILE A 1 20  ? 9.919   5.253   -2.195  1.00 96.23 20  A 1 
ATOM 160  C CB  . ILE A 1 20  ? 13.025  5.432   -2.243  1.00 96.11 20  A 1 
ATOM 161  C CG1 . ILE A 1 20  ? 14.313  6.278   -2.096  1.00 92.58 20  A 1 
ATOM 162  C CG2 . ILE A 1 20  ? 13.327  4.081   -2.924  1.00 91.37 20  A 1 
ATOM 163  C CD1 . ILE A 1 20  ? 15.414  5.631   -1.235  1.00 78.64 20  A 1 
ATOM 164  N N   . LEU A 1 21  ? 10.358  4.951   -4.386  1.00 97.18 21  A 1 
ATOM 165  C CA  . LEU A 1 21  ? 9.184   4.147   -4.706  1.00 97.20 21  A 1 
ATOM 166  C C   . LEU A 1 21  ? 9.486   2.649   -4.582  1.00 96.73 21  A 1 
ATOM 167  O O   . LEU A 1 21  ? 10.644  2.225   -4.596  1.00 94.94 21  A 1 
ATOM 168  C CB  . LEU A 1 21  ? 8.670   4.498   -6.117  1.00 97.03 21  A 1 
ATOM 169  C CG  . LEU A 1 21  ? 7.844   5.804   -6.212  1.00 95.22 21  A 1 
ATOM 170  C CD1 . LEU A 1 21  ? 8.675   7.063   -6.010  1.00 89.12 21  A 1 
ATOM 171  C CD2 . LEU A 1 21  ? 7.188   5.883   -7.592  1.00 88.19 21  A 1 
ATOM 172  N N   . GLN A 1 22  ? 8.430   1.823   -4.502  1.00 96.23 22  A 1 
ATOM 173  C CA  . GLN A 1 22  ? 8.560   0.371   -4.392  1.00 95.45 22  A 1 
ATOM 174  C C   . GLN A 1 22  ? 9.250   -0.275  -5.609  1.00 94.78 22  A 1 
ATOM 175  O O   . GLN A 1 22  ? 9.916   -1.295  -5.454  1.00 90.20 22  A 1 
ATOM 176  C CB  . GLN A 1 22  ? 7.179   -0.271  -4.207  1.00 93.82 22  A 1 
ATOM 177  C CG  . GLN A 1 22  ? 6.599   -0.008  -2.808  1.00 87.18 22  A 1 
ATOM 178  C CD  . GLN A 1 22  ? 5.321   -0.804  -2.526  1.00 84.98 22  A 1 
ATOM 179  O OE1 . GLN A 1 22  ? 4.805   -1.526  -3.348  1.00 75.93 22  A 1 
ATOM 180  N NE2 . GLN A 1 22  ? 4.787   -0.705  -1.330  1.00 72.43 22  A 1 
ATOM 181  N N   . ASP A 1 23  ? 9.114   0.303   -6.789  1.00 94.96 23  A 1 
ATOM 182  C CA  . ASP A 1 23  ? 9.773   -0.166  -8.015  1.00 94.16 23  A 1 
ATOM 183  C C   . ASP A 1 23  ? 11.232  0.301   -8.155  1.00 93.80 23  A 1 
ATOM 184  O O   . ASP A 1 23  ? 11.891  0.005   -9.151  1.00 89.03 23  A 1 
ATOM 185  C CB  . ASP A 1 23  ? 8.911   0.198   -9.232  1.00 91.97 23  A 1 
ATOM 186  C CG  . ASP A 1 23  ? 8.723   1.708   -9.444  1.00 89.95 23  A 1 
ATOM 187  O OD1 . ASP A 1 23  ? 9.371   2.517   -8.756  1.00 82.85 23  A 1 
ATOM 188  O OD2 . ASP A 1 23  ? 7.888   2.049   -10.306 1.00 84.50 23  A 1 
ATOM 189  N N   . GLY A 1 24  ? 11.746  1.008   -7.154  1.00 93.69 24  A 1 
ATOM 190  C CA  . GLY A 1 24  ? 13.116  1.521   -7.125  1.00 93.08 24  A 1 
ATOM 191  C C   . GLY A 1 24  ? 13.316  2.867   -7.817  1.00 93.72 24  A 1 
ATOM 192  O O   . GLY A 1 24  ? 14.432  3.400   -7.766  1.00 90.47 24  A 1 
ATOM 193  N N   . ARG A 1 25  ? 12.286  3.449   -8.422  1.00 95.25 25  A 1 
ATOM 194  C CA  . ARG A 1 25  ? 12.358  4.820   -8.944  1.00 95.41 25  A 1 
ATOM 195  C C   . ARG A 1 25  ? 12.479  5.826   -7.807  1.00 95.98 25  A 1 
ATOM 196  O O   . ARG A 1 25  ? 12.055  5.575   -6.678  1.00 94.62 25  A 1 
ATOM 197  C CB  . ARG A 1 25  ? 11.154  5.140   -9.836  1.00 94.01 25  A 1 
ATOM 198  C CG  . ARG A 1 25  ? 11.229  4.348   -11.152 1.00 89.69 25  A 1 
ATOM 199  C CD  . ARG A 1 25  ? 10.166  4.820   -12.134 1.00 89.16 25  A 1 
ATOM 200  N NE  . ARG A 1 25  ? 8.845   4.299   -11.777 1.00 86.24 25  A 1 
ATOM 201  C CZ  . ARG A 1 25  ? 7.714   4.555   -12.406 1.00 87.74 25  A 1 
ATOM 202  N NH1 . ARG A 1 25  ? 7.622   5.414   -13.386 1.00 79.32 25  A 1 
ATOM 203  N NH2 . ARG A 1 25  ? 6.645   3.923   -12.085 1.00 79.93 25  A 1 
ATOM 204  N N   . ILE A 1 26  ? 13.062  6.973   -8.127  1.00 96.65 26  A 1 
ATOM 205  C CA  . ILE A 1 26  ? 13.242  8.069   -7.191  1.00 96.83 26  A 1 
ATOM 206  C C   . ILE A 1 26  ? 12.493  9.278   -7.728  1.00 97.27 26  A 1 
ATOM 207  O O   . ILE A 1 26  ? 12.729  9.701   -8.853  1.00 96.17 26  A 1 
ATOM 208  C CB  . ILE A 1 26  ? 14.744  8.367   -6.968  1.00 95.58 26  A 1 
ATOM 209  C CG1 . ILE A 1 26  ? 15.469  7.117   -6.416  1.00 92.58 26  A 1 
ATOM 210  C CG2 . ILE A 1 26  ? 14.889  9.557   -6.005  1.00 91.75 26  A 1 
ATOM 211  C CD1 . ILE A 1 26  ? 16.993  7.277   -6.305  1.00 81.58 26  A 1 
ATOM 212  N N   . PHE A 1 27  ? 11.614  9.855   -6.913  1.00 97.29 27  A 1 
ATOM 213  C CA  . PHE A 1 27  ? 10.964  11.127  -7.201  1.00 97.67 27  A 1 
ATOM 214  C C   . PHE A 1 27  ? 11.593  12.214  -6.337  1.00 97.55 27  A 1 
ATOM 215  O O   . PHE A 1 27  ? 11.668  12.062  -5.121  1.00 95.79 27  A 1 
ATOM 216  C CB  . PHE A 1 27  ? 9.449   11.019  -6.981  1.00 97.33 27  A 1 
ATOM 217  C CG  . PHE A 1 27  ? 8.657   10.306  -8.064  1.00 97.35 27  A 1 
ATOM 218  C CD1 . PHE A 1 27  ? 9.264   9.582   -9.094  1.00 94.31 27  A 1 
ATOM 219  C CD2 . PHE A 1 27  ? 7.249   10.395  -8.033  1.00 93.98 27  A 1 
ATOM 220  C CE1 . PHE A 1 27  ? 8.499   8.952   -10.096 1.00 92.91 27  A 1 
ATOM 221  C CE2 . PHE A 1 27  ? 6.478   9.772   -9.023  1.00 93.06 27  A 1 
ATOM 222  C CZ  . PHE A 1 27  ? 7.098   9.049   -10.057 1.00 94.60 27  A 1 
ATOM 223  N N   . ILE A 1 28  ? 12.027  13.296  -6.960  1.00 97.43 28  A 1 
ATOM 224  C CA  . ILE A 1 28  ? 12.533  14.473  -6.259  1.00 97.55 28  A 1 
ATOM 225  C C   . ILE A 1 28  ? 11.618  15.646  -6.588  1.00 97.53 28  A 1 
ATOM 226  O O   . ILE A 1 28  ? 11.572  16.085  -7.730  1.00 96.18 28  A 1 
ATOM 227  C CB  . ILE A 1 28  ? 14.000  14.770  -6.597  1.00 96.84 28  A 1 
ATOM 228  C CG1 . ILE A 1 28  ? 14.877  13.531  -6.317  1.00 94.40 28  A 1 
ATOM 229  C CG2 . ILE A 1 28  ? 14.470  15.977  -5.777  1.00 94.83 28  A 1 
ATOM 230  C CD1 . ILE A 1 28  ? 16.367  13.735  -6.630  1.00 87.79 28  A 1 
ATOM 231  N N   . GLY A 1 29  ? 10.899  16.155  -5.585  1.00 96.51 29  A 1 
ATOM 232  C CA  . GLY A 1 29  ? 9.949   17.244  -5.787  1.00 96.62 29  A 1 
ATOM 233  C C   . GLY A 1 29  ? 9.730   18.069  -4.533  1.00 96.79 29  A 1 
ATOM 234  O O   . GLY A 1 29  ? 10.085  17.648  -3.423  1.00 95.18 29  A 1 
ATOM 235  N N   . THR A 1 30  ? 9.130   19.239  -4.681  1.00 96.28 30  A 1 
ATOM 236  C CA  . THR A 1 30  ? 8.779   20.098  -3.554  1.00 96.25 30  A 1 
ATOM 237  C C   . THR A 1 30  ? 7.553   19.541  -2.850  1.00 96.11 30  A 1 
ATOM 238  O O   . THR A 1 30  ? 6.472   19.476  -3.425  1.00 94.80 30  A 1 
ATOM 239  C CB  . THR A 1 30  ? 8.529   21.540  -4.007  1.00 95.45 30  A 1 
ATOM 240  O OG1 . THR A 1 30  ? 9.640   22.014  -4.739  1.00 88.49 30  A 1 
ATOM 241  C CG2 . THR A 1 30  ? 8.353   22.475  -2.812  1.00 85.39 30  A 1 
ATOM 242  N N   . PHE A 1 31  ? 7.720   19.136  -1.587  1.00 95.68 31  A 1 
ATOM 243  C CA  . PHE A 1 31  ? 6.679   18.472  -0.817  1.00 95.52 31  A 1 
ATOM 244  C C   . PHE A 1 31  ? 5.604   19.465  -0.364  1.00 95.39 31  A 1 
ATOM 245  O O   . PHE A 1 31  ? 5.826   20.270  0.537   1.00 93.42 31  A 1 
ATOM 246  C CB  . PHE A 1 31  ? 7.336   17.741  0.356   1.00 95.09 31  A 1 
ATOM 247  C CG  . PHE A 1 31  ? 6.372   17.007  1.265   1.00 95.72 31  A 1 
ATOM 248  C CD1 . PHE A 1 31  ? 6.544   17.086  2.661   1.00 92.98 31  A 1 
ATOM 249  C CD2 . PHE A 1 31  ? 5.342   16.222  0.745   1.00 93.08 31  A 1 
ATOM 250  C CE1 . PHE A 1 31  ? 5.701   16.364  3.519   1.00 92.53 31  A 1 
ATOM 251  C CE2 . PHE A 1 31  ? 4.489   15.510  1.589   1.00 92.52 31  A 1 
ATOM 252  C CZ  . PHE A 1 31  ? 4.673   15.571  2.981   1.00 93.87 31  A 1 
ATOM 253  N N   . LYS A 1 32  ? 4.406   19.409  -0.982  1.00 95.54 32  A 1 
ATOM 254  C CA  . LYS A 1 32  ? 3.323   20.373  -0.741  1.00 95.21 32  A 1 
ATOM 255  C C   . LYS A 1 32  ? 2.233   19.882  0.201   1.00 95.07 32  A 1 
ATOM 256  O O   . LYS A 1 32  ? 1.688   20.662  0.978   1.00 92.79 32  A 1 
ATOM 257  C CB  . LYS A 1 32  ? 2.729   20.817  -2.084  1.00 94.53 32  A 1 
ATOM 258  C CG  . LYS A 1 32  ? 3.669   21.685  -2.933  1.00 91.53 32  A 1 
ATOM 259  C CD  . LYS A 1 32  ? 3.981   23.014  -2.249  1.00 88.73 32  A 1 
ATOM 260  C CE  . LYS A 1 32  ? 4.802   23.936  -3.148  1.00 84.67 32  A 1 
ATOM 261  N NZ  . LYS A 1 32  ? 5.196   25.176  -2.436  1.00 78.30 32  A 1 
ATOM 262  N N   . ALA A 1 33  ? 1.883   18.601  0.127   1.00 94.94 33  A 1 
ATOM 263  C CA  . ALA A 1 33  ? 0.831   18.042  0.960   1.00 95.10 33  A 1 
ATOM 264  C C   . ALA A 1 33  ? 0.977   16.530  1.146   1.00 95.42 33  A 1 
ATOM 265  O O   . ALA A 1 33  ? 1.620   15.840  0.356   1.00 94.28 33  A 1 
ATOM 266  C CB  . ALA A 1 33  ? -0.529  18.380  0.346   1.00 94.12 33  A 1 
ATOM 267  N N   . PHE A 1 34  ? 0.326   16.023  2.184   1.00 95.50 34  A 1 
ATOM 268  C CA  . PHE A 1 34  ? 0.205   14.596  2.472   1.00 95.49 34  A 1 
ATOM 269  C C   . PHE A 1 34  ? -1.110  14.299  3.188   1.00 95.29 34  A 1 
ATOM 270  O O   . PHE A 1 34  ? -1.790  15.204  3.687   1.00 93.64 34  A 1 
ATOM 271  C CB  . PHE A 1 34  ? 1.402   14.121  3.311   1.00 94.73 34  A 1 
ATOM 272  C CG  . PHE A 1 34  ? 1.412   14.629  4.734   1.00 95.09 34  A 1 
ATOM 273  C CD1 . PHE A 1 34  ? 1.851   15.941  5.017   1.00 93.37 34  A 1 
ATOM 274  C CD2 . PHE A 1 34  ? 0.971   13.819  5.784   1.00 92.88 34  A 1 
ATOM 275  C CE1 . PHE A 1 34  ? 1.839   16.426  6.330   1.00 91.79 34  A 1 
ATOM 276  C CE2 . PHE A 1 34  ? 0.953   14.294  7.103   1.00 92.22 34  A 1 
ATOM 277  C CZ  . PHE A 1 34  ? 1.386   15.603  7.377   1.00 92.10 34  A 1 
ATOM 278  N N   . ASP A 1 35  ? -1.472  13.021  3.279   1.00 95.05 35  A 1 
ATOM 279  C CA  . ASP A 1 35  ? -2.622  12.558  4.049   1.00 94.87 35  A 1 
ATOM 280  C C   . ASP A 1 35  ? -2.270  11.383  4.987   1.00 94.70 35  A 1 
ATOM 281  O O   . ASP A 1 35  ? -1.113  10.972  5.131   1.00 92.83 35  A 1 
ATOM 282  C CB  . ASP A 1 35  ? -3.796  12.261  3.090   1.00 93.60 35  A 1 
ATOM 283  C CG  . ASP A 1 35  ? -3.636  11.005  2.238   1.00 93.62 35  A 1 
ATOM 284  O OD1 . ASP A 1 35  ? -2.703  10.206  2.472   1.00 89.44 35  A 1 
ATOM 285  O OD2 . ASP A 1 35  ? -4.498  10.785  1.368   1.00 89.43 35  A 1 
ATOM 286  N N   . LYS A 1 36  ? -3.301  10.822  5.642   1.00 94.65 36  A 1 
ATOM 287  C CA  . LYS A 1 36  ? -3.161  9.670   6.541   1.00 94.22 36  A 1 
ATOM 288  C C   . LYS A 1 36  ? -2.636  8.395   5.865   1.00 94.50 36  A 1 
ATOM 289  O O   . LYS A 1 36  ? -2.116  7.524   6.549   1.00 92.08 36  A 1 
ATOM 290  C CB  . LYS A 1 36  ? -4.506  9.400   7.253   1.00 92.16 36  A 1 
ATOM 291  C CG  . LYS A 1 36  ? -5.595  8.919   6.277   1.00 83.56 36  A 1 
ATOM 292  C CD  . LYS A 1 36  ? -6.921  8.616   6.960   1.00 80.07 36  A 1 
ATOM 293  C CE  . LYS A 1 36  ? -7.896  8.143   5.868   1.00 68.89 36  A 1 
ATOM 294  N NZ  . LYS A 1 36  ? -9.224  7.753   6.369   1.00 60.25 36  A 1 
ATOM 295  N N   . HIS A 1 37  ? -2.805  8.282   4.539   1.00 95.30 37  A 1 
ATOM 296  C CA  . HIS A 1 37  ? -2.336  7.156   3.735   1.00 95.39 37  A 1 
ATOM 297  C C   . HIS A 1 37  ? -0.920  7.382   3.183   1.00 95.60 37  A 1 
ATOM 298  O O   . HIS A 1 37  ? -0.371  6.490   2.544   1.00 93.07 37  A 1 
ATOM 299  C CB  . HIS A 1 37  ? -3.357  6.875   2.628   1.00 94.34 37  A 1 
ATOM 300  C CG  . HIS A 1 37  ? -4.698  6.467   3.177   1.00 93.38 37  A 1 
ATOM 301  N ND1 . HIS A 1 37  ? -4.977  5.276   3.826   1.00 81.92 37  A 1 
ATOM 302  C CD2 . HIS A 1 37  ? -5.872  7.187   3.172   1.00 81.92 37  A 1 
ATOM 303  C CE1 . HIS A 1 37  ? -6.280  5.274   4.152   1.00 83.03 37  A 1 
ATOM 304  N NE2 . HIS A 1 37  ? -6.850  6.432   3.791   1.00 85.19 37  A 1 
ATOM 305  N N   . MET A 1 38  ? -0.318  8.530   3.465   1.00 95.47 38  A 1 
ATOM 306  C CA  . MET A 1 38  ? 0.933   8.988   2.868   1.00 96.08 38  A 1 
ATOM 307  C C   . MET A 1 38  ? 0.840   9.173   1.352   1.00 96.87 38  A 1 
ATOM 308  O O   . MET A 1 38  ? 1.851   9.043   0.666   1.00 95.42 38  A 1 
ATOM 309  C CB  . MET A 1 38  ? 2.121   8.087   3.280   1.00 94.82 38  A 1 
ATOM 310  C CG  . MET A 1 38  ? 2.371   8.015   4.781   1.00 89.48 38  A 1 
ATOM 311  S SD  . MET A 1 38  ? 3.131   9.485   5.505   1.00 84.41 38  A 1 
ATOM 312  C CE  . MET A 1 38  ? 4.741   9.448   4.694   1.00 73.66 38  A 1 
ATOM 313  N N   . ASN A 1 39  ? -0.338  9.487   0.816   1.00 96.61 39  A 1 
ATOM 314  C CA  . ASN A 1 39  ? -0.407  10.087  -0.511  1.00 96.80 39  A 1 
ATOM 315  C C   . ASN A 1 39  ? 0.290   11.446  -0.446  1.00 96.60 39  A 1 
ATOM 316  O O   . ASN A 1 39  ? 0.122   12.175  0.530   1.00 95.85 39  A 1 
ATOM 317  C CB  . ASN A 1 39  ? -1.869  10.241  -0.974  1.00 96.85 39  A 1 
ATOM 318  C CG  . ASN A 1 39  ? -2.649  8.935   -0.995  1.00 96.37 39  A 1 
ATOM 319  O OD1 . ASN A 1 39  ? -2.178  7.895   -1.405  1.00 91.73 39  A 1 
ATOM 320  N ND2 . ASN A 1 39  ? -3.883  8.969   -0.532  1.00 91.67 39  A 1 
ATOM 321  N N   . LEU A 1 40  ? 1.088   11.768  -1.462  1.00 96.93 40  A 1 
ATOM 322  C CA  . LEU A 1 40  ? 1.914   12.970  -1.470  1.00 97.05 40  A 1 
ATOM 323  C C   . LEU A 1 40  ? 1.546   13.852  -2.656  1.00 97.30 40  A 1 
ATOM 324  O O   . LEU A 1 40  ? 1.285   13.338  -3.736  1.00 96.31 40  A 1 
ATOM 325  C CB  . LEU A 1 40  ? 3.404   12.609  -1.542  1.00 96.11 40  A 1 
ATOM 326  C CG  . LEU A 1 40  ? 3.915   11.572  -0.529  1.00 94.22 40  A 1 
ATOM 327  C CD1 . LEU A 1 40  ? 5.405   11.350  -0.752  1.00 91.53 40  A 1 
ATOM 328  C CD2 . LEU A 1 40  ? 3.698   12.007  0.919   1.00 91.43 40  A 1 
ATOM 329  N N   . ILE A 1 41  ? 1.616   15.154  -2.466  1.00 96.97 41  A 1 
ATOM 330  C CA  . ILE A 1 41  ? 1.689   16.122  -3.564  1.00 96.96 41  A 1 
ATOM 331  C C   . ILE A 1 41  ? 3.121   16.637  -3.643  1.00 96.99 41  A 1 
ATOM 332  O O   . ILE A 1 41  ? 3.632   17.230  -2.691  1.00 95.91 41  A 1 
ATOM 333  C CB  . ILE A 1 41  ? 0.674   17.266  -3.398  1.00 96.35 41  A 1 
ATOM 334  C CG1 . ILE A 1 41  ? -0.784  16.758  -3.352  1.00 93.12 41  A 1 
ATOM 335  C CG2 . ILE A 1 41  ? 0.838   18.291  -4.522  1.00 93.98 41  A 1 
ATOM 336  C CD1 . ILE A 1 41  ? -1.295  16.117  -4.647  1.00 87.97 41  A 1 
ATOM 337  N N   . LEU A 1 42  ? 3.754   16.419  -4.798  1.00 97.03 42  A 1 
ATOM 338  C CA  . LEU A 1 42  ? 5.090   16.882  -5.127  1.00 96.92 42  A 1 
ATOM 339  C C   . LEU A 1 42  ? 4.997   17.862  -6.299  1.00 96.79 42  A 1 
ATOM 340  O O   . LEU A 1 42  ? 4.535   17.494  -7.369  1.00 95.55 42  A 1 
ATOM 341  C CB  . LEU A 1 42  ? 5.991   15.681  -5.473  1.00 96.75 42  A 1 
ATOM 342  C CG  . LEU A 1 42  ? 6.152   14.627  -4.361  1.00 96.13 42  A 1 
ATOM 343  C CD1 . LEU A 1 42  ? 6.976   13.448  -4.883  1.00 94.11 42  A 1 
ATOM 344  C CD2 . LEU A 1 42  ? 6.853   15.189  -3.128  1.00 93.29 42  A 1 
ATOM 345  N N   . CYS A 1 43  ? 5.428   19.090  -6.085  1.00 96.49 43  A 1 
ATOM 346  C CA  . CYS A 1 43  ? 5.524   20.106  -7.127  1.00 96.12 43  A 1 
ATOM 347  C C   . CYS A 1 43  ? 6.913   20.073  -7.784  1.00 96.46 43  A 1 
ATOM 348  O O   . CYS A 1 43  ? 7.883   19.715  -7.116  1.00 94.52 43  A 1 
ATOM 349  C CB  . CYS A 1 43  ? 5.212   21.465  -6.497  1.00 93.83 43  A 1 
ATOM 350  S SG  . CYS A 1 43  ? 4.963   22.742  -7.767  1.00 83.42 43  A 1 
ATOM 351  N N   . ASP A 1 44  ? 7.011   20.455  -9.052  1.00 96.09 44  A 1 
ATOM 352  C CA  . ASP A 1 44  ? 8.252   20.462  -9.835  1.00 96.16 44  A 1 
ATOM 353  C C   . ASP A 1 44  ? 9.037   19.153  -9.659  1.00 96.30 44  A 1 
ATOM 354  O O   . ASP A 1 44  ? 10.205  19.118  -9.266  1.00 93.11 44  A 1 
ATOM 355  C CB  . ASP A 1 44  ? 9.061   21.737  -9.539  1.00 94.81 44  A 1 
ATOM 356  C CG  . ASP A 1 44  ? 8.235   23.013  -9.734  1.00 89.15 44  A 1 
ATOM 357  O OD1 . ASP A 1 44  ? 7.421   23.073  -10.685 1.00 82.12 44  A 1 
ATOM 358  O OD2 . ASP A 1 44  ? 8.374   23.921  -8.888  1.00 80.99 44  A 1 
ATOM 359  N N   . CYS A 1 45  ? 8.315   18.037  -9.852  1.00 96.47 45  A 1 
ATOM 360  C CA  . CYS A 1 45  ? 8.825   16.704  -9.585  1.00 96.82 45  A 1 
ATOM 361  C C   . CYS A 1 45  ? 9.619   16.173  -10.771 1.00 97.14 45  A 1 
ATOM 362  O O   . CYS A 1 45  ? 9.143   16.144  -11.903 1.00 95.34 45  A 1 
ATOM 363  C CB  . CYS A 1 45  ? 7.662   15.783  -9.201  1.00 95.82 45  A 1 
ATOM 364  S SG  . CYS A 1 45  ? 8.287   14.198  -8.569  1.00 93.04 45  A 1 
ATOM 365  N N   . ASP A 1 46  ? 10.812  15.672  -10.469 1.00 97.11 46  A 1 
ATOM 366  C CA  . ASP A 1 46  ? 11.652  14.939  -11.391 1.00 97.17 46  A 1 
ATOM 367  C C   . ASP A 1 46  ? 11.656  13.446  -11.024 1.00 97.31 46  A 1 
ATOM 368  O O   . ASP A 1 46  ? 11.807  13.095  -9.851  1.00 95.73 46  A 1 
ATOM 369  C CB  . ASP A 1 46  ? 13.075  15.503  -11.349 1.00 95.86 46  A 1 
ATOM 370  C CG  . ASP A 1 46  ? 13.236  16.938  -11.859 1.00 92.65 46  A 1 
ATOM 371  O OD1 . ASP A 1 46  ? 12.596  17.311  -12.856 1.00 87.03 46  A 1 
ATOM 372  O OD2 . ASP A 1 46  ? 14.157  17.627  -11.369 1.00 85.85 46  A 1 
ATOM 373  N N   . GLU A 1 47  ? 11.522  12.582  -12.012 1.00 96.75 47  A 1 
ATOM 374  C CA  . GLU A 1 47  ? 11.736  11.145  -11.883 1.00 96.82 47  A 1 
ATOM 375  C C   . GLU A 1 47  ? 13.180  10.803  -12.244 1.00 96.85 47  A 1 
ATOM 376  O O   . GLU A 1 47  ? 13.681  11.187  -13.298 1.00 94.91 47  A 1 
ATOM 377  C CB  . GLU A 1 47  ? 10.746  10.389  -12.779 1.00 94.97 47  A 1 
ATOM 378  C CG  . GLU A 1 47  ? 10.929  8.862   -12.745 1.00 90.76 47  A 1 
ATOM 379  C CD  . GLU A 1 47  ? 9.971   8.119   -13.686 1.00 89.43 47  A 1 
ATOM 380  O OE1 . GLU A 1 47  ? 10.375  7.086   -14.271 1.00 83.04 47  A 1 
ATOM 381  O OE2 . GLU A 1 47  ? 8.796   8.512   -13.819 1.00 82.74 47  A 1 
ATOM 382  N N   . PHE A 1 48  ? 13.831  10.005  -11.394 1.00 96.18 48  A 1 
ATOM 383  C CA  . PHE A 1 48  ? 15.124  9.400   -11.654 1.00 95.82 48  A 1 
ATOM 384  C C   . PHE A 1 48  ? 14.985  7.884   -11.614 1.00 95.27 48  A 1 
ATOM 385  O O   . PHE A 1 48  ? 14.520  7.307   -10.631 1.00 91.73 48  A 1 
ATOM 386  C CB  . PHE A 1 48  ? 16.160  9.892   -10.645 1.00 94.75 48  A 1 
ATOM 387  C CG  . PHE A 1 48  ? 16.428  11.381  -10.726 1.00 93.40 48  A 1 
ATOM 388  C CD1 . PHE A 1 48  ? 17.492  11.870  -11.505 1.00 87.98 48  A 1 
ATOM 389  C CD2 . PHE A 1 48  ? 15.614  12.283  -10.033 1.00 86.37 48  A 1 
ATOM 390  C CE1 . PHE A 1 48  ? 17.746  13.246  -11.574 1.00 85.22 48  A 1 
ATOM 391  C CE2 . PHE A 1 48  ? 15.857  13.671  -10.102 1.00 84.82 48  A 1 
ATOM 392  C CZ  . PHE A 1 48  ? 16.930  14.147  -10.873 1.00 87.41 48  A 1 
ATOM 393  N N   . ARG A 1 49  ? 15.428  7.209   -12.676 1.00 93.10 49  A 1 
ATOM 394  C CA  . ARG A 1 49  ? 15.485  5.756   -12.751 1.00 91.68 49  A 1 
ATOM 395  C C   . ARG A 1 49  ? 16.880  5.291   -13.110 1.00 91.76 49  A 1 
ATOM 396  O O   . ARG A 1 49  ? 17.495  5.805   -14.036 1.00 87.65 49  A 1 
ATOM 397  C CB  . ARG A 1 49  ? 14.394  5.220   -13.688 1.00 87.32 49  A 1 
ATOM 398  C CG  . ARG A 1 49  ? 14.546  5.673   -15.156 1.00 76.99 49  A 1 
ATOM 399  C CD  . ARG A 1 49  ? 13.396  5.113   -16.001 1.00 75.31 49  A 1 
ATOM 400  N NE  . ARG A 1 49  ? 13.503  5.514   -17.422 1.00 69.38 49  A 1 
ATOM 401  C CZ  . ARG A 1 49  ? 12.693  5.165   -18.397 1.00 65.71 49  A 1 
ATOM 402  N NH1 . ARG A 1 49  ? 11.686  4.383   -18.205 1.00 60.03 49  A 1 
ATOM 403  N NH2 . ARG A 1 49  ? 12.883  5.614   -19.606 1.00 57.74 49  A 1 
ATOM 404  N N   . LYS A 1 50  ? 17.373  4.257   -12.400 1.00 87.18 50  A 1 
ATOM 405  C CA  . LYS A 1 50  ? 18.651  3.620   -12.717 1.00 86.09 50  A 1 
ATOM 406  C C   . LYS A 1 50  ? 18.392  2.431   -13.631 1.00 85.50 50  A 1 
ATOM 407  O O   . LYS A 1 50  ? 17.761  1.457   -13.236 1.00 78.36 50  A 1 
ATOM 408  C CB  . LYS A 1 50  ? 19.414  3.258   -11.444 1.00 81.22 50  A 1 
ATOM 409  C CG  . LYS A 1 50  ? 19.880  4.534   -10.720 1.00 74.40 50  A 1 
ATOM 410  C CD  . LYS A 1 50  ? 20.916  4.267   -9.623  1.00 67.88 50  A 1 
ATOM 411  C CE  . LYS A 1 50  ? 21.349  5.622   -9.056  1.00 61.30 50  A 1 
ATOM 412  N NZ  . LYS A 1 50  ? 22.549  5.574   -8.188  1.00 53.62 50  A 1 
ATOM 413  N N   . ILE A 1 51  ? 18.879  2.522   -14.866 1.00 84.11 51  A 1 
ATOM 414  C CA  . ILE A 1 51  ? 18.762  1.468   -15.867 1.00 83.50 51  A 1 
ATOM 415  C C   . ILE A 1 51  ? 20.033  0.626   -15.793 1.00 83.59 51  A 1 
ATOM 416  O O   . ILE A 1 51  ? 21.123  1.103   -16.114 1.00 76.05 51  A 1 
ATOM 417  C CB  . ILE A 1 51  ? 18.514  2.043   -17.267 1.00 79.60 51  A 1 
ATOM 418  C CG1 . ILE A 1 51  ? 17.271  2.966   -17.276 1.00 72.96 51  A 1 
ATOM 419  C CG2 . ILE A 1 51  ? 18.324  0.887   -18.264 1.00 69.12 51  A 1 
ATOM 420  C CD1 . ILE A 1 51  ? 17.024  3.667   -18.620 1.00 63.75 51  A 1 
ATOM 421  N N   . LYS A 1 52  ? 19.895  -0.643  -15.378 1.00 79.99 52  A 1 
ATOM 422  C CA  . LYS A 1 52  ? 21.011  -1.578  -15.446 1.00 80.26 52  A 1 
ATOM 423  C C   . LYS A 1 52  ? 21.334  -1.871  -16.911 1.00 81.16 52  A 1 
ATOM 424  O O   . LYS A 1 52  ? 20.436  -2.281  -17.646 1.00 74.98 52  A 1 
ATOM 425  C CB  . LYS A 1 52  ? 20.721  -2.883  -14.683 1.00 74.09 52  A 1 
ATOM 426  C CG  . LYS A 1 52  ? 20.843  -2.660  -13.175 1.00 66.47 52  A 1 
ATOM 427  C CD  . LYS A 1 52  ? 20.703  -3.981  -12.429 1.00 60.77 52  A 1 
ATOM 428  C CE  . LYS A 1 52  ? 20.913  -3.751  -10.932 1.00 55.70 52  A 1 
ATOM 429  N NZ  . LYS A 1 52  ? 20.850  -5.009  -10.163 1.00 49.40 52  A 1 
ATOM 430  N N   . PRO A 1 53  ? 22.594  -1.709  -17.338 1.00 79.93 53  A 1 
ATOM 431  C CA  . PRO A 1 53  ? 22.984  -2.080  -18.685 1.00 79.32 53  A 1 
ATOM 432  C C   . PRO A 1 53  ? 22.821  -3.595  -18.869 1.00 80.48 53  A 1 
ATOM 433  O O   . PRO A 1 53  ? 23.149  -4.382  -17.988 1.00 74.82 53  A 1 
ATOM 434  C CB  . PRO A 1 53  ? 24.434  -1.611  -18.824 1.00 74.29 53  A 1 
ATOM 435  C CG  . PRO A 1 53  ? 24.967  -1.655  -17.402 1.00 70.50 53  A 1 
ATOM 436  C CD  . PRO A 1 53  ? 23.759  -1.287  -16.558 1.00 73.11 53  A 1 
ATOM 437  N N   . LYS A 1 54  ? 22.349  -4.006  -20.051 1.00 74.76 54  A 1 
ATOM 438  C CA  . LYS A 1 54  ? 22.291  -5.439  -20.403 1.00 75.52 54  A 1 
ATOM 439  C C   . LYS A 1 54  ? 23.687  -6.062  -20.455 1.00 76.40 54  A 1 
ATOM 440  O O   . LYS A 1 54  ? 23.854  -7.224  -20.095 1.00 69.52 54  A 1 
ATOM 441  C CB  . LYS A 1 54  ? 21.602  -5.648  -21.761 1.00 70.62 54  A 1 
ATOM 442  C CG  . LYS A 1 54  ? 20.070  -5.600  -21.702 1.00 65.29 54  A 1 
ATOM 443  C CD  . LYS A 1 54  ? 19.477  -5.963  -23.071 1.00 59.55 54  A 1 
ATOM 444  C CE  . LYS A 1 54  ? 17.945  -6.025  -23.027 1.00 54.68 54  A 1 
ATOM 445  N NZ  . LYS A 1 54  ? 17.351  -6.375  -24.357 1.00 49.02 54  A 1 
ATOM 446  N N   . ASN A 1 55  ? 24.668  -5.302  -20.918 1.00 76.13 55  A 1 
ATOM 447  C CA  . ASN A 1 55  ? 26.037  -5.774  -21.074 1.00 77.79 55  A 1 
ATOM 448  C C   . ASN A 1 55  ? 26.908  -5.306  -19.898 1.00 78.40 55  A 1 
ATOM 449  O O   . ASN A 1 55  ? 26.942  -4.120  -19.590 1.00 71.63 55  A 1 
ATOM 450  C CB  . ASN A 1 55  ? 26.555  -5.350  -22.457 1.00 70.85 55  A 1 
ATOM 451  C CG  . ASN A 1 55  ? 27.608  -6.307  -22.995 1.00 64.57 55  A 1 
ATOM 452  O OD1 . ASN A 1 55  ? 27.984  -7.280  -22.370 1.00 55.38 55  A 1 
ATOM 453  N ND2 . ASN A 1 55  ? 28.087  -6.063  -24.198 1.00 58.15 55  A 1 
ATOM 454  N N   . SER A 1 56  ? 27.630  -6.216  -19.263 1.00 72.55 56  A 1 
ATOM 455  C CA  . SER A 1 56  ? 28.333  -5.984  -17.991 1.00 71.45 56  A 1 
ATOM 456  C C   . SER A 1 56  ? 29.381  -4.869  -18.006 1.00 72.39 56  A 1 
ATOM 457  O O   . SER A 1 56  ? 29.766  -4.398  -16.940 1.00 65.83 56  A 1 
ATOM 458  C CB  . SER A 1 56  ? 29.023  -7.281  -17.545 1.00 64.92 56  A 1 
ATOM 459  O OG  . SER A 1 56  ? 29.981  -7.687  -18.503 1.00 57.74 56  A 1 
ATOM 460  N N   . LYS A 1 57  ? 29.867  -4.486  -19.167 1.00 71.55 57  A 1 
ATOM 461  C CA  . LYS A 1 57  ? 30.916  -3.465  -19.320 1.00 71.90 57  A 1 
ATOM 462  C C   . LYS A 1 57  ? 30.401  -2.024  -19.273 1.00 73.17 57  A 1 
ATOM 463  O O   . LYS A 1 57  ? 31.198  -1.122  -19.050 1.00 67.22 57  A 1 
ATOM 464  C CB  . LYS A 1 57  ? 31.700  -3.681  -20.627 1.00 65.91 57  A 1 
ATOM 465  C CG  . LYS A 1 57  ? 32.657  -4.874  -20.588 1.00 60.88 57  A 1 
ATOM 466  C CD  . LYS A 1 57  ? 33.543  -4.883  -21.848 1.00 55.67 57  A 1 
ATOM 467  C CE  . LYS A 1 57  ? 34.590  -5.999  -21.780 1.00 51.15 57  A 1 
ATOM 468  N NZ  . LYS A 1 57  ? 35.526  -5.958  -22.944 1.00 43.83 57  A 1 
ATOM 469  N N   . GLN A 1 58  ? 29.119  -1.765  -19.556 1.00 75.65 58  A 1 
ATOM 470  C CA  . GLN A 1 58  ? 28.626  -0.395  -19.595 1.00 77.71 58  A 1 
ATOM 471  C C   . GLN A 1 58  ? 28.265  0.097   -18.187 1.00 78.97 58  A 1 
ATOM 472  O O   . GLN A 1 58  ? 27.725  -0.660  -17.384 1.00 73.34 58  A 1 
ATOM 473  C CB  . GLN A 1 58  ? 27.463  -0.244  -20.575 1.00 71.20 58  A 1 
ATOM 474  C CG  . GLN A 1 58  ? 27.975  -0.183  -22.028 1.00 64.83 58  A 1 
ATOM 475  C CD  . GLN A 1 58  ? 26.867  0.100   -23.050 1.00 57.87 58  A 1 
ATOM 476  O OE1 . GLN A 1 58  ? 25.689  0.043   -22.771 1.00 54.10 58  A 1 
ATOM 477  N NE2 . GLN A 1 58  ? 27.231  0.412   -24.267 1.00 50.39 58  A 1 
ATOM 478  N N   . ALA A 1 59  ? 28.538  1.385   -17.912 1.00 76.47 59  A 1 
ATOM 479  C CA  . ALA A 1 59  ? 28.142  2.028   -16.672 1.00 76.73 59  A 1 
ATOM 480  C C   . ALA A 1 59  ? 26.609  2.036   -16.508 1.00 78.35 59  A 1 
ATOM 481  O O   . ALA A 1 59  ? 25.862  2.083   -17.487 1.00 72.27 59  A 1 
ATOM 482  C CB  . ALA A 1 59  ? 28.736  3.441   -16.634 1.00 71.00 59  A 1 
ATOM 483  N N   . GLU A 1 60  ? 26.149  1.997   -15.257 1.00 81.95 60  A 1 
ATOM 484  C CA  . GLU A 1 60  ? 24.742  2.152   -14.939 1.00 83.22 60  A 1 
ATOM 485  C C   . GLU A 1 60  ? 24.293  3.556   -15.372 1.00 84.62 60  A 1 
ATOM 486  O O   . GLU A 1 60  ? 24.860  4.553   -14.937 1.00 81.50 60  A 1 
ATOM 487  C CB  . GLU A 1 60  ? 24.497  1.869   -13.432 1.00 77.88 60  A 1 
ATOM 488  C CG  . GLU A 1 60  ? 23.014  1.723   -13.062 1.00 69.40 60  A 1 
ATOM 489  C CD  . GLU A 1 60  ? 22.751  1.234   -11.615 1.00 63.07 60  A 1 
ATOM 490  O OE1 . GLU A 1 60  ? 21.801  0.437   -11.400 1.00 59.67 60  A 1 
ATOM 491  O OE2 . GLU A 1 60  ? 23.431  1.651   -10.664 1.00 57.62 60  A 1 
ATOM 492  N N   . ARG A 1 61  ? 23.289  3.647   -16.253 1.00 81.81 61  A 1 
ATOM 493  C CA  . ARG A 1 61  ? 22.750  4.929   -16.702 1.00 83.68 61  A 1 
ATOM 494  C C   . ARG A 1 61  ? 21.653  5.379   -15.743 1.00 85.63 61  A 1 
ATOM 495  O O   . ARG A 1 61  ? 20.789  4.583   -15.378 1.00 81.55 61  A 1 
ATOM 496  C CB  . ARG A 1 61  ? 22.254  4.859   -18.154 1.00 78.49 61  A 1 
ATOM 497  C CG  . ARG A 1 61  ? 23.419  4.720   -19.150 1.00 68.62 61  A 1 
ATOM 498  C CD  . ARG A 1 61  ? 22.915  4.767   -20.602 1.00 65.30 61  A 1 
ATOM 499  N NE  . ARG A 1 61  ? 24.016  4.647   -21.563 1.00 59.54 61  A 1 
ATOM 500  C CZ  . ARG A 1 61  ? 23.924  4.741   -22.882 1.00 53.23 61  A 1 
ATOM 501  N NH1 . ARG A 1 61  ? 22.775  4.948   -23.471 1.00 50.61 61  A 1 
ATOM 502  N NH2 . ARG A 1 61  ? 24.986  4.634   -23.623 1.00 47.00 61  A 1 
ATOM 503  N N   . GLU A 1 62  ? 21.692  6.644   -15.372 1.00 86.35 62  A 1 
ATOM 504  C CA  . GLU A 1 62  ? 20.605  7.313   -14.683 1.00 87.96 62  A 1 
ATOM 505  C C   . GLU A 1 62  ? 19.833  8.161   -15.686 1.00 89.88 62  A 1 
ATOM 506  O O   . GLU A 1 62  ? 20.418  8.997   -16.374 1.00 86.37 62  A 1 
ATOM 507  C CB  . GLU A 1 62  ? 21.154  8.101   -13.486 1.00 83.36 62  A 1 
ATOM 508  C CG  . GLU A 1 62  ? 20.039  8.668   -12.595 1.00 74.56 62  A 1 
ATOM 509  C CD  . GLU A 1 62  ? 20.524  9.084   -11.201 1.00 70.52 62  A 1 
ATOM 510  O OE1 . GLU A 1 62  ? 19.656  9.356   -10.336 1.00 65.30 62  A 1 
ATOM 511  O OE2 . GLU A 1 62  ? 21.743  9.048   -10.923 1.00 64.63 62  A 1 
ATOM 512  N N   . GLU A 1 63  ? 18.537  7.913   -15.811 1.00 89.53 63  A 1 
ATOM 513  C CA  . GLU A 1 63  ? 17.653  8.675   -16.678 1.00 91.37 63  A 1 
ATOM 514  C C   . GLU A 1 63  ? 16.801  9.609   -15.830 1.00 93.21 63  A 1 
ATOM 515  O O   . GLU A 1 63  ? 16.173  9.181   -14.865 1.00 89.80 63  A 1 
ATOM 516  C CB  . GLU A 1 63  ? 16.823  7.709   -17.522 1.00 86.61 63  A 1 
ATOM 517  C CG  . GLU A 1 63  ? 16.048  8.426   -18.639 1.00 74.33 63  A 1 
ATOM 518  C CD  . GLU A 1 63  ? 15.199  7.437   -19.443 1.00 68.99 63  A 1 
ATOM 519  O OE1 . GLU A 1 63  ? 14.169  7.834   -20.016 1.00 63.52 63  A 1 
ATOM 520  O OE2 . GLU A 1 63  ? 15.487  6.215   -19.431 1.00 62.69 63  A 1 
ATOM 521  N N   . LYS A 1 64  ? 16.776  10.889  -16.214 1.00 93.17 64  A 1 
ATOM 522  C CA  . LYS A 1 64  ? 15.929  11.917  -15.629 1.00 94.75 64  A 1 
ATOM 523  C C   . LYS A 1 64  ? 14.734  12.174  -16.536 1.00 94.71 64  A 1 
ATOM 524  O O   . LYS A 1 64  ? 14.884  12.368  -17.734 1.00 90.84 64  A 1 
ATOM 525  C CB  . LYS A 1 64  ? 16.759  13.194  -15.384 1.00 92.73 64  A 1 
ATOM 526  C CG  . LYS A 1 64  ? 15.906  14.303  -14.762 1.00 88.29 64  A 1 
ATOM 527  C CD  . LYS A 1 64  ? 16.677  15.617  -14.510 1.00 86.55 64  A 1 
ATOM 528  C CE  . LYS A 1 64  ? 15.621  16.600  -14.001 1.00 77.88 64  A 1 
ATOM 529  N NZ  . LYS A 1 64  ? 16.130  17.929  -13.599 1.00 70.61 64  A 1 
ATOM 530  N N   . ARG A 1 65  ? 13.548  12.262  -15.942 1.00 95.13 65  A 1 
ATOM 531  C CA  . ARG A 1 65  ? 12.308  12.680  -16.605 1.00 94.35 65  A 1 
ATOM 532  C C   . ARG A 1 65  ? 11.612  13.740  -15.758 1.00 95.49 65  A 1 
ATOM 533  O O   . ARG A 1 65  ? 11.336  13.496  -14.587 1.00 93.60 65  A 1 
ATOM 534  C CB  . ARG A 1 65  ? 11.436  11.436  -16.834 1.00 90.80 65  A 1 
ATOM 535  C CG  . ARG A 1 65  ? 10.102  11.761  -17.506 1.00 82.09 65  A 1 
ATOM 536  C CD  . ARG A 1 65  ? 9.255   10.490  -17.613 1.00 81.95 65  A 1 
ATOM 537  N NE  . ARG A 1 65  ? 7.920   10.776  -18.165 1.00 76.68 65  A 1 
ATOM 538  C CZ  . ARG A 1 65  ? 6.857   9.998   -18.071 1.00 75.37 65  A 1 
ATOM 539  N NH1 . ARG A 1 65  ? 6.921   8.838   -17.473 1.00 69.70 65  A 1 
ATOM 540  N NH2 . ARG A 1 65  ? 5.711   10.377  -18.568 1.00 66.42 65  A 1 
ATOM 541  N N   . VAL A 1 66  ? 11.293  14.886  -16.359 1.00 96.04 66  A 1 
ATOM 542  C CA  . VAL A 1 66  ? 10.497  15.921  -15.696 1.00 96.68 66  A 1 
ATOM 543  C C   . VAL A 1 66  ? 9.022   15.524  -15.733 1.00 96.80 66  A 1 
ATOM 544  O O   . VAL A 1 66  ? 8.503   15.182  -16.795 1.00 94.59 66  A 1 
ATOM 545  C CB  . VAL A 1 66  ? 10.727  17.302  -16.340 1.00 95.59 66  A 1 
ATOM 546  C CG1 . VAL A 1 66  ? 9.956   18.397  -15.599 1.00 90.03 66  A 1 
ATOM 547  C CG2 . VAL A 1 66  ? 12.219  17.667  -16.330 1.00 90.09 66  A 1 
ATOM 548  N N   . LEU A 1 67  ? 8.357   15.552  -14.578 1.00 95.90 67  A 1 
ATOM 549  C CA  . LEU A 1 67  ? 6.949   15.188  -14.424 1.00 95.87 67  A 1 
ATOM 550  C C   . LEU A 1 67  ? 6.057   16.407  -14.146 1.00 95.64 67  A 1 
ATOM 551  O O   . LEU A 1 67  ? 4.925   16.440  -14.605 1.00 88.95 67  A 1 
ATOM 552  C CB  . LEU A 1 67  ? 6.798   14.143  -13.302 1.00 94.65 67  A 1 
ATOM 553  C CG  . LEU A 1 67  ? 7.601   12.837  -13.474 1.00 94.82 67  A 1 
ATOM 554  C CD1 . LEU A 1 67  ? 7.272   11.897  -12.312 1.00 90.67 67  A 1 
ATOM 555  C CD2 . LEU A 1 67  ? 7.276   12.110  -14.773 1.00 89.93 67  A 1 
ATOM 556  N N   . GLY A 1 68  ? 6.540   17.396  -13.390 1.00 95.90 68  A 1 
ATOM 557  C CA  . GLY A 1 68  ? 5.754   18.541  -12.941 1.00 95.96 68  A 1 
ATOM 558  C C   . GLY A 1 68  ? 5.023   18.267  -11.619 1.00 96.77 68  A 1 
ATOM 559  O O   . GLY A 1 68  ? 5.627   17.777  -10.657 1.00 94.20 68  A 1 
ATOM 560  N N   . LEU A 1 69  ? 3.733   18.564  -11.545 1.00 96.83 69  A 1 
ATOM 561  C CA  . LEU A 1 69  ? 2.918   18.353  -10.340 1.00 97.12 69  A 1 
ATOM 562  C C   . LEU A 1 69  ? 2.455   16.894  -10.248 1.00 97.47 69  A 1 
ATOM 563  O O   . LEU A 1 69  ? 1.662   16.441  -11.063 1.00 95.97 69  A 1 
ATOM 564  C CB  . LEU A 1 69  ? 1.737   19.332  -10.333 1.00 96.47 69  A 1 
ATOM 565  C CG  . LEU A 1 69  ? 0.881   19.243  -9.056  1.00 95.51 69  A 1 
ATOM 566  C CD1 . LEU A 1 69  ? 1.639   19.745  -7.817  1.00 90.72 69  A 1 
ATOM 567  C CD2 . LEU A 1 69  ? -0.370  20.109  -9.197  1.00 90.34 69  A 1 
ATOM 568  N N   . VAL A 1 70  ? 2.904   16.180  -9.224  1.00 97.75 70  A 1 
ATOM 569  C CA  . VAL A 1 70  ? 2.625   14.759  -9.056  1.00 97.85 70  A 1 
ATOM 570  C C   . VAL A 1 70  ? 1.815   14.494  -7.791  1.00 97.94 70  A 1 
ATOM 571  O O   . VAL A 1 70  ? 2.172   14.940  -6.707  1.00 96.96 70  A 1 
ATOM 572  C CB  . VAL A 1 70  ? 3.930   13.929  -9.071  1.00 96.93 70  A 1 
ATOM 573  C CG1 . VAL A 1 70  ? 3.703   12.445  -8.764  1.00 93.25 70  A 1 
ATOM 574  C CG2 . VAL A 1 70  ? 4.590   14.016  -10.447 1.00 93.06 70  A 1 
ATOM 575  N N   . LEU A 1 71  ? 0.759   13.686  -7.920  1.00 97.92 71  A 1 
ATOM 576  C CA  . LEU A 1 71  ? 0.105   13.005  -6.811  1.00 98.02 71  A 1 
ATOM 577  C C   . LEU A 1 71  ? 0.621   11.567  -6.747  1.00 98.09 71  A 1 
ATOM 578  O O   . LEU A 1 71  ? 0.234   10.726  -7.554  1.00 96.89 71  A 1 
ATOM 579  C CB  . LEU A 1 71  ? -1.425  13.109  -6.963  1.00 97.65 71  A 1 
ATOM 580  C CG  . LEU A 1 71  ? -2.236  12.613  -5.748  1.00 96.44 71  A 1 
ATOM 581  C CD1 . LEU A 1 71  ? -3.679  13.101  -5.871  1.00 90.98 71  A 1 
ATOM 582  C CD2 . LEU A 1 71  ? -2.302  11.088  -5.615  1.00 89.97 71  A 1 
ATOM 583  N N   . LEU A 1 72  ? 1.485   11.272  -5.785  1.00 98.01 72  A 1 
ATOM 584  C CA  . LEU A 1 72  ? 2.003   9.930   -5.543  1.00 98.08 72  A 1 
ATOM 585  C C   . LEU A 1 72  ? 1.093   9.187   -4.556  1.00 98.17 72  A 1 
ATOM 586  O O   . LEU A 1 72  ? 0.862   9.658   -3.441  1.00 97.10 72  A 1 
ATOM 587  C CB  . LEU A 1 72  ? 3.449   10.028  -5.032  1.00 97.65 72  A 1 
ATOM 588  C CG  . LEU A 1 72  ? 4.077   8.672   -4.651  1.00 96.74 72  A 1 
ATOM 589  C CD1 . LEU A 1 72  ? 4.235   7.740   -5.843  1.00 93.41 72  A 1 
ATOM 590  C CD2 . LEU A 1 72  ? 5.456   8.897   -4.044  1.00 92.79 72  A 1 
ATOM 591  N N   . ARG A 1 73  ? 0.620   8.001   -4.928  1.00 97.88 73  A 1 
ATOM 592  C CA  . ARG A 1 73  ? -0.168  7.152   -4.031  1.00 97.99 73  A 1 
ATOM 593  C C   . ARG A 1 73  ? 0.723   6.549   -2.945  1.00 97.97 73  A 1 
ATOM 594  O O   . ARG A 1 73  ? 1.730   5.906   -3.236  1.00 96.59 73  A 1 
ATOM 595  C CB  . ARG A 1 73  ? -0.928  6.094   -4.849  1.00 97.08 73  A 1 
ATOM 596  C CG  . ARG A 1 73  ? -1.928  5.334   -3.972  1.00 94.65 73  A 1 
ATOM 597  C CD  . ARG A 1 73  ? -2.684  4.276   -4.787  1.00 91.93 73  A 1 
ATOM 598  N NE  . ARG A 1 73  ? -3.575  3.488   -3.927  1.00 89.14 73  A 1 
ATOM 599  C CZ  . ARG A 1 73  ? -4.855  3.692   -3.672  1.00 89.23 73  A 1 
ATOM 600  N NH1 . ARG A 1 73  ? -5.536  4.671   -4.194  1.00 79.24 73  A 1 
ATOM 601  N NH2 . ARG A 1 73  ? -5.478  2.896   -2.868  1.00 83.90 73  A 1 
ATOM 602  N N   . GLY A 1 74  ? 0.296   6.668   -1.691  1.00 97.09 74  A 1 
ATOM 603  C CA  . GLY A 1 74  ? 1.086   6.250   -0.536  1.00 97.05 74  A 1 
ATOM 604  C C   . GLY A 1 74  ? 1.474   4.774   -0.500  1.00 97.04 74  A 1 
ATOM 605  O O   . GLY A 1 74  ? 2.540   4.433   0.019   1.00 95.43 74  A 1 
ATOM 606  N N   . GLU A 1 75  ? 0.673   3.885   -1.080  1.00 97.65 75  A 1 
ATOM 607  C CA  . GLU A 1 75  ? 0.990   2.447   -1.160  1.00 97.15 75  A 1 
ATOM 608  C C   . GLU A 1 75  ? 2.285   2.152   -1.921  1.00 97.24 75  A 1 
ATOM 609  O O   . GLU A 1 75  ? 2.947   1.161   -1.627  1.00 94.70 75  A 1 
ATOM 610  C CB  . GLU A 1 75  ? -0.191  1.689   -1.793  1.00 95.31 75  A 1 
ATOM 611  C CG  . GLU A 1 75  ? -1.366  1.576   -0.822  1.00 84.36 75  A 1 
ATOM 612  C CD  . GLU A 1 75  ? -2.650  1.020   -1.457  1.00 77.79 75  A 1 
ATOM 613  O OE1 . GLU A 1 75  ? -3.655  0.931   -0.720  1.00 70.81 75  A 1 
ATOM 614  O OE2 . GLU A 1 75  ? -2.682  0.801   -2.683  1.00 69.37 75  A 1 
ATOM 615  N N   . ASN A 1 76  ? 2.679   3.021   -2.838  1.00 97.45 76  A 1 
ATOM 616  C CA  . ASN A 1 76  ? 3.883   2.871   -3.647  1.00 97.40 76  A 1 
ATOM 617  C C   . ASN A 1 76  ? 5.113   3.586   -3.060  1.00 97.60 76  A 1 
ATOM 618  O O   . ASN A 1 76  ? 6.197   3.476   -3.614  1.00 95.33 76  A 1 
ATOM 619  C CB  . ASN A 1 76  ? 3.570   3.333   -5.078  1.00 96.27 76  A 1 
ATOM 620  C CG  . ASN A 1 76  ? 2.399   2.564   -5.656  1.00 93.70 76  A 1 
ATOM 621  O OD1 . ASN A 1 76  ? 2.376   1.342   -5.699  1.00 81.32 76  A 1 
ATOM 622  N ND2 . ASN A 1 76  ? 1.365   3.260   -6.073  1.00 81.95 76  A 1 
ATOM 623  N N   . LEU A 1 77  ? 4.948   4.305   -1.949  1.00 97.78 77  A 1 
ATOM 624  C CA  . LEU A 1 77  ? 6.027   4.999   -1.267  1.00 97.94 77  A 1 
ATOM 625  C C   . LEU A 1 77  ? 6.753   4.040   -0.308  1.00 98.05 77  A 1 
ATOM 626  O O   . LEU A 1 77  ? 6.110   3.401   0.528   1.00 96.58 77  A 1 
ATOM 627  C CB  . LEU A 1 77  ? 5.442   6.210   -0.537  1.00 97.47 77  A 1 
ATOM 628  C CG  . LEU A 1 77  ? 6.486   7.030   0.255   1.00 96.90 77  A 1 
ATOM 629  C CD1 . LEU A 1 77  ? 7.480   7.733   -0.659  1.00 93.20 77  A 1 
ATOM 630  C CD2 . LEU A 1 77  ? 5.768   8.076   1.106   1.00 93.20 77  A 1 
ATOM 631  N N   . VAL A 1 78  ? 8.077   3.998   -0.385  1.00 97.83 78  A 1 
ATOM 632  C CA  . VAL A 1 78  ? 8.935   3.279   0.562   1.00 97.73 78  A 1 
ATOM 633  C C   . VAL A 1 78  ? 9.455   4.226   1.638   1.00 97.67 78  A 1 
ATOM 634  O O   . VAL A 1 78  ? 9.233   4.000   2.828   1.00 96.01 78  A 1 
ATOM 635  C CB  . VAL A 1 78  ? 10.096  2.568   -0.162  1.00 96.92 78  A 1 
ATOM 636  C CG1 . VAL A 1 78  ? 11.024  1.848   0.820   1.00 93.68 78  A 1 
ATOM 637  C CG2 . VAL A 1 78  ? 9.559   1.527   -1.143  1.00 93.50 78  A 1 
ATOM 638  N N   . SER A 1 79  ? 10.151  5.280   1.229   1.00 97.41 79  A 1 
ATOM 639  C CA  . SER A 1 79  ? 10.783  6.224   2.144   1.00 97.45 79  A 1 
ATOM 640  C C   . SER A 1 79  ? 10.926  7.615   1.534   1.00 97.38 79  A 1 
ATOM 641  O O   . SER A 1 79  ? 10.857  7.780   0.320   1.00 95.82 79  A 1 
ATOM 642  C CB  . SER A 1 79  ? 12.151  5.700   2.585   1.00 96.32 79  A 1 
ATOM 643  O OG  . SER A 1 79  ? 13.029  5.563   1.486   1.00 92.54 79  A 1 
ATOM 644  N N   . MET A 1 80  ? 11.142  8.596   2.401   1.00 97.10 80  A 1 
ATOM 645  C CA  . MET A 1 80  ? 11.410  9.980   2.039   1.00 96.95 80  A 1 
ATOM 646  C C   . MET A 1 80  ? 12.595  10.513  2.839   1.00 97.33 80  A 1 
ATOM 647  O O   . MET A 1 80  ? 12.703  10.237  4.033   1.00 95.51 80  A 1 
ATOM 648  C CB  . MET A 1 80  ? 10.187  10.858  2.327   1.00 94.61 80  A 1 
ATOM 649  C CG  . MET A 1 80  ? 8.928   10.427  1.585   1.00 87.91 80  A 1 
ATOM 650  S SD  . MET A 1 80  ? 7.462   11.384  2.069   1.00 86.74 80  A 1 
ATOM 651  C CE  . MET A 1 80  ? 7.897   13.016  1.430   1.00 77.34 80  A 1 
ATOM 652  N N   . THR A 1 81  ? 13.434  11.327  2.189   1.00 97.16 81  A 1 
ATOM 653  C CA  . THR A 1 81  ? 14.510  12.075  2.834   1.00 96.88 81  A 1 
ATOM 654  C C   . THR A 1 81  ? 14.528  13.505  2.304   1.00 96.86 81  A 1 
ATOM 655  O O   . THR A 1 81  ? 14.033  13.756  1.205   1.00 94.90 81  A 1 
ATOM 656  C CB  . THR A 1 81  ? 15.856  11.365  2.650   1.00 95.07 81  A 1 
ATOM 657  O OG1 . THR A 1 81  ? 16.869  12.060  3.337   1.00 85.01 81  A 1 
ATOM 658  C CG2 . THR A 1 81  ? 16.301  11.242  1.191   1.00 84.31 81  A 1 
ATOM 659  N N   . VAL A 1 82  ? 15.068  14.435  3.072   1.00 96.53 82  A 1 
ATOM 660  C CA  . VAL A 1 82  ? 15.285  15.805  2.599   1.00 96.55 82  A 1 
ATOM 661  C C   . VAL A 1 82  ? 16.402  15.790  1.559   1.00 96.30 82  A 1 
ATOM 662  O O   . VAL A 1 82  ? 17.475  15.253  1.808   1.00 94.27 82  A 1 
ATOM 663  C CB  . VAL A 1 82  ? 15.595  16.754  3.768   1.00 95.50 82  A 1 
ATOM 664  C CG1 . VAL A 1 82  ? 15.842  18.179  3.276   1.00 90.78 82  A 1 
ATOM 665  C CG2 . VAL A 1 82  ? 14.419  16.798  4.760   1.00 91.38 82  A 1 
ATOM 666  N N   . GLU A 1 83  ? 16.135  16.349  0.380   1.00 95.38 83  A 1 
ATOM 667  C CA  . GLU A 1 83  ? 17.116  16.539  -0.682  1.00 94.90 83  A 1 
ATOM 668  C C   . GLU A 1 83  ? 17.715  17.944  -0.637  1.00 94.85 83  A 1 
ATOM 669  O O   . GLU A 1 83  ? 18.903  18.137  -0.880  1.00 90.36 83  A 1 
ATOM 670  C CB  . GLU A 1 83  ? 16.421  16.305  -2.036  1.00 92.95 83  A 1 
ATOM 671  C CG  . GLU A 1 83  ? 17.376  16.372  -3.244  1.00 88.69 83  A 1 
ATOM 672  C CD  . GLU A 1 83  ? 18.350  15.184  -3.333  1.00 88.69 83  A 1 
ATOM 673  O OE1 . GLU A 1 83  ? 19.156  15.143  -4.276  1.00 81.75 83  A 1 
ATOM 674  O OE2 . GLU A 1 83  ? 18.239  14.221  -2.549  1.00 81.08 83  A 1 
ATOM 675  N N   . GLY A 1 84  ? 16.880  18.923  -0.307  1.00 93.09 84  A 1 
ATOM 676  C CA  . GLY A 1 84  ? 17.298  20.307  -0.220  1.00 93.09 84  A 1 
ATOM 677  C C   . GLY A 1 84  ? 16.274  21.197  0.479   1.00 94.21 84  A 1 
ATOM 678  O O   . GLY A 1 84  ? 15.148  20.773  0.744   1.00 90.66 84  A 1 
ATOM 679  N N   . PRO A 1 85  ? 16.656  22.470  0.761   1.00 93.36 85  A 1 
ATOM 680  C CA  . PRO A 1 85  ? 15.753  23.431  1.364   1.00 93.55 85  A 1 
ATOM 681  C C   . PRO A 1 85  ? 14.590  23.784  0.419   1.00 93.83 85  A 1 
ATOM 682  O O   . PRO A 1 85  ? 14.640  23.467  -0.780  1.00 89.67 85  A 1 
ATOM 683  C CB  . PRO A 1 85  ? 16.636  24.641  1.691   1.00 91.15 85  A 1 
ATOM 684  C CG  . PRO A 1 85  ? 17.713  24.581  0.604   1.00 89.33 85  A 1 
ATOM 685  C CD  . PRO A 1 85  ? 17.915  23.080  0.426   1.00 92.36 85  A 1 
ATOM 686  N N   . PRO A 1 86  ? 13.549  24.461  0.927   1.00 91.82 86  A 1 
ATOM 687  C CA  . PRO A 1 86  ? 12.500  25.006  0.079   1.00 90.93 86  A 1 
ATOM 688  C C   . PRO A 1 86  ? 13.089  25.871  -1.038  1.00 90.84 86  A 1 
ATOM 689  O O   . PRO A 1 86  ? 13.924  26.733  -0.758  1.00 85.82 86  A 1 
ATOM 690  C CB  . PRO A 1 86  ? 11.594  25.833  1.004   1.00 87.32 86  A 1 
ATOM 691  C CG  . PRO A 1 86  ? 11.851  25.231  2.377   1.00 85.82 86  A 1 
ATOM 692  C CD  . PRO A 1 86  ? 13.311  24.789  2.312   1.00 88.84 86  A 1 
ATOM 693  N N   . PRO A 1 87  ? 12.669  25.665  -2.308  1.00 90.43 87  A 1 
ATOM 694  C CA  . PRO A 1 87  ? 13.080  26.556  -3.379  1.00 88.77 87  A 1 
ATOM 695  C C   . PRO A 1 87  ? 12.603  27.972  -3.040  1.00 87.65 87  A 1 
ATOM 696  O O   . PRO A 1 87  ? 11.474  28.169  -2.600  1.00 80.21 87  A 1 
ATOM 697  C CB  . PRO A 1 87  ? 12.456  25.986  -4.654  1.00 85.25 87  A 1 
ATOM 698  C CG  . PRO A 1 87  ? 11.238  25.209  -4.137  1.00 84.22 87  A 1 
ATOM 699  C CD  . PRO A 1 87  ? 11.684  24.712  -2.773  1.00 88.27 87  A 1 
ATOM 700  N N   . LYS A 1 88  ? 13.474  28.945  -3.243  1.00 84.90 88  A 1 
ATOM 701  C CA  . LYS A 1 88  ? 13.062  30.338  -3.140  1.00 82.65 88  A 1 
ATOM 702  C C   . LYS A 1 88  ? 12.022  30.569  -4.235  1.00 80.57 88  A 1 
ATOM 703  O O   . LYS A 1 88  ? 12.305  30.265  -5.393  1.00 68.34 88  A 1 
ATOM 704  C CB  . LYS A 1 88  ? 14.259  31.293  -3.270  1.00 75.54 88  A 1 
ATOM 705  C CG  . LYS A 1 88  ? 15.208  31.200  -2.063  1.00 66.52 88  A 1 
ATOM 706  C CD  . LYS A 1 88  ? 16.379  32.194  -2.191  1.00 58.90 88  A 1 
ATOM 707  C CE  . LYS A 1 88  ? 17.323  32.070  -0.992  1.00 50.04 88  A 1 
ATOM 708  N NZ  . LYS A 1 88  ? 18.498  32.987  -1.093  1.00 41.23 88  A 1 
ATOM 709  N N   . ASP A 1 89  ? 10.859  31.119  -3.887  1.00 70.71 89  A 1 
ATOM 710  C CA  . ASP A 1 89  ? 9.863   31.559  -4.863  1.00 68.33 89  A 1 
ATOM 711  C C   . ASP A 1 89  ? 10.460  32.720  -5.680  1.00 68.16 89  A 1 
ATOM 712  O O   . ASP A 1 89  ? 10.221  33.897  -5.393  1.00 60.02 89  A 1 
ATOM 713  C CB  . ASP A 1 89  ? 8.540   31.955  -4.167  1.00 60.84 89  A 1 
ATOM 714  C CG  . ASP A 1 89  ? 7.668   30.785  -3.695  1.00 55.69 89  A 1 
ATOM 715  O OD1 . ASP A 1 89  ? 7.696   29.721  -4.338  1.00 50.26 89  A 1 
ATOM 716  O OD2 . ASP A 1 89  ? 6.947   30.966  -2.679  1.00 48.11 89  A 1 
ATOM 717  N N   . THR A 1 90  ? 11.267  32.412  -6.679  1.00 50.56 90  A 1 
ATOM 718  C CA  . THR A 1 90  ? 11.807  33.387  -7.631  1.00 49.63 90  A 1 
ATOM 719  C C   . THR A 1 90  ? 10.717  33.932  -8.538  1.00 50.67 90  A 1 
ATOM 720  O O   . THR A 1 90  ? 10.787  35.072  -8.963  1.00 45.62 90  A 1 
ATOM 721  C CB  . THR A 1 90  ? 12.896  32.764  -8.511  1.00 43.22 90  A 1 
ATOM 722  O OG1 . THR A 1 90  ? 12.479  31.497  -8.999  1.00 39.19 90  A 1 
ATOM 723  C CG2 . THR A 1 90  ? 14.212  32.539  -7.746  1.00 37.28 90  A 1 
ATOM 724  N N   . GLY A 1 91  ? 9.701   33.121  -8.838  1.00 43.00 91  A 1 
ATOM 725  C CA  . GLY A 1 91  ? 8.705   33.446  -9.854  1.00 42.98 91  A 1 
ATOM 726  C C   . GLY A 1 91  ? 7.604   34.403  -9.418  1.00 44.01 91  A 1 
ATOM 727  O O   . GLY A 1 91  ? 6.905   34.932  -10.288 1.00 41.66 91  A 1 
ATOM 728  N N   . ILE A 1 92  ? 7.422   34.668  -8.135  1.00 42.18 92  A 1 
ATOM 729  C CA  . ILE A 1 92  ? 6.650   35.849  -7.757  1.00 42.17 92  A 1 
ATOM 730  C C   . ILE A 1 92  ? 7.549   37.036  -8.100  1.00 41.97 92  A 1 
ATOM 731  O O   . ILE A 1 92  ? 8.369   37.461  -7.291  1.00 40.31 92  A 1 
ATOM 732  C CB  . ILE A 1 92  ? 6.163   35.843  -6.295  1.00 39.33 92  A 1 
ATOM 733  C CG1 . ILE A 1 92  ? 5.374   34.543  -5.993  1.00 37.78 92  A 1 
ATOM 734  C CG2 . ILE A 1 92  ? 5.264   37.075  -6.063  1.00 38.65 92  A 1 
ATOM 735  C CD1 . ILE A 1 92  ? 4.899   34.415  -4.538  1.00 34.90 92  A 1 
ATOM 736  N N   . ALA A 1 93  ? 7.416   37.530  -9.333  1.00 33.39 93  A 1 
ATOM 737  C CA  . ALA A 1 93  ? 7.784   38.890  -9.628  1.00 33.96 93  A 1 
ATOM 738  C C   . ALA A 1 93  ? 7.158   39.716  -8.502  1.00 35.22 93  A 1 
ATOM 739  O O   . ALA A 1 93  ? 5.931   39.814  -8.395  1.00 34.03 93  A 1 
ATOM 740  C CB  . ALA A 1 93  ? 7.262   39.294  -11.011 1.00 30.49 93  A 1 
ATOM 741  N N   . ARG A 1 94  ? 7.992   40.222  -7.615  1.00 33.67 94  A 1 
ATOM 742  C CA  . ARG A 1 94  ? 7.607   41.355  -6.803  1.00 33.33 94  A 1 
ATOM 743  C C   . ARG A 1 94  ? 7.270   42.424  -7.823  1.00 33.03 94  A 1 
ATOM 744  O O   . ARG A 1 94  ? 8.175   43.117  -8.273  1.00 31.20 94  A 1 
ATOM 745  C CB  . ARG A 1 94  ? 8.739   41.826  -5.871  1.00 30.32 94  A 1 
ATOM 746  C CG  . ARG A 1 94  ? 8.919   40.942  -4.635  1.00 28.12 94  A 1 
ATOM 747  C CD  . ARG A 1 94  ? 10.019  41.553  -3.751  1.00 27.49 94  A 1 
ATOM 748  N NE  . ARG A 1 94  ? 10.216  40.790  -2.502  1.00 25.50 94  A 1 
ATOM 749  C CZ  . ARG A 1 94  ? 11.104  41.076  -1.543  1.00 23.98 94  A 1 
ATOM 750  N NH1 . ARG A 1 94  ? 11.903  42.100  -1.649  1.00 21.94 94  A 1 
ATOM 751  N NH2 . ARG A 1 94  ? 11.182  40.326  -0.483  1.00 21.14 94  A 1 
ATOM 752  N N   . VAL A 1 95  ? 6.021   42.477  -8.270  1.00 36.48 95  A 1 
ATOM 753  C CA  . VAL A 1 95  ? 5.482   43.693  -8.853  1.00 39.76 95  A 1 
ATOM 754  C C   . VAL A 1 95  ? 5.880   44.724  -7.815  1.00 40.51 95  A 1 
ATOM 755  O O   . VAL A 1 95  ? 5.483   44.553  -6.658  1.00 38.54 95  A 1 
ATOM 756  C CB  . VAL A 1 95  ? 3.955   43.647  -9.029  1.00 35.73 95  A 1 
ATOM 757  C CG1 . VAL A 1 95  ? 3.449   44.948  -9.661  1.00 32.74 95  A 1 
ATOM 758  C CG2 . VAL A 1 95  ? 3.550   42.480  -9.946  1.00 35.72 95  A 1 
ATOM 759  N N   . PRO A 1 96  ? 6.789   45.644  -8.153  1.00 30.82 96  A 1 
ATOM 760  C CA  . PRO A 1 96  ? 7.075   46.708  -7.232  1.00 32.81 96  A 1 
ATOM 761  C C   . PRO A 1 96  ? 5.697   47.297  -6.969  1.00 32.96 96  A 1 
ATOM 762  O O   . PRO A 1 96  ? 5.043   47.769  -7.892  1.00 30.69 96  A 1 
ATOM 763  C CB  . PRO A 1 96  ? 8.004   47.686  -7.963  1.00 29.62 96  A 1 
ATOM 764  C CG  . PRO A 1 96  ? 8.500   46.898  -9.172  1.00 30.51 96  A 1 
ATOM 765  C CD  . PRO A 1 96  ? 7.385   45.888  -9.433  1.00 33.77 96  A 1 
ATOM 766  N N   . LEU A 1 97  ? 5.227   47.165  -5.730  1.00 34.69 97  A 1 
ATOM 767  C CA  . LEU A 1 97  ? 4.155   48.015  -5.293  1.00 36.91 97  A 1 
ATOM 768  C C   . LEU A 1 97  ? 4.782   49.415  -5.350  1.00 37.16 97  A 1 
ATOM 769  O O   . LEU A 1 97  ? 5.356   49.890  -4.374  1.00 35.79 97  A 1 
ATOM 770  C CB  . LEU A 1 97  ? 3.622   47.601  -3.906  1.00 33.41 97  A 1 
ATOM 771  C CG  . LEU A 1 97  ? 2.080   47.501  -3.869  1.00 31.60 97  A 1 
ATOM 772  C CD1 . LEU A 1 97  ? 1.632   46.072  -4.178  1.00 30.94 97  A 1 
ATOM 773  C CD2 . LEU A 1 97  ? 1.525   47.867  -2.487  1.00 33.69 97  A 1 
ATOM 774  N N   . ALA A 1 98  ? 4.735   50.005  -6.534  1.00 40.94 98  A 1 
ATOM 775  C CA  . ALA A 1 98  ? 4.763   51.435  -6.739  1.00 42.97 98  A 1 
ATOM 776  C C   . ALA A 1 98  ? 3.488   51.967  -6.076  1.00 43.75 98  A 1 
ATOM 777  O O   . ALA A 1 98  ? 2.560   52.430  -6.725  1.00 41.23 98  A 1 
ATOM 778  C CB  . ALA A 1 98  ? 4.855   51.737  -8.233  1.00 37.68 98  A 1 
ATOM 779  N N   . GLY A 1 99  ? 3.406   51.731  -4.774  1.00 36.09 99  A 1 
ATOM 780  C CA  . GLY A 1 99  ? 2.419   52.337  -3.942  1.00 37.31 99  A 1 
ATOM 781  C C   . GLY A 1 99  ? 2.566   53.825  -4.192  1.00 38.16 99  A 1 
ATOM 782  O O   . GLY A 1 99  ? 3.671   54.373  -4.157  1.00 35.69 99  A 1 
ATOM 783  N N   . ALA A 1 100 ? 1.431   54.463  -4.447  1.00 38.03 100 A 1 
ATOM 784  C CA  . ALA A 1 100 ? 1.304   55.900  -4.417  1.00 39.38 100 A 1 
ATOM 785  C C   . ALA A 1 100 ? 1.544   56.374  -2.971  1.00 39.51 100 A 1 
ATOM 786  O O   . ALA A 1 100 ? 0.639   56.851  -2.295  1.00 38.24 100 A 1 
ATOM 787  C CB  . ALA A 1 100 ? -0.070  56.284  -4.970  1.00 35.54 100 A 1 
ATOM 788  N N   . ALA A 1 101 ? 2.766   56.248  -2.510  1.00 39.21 101 A 1 
ATOM 789  C CA  . ALA A 1 101 ? 3.327   57.133  -1.527  1.00 40.72 101 A 1 
ATOM 790  C C   . ALA A 1 101 ? 3.483   58.502  -2.206  1.00 41.06 101 A 1 
ATOM 791  O O   . ALA A 1 101 ? 4.579   59.014  -2.349  1.00 39.20 101 A 1 
ATOM 792  C CB  . ALA A 1 101 ? 4.631   56.547  -0.985  1.00 35.96 101 A 1 
ATOM 793  N N   . GLY A 1 102 ? 2.355   59.053  -2.651  1.00 40.96 102 A 1 
ATOM 794  C CA  . GLY A 1 102 ? 2.187   60.475  -2.832  1.00 40.36 102 A 1 
ATOM 795  C C   . GLY A 1 102 ? 2.401   61.082  -1.460  1.00 40.53 102 A 1 
ATOM 796  O O   . GLY A 1 102 ? 1.448   61.266  -0.713  1.00 38.31 102 A 1 
ATOM 797  N N   . GLY A 1 103 ? 3.666   61.264  -1.105  1.00 43.83 103 A 1 
ATOM 798  C CA  . GLY A 1 103 ? 4.022   61.962  0.110   1.00 46.63 103 A 1 
ATOM 799  C C   . GLY A 1 103 ? 3.240   63.263  0.084   1.00 46.17 103 A 1 
ATOM 800  O O   . GLY A 1 103 ? 3.208   63.904  -0.970  1.00 42.11 103 A 1 
ATOM 801  N N   . PRO A 1 104 ? 2.550   63.613  1.171   1.00 36.39 104 A 1 
ATOM 802  C CA  . PRO A 1 104 ? 1.702   64.788  1.185   1.00 38.68 104 A 1 
ATOM 803  C C   . PRO A 1 104 ? 2.558   65.952  0.689   1.00 39.62 104 A 1 
ATOM 804  O O   . PRO A 1 104 ? 3.592   66.265  1.284   1.00 36.82 104 A 1 
ATOM 805  C CB  . PRO A 1 104 ? 1.228   64.947  2.629   1.00 33.98 104 A 1 
ATOM 806  C CG  . PRO A 1 104 ? 2.264   64.170  3.441   1.00 35.48 104 A 1 
ATOM 807  C CD  . PRO A 1 104 ? 2.682   63.052  2.485   1.00 39.79 104 A 1 
ATOM 808  N N   . GLY A 1 105 ? 2.148   66.539  -0.436  1.00 42.08 105 A 1 
ATOM 809  C CA  . GLY A 1 105 ? 2.809   67.694  -1.005  1.00 43.95 105 A 1 
ATOM 810  C C   . GLY A 1 105 ? 2.662   68.812  0.003   1.00 43.51 105 A 1 
ATOM 811  O O   . GLY A 1 105 ? 1.658   69.497  0.024   1.00 39.82 105 A 1 
ATOM 812  N N   . ILE A 1 106 ? 3.654   68.920  0.872   1.00 41.31 106 A 1 
ATOM 813  C CA  . ILE A 1 106 ? 3.761   70.093  1.731   1.00 43.72 106 A 1 
ATOM 814  C C   . ILE A 1 106 ? 3.918   71.242  0.752   1.00 43.79 106 A 1 
ATOM 815  O O   . ILE A 1 106 ? 5.003   71.457  0.205   1.00 41.29 106 A 1 
ATOM 816  C CB  . ILE A 1 106 ? 4.918   69.981  2.735   1.00 40.31 106 A 1 
ATOM 817  C CG1 . ILE A 1 106 ? 4.681   68.788  3.689   1.00 38.52 106 A 1 
ATOM 818  C CG2 . ILE A 1 106 ? 5.057   71.298  3.522   1.00 38.73 106 A 1 
ATOM 819  C CD1 . ILE A 1 106 ? 5.848   68.510  4.665   1.00 35.57 106 A 1 
ATOM 820  N N   . GLY A 1 107 ? 2.801   71.927  0.494   1.00 36.07 107 A 1 
ATOM 821  C CA  . GLY A 1 107 ? 2.754   73.139  -0.287  1.00 38.77 107 A 1 
ATOM 822  C C   . GLY A 1 107 ? 3.584   74.189  0.439   1.00 38.38 107 A 1 
ATOM 823  O O   . GLY A 1 107 ? 3.043   74.961  1.210   1.00 36.52 107 A 1 
ATOM 824  N N   . ARG A 1 108 ? 4.896   74.108  0.218   1.00 35.02 108 A 1 
ATOM 825  C CA  . ARG A 1 108 ? 5.750   75.220  0.624   1.00 38.06 108 A 1 
ATOM 826  C C   . ARG A 1 108 ? 5.225   76.436  -0.114  1.00 34.73 108 A 1 
ATOM 827  O O   . ARG A 1 108 ? 5.355   76.509  -1.333  1.00 33.27 108 A 1 
ATOM 828  C CB  . ARG A 1 108 ? 7.230   74.976  0.317   1.00 36.77 108 A 1 
ATOM 829  C CG  . ARG A 1 108 ? 7.940   74.274  1.485   1.00 36.46 108 A 1 
ATOM 830  C CD  . ARG A 1 108 ? 9.451   74.173  1.206   1.00 35.86 108 A 1 
ATOM 831  N NE  . ARG A 1 108 ? 10.190  73.680  2.385   1.00 31.76 108 A 1 
ATOM 832  C CZ  . ARG A 1 108 ? 11.500  73.489  2.470   1.00 29.47 108 A 1 
ATOM 833  N NH1 . ARG A 1 108 ? 12.286  73.717  1.448   1.00 27.36 108 A 1 
ATOM 834  N NH2 . ARG A 1 108 ? 12.040  73.068  3.577   1.00 25.63 108 A 1 
ATOM 835  N N   . ALA A 1 109 ? 4.590   77.356  0.604   1.00 35.22 109 A 1 
ATOM 836  C CA  . ALA A 1 109 ? 4.096   78.604  0.083   1.00 38.02 109 A 1 
ATOM 837  C C   . ALA A 1 109 ? 5.239   79.275  -0.675  1.00 36.59 109 A 1 
ATOM 838  O O   . ALA A 1 109 ? 6.342   79.429  -0.151  1.00 34.24 109 A 1 
ATOM 839  C CB  . ALA A 1 109 ? 3.574   79.456  1.238   1.00 34.40 109 A 1 
ATOM 840  N N   . ALA A 1 110 ? 4.951   79.626  -1.914  1.00 36.00 110 A 1 
ATOM 841  C CA  . ALA A 1 110 ? 5.881   80.346  -2.777  1.00 41.31 110 A 1 
ATOM 842  C C   . ALA A 1 110 ? 6.039   81.769  -2.236  1.00 41.66 110 A 1 
ATOM 843  O O   . ALA A 1 110 ? 5.488   82.723  -2.777  1.00 39.00 110 A 1 
ATOM 844  C CB  . ALA A 1 110 ? 5.352   80.290  -4.219  1.00 37.33 110 A 1 
ATOM 845  N N   . GLY A 1 111 ? 6.757   81.910  -1.142  1.00 36.29 111 A 1 
ATOM 846  C CA  . GLY A 1 111 ? 7.171   83.201  -0.625  1.00 41.12 111 A 1 
ATOM 847  C C   . GLY A 1 111 ? 7.946   83.915  -1.724  1.00 40.41 111 A 1 
ATOM 848  O O   . GLY A 1 111 ? 8.938   83.390  -2.222  1.00 37.33 111 A 1 
ATOM 849  N N   . ARG A 1 112 ? 7.427   85.070  -2.149  1.00 34.77 112 A 1 
ATOM 850  C CA  . ARG A 1 112 ? 7.950   85.832  -3.289  1.00 39.33 112 A 1 
ATOM 851  C C   . ARG A 1 112 ? 9.412   86.238  -3.088  1.00 37.10 112 A 1 
ATOM 852  O O   . ARG A 1 112 ? 9.867   86.491  -1.982  1.00 34.48 112 A 1 
ATOM 853  C CB  . ARG A 1 112 ? 7.085   87.070  -3.570  1.00 36.47 112 A 1 
ATOM 854  C CG  . ARG A 1 112 ? 5.831   86.752  -4.381  1.00 34.47 112 A 1 
ATOM 855  C CD  . ARG A 1 112 ? 5.063   88.044  -4.685  1.00 33.21 112 A 1 
ATOM 856  N NE  . ARG A 1 112 ? 3.963   87.839  -5.640  1.00 30.37 112 A 1 
ATOM 857  C CZ  . ARG A 1 112 ? 3.112   88.760  -6.067  1.00 27.96 112 A 1 
ATOM 858  N NH1 . ARG A 1 112 ? 3.159   89.991  -5.625  1.00 26.26 112 A 1 
ATOM 859  N NH2 . ARG A 1 112 ? 2.192   88.468  -6.954  1.00 28.08 112 A 1 
ATOM 860  N N   . GLY A 1 113 ? 10.111  86.349  -4.213  1.00 38.52 113 A 1 
ATOM 861  C CA  . GLY A 1 113 ? 11.522  86.666  -4.309  1.00 41.36 113 A 1 
ATOM 862  C C   . GLY A 1 113 ? 11.842  88.093  -3.891  1.00 40.43 113 A 1 
ATOM 863  O O   . GLY A 1 113 ? 11.710  89.006  -4.702  1.00 36.87 113 A 1 
ATOM 864  N N   . ILE A 1 114 ? 12.279  88.259  -2.682  1.00 36.81 114 A 1 
ATOM 865  C CA  . ILE A 1 114 ? 12.922  89.520  -2.296  1.00 40.58 114 A 1 
ATOM 866  C C   . ILE A 1 114 ? 14.292  89.587  -2.995  1.00 40.34 114 A 1 
ATOM 867  O O   . ILE A 1 114 ? 15.041  88.617  -2.947  1.00 38.30 114 A 1 
ATOM 868  C CB  . ILE A 1 114 ? 13.008  89.670  -0.768  1.00 36.58 114 A 1 
ATOM 869  C CG1 . ILE A 1 114 ? 11.583  89.651  -0.155  1.00 35.50 114 A 1 
ATOM 870  C CG2 . ILE A 1 114 ? 13.748  90.968  -0.394  1.00 37.39 114 A 1 
ATOM 871  C CD1 . ILE A 1 114 ? 11.549  89.694  1.387   1.00 35.23 114 A 1 
ATOM 872  N N   . PRO A 1 115 ? 14.637  90.736  -3.661  1.00 35.42 115 A 1 
ATOM 873  C CA  . PRO A 1 115 ? 15.610  90.746  -4.759  1.00 39.74 115 A 1 
ATOM 874  C C   . PRO A 1 115 ? 17.077  90.973  -4.377  1.00 39.23 115 A 1 
ATOM 875  O O   . PRO A 1 115 ? 17.928  90.869  -5.241  1.00 36.53 115 A 1 
ATOM 876  C CB  . PRO A 1 115 ? 15.108  91.880  -5.654  1.00 35.69 115 A 1 
ATOM 877  C CG  . PRO A 1 115 ? 14.495  92.861  -4.672  1.00 36.15 115 A 1 
ATOM 878  C CD  . PRO A 1 115 ? 13.881  91.942  -3.631  1.00 40.28 115 A 1 
ATOM 879  N N   . ALA A 1 116 ? 17.375  91.415  -3.188  1.00 37.18 116 A 1 
ATOM 880  C CA  . ALA A 1 116 ? 18.489  92.332  -2.939  1.00 38.61 116 A 1 
ATOM 881  C C   . ALA A 1 116 ? 19.906  91.790  -3.231  1.00 38.98 116 A 1 
ATOM 882  O O   . ALA A 1 116 ? 20.153  90.590  -3.194  1.00 37.26 116 A 1 
ATOM 883  C CB  . ALA A 1 116 ? 18.367  92.845  -1.505  1.00 34.19 116 A 1 
ATOM 884  N N   . GLY A 1 117 ? 20.866  92.731  -3.466  1.00 35.05 117 A 1 
ATOM 885  C CA  . GLY A 1 117 ? 22.043  92.519  -4.281  1.00 37.43 117 A 1 
ATOM 886  C C   . GLY A 1 117 ? 23.461  92.836  -3.784  1.00 37.79 117 A 1 
ATOM 887  O O   . GLY A 1 117 ? 24.290  93.073  -4.654  1.00 34.27 117 A 1 
ATOM 888  N N   . VAL A 1 118 ? 23.785  92.932  -2.518  1.00 33.39 118 A 1 
ATOM 889  C CA  . VAL A 1 118 ? 25.025  93.611  -2.081  1.00 35.97 118 A 1 
ATOM 890  C C   . VAL A 1 118 ? 26.333  92.787  -2.309  1.00 36.07 118 A 1 
ATOM 891  O O   . VAL A 1 118 ? 26.261  91.563  -2.340  1.00 34.16 118 A 1 
ATOM 892  C CB  . VAL A 1 118 ? 24.924  94.106  -0.626  1.00 31.73 118 A 1 
ATOM 893  C CG1 . VAL A 1 118 ? 25.896  95.252  -0.341  1.00 28.66 118 A 1 
ATOM 894  C CG2 . VAL A 1 118 ? 23.533  94.641  -0.277  1.00 32.98 118 A 1 
ATOM 895  N N   . PRO A 1 119 ? 27.497  93.419  -2.442  1.00 31.65 119 A 1 
ATOM 896  C CA  . PRO A 1 119 ? 28.483  93.024  -3.452  1.00 35.27 119 A 1 
ATOM 897  C C   . PRO A 1 119 ? 29.781  92.294  -3.028  1.00 34.15 119 A 1 
ATOM 898  O O   . PRO A 1 119 ? 30.105  91.286  -3.649  1.00 31.69 119 A 1 
ATOM 899  C CB  . PRO A 1 119 ? 28.809  94.361  -4.123  1.00 31.72 119 A 1 
ATOM 900  C CG  . PRO A 1 119 ? 28.765  95.351  -2.981  1.00 33.44 119 A 1 
ATOM 901  C CD  . PRO A 1 119 ? 27.686  94.763  -2.079  1.00 38.07 119 A 1 
ATOM 902  N N   . MET A 1 120 ? 30.627  92.875  -2.152  1.00 38.28 120 A 1 
ATOM 903  C CA  . MET A 1 120 ? 32.051  93.009  -2.566  1.00 39.68 120 A 1 
ATOM 904  C C   . MET A 1 120 ? 33.160  92.072  -2.014  1.00 39.00 120 A 1 
ATOM 905  O O   . MET A 1 120 ? 33.672  91.279  -2.786  1.00 35.43 120 A 1 
ATOM 906  C CB  . MET A 1 120 ? 32.500  94.469  -2.361  1.00 36.07 120 A 1 
ATOM 907  C CG  . MET A 1 120 ? 32.606  95.285  -3.653  1.00 35.68 120 A 1 
ATOM 908  S SD  . MET A 1 120 ? 33.856  96.601  -3.548  1.00 32.41 120 A 1 
ATOM 909  C CE  . MET A 1 120 ? 33.623  97.393  -5.164  1.00 30.47 120 A 1 
ATOM 910  N N   . PRO A 1 121 ? 33.711  92.341  -0.830  1.00 30.00 121 A 1 
ATOM 911  C CA  . PRO A 1 121 ? 35.163  92.603  -0.856  1.00 33.17 121 A 1 
ATOM 912  C C   . PRO A 1 121 ? 36.129  91.492  -0.403  1.00 32.07 121 A 1 
ATOM 913  O O   . PRO A 1 121 ? 35.781  90.347  -0.211  1.00 30.06 121 A 1 
ATOM 914  C CB  . PRO A 1 121 ? 35.319  93.863  0.002   1.00 29.57 121 A 1 
ATOM 915  C CG  . PRO A 1 121 ? 34.287  93.636  1.096   1.00 31.59 121 A 1 
ATOM 916  C CD  . PRO A 1 121 ? 33.172  92.878  0.379   1.00 37.20 121 A 1 
ATOM 917  N N   . GLN A 1 122 ? 37.369  91.903  -0.216  1.00 32.34 122 A 1 
ATOM 918  C CA  . GLN A 1 122 ? 38.662  91.281  -0.509  1.00 36.61 122 A 1 
ATOM 919  C C   . GLN A 1 122 ? 39.319  90.279  0.473   1.00 35.12 122 A 1 
ATOM 920  O O   . GLN A 1 122 ? 40.042  89.409  -0.003  1.00 32.85 122 A 1 
ATOM 921  C CB  . GLN A 1 122 ? 39.683  92.434  -0.600  1.00 34.06 122 A 1 
ATOM 922  C CG  . GLN A 1 122 ? 39.511  93.436  -1.744  1.00 33.03 122 A 1 
ATOM 923  C CD  . GLN A 1 122 ? 40.510  94.594  -1.609  1.00 30.46 122 A 1 
ATOM 924  O OE1 . GLN A 1 122 ? 40.931  94.977  -0.528  1.00 30.78 122 A 1 
ATOM 925  N NE2 . GLN A 1 122 ? 40.913  95.196  -2.699  1.00 30.48 122 A 1 
ATOM 926  N N   . ALA A 1 123 ? 39.351  90.570  1.721   1.00 34.07 123 A 1 
ATOM 927  C CA  . ALA A 1 123 ? 40.651  90.792  2.394   1.00 36.20 123 A 1 
ATOM 928  C C   . ALA A 1 123 ? 41.495  89.560  2.861   1.00 35.20 123 A 1 
ATOM 929  O O   . ALA A 1 123 ? 41.044  88.428  2.781   1.00 33.04 123 A 1 
ATOM 930  C CB  . ALA A 1 123 ? 40.418  91.792  3.529   1.00 32.30 123 A 1 
ATOM 931  N N   . PRO A 1 124 ? 42.715  89.809  3.360   1.00 31.41 124 A 1 
ATOM 932  C CA  . PRO A 1 124 ? 43.895  88.974  3.055   1.00 34.50 124 A 1 
ATOM 933  C C   . PRO A 1 124 ? 44.555  88.151  4.180   1.00 33.40 124 A 1 
ATOM 934  O O   . PRO A 1 124 ? 45.312  87.233  3.873   1.00 30.94 124 A 1 
ATOM 935  C CB  . PRO A 1 124 ? 44.896  90.024  2.587   1.00 31.19 124 A 1 
ATOM 936  C CG  . PRO A 1 124 ? 44.635  91.184  3.540   1.00 31.94 124 A 1 
ATOM 937  C CD  . PRO A 1 124 ? 43.131  91.082  3.784   1.00 37.04 124 A 1 
ATOM 938  N N   . ALA A 1 125 ? 44.485  88.612  5.397   1.00 35.58 125 A 1 
ATOM 939  C CA  . ALA A 1 125 ? 45.544  88.414  6.402   1.00 37.44 125 A 1 
ATOM 940  C C   . ALA A 1 125 ? 45.652  86.980  6.998   1.00 36.35 125 A 1 
ATOM 941  O O   . ALA A 1 125 ? 44.789  86.163  6.768   1.00 34.49 125 A 1 
ATOM 942  C CB  . ALA A 1 125 ? 45.301  89.459  7.494   1.00 34.05 125 A 1 
ATOM 943  N N   . GLY A 1 126 ? 46.590  86.595  7.810   1.00 34.87 126 A 1 
ATOM 944  C CA  . GLY A 1 126 ? 47.892  87.101  8.228   1.00 37.67 126 A 1 
ATOM 945  C C   . GLY A 1 126 ? 48.585  86.258  9.302   1.00 36.69 126 A 1 
ATOM 946  O O   . GLY A 1 126 ? 49.755  85.928  9.180   1.00 33.84 126 A 1 
ATOM 947  N N   . LEU A 1 127 ? 47.902  85.942  10.369  1.00 34.88 127 A 1 
ATOM 948  C CA  . LEU A 1 127 ? 48.513  85.487  11.639  1.00 37.66 127 A 1 
ATOM 949  C C   . LEU A 1 127 ? 49.130  84.070  11.600  1.00 37.42 127 A 1 
ATOM 950  O O   . LEU A 1 127 ? 48.729  83.263  10.790  1.00 33.47 127 A 1 
ATOM 951  C CB  . LEU A 1 127 ? 47.412  85.552  12.712  1.00 32.41 127 A 1 
ATOM 952  C CG  . LEU A 1 127 ? 46.980  86.956  13.132  1.00 29.44 127 A 1 
ATOM 953  C CD1 . LEU A 1 127 ? 45.666  86.868  13.913  1.00 29.53 127 A 1 
ATOM 954  C CD2 . LEU A 1 127 ? 48.007  87.639  14.028  1.00 32.63 127 A 1 
ATOM 955  N N   . ALA A 1 128 ? 49.935  83.637  12.552  1.00 31.61 128 A 1 
ATOM 956  C CA  . ALA A 1 128 ? 51.142  84.166  13.182  1.00 36.48 128 A 1 
ATOM 957  C C   . ALA A 1 128 ? 51.974  83.029  13.816  1.00 36.25 128 A 1 
ATOM 958  O O   . ALA A 1 128 ? 53.089  82.773  13.398  1.00 35.17 128 A 1 
ATOM 959  C CB  . ALA A 1 128 ? 50.803  85.172  14.294  1.00 33.77 128 A 1 
ATOM 960  N N   . GLY A 1 129 ? 51.477  82.418  14.841  1.00 35.75 129 A 1 
ATOM 961  C CA  . GLY A 1 129 ? 52.312  82.017  15.977  1.00 39.68 129 A 1 
ATOM 962  C C   . GLY A 1 129 ? 53.222  80.779  15.890  1.00 39.34 129 A 1 
ATOM 963  O O   . GLY A 1 129 ? 53.057  79.922  15.036  1.00 36.73 129 A 1 
ATOM 964  N N   . PRO A 1 130 ? 54.186  80.721  16.804  1.00 35.89 130 A 1 
ATOM 965  C CA  . PRO A 1 130 ? 55.512  80.177  16.476  1.00 40.51 130 A 1 
ATOM 966  C C   . PRO A 1 130 ? 55.954  78.827  17.060  1.00 40.82 130 A 1 
ATOM 967  O O   . PRO A 1 130 ? 56.867  78.240  16.487  1.00 37.68 130 A 1 
ATOM 968  C CB  . PRO A 1 130 ? 56.427  81.277  17.001  1.00 36.55 130 A 1 
ATOM 969  C CG  . PRO A 1 130 ? 55.738  81.727  18.279  1.00 36.63 130 A 1 
ATOM 970  C CD  . PRO A 1 130 ? 54.256  81.533  17.958  1.00 41.58 130 A 1 
ATOM 971  N N   . VAL A 1 131 ? 55.507  78.422  18.262  1.00 32.28 131 A 1 
ATOM 972  C CA  . VAL A 1 131 ? 56.554  78.077  19.242  1.00 37.96 131 A 1 
ATOM 973  C C   . VAL A 1 131 ? 57.172  76.655  19.188  1.00 37.63 131 A 1 
ATOM 974  O O   . VAL A 1 131 ? 57.926  76.349  18.282  1.00 35.70 131 A 1 
ATOM 975  C CB  . VAL A 1 131 ? 56.206  78.532  20.680  1.00 33.64 131 A 1 
ATOM 976  C CG1 . VAL A 1 131 ? 57.467  78.734  21.524  1.00 30.15 131 A 1 
ATOM 977  C CG2 . VAL A 1 131 ? 55.414  79.836  20.762  1.00 33.35 131 A 1 
ATOM 978  N N   . ARG A 1 132 ? 57.013  75.859  20.201  1.00 31.57 132 A 1 
ATOM 979  C CA  . ARG A 1 132 ? 58.171  75.592  21.071  1.00 37.20 132 A 1 
ATOM 980  C C   . ARG A 1 132 ? 58.864  74.226  21.015  1.00 35.06 132 A 1 
ATOM 981  O O   . ARG A 1 132 ? 60.071  74.171  21.072  1.00 33.35 132 A 1 
ATOM 982  C CB  . ARG A 1 132 ? 57.732  75.836  22.538  1.00 35.04 132 A 1 
ATOM 983  C CG  . ARG A 1 132 ? 58.778  76.544  23.393  1.00 34.67 132 A 1 
ATOM 984  C CD  . ARG A 1 132 ? 58.273  76.688  24.833  1.00 32.97 132 A 1 
ATOM 985  N NE  . ARG A 1 132 ? 59.057  77.682  25.603  1.00 30.61 132 A 1 
ATOM 986  C CZ  . ARG A 1 132 ? 58.933  77.957  26.900  1.00 28.26 132 A 1 
ATOM 987  N NH1 . ARG A 1 132 ? 58.083  77.306  27.644  1.00 26.04 132 A 1 
ATOM 988  N NH2 . ARG A 1 132 ? 59.656  78.888  27.447  1.00 26.79 132 A 1 
ATOM 989  N N   . GLY A 1 133 ? 58.136  73.183  21.104  1.00 38.12 133 A 1 
ATOM 990  C CA  . GLY A 1 133 ? 58.477  72.096  22.023  1.00 41.31 133 A 1 
ATOM 991  C C   . GLY A 1 133 ? 59.750  71.276  21.823  1.00 40.28 133 A 1 
ATOM 992  O O   . GLY A 1 133 ? 60.241  71.038  20.726  1.00 36.24 133 A 1 
ATOM 993  N N   . VAL A 1 134 ? 60.233  70.851  22.954  1.00 36.67 134 A 1 
ATOM 994  C CA  . VAL A 1 134 ? 61.609  70.435  23.240  1.00 42.61 134 A 1 
ATOM 995  C C   . VAL A 1 134 ? 61.942  69.013  22.765  1.00 42.61 134 A 1 
ATOM 996  O O   . VAL A 1 134 ? 61.075  68.162  22.631  1.00 38.76 134 A 1 
ATOM 997  C CB  . VAL A 1 134 ? 61.852  70.536  24.760  1.00 37.51 134 A 1 
ATOM 998  C CG1 . VAL A 1 134 ? 63.319  70.397  25.144  1.00 34.25 134 A 1 
ATOM 999  C CG2 . VAL A 1 134 ? 61.373  71.878  25.344  1.00 37.10 134 A 1 
ATOM 1000 N N   . GLY A 1 135 ? 63.214  68.785  22.595  1.00 34.52 135 A 1 
ATOM 1001 C CA  . GLY A 1 135 ? 63.815  67.684  21.873  1.00 36.70 135 A 1 
ATOM 1002 C C   . GLY A 1 135 ? 64.402  66.485  22.615  1.00 36.27 135 A 1 
ATOM 1003 O O   . GLY A 1 135 ? 65.497  66.093  22.231  1.00 33.22 135 A 1 
ATOM 1004 N N   . GLY A 1 136 ? 63.765  65.969  23.579  1.00 32.52 136 A 1 
ATOM 1005 C CA  . GLY A 1 136 ? 64.412  64.993  24.461  1.00 35.24 136 A 1 
ATOM 1006 C C   . GLY A 1 136 ? 65.063  63.775  23.786  1.00 33.89 136 A 1 
ATOM 1007 O O   . GLY A 1 136 ? 64.538  63.239  22.824  1.00 30.81 136 A 1 
ATOM 1008 N N   . PRO A 1 137 ? 66.178  63.347  24.295  1.00 32.29 137 A 1 
ATOM 1009 C CA  . PRO A 1 137 ? 67.243  62.780  23.448  1.00 35.90 137 A 1 
ATOM 1010 C C   . PRO A 1 137 ? 67.407  61.256  23.425  1.00 35.26 137 A 1 
ATOM 1011 O O   . PRO A 1 137 ? 68.094  60.736  22.553  1.00 31.57 137 A 1 
ATOM 1012 C CB  . PRO A 1 137 ? 68.496  63.397  24.065  1.00 31.94 137 A 1 
ATOM 1013 C CG  . PRO A 1 137 ? 68.175  63.411  25.549  1.00 31.74 137 A 1 
ATOM 1014 C CD  . PRO A 1 137 ? 66.681  63.700  25.576  1.00 37.51 137 A 1 
ATOM 1015 N N   . SER A 1 138 ? 66.987  60.619  24.448  1.00 31.31 138 A 1 
ATOM 1016 C CA  . SER A 1 138 ? 67.739  59.479  24.999  1.00 35.00 138 A 1 
ATOM 1017 C C   . SER A 1 138 ? 67.665  58.175  24.211  1.00 33.56 138 A 1 
ATOM 1018 O O   . SER A 1 138 ? 66.933  58.038  23.267  1.00 30.92 138 A 1 
ATOM 1019 C CB  . SER A 1 138 ? 67.278  59.236  26.435  1.00 31.61 138 A 1 
ATOM 1020 O OG  . SER A 1 138 ? 65.936  58.797  26.458  1.00 29.53 138 A 1 
ATOM 1021 N N   . GLN A 1 139 ? 68.232  57.161  24.615  1.00 31.08 139 A 1 
ATOM 1022 C CA  . GLN A 1 139 ? 69.598  56.674  24.634  1.00 35.48 139 A 1 
ATOM 1023 C C   . GLN A 1 139 ? 69.603  55.287  23.960  1.00 33.28 139 A 1 
ATOM 1024 O O   . GLN A 1 139 ? 69.089  55.170  22.850  1.00 30.46 139 A 1 
ATOM 1025 C CB  . GLN A 1 139 ? 70.138  56.650  26.075  1.00 32.42 139 A 1 
ATOM 1026 C CG  . GLN A 1 139 ? 71.338  57.553  26.339  1.00 33.38 139 A 1 
ATOM 1027 C CD  . GLN A 1 139 ? 71.959  57.278  27.717  1.00 31.70 139 A 1 
ATOM 1028 O OE1 . GLN A 1 139 ? 71.611  56.345  28.425  1.00 32.01 139 A 1 
ATOM 1029 N NE2 . GLN A 1 139 ? 72.912  58.073  28.143  1.00 33.15 139 A 1 
ATOM 1030 N N   . GLN A 1 140 ? 70.014  54.243  24.522  1.00 30.94 140 A 1 
ATOM 1031 C CA  . GLN A 1 140 ? 71.347  53.719  24.324  1.00 36.27 140 A 1 
ATOM 1032 C C   . GLN A 1 140 ? 71.396  52.245  23.862  1.00 34.44 140 A 1 
ATOM 1033 O O   . GLN A 1 140 ? 71.394  51.981  22.662  1.00 31.45 140 A 1 
ATOM 1034 C CB  . GLN A 1 140 ? 72.148  53.936  25.624  1.00 33.11 140 A 1 
ATOM 1035 C CG  . GLN A 1 140 ? 73.651  54.157  25.423  1.00 33.99 140 A 1 
ATOM 1036 C CD  . GLN A 1 140 ? 74.392  54.228  26.764  1.00 32.98 140 A 1 
ATOM 1037 O OE1 . GLN A 1 140 ? 73.983  53.670  27.770  1.00 33.81 140 A 1 
ATOM 1038 N NE2 . GLN A 1 140 ? 75.526  54.897  26.824  1.00 34.52 140 A 1 
ATOM 1039 N N   . VAL A 1 141 ? 71.544  51.331  24.764  1.00 32.64 141 A 1 
ATOM 1040 C CA  . VAL A 1 141 ? 72.654  50.376  24.591  1.00 36.81 141 A 1 
ATOM 1041 C C   . VAL A 1 141 ? 72.323  48.916  24.307  1.00 36.99 141 A 1 
ATOM 1042 O O   . VAL A 1 141 ? 72.958  48.306  23.441  1.00 35.59 141 A 1 
ATOM 1043 C CB  . VAL A 1 141 ? 73.541  50.377  25.851  1.00 32.91 141 A 1 
ATOM 1044 C CG1 . VAL A 1 141 ? 74.783  49.484  25.701  1.00 30.92 141 A 1 
ATOM 1045 C CG2 . VAL A 1 141 ? 74.057  51.756  26.242  1.00 35.51 141 A 1 
ATOM 1046 N N   . MET A 1 142 ? 71.531  48.362  25.105  1.00 37.64 142 A 1 
ATOM 1047 C CA  . MET A 1 142 ? 71.939  47.096  25.747  1.00 39.36 142 A 1 
ATOM 1048 C C   . MET A 1 142 ? 72.169  45.900  24.795  1.00 37.89 142 A 1 
ATOM 1049 O O   . MET A 1 142 ? 71.318  45.531  23.998  1.00 34.68 142 A 1 
ATOM 1050 C CB  . MET A 1 142 ? 70.989  46.741  26.887  1.00 36.79 142 A 1 
ATOM 1051 C CG  . MET A 1 142 ? 71.328  47.503  28.177  1.00 37.57 142 A 1 
ATOM 1052 S SD  . MET A 1 142 ? 72.467  46.618  29.267  1.00 36.34 142 A 1 
ATOM 1053 C CE  . MET A 1 142 ? 72.600  47.800  30.631  1.00 35.52 142 A 1 
ATOM 1054 N N   . THR A 1 143 ? 73.282  45.341  24.927  1.00 34.24 143 A 1 
ATOM 1055 C CA  . THR A 1 143 ? 74.045  44.521  23.956  1.00 37.93 143 A 1 
ATOM 1056 C C   . THR A 1 143 ? 73.953  42.984  23.995  1.00 36.18 143 A 1 
ATOM 1057 O O   . THR A 1 143 ? 74.143  42.391  22.931  1.00 32.57 143 A 1 
ATOM 1058 C CB  . THR A 1 143 ? 75.532  44.815  24.166  1.00 32.96 143 A 1 
ATOM 1059 O OG1 . THR A 1 143 ? 75.821  44.896  25.547  1.00 31.82 143 A 1 
ATOM 1060 C CG2 . THR A 1 143 ? 75.989  46.135  23.543  1.00 33.89 143 A 1 
ATOM 1061 N N   . PRO A 1 144 ? 73.920  42.360  25.112  1.00 29.26 144 A 1 
ATOM 1062 C CA  . PRO A 1 144 ? 74.816  41.219  25.337  1.00 33.08 144 A 1 
ATOM 1063 C C   . PRO A 1 144 ? 74.324  39.852  24.782  1.00 32.06 144 A 1 
ATOM 1064 O O   . PRO A 1 144 ? 73.207  39.754  24.327  1.00 28.43 144 A 1 
ATOM 1065 C CB  . PRO A 1 144 ? 74.975  41.191  26.855  1.00 28.96 144 A 1 
ATOM 1066 C CG  . PRO A 1 144 ? 73.607  41.622  27.349  1.00 28.78 144 A 1 
ATOM 1067 C CD  . PRO A 1 144 ? 73.200  42.664  26.322  1.00 34.82 144 A 1 
ATOM 1068 N N   . GLN A 1 145 ? 74.902  38.776  24.874  1.00 30.71 145 A 1 
ATOM 1069 C CA  . GLN A 1 145 ? 76.265  38.303  24.666  1.00 33.10 145 A 1 
ATOM 1070 C C   . GLN A 1 145 ? 76.299  36.937  23.953  1.00 31.39 145 A 1 
ATOM 1071 O O   . GLN A 1 145 ? 76.729  36.832  22.825  1.00 28.90 145 A 1 
ATOM 1072 C CB  . GLN A 1 145 ? 77.006  38.116  26.012  1.00 30.66 145 A 1 
ATOM 1073 C CG  . GLN A 1 145 ? 78.316  38.902  26.137  1.00 29.79 145 A 1 
ATOM 1074 C CD  . GLN A 1 145 ? 79.128  38.500  27.378  1.00 28.47 145 A 1 
ATOM 1075 O OE1 . GLN A 1 145 ? 78.914  37.469  27.999  1.00 29.24 145 A 1 
ATOM 1076 N NE2 . GLN A 1 145 ? 80.093  39.301  27.773  1.00 30.56 145 A 1 
ATOM 1077 N N   . GLY A 1 146 ? 75.911  35.871  24.654  1.00 26.87 146 A 1 
ATOM 1078 C CA  . GLY A 1 146 ? 76.939  34.855  24.721  1.00 30.31 146 A 1 
ATOM 1079 C C   . GLY A 1 146 ? 76.794  33.492  24.018  1.00 30.32 146 A 1 
ATOM 1080 O O   . GLY A 1 146 ? 76.757  33.367  22.801  1.00 27.30 146 A 1 
ATOM 1081 N N   . ARG A 1 147 ? 76.848  32.513  24.850  1.00 27.78 147 A 1 
ATOM 1082 C CA  . ARG A 1 147 ? 77.349  31.148  24.587  1.00 29.91 147 A 1 
ATOM 1083 C C   . ARG A 1 147 ? 76.347  30.242  23.860  1.00 27.90 147 A 1 
ATOM 1084 O O   . ARG A 1 147 ? 75.210  30.641  23.665  1.00 26.12 147 A 1 
ATOM 1085 C CB  . ARG A 1 147 ? 77.738  30.539  25.950  1.00 27.51 147 A 1 
ATOM 1086 C CG  . ARG A 1 147 ? 79.029  31.089  26.555  1.00 25.98 147 A 1 
ATOM 1087 C CD  . ARG A 1 147 ? 79.269  30.433  27.936  1.00 26.22 147 A 1 
ATOM 1088 N NE  . ARG A 1 147 ? 80.574  30.797  28.509  1.00 25.78 147 A 1 
ATOM 1089 C CZ  . ARG A 1 147 ? 81.033  30.454  29.712  1.00 25.30 147 A 1 
ATOM 1090 N NH1 . ARG A 1 147 ? 80.297  29.766  30.550  1.00 24.02 147 A 1 
ATOM 1091 N NH2 . ARG A 1 147 ? 82.223  30.798  30.099  1.00 23.86 147 A 1 
ATOM 1092 N N   . GLY A 1 148 ? 76.518  29.096  23.451  1.00 28.49 148 A 1 
ATOM 1093 C CA  . GLY A 1 148 ? 77.630  28.160  23.517  1.00 30.22 148 A 1 
ATOM 1094 C C   . GLY A 1 148 ? 77.301  26.881  22.736  1.00 29.75 148 A 1 
ATOM 1095 O O   . GLY A 1 148 ? 76.794  26.952  21.634  1.00 26.96 148 A 1 
ATOM 1096 N N   . THR A 1 149 ? 77.548  25.750  23.274  1.00 28.35 149 A 1 
ATOM 1097 C CA  . THR A 1 149 ? 78.392  24.748  22.623  1.00 31.74 149 A 1 
ATOM 1098 C C   . THR A 1 149 ? 77.794  23.525  21.923  1.00 31.13 149 A 1 
ATOM 1099 O O   . THR A 1 149 ? 78.278  23.180  20.852  1.00 28.37 149 A 1 
ATOM 1100 C CB  . THR A 1 149 ? 79.367  24.201  23.673  1.00 26.65 149 A 1 
ATOM 1101 O OG1 . THR A 1 149 ? 78.672  23.928  24.874  1.00 24.72 149 A 1 
ATOM 1102 C CG2 . THR A 1 149 ? 80.476  25.195  24.024  1.00 25.93 149 A 1 
ATOM 1103 N N   . VAL A 1 150 ? 76.966  22.764  22.570  1.00 29.17 150 A 1 
ATOM 1104 C CA  . VAL A 1 150 ? 77.322  21.328  22.646  1.00 32.65 150 A 1 
ATOM 1105 C C   . VAL A 1 150 ? 76.903  20.462  21.436  1.00 32.87 150 A 1 
ATOM 1106 O O   . VAL A 1 150 ? 75.893  20.696  20.807  1.00 30.40 150 A 1 
ATOM 1107 C CB  . VAL A 1 150 ? 76.875  20.650  23.953  1.00 27.41 150 A 1 
ATOM 1108 C CG1 . VAL A 1 150 ? 77.805  19.501  24.297  1.00 24.70 150 A 1 
ATOM 1109 C CG2 . VAL A 1 150 ? 76.859  21.577  25.174  1.00 27.19 150 A 1 
ATOM 1110 N N   . ALA A 1 151 ? 77.669  19.481  21.176  1.00 26.49 151 A 1 
ATOM 1111 C CA  . ALA A 1 151 ? 77.890  18.892  19.847  1.00 29.40 151 A 1 
ATOM 1112 C C   . ALA A 1 151 ? 77.338  17.481  19.547  1.00 28.69 151 A 1 
ATOM 1113 O O   . ALA A 1 151 ? 77.030  17.175  18.399  1.00 27.50 151 A 1 
ATOM 1114 C CB  . ALA A 1 151 ? 79.405  18.842  19.678  1.00 26.70 151 A 1 
ATOM 1115 N N   . ALA A 1 152 ? 77.389  16.628  20.457  1.00 26.03 152 A 1 
ATOM 1116 C CA  . ALA A 1 152 ? 77.685  15.201  20.266  1.00 29.64 152 A 1 
ATOM 1117 C C   . ALA A 1 152 ? 76.565  14.333  19.621  1.00 28.90 152 A 1 
ATOM 1118 O O   . ALA A 1 152 ? 75.457  14.781  19.485  1.00 27.57 152 A 1 
ATOM 1119 C CB  . ALA A 1 152 ? 78.058  14.684  21.661  1.00 26.62 152 A 1 
ATOM 1120 N N   . ALA A 1 153 ? 76.674  13.100  19.299  1.00 26.83 153 A 1 
ATOM 1121 C CA  . ALA A 1 153 ? 77.831  12.255  19.017  1.00 30.33 153 A 1 
ATOM 1122 C C   . ALA A 1 153 ? 77.456  10.992  18.230  1.00 29.70 153 A 1 
ATOM 1123 O O   . ALA A 1 153 ? 77.989  10.747  17.166  1.00 28.30 153 A 1 
ATOM 1124 C CB  . ALA A 1 153 ? 78.486  11.802  20.335  1.00 27.18 153 A 1 
ATOM 1125 N N   . ALA A 1 154 ? 76.642  10.148  18.796  1.00 24.11 154 A 1 
ATOM 1126 C CA  . ALA A 1 154 ? 77.004  8.732   18.770  1.00 27.80 154 A 1 
ATOM 1127 C C   . ALA A 1 154 ? 76.622  7.931   17.511  1.00 27.51 154 A 1 
ATOM 1128 O O   . ALA A 1 154 ? 75.639  8.188   16.843  1.00 26.06 154 A 1 
ATOM 1129 C CB  . ALA A 1 154 ? 76.451  8.078   20.028  1.00 24.63 154 A 1 
ATOM 1130 N N   . ALA A 1 155 ? 77.388  6.921   17.265  1.00 27.20 155 A 1 
ATOM 1131 C CA  . ALA A 1 155 ? 77.624  6.318   15.954  1.00 30.82 155 A 1 
ATOM 1132 C C   . ALA A 1 155 ? 77.110  4.893   15.695  1.00 30.02 155 A 1 
ATOM 1133 O O   . ALA A 1 155 ? 76.869  4.545   14.553  1.00 28.75 155 A 1 
ATOM 1134 C CB  . ALA A 1 155 ? 79.139  6.325   15.791  1.00 28.19 155 A 1 
ATOM 1135 N N   . ALA A 1 156 ? 77.088  4.037   16.668  1.00 27.40 156 A 1 
ATOM 1136 C CA  . ALA A 1 156 ? 77.895  2.847   16.454  1.00 30.53 156 A 1 
ATOM 1137 C C   . ALA A 1 156 ? 77.309  1.623   15.717  1.00 29.61 156 A 1 
ATOM 1138 O O   . ALA A 1 156 ? 77.810  1.255   14.668  1.00 28.19 156 A 1 
ATOM 1139 C CB  . ALA A 1 156 ? 78.491  2.425   17.798  1.00 27.75 156 A 1 
ATOM 1140 N N   . ALA A 1 157 ? 76.412  0.890   16.325  1.00 23.76 157 A 1 
ATOM 1141 C CA  . ALA A 1 157 ? 76.791  -0.514  16.522  1.00 26.69 157 A 1 
ATOM 1142 C C   . ALA A 1 157 ? 76.401  -1.559  15.443  1.00 26.00 157 A 1 
ATOM 1143 O O   . ALA A 1 157 ? 75.759  -1.278  14.460  1.00 24.62 157 A 1 
ATOM 1144 C CB  . ALA A 1 157 ? 76.315  -0.936  17.907  1.00 23.46 157 A 1 
ATOM 1145 N N   . THR A 1 158 ? 76.807  -2.757  15.697  1.00 28.01 158 A 1 
ATOM 1146 C CA  . THR A 1 158 ? 77.545  -3.664  14.808  1.00 30.79 158 A 1 
ATOM 1147 C C   . THR A 1 158 ? 76.841  -4.857  14.154  1.00 30.82 158 A 1 
ATOM 1148 O O   . THR A 1 158 ? 77.139  -5.162  13.008  1.00 27.96 158 A 1 
ATOM 1149 C CB  . THR A 1 158 ? 78.678  -4.283  15.629  1.00 25.65 158 A 1 
ATOM 1150 O OG1 . THR A 1 158 ? 78.217  -4.612  16.925  1.00 23.92 158 A 1 
ATOM 1151 C CG2 . THR A 1 158 ? 79.869  -3.345  15.823  1.00 27.06 158 A 1 
ATOM 1152 N N   . ALA A 1 159 ? 76.133  -5.664  14.885  1.00 24.93 159 A 1 
ATOM 1153 C CA  . ALA A 1 159 ? 76.545  -7.080  14.935  1.00 28.13 159 A 1 
ATOM 1154 C C   . ALA A 1 159 ? 75.980  -8.082  13.888  1.00 27.68 159 A 1 
ATOM 1155 O O   . ALA A 1 159 ? 75.238  -7.750  12.994  1.00 26.47 159 A 1 
ATOM 1156 C CB  . ALA A 1 159 ? 76.310  -7.575  16.362  1.00 25.10 159 A 1 
ATOM 1157 N N   . SER A 1 160 ? 76.352  -9.311  14.058  1.00 25.67 160 A 1 
ATOM 1158 C CA  . SER A 1 160 ? 76.940  -10.211 13.061  1.00 29.30 160 A 1 
ATOM 1159 C C   . SER A 1 160 ? 76.200  -11.486 12.620  1.00 28.07 160 A 1 
ATOM 1160 O O   . SER A 1 160 ? 76.536  -12.031 11.578  1.00 26.21 160 A 1 
ATOM 1161 C CB  . SER A 1 160 ? 78.228  -10.722 13.694  1.00 25.90 160 A 1 
ATOM 1162 O OG  . SER A 1 160 ? 77.966  -11.289 14.961  1.00 24.41 160 A 1 
ATOM 1163 N N   . ILE A 1 161 ? 75.406  -12.042 13.433  1.00 24.72 161 A 1 
ATOM 1164 C CA  . ILE A 1 161 ? 75.210  -13.512 13.586  1.00 28.43 161 A 1 
ATOM 1165 C C   . ILE A 1 161 ? 74.584  -14.210 12.347  1.00 28.06 161 A 1 
ATOM 1166 O O   . ILE A 1 161 ? 73.794  -13.602 11.660  1.00 25.27 161 A 1 
ATOM 1167 C CB  . ILE A 1 161 ? 74.361  -13.744 14.851  1.00 24.70 161 A 1 
ATOM 1168 C CG1 . ILE A 1 161 ? 75.034  -13.141 16.103  1.00 23.02 161 A 1 
ATOM 1169 C CG2 . ILE A 1 161 ? 74.025  -15.221 15.110  1.00 24.49 161 A 1 
ATOM 1170 C CD1 . ILE A 1 161 ? 74.175  -13.179 17.373  1.00 23.63 161 A 1 
ATOM 1171 N N   . ALA A 1 162 ? 74.697  -15.455 12.081  1.00 24.79 162 A 1 
ATOM 1172 C CA  . ALA A 1 162 ? 75.799  -16.361 11.807  1.00 29.54 162 A 1 
ATOM 1173 C C   . ALA A 1 162 ? 75.322  -17.555 10.945  1.00 28.89 162 A 1 
ATOM 1174 O O   . ALA A 1 162 ? 75.306  -17.473 9.732   1.00 27.15 162 A 1 
ATOM 1175 C CB  . ALA A 1 162 ? 76.443  -16.882 13.097  1.00 26.25 162 A 1 
ATOM 1176 N N   . GLY A 1 163 ? 75.020  -18.640 11.556  1.00 25.88 163 A 1 
ATOM 1177 C CA  . GLY A 1 163 ? 75.162  -19.960 10.917  1.00 27.70 163 A 1 
ATOM 1178 C C   . GLY A 1 163 ? 73.880  -20.641 10.405  1.00 27.76 163 A 1 
ATOM 1179 O O   . GLY A 1 163 ? 72.853  -20.017 10.308  1.00 25.19 163 A 1 
ATOM 1180 N N   . ALA A 1 164 ? 73.812  -21.902 10.132  1.00 25.81 164 A 1 
ATOM 1181 C CA  . ALA A 1 164 ? 74.787  -22.763 9.472   1.00 28.79 164 A 1 
ATOM 1182 C C   . ALA A 1 164 ? 74.131  -23.909 8.663   1.00 27.98 164 A 1 
ATOM 1183 O O   . ALA A 1 164 ? 74.391  -23.976 7.471   1.00 25.71 164 A 1 
ATOM 1184 C CB  . ALA A 1 164 ? 75.778  -23.340 10.489  1.00 26.01 164 A 1 
ATOM 1185 N N   . PRO A 1 165 ? 73.397  -24.839 9.253   1.00 25.20 165 A 1 
ATOM 1186 C CA  . PRO A 1 165 ? 73.845  -26.217 9.014   1.00 28.73 165 A 1 
ATOM 1187 C C   . PRO A 1 165 ? 73.098  -27.085 7.978   1.00 28.28 165 A 1 
ATOM 1188 O O   . PRO A 1 165 ? 72.550  -26.633 6.997   1.00 25.62 165 A 1 
ATOM 1189 C CB  . PRO A 1 165 ? 73.851  -26.825 10.415  1.00 26.03 165 A 1 
ATOM 1190 C CG  . PRO A 1 165 ? 72.599  -26.222 11.045  1.00 25.67 165 A 1 
ATOM 1191 C CD  . PRO A 1 165 ? 72.565  -24.827 10.431  1.00 31.02 165 A 1 
ATOM 1192 N N   . THR A 1 166 ? 73.161  -28.327 8.233   1.00 28.39 166 A 1 
ATOM 1193 C CA  . THR A 1 166 ? 73.286  -29.578 7.461   1.00 32.84 166 A 1 
ATOM 1194 C C   . THR A 1 166 ? 71.969  -30.200 6.933   1.00 31.67 166 A 1 
ATOM 1195 O O   . THR A 1 166 ? 70.916  -29.643 7.149   1.00 29.14 166 A 1 
ATOM 1196 C CB  . THR A 1 166 ? 73.951  -30.572 8.427   1.00 28.50 166 A 1 
ATOM 1197 O OG1 . THR A 1 166 ? 73.300  -30.552 9.693   1.00 27.56 166 A 1 
ATOM 1198 C CG2 . THR A 1 166 ? 75.427  -30.255 8.703   1.00 29.94 166 A 1 
ATOM 1199 N N   . GLN A 1 167 ? 71.841  -31.327 6.270   1.00 27.76 167 A 1 
ATOM 1200 C CA  . GLN A 1 167 ? 72.832  -32.271 5.746   1.00 32.81 167 A 1 
ATOM 1201 C C   . GLN A 1 167 ? 72.345  -33.081 4.514   1.00 32.04 167 A 1 
ATOM 1202 O O   . GLN A 1 167 ? 72.669  -32.677 3.403   1.00 29.36 167 A 1 
ATOM 1203 C CB  . GLN A 1 167 ? 73.288  -33.242 6.849   1.00 28.91 167 A 1 
ATOM 1204 C CG  . GLN A 1 167 ? 74.765  -33.626 6.754   1.00 28.15 167 A 1 
ATOM 1205 C CD  . GLN A 1 167 ? 75.193  -34.589 7.858   1.00 26.74 167 A 1 
ATOM 1206 O OE1 . GLN A 1 167 ? 74.409  -35.383 8.357   1.00 27.63 167 A 1 
ATOM 1207 N NE2 . GLN A 1 167 ? 76.437  -34.577 8.254   1.00 28.08 167 A 1 
ATOM 1208 N N   . TYR A 1 168 ? 71.726  -34.239 4.687   1.00 25.40 168 A 1 
ATOM 1209 C CA  . TYR A 1 168 ? 72.084  -35.415 3.868   1.00 30.65 168 A 1 
ATOM 1210 C C   . TYR A 1 168 ? 71.136  -35.993 2.781   1.00 28.42 168 A 1 
ATOM 1211 O O   . TYR A 1 168 ? 71.376  -35.739 1.607   1.00 25.99 168 A 1 
ATOM 1212 C CB  . TYR A 1 168 ? 72.543  -36.550 4.805   1.00 27.56 168 A 1 
ATOM 1213 C CG  . TYR A 1 168 ? 74.018  -36.656 5.091   1.00 26.60 168 A 1 
ATOM 1214 C CD1 . TYR A 1 168 ? 74.928  -36.966 4.062   1.00 26.98 168 A 1 
ATOM 1215 C CD2 . TYR A 1 168 ? 74.470  -36.520 6.414   1.00 28.37 168 A 1 
ATOM 1216 C CE1 . TYR A 1 168 ? 76.303  -37.099 4.359   1.00 26.30 168 A 1 
ATOM 1217 C CE2 . TYR A 1 168 ? 75.829  -36.653 6.709   1.00 27.50 168 A 1 
ATOM 1218 C CZ  . TYR A 1 168 ? 76.748  -36.939 5.683   1.00 30.40 168 A 1 
ATOM 1219 O OH  . TYR A 1 168 ? 78.088  -37.055 5.972   1.00 30.31 168 A 1 
ATOM 1220 N N   . PRO A 1 169 ? 70.226  -36.906 3.095   1.00 27.54 169 A 1 
ATOM 1221 C CA  . PRO A 1 169 ? 70.400  -38.222 2.458   1.00 30.80 169 A 1 
ATOM 1222 C C   . PRO A 1 169 ? 69.422  -38.612 1.307   1.00 30.01 169 A 1 
ATOM 1223 O O   . PRO A 1 169 ? 68.769  -37.748 0.746   1.00 27.36 169 A 1 
ATOM 1224 C CB  . PRO A 1 169 ? 70.365  -39.176 3.657   1.00 27.69 169 A 1 
ATOM 1225 C CG  . PRO A 1 169 ? 69.308  -38.560 4.568   1.00 27.66 169 A 1 
ATOM 1226 C CD  . PRO A 1 169 ? 69.397  -37.061 4.249   1.00 32.44 169 A 1 
ATOM 1227 N N   . PRO A 1 170 ? 69.244  -39.890 0.964   1.00 28.85 170 A 1 
ATOM 1228 C CA  . PRO A 1 170 ? 69.909  -40.483 -0.195  1.00 32.76 170 A 1 
ATOM 1229 C C   . PRO A 1 170 ? 69.019  -41.202 -1.232  1.00 32.26 170 A 1 
ATOM 1230 O O   . PRO A 1 170 ? 69.516  -41.600 -2.276  1.00 29.29 170 A 1 
ATOM 1231 C CB  . PRO A 1 170 ? 70.803  -41.549 0.457   1.00 29.03 170 A 1 
ATOM 1232 C CG  . PRO A 1 170 ? 69.950  -42.067 1.596   1.00 28.82 170 A 1 
ATOM 1233 C CD  . PRO A 1 170 ? 68.995  -40.910 1.912   1.00 34.08 170 A 1 
ATOM 1234 N N   . GLY A 1 171 ? 67.798  -41.498 -0.958  1.00 27.36 171 A 1 
ATOM 1235 C CA  . GLY A 1 171 ? 67.190  -42.782 -1.353  1.00 30.55 171 A 1 
ATOM 1236 C C   . GLY A 1 171 ? 66.909  -43.112 -2.830  1.00 30.41 171 A 1 
ATOM 1237 O O   . GLY A 1 171 ? 66.853  -42.265 -3.703  1.00 27.40 171 A 1 
ATOM 1238 N N   . ARG A 1 172 ? 66.674  -44.362 -3.047  1.00 29.49 172 A 1 
ATOM 1239 C CA  . ARG A 1 172 ? 67.125  -45.161 -4.200  1.00 34.80 172 A 1 
ATOM 1240 C C   . ARG A 1 172 ? 66.297  -45.273 -5.504  1.00 32.93 172 A 1 
ATOM 1241 O O   . ARG A 1 172 ? 66.864  -45.110 -6.567  1.00 30.46 172 A 1 
ATOM 1242 C CB  . ARG A 1 172 ? 67.275  -46.622 -3.712  1.00 32.30 172 A 1 
ATOM 1243 C CG  . ARG A 1 172 ? 68.595  -47.021 -3.059  1.00 31.14 172 A 1 
ATOM 1244 C CD  . ARG A 1 172 ? 68.499  -48.520 -2.714  1.00 29.20 172 A 1 
ATOM 1245 N NE  . ARG A 1 172 ? 69.787  -49.081 -2.297  1.00 28.91 172 A 1 
ATOM 1246 C CZ  . ARG A 1 172 ? 70.002  -50.341 -1.925  1.00 26.89 172 A 1 
ATOM 1247 N NH1 . ARG A 1 172 ? 69.018  -51.214 -1.853  1.00 25.94 172 A 1 
ATOM 1248 N NH2 . ARG A 1 172 ? 71.193  -50.759 -1.624  1.00 26.53 172 A 1 
ATOM 1249 N N   . GLY A 1 173 ? 65.147  -45.855 -5.429  1.00 28.54 173 A 1 
ATOM 1250 C CA  . GLY A 1 173 ? 64.977  -47.068 -6.252  1.00 30.55 173 A 1 
ATOM 1251 C C   . GLY A 1 173 ? 64.291  -46.987 -7.624  1.00 30.21 173 A 1 
ATOM 1252 O O   . GLY A 1 173 ? 64.004  -45.924 -8.134  1.00 27.78 173 A 1 
ATOM 1253 N N   . GLY A 1 174 ? 64.021  -48.086 -8.212  1.00 29.13 174 A 1 
ATOM 1254 C CA  . GLY A 1 174 ? 64.333  -48.605 -9.516  1.00 31.72 174 A 1 
ATOM 1255 C C   . GLY A 1 174 ? 63.349  -48.666 -10.716 1.00 31.59 174 A 1 
ATOM 1256 O O   . GLY A 1 174 ? 63.648  -48.043 -11.720 1.00 28.65 174 A 1 
ATOM 1257 N N   . PRO A 1 175 ? 62.331  -49.496 -10.726 1.00 28.55 175 A 1 
ATOM 1258 C CA  . PRO A 1 175 ? 62.159  -50.430 -11.848 1.00 32.19 175 A 1 
ATOM 1259 C C   . PRO A 1 175 ? 61.193  -50.001 -12.989 1.00 31.70 175 A 1 
ATOM 1260 O O   . PRO A 1 175 ? 60.986  -48.810 -13.179 1.00 28.98 175 A 1 
ATOM 1261 C CB  . PRO A 1 175 ? 61.777  -51.732 -11.129 1.00 29.03 175 A 1 
ATOM 1262 C CG  . PRO A 1 175 ? 60.850  -51.239 -10.017 1.00 28.84 175 A 1 
ATOM 1263 C CD  . PRO A 1 175 ? 61.501  -49.907 -9.635  1.00 33.80 175 A 1 
ATOM 1264 N N   . PRO A 1 176 ? 60.548  -50.856 -13.748 1.00 29.04 176 A 1 
ATOM 1265 C CA  . PRO A 1 176 ? 60.978  -51.298 -15.068 1.00 32.14 176 A 1 
ATOM 1266 C C   . PRO A 1 176 ? 59.933  -51.029 -16.198 1.00 31.53 176 A 1 
ATOM 1267 O O   . PRO A 1 176 ? 59.411  -49.918 -16.250 1.00 28.97 176 A 1 
ATOM 1268 C CB  . PRO A 1 176 ? 61.291  -52.780 -14.823 1.00 29.43 176 A 1 
ATOM 1269 C CG  . PRO A 1 176 ? 60.145  -53.221 -13.908 1.00 28.93 176 A 1 
ATOM 1270 C CD  . PRO A 1 176 ? 59.703  -51.911 -13.242 1.00 33.48 176 A 1 
ATOM 1271 N N   . PRO A 1 177 ? 59.567  -51.919 -17.122 1.00 30.53 177 A 1 
ATOM 1272 C CA  . PRO A 1 177 ? 60.054  -51.859 -18.494 1.00 34.60 177 A 1 
ATOM 1273 C C   . PRO A 1 177 ? 59.065  -51.580 -19.655 1.00 33.91 177 A 1 
ATOM 1274 O O   . PRO A 1 177 ? 59.490  -50.886 -20.578 1.00 31.03 177 A 1 
ATOM 1275 C CB  . PRO A 1 177 ? 60.696  -53.244 -18.685 1.00 31.62 177 A 1 
ATOM 1276 C CG  . PRO A 1 177 ? 59.856  -54.168 -17.845 1.00 31.10 177 A 1 
ATOM 1277 C CD  . PRO A 1 177 ? 59.151  -53.240 -16.854 1.00 36.07 177 A 1 
ATOM 1278 N N   . PRO A 1 178 ? 57.845  -52.163 -19.778 1.00 26.25 178 A 1 
ATOM 1279 C CA  . PRO A 1 178 ? 57.765  -52.971 -20.989 1.00 30.52 178 A 1 
ATOM 1280 C C   . PRO A 1 178 ? 57.032  -52.441 -22.235 1.00 30.23 178 A 1 
ATOM 1281 O O   . PRO A 1 178 ? 57.644  -51.849 -23.120 1.00 27.31 178 A 1 
ATOM 1282 C CB  . PRO A 1 178 ? 57.214  -54.310 -20.505 1.00 27.35 178 A 1 
ATOM 1283 C CG  . PRO A 1 178 ? 56.238  -53.922 -19.426 1.00 27.03 178 A 1 
ATOM 1284 C CD  . PRO A 1 178 ? 56.836  -52.617 -18.873 1.00 31.53 178 A 1 
ATOM 1285 N N   . MET A 1 179 ? 55.801  -52.858 -22.436 1.00 34.47 179 A 1 
ATOM 1286 C CA  . MET A 1 179 ? 55.365  -53.301 -23.765 1.00 36.53 179 A 1 
ATOM 1287 C C   . MET A 1 179 ? 54.638  -52.250 -24.629 1.00 35.77 179 A 1 
ATOM 1288 O O   . MET A 1 179 ? 54.025  -51.339 -24.127 1.00 32.99 179 A 1 
ATOM 1289 C CB  . MET A 1 179 ? 54.478  -54.541 -23.658 1.00 33.28 179 A 1 
ATOM 1290 C CG  . MET A 1 179 ? 55.290  -55.837 -23.519 1.00 34.05 179 A 1 
ATOM 1291 S SD  . MET A 1 179 ? 54.220  -57.308 -23.685 1.00 33.84 179 A 1 
ATOM 1292 C CE  . MET A 1 179 ? 55.469  -58.604 -23.553 1.00 33.31 179 A 1 
ATOM 1293 N N   . GLY A 1 180 ? 54.630  -52.475 -25.885 1.00 27.82 180 A 1 
ATOM 1294 C CA  . GLY A 1 180 ? 54.476  -51.521 -26.941 1.00 31.42 180 A 1 
ATOM 1295 C C   . GLY A 1 180 ? 53.572  -51.703 -28.165 1.00 31.03 180 A 1 
ATOM 1296 O O   . GLY A 1 180 ? 53.864  -51.012 -29.134 1.00 28.75 180 A 1 
ATOM 1297 N N   . ARG A 1 181 ? 52.568  -52.579 -28.202 1.00 31.16 181 A 1 
ATOM 1298 C CA  . ARG A 1 181 ? 52.255  -53.162 -29.525 1.00 35.04 181 A 1 
ATOM 1299 C C   . ARG A 1 181 ? 51.469  -52.347 -30.576 1.00 32.12 181 A 1 
ATOM 1300 O O   . ARG A 1 181 ? 52.072  -51.775 -31.458 1.00 29.62 181 A 1 
ATOM 1301 C CB  . ARG A 1 181 ? 51.612  -54.548 -29.356 1.00 32.45 181 A 1 
ATOM 1302 C CG  . ARG A 1 181 ? 52.550  -55.703 -29.725 1.00 32.37 181 A 1 
ATOM 1303 C CD  . ARG A 1 181 ? 51.752  -57.008 -29.719 1.00 31.48 181 A 1 
ATOM 1304 N NE  . ARG A 1 181 ? 52.596  -58.165 -30.035 1.00 30.92 181 A 1 
ATOM 1305 C CZ  . ARG A 1 181 ? 52.187  -59.428 -30.157 1.00 28.74 181 A 1 
ATOM 1306 N NH1 . ARG A 1 181 ? 50.928  -59.744 -29.997 1.00 26.86 181 A 1 
ATOM 1307 N NH2 . ARG A 1 181 ? 53.031  -60.385 -30.435 1.00 27.66 181 A 1 
ATOM 1308 N N   . GLY A 1 182 ? 50.184  -52.500 -30.623 1.00 28.91 182 A 1 
ATOM 1309 C CA  . GLY A 1 182 ? 49.624  -52.863 -31.925 1.00 30.88 182 A 1 
ATOM 1310 C C   . GLY A 1 182 ? 48.912  -51.789 -32.764 1.00 30.16 182 A 1 
ATOM 1311 O O   . GLY A 1 182 ? 48.518  -50.744 -32.278 1.00 27.51 182 A 1 
ATOM 1312 N N   . ALA A 1 183 ? 48.734  -52.075 -34.017 1.00 29.12 183 A 1 
ATOM 1313 C CA  . ALA A 1 183 ? 48.638  -51.133 -35.144 1.00 32.97 183 A 1 
ATOM 1314 C C   . ALA A 1 183 ? 47.271  -50.866 -35.839 1.00 31.68 183 A 1 
ATOM 1315 O O   . ALA A 1 183 ? 47.156  -49.805 -36.447 1.00 29.97 183 A 1 
ATOM 1316 C CB  . ALA A 1 183 ? 49.619  -51.662 -36.195 1.00 30.32 183 A 1 
ATOM 1317 N N   . PRO A 1 184 ? 46.366  -51.774 -35.971 1.00 28.43 184 A 1 
ATOM 1318 C CA  . PRO A 1 184 ? 45.699  -52.048 -37.256 1.00 31.93 184 A 1 
ATOM 1319 C C   . PRO A 1 184 ? 44.447  -51.190 -37.588 1.00 31.50 184 A 1 
ATOM 1320 O O   . PRO A 1 184 ? 44.309  -50.115 -37.024 1.00 28.99 184 A 1 
ATOM 1321 C CB  . PRO A 1 184 ? 45.445  -53.556 -37.181 1.00 29.32 184 A 1 
ATOM 1322 C CG  . PRO A 1 184 ? 45.069  -53.762 -35.718 1.00 28.69 184 A 1 
ATOM 1323 C CD  . PRO A 1 184 ? 45.998  -52.774 -35.018 1.00 33.34 184 A 1 
ATOM 1324 N N   . PRO A 1 185 ? 43.483  -51.556 -38.416 1.00 28.80 185 A 1 
ATOM 1325 C CA  . PRO A 1 185 ? 43.505  -51.644 -39.871 1.00 32.74 185 A 1 
ATOM 1326 C C   . PRO A 1 185 ? 42.407  -50.796 -40.565 1.00 31.72 185 A 1 
ATOM 1327 O O   . PRO A 1 185 ? 41.864  -49.881 -39.951 1.00 28.98 185 A 1 
ATOM 1328 C CB  . PRO A 1 185 ? 43.322  -53.148 -40.124 1.00 30.04 185 A 1 
ATOM 1329 C CG  . PRO A 1 185 ? 42.295  -53.542 -39.059 1.00 29.71 185 A 1 
ATOM 1330 C CD  . PRO A 1 185 ? 42.449  -52.473 -37.974 1.00 35.18 185 A 1 
ATOM 1331 N N   . PRO A 1 186 ? 42.076  -51.012 -41.816 1.00 28.48 186 A 1 
ATOM 1332 C CA  . PRO A 1 186 ? 41.800  -49.933 -42.774 1.00 32.66 186 A 1 
ATOM 1333 C C   . PRO A 1 186 ? 40.363  -49.642 -43.232 1.00 31.77 186 A 1 
ATOM 1334 O O   . PRO A 1 186 ? 40.101  -48.493 -43.581 1.00 28.81 186 A 1 
ATOM 1335 C CB  . PRO A 1 186 ? 42.622  -50.376 -43.986 1.00 29.20 186 A 1 
ATOM 1336 C CG  . PRO A 1 186 ? 42.455  -51.879 -43.985 1.00 29.63 186 A 1 
ATOM 1337 C CD  . PRO A 1 186 ? 42.399  -52.203 -42.503 1.00 34.98 186 A 1 
ATOM 1338 N N   . GLY A 1 187 ? 39.432  -50.631 -43.378 1.00 25.77 187 A 1 
ATOM 1339 C CA  . GLY A 1 187 ? 39.008  -50.709 -44.775 1.00 29.52 187 A 1 
ATOM 1340 C C   . GLY A 1 187 ? 37.641  -50.222 -45.282 1.00 29.29 187 A 1 
ATOM 1341 O O   . GLY A 1 187 ? 37.520  -49.156 -45.878 1.00 26.65 187 A 1 
ATOM 1342 N N   . MET A 1 188 ? 36.660  -51.133 -45.236 1.00 27.35 188 A 1 
ATOM 1343 C CA  . MET A 1 188 ? 35.583  -51.286 -46.234 1.00 31.24 188 A 1 
ATOM 1344 C C   . MET A 1 188 ? 34.338  -50.385 -46.015 1.00 30.29 188 A 1 
ATOM 1345 O O   . MET A 1 188 ? 34.302  -49.633 -45.063 1.00 28.47 188 A 1 
ATOM 1346 C CB  . MET A 1 188 ? 35.159  -52.760 -46.230 1.00 29.59 188 A 1 
ATOM 1347 C CG  . MET A 1 188 ? 36.068  -53.675 -47.051 1.00 31.41 188 A 1 
ATOM 1348 S SD  . MET A 1 188 ? 35.332  -55.322 -47.200 1.00 30.92 188 A 1 
ATOM 1349 C CE  . MET A 1 188 ? 36.543  -56.112 -48.273 1.00 31.23 188 A 1 
ATOM 1350 N N   . MET A 1 189 ? 33.270  -50.519 -46.692 1.00 31.66 189 A 1 
ATOM 1351 C CA  . MET A 1 189 ? 32.858  -50.611 -48.099 1.00 34.67 189 A 1 
ATOM 1352 C C   . MET A 1 189 ? 31.392  -50.173 -48.059 1.00 33.81 189 A 1 
ATOM 1353 O O   . MET A 1 189 ? 30.689  -50.494 -47.112 1.00 31.34 189 A 1 
ATOM 1354 C CB  . MET A 1 189 ? 32.929  -52.027 -48.673 1.00 32.18 189 A 1 
ATOM 1355 C CG  . MET A 1 189 ? 32.884  -52.077 -50.211 1.00 31.92 189 A 1 
ATOM 1356 S SD  . MET A 1 189 ? 32.940  -53.768 -50.874 1.00 30.37 189 A 1 
ATOM 1357 C CE  . MET A 1 189 ? 33.407  -53.459 -52.586 1.00 30.75 189 A 1 
ATOM 1358 N N   . GLY A 1 190 ? 30.931  -49.405 -48.996 1.00 31.97 190 A 1 
ATOM 1359 C CA  . GLY A 1 190 ? 29.635  -48.718 -48.938 1.00 34.98 190 A 1 
ATOM 1360 C C   . GLY A 1 190 ? 28.516  -49.371 -49.736 1.00 33.92 190 A 1 
ATOM 1361 O O   . GLY A 1 190 ? 28.316  -48.953 -50.873 1.00 31.34 190 A 1 
ATOM 1362 N N   . PRO A 1 191 ? 27.807  -50.334 -49.247 1.00 29.75 191 A 1 
ATOM 1363 C CA  . PRO A 1 191 ? 26.955  -51.151 -50.100 1.00 34.25 191 A 1 
ATOM 1364 C C   . PRO A 1 191 ? 25.585  -50.525 -50.455 1.00 33.63 191 A 1 
ATOM 1365 O O   . PRO A 1 191 ? 25.586  -49.429 -51.014 1.00 31.12 191 A 1 
ATOM 1366 C CB  . PRO A 1 191 ? 26.992  -52.537 -49.453 1.00 31.54 191 A 1 
ATOM 1367 C CG  . PRO A 1 191 ? 27.071  -52.239 -47.957 1.00 31.72 191 A 1 
ATOM 1368 C CD  . PRO A 1 191 ? 27.889  -50.940 -47.931 1.00 38.01 191 A 1 
ATOM 1369 N N   . PRO A 1 192 ? 24.444  -51.142 -50.258 1.00 26.74 192 A 1 
ATOM 1370 C CA  . PRO A 1 192 ? 23.700  -51.575 -51.427 1.00 32.11 192 A 1 
ATOM 1371 C C   . PRO A 1 192 ? 22.530  -50.662 -51.864 1.00 31.24 192 A 1 
ATOM 1372 O O   . PRO A 1 192 ? 22.138  -49.739 -51.161 1.00 28.38 192 A 1 
ATOM 1373 C CB  . PRO A 1 192 ? 23.212  -52.985 -51.059 1.00 29.34 192 A 1 
ATOM 1374 C CG  . PRO A 1 192 ? 22.927  -52.856 -49.568 1.00 29.55 192 A 1 
ATOM 1375 C CD  . PRO A 1 192 ? 23.961  -51.841 -49.102 1.00 35.08 192 A 1 
ATOM 1376 N N   . PRO A 1 193 ? 21.936  -50.958 -52.990 1.00 25.75 193 A 1 
ATOM 1377 C CA  . PRO A 1 193 ? 21.233  -49.991 -53.839 1.00 29.96 193 A 1 
ATOM 1378 C C   . PRO A 1 193 ? 19.699  -49.977 -53.760 1.00 29.39 193 A 1 
ATOM 1379 O O   . PRO A 1 193 ? 19.069  -49.457 -54.676 1.00 26.33 193 A 1 
ATOM 1380 C CB  . PRO A 1 193 ? 21.664  -50.432 -55.239 1.00 26.78 193 A 1 
ATOM 1381 C CG  . PRO A 1 193 ? 21.665  -51.954 -55.121 1.00 26.96 193 A 1 
ATOM 1382 C CD  . PRO A 1 193 ? 22.220  -52.159 -53.725 1.00 31.87 193 A 1 
ATOM 1383 N N   . GLY A 1 194 ? 19.094  -50.561 -52.793 1.00 23.77 194 A 1 
ATOM 1384 C CA  . GLY A 1 194 ? 17.799  -51.237 -52.829 1.00 28.23 194 A 1 
ATOM 1385 C C   . GLY A 1 194 ? 16.614  -50.607 -53.574 1.00 28.09 194 A 1 
ATOM 1386 O O   . GLY A 1 194 ? 16.480  -49.408 -53.773 1.00 25.25 194 A 1 
ATOM 1387 N N   . MET A 1 195 ? 15.748  -51.470 -53.952 1.00 26.38 195 A 1 
ATOM 1388 C CA  . MET A 1 195 ? 14.859  -51.467 -55.112 1.00 30.71 195 A 1 
ATOM 1389 C C   . MET A 1 195 ? 13.580  -50.599 -55.075 1.00 29.84 195 A 1 
ATOM 1390 O O   . MET A 1 195 ? 13.199  -49.981 -54.120 1.00 28.42 195 A 1 
ATOM 1391 C CB  . MET A 1 195 ? 14.452  -52.918 -55.407 1.00 29.48 195 A 1 
ATOM 1392 C CG  . MET A 1 195 ? 15.317  -53.616 -56.458 1.00 32.43 195 A 1 
ATOM 1393 S SD  . MET A 1 195 ? 14.592  -55.229 -56.903 1.00 32.72 195 A 1 
ATOM 1394 C CE  . MET A 1 195 ? 15.707  -55.749 -58.225 1.00 33.80 195 A 1 
ATOM 1395 N N   . ARG A 1 196 ? 12.924  -50.702 -56.139 1.00 25.28 196 A 1 
ATOM 1396 C CA  . ARG A 1 196 ? 11.965  -49.893 -56.893 1.00 31.97 196 A 1 
ATOM 1397 C C   . ARG A 1 196 ? 10.507  -49.697 -56.422 1.00 28.92 196 A 1 
ATOM 1398 O O   . ARG A 1 196 ? 9.944   -48.711 -56.874 1.00 27.89 196 A 1 
ATOM 1399 C CB  . ARG A 1 196 ? 11.809  -50.578 -58.261 1.00 32.13 196 A 1 
ATOM 1400 C CG  . ARG A 1 196 ? 12.915  -50.363 -59.293 1.00 30.98 196 A 1 
ATOM 1401 C CD  . ARG A 1 196 ? 12.517  -51.115 -60.559 1.00 29.93 196 A 1 
ATOM 1402 N NE  . ARG A 1 196 ? 13.360  -50.757 -61.713 1.00 29.88 196 A 1 
ATOM 1403 C CZ  . ARG A 1 196 ? 13.211  -51.194 -62.957 1.00 26.61 196 A 1 
ATOM 1404 N NH1 . ARG A 1 196 ? 12.288  -52.073 -63.261 1.00 25.94 196 A 1 
ATOM 1405 N NH2 . ARG A 1 196 ? 13.980  -50.756 -63.911 1.00 26.30 196 A 1 
ATOM 1406 N N   . PRO A 1 197 ? 9.796   -50.634 -55.872 1.00 28.40 197 A 1 
ATOM 1407 C CA  . PRO A 1 197 ? 8.585   -51.161 -56.517 1.00 31.93 197 A 1 
ATOM 1408 C C   . PRO A 1 197 ? 7.289   -50.310 -56.391 1.00 31.62 197 A 1 
ATOM 1409 O O   . PRO A 1 197 ? 7.374   -49.140 -56.068 1.00 28.60 197 A 1 
ATOM 1410 C CB  . PRO A 1 197 ? 8.471   -52.581 -55.970 1.00 29.25 197 A 1 
ATOM 1411 C CG  . PRO A 1 197 ? 8.966   -52.423 -54.538 1.00 28.87 197 A 1 
ATOM 1412 C CD  . PRO A 1 197 ? 10.082  -51.385 -54.690 1.00 34.50 197 A 1 
ATOM 1413 N N   . PRO A 1 198 ? 6.097   -50.819 -56.603 1.00 24.78 198 A 1 
ATOM 1414 C CA  . PRO A 1 198 ? 5.405   -50.834 -57.883 1.00 29.03 198 A 1 
ATOM 1415 C C   . PRO A 1 198 ? 4.183   -49.897 -57.992 1.00 28.71 198 A 1 
ATOM 1416 O O   . PRO A 1 198 ? 4.002   -48.955 -57.250 1.00 25.99 198 A 1 
ATOM 1417 C CB  . PRO A 1 198 ? 5.011   -52.313 -58.054 1.00 25.98 198 A 1 
ATOM 1418 C CG  . PRO A 1 198 ? 4.695   -52.741 -56.625 1.00 26.02 198 A 1 
ATOM 1419 C CD  . PRO A 1 198 ? 5.504   -51.797 -55.748 1.00 31.06 198 A 1 
ATOM 1420 N N   . MET A 1 199 ? 3.332   -50.176 -58.916 1.00 26.67 199 A 1 
ATOM 1421 C CA  . MET A 1 199 ? 2.577   -49.379 -59.890 1.00 29.11 199 A 1 
ATOM 1422 C C   . MET A 1 199 ? 1.260   -48.698 -59.493 1.00 29.28 199 A 1 
ATOM 1423 O O   . MET A 1 199 ? 0.795   -47.897 -60.287 1.00 26.91 199 A 1 
ATOM 1424 C CB  . MET A 1 199 ? 2.182   -50.358 -61.002 1.00 26.82 199 A 1 
ATOM 1425 C CG  . MET A 1 199 ? 3.124   -50.442 -62.188 1.00 27.28 199 A 1 
ATOM 1426 S SD  . MET A 1 199 ? 2.428   -51.561 -63.446 1.00 25.33 199 A 1 
ATOM 1427 C CE  . MET A 1 199 ? 3.508   -51.186 -64.835 1.00 27.15 199 A 1 
ATOM 1428 N N   . GLY A 1 200 ? 0.590   -49.113 -58.446 1.00 28.66 200 A 1 
ATOM 1429 C CA  . GLY A 1 200 ? -0.865  -49.306 -58.460 1.00 31.77 200 A 1 
ATOM 1430 C C   . GLY A 1 200 ? -1.820  -48.241 -59.064 1.00 30.83 200 A 1 
ATOM 1431 O O   . GLY A 1 200 ? -1.433  -47.128 -59.395 1.00 27.90 200 A 1 
ATOM 1432 N N   . PRO A 1 201 ? -3.068  -48.597 -59.229 1.00 25.97 201 A 1 
ATOM 1433 C CA  . PRO A 1 201 ? -3.880  -48.318 -60.415 1.00 28.37 201 A 1 
ATOM 1434 C C   . PRO A 1 201 ? -4.647  -46.983 -60.450 1.00 28.22 201 A 1 
ATOM 1435 O O   . PRO A 1 201 ? -4.698  -46.248 -59.471 1.00 25.53 201 A 1 
ATOM 1436 C CB  . PRO A 1 201 ? -4.846  -49.518 -60.479 1.00 25.77 201 A 1 
ATOM 1437 C CG  . PRO A 1 201 ? -5.054  -49.859 -59.011 1.00 25.39 201 A 1 
ATOM 1438 C CD  . PRO A 1 201 ? -3.670  -49.615 -58.433 1.00 30.01 201 A 1 
ATOM 1439 N N   . PRO A 1 202 ? -5.284  -46.693 -61.546 1.00 23.65 202 A 1 
ATOM 1440 C CA  . PRO A 1 202 ? -5.543  -45.329 -62.022 1.00 27.31 202 A 1 
ATOM 1441 C C   . PRO A 1 202 ? -6.976  -44.785 -61.924 1.00 27.12 202 A 1 
ATOM 1442 O O   . PRO A 1 202 ? -7.178  -43.615 -62.227 1.00 24.80 202 A 1 
ATOM 1443 C CB  . PRO A 1 202 ? -5.176  -45.434 -63.499 1.00 24.96 202 A 1 
ATOM 1444 C CG  . PRO A 1 202 ? -5.710  -46.807 -63.870 1.00 24.63 202 A 1 
ATOM 1445 C CD  . PRO A 1 202 ? -5.428  -47.623 -62.619 1.00 28.90 202 A 1 
ATOM 1446 N N   . MET A 1 203 ? -7.958  -45.637 -61.703 1.00 26.15 203 A 1 
ATOM 1447 C CA  . MET A 1 203 ? -9.371  -45.394 -62.069 1.00 29.94 203 A 1 
ATOM 1448 C C   . MET A 1 203 ? -9.992  -44.163 -61.370 1.00 29.96 203 A 1 
ATOM 1449 O O   . MET A 1 203 ? -9.535  -43.779 -60.320 1.00 27.87 203 A 1 
ATOM 1450 C CB  . MET A 1 203 ? -10.214 -46.628 -61.747 1.00 28.25 203 A 1 
ATOM 1451 C CG  . MET A 1 203 ? -10.014 -47.787 -62.732 1.00 27.82 203 A 1 
ATOM 1452 S SD  . MET A 1 203 ? -11.359 -49.010 -62.609 1.00 25.99 203 A 1 
ATOM 1453 C CE  . MET A 1 203 ? -10.876 -50.165 -63.907 1.00 26.08 203 A 1 
ATOM 1454 N N   . GLY A 1 204 ? -11.023 -43.532 -61.757 1.00 24.47 204 A 1 
ATOM 1455 C CA  . GLY A 1 204 ? -11.982 -43.636 -62.838 1.00 27.31 204 A 1 
ATOM 1456 C C   . GLY A 1 204 ? -12.901 -42.394 -62.834 1.00 27.14 204 A 1 
ATOM 1457 O O   . GLY A 1 204 ? -12.537 -41.338 -62.323 1.00 24.43 204 A 1 
ATOM 1458 N N   . ILE A 1 205 ? -14.066 -42.479 -63.377 1.00 27.03 205 A 1 
ATOM 1459 C CA  . ILE A 1 205 ? -14.712 -41.454 -64.219 1.00 30.78 205 A 1 
ATOM 1460 C C   . ILE A 1 205 ? -15.713 -40.444 -63.574 1.00 29.73 205 A 1 
ATOM 1461 O O   . ILE A 1 205 ? -15.591 -39.253 -63.851 1.00 27.77 205 A 1 
ATOM 1462 C CB  . ILE A 1 205 ? -15.399 -42.178 -65.413 1.00 27.61 205 A 1 
ATOM 1463 C CG1 . ILE A 1 205 ? -14.480 -43.232 -66.104 1.00 27.06 205 A 1 
ATOM 1464 C CG2 . ILE A 1 205 ? -15.911 -41.174 -66.470 1.00 28.60 205 A 1 
ATOM 1465 C CD1 . ILE A 1 205 ? -15.237 -44.126 -67.108 1.00 28.05 205 A 1 
ATOM 1466 N N   . PRO A 1 206 ? -16.759 -40.864 -62.912 1.00 25.67 206 A 1 
ATOM 1467 C CA  . PRO A 1 206 ? -18.093 -40.545 -63.450 1.00 29.76 206 A 1 
ATOM 1468 C C   . PRO A 1 206 ? -18.853 -39.315 -62.873 1.00 29.32 206 A 1 
ATOM 1469 O O   . PRO A 1 206 ? -18.222 -38.394 -62.360 1.00 26.17 206 A 1 
ATOM 1470 C CB  . PRO A 1 206 ? -18.830 -41.881 -63.317 1.00 26.66 206 A 1 
ATOM 1471 C CG  . PRO A 1 206 ? -18.339 -42.414 -61.975 1.00 26.05 206 A 1 
ATOM 1472 C CD  . PRO A 1 206 ? -16.903 -41.895 -61.917 1.00 30.03 206 A 1 
ATOM 1473 N N   . PRO A 1 207 ? -20.188 -39.237 -62.955 1.00 27.48 207 A 1 
ATOM 1474 C CA  . PRO A 1 207 ? -20.953 -38.354 -63.835 1.00 30.35 207 A 1 
ATOM 1475 C C   . PRO A 1 207 ? -21.722 -37.211 -63.133 1.00 30.19 207 A 1 
ATOM 1476 O O   . PRO A 1 207 ? -21.637 -37.010 -61.934 1.00 27.00 207 A 1 
ATOM 1477 C CB  . PRO A 1 207 ? -21.938 -39.319 -64.508 1.00 26.85 207 A 1 
ATOM 1478 C CG  . PRO A 1 207 ? -22.298 -40.272 -63.374 1.00 26.24 207 A 1 
ATOM 1479 C CD  . PRO A 1 207 ? -21.073 -40.253 -62.467 1.00 30.61 207 A 1 
ATOM 1480 N N   . GLY A 1 208 ? -22.499 -36.476 -63.897 1.00 24.98 208 A 1 
ATOM 1481 C CA  . GLY A 1 208 ? -22.862 -35.111 -63.621 1.00 28.76 208 A 1 
ATOM 1482 C C   . GLY A 1 208 ? -24.297 -34.623 -63.369 1.00 29.11 208 A 1 
ATOM 1483 O O   . GLY A 1 208 ? -24.507 -33.433 -63.603 1.00 25.98 208 A 1 
ATOM 1484 N N   . ARG A 1 209 ? -25.284 -35.415 -62.992 1.00 23.29 209 A 1 
ATOM 1485 C CA  . ARG A 1 209 ? -26.687 -34.932 -62.900 1.00 29.34 209 A 1 
ATOM 1486 C C   . ARG A 1 209 ? -26.905 -33.965 -61.715 1.00 27.31 209 A 1 
ATOM 1487 O O   . ARG A 1 209 ? -26.122 -33.986 -60.786 1.00 25.40 209 A 1 
ATOM 1488 C CB  . ARG A 1 209 ? -27.646 -36.126 -62.801 1.00 27.64 209 A 1 
ATOM 1489 C CG  . ARG A 1 209 ? -28.096 -36.654 -64.175 1.00 27.15 209 A 1 
ATOM 1490 C CD  . ARG A 1 209 ? -29.173 -37.730 -63.999 1.00 26.08 209 A 1 
ATOM 1491 N NE  . ARG A 1 209 ? -29.702 -38.214 -65.287 1.00 25.96 209 A 1 
ATOM 1492 C CZ  . ARG A 1 209 ? -30.650 -39.143 -65.468 1.00 25.09 209 A 1 
ATOM 1493 N NH1 . ARG A 1 209 ? -31.197 -39.745 -64.450 1.00 24.03 209 A 1 
ATOM 1494 N NH2 . ARG A 1 209 ? -31.047 -39.468 -66.653 1.00 24.49 209 A 1 
ATOM 1495 N N   . GLY A 1 210 ? -27.894 -33.133 -61.572 1.00 25.25 210 A 1 
ATOM 1496 C CA  . GLY A 1 210 ? -29.076 -32.905 -62.389 1.00 26.51 210 A 1 
ATOM 1497 C C   . GLY A 1 210 ? -29.933 -31.757 -61.838 1.00 26.19 210 A 1 
ATOM 1498 O O   . GLY A 1 210 ? -29.561 -30.603 -61.947 1.00 23.69 210 A 1 
ATOM 1499 N N   . THR A 1 211 ? -31.082 -32.057 -61.307 1.00 27.96 211 A 1 
ATOM 1500 C CA  . THR A 1 211 ? -32.307 -31.263 -61.510 1.00 32.62 211 A 1 
ATOM 1501 C C   . THR A 1 211 ? -32.589 -30.076 -60.571 1.00 32.14 211 A 1 
ATOM 1502 O O   . THR A 1 211 ? -32.035 -29.981 -59.495 1.00 29.27 211 A 1 
ATOM 1503 C CB  . THR A 1 211 ? -33.529 -32.201 -61.508 1.00 27.57 211 A 1 
ATOM 1504 O OG1 . THR A 1 211 ? -33.426 -33.164 -60.472 1.00 26.89 211 A 1 
ATOM 1505 C CG2 . THR A 1 211 ? -33.646 -32.974 -62.809 1.00 28.35 211 A 1 
ATOM 1506 N N   . PRO A 1 212 ? -33.497 -29.188 -60.954 1.00 23.99 212 A 1 
ATOM 1507 C CA  . PRO A 1 212 ? -33.467 -27.763 -60.622 1.00 28.09 212 A 1 
ATOM 1508 C C   . PRO A 1 212 ? -34.570 -27.217 -59.696 1.00 27.92 212 A 1 
ATOM 1509 O O   . PRO A 1 212 ? -34.538 -26.026 -59.383 1.00 25.42 212 A 1 
ATOM 1510 C CB  . PRO A 1 212 ? -33.638 -27.116 -61.997 1.00 25.13 212 A 1 
ATOM 1511 C CG  . PRO A 1 212 ? -34.677 -28.014 -62.649 1.00 24.60 212 A 1 
ATOM 1512 C CD  . PRO A 1 212 ? -34.319 -29.392 -62.120 1.00 28.08 212 A 1 
ATOM 1513 N N   . MET A 1 213 ? -35.595 -27.992 -59.428 1.00 26.26 213 A 1 
ATOM 1514 C CA  . MET A 1 213 ? -36.914 -27.479 -58.981 1.00 28.90 213 A 1 
ATOM 1515 C C   . MET A 1 213 ? -36.872 -26.717 -57.644 1.00 28.68 213 A 1 
ATOM 1516 O O   . MET A 1 213 ? -35.982 -26.930 -56.854 1.00 26.77 213 A 1 
ATOM 1517 C CB  . MET A 1 213 ? -37.899 -28.652 -58.841 1.00 27.11 213 A 1 
ATOM 1518 C CG  . MET A 1 213 ? -38.504 -29.116 -60.178 1.00 27.05 213 A 1 
ATOM 1519 S SD  . MET A 1 213 ? -39.958 -30.180 -59.913 1.00 25.16 213 A 1 
ATOM 1520 C CE  . MET A 1 213 ? -40.503 -30.427 -61.618 1.00 25.41 213 A 1 
ATOM 1521 N N   . GLY A 1 214 ? -37.797 -25.909 -57.249 1.00 23.94 214 A 1 
ATOM 1522 C CA  . GLY A 1 214 ? -38.995 -25.333 -57.831 1.00 26.74 214 A 1 
ATOM 1523 C C   . GLY A 1 214 ? -39.414 -24.150 -56.944 1.00 26.75 214 A 1 
ATOM 1524 O O   . GLY A 1 214 ? -39.183 -24.144 -55.747 1.00 24.29 214 A 1 
ATOM 1525 N N   . MET A 1 215 ? -39.977 -23.133 -57.526 1.00 26.24 215 A 1 
ATOM 1526 C CA  . MET A 1 215 ? -40.100 -21.748 -57.031 1.00 29.04 215 A 1 
ATOM 1527 C C   . MET A 1 215 ? -41.133 -21.413 -55.929 1.00 28.21 215 A 1 
ATOM 1528 O O   . MET A 1 215 ? -40.979 -20.352 -55.344 1.00 26.05 215 A 1 
ATOM 1529 C CB  . MET A 1 215 ? -40.448 -20.872 -58.242 1.00 27.66 215 A 1 
ATOM 1530 C CG  . MET A 1 215 ? -39.292 -20.033 -58.762 1.00 27.46 215 A 1 
ATOM 1531 S SD  . MET A 1 215 ? -39.860 -18.935 -60.097 1.00 24.96 215 A 1 
ATOM 1532 C CE  . MET A 1 215 ? -38.407 -17.885 -60.273 1.00 25.44 215 A 1 
ATOM 1533 N N   . PRO A 1 216 ? -42.233 -22.090 -55.744 1.00 25.38 216 A 1 
ATOM 1534 C CA  . PRO A 1 216 ? -43.537 -21.429 -55.697 1.00 29.29 216 A 1 
ATOM 1535 C C   . PRO A 1 216 ? -43.928 -20.717 -54.376 1.00 28.97 216 A 1 
ATOM 1536 O O   . PRO A 1 216 ? -43.053 -20.240 -53.668 1.00 26.36 216 A 1 
ATOM 1537 C CB  . PRO A 1 216 ? -44.496 -22.536 -56.162 1.00 26.96 216 A 1 
ATOM 1538 C CG  . PRO A 1 216 ? -43.874 -23.810 -55.580 1.00 26.31 216 A 1 
ATOM 1539 C CD  . PRO A 1 216 ? -42.387 -23.518 -55.715 1.00 30.55 216 A 1 
ATOM 1540 N N   . PRO A 1 217 ? -45.169 -20.556 -53.988 1.00 23.13 217 A 1 
ATOM 1541 C CA  . PRO A 1 217 ? -46.022 -19.419 -54.310 1.00 27.82 217 A 1 
ATOM 1542 C C   . PRO A 1 217 ? -46.326 -18.484 -53.112 1.00 27.60 217 A 1 
ATOM 1543 O O   . PRO A 1 217 ? -45.840 -18.674 -52.007 1.00 24.70 217 A 1 
ATOM 1544 C CB  . PRO A 1 217 ? -47.289 -20.080 -54.861 1.00 25.41 217 A 1 
ATOM 1545 C CG  . PRO A 1 217 ? -47.419 -21.336 -53.999 1.00 25.00 217 A 1 
ATOM 1546 C CD  . PRO A 1 217 ? -45.991 -21.660 -53.582 1.00 29.89 217 A 1 
ATOM 1547 N N   . PRO A 1 218 ? -47.164 -17.449 -53.277 1.00 23.36 218 A 1 
ATOM 1548 C CA  . PRO A 1 218 ? -47.098 -16.176 -52.543 1.00 27.48 218 A 1 
ATOM 1549 C C   . PRO A 1 218 ? -48.112 -15.961 -51.410 1.00 27.47 218 A 1 
ATOM 1550 O O   . PRO A 1 218 ? -48.400 -14.807 -51.086 1.00 24.45 218 A 1 
ATOM 1551 C CB  . PRO A 1 218 ? -47.349 -15.163 -53.660 1.00 24.38 218 A 1 
ATOM 1552 C CG  . PRO A 1 218 ? -48.401 -15.865 -54.508 1.00 24.21 218 A 1 
ATOM 1553 C CD  . PRO A 1 218 ? -47.940 -17.316 -54.465 1.00 28.21 218 A 1 
ATOM 1554 N N   . GLY A 1 219 ? -48.724 -16.981 -50.896 1.00 23.66 219 A 1 
ATOM 1555 C CA  . GLY A 1 219 ? -50.058 -16.953 -50.289 1.00 27.80 219 A 1 
ATOM 1556 C C   . GLY A 1 219 ? -50.407 -15.866 -49.261 1.00 27.98 219 A 1 
ATOM 1557 O O   . GLY A 1 219 ? -49.589 -15.408 -48.477 1.00 24.93 219 A 1 
ATOM 1558 N N   . MET A 1 220 ? -51.666 -15.507 -49.240 1.00 24.55 220 A 1 
ATOM 1559 C CA  . MET A 1 220 ? -52.239 -14.193 -48.941 1.00 29.44 220 A 1 
ATOM 1560 C C   . MET A 1 220 ? -52.474 -13.751 -47.480 1.00 29.22 220 A 1 
ATOM 1561 O O   . MET A 1 220 ? -51.936 -12.745 -47.072 1.00 27.54 220 A 1 
ATOM 1562 C CB  . MET A 1 220 ? -53.616 -14.136 -49.637 1.00 27.74 220 A 1 
ATOM 1563 C CG  . MET A 1 220 ? -53.637 -13.580 -51.050 1.00 30.17 220 A 1 
ATOM 1564 S SD  . MET A 1 220 ? -55.367 -13.409 -51.604 1.00 30.37 220 A 1 
ATOM 1565 C CE  . MET A 1 220 ? -55.120 -12.511 -53.146 1.00 31.65 220 A 1 
ATOM 1566 N N   . ARG A 1 221 ? -53.526 -14.279 -46.833 1.00 23.49 221 A 1 
ATOM 1567 C CA  . ARG A 1 221 ? -54.604 -13.349 -46.423 1.00 30.45 221 A 1 
ATOM 1568 C C   . ARG A 1 221 ? -54.854 -13.041 -44.928 1.00 27.81 221 A 1 
ATOM 1569 O O   . ARG A 1 221 ? -54.793 -11.872 -44.580 1.00 26.52 221 A 1 
ATOM 1570 C CB  . ARG A 1 221 ? -55.935 -13.796 -47.042 1.00 30.30 221 A 1 
ATOM 1571 C CG  . ARG A 1 221 ? -56.426 -12.957 -48.229 1.00 29.22 221 A 1 
ATOM 1572 C CD  . ARG A 1 221 ? -57.841 -13.393 -48.610 1.00 27.58 221 A 1 
ATOM 1573 N NE  . ARG A 1 221 ? -58.329 -12.690 -49.808 1.00 27.00 221 A 1 
ATOM 1574 C CZ  . ARG A 1 221 ? -59.543 -12.803 -50.360 1.00 23.71 221 A 1 
ATOM 1575 N NH1 . ARG A 1 221 ? -60.463 -13.564 -49.830 1.00 23.15 221 A 1 
ATOM 1576 N NH2 . ARG A 1 221 ? -59.842 -12.150 -51.447 1.00 23.88 221 A 1 
ATOM 1577 N N   . PRO A 1 222 ? -55.414 -13.952 -44.151 1.00 26.44 222 A 1 
ATOM 1578 C CA  . PRO A 1 222 ? -56.724 -13.594 -43.607 1.00 30.80 222 A 1 
ATOM 1579 C C   . PRO A 1 222 ? -56.753 -12.959 -42.198 1.00 30.50 222 A 1 
ATOM 1580 O O   . PRO A 1 222 ? -55.752 -12.840 -41.518 1.00 27.72 222 A 1 
ATOM 1581 C CB  . PRO A 1 222 ? -57.538 -14.885 -43.699 1.00 28.32 222 A 1 
ATOM 1582 C CG  . PRO A 1 222 ? -56.492 -15.961 -43.455 1.00 27.96 222 A 1 
ATOM 1583 C CD  . PRO A 1 222 ? -55.230 -15.364 -44.083 1.00 32.65 222 A 1 
ATOM 1584 N N   . PRO A 1 223 ? -57.953 -12.542 -41.776 1.00 24.20 223 A 1 
ATOM 1585 C CA  . PRO A 1 223 ? -58.194 -11.313 -41.018 1.00 29.20 223 A 1 
ATOM 1586 C C   . PRO A 1 223 ? -58.500 -11.389 -39.516 1.00 29.24 223 A 1 
ATOM 1587 O O   . PRO A 1 223 ? -58.537 -10.312 -38.922 1.00 26.39 223 A 1 
ATOM 1588 C CB  . PRO A 1 223 ? -59.432 -10.758 -41.731 1.00 26.64 223 A 1 
ATOM 1589 C CG  . PRO A 1 223 ? -60.230 -12.013 -42.056 1.00 26.34 223 A 1 
ATOM 1590 C CD  . PRO A 1 223 ? -59.141 -13.023 -42.364 1.00 31.21 223 A 1 
ATOM 1591 N N   . PRO A 1 224 ? -58.925 -12.478 -38.931 1.00 24.63 224 A 1 
ATOM 1592 C CA  . PRO A 1 224 ? -60.133 -12.426 -38.102 1.00 30.20 224 A 1 
ATOM 1593 C C   . PRO A 1 224 ? -59.988 -11.700 -36.755 1.00 30.22 224 A 1 
ATOM 1594 O O   . PRO A 1 224 ? -58.928 -11.678 -36.146 1.00 27.11 224 A 1 
ATOM 1595 C CB  . PRO A 1 224 ? -60.611 -13.866 -37.947 1.00 27.13 224 A 1 
ATOM 1596 C CG  . PRO A 1 224 ? -59.325 -14.666 -38.096 1.00 26.88 224 A 1 
ATOM 1597 C CD  . PRO A 1 224 ? -58.522 -13.843 -39.113 1.00 31.71 224 A 1 
ATOM 1598 N N   . PRO A 1 225 ? -61.085 -11.135 -36.273 1.00 25.38 225 A 1 
ATOM 1599 C CA  . PRO A 1 225 ? -61.046 -9.904  -35.493 1.00 29.76 225 A 1 
ATOM 1600 C C   . PRO A 1 225 ? -61.235 -10.004 -33.972 1.00 29.79 225 A 1 
ATOM 1601 O O   . PRO A 1 225 ? -60.838 -9.076  -33.268 1.00 26.38 225 A 1 
ATOM 1602 C CB  . PRO A 1 225 ? -62.222 -9.117  -36.093 1.00 26.51 225 A 1 
ATOM 1603 C CG  . PRO A 1 225 ? -63.249 -10.203 -36.400 1.00 26.31 225 A 1 
ATOM 1604 C CD  . PRO A 1 225 ? -62.380 -11.371 -36.825 1.00 30.31 225 A 1 
ATOM 1605 N N   . GLY A 1 226 ? -62.031 -11.014 -33.473 1.00 22.39 226 A 1 
ATOM 1606 C CA  . GLY A 1 226 ? -63.138 -10.480 -32.701 1.00 25.72 226 A 1 
ATOM 1607 C C   . GLY A 1 226 ? -63.123 -10.552 -31.181 1.00 26.15 226 A 1 
ATOM 1608 O O   . GLY A 1 226 ? -63.080 -9.523  -30.502 1.00 23.66 226 A 1 
ATOM 1609 N N   . MET A 1 227 ? -63.468 -11.719 -30.635 1.00 25.65 227 A 1 
ATOM 1610 C CA  . MET A 1 227 ? -64.504 -11.749 -29.603 1.00 30.12 227 A 1 
ATOM 1611 C C   . MET A 1 227 ? -64.083 -11.384 -28.174 1.00 30.10 227 A 1 
ATOM 1612 O O   . MET A 1 227 ? -62.996 -11.649 -27.705 1.00 27.79 227 A 1 
ATOM 1613 C CB  . MET A 1 227 ? -65.259 -13.082 -29.626 1.00 27.41 227 A 1 
ATOM 1614 C CG  . MET A 1 227 ? -66.446 -13.035 -30.597 1.00 29.76 227 A 1 
ATOM 1615 S SD  . MET A 1 227 ? -67.515 -14.503 -30.446 1.00 28.64 227 A 1 
ATOM 1616 C CE  . MET A 1 227 ? -68.838 -14.051 -31.582 1.00 30.30 227 A 1 
ATOM 1617 N N   . ARG A 1 228 ? -65.043 -10.810 -27.487 1.00 22.63 228 A 1 
ATOM 1618 C CA  . ARG A 1 228 ? -65.027 -10.081 -26.208 1.00 28.58 228 A 1 
ATOM 1619 C C   . ARG A 1 228 ? -65.121 -10.905 -24.919 1.00 26.20 228 A 1 
ATOM 1620 O O   . ARG A 1 228 ? -65.243 -10.273 -23.871 1.00 25.09 228 A 1 
ATOM 1621 C CB  . ARG A 1 228 ? -66.273 -9.172  -26.194 1.00 28.04 228 A 1 
ATOM 1622 C CG  . ARG A 1 228 ? -66.193 -7.848  -26.940 1.00 28.04 228 A 1 
ATOM 1623 C CD  . ARG A 1 228 ? -67.530 -7.128  -26.747 1.00 26.90 228 A 1 
ATOM 1624 N NE  . ARG A 1 228 ? -67.508 -5.757  -27.258 1.00 26.58 228 A 1 
ATOM 1625 C CZ  . ARG A 1 228 ? -68.520 -4.889  -27.214 1.00 23.68 228 A 1 
ATOM 1626 N NH1 . ARG A 1 228 ? -69.680 -5.216  -26.721 1.00 23.04 228 A 1 
ATOM 1627 N NH2 . ARG A 1 228 ? -68.374 -3.678  -27.669 1.00 23.49 228 A 1 
ATOM 1628 N N   . GLY A 1 229 ? -65.247 -12.199 -24.948 1.00 26.04 229 A 1 
ATOM 1629 C CA  . GLY A 1 229 ? -66.104 -12.992 -24.060 1.00 29.23 229 A 1 
ATOM 1630 C C   . GLY A 1 229 ? -66.153 -12.623 -22.559 1.00 28.91 229 A 1 
ATOM 1631 O O   . GLY A 1 229 ? -65.173 -12.167 -21.987 1.00 26.52 229 A 1 
ATOM 1632 N N   . PRO A 1 230 ? -67.312 -12.801 -21.927 1.00 25.06 230 A 1 
ATOM 1633 C CA  . PRO A 1 230 ? -67.808 -12.025 -20.798 1.00 30.66 230 A 1 
ATOM 1634 C C   . PRO A 1 230 ? -67.486 -12.608 -19.402 1.00 30.70 230 A 1 
ATOM 1635 O O   . PRO A 1 230 ? -66.759 -13.578 -19.265 1.00 27.94 230 A 1 
ATOM 1636 C CB  . PRO A 1 230 ? -69.319 -11.940 -21.077 1.00 27.60 230 A 1 
ATOM 1637 C CG  . PRO A 1 230 ? -69.615 -13.312 -21.691 1.00 28.22 230 A 1 
ATOM 1638 C CD  . PRO A 1 230 ? -68.375 -13.548 -22.538 1.00 33.90 230 A 1 
ATOM 1639 N N   . PRO A 1 231 ? -68.063 -12.017 -18.347 1.00 23.20 231 A 1 
ATOM 1640 C CA  . PRO A 1 231 ? -67.561 -11.989 -16.966 1.00 29.41 231 A 1 
ATOM 1641 C C   . PRO A 1 231 ? -68.018 -13.081 -15.978 1.00 29.61 231 A 1 
ATOM 1642 O O   . PRO A 1 231 ? -67.851 -12.818 -14.786 1.00 27.17 231 A 1 
ATOM 1643 C CB  . PRO A 1 231 ? -68.046 -10.620 -16.469 1.00 27.14 231 A 1 
ATOM 1644 C CG  . PRO A 1 231 ? -69.401 -10.478 -17.145 1.00 26.45 231 A 1 
ATOM 1645 C CD  . PRO A 1 231 ? -69.133 -11.073 -18.515 1.00 30.90 231 A 1 
ATOM 1646 N N   . PRO A 1 232 ? -68.694 -14.165 -16.307 1.00 22.50 232 A 1 
ATOM 1647 C CA  . PRO A 1 232 ? -69.808 -14.705 -15.523 1.00 27.93 232 A 1 
ATOM 1648 C C   . PRO A 1 232 ? -69.466 -15.110 -14.082 1.00 28.10 232 A 1 
ATOM 1649 O O   . PRO A 1 232 ? -68.420 -15.701 -13.825 1.00 25.54 232 A 1 
ATOM 1650 C CB  . PRO A 1 232 ? -70.369 -15.870 -16.337 1.00 25.98 232 A 1 
ATOM 1651 C CG  . PRO A 1 232 ? -69.181 -16.306 -17.177 1.00 25.34 232 A 1 
ATOM 1652 C CD  . PRO A 1 232 ? -68.436 -14.993 -17.446 1.00 30.13 232 A 1 
ATOM 1653 N N   . PRO A 1 233 ? -70.359 -14.826 -13.150 1.00 23.97 233 A 1 
ATOM 1654 C CA  . PRO A 1 233 ? -69.998 -14.637 -11.744 1.00 30.97 233 A 1 
ATOM 1655 C C   . PRO A 1 233 ? -70.265 -15.798 -10.776 1.00 31.09 233 A 1 
ATOM 1656 O O   . PRO A 1 233 ? -69.522 -15.941 -9.814  1.00 27.89 233 A 1 
ATOM 1657 C CB  . PRO A 1 233 ? -70.840 -13.423 -11.345 1.00 27.75 233 A 1 
ATOM 1658 C CG  . PRO A 1 233 ? -72.126 -13.619 -12.138 1.00 28.50 233 A 1 
ATOM 1659 C CD  . PRO A 1 233 ? -71.637 -14.234 -13.437 1.00 34.15 233 A 1 
ATOM 1660 N N   . GLY A 1 234 ? -71.369 -16.515 -10.877 1.00 22.28 234 A 1 
ATOM 1661 C CA  . GLY A 1 234 ? -72.250 -16.614 -9.709  1.00 29.74 234 A 1 
ATOM 1662 C C   . GLY A 1 234 ? -72.378 -17.888 -8.882  1.00 30.09 234 A 1 
ATOM 1663 O O   . GLY A 1 234 ? -72.479 -17.803 -7.656  1.00 27.14 234 A 1 
ATOM 1664 N N   . MET A 1 235 ? -72.581 -19.031 -9.483  1.00 22.69 235 A 1 
ATOM 1665 C CA  . MET A 1 235 ? -73.301 -20.182 -8.886  1.00 28.32 235 A 1 
ATOM 1666 C C   . MET A 1 235 ? -72.526 -20.957 -7.796  1.00 27.90 235 A 1 
ATOM 1667 O O   . MET A 1 235 ? -71.319 -20.889 -7.776  1.00 26.81 235 A 1 
ATOM 1668 C CB  . MET A 1 235 ? -73.659 -21.171 -10.001 1.00 27.17 235 A 1 
ATOM 1669 C CG  . MET A 1 235 ? -74.933 -20.802 -10.761 1.00 29.99 235 A 1 
ATOM 1670 S SD  . MET A 1 235 ? -75.518 -22.201 -11.760 1.00 30.85 235 A 1 
ATOM 1671 C CE  . MET A 1 235 ? -76.950 -21.452 -12.562 1.00 31.47 235 A 1 
ATOM 1672 N N   . ARG A 1 236 ? -73.094 -21.810 -6.958  1.00 25.07 236 A 1 
ATOM 1673 C CA  . ARG A 1 236 ? -74.393 -21.945 -6.262  1.00 37.96 236 A 1 
ATOM 1674 C C   . ARG A 1 236 ? -74.175 -22.743 -4.942  1.00 34.21 236 A 1 
ATOM 1675 O O   . ARG A 1 236 ? -73.488 -22.198 -4.090  1.00 33.11 236 A 1 
ATOM 1676 C CB  . ARG A 1 236 ? -75.495 -22.541 -7.170  1.00 38.31 236 A 1 
ATOM 1677 C CG  . ARG A 1 236 ? -76.900 -21.961 -6.942  1.00 36.42 236 A 1 
ATOM 1678 C CD  . ARG A 1 236 ? -77.961 -22.881 -7.544  1.00 34.31 236 A 1 
ATOM 1679 N NE  . ARG A 1 236 ? -79.307 -22.258 -7.605  1.00 32.30 236 A 1 
ATOM 1680 C CZ  . ARG A 1 236 ? -80.444 -22.859 -7.987  1.00 28.01 236 A 1 
ATOM 1681 N NH1 . ARG A 1 236 ? -80.471 -24.112 -8.312  1.00 27.13 236 A 1 
ATOM 1682 N NH2 . ARG A 1 236 ? -81.563 -22.184 -8.042  1.00 28.34 236 A 1 
ATOM 1683 N N   . PRO A 1 237 ? -74.761 -23.923 -4.677  1.00 29.23 237 A 1 
ATOM 1684 C CA  . PRO A 1 237 ? -75.374 -24.118 -3.350  1.00 35.81 237 A 1 
ATOM 1685 C C   . PRO A 1 237 ? -74.890 -25.208 -2.371  1.00 35.42 237 A 1 
ATOM 1686 O O   . PRO A 1 237 ? -75.004 -24.931 -1.178  1.00 32.26 237 A 1 
ATOM 1687 C CB  . PRO A 1 237 ? -76.827 -24.399 -3.735  1.00 32.94 237 A 1 
ATOM 1688 C CG  . PRO A 1 237 ? -76.720 -25.227 -4.994  1.00 33.66 237 A 1 
ATOM 1689 C CD  . PRO A 1 237 ? -75.384 -24.772 -5.612  1.00 40.98 237 A 1 
ATOM 1690 N N   . PRO A 1 238 ? -74.575 -26.439 -2.736  1.00 25.49 238 A 1 
ATOM 1691 C CA  . PRO A 1 238 ? -75.167 -27.553 -1.978  1.00 32.87 238 A 1 
ATOM 1692 C C   . PRO A 1 238 ? -74.491 -27.946 -0.658  1.00 33.07 238 A 1 
ATOM 1693 O O   . PRO A 1 238 ? -73.423 -27.482 -0.303  1.00 29.95 238 A 1 
ATOM 1694 C CB  . PRO A 1 238 ? -75.241 -28.716 -2.965  1.00 29.63 238 A 1 
ATOM 1695 C CG  . PRO A 1 238 ? -74.034 -28.488 -3.848  1.00 30.73 238 A 1 
ATOM 1696 C CD  . PRO A 1 238 ? -73.952 -26.952 -3.921  1.00 37.74 238 A 1 
ATOM 1697 N N   . ARG A 1 239 ? -75.236 -28.846 0.031   1.00 23.97 239 A 1 
ATOM 1698 C CA  . ARG A 1 239 ? -75.300 -29.038 1.487   1.00 34.30 239 A 1 
ATOM 1699 C C   . ARG A 1 239 ? -74.193 -29.819 2.213   1.00 30.72 239 A 1 
ATOM 1700 O O   . ARG A 1 239 ? -73.616 -29.213 3.105   1.00 28.38 239 A 1 
ATOM 1701 C CB  . ARG A 1 239 ? -76.613 -29.761 1.839   1.00 33.82 239 A 1 
ATOM 1702 C CG  . ARG A 1 239 ? -77.890 -28.925 1.884   1.00 31.22 239 A 1 
ATOM 1703 C CD  . ARG A 1 239 ? -79.005 -29.868 2.342   1.00 29.44 239 A 1 
ATOM 1704 N NE  . ARG A 1 239 ? -80.272 -29.155 2.579   1.00 27.54 239 A 1 
ATOM 1705 C CZ  . ARG A 1 239 ? -81.424 -29.726 2.943   1.00 24.73 239 A 1 
ATOM 1706 N NH1 . ARG A 1 239 ? -81.533 -31.024 3.073   1.00 23.90 239 A 1 
ATOM 1707 N NH2 . ARG A 1 239 ? -82.479 -29.010 3.178   1.00 25.62 239 A 1 
ATOM 1708 N N   . PRO A 1 240 ? -74.192 -31.156 2.047   1.00 20.19 240 A 1 
ATOM 1709 C CA  . PRO A 1 240 ? -74.076 -31.964 3.262   1.00 25.16 240 A 1 
ATOM 1710 C C   . PRO A 1 240 ? -72.637 -32.203 3.735   1.00 24.28 240 A 1 
ATOM 1711 O O   . PRO A 1 240 ? -71.706 -32.222 2.899   1.00 19.12 240 A 1 
ATOM 1712 C CB  . PRO A 1 240 ? -74.799 -33.282 2.961   1.00 22.37 240 A 1 
ATOM 1713 C CG  . PRO A 1 240 ? -74.558 -33.482 1.481   1.00 25.13 240 A 1 
ATOM 1714 C CD  . PRO A 1 240 ? -74.506 -32.044 0.944   1.00 33.21 240 A 1 
ATOM 1715 O OXT . PRO A 1 240 ? -72.486 -32.351 4.939   1.00 24.35 240 A 1 
ATOM 1716 N N   . MET B 2 1   ? -15.000 11.169  8.033   1.00 46.63 1   B 1 
ATOM 1717 C CA  . MET B 2 1   ? -13.585 11.611  8.140   1.00 50.09 1   B 1 
ATOM 1718 C C   . MET B 2 1   ? -13.335 12.619  7.031   1.00 52.89 1   B 1 
ATOM 1719 O O   . MET B 2 1   ? -13.819 12.389  5.938   1.00 48.98 1   B 1 
ATOM 1720 C CB  . MET B 2 1   ? -12.597 10.440  8.020   1.00 47.89 1   B 1 
ATOM 1721 C CG  . MET B 2 1   ? -12.560 9.584   9.271   1.00 44.90 1   B 1 
ATOM 1722 S SD  . MET B 2 1   ? -11.282 8.301   9.195   1.00 40.35 1   B 1 
ATOM 1723 C CE  . MET B 2 1   ? -11.633 7.405   10.733  1.00 34.93 1   B 1 
ATOM 1724 N N   . SER B 2 2   ? -12.619 13.708  7.292   1.00 66.66 2   B 1 
ATOM 1725 C CA  . SER B 2 2   ? -12.316 14.682  6.250   1.00 73.51 2   B 1 
ATOM 1726 C C   . SER B 2 2   ? -11.412 14.039  5.190   1.00 79.08 2   B 1 
ATOM 1727 O O   . SER B 2 2   ? -10.450 13.344  5.525   1.00 72.41 2   B 1 
ATOM 1728 C CB  . SER B 2 2   ? -11.647 15.934  6.833   1.00 63.52 2   B 1 
ATOM 1729 O OG  . SER B 2 2   ? -10.505 15.584  7.575   1.00 54.44 2   B 1 
ATOM 1730 N N   . ILE B 2 3   ? -11.730 14.310  3.922   1.00 82.11 3   B 1 
ATOM 1731 C CA  . ILE B 2 3   ? -10.913 13.912  2.783   1.00 86.77 3   B 1 
ATOM 1732 C C   . ILE B 2 3   ? -9.528  14.566  2.919   1.00 89.95 3   B 1 
ATOM 1733 O O   . ILE B 2 3   ? -9.417  15.725  3.341   1.00 85.35 3   B 1 
ATOM 1734 C CB  . ILE B 2 3   ? -11.628 14.295  1.470   1.00 81.40 3   B 1 
ATOM 1735 C CG1 . ILE B 2 3   ? -13.036 13.660  1.385   1.00 72.13 3   B 1 
ATOM 1736 C CG2 . ILE B 2 3   ? -10.787 13.870  0.267   1.00 66.73 3   B 1 
ATOM 1737 C CD1 . ILE B 2 3   ? -13.902 14.296  0.295   1.00 64.23 3   B 1 
ATOM 1738 N N   . GLY B 2 4   ? -8.483  13.811  2.608   1.00 89.93 4   B 1 
ATOM 1739 C CA  . GLY B 2 4   ? -7.119  14.302  2.644   1.00 91.22 4   B 1 
ATOM 1740 C C   . GLY B 2 4   ? -6.876  15.395  1.600   1.00 93.12 4   B 1 
ATOM 1741 O O   . GLY B 2 4   ? -7.526  15.422  0.561   1.00 90.49 4   B 1 
ATOM 1742 N N   . VAL B 2 5   ? -5.918  16.291  1.849   1.00 94.18 5   B 1 
ATOM 1743 C CA  . VAL B 2 5   ? -5.580  17.373  0.908   1.00 94.58 5   B 1 
ATOM 1744 C C   . VAL B 2 5   ? -5.196  16.843  -0.483  1.00 95.25 5   B 1 
ATOM 1745 O O   . VAL B 2 5   ? -5.707  17.388  -1.450  1.00 93.88 5   B 1 
ATOM 1746 C CB  . VAL B 2 5   ? -4.495  18.300  1.474   1.00 93.30 5   B 1 
ATOM 1747 C CG1 . VAL B 2 5   ? -4.095  19.402  0.484   1.00 89.19 5   B 1 
ATOM 1748 C CG2 . VAL B 2 5   ? -4.982  18.977  2.755   1.00 88.80 5   B 1 
ATOM 1749 N N   . PRO B 2 6   ? -4.398  15.762  -0.632  1.00 95.84 6   B 1 
ATOM 1750 C CA  . PRO B 2 6   ? -4.099  15.191  -1.943  1.00 96.02 6   B 1 
ATOM 1751 C C   . PRO B 2 6   ? -5.337  14.786  -2.748  1.00 96.23 6   B 1 
ATOM 1752 O O   . PRO B 2 6   ? -5.382  15.024  -3.950  1.00 94.89 6   B 1 
ATOM 1753 C CB  . PRO B 2 6   ? -3.202  13.985  -1.663  1.00 95.19 6   B 1 
ATOM 1754 C CG  . PRO B 2 6   ? -2.491  14.373  -0.374  1.00 93.72 6   B 1 
ATOM 1755 C CD  . PRO B 2 6   ? -3.593  15.109  0.385   1.00 94.89 6   B 1 
ATOM 1756 N N   . ILE B 2 7   ? -6.355  14.230  -2.094  1.00 96.49 7   B 1 
ATOM 1757 C CA  . ILE B 2 7   ? -7.605  13.832  -2.753  1.00 96.57 7   B 1 
ATOM 1758 C C   . ILE B 2 7   ? -8.417  15.061  -3.165  1.00 96.66 7   B 1 
ATOM 1759 O O   . ILE B 2 7   ? -8.971  15.082  -4.253  1.00 95.34 7   B 1 
ATOM 1760 C CB  . ILE B 2 7   ? -8.419  12.873  -1.861  1.00 95.84 7   B 1 
ATOM 1761 C CG1 . ILE B 2 7   ? -7.610  11.612  -1.445  1.00 93.15 7   B 1 
ATOM 1762 C CG2 . ILE B 2 7   ? -9.725  12.452  -2.554  1.00 93.25 7   B 1 
ATOM 1763 C CD1 . ILE B 2 7   ? -7.096  10.753  -2.596  1.00 83.85 7   B 1 
ATOM 1764 N N   . LYS B 2 8   ? -8.432  16.124  -2.365  1.00 95.75 8   B 1 
ATOM 1765 C CA  . LYS B 2 8   ? -9.069  17.388  -2.755  1.00 95.29 8   B 1 
ATOM 1766 C C   . LYS B 2 8   ? -8.425  18.006  -3.995  1.00 95.44 8   B 1 
ATOM 1767 O O   . LYS B 2 8   ? -9.127  18.474  -4.870  1.00 94.23 8   B 1 
ATOM 1768 C CB  . LYS B 2 8   ? -9.031  18.393  -1.603  1.00 94.45 8   B 1 
ATOM 1769 C CG  . LYS B 2 8   ? -9.900  17.945  -0.422  1.00 90.54 8   B 1 
ATOM 1770 C CD  . LYS B 2 8   ? -9.876  19.021  0.654   1.00 85.38 8   B 1 
ATOM 1771 C CE  . LYS B 2 8   ? -10.802 18.624  1.788   1.00 80.02 8   B 1 
ATOM 1772 N NZ  . LYS B 2 8   ? -10.991 19.738  2.747   1.00 70.98 8   B 1 
ATOM 1773 N N   . VAL B 2 9   ? -7.100  17.962  -4.085  1.00 96.33 9   B 1 
ATOM 1774 C CA  . VAL B 2 9   ? -6.374  18.429  -5.275  1.00 96.46 9   B 1 
ATOM 1775 C C   . VAL B 2 9   ? -6.693  17.549  -6.490  1.00 96.62 9   B 1 
ATOM 1776 O O   . VAL B 2 9   ? -6.760  18.053  -7.602  1.00 95.77 9   B 1 
ATOM 1777 C CB  . VAL B 2 9   ? -4.859  18.481  -5.019  1.00 95.88 9   B 1 
ATOM 1778 C CG1 . VAL B 2 9   ? -4.064  18.925  -6.248  1.00 93.14 9   B 1 
ATOM 1779 C CG2 . VAL B 2 9   ? -4.531  19.483  -3.903  1.00 92.63 9   B 1 
ATOM 1780 N N   . LEU B 2 10  ? -6.914  16.243  -6.296  1.00 96.95 10  B 1 
ATOM 1781 C CA  . LEU B 2 10  ? -7.362  15.359  -7.371  1.00 96.97 10  B 1 
ATOM 1782 C C   . LEU B 2 10  ? -8.756  15.758  -7.890  1.00 96.82 10  B 1 
ATOM 1783 O O   . LEU B 2 10  ? -8.926  15.828  -9.104  1.00 95.65 10  B 1 
ATOM 1784 C CB  . LEU B 2 10  ? -7.320  13.900  -6.899  1.00 96.68 10  B 1 
ATOM 1785 C CG  . LEU B 2 10  ? -7.808  12.895  -7.946  1.00 96.23 10  B 1 
ATOM 1786 C CD1 . LEU B 2 10  ? -6.958  12.926  -9.219  1.00 93.75 10  B 1 
ATOM 1787 C CD2 . LEU B 2 10  ? -7.743  11.480  -7.362  1.00 93.28 10  B 1 
ATOM 1788 N N   . HIS B 2 11  ? -9.701  16.080  -7.010  1.00 96.89 11  B 1 
ATOM 1789 C CA  . HIS B 2 11  ? -11.018 16.587  -7.417  1.00 96.37 11  B 1 
ATOM 1790 C C   . HIS B 2 11  ? -10.913 17.935  -8.150  1.00 96.19 11  B 1 
ATOM 1791 O O   . HIS B 2 11  ? -11.581 18.130  -9.164  1.00 94.39 11  B 1 
ATOM 1792 C CB  . HIS B 2 11  ? -11.933 16.700  -6.199  1.00 95.77 11  B 1 
ATOM 1793 C CG  . HIS B 2 11  ? -12.363 15.373  -5.651  1.00 94.97 11  B 1 
ATOM 1794 N ND1 . HIS B 2 11  ? -13.123 14.428  -6.319  1.00 82.12 11  B 1 
ATOM 1795 C CD2 . HIS B 2 11  ? -12.115 14.868  -4.404  1.00 83.17 11  B 1 
ATOM 1796 C CE1 . HIS B 2 11  ? -13.328 13.391  -5.484  1.00 86.33 11  B 1 
ATOM 1797 N NE2 . HIS B 2 11  ? -12.730 13.628  -4.314  1.00 87.92 11  B 1 
ATOM 1798 N N   . GLU B 2 12  ? -10.014 18.809  -7.760  1.00 96.02 12  B 1 
ATOM 1799 C CA  . GLU B 2 12  ? -9.748  20.055  -8.506  1.00 95.61 12  B 1 
ATOM 1800 C C   . GLU B 2 12  ? -9.136  19.811  -9.904  1.00 95.81 12  B 1 
ATOM 1801 O O   . GLU B 2 12  ? -9.152  20.703  -10.750 1.00 93.57 12  B 1 
ATOM 1802 C CB  . GLU B 2 12  ? -8.841  20.987  -7.696  1.00 94.49 12  B 1 
ATOM 1803 C CG  . GLU B 2 12  ? -9.545  21.632  -6.485  1.00 85.16 12  B 1 
ATOM 1804 C CD  . GLU B 2 12  ? -8.645  22.564  -5.660  1.00 82.55 12  B 1 
ATOM 1805 O OE1 . GLU B 2 12  ? -9.029  22.920  -4.516  1.00 75.99 12  B 1 
ATOM 1806 O OE2 . GLU B 2 12  ? -7.559  22.964  -6.132  1.00 75.37 12  B 1 
ATOM 1807 N N   . ALA B 2 13  ? -8.601  18.622  -10.170 1.00 96.42 13  B 1 
ATOM 1808 C CA  . ALA B 2 13  ? -8.098  18.240  -11.487 1.00 96.44 13  B 1 
ATOM 1809 C C   . ALA B 2 13  ? -9.191  17.706  -12.431 1.00 96.79 13  B 1 
ATOM 1810 O O   . ALA B 2 13  ? -8.897  17.464  -13.606 1.00 95.14 13  B 1 
ATOM 1811 C CB  . ALA B 2 13  ? -6.947  17.239  -11.315 1.00 95.63 13  B 1 
ATOM 1812 N N   . GLU B 2 14  ? -10.420 17.527  -11.963 1.00 96.74 14  B 1 
ATOM 1813 C CA  . GLU B 2 14  ? -11.540 17.137  -12.803 1.00 96.63 14  B 1 
ATOM 1814 C C   . GLU B 2 14  ? -11.775 18.157  -13.922 1.00 96.45 14  B 1 
ATOM 1815 O O   . GLU B 2 14  ? -11.627 19.372  -13.767 1.00 94.23 14  B 1 
ATOM 1816 C CB  . GLU B 2 14  ? -12.818 16.919  -11.970 1.00 95.52 14  B 1 
ATOM 1817 C CG  . GLU B 2 14  ? -12.710 15.669  -11.088 1.00 91.76 14  B 1 
ATOM 1818 C CD  . GLU B 2 14  ? -13.899 15.470  -10.120 1.00 91.29 14  B 1 
ATOM 1819 O OE1 . GLU B 2 14  ? -13.795 14.533  -9.293  1.00 85.35 14  B 1 
ATOM 1820 O OE2 . GLU B 2 14  ? -14.874 16.242  -10.180 1.00 85.19 14  B 1 
ATOM 1821 N N   . GLY B 2 15  ? -12.072 17.642  -15.114 1.00 96.81 15  B 1 
ATOM 1822 C CA  . GLY B 2 15  ? -12.202 18.439  -16.325 1.00 96.88 15  B 1 
ATOM 1823 C C   . GLY B 2 15  ? -10.882 18.768  -17.031 1.00 97.17 15  B 1 
ATOM 1824 O O   . GLY B 2 15  ? -10.928 19.182  -18.195 1.00 94.60 15  B 1 
ATOM 1825 N N   . HIS B 2 16  ? -9.728  18.532  -16.418 1.00 97.30 16  B 1 
ATOM 1826 C CA  . HIS B 2 16  ? -8.407  18.793  -16.985 1.00 97.25 16  B 1 
ATOM 1827 C C   . HIS B 2 16  ? -7.758  17.538  -17.575 1.00 97.52 16  B 1 
ATOM 1828 O O   . HIS B 2 16  ? -8.135  16.411  -17.281 1.00 96.20 16  B 1 
ATOM 1829 C CB  . HIS B 2 16  ? -7.510  19.445  -15.931 1.00 96.38 16  B 1 
ATOM 1830 C CG  . HIS B 2 16  ? -8.028  20.762  -15.459 1.00 95.25 16  B 1 
ATOM 1831 N ND1 . HIS B 2 16  ? -8.942  20.965  -14.451 1.00 81.33 16  B 1 
ATOM 1832 C CD2 . HIS B 2 16  ? -7.724  22.006  -15.949 1.00 82.17 16  B 1 
ATOM 1833 C CE1 . HIS B 2 16  ? -9.177  22.279  -14.337 1.00 83.99 16  B 1 
ATOM 1834 N NE2 . HIS B 2 16  ? -8.452  22.951  -15.235 1.00 86.64 16  B 1 
ATOM 1835 N N   . ILE B 2 17  ? -6.734  17.738  -18.415 1.00 97.40 17  B 1 
ATOM 1836 C CA  . ILE B 2 17  ? -5.900  16.639  -18.910 1.00 97.62 17  B 1 
ATOM 1837 C C   . ILE B 2 17  ? -4.926  16.230  -17.804 1.00 97.74 17  B 1 
ATOM 1838 O O   . ILE B 2 17  ? -4.138  17.039  -17.329 1.00 96.47 17  B 1 
ATOM 1839 C CB  . ILE B 2 17  ? -5.180  17.002  -20.216 1.00 96.83 17  B 1 
ATOM 1840 C CG1 . ILE B 2 17  ? -6.218  17.324  -21.326 1.00 93.55 17  B 1 
ATOM 1841 C CG2 . ILE B 2 17  ? -4.263  15.844  -20.658 1.00 93.62 17  B 1 
ATOM 1842 C CD1 . ILE B 2 17  ? -5.606  17.812  -22.640 1.00 80.81 17  B 1 
ATOM 1843 N N   . VAL B 2 18  ? -4.962  14.951  -17.450 1.00 97.89 18  B 1 
ATOM 1844 C CA  . VAL B 2 18  ? -4.064  14.346  -16.472 1.00 97.88 18  B 1 
ATOM 1845 C C   . VAL B 2 18  ? -3.336  13.155  -17.092 1.00 97.98 18  B 1 
ATOM 1846 O O   . VAL B 2 18  ? -3.762  12.604  -18.109 1.00 96.73 18  B 1 
ATOM 1847 C CB  . VAL B 2 18  ? -4.808  13.932  -15.178 1.00 96.45 18  B 1 
ATOM 1848 C CG1 . VAL B 2 18  ? -5.508  15.138  -14.533 1.00 90.89 18  B 1 
ATOM 1849 C CG2 . VAL B 2 18  ? -5.840  12.831  -15.410 1.00 90.25 18  B 1 
ATOM 1850 N N   . THR B 2 19  ? -2.233  12.758  -16.484 1.00 98.02 19  B 1 
ATOM 1851 C CA  . THR B 2 19  ? -1.530  11.527  -16.852 1.00 97.92 19  B 1 
ATOM 1852 C C   . THR B 2 19  ? -1.544  10.585  -15.660 1.00 98.04 19  B 1 
ATOM 1853 O O   . THR B 2 19  ? -1.127  10.961  -14.575 1.00 96.75 19  B 1 
ATOM 1854 C CB  . THR B 2 19  ? -0.107  11.809  -17.320 1.00 96.99 19  B 1 
ATOM 1855 O OG1 . THR B 2 19  ? -0.113  12.754  -18.371 1.00 90.55 19  B 1 
ATOM 1856 C CG2 . THR B 2 19  ? 0.590   10.565  -17.858 1.00 88.29 19  B 1 
ATOM 1857 N N   . CYS B 2 20  ? -2.010  9.359   -15.854 1.00 97.70 20  B 1 
ATOM 1858 C CA  . CYS B 2 20  ? -2.073  8.328   -14.828 1.00 97.76 20  B 1 
ATOM 1859 C C   . CYS B 2 20  ? -1.109  7.197   -15.177 1.00 97.96 20  B 1 
ATOM 1860 O O   . CYS B 2 20  ? -1.202  6.632   -16.263 1.00 96.63 20  B 1 
ATOM 1861 C CB  . CYS B 2 20  ? -3.525  7.844   -14.733 1.00 96.48 20  B 1 
ATOM 1862 S SG  . CYS B 2 20  ? -3.667  6.499   -13.529 1.00 91.86 20  B 1 
ATOM 1863 N N   . GLU B 2 21  ? -0.210  6.835   -14.270 1.00 97.86 21  B 1 
ATOM 1864 C CA  . GLU B 2 21  ? 0.564   5.607   -14.394 1.00 97.85 21  B 1 
ATOM 1865 C C   . GLU B 2 21  ? -0.007  4.527   -13.470 1.00 97.81 21  B 1 
ATOM 1866 O O   . GLU B 2 21  ? -0.183  4.741   -12.274 1.00 96.88 21  B 1 
ATOM 1867 C CB  . GLU B 2 21  ? 2.055   5.854   -14.129 1.00 96.98 21  B 1 
ATOM 1868 C CG  . GLU B 2 21  ? 2.873   4.634   -14.589 1.00 93.69 21  B 1 
ATOM 1869 C CD  . GLU B 2 21  ? 4.368   4.769   -14.287 1.00 91.00 21  B 1 
ATOM 1870 O OE1 . GLU B 2 21  ? 4.906   3.854   -13.639 1.00 84.87 21  B 1 
ATOM 1871 O OE2 . GLU B 2 21  ? 5.013   5.762   -14.666 1.00 84.34 21  B 1 
ATOM 1872 N N   . THR B 2 22  ? -0.281  3.342   -14.019 1.00 97.50 22  B 1 
ATOM 1873 C CA  . THR B 2 22  ? -0.766  2.191   -13.252 1.00 97.42 22  B 1 
ATOM 1874 C C   . THR B 2 22  ? 0.384   1.366   -12.665 1.00 97.15 22  B 1 
ATOM 1875 O O   . THR B 2 22  ? 1.545   1.463   -13.077 1.00 95.67 22  B 1 
ATOM 1876 C CB  . THR B 2 22  ? -1.697  1.299   -14.083 1.00 96.58 22  B 1 
ATOM 1877 O OG1 . THR B 2 22  ? -0.960  0.710   -15.132 1.00 90.36 22  B 1 
ATOM 1878 C CG2 . THR B 2 22  ? -2.884  2.055   -14.671 1.00 88.97 22  B 1 
ATOM 1879 N N   . ASN B 2 23  ? 0.056   0.483   -11.714 1.00 96.64 23  B 1 
ATOM 1880 C CA  . ASN B 2 23  ? 1.021   -0.448  -11.121 1.00 95.87 23  B 1 
ATOM 1881 C C   . ASN B 2 23  ? 1.634   -1.425  -12.134 1.00 95.67 23  B 1 
ATOM 1882 O O   . ASN B 2 23  ? 2.725   -1.942  -11.894 1.00 91.12 23  B 1 
ATOM 1883 C CB  . ASN B 2 23  ? 0.323   -1.212  -9.984  1.00 93.78 23  B 1 
ATOM 1884 C CG  . ASN B 2 23  ? 0.065   -0.346  -8.755  1.00 91.60 23  B 1 
ATOM 1885 O OD1 . ASN B 2 23  ? 0.612   0.722   -8.575  1.00 79.87 23  B 1 
ATOM 1886 N ND2 . ASN B 2 23  ? -0.769  -0.808  -7.849  1.00 83.29 23  B 1 
ATOM 1887 N N   . THR B 2 24  ? 0.972   -1.674  -13.254 1.00 95.85 24  B 1 
ATOM 1888 C CA  . THR B 2 24  ? 1.462   -2.523  -14.349 1.00 95.21 24  B 1 
ATOM 1889 C C   . THR B 2 24  ? 2.439   -1.805  -15.280 1.00 94.93 24  B 1 
ATOM 1890 O O   . THR B 2 24  ? 3.165   -2.464  -16.020 1.00 90.67 24  B 1 
ATOM 1891 C CB  . THR B 2 24  ? 0.279   -3.085  -15.146 1.00 93.68 24  B 1 
ATOM 1892 O OG1 . THR B 2 24  ? -0.636  -2.070  -15.474 1.00 85.76 24  B 1 
ATOM 1893 C CG2 . THR B 2 24  ? -0.491  -4.118  -14.317 1.00 84.42 24  B 1 
ATOM 1894 N N   . GLY B 2 25  ? 2.546   -0.484  -15.172 1.00 95.14 25  B 1 
ATOM 1895 C CA  . GLY B 2 25  ? 3.485   0.337   -15.929 1.00 94.97 25  B 1 
ATOM 1896 C C   . GLY B 2 25  ? 2.904   0.971   -17.190 1.00 95.68 25  B 1 
ATOM 1897 O O   . GLY B 2 25  ? 3.638   1.658   -17.888 1.00 93.33 25  B 1 
ATOM 1898 N N   . GLU B 2 26  ? 1.612   0.771   -17.472 1.00 96.26 26  B 1 
ATOM 1899 C CA  . GLU B 2 26  ? 0.934   1.523   -18.518 1.00 96.47 26  B 1 
ATOM 1900 C C   . GLU B 2 26  ? 0.688   2.966   -18.080 1.00 97.13 26  B 1 
ATOM 1901 O O   . GLU B 2 26  ? 0.384   3.247   -16.920 1.00 95.83 26  B 1 
ATOM 1902 C CB  . GLU B 2 26  ? -0.406  0.886   -18.933 1.00 94.98 26  B 1 
ATOM 1903 C CG  . GLU B 2 26  ? -0.253  -0.508  -19.546 1.00 89.80 26  B 1 
ATOM 1904 C CD  . GLU B 2 26  ? -0.230  -1.650  -18.526 1.00 86.05 26  B 1 
ATOM 1905 O OE1 . GLU B 2 26  ? 0.018   -2.803  -18.947 1.00 79.62 26  B 1 
ATOM 1906 O OE2 . GLU B 2 26  ? -0.559  -1.445  -17.345 1.00 78.31 26  B 1 
ATOM 1907 N N   . VAL B 2 27  ? 0.787   3.883   -19.048 1.00 97.64 27  B 1 
ATOM 1908 C CA  . VAL B 2 27  ? 0.569   5.311   -18.853 1.00 97.85 27  B 1 
ATOM 1909 C C   . VAL B 2 27  ? -0.653  5.744   -19.650 1.00 97.96 27  B 1 
ATOM 1910 O O   . VAL B 2 27  ? -0.667  5.634   -20.873 1.00 96.79 27  B 1 
ATOM 1911 C CB  . VAL B 2 27  ? 1.811   6.122   -19.250 1.00 96.95 27  B 1 
ATOM 1912 C CG1 . VAL B 2 27  ? 1.593   7.620   -19.001 1.00 94.31 27  B 1 
ATOM 1913 C CG2 . VAL B 2 27  ? 3.037   5.694   -18.437 1.00 93.51 27  B 1 
ATOM 1914 N N   . TYR B 2 28  ? -1.665  6.270   -18.962 1.00 98.00 28  B 1 
ATOM 1915 C CA  . TYR B 2 28  ? -2.905  6.763   -19.538 1.00 98.11 28  B 1 
ATOM 1916 C C   . TYR B 2 28  ? -2.915  8.290   -19.454 1.00 98.01 28  B 1 
ATOM 1917 O O   . TYR B 2 28  ? -2.896  8.844   -18.362 1.00 96.63 28  B 1 
ATOM 1918 C CB  . TYR B 2 28  ? -4.101  6.162   -18.788 1.00 97.90 28  B 1 
ATOM 1919 C CG  . TYR B 2 28  ? -4.170  4.653   -18.852 1.00 97.88 28  B 1 
ATOM 1920 C CD1 . TYR B 2 28  ? -4.956  4.018   -19.826 1.00 95.77 28  B 1 
ATOM 1921 C CD2 . TYR B 2 28  ? -3.426  3.865   -17.950 1.00 95.80 28  B 1 
ATOM 1922 C CE1 . TYR B 2 28  ? -4.987  2.626   -19.924 1.00 94.80 28  B 1 
ATOM 1923 C CE2 . TYR B 2 28  ? -3.434  2.465   -18.047 1.00 94.96 28  B 1 
ATOM 1924 C CZ  . TYR B 2 28  ? -4.210  1.844   -19.045 1.00 95.86 28  B 1 
ATOM 1925 O OH  . TYR B 2 28  ? -4.187  0.478   -19.174 1.00 94.29 28  B 1 
ATOM 1926 N N   . ARG B 2 29  ? -2.956  8.966   -20.597 1.00 97.94 29  B 1 
ATOM 1927 C CA  . ARG B 2 29  ? -3.071  10.424  -20.662 1.00 98.04 29  B 1 
ATOM 1928 C C   . ARG B 2 29  ? -4.383  10.813  -21.316 1.00 97.99 29  B 1 
ATOM 1929 O O   . ARG B 2 29  ? -4.629  10.430  -22.446 1.00 96.37 29  B 1 
ATOM 1930 C CB  . ARG B 2 29  ? -1.857  10.995  -21.409 1.00 97.38 29  B 1 
ATOM 1931 C CG  . ARG B 2 29  ? -1.887  12.534  -21.406 1.00 94.84 29  B 1 
ATOM 1932 C CD  . ARG B 2 29  ? -0.665  13.100  -22.143 1.00 91.24 29  B 1 
ATOM 1933 N NE  . ARG B 2 29  ? -0.687  14.570  -22.134 1.00 85.63 29  B 1 
ATOM 1934 C CZ  . ARG B 2 29  ? 0.135   15.371  -22.801 1.00 81.17 29  B 1 
ATOM 1935 N NH1 . ARG B 2 29  ? 1.080   14.905  -23.566 1.00 71.76 29  B 1 
ATOM 1936 N NH2 . ARG B 2 29  ? 0.000   16.665  -22.707 1.00 76.41 29  B 1 
ATOM 1937 N N   . GLY B 2 30  ? -5.200  11.605  -20.626 1.00 97.68 30  B 1 
ATOM 1938 C CA  . GLY B 2 30  ? -6.486  12.036  -21.144 1.00 97.67 30  B 1 
ATOM 1939 C C   . GLY B 2 30  ? -7.207  12.994  -20.202 1.00 97.82 30  B 1 
ATOM 1940 O O   . GLY B 2 30  ? -6.677  13.379  -19.164 1.00 96.81 30  B 1 
ATOM 1941 N N   . LYS B 2 31  ? -8.424  13.388  -20.567 1.00 97.97 31  B 1 
ATOM 1942 C CA  . LYS B 2 31  ? -9.255  14.262  -19.740 1.00 98.07 31  B 1 
ATOM 1943 C C   . LYS B 2 31  ? -9.807  13.480  -18.548 1.00 97.96 31  B 1 
ATOM 1944 O O   . LYS B 2 31  ? -10.491 12.486  -18.743 1.00 96.82 31  B 1 
ATOM 1945 C CB  . LYS B 2 31  ? -10.354 14.879  -20.606 1.00 97.36 31  B 1 
ATOM 1946 C CG  . LYS B 2 31  ? -11.164 15.931  -19.835 1.00 93.77 31  B 1 
ATOM 1947 C CD  . LYS B 2 31  ? -12.214 16.586  -20.745 1.00 88.41 31  B 1 
ATOM 1948 C CE  . LYS B 2 31  ? -12.999 17.615  -19.937 1.00 81.12 31  B 1 
ATOM 1949 N NZ  . LYS B 2 31  ? -14.035 18.325  -20.731 1.00 71.93 31  B 1 
ATOM 1950 N N   . LEU B 2 32  ? -9.559  13.952  -17.328 1.00 97.65 32  B 1 
ATOM 1951 C CA  . LEU B 2 32  ? -10.200 13.418  -16.136 1.00 97.73 32  B 1 
ATOM 1952 C C   . LEU B 2 32  ? -11.657 13.901  -16.097 1.00 97.55 32  B 1 
ATOM 1953 O O   . LEU B 2 32  ? -11.899 15.101  -16.028 1.00 96.42 32  B 1 
ATOM 1954 C CB  . LEU B 2 32  ? -9.401  13.855  -14.903 1.00 97.46 32  B 1 
ATOM 1955 C CG  . LEU B 2 32  ? -9.939  13.299  -13.569 1.00 96.83 32  B 1 
ATOM 1956 C CD1 . LEU B 2 32  ? -9.835  11.774  -13.506 1.00 94.26 32  B 1 
ATOM 1957 C CD2 . LEU B 2 32  ? -9.123  13.874  -12.417 1.00 94.07 32  B 1 
ATOM 1958 N N   . ILE B 2 33  ? -12.606 12.975  -16.183 1.00 97.41 33  B 1 
ATOM 1959 C CA  . ILE B 2 33  ? -14.038 13.294  -16.123 1.00 96.97 33  B 1 
ATOM 1960 C C   . ILE B 2 33  ? -14.495 13.372  -14.675 1.00 96.89 33  B 1 
ATOM 1961 O O   . ILE B 2 33  ? -15.188 14.314  -14.303 1.00 94.95 33  B 1 
ATOM 1962 C CB  . ILE B 2 33  ? -14.857 12.252  -16.909 1.00 95.99 33  B 1 
ATOM 1963 C CG1 . ILE B 2 33  ? -14.435 12.176  -18.404 1.00 91.93 33  B 1 
ATOM 1964 C CG2 . ILE B 2 33  ? -16.360 12.517  -16.808 1.00 91.41 33  B 1 
ATOM 1965 C CD1 . ILE B 2 33  ? -14.599 13.494  -19.169 1.00 80.37 33  B 1 
ATOM 1966 N N   . GLU B 2 34  ? -14.098 12.388  -13.884 1.00 96.59 34  B 1 
ATOM 1967 C CA  . GLU B 2 34  ? -14.540 12.238  -12.506 1.00 96.33 34  B 1 
ATOM 1968 C C   . GLU B 2 34  ? -13.482 11.474  -11.710 1.00 96.62 34  B 1 
ATOM 1969 O O   . GLU B 2 34  ? -12.892 10.510  -12.209 1.00 95.05 34  B 1 
ATOM 1970 C CB  . GLU B 2 34  ? -15.898 11.515  -12.527 1.00 94.13 34  B 1 
ATOM 1971 C CG  . GLU B 2 34  ? -16.622 11.501  -11.183 1.00 84.95 34  B 1 
ATOM 1972 C CD  . GLU B 2 34  ? -18.084 11.008  -11.337 1.00 80.48 34  B 1 
ATOM 1973 O OE1 . GLU B 2 34  ? -18.841 11.121  -10.360 1.00 73.74 34  B 1 
ATOM 1974 O OE2 . GLU B 2 34  ? -18.475 10.548  -12.451 1.00 72.26 34  B 1 
ATOM 1975 N N   . ALA B 2 35  ? -13.236 11.904  -10.481 1.00 96.72 35  B 1 
ATOM 1976 C CA  . ALA B 2 35  ? -12.395 11.203  -9.527  1.00 96.72 35  B 1 
ATOM 1977 C C   . ALA B 2 35  ? -13.174 10.943  -8.236  1.00 96.56 35  B 1 
ATOM 1978 O O   . ALA B 2 35  ? -13.922 11.784  -7.755  1.00 94.29 35  B 1 
ATOM 1979 C CB  . ALA B 2 35  ? -11.124 12.023  -9.274  1.00 95.81 35  B 1 
ATOM 1980 N N   . GLU B 2 36  ? -12.964 9.773   -7.642  1.00 96.58 36  B 1 
ATOM 1981 C CA  . GLU B 2 36  ? -13.581 9.398   -6.377  1.00 96.21 36  B 1 
ATOM 1982 C C   . GLU B 2 36  ? -12.592 9.533   -5.205  1.00 96.07 36  B 1 
ATOM 1983 O O   . GLU B 2 36  ? -11.379 9.532   -5.371  1.00 93.97 36  B 1 
ATOM 1984 C CB  . GLU B 2 36  ? -14.114 7.966   -6.466  1.00 94.79 36  B 1 
ATOM 1985 C CG  . GLU B 2 36  ? -15.214 7.737   -7.511  1.00 91.28 36  B 1 
ATOM 1986 C CD  . GLU B 2 36  ? -15.509 6.233   -7.640  1.00 90.15 36  B 1 
ATOM 1987 O OE1 . GLU B 2 36  ? -15.589 5.731   -8.772  1.00 84.33 36  B 1 
ATOM 1988 O OE2 . GLU B 2 36  ? -15.537 5.525   -6.606  1.00 84.37 36  B 1 
ATOM 1989 N N   . ASP B 2 37  ? -13.129 9.533   -3.974  1.00 95.53 37  B 1 
ATOM 1990 C CA  . ASP B 2 37  ? -12.334 9.594   -2.739  1.00 95.35 37  B 1 
ATOM 1991 C C   . ASP B 2 37  ? -11.304 8.455   -2.587  1.00 95.42 37  B 1 
ATOM 1992 O O   . ASP B 2 37  ? -10.296 8.585   -1.887  1.00 92.39 37  B 1 
ATOM 1993 C CB  . ASP B 2 37  ? -13.293 9.507   -1.540  1.00 93.89 37  B 1 
ATOM 1994 C CG  . ASP B 2 37  ? -14.056 10.792  -1.229  1.00 90.05 37  B 1 
ATOM 1995 O OD1 . ASP B 2 37  ? -13.846 11.811  -1.914  1.00 83.91 37  B 1 
ATOM 1996 O OD2 . ASP B 2 37  ? -14.775 10.775  -0.198  1.00 83.91 37  B 1 
ATOM 1997 N N   . ASN B 2 38  ? -11.556 7.318   -3.230  1.00 95.15 38  B 1 
ATOM 1998 C CA  . ASN B 2 38  ? -10.659 6.166   -3.270  1.00 95.14 38  B 1 
ATOM 1999 C C   . ASN B 2 38  ? -9.631  6.225   -4.419  1.00 96.07 38  B 1 
ATOM 2000 O O   . ASN B 2 38  ? -8.882  5.272   -4.618  1.00 92.87 38  B 1 
ATOM 2001 C CB  . ASN B 2 38  ? -11.530 4.880   -3.273  1.00 92.42 38  B 1 
ATOM 2002 C CG  . ASN B 2 38  ? -12.381 4.758   -4.526  1.00 89.41 38  B 1 
ATOM 2003 O OD1 . ASN B 2 38  ? -12.172 5.429   -5.512  1.00 73.65 38  B 1 
ATOM 2004 N ND2 . ASN B 2 38  ? -13.357 3.879   -4.534  1.00 79.23 38  B 1 
ATOM 2005 N N   . MET B 2 39  ? -9.570  7.331   -5.138  1.00 95.96 39  B 1 
ATOM 2006 C CA  . MET B 2 39  ? -8.769  7.594   -6.337  1.00 96.70 39  B 1 
ATOM 2007 C C   . MET B 2 39  ? -9.179  6.779   -7.572  1.00 97.23 39  B 1 
ATOM 2008 O O   . MET B 2 39  ? -8.391  6.711   -8.514  1.00 95.55 39  B 1 
ATOM 2009 C CB  . MET B 2 39  ? -7.258  7.475   -6.073  1.00 95.77 39  B 1 
ATOM 2010 C CG  . MET B 2 39  ? -6.734  8.274   -4.880  1.00 93.07 39  B 1 
ATOM 2011 S SD  . MET B 2 39  ? -4.963  7.995   -4.530  1.00 90.33 39  B 1 
ATOM 2012 C CE  . MET B 2 39  ? -4.225  8.515   -6.098  1.00 82.00 39  B 1 
ATOM 2013 N N   . ASN B 2 40  ? -10.370 6.178   -7.631  1.00 97.10 40  B 1 
ATOM 2014 C CA  . ASN B 2 40  ? -10.875 5.687   -8.911  1.00 97.10 40  B 1 
ATOM 2015 C C   . ASN B 2 40  ? -11.014 6.881   -9.859  1.00 97.19 40  B 1 
ATOM 2016 O O   . ASN B 2 40  ? -11.498 7.933   -9.453  1.00 95.89 40  B 1 
ATOM 2017 C CB  . ASN B 2 40  ? -12.219 4.972   -8.754  1.00 96.77 40  B 1 
ATOM 2018 C CG  . ASN B 2 40  ? -12.192 3.732   -7.880  1.00 96.00 40  B 1 
ATOM 2019 O OD1 . ASN B 2 40  ? -11.210 3.038   -7.722  1.00 90.73 40  B 1 
ATOM 2020 N ND2 . ASN B 2 40  ? -13.336 3.409   -7.302  1.00 90.64 40  B 1 
ATOM 2021 N N   . CYS B 2 41  ? -10.581 6.728   -11.102 1.00 97.24 41  B 1 
ATOM 2022 C CA  . CYS B 2 41  ? -10.576 7.809   -12.072 1.00 97.40 41  B 1 
ATOM 2023 C C   . CYS B 2 41  ? -11.309 7.378   -13.341 1.00 97.65 41  B 1 
ATOM 2024 O O   . CYS B 2 41  ? -10.890 6.424   -13.995 1.00 96.33 41  B 1 
ATOM 2025 C CB  . CYS B 2 41  ? -9.136  8.207   -12.382 1.00 96.63 41  B 1 
ATOM 2026 S SG  . CYS B 2 41  ? -8.331  8.947   -10.922 1.00 93.47 41  B 1 
ATOM 2027 N N   . GLN B 2 42  ? -12.350 8.116   -13.702 1.00 97.15 42  B 1 
ATOM 2028 C CA  . GLN B 2 42  ? -12.940 8.040   -15.029 1.00 97.07 42  B 1 
ATOM 2029 C C   . GLN B 2 42  ? -12.234 9.039   -15.939 1.00 97.11 42  B 1 
ATOM 2030 O O   . GLN B 2 42  ? -12.126 10.218  -15.619 1.00 95.95 42  B 1 
ATOM 2031 C CB  . GLN B 2 42  ? -14.451 8.278   -14.962 1.00 96.18 42  B 1 
ATOM 2032 C CG  . GLN B 2 42  ? -15.093 8.023   -16.333 1.00 90.99 42  B 1 
ATOM 2033 C CD  . GLN B 2 42  ? -16.592 8.340   -16.387 1.00 87.84 42  B 1 
ATOM 2034 O OE1 . GLN B 2 42  ? -17.278 8.535   -15.409 1.00 78.64 42  B 1 
ATOM 2035 N NE2 . GLN B 2 42  ? -17.148 8.407   -17.578 1.00 75.74 42  B 1 
ATOM 2036 N N   . MET B 2 43  ? -11.754 8.577   -17.087 1.00 97.31 43  B 1 
ATOM 2037 C CA  . MET B 2 43  ? -11.045 9.399   -18.072 1.00 97.52 43  B 1 
ATOM 2038 C C   . MET B 2 43  ? -11.669 9.252   -19.457 1.00 97.59 43  B 1 
ATOM 2039 O O   . MET B 2 43  ? -12.266 8.221   -19.776 1.00 96.31 43  B 1 
ATOM 2040 C CB  . MET B 2 43  ? -9.564  9.031   -18.087 1.00 97.02 43  B 1 
ATOM 2041 C CG  . MET B 2 43  ? -8.856  9.231   -16.739 1.00 94.88 43  B 1 
ATOM 2042 S SD  . MET B 2 43  ? -7.088  8.797   -16.731 1.00 92.64 43  B 1 
ATOM 2043 C CE  . MET B 2 43  ? -6.422  10.065  -17.817 1.00 83.73 43  B 1 
ATOM 2044 N N   . SER B 2 44  ? -11.506 10.269  -20.300 1.00 97.19 44  B 1 
ATOM 2045 C CA  . SER B 2 44  ? -11.943 10.267  -21.694 1.00 96.93 44  B 1 
ATOM 2046 C C   . SER B 2 44  ? -10.841 10.735  -22.635 1.00 97.19 44  B 1 
ATOM 2047 O O   . SER B 2 44  ? -9.937  11.463  -22.224 1.00 95.43 44  B 1 
ATOM 2048 C CB  . SER B 2 44  ? -13.200 11.133  -21.871 1.00 94.87 44  B 1 
ATOM 2049 O OG  . SER B 2 44  ? -12.908 12.499  -21.682 1.00 82.86 44  B 1 
ATOM 2050 N N   . ASN B 2 45  ? -10.946 10.357  -23.919 1.00 97.02 45  B 1 
ATOM 2051 C CA  . ASN B 2 45  ? -9.991  10.713  -24.971 1.00 97.02 45  B 1 
ATOM 2052 C C   . ASN B 2 45  ? -8.549  10.413  -24.537 1.00 97.12 45  B 1 
ATOM 2053 O O   . ASN B 2 45  ? -7.721  11.314  -24.380 1.00 94.44 45  B 1 
ATOM 2054 C CB  . ASN B 2 45  ? -10.222 12.170  -25.414 1.00 95.55 45  B 1 
ATOM 2055 C CG  . ASN B 2 45  ? -11.595 12.399  -26.013 1.00 88.45 45  B 1 
ATOM 2056 O OD1 . ASN B 2 45  ? -12.268 11.511  -26.475 1.00 79.42 45  B 1 
ATOM 2057 N ND2 . ASN B 2 45  ? -12.058 13.628  -26.020 1.00 78.02 45  B 1 
ATOM 2058 N N   . ILE B 2 46  ? -8.289  9.131   -24.273 1.00 97.07 46  B 1 
ATOM 2059 C CA  . ILE B 2 46  ? -7.046  8.675   -23.667 1.00 97.01 46  B 1 
ATOM 2060 C C   . ILE B 2 46  ? -6.063  8.234   -24.741 1.00 97.30 46  B 1 
ATOM 2061 O O   . ILE B 2 46  ? -6.368  7.382   -25.569 1.00 95.96 46  B 1 
ATOM 2062 C CB  . ILE B 2 46  ? -7.290  7.545   -22.657 1.00 95.49 46  B 1 
ATOM 2063 C CG1 . ILE B 2 46  ? -8.194  7.993   -21.504 1.00 88.70 46  B 1 
ATOM 2064 C CG2 . ILE B 2 46  ? -5.978  6.996   -22.065 1.00 88.28 46  B 1 
ATOM 2065 C CD1 . ILE B 2 46  ? -9.562  7.356   -21.628 1.00 81.54 46  B 1 
ATOM 2066 N N   . THR B 2 47  ? -4.841  8.739   -24.646 1.00 97.96 47  B 1 
ATOM 2067 C CA  . THR B 2 47  ? -3.669  8.131   -25.271 1.00 97.95 47  B 1 
ATOM 2068 C C   . THR B 2 47  ? -3.020  7.208   -24.245 1.00 97.96 47  B 1 
ATOM 2069 O O   . THR B 2 47  ? -2.460  7.677   -23.254 1.00 96.64 47  B 1 
ATOM 2070 C CB  . THR B 2 47  ? -2.685  9.205   -25.738 1.00 97.10 47  B 1 
ATOM 2071 O OG1 . THR B 2 47  ? -3.329  10.145  -26.571 1.00 88.48 47  B 1 
ATOM 2072 C CG2 . THR B 2 47  ? -1.538  8.606   -26.537 1.00 84.51 47  B 1 
ATOM 2073 N N   . VAL B 2 48  ? -3.093  5.898   -24.472 1.00 97.62 48  B 1 
ATOM 2074 C CA  . VAL B 2 48  ? -2.413  4.907   -23.632 1.00 97.51 48  B 1 
ATOM 2075 C C   . VAL B 2 48  ? -1.066  4.548   -24.231 1.00 97.70 48  B 1 
ATOM 2076 O O   . VAL B 2 48  ? -0.957  4.250   -25.417 1.00 96.52 48  B 1 
ATOM 2077 C CB  . VAL B 2 48  ? -3.295  3.676   -23.355 1.00 96.13 48  B 1 
ATOM 2078 C CG1 . VAL B 2 48  ? -3.690  2.886   -24.597 1.00 91.03 48  B 1 
ATOM 2079 C CG2 . VAL B 2 48  ? -2.615  2.724   -22.367 1.00 89.76 48  B 1 
ATOM 2080 N N   . THR B 2 49  ? -0.026  4.570   -23.401 1.00 97.73 49  B 1 
ATOM 2081 C CA  . THR B 2 49  ? 1.304   4.051   -23.738 1.00 97.58 49  B 1 
ATOM 2082 C C   . THR B 2 49  ? 1.534   2.782   -22.933 1.00 97.47 49  B 1 
ATOM 2083 O O   . THR B 2 49  ? 1.619   2.823   -21.705 1.00 95.81 49  B 1 
ATOM 2084 C CB  . THR B 2 49  ? 2.398   5.082   -23.458 1.00 96.72 49  B 1 
ATOM 2085 O OG1 . THR B 2 49  ? 2.086   6.310   -24.081 1.00 89.29 49  B 1 
ATOM 2086 C CG2 . THR B 2 49  ? 3.751   4.635   -24.006 1.00 86.60 49  B 1 
ATOM 2087 N N   . TYR B 2 50  ? 1.623   1.650   -23.621 1.00 96.35 50  B 1 
ATOM 2088 C CA  . TYR B 2 50  ? 1.907   0.364   -23.002 1.00 95.84 50  B 1 
ATOM 2089 C C   . TYR B 2 50  ? 3.383   0.256   -22.601 1.00 95.44 50  B 1 
ATOM 2090 O O   . TYR B 2 50  ? 4.246   1.007   -23.052 1.00 92.81 50  B 1 
ATOM 2091 C CB  . TYR B 2 50  ? 1.496   -0.763  -23.946 1.00 94.95 50  B 1 
ATOM 2092 C CG  . TYR B 2 50  ? 0.004   -0.808  -24.210 1.00 95.12 50  B 1 
ATOM 2093 C CD1 . TYR B 2 50  ? -0.894  -1.207  -23.197 1.00 90.28 50  B 1 
ATOM 2094 C CD2 . TYR B 2 50  ? -0.501  -0.438  -25.468 1.00 90.09 50  B 1 
ATOM 2095 C CE1 . TYR B 2 50  ? -2.276  -1.234  -23.437 1.00 88.83 50  B 1 
ATOM 2096 C CE2 . TYR B 2 50  ? -1.889  -0.467  -25.719 1.00 88.24 50  B 1 
ATOM 2097 C CZ  . TYR B 2 50  ? -2.768  -0.868  -24.701 1.00 90.92 50  B 1 
ATOM 2098 O OH  . TYR B 2 50  ? -4.120  -0.892  -24.934 1.00 89.04 50  B 1 
ATOM 2099 N N   . ARG B 2 51  ? 3.693   -0.726  -21.765 1.00 94.94 51  B 1 
ATOM 2100 C CA  . ARG B 2 51  ? 5.055   -0.941  -21.261 1.00 93.88 51  B 1 
ATOM 2101 C C   . ARG B 2 51  ? 6.075   -1.274  -22.359 1.00 93.86 51  B 1 
ATOM 2102 O O   . ARG B 2 51  ? 7.265   -1.030  -22.168 1.00 87.57 51  B 1 
ATOM 2103 C CB  . ARG B 2 51  ? 4.994   -2.043  -20.190 1.00 91.41 51  B 1 
ATOM 2104 C CG  . ARG B 2 51  ? 6.322   -2.166  -19.435 1.00 82.50 51  B 1 
ATOM 2105 C CD  . ARG B 2 51  ? 6.205   -3.221  -18.336 1.00 76.90 51  B 1 
ATOM 2106 N NE  . ARG B 2 51  ? 7.479   -3.348  -17.606 1.00 70.75 51  B 1 
ATOM 2107 C CZ  . ARG B 2 51  ? 7.742   -4.209  -16.638 1.00 63.23 51  B 1 
ATOM 2108 N NH1 . ARG B 2 51  ? 6.844   -5.070  -16.227 1.00 57.40 51  B 1 
ATOM 2109 N NH2 . ARG B 2 51  ? 8.903   -4.213  -16.069 1.00 56.13 51  B 1 
ATOM 2110 N N   . ASP B 2 52  ? 5.636   -1.837  -23.464 1.00 93.75 52  B 1 
ATOM 2111 C CA  . ASP B 2 52  ? 6.453   -2.132  -24.636 1.00 94.45 52  B 1 
ATOM 2112 C C   . ASP B 2 52  ? 6.645   -0.923  -25.586 1.00 95.52 52  B 1 
ATOM 2113 O O   . ASP B 2 52  ? 7.312   -1.044  -26.602 1.00 90.91 52  B 1 
ATOM 2114 C CB  . ASP B 2 52  ? 5.884   -3.366  -25.367 1.00 91.90 52  B 1 
ATOM 2115 C CG  . ASP B 2 52  ? 4.506   -3.145  -25.997 1.00 86.64 52  B 1 
ATOM 2116 O OD1 . ASP B 2 52  ? 3.886   -2.097  -25.747 1.00 76.85 52  B 1 
ATOM 2117 O OD2 . ASP B 2 52  ? 4.062   -4.054  -26.739 1.00 79.82 52  B 1 
ATOM 2118 N N   . GLY B 2 53  ? 6.063   0.222   -25.233 1.00 94.77 53  B 1 
ATOM 2119 C CA  . GLY B 2 53  ? 6.146   1.455   -26.014 1.00 95.38 53  B 1 
ATOM 2120 C C   . GLY B 2 53  ? 5.047   1.629   -27.060 1.00 96.40 53  B 1 
ATOM 2121 O O   . GLY B 2 53  ? 4.962   2.708   -27.650 1.00 93.63 53  B 1 
ATOM 2122 N N   . ARG B 2 54  ? 4.175   0.630   -27.291 1.00 96.59 54  B 1 
ATOM 2123 C CA  . ARG B 2 54  ? 3.026   0.805   -28.182 1.00 96.50 54  B 1 
ATOM 2124 C C   . ARG B 2 54  ? 2.072   1.850   -27.626 1.00 96.83 54  B 1 
ATOM 2125 O O   . ARG B 2 54  ? 1.856   1.928   -26.425 1.00 95.36 54  B 1 
ATOM 2126 C CB  . ARG B 2 54  ? 2.269   -0.507  -28.420 1.00 95.08 54  B 1 
ATOM 2127 C CG  . ARG B 2 54  ? 3.158   -1.578  -29.051 1.00 85.68 54  B 1 
ATOM 2128 C CD  . ARG B 2 54  ? 2.334   -2.834  -29.336 1.00 83.83 54  B 1 
ATOM 2129 N NE  . ARG B 2 54  ? 3.170   -4.019  -29.193 1.00 74.59 54  B 1 
ATOM 2130 C CZ  . ARG B 2 54  ? 2.846   -5.267  -29.462 1.00 67.74 54  B 1 
ATOM 2131 N NH1 . ARG B 2 54  ? 1.717   -5.582  -30.036 1.00 59.69 54  B 1 
ATOM 2132 N NH2 . ARG B 2 54  ? 3.674   -6.205  -29.123 1.00 58.86 54  B 1 
ATOM 2133 N N   . VAL B 2 55  ? 1.481   2.616   -28.536 1.00 97.50 55  B 1 
ATOM 2134 C CA  . VAL B 2 55  ? 0.507   3.661   -28.212 1.00 97.62 55  B 1 
ATOM 2135 C C   . VAL B 2 55  ? -0.825  3.301   -28.847 1.00 97.53 55  B 1 
ATOM 2136 O O   . VAL B 2 55  ? -0.862  2.885   -30.008 1.00 95.36 55  B 1 
ATOM 2137 C CB  . VAL B 2 55  ? 1.009   5.043   -28.657 1.00 96.33 55  B 1 
ATOM 2138 C CG1 . VAL B 2 55  ? 0.026   6.150   -28.259 1.00 90.25 55  B 1 
ATOM 2139 C CG2 . VAL B 2 55  ? 2.358   5.376   -28.013 1.00 89.90 55  B 1 
ATOM 2140 N N   . ALA B 2 56  ? -1.916  3.472   -28.102 1.00 97.03 56  B 1 
ATOM 2141 C CA  . ALA B 2 56  ? -3.275  3.315   -28.595 1.00 96.63 56  B 1 
ATOM 2142 C C   . ALA B 2 56  ? -4.151  4.485   -28.132 1.00 97.15 56  B 1 
ATOM 2143 O O   . ALA B 2 56  ? -3.825  5.187   -27.174 1.00 95.37 56  B 1 
ATOM 2144 C CB  . ALA B 2 56  ? -3.827  1.956   -28.149 1.00 94.60 56  B 1 
ATOM 2145 N N   . GLN B 2 57  ? -5.271  4.696   -28.823 1.00 96.70 57  B 1 
ATOM 2146 C CA  . GLN B 2 57  ? -6.293  5.662   -28.446 1.00 96.88 57  B 1 
ATOM 2147 C C   . GLN B 2 57  ? -7.504  4.924   -27.885 1.00 96.79 57  B 1 
ATOM 2148 O O   . GLN B 2 57  ? -7.945  3.943   -28.473 1.00 94.04 57  B 1 
ATOM 2149 C CB  . GLN B 2 57  ? -6.682  6.532   -29.650 1.00 95.70 57  B 1 
ATOM 2150 C CG  . GLN B 2 57  ? -5.522  7.396   -30.183 1.00 88.57 57  B 1 
ATOM 2151 C CD  . GLN B 2 57  ? -5.025  8.443   -29.183 1.00 85.57 57  B 1 
ATOM 2152 O OE1 . GLN B 2 57  ? -5.664  8.779   -28.197 1.00 76.69 57  B 1 
ATOM 2153 N NE2 . GLN B 2 57  ? -3.857  9.003   -29.409 1.00 74.42 57  B 1 
ATOM 2154 N N   . LEU B 2 58  ? -8.018  5.406   -26.757 1.00 96.78 58  B 1 
ATOM 2155 C CA  . LEU B 2 58  ? -9.197  4.867   -26.094 1.00 96.46 58  B 1 
ATOM 2156 C C   . LEU B 2 58  ? -10.178 6.022   -25.834 1.00 96.58 58  B 1 
ATOM 2157 O O   . LEU B 2 58  ? -9.754  7.129   -25.515 1.00 94.52 58  B 1 
ATOM 2158 C CB  . LEU B 2 58  ? -8.799  4.181   -24.769 1.00 95.59 58  B 1 
ATOM 2159 C CG  . LEU B 2 58  ? -7.658  3.143   -24.852 1.00 94.45 58  B 1 
ATOM 2160 C CD1 . LEU B 2 58  ? -7.348  2.601   -23.442 1.00 89.89 58  B 1 
ATOM 2161 C CD2 . LEU B 2 58  ? -8.003  1.957   -25.734 1.00 89.40 58  B 1 
ATOM 2162 N N   . GLU B 2 59  ? -11.487 5.769   -25.954 1.00 96.55 59  B 1 
ATOM 2163 C CA  . GLU B 2 59  ? -12.475 6.834   -25.753 1.00 96.24 59  B 1 
ATOM 2164 C C   . GLU B 2 59  ? -12.807 7.068   -24.274 1.00 96.34 59  B 1 
ATOM 2165 O O   . GLU B 2 59  ? -12.740 8.190   -23.788 1.00 93.42 59  B 1 
ATOM 2166 C CB  . GLU B 2 59  ? -13.772 6.550   -26.516 1.00 94.37 59  B 1 
ATOM 2167 C CG  . GLU B 2 59  ? -13.632 6.643   -28.037 1.00 82.33 59  B 1 
ATOM 2168 C CD  . GLU B 2 59  ? -14.993 6.788   -28.728 1.00 73.52 59  B 1 
ATOM 2169 O OE1 . GLU B 2 59  ? -15.009 7.284   -29.878 1.00 66.07 59  B 1 
ATOM 2170 O OE2 . GLU B 2 59  ? -16.036 6.471   -28.097 1.00 64.23 59  B 1 
ATOM 2171 N N   . GLN B 2 60  ? -13.188 6.010   -23.576 1.00 96.27 60  B 1 
ATOM 2172 C CA  . GLN B 2 60  ? -13.656 6.067   -22.193 1.00 96.38 60  B 1 
ATOM 2173 C C   . GLN B 2 60  ? -12.993 4.958   -21.380 1.00 96.83 60  B 1 
ATOM 2174 O O   . GLN B 2 60  ? -13.101 3.780   -21.716 1.00 94.72 60  B 1 
ATOM 2175 C CB  . GLN B 2 60  ? -15.180 5.911   -22.155 1.00 94.34 60  B 1 
ATOM 2176 C CG  . GLN B 2 60  ? -15.949 7.125   -22.699 1.00 85.19 60  B 1 
ATOM 2177 C CD  . GLN B 2 60  ? -15.917 8.350   -21.777 1.00 81.97 60  B 1 
ATOM 2178 O OE1 . GLN B 2 60  ? -15.490 8.315   -20.639 1.00 73.69 60  B 1 
ATOM 2179 N NE2 . GLN B 2 60  ? -16.400 9.470   -22.243 1.00 70.19 60  B 1 
ATOM 2180 N N   . VAL B 2 61  ? -12.336 5.341   -20.295 1.00 97.34 61  B 1 
ATOM 2181 C CA  . VAL B 2 61  ? -11.639 4.406   -19.406 1.00 97.44 61  B 1 
ATOM 2182 C C   . VAL B 2 61  ? -11.988 4.710   -17.960 1.00 97.64 61  B 1 
ATOM 2183 O O   . VAL B 2 61  ? -12.080 5.869   -17.557 1.00 96.52 61  B 1 
ATOM 2184 C CB  . VAL B 2 61  ? -10.116 4.449   -19.639 1.00 96.01 61  B 1 
ATOM 2185 C CG1 . VAL B 2 61  ? -9.330  3.627   -18.629 1.00 89.41 61  B 1 
ATOM 2186 C CG2 . VAL B 2 61  ? -9.774  3.903   -21.025 1.00 88.69 61  B 1 
ATOM 2187 N N   . TYR B 2 62  ? -12.130 3.654   -17.153 1.00 97.69 62  B 1 
ATOM 2188 C CA  . TYR B 2 62  ? -12.243 3.755   -15.705 1.00 97.72 62  B 1 
ATOM 2189 C C   . TYR B 2 62  ? -11.096 2.986   -15.045 1.00 97.71 62  B 1 
ATOM 2190 O O   . TYR B 2 62  ? -10.960 1.777   -15.232 1.00 96.86 62  B 1 
ATOM 2191 C CB  . TYR B 2 62  ? -13.622 3.270   -15.276 1.00 97.49 62  B 1 
ATOM 2192 C CG  . TYR B 2 62  ? -13.916 3.463   -13.811 1.00 97.46 62  B 1 
ATOM 2193 C CD1 . TYR B 2 62  ? -13.504 2.505   -12.865 1.00 95.33 62  B 1 
ATOM 2194 C CD2 . TYR B 2 62  ? -14.650 4.589   -13.392 1.00 95.37 62  B 1 
ATOM 2195 C CE1 . TYR B 2 62  ? -13.852 2.652   -11.513 1.00 94.70 62  B 1 
ATOM 2196 C CE2 . TYR B 2 62  ? -15.006 4.743   -12.046 1.00 94.63 62  B 1 
ATOM 2197 C CZ  . TYR B 2 62  ? -14.619 3.764   -11.105 1.00 95.69 62  B 1 
ATOM 2198 O OH  . TYR B 2 62  ? -15.002 3.878   -9.797  1.00 94.37 62  B 1 
ATOM 2199 N N   . ILE B 2 63  ? -10.244 3.681   -14.295 1.00 97.98 63  B 1 
ATOM 2200 C CA  . ILE B 2 63  ? -9.050  3.119   -13.658 1.00 98.02 63  B 1 
ATOM 2201 C C   . ILE B 2 63  ? -9.308  2.986   -12.162 1.00 98.06 63  B 1 
ATOM 2202 O O   . ILE B 2 63  ? -9.649  3.952   -11.487 1.00 97.24 63  B 1 
ATOM 2203 C CB  . ILE B 2 63  ? -7.796  3.968   -13.951 1.00 97.85 63  B 1 
ATOM 2204 C CG1 . ILE B 2 63  ? -7.619  4.211   -15.465 1.00 96.09 63  B 1 
ATOM 2205 C CG2 . ILE B 2 63  ? -6.553  3.265   -13.365 1.00 96.24 63  B 1 
ATOM 2206 C CD1 . ILE B 2 63  ? -6.441  5.116   -15.828 1.00 90.58 63  B 1 
ATOM 2207 N N   . ARG B 2 64  ? -9.077  1.790   -11.615 1.00 97.63 64  B 1 
ATOM 2208 C CA  . ARG B 2 64  ? -9.230  1.556   -10.180 1.00 97.88 64  B 1 
ATOM 2209 C C   . ARG B 2 64  ? -8.119  2.267   -9.401  1.00 97.80 64  B 1 
ATOM 2210 O O   . ARG B 2 64  ? -6.939  1.981   -9.602  1.00 96.46 64  B 1 
ATOM 2211 C CB  . ARG B 2 64  ? -9.276  0.043   -9.905  1.00 97.13 64  B 1 
ATOM 2212 C CG  . ARG B 2 64  ? -9.589  -0.263  -8.430  1.00 95.32 64  B 1 
ATOM 2213 C CD  . ARG B 2 64  ? -9.602  -1.771  -8.191  1.00 93.04 64  B 1 
ATOM 2214 N NE  . ARG B 2 64  ? -9.831  -2.114  -6.771  1.00 90.45 64  B 1 
ATOM 2215 C CZ  . ARG B 2 64  ? -10.986 -2.430  -6.202  1.00 90.54 64  B 1 
ATOM 2216 N NH1 . ARG B 2 64  ? -12.104 -2.447  -6.849  1.00 82.01 64  B 1 
ATOM 2217 N NH2 . ARG B 2 64  ? -11.042 -2.751  -4.952  1.00 85.59 64  B 1 
ATOM 2218 N N   . GLY B 2 65  ? -8.492  3.078   -8.417  1.00 97.37 65  B 1 
ATOM 2219 C CA  . GLY B 2 65  ? -7.553  3.863   -7.615  1.00 97.32 65  B 1 
ATOM 2220 C C   . GLY B 2 65  ? -6.449  3.051   -6.945  1.00 97.32 65  B 1 
ATOM 2221 O O   . GLY B 2 65  ? -5.286  3.448   -6.958  1.00 96.06 65  B 1 
ATOM 2222 N N   . SER B 2 66  ? -6.761  1.847   -6.432  1.00 97.61 66  B 1 
ATOM 2223 C CA  . SER B 2 66  ? -5.752  0.976   -5.815  1.00 97.31 66  B 1 
ATOM 2224 C C   . SER B 2 66  ? -4.678  0.453   -6.775  1.00 97.31 66  B 1 
ATOM 2225 O O   . SER B 2 66  ? -3.660  -0.072  -6.321  1.00 95.22 66  B 1 
ATOM 2226 C CB  . SER B 2 66  ? -6.432  -0.216  -5.119  1.00 96.02 66  B 1 
ATOM 2227 O OG  . SER B 2 66  ? -7.060  -1.065  -6.051  1.00 86.69 66  B 1 
ATOM 2228 N N   . LYS B 2 67  ? -4.883  0.591   -8.083  1.00 97.90 67  B 1 
ATOM 2229 C CA  . LYS B 2 67  ? -3.953  0.189   -9.133  1.00 97.80 67  B 1 
ATOM 2230 C C   . LYS B 2 67  ? -3.191  1.369   -9.737  1.00 97.89 67  B 1 
ATOM 2231 O O   . LYS B 2 67  ? -2.357  1.159   -10.618 1.00 95.85 67  B 1 
ATOM 2232 C CB  . LYS B 2 67  ? -4.695  -0.614  -10.212 1.00 96.93 67  B 1 
ATOM 2233 C CG  . LYS B 2 67  ? -5.443  -1.844  -9.681  1.00 94.47 67  B 1 
ATOM 2234 C CD  . LYS B 2 67  ? -4.525  -2.862  -8.997  1.00 90.14 67  B 1 
ATOM 2235 C CE  . LYS B 2 67  ? -5.352  -4.079  -8.577  1.00 86.19 67  B 1 
ATOM 2236 N NZ  . LYS B 2 67  ? -4.527  -5.157  -7.997  1.00 77.00 67  B 1 
ATOM 2237 N N   . ILE B 2 68  ? -3.446  2.573   -9.266  1.00 97.99 68  B 1 
ATOM 2238 C CA  . ILE B 2 68  ? -2.704  3.773   -9.662  1.00 98.08 68  B 1 
ATOM 2239 C C   . ILE B 2 68  ? -1.400  3.839   -8.863  1.00 98.07 68  B 1 
ATOM 2240 O O   . ILE B 2 68  ? -1.398  3.661   -7.644  1.00 96.95 68  B 1 
ATOM 2241 C CB  . ILE B 2 68  ? -3.580  5.029   -9.498  1.00 97.66 68  B 1 
ATOM 2242 C CG1 . ILE B 2 68  ? -4.821  4.931   -10.414 1.00 96.05 68  B 1 
ATOM 2243 C CG2 . ILE B 2 68  ? -2.775  6.298   -9.796  1.00 96.18 68  B 1 
ATOM 2244 C CD1 . ILE B 2 68  ? -5.824  6.071   -10.262 1.00 92.17 68  B 1 
ATOM 2245 N N   . ARG B 2 69  ? -0.294  4.093   -9.555  1.00 97.96 69  B 1 
ATOM 2246 C CA  . ARG B 2 69  ? 0.999   4.369   -8.927  1.00 97.60 69  B 1 
ATOM 2247 C C   . ARG B 2 69  ? 1.115   5.849   -8.593  1.00 97.54 69  B 1 
ATOM 2248 O O   . ARG B 2 69  ? 1.351   6.187   -7.434  1.00 96.53 69  B 1 
ATOM 2249 C CB  . ARG B 2 69  ? 2.129   3.869   -9.851  1.00 96.32 69  B 1 
ATOM 2250 C CG  . ARG B 2 69  ? 3.499   4.009   -9.174  1.00 90.26 69  B 1 
ATOM 2251 C CD  . ARG B 2 69  ? 4.599   3.432   -10.057 1.00 89.63 69  B 1 
ATOM 2252 N NE  . ARG B 2 69  ? 4.530   1.959   -10.173 1.00 85.12 69  B 1 
ATOM 2253 C CZ  . ARG B 2 69  ? 4.689   1.236   -11.266 1.00 81.16 69  B 1 
ATOM 2254 N NH1 . ARG B 2 69  ? 4.876   1.763   -12.442 1.00 72.48 69  B 1 
ATOM 2255 N NH2 . ARG B 2 69  ? 4.676   -0.061  -11.195 1.00 75.82 69  B 1 
ATOM 2256 N N   . PHE B 2 70  ? 0.923   6.689   -9.582  1.00 97.91 70  B 1 
ATOM 2257 C CA  . PHE B 2 70  ? 0.865   8.139   -9.413  1.00 98.09 70  B 1 
ATOM 2258 C C   . PHE B 2 70  ? 0.052   8.791   -10.535 1.00 98.15 70  B 1 
ATOM 2259 O O   . PHE B 2 70  ? -0.191  8.191   -11.583 1.00 97.39 70  B 1 
ATOM 2260 C CB  . PHE B 2 70  ? 2.279   8.732   -9.337  1.00 97.75 70  B 1 
ATOM 2261 C CG  . PHE B 2 70  ? 3.086   8.605   -10.609 1.00 97.98 70  B 1 
ATOM 2262 C CD1 . PHE B 2 70  ? 3.911   7.485   -10.810 1.00 96.40 70  B 1 
ATOM 2263 C CD2 . PHE B 2 70  ? 3.041   9.608   -11.590 1.00 96.02 70  B 1 
ATOM 2264 C CE1 . PHE B 2 70  ? 4.686   7.378   -11.971 1.00 95.18 70  B 1 
ATOM 2265 C CE2 . PHE B 2 70  ? 3.812   9.507   -12.757 1.00 95.20 70  B 1 
ATOM 2266 C CZ  . PHE B 2 70  ? 4.638   8.391   -12.947 1.00 95.76 70  B 1 
ATOM 2267 N N   . LEU B 2 71  ? -0.342  10.034  -10.306 1.00 97.91 71  B 1 
ATOM 2268 C CA  . LEU B 2 71  ? -0.979  10.914  -11.274 1.00 98.04 71  B 1 
ATOM 2269 C C   . LEU B 2 71  ? -0.098  12.136  -11.501 1.00 98.13 71  B 1 
ATOM 2270 O O   . LEU B 2 71  ? 0.454   12.674  -10.546 1.00 97.11 71  B 1 
ATOM 2271 C CB  . LEU B 2 71  ? -2.366  11.322  -10.757 1.00 97.12 71  B 1 
ATOM 2272 C CG  . LEU B 2 71  ? -3.373  10.158  -10.731 1.00 94.03 71  B 1 
ATOM 2273 C CD1 . LEU B 2 71  ? -4.475  10.412  -9.707  1.00 86.85 71  B 1 
ATOM 2274 C CD2 . LEU B 2 71  ? -4.037  9.983   -12.100 1.00 86.38 71  B 1 
ATOM 2275 N N   . ILE B 2 72  ? 0.023   12.576  -12.747 1.00 98.09 72  B 1 
ATOM 2276 C CA  . ILE B 2 72  ? 0.580   13.880  -13.102 1.00 98.07 72  B 1 
ATOM 2277 C C   . ILE B 2 72  ? -0.601  14.814  -13.339 1.00 97.98 72  B 1 
ATOM 2278 O O   . ILE B 2 72  ? -1.431  14.553  -14.209 1.00 97.00 72  B 1 
ATOM 2279 C CB  . ILE B 2 72  ? 1.499   13.810  -14.334 1.00 97.58 72  B 1 
ATOM 2280 C CG1 . ILE B 2 72  ? 2.582   12.710  -14.179 1.00 95.54 72  B 1 
ATOM 2281 C CG2 . ILE B 2 72  ? 2.139   15.190  -14.573 1.00 95.83 72  B 1 
ATOM 2282 C CD1 . ILE B 2 72  ? 3.415   12.477  -15.439 1.00 90.16 72  B 1 
ATOM 2283 N N   . LEU B 2 73  ? -0.674  15.870  -12.540 1.00 97.34 73  B 1 
ATOM 2284 C CA  . LEU B 2 73  ? -1.751  16.848  -12.549 1.00 97.12 73  B 1 
ATOM 2285 C C   . LEU B 2 73  ? -1.303  18.117  -13.288 1.00 97.08 73  B 1 
ATOM 2286 O O   . LEU B 2 73  ? -0.093  18.351  -13.421 1.00 94.82 73  B 1 
ATOM 2287 C CB  . LEU B 2 73  ? -2.179  17.149  -11.103 1.00 96.39 73  B 1 
ATOM 2288 C CG  . LEU B 2 73  ? -2.570  15.928  -10.249 1.00 95.90 73  B 1 
ATOM 2289 C CD1 . LEU B 2 73  ? -3.029  16.387  -8.868  1.00 92.94 73  B 1 
ATOM 2290 C CD2 . LEU B 2 73  ? -3.700  15.103  -10.880 1.00 92.32 73  B 1 
ATOM 2291 N N   . PRO B 2 74  ? -2.244  18.962  -13.755 1.00 96.75 74  B 1 
ATOM 2292 C CA  . PRO B 2 74  ? -1.891  20.244  -14.354 1.00 96.06 74  B 1 
ATOM 2293 C C   . PRO B 2 74  ? -1.131  21.140  -13.377 1.00 95.98 74  B 1 
ATOM 2294 O O   . PRO B 2 74  ? -1.557  21.351  -12.242 1.00 93.60 74  B 1 
ATOM 2295 C CB  . PRO B 2 74  ? -3.220  20.884  -14.771 1.00 94.51 74  B 1 
ATOM 2296 C CG  . PRO B 2 74  ? -4.175  19.698  -14.894 1.00 91.90 74  B 1 
ATOM 2297 C CD  . PRO B 2 74  ? -3.677  18.740  -13.828 1.00 95.11 74  B 1 
ATOM 2298 N N   . ASP B 2 75  ? -0.035  21.753  -13.842 1.00 94.90 75  B 1 
ATOM 2299 C CA  . ASP B 2 75  ? 0.806   22.615  -13.003 1.00 94.38 75  B 1 
ATOM 2300 C C   . ASP B 2 75  ? 0.081   23.828  -12.416 1.00 94.10 75  B 1 
ATOM 2301 O O   . ASP B 2 75  ? 0.492   24.361  -11.383 1.00 89.12 75  B 1 
ATOM 2302 C CB  . ASP B 2 75  ? 2.017   23.111  -13.813 1.00 92.01 75  B 1 
ATOM 2303 C CG  . ASP B 2 75  ? 3.109   22.061  -13.953 1.00 84.25 75  B 1 
ATOM 2304 O OD1 . ASP B 2 75  ? 3.302   21.284  -12.992 1.00 75.72 75  B 1 
ATOM 2305 O OD2 . ASP B 2 75  ? 3.777   22.083  -15.003 1.00 74.89 75  B 1 
ATOM 2306 N N   . MET B 2 76  ? -1.025  24.269  -13.024 1.00 94.58 76  B 1 
ATOM 2307 C CA  . MET B 2 76  ? -1.847  25.354  -12.489 1.00 93.74 76  B 1 
ATOM 2308 C C   . MET B 2 76  ? -2.380  25.059  -11.078 1.00 94.20 76  B 1 
ATOM 2309 O O   . MET B 2 76  ? -2.523  25.973  -10.268 1.00 90.90 76  B 1 
ATOM 2310 C CB  . MET B 2 76  ? -2.985  25.685  -13.463 1.00 91.17 76  B 1 
ATOM 2311 C CG  . MET B 2 76  ? -3.995  24.549  -13.664 1.00 81.50 76  B 1 
ATOM 2312 S SD  . MET B 2 76  ? -5.367  24.960  -14.782 1.00 74.53 76  B 1 
ATOM 2313 C CE  . MET B 2 76  ? -4.535  24.941  -16.368 1.00 64.40 76  B 1 
ATOM 2314 N N   . LEU B 2 77  ? -2.583  23.782  -10.743 1.00 93.48 77  B 1 
ATOM 2315 C CA  . LEU B 2 77  ? -3.069  23.352  -9.429  1.00 93.23 77  B 1 
ATOM 2316 C C   . LEU B 2 77  ? -2.017  23.499  -8.316  1.00 92.76 77  B 1 
ATOM 2317 O O   . LEU B 2 77  ? -2.365  23.425  -7.144  1.00 89.14 77  B 1 
ATOM 2318 C CB  . LEU B 2 77  ? -3.581  21.915  -9.515  1.00 92.44 77  B 1 
ATOM 2319 C CG  . LEU B 2 77  ? -4.779  21.706  -10.463 1.00 91.89 77  B 1 
ATOM 2320 C CD1 . LEU B 2 77  ? -5.151  20.234  -10.479 1.00 86.70 77  B 1 
ATOM 2321 C CD2 . LEU B 2 77  ? -6.006  22.513  -10.044 1.00 85.94 77  B 1 
ATOM 2322 N N   . LYS B 2 78  ? -0.756  23.799  -8.644  1.00 92.80 78  B 1 
ATOM 2323 C CA  . LYS B 2 78  ? 0.272   24.105  -7.638  1.00 91.61 78  B 1 
ATOM 2324 C C   . LYS B 2 78  ? -0.107  25.279  -6.726  1.00 91.02 78  B 1 
ATOM 2325 O O   . LYS B 2 78  ? 0.339   25.358  -5.581  1.00 86.47 78  B 1 
ATOM 2326 C CB  . LYS B 2 78  ? 1.625   24.331  -8.330  1.00 88.73 78  B 1 
ATOM 2327 C CG  . LYS B 2 78  ? 1.759   25.685  -9.051  1.00 81.65 78  B 1 
ATOM 2328 C CD  . LYS B 2 78  ? 3.004   25.690  -9.942  1.00 81.19 78  B 1 
ATOM 2329 C CE  . LYS B 2 78  ? 3.161   26.985  -10.721 1.00 72.13 78  B 1 
ATOM 2330 N NZ  . LYS B 2 78  ? 4.369   26.920  -11.591 1.00 65.77 78  B 1 
ATOM 2331 N N   . ASN B 2 79  ? -0.964  26.174  -7.232  1.00 90.92 79  B 1 
ATOM 2332 C CA  . ASN B 2 79  ? -1.452  27.349  -6.529  1.00 89.93 79  B 1 
ATOM 2333 C C   . ASN B 2 79  ? -2.823  27.141  -5.862  1.00 89.82 79  B 1 
ATOM 2334 O O   . ASN B 2 79  ? -3.374  28.098  -5.313  1.00 84.29 79  B 1 
ATOM 2335 C CB  . ASN B 2 79  ? -1.427  28.538  -7.501  1.00 87.36 79  B 1 
ATOM 2336 C CG  . ASN B 2 79  ? -0.014  28.935  -7.864  1.00 84.28 79  B 1 
ATOM 2337 O OD1 . ASN B 2 79  ? 0.890   28.915  -7.045  1.00 73.27 79  B 1 
ATOM 2338 N ND2 . ASN B 2 79  ? 0.209   29.339  -9.099  1.00 73.76 79  B 1 
ATOM 2339 N N   . ALA B 2 80  ? -3.351  25.924  -5.880  1.00 88.72 80  B 1 
ATOM 2340 C CA  . ALA B 2 80  ? -4.636  25.590  -5.287  1.00 88.06 80  B 1 
ATOM 2341 C C   . ALA B 2 80  ? -4.712  26.027  -3.809  1.00 88.25 80  B 1 
ATOM 2342 O O   . ALA B 2 80  ? -3.752  25.862  -3.044  1.00 83.74 80  B 1 
ATOM 2343 C CB  . ALA B 2 80  ? -4.892  24.085  -5.436  1.00 85.08 80  B 1 
ATOM 2344 N N   . PRO B 2 81  ? -5.864  26.571  -3.365  1.00 87.93 81  B 1 
ATOM 2345 C CA  . PRO B 2 81  ? -6.019  27.070  -2.000  1.00 86.22 81  B 1 
ATOM 2346 C C   . PRO B 2 81  ? -5.792  25.980  -0.949  1.00 85.71 81  B 1 
ATOM 2347 O O   . PRO B 2 81  ? -5.257  26.252  0.132   1.00 79.15 81  B 1 
ATOM 2348 C CB  . PRO B 2 81  ? -7.438  27.652  -1.952  1.00 83.33 81  B 1 
ATOM 2349 C CG  . PRO B 2 81  ? -8.178  26.923  -3.074  1.00 82.59 81  B 1 
ATOM 2350 C CD  . PRO B 2 81  ? -7.087  26.714  -4.113  1.00 85.45 81  B 1 
ATOM 2351 N N   . MET B 2 82  ? -6.112  24.723  -1.280  1.00 86.16 82  B 1 
ATOM 2352 C CA  . MET B 2 82  ? -5.885  23.568  -0.413  1.00 85.01 82  B 1 
ATOM 2353 C C   . MET B 2 82  ? -4.411  23.415  -0.028  1.00 85.48 82  B 1 
ATOM 2354 O O   . MET B 2 82  ? -4.097  23.179  1.141   1.00 80.07 82  B 1 
ATOM 2355 C CB  . MET B 2 82  ? -6.382  22.293  -1.120  1.00 81.35 82  B 1 
ATOM 2356 C CG  . MET B 2 82  ? -7.871  22.338  -1.470  1.00 77.63 82  B 1 
ATOM 2357 S SD  . MET B 2 82  ? -8.995  22.496  -0.060  1.00 72.07 82  B 1 
ATOM 2358 C CE  . MET B 2 82  ? -10.538 22.639  -0.984  1.00 62.40 82  B 1 
ATOM 2359 N N   . LEU B 2 83  ? -3.491  23.613  -0.975  1.00 85.98 83  B 1 
ATOM 2360 C CA  . LEU B 2 83  ? -2.051  23.501  -0.738  1.00 83.61 83  B 1 
ATOM 2361 C C   . LEU B 2 83  ? -1.525  24.633  0.151   1.00 82.27 83  B 1 
ATOM 2362 O O   . LEU B 2 83  ? -0.712  24.403  1.048   1.00 74.48 83  B 1 
ATOM 2363 C CB  . LEU B 2 83  ? -1.308  23.467  -2.088  1.00 79.84 83  B 1 
ATOM 2364 C CG  . LEU B 2 83  ? -1.628  22.240  -2.955  1.00 82.63 83  B 1 
ATOM 2365 C CD1 . LEU B 2 83  ? -0.862  22.333  -4.276  1.00 75.37 83  B 1 
ATOM 2366 C CD2 . LEU B 2 83  ? -1.232  20.931  -2.270  1.00 73.70 83  B 1 
ATOM 2367 N N   . LYS B 2 84  ? -2.032  25.859  -0.026  1.00 81.42 84  B 1 
ATOM 2368 C CA  . LYS B 2 84  ? -1.674  27.011  0.819   1.00 77.75 84  B 1 
ATOM 2369 C C   . LYS B 2 84  ? -2.118  26.819  2.275   1.00 76.17 84  B 1 
ATOM 2370 O O   . LYS B 2 84  ? -1.417  27.212  3.196   1.00 66.65 84  B 1 
ATOM 2371 C CB  . LYS B 2 84  ? -2.258  28.308  0.223   1.00 71.10 84  B 1 
ATOM 2372 C CG  . LYS B 2 84  ? -1.626  28.655  -1.135  1.00 65.40 84  B 1 
ATOM 2373 C CD  . LYS B 2 84  ? -2.212  29.935  -1.725  1.00 57.98 84  B 1 
ATOM 2374 C CE  . LYS B 2 84  ? -1.564  30.210  -3.087  1.00 52.07 84  B 1 
ATOM 2375 N NZ  . LYS B 2 84  ? -2.186  31.348  -3.830  1.00 46.71 84  B 1 
ATOM 2376 N N   . SER B 2 85  ? -3.248  26.146  2.492   1.00 75.33 85  B 1 
ATOM 2377 C CA  . SER B 2 85  ? -3.786  25.925  3.842   1.00 72.28 85  B 1 
ATOM 2378 C C   . SER B 2 85  ? -2.888  25.071  4.745   1.00 73.72 85  B 1 
ATOM 2379 O O   . SER B 2 85  ? -2.827  25.293  5.953   1.00 65.51 85  B 1 
ATOM 2380 C CB  . SER B 2 85  ? -5.184  25.313  3.758   1.00 62.18 85  B 1 
ATOM 2381 O OG  . SER B 2 85  ? -5.141  23.918  3.544   1.00 55.62 85  B 1 
ATOM 2382 N N   . MET B 2 86  ? -2.145  24.113  4.177   1.00 77.50 86  B 1 
ATOM 2383 C CA  . MET B 2 86  ? -1.208  23.289  4.946   1.00 76.64 86  B 1 
ATOM 2384 C C   . MET B 2 86  ? -0.007  24.102  5.438   1.00 76.12 86  B 1 
ATOM 2385 O O   . MET B 2 86  ? 0.415   23.917  6.581   1.00 69.52 86  B 1 
ATOM 2386 C CB  . MET B 2 86  ? -0.729  22.074  4.135   1.00 73.15 86  B 1 
ATOM 2387 C CG  . MET B 2 86  ? -1.801  20.989  4.091   1.00 72.87 86  B 1 
ATOM 2388 S SD  . MET B 2 86  ? -1.202  19.325  3.684   1.00 68.14 86  B 1 
ATOM 2389 C CE  . MET B 2 86  ? -0.435  18.840  5.231   1.00 63.03 86  B 1 
ATOM 2390 N N   . LYS B 2 87  ? 0.487   25.042  4.630   1.00 69.22 87  B 1 
ATOM 2391 C CA  . LYS B 2 87  ? 1.580   25.939  5.025   1.00 66.58 87  B 1 
ATOM 2392 C C   . LYS B 2 87  ? 1.188   26.798  6.227   1.00 66.49 87  B 1 
ATOM 2393 O O   . LYS B 2 87  ? 1.931   26.871  7.203   1.00 59.62 87  B 1 
ATOM 2394 C CB  . LYS B 2 87  ? 2.000   26.782  3.818   1.00 59.93 87  B 1 
ATOM 2395 C CG  . LYS B 2 87  ? 3.293   27.556  4.076   1.00 55.24 87  B 1 
ATOM 2396 C CD  . LYS B 2 87  ? 3.731   28.271  2.789   1.00 50.78 87  B 1 
ATOM 2397 C CE  . LYS B 2 87  ? 5.101   28.934  2.955   1.00 46.35 87  B 1 
ATOM 2398 N NZ  . LYS B 2 87  ? 5.832   28.993  1.674   1.00 42.09 87  B 1 
ATOM 2399 N N   . ASN B 2 88  ? -0.005  27.375  6.200   1.00 66.48 88  B 1 
ATOM 2400 C CA  . ASN B 2 88  ? -0.506  28.195  7.302   1.00 64.24 88  B 1 
ATOM 2401 C C   . ASN B 2 88  ? -0.715  27.400  8.603   1.00 63.31 88  B 1 
ATOM 2402 O O   . ASN B 2 88  ? -0.555  27.948  9.684   1.00 55.15 88  B 1 
ATOM 2403 C CB  . ASN B 2 88  ? -1.806  28.899  6.879   1.00 55.55 88  B 1 
ATOM 2404 C CG  . ASN B 2 88  ? -1.561  30.105  5.992   1.00 50.41 88  B 1 
ATOM 2405 O OD1 . ASN B 2 88  ? -0.448  30.453  5.656   1.00 43.90 88  B 1 
ATOM 2406 N ND2 . ASN B 2 88  ? -2.611  30.788  5.597   1.00 44.78 88  B 1 
ATOM 2407 N N   . LYS B 2 89  ? -1.039  26.114  8.532   1.00 64.57 89  B 1 
ATOM 2408 C CA  . LYS B 2 89  ? -1.097  25.266  9.733   1.00 63.14 89  B 1 
ATOM 2409 C C   . LYS B 2 89  ? 0.278   25.069  10.363  1.00 62.89 89  B 1 
ATOM 2410 O O   . LYS B 2 89  ? 0.359   24.938  11.583  1.00 55.94 89  B 1 
ATOM 2411 C CB  . LYS B 2 89  ? -1.739  23.917  9.433   1.00 57.14 89  B 1 
ATOM 2412 C CG  . LYS B 2 89  ? -3.260  23.983  9.583   1.00 52.90 89  B 1 
ATOM 2413 C CD  . LYS B 2 89  ? -3.866  22.601  9.385   1.00 48.95 89  B 1 
ATOM 2414 C CE  . LYS B 2 89  ? -5.376  22.674  9.618   1.00 44.97 89  B 1 
ATOM 2415 N NZ  . LYS B 2 89  ? -6.054  21.382  9.355   1.00 41.04 89  B 1 
ATOM 2416 N N   . ASN B 2 90  ? 1.334   25.036  9.563   1.00 59.24 90  B 1 
ATOM 2417 C CA  . ASN B 2 90  ? 2.688   24.902  10.096  1.00 57.18 90  B 1 
ATOM 2418 C C   . ASN B 2 90  ? 3.182   26.198  10.759  1.00 58.11 90  B 1 
ATOM 2419 O O   . ASN B 2 90  ? 3.791   26.151  11.823  1.00 52.00 90  B 1 
ATOM 2420 C CB  . ASN B 2 90  ? 3.627   24.437  8.970   1.00 49.94 90  B 1 
ATOM 2421 C CG  . ASN B 2 90  ? 4.804   23.641  9.515   1.00 44.77 90  B 1 
ATOM 2422 O OD1 . ASN B 2 90  ? 4.793   23.133  10.623  1.00 41.43 90  B 1 
ATOM 2423 N ND2 . ASN B 2 90  ? 5.838   23.478  8.715   1.00 42.71 90  B 1 
ATOM 2424 N N   . GLN B 2 91  ? 2.835   27.348  10.190  1.00 53.55 91  B 1 
ATOM 2425 C CA  . GLN B 2 91  ? 2.901   28.629  10.899  1.00 51.69 91  B 1 
ATOM 2426 C C   . GLN B 2 91  ? 1.772   28.688  11.941  1.00 52.36 91  B 1 
ATOM 2427 O O   . GLN B 2 91  ? 0.833   29.466  11.840  1.00 46.90 91  B 1 
ATOM 2428 C CB  . GLN B 2 91  ? 2.848   29.806  9.916   1.00 45.09 91  B 1 
ATOM 2429 C CG  . GLN B 2 91  ? 4.133   29.955  9.091   1.00 42.05 91  B 1 
ATOM 2430 C CD  . GLN B 2 91  ? 4.130   31.233  8.251   1.00 36.44 91  B 1 
ATOM 2431 O OE1 . GLN B 2 91  ? 3.137   31.923  8.119   1.00 35.94 91  B 1 
ATOM 2432 N NE2 . GLN B 2 91  ? 5.240   31.586  7.654   1.00 35.55 91  B 1 
ATOM 2433 N N   . GLY B 2 92  ? 1.861   27.828  12.933  1.00 45.89 92  B 1 
ATOM 2434 C CA  . GLY B 2 92  ? 0.901   27.776  14.015  1.00 43.92 92  B 1 
ATOM 2435 C C   . GLY B 2 92  ? 0.799   29.105  14.762  1.00 44.33 92  B 1 
ATOM 2436 O O   . GLY B 2 92  ? 1.613   30.006  14.633  1.00 41.17 92  B 1 
ATOM 2437 N N   . SER B 2 93  ? -0.216  29.188  15.622  1.00 37.03 93  B 1 
ATOM 2438 C CA  . SER B 2 93  ? -0.612  30.361  16.404  1.00 34.49 93  B 1 
ATOM 2439 C C   . SER B 2 93  ? 0.430   30.769  17.465  1.00 34.31 93  B 1 
ATOM 2440 O O   . SER B 2 93  ? 0.130   30.801  18.663  1.00 32.82 93  B 1 
ATOM 2441 C CB  . SER B 2 93  ? -1.981  30.089  17.033  1.00 30.52 93  B 1 
ATOM 2442 O OG  . SER B 2 93  ? -2.441  31.199  17.761  1.00 28.81 93  B 1 
ATOM 2443 N N   . GLY B 2 94  ? 1.621   31.123  17.060  1.00 32.31 94  B 1 
ATOM 2444 C CA  . GLY B 2 94  ? 2.569   31.841  17.904  1.00 29.35 94  B 1 
ATOM 2445 C C   . GLY B 2 94  ? 2.079   33.232  18.295  1.00 29.42 94  B 1 
ATOM 2446 O O   . GLY B 2 94  ? 2.529   33.798  19.289  1.00 27.56 94  B 1 
ATOM 2447 N N   . ALA B 2 95  ? 1.098   33.785  17.580  1.00 35.03 95  B 1 
ATOM 2448 C CA  . ALA B 2 95  ? 0.538   35.115  17.809  1.00 34.25 95  B 1 
ATOM 2449 C C   . ALA B 2 95  ? -0.174  35.284  19.171  1.00 34.74 95  B 1 
ATOM 2450 O O   . ALA B 2 95  ? -0.479  36.406  19.570  1.00 33.49 95  B 1 
ATOM 2451 C CB  . ALA B 2 95  ? -0.410  35.436  16.647  1.00 30.37 95  B 1 
ATOM 2452 N N   . GLY B 2 96  ? -0.414  34.214  19.906  1.00 34.76 96  B 1 
ATOM 2453 C CA  . GLY B 2 96  ? -1.100  34.301  21.198  1.00 34.43 96  B 1 
ATOM 2454 C C   . GLY B 2 96  ? -0.398  35.157  22.256  1.00 35.02 96  B 1 
ATOM 2455 O O   . GLY B 2 96  ? -1.053  35.683  23.145  1.00 32.38 96  B 1 
ATOM 2456 N N   . ARG B 2 97  ? 0.908   35.339  22.153  1.00 42.16 97  B 1 
ATOM 2457 C CA  . ARG B 2 97  ? 1.655   36.142  23.145  1.00 43.13 97  B 1 
ATOM 2458 C C   . ARG B 2 97  ? 1.358   37.643  23.077  1.00 42.84 97  B 1 
ATOM 2459 O O   . ARG B 2 97  ? 1.503   38.313  24.092  1.00 38.92 97  B 1 
ATOM 2460 C CB  . ARG B 2 97  ? 3.170   35.889  23.021  1.00 38.57 97  B 1 
ATOM 2461 C CG  . ARG B 2 97  ? 3.637   34.756  23.947  1.00 35.57 97  B 1 
ATOM 2462 C CD  . ARG B 2 97  ? 5.168   34.644  23.908  1.00 32.71 97  B 1 
ATOM 2463 N NE  . ARG B 2 97  ? 5.672   33.684  24.913  1.00 30.94 97  B 1 
ATOM 2464 C CZ  . ARG B 2 97  ? 6.956   33.346  25.097  1.00 28.22 97  B 1 
ATOM 2465 N NH1 . ARG B 2 97  ? 7.896   33.843  24.354  1.00 26.13 97  B 1 
ATOM 2466 N NH2 . ARG B 2 97  ? 7.285   32.498  26.032  1.00 27.19 97  B 1 
ATOM 2467 N N   . GLY B 2 98  ? 0.977   38.183  21.942  1.00 42.78 98  B 1 
ATOM 2468 C CA  . GLY B 2 98  ? 0.908   39.629  21.762  1.00 42.97 98  B 1 
ATOM 2469 C C   . GLY B 2 98  ? -0.133  40.341  22.627  1.00 43.62 98  B 1 
ATOM 2470 O O   . GLY B 2 98  ? 0.146   41.378  23.222  1.00 40.22 98  B 1 
ATOM 2471 N N   . LYS B 2 99  ? -1.346  39.761  22.749  1.00 46.34 99  B 1 
ATOM 2472 C CA  . LYS B 2 99  ? -2.443  40.452  23.452  1.00 49.68 99  B 1 
ATOM 2473 C C   . LYS B 2 99  ? -2.185  40.673  24.945  1.00 50.22 99  B 1 
ATOM 2474 O O   . LYS B 2 99  ? -2.670  41.654  25.505  1.00 46.57 99  B 1 
ATOM 2475 C CB  . LYS B 2 99  ? -3.783  39.730  23.241  1.00 45.69 99  B 1 
ATOM 2476 C CG  . LYS B 2 99  ? -4.508  40.204  21.966  1.00 43.13 99  B 1 
ATOM 2477 C CD  . LYS B 2 99  ? -5.928  39.641  21.884  1.00 40.57 99  B 1 
ATOM 2478 C CE  . LYS B 2 99  ? -6.679  40.224  20.670  1.00 36.01 99  B 1 
ATOM 2479 N NZ  . LYS B 2 99  ? -8.068  39.746  20.571  1.00 33.83 99  B 1 
ATOM 2480 N N   . ALA B 2 100 ? -1.441  39.799  25.586  1.00 42.25 100 B 1 
ATOM 2481 C CA  . ALA B 2 100 ? -1.194  39.936  27.024  1.00 45.15 100 B 1 
ATOM 2482 C C   . ALA B 2 100 ? -0.335  41.161  27.379  1.00 45.67 100 B 1 
ATOM 2483 O O   . ALA B 2 100 ? -0.479  41.723  28.461  1.00 43.44 100 B 1 
ATOM 2484 C CB  . ALA B 2 100 ? -0.563  38.638  27.534  1.00 42.43 100 B 1 
ATOM 2485 N N   . ALA B 2 101 ? 0.556   41.564  26.468  1.00 41.27 101 B 1 
ATOM 2486 C CA  . ALA B 2 101 ? 1.459   42.684  26.729  1.00 42.49 101 B 1 
ATOM 2487 C C   . ALA B 2 101 ? 0.736   44.036  26.746  1.00 42.41 101 B 1 
ATOM 2488 O O   . ALA B 2 101 ? 1.001   44.872  27.611  1.00 41.83 101 B 1 
ATOM 2489 C CB  . ALA B 2 101 ? 2.585   42.649  25.693  1.00 40.54 101 B 1 
ATOM 2490 N N   . ILE B 2 102 ? -0.212  44.234  25.810  1.00 48.66 102 B 1 
ATOM 2491 C CA  . ILE B 2 102 ? -0.897  45.525  25.659  1.00 51.65 102 B 1 
ATOM 2492 C C   . ILE B 2 102 ? -1.728  45.871  26.908  1.00 52.51 102 B 1 
ATOM 2493 O O   . ILE B 2 102 ? -1.704  47.016  27.371  1.00 50.68 102 B 1 
ATOM 2494 C CB  . ILE B 2 102 ? -1.761  45.537  24.379  1.00 48.29 102 B 1 
ATOM 2495 C CG1 . ILE B 2 102 ? -0.862  45.349  23.131  1.00 46.41 102 B 1 
ATOM 2496 C CG2 . ILE B 2 102 ? -2.559  46.856  24.270  1.00 46.68 102 B 1 
ATOM 2497 C CD1 . ILE B 2 102 ? -1.640  45.183  21.820  1.00 44.14 102 B 1 
ATOM 2498 N N   . LEU B 2 103 ? -2.415  44.895  27.479  1.00 50.08 103 B 1 
ATOM 2499 C CA  . LEU B 2 103 ? -3.252  45.129  28.661  1.00 51.21 103 B 1 
ATOM 2500 C C   . LEU B 2 103 ? -2.446  45.628  29.868  1.00 51.18 103 B 1 
ATOM 2501 O O   . LEU B 2 103 ? -2.942  46.466  30.628  1.00 48.81 103 B 1 
ATOM 2502 C CB  . LEU B 2 103 ? -4.026  43.846  29.003  1.00 48.12 103 B 1 
ATOM 2503 C CG  . LEU B 2 103 ? -5.414  43.827  28.360  1.00 46.44 103 B 1 
ATOM 2504 C CD1 . LEU B 2 103 ? -5.952  42.385  28.306  1.00 44.77 103 B 1 
ATOM 2505 C CD2 . LEU B 2 103 ? -6.427  44.665  29.158  1.00 48.18 103 B 1 
ATOM 2506 N N   . LYS B 2 104 ? -1.218  45.167  30.042  1.00 52.30 104 B 1 
ATOM 2507 C CA  . LYS B 2 104 ? -0.383  45.634  31.156  1.00 52.58 104 B 1 
ATOM 2508 C C   . LYS B 2 104 ? 0.004   47.113  31.014  1.00 51.80 104 B 1 
ATOM 2509 O O   . LYS B 2 104 ? 0.093   47.809  32.027  1.00 49.56 104 B 1 
ATOM 2510 C CB  . LYS B 2 104 ? 0.863   44.749  31.321  1.00 49.43 104 B 1 
ATOM 2511 C CG  . LYS B 2 104 ? 0.767   43.894  32.588  1.00 47.09 104 B 1 
ATOM 2512 C CD  . LYS B 2 104 ? 2.059   43.112  32.840  1.00 44.22 104 B 1 
ATOM 2513 C CE  . LYS B 2 104 ? 1.951   42.304  34.142  1.00 40.44 104 B 1 
ATOM 2514 N NZ  . LYS B 2 104 ? 3.203   41.582  34.459  1.00 36.78 104 B 1 
ATOM 2515 N N   . ALA B 2 105 ? 0.226   47.588  29.794  1.00 52.66 105 B 1 
ATOM 2516 C CA  . ALA B 2 105 ? 0.659   48.964  29.576  1.00 53.96 105 B 1 
ATOM 2517 C C   . ALA B 2 105 ? -0.430  49.987  29.941  1.00 53.36 105 B 1 
ATOM 2518 O O   . ALA B 2 105 ? -0.129  51.023  30.538  1.00 52.32 105 B 1 
ATOM 2519 C CB  . ALA B 2 105 ? 1.109   49.105  28.124  1.00 52.42 105 B 1 
ATOM 2520 N N   . GLN B 2 106 ? -1.696  49.690  29.629  1.00 51.44 106 B 1 
ATOM 2521 C CA  . GLN B 2 106 ? -2.781  50.643  29.900  1.00 53.93 106 B 1 
ATOM 2522 C C   . GLN B 2 106 ? -2.989  50.934  31.390  1.00 53.57 106 B 1 
ATOM 2523 O O   . GLN B 2 106 ? -3.351  52.058  31.742  1.00 50.36 106 B 1 
ATOM 2524 C CB  . GLN B 2 106 ? -4.096  50.152  29.287  1.00 49.81 106 B 1 
ATOM 2525 C CG  . GLN B 2 106 ? -4.237  50.564  27.820  1.00 47.31 106 B 1 
ATOM 2526 C CD  . GLN B 2 106 ? -5.630  50.235  27.261  1.00 43.94 106 B 1 
ATOM 2527 O OE1 . GLN B 2 106 ? -6.405  49.481  27.821  1.00 41.76 106 B 1 
ATOM 2528 N NE2 . GLN B 2 106 ? -6.001  50.802  26.135  1.00 40.99 106 B 1 
ATOM 2529 N N   . VAL B 2 107 ? -2.773  49.958  32.245  1.00 50.57 107 B 1 
ATOM 2530 C CA  . VAL B 2 107 ? -2.992  50.178  33.686  1.00 52.87 107 B 1 
ATOM 2531 C C   . VAL B 2 107 ? -2.000  51.187  34.260  1.00 52.94 107 B 1 
ATOM 2532 O O   . VAL B 2 107 ? -2.360  51.981  35.132  1.00 49.49 107 B 1 
ATOM 2533 C CB  . VAL B 2 107 ? -2.960  48.855  34.471  1.00 48.11 107 B 1 
ATOM 2534 C CG1 . VAL B 2 107 ? -3.261  49.065  35.958  1.00 44.21 107 B 1 
ATOM 2535 C CG2 . VAL B 2 107 ? -4.008  47.868  33.937  1.00 47.26 107 B 1 
ATOM 2536 N N   . ALA B 2 108 ? -0.772  51.202  33.760  1.00 48.95 108 B 1 
ATOM 2537 C CA  . ALA B 2 108 ? 0.272   52.074  34.296  1.00 50.72 108 B 1 
ATOM 2538 C C   . ALA B 2 108 ? 0.003   53.572  34.056  1.00 49.09 108 B 1 
ATOM 2539 O O   . ALA B 2 108 ? 0.381   54.410  34.878  1.00 46.77 108 B 1 
ATOM 2540 C CB  . ALA B 2 108 ? 1.613   51.647  33.698  1.00 48.09 108 B 1 
ATOM 2541 N N   . ALA B 2 109 ? -0.647  53.898  32.924  1.00 46.09 109 B 1 
ATOM 2542 C CA  . ALA B 2 109 ? -0.833  55.302  32.549  1.00 48.98 109 B 1 
ATOM 2543 C C   . ALA B 2 109 ? -1.765  56.085  33.490  1.00 48.19 109 B 1 
ATOM 2544 O O   . ALA B 2 109 ? -1.604  57.294  33.656  1.00 45.70 109 B 1 
ATOM 2545 C CB  . ALA B 2 109 ? -1.339  55.350  31.111  1.00 46.22 109 B 1 
ATOM 2546 N N   . ARG B 2 110 ? -2.738  55.424  34.119  1.00 47.17 110 B 1 
ATOM 2547 C CA  . ARG B 2 110 ? -3.735  56.121  34.954  1.00 48.97 110 B 1 
ATOM 2548 C C   . ARG B 2 110 ? -3.167  56.771  36.210  1.00 46.63 110 B 1 
ATOM 2549 O O   . ARG B 2 110 ? -3.803  57.650  36.770  1.00 42.13 110 B 1 
ATOM 2550 C CB  . ARG B 2 110 ? -4.896  55.187  35.311  1.00 44.39 110 B 1 
ATOM 2551 C CG  . ARG B 2 110 ? -6.155  55.519  34.496  1.00 42.37 110 B 1 
ATOM 2552 C CD  . ARG B 2 110 ? -7.335  54.664  34.963  1.00 40.75 110 B 1 
ATOM 2553 N NE  . ARG B 2 110 ? -8.568  55.002  34.234  1.00 38.32 110 B 1 
ATOM 2554 C CZ  . ARG B 2 110 ? -9.765  54.433  34.395  1.00 36.14 110 B 1 
ATOM 2555 N NH1 . ARG B 2 110 ? -9.948  53.487  35.264  1.00 33.66 110 B 1 
ATOM 2556 N NH2 . ARG B 2 110 ? -10.787 54.830  33.688  1.00 34.42 110 B 1 
ATOM 2557 N N   . GLY B 2 111 ? -2.019  56.351  36.686  1.00 38.63 111 B 1 
ATOM 2558 C CA  . GLY B 2 111 ? -1.558  56.753  38.010  1.00 41.06 111 B 1 
ATOM 2559 C C   . GLY B 2 111 ? -1.077  58.198  38.156  1.00 39.82 111 B 1 
ATOM 2560 O O   . GLY B 2 111 ? -1.155  58.741  39.255  1.00 36.16 111 B 1 
ATOM 2561 N N   . ARG B 2 112 ? -0.568  58.816  37.082  1.00 40.47 112 B 1 
ATOM 2562 C CA  . ARG B 2 112 ? 0.236   60.046  37.231  1.00 42.62 112 B 1 
ATOM 2563 C C   . ARG B 2 112 ? -0.547  61.339  37.475  1.00 40.04 112 B 1 
ATOM 2564 O O   . ARG B 2 112 ? 0.074   62.320  37.861  1.00 36.09 112 B 1 
ATOM 2565 C CB  . ARG B 2 112 ? 1.187   60.219  36.040  1.00 38.49 112 B 1 
ATOM 2566 C CG  . ARG B 2 112 ? 2.534   59.535  36.276  1.00 36.06 112 B 1 
ATOM 2567 C CD  . ARG B 2 112 ? 3.510   59.901  35.152  1.00 34.41 112 B 1 
ATOM 2568 N NE  . ARG B 2 112 ? 4.851   59.342  35.391  1.00 32.40 112 B 1 
ATOM 2569 C CZ  . ARG B 2 112 ? 5.909   59.474  34.583  1.00 30.84 112 B 1 
ATOM 2570 N NH1 . ARG B 2 112 ? 5.835   60.135  33.462  1.00 29.25 112 B 1 
ATOM 2571 N NH2 . ARG B 2 112 ? 7.050   58.949  34.908  1.00 30.24 112 B 1 
ATOM 2572 N N   . GLY B 2 113 ? -1.850  61.397  37.255  1.00 35.00 113 B 1 
ATOM 2573 C CA  . GLY B 2 113 ? -2.573  62.675  37.152  1.00 37.87 113 B 1 
ATOM 2574 C C   . GLY B 2 113 ? -2.648  63.546  38.409  1.00 36.30 113 B 1 
ATOM 2575 O O   . GLY B 2 113 ? -3.223  64.630  38.340  1.00 32.65 113 B 1 
ATOM 2576 N N   . ARG B 2 114 ? -2.159  63.123  39.561  1.00 34.96 114 B 1 
ATOM 2577 C CA  . ARG B 2 114 ? -2.380  63.822  40.836  1.00 37.60 114 B 1 
ATOM 2578 C C   . ARG B 2 114 ? -1.396  64.989  41.048  1.00 34.52 114 B 1 
ATOM 2579 O O   . ARG B 2 114 ? -0.754  65.068  42.090  1.00 31.75 114 B 1 
ATOM 2580 C CB  . ARG B 2 114 ? -2.410  62.802  41.984  1.00 34.55 114 B 1 
ATOM 2581 C CG  . ARG B 2 114 ? -3.561  63.068  42.948  1.00 33.10 114 B 1 
ATOM 2582 C CD  . ARG B 2 114 ? -3.511  62.073  44.121  1.00 30.86 114 B 1 
ATOM 2583 N NE  . ARG B 2 114 ? -4.767  62.042  44.876  1.00 29.84 114 B 1 
ATOM 2584 C CZ  . ARG B 2 114 ? -4.980  61.360  46.011  1.00 28.32 114 B 1 
ATOM 2585 N NH1 . ARG B 2 114 ? -4.030  60.688  46.581  1.00 27.19 114 B 1 
ATOM 2586 N NH2 . ARG B 2 114 ? -6.168  61.364  46.548  1.00 28.42 114 B 1 
ATOM 2587 N N   . GLY B 2 115 ? -1.259  65.866  40.071  1.00 30.32 115 B 1 
ATOM 2588 C CA  . GLY B 2 115 ? -0.243  66.914  40.043  1.00 33.98 115 B 1 
ATOM 2589 C C   . GLY B 2 115 ? -0.438  68.107  40.987  1.00 32.99 115 B 1 
ATOM 2590 O O   . GLY B 2 115 ? -1.164  68.076  41.980  1.00 30.18 115 B 1 
ATOM 2591 N N   . MET B 2 116 ? 0.248   69.182  40.649  1.00 31.18 116 B 1 
ATOM 2592 C CA  . MET B 2 116 ? 0.962   70.140  41.512  1.00 33.22 116 B 1 
ATOM 2593 C C   . MET B 2 116 ? 0.139   71.378  41.937  1.00 33.84 116 B 1 
ATOM 2594 O O   . MET B 2 116 ? 0.612   72.499  41.818  1.00 31.80 116 B 1 
ATOM 2595 C CB  . MET B 2 116 ? 2.230   70.523  40.733  1.00 30.94 116 B 1 
ATOM 2596 C CG  . MET B 2 116 ? 3.406   70.978  41.573  1.00 31.26 116 B 1 
ATOM 2597 S SD  . MET B 2 116 ? 4.877   71.206  40.511  1.00 27.63 116 B 1 
ATOM 2598 C CE  . MET B 2 116 ? 6.152   71.495  41.751  1.00 27.45 116 B 1 
ATOM 2599 N N   . GLY B 2 117 ? -1.072  71.245  42.417  1.00 29.82 117 B 1 
ATOM 2600 C CA  . GLY B 2 117 ? -1.966  72.395  42.579  1.00 34.64 117 B 1 
ATOM 2601 C C   . GLY B 2 117 ? -1.679  73.409  43.692  1.00 33.74 117 B 1 
ATOM 2602 O O   . GLY B 2 117 ? -2.389  74.409  43.762  1.00 31.34 117 B 1 
ATOM 2603 N N   . ARG B 2 118 ? -0.736  73.205  44.602  1.00 33.38 118 B 1 
ATOM 2604 C CA  . ARG B 2 118 ? -0.537  74.096  45.774  1.00 36.63 118 B 1 
ATOM 2605 C C   . ARG B 2 118 ? 0.194   75.393  45.389  1.00 33.13 118 B 1 
ATOM 2606 O O   . ARG B 2 118 ? 1.358   75.572  45.730  1.00 30.65 118 B 1 
ATOM 2607 C CB  . ARG B 2 118 ? 0.154   73.361  46.930  1.00 34.14 118 B 1 
ATOM 2608 C CG  . ARG B 2 118 ? -0.827  72.597  47.816  1.00 32.17 118 B 1 
ATOM 2609 C CD  . ARG B 2 118 ? -0.085  72.033  49.043  1.00 30.86 118 B 1 
ATOM 2610 N NE  . ARG B 2 118 ? -1.005  71.455  50.044  1.00 29.58 118 B 1 
ATOM 2611 C CZ  . ARG B 2 118 ? -0.642  70.911  51.205  1.00 28.77 118 B 1 
ATOM 2612 N NH1 . ARG B 2 118 ? 0.609   70.811  51.547  1.00 27.06 118 B 1 
ATOM 2613 N NH2 . ARG B 2 118 ? -1.541  70.467  52.029  1.00 28.61 118 B 1 
ATOM 2614 N N   . GLY B 2 119 ? -0.490  76.329  44.717  1.00 34.73 119 B 1 
ATOM 2615 C CA  . GLY B 2 119 ? 0.005   77.678  44.449  1.00 39.76 119 B 1 
ATOM 2616 C C   . GLY B 2 119 ? 0.158   78.477  45.739  1.00 37.90 119 B 1 
ATOM 2617 O O   . GLY B 2 119 ? -0.746  78.533  46.567  1.00 34.70 119 B 1 
ATOM 2618 N N   . ASN B 2 120 ? 1.296   79.128  45.885  1.00 26.44 120 B 1 
ATOM 2619 C CA  . ASN B 2 120 ? 1.787   79.740  47.121  1.00 33.31 120 B 1 
ATOM 2620 C C   . ASN B 2 120 ? 1.433   81.240  47.260  1.00 31.33 120 B 1 
ATOM 2621 O O   . ASN B 2 120 ? 2.247   82.000  47.781  1.00 29.64 120 B 1 
ATOM 2622 C CB  . ASN B 2 120 ? 3.306   79.476  47.175  1.00 32.06 120 B 1 
ATOM 2623 C CG  . ASN B 2 120 ? 3.853   79.222  48.566  1.00 28.35 120 B 1 
ATOM 2624 O OD1 . ASN B 2 120 ? 3.150   78.935  49.511  1.00 28.15 120 B 1 
ATOM 2625 N ND2 . ASN B 2 120 ? 5.156   79.289  48.724  1.00 31.45 120 B 1 
ATOM 2626 N N   . ILE B 2 121 ? 0.286   81.736  46.768  1.00 24.17 121 B 1 
ATOM 2627 C CA  . ILE B 2 121 ? -0.028  83.182  46.660  1.00 31.59 121 B 1 
ATOM 2628 C C   . ILE B 2 121 ? -0.398  83.807  48.023  1.00 31.10 121 B 1 
ATOM 2629 O O   . ILE B 2 121 ? -1.454  84.429  48.181  1.00 29.65 121 B 1 
ATOM 2630 C CB  . ILE B 2 121 ? -1.083  83.486  45.570  1.00 29.33 121 B 1 
ATOM 2631 C CG1 . ILE B 2 121 ? -0.882  82.630  44.283  1.00 28.31 121 B 1 
ATOM 2632 C CG2 . ILE B 2 121 ? -1.016  84.978  45.188  1.00 31.71 121 B 1 
ATOM 2633 C CD1 . ILE B 2 121 ? -1.981  82.838  43.225  1.00 30.01 121 B 1 
ATOM 2634 N N   . PHE B 2 122 ? 0.433   83.648  48.998  1.00 18.64 122 B 1 
ATOM 2635 C CA  . PHE B 2 122 ? 0.292   84.360  50.273  1.00 25.38 122 B 1 
ATOM 2636 C C   . PHE B 2 122 ? 1.019   85.715  50.195  1.00 25.10 122 B 1 
ATOM 2637 O O   . PHE B 2 122 ? 2.008   85.958  50.878  1.00 24.95 122 B 1 
ATOM 2638 C CB  . PHE B 2 122 ? 0.724   83.465  51.443  1.00 24.37 122 B 1 
ATOM 2639 C CG  . PHE B 2 122 ? -0.194  83.569  52.634  1.00 25.18 122 B 1 
ATOM 2640 C CD1 . PHE B 2 122 ? -0.019  84.564  53.613  1.00 27.94 122 B 1 
ATOM 2641 C CD2 . PHE B 2 122 ? -1.251  82.645  52.761  1.00 32.52 122 B 1 
ATOM 2642 C CE1 . PHE B 2 122 ? -0.901  84.629  54.718  1.00 30.64 122 B 1 
ATOM 2643 C CE2 . PHE B 2 122 ? -2.123  82.715  53.856  1.00 28.96 122 B 1 
ATOM 2644 C CZ  . PHE B 2 122 ? -1.952  83.707  54.836  1.00 33.08 122 B 1 
ATOM 2645 N N   . GLN B 2 123 ? 0.556   86.617  49.291  1.00 23.26 123 B 1 
ATOM 2646 C CA  . GLN B 2 123 ? 1.063   87.998  49.299  1.00 31.39 123 B 1 
ATOM 2647 C C   . GLN B 2 123 ? 0.622   88.681  50.604  1.00 30.91 123 B 1 
ATOM 2648 O O   . GLN B 2 123 ? -0.564  88.943  50.820  1.00 30.11 123 B 1 
ATOM 2649 C CB  . GLN B 2 123 ? 0.597   88.788  48.073  1.00 31.09 123 B 1 
ATOM 2650 C CG  . GLN B 2 123 ? 1.634   88.764  46.933  1.00 31.33 123 B 1 
ATOM 2651 C CD  . GLN B 2 123 ? 1.269   89.703  45.780  1.00 29.89 123 B 1 
ATOM 2652 O OE1 . GLN B 2 123 ? 0.182   90.229  45.676  1.00 29.89 123 B 1 
ATOM 2653 N NE2 . GLN B 2 123 ? 2.187   89.940  44.875  1.00 31.97 123 B 1 
ATOM 2654 N N   . LYS B 2 124 ? 1.578   88.984  51.439  1.00 23.32 124 B 1 
ATOM 2655 C CA  . LYS B 2 124 ? 1.442   89.963  52.522  1.00 33.96 124 B 1 
ATOM 2656 C C   . LYS B 2 124 ? 1.278   91.359  51.888  1.00 31.28 124 B 1 
ATOM 2657 O O   . LYS B 2 124 ? 2.279   92.040  51.662  1.00 29.96 124 B 1 
ATOM 2658 C CB  . LYS B 2 124 ? 2.695   89.969  53.423  1.00 33.27 124 B 1 
ATOM 2659 C CG  . LYS B 2 124 ? 2.734   88.881  54.504  1.00 32.45 124 B 1 
ATOM 2660 C CD  . LYS B 2 124 ? 4.005   89.066  55.355  1.00 31.13 124 B 1 
ATOM 2661 C CE  . LYS B 2 124 ? 4.019   88.130  56.577  1.00 27.11 124 B 1 
ATOM 2662 N NZ  . LYS B 2 124 ? 5.242   88.306  57.391  1.00 27.09 124 B 1 
ATOM 2663 N N   . ARG B 2 125 ? 0.057   91.835  51.601  1.00 28.70 125 B 1 
ATOM 2664 C CA  . ARG B 2 125 ? -0.132  93.289  51.579  1.00 36.72 125 B 1 
ATOM 2665 C C   . ARG B 2 125 ? -0.094  93.777  53.025  1.00 33.43 125 B 1 
ATOM 2666 O O   . ARG B 2 125 ? -0.707  93.169  53.907  1.00 31.79 125 B 1 
ATOM 2667 C CB  . ARG B 2 125 ? -1.415  93.716  50.855  1.00 35.39 125 B 1 
ATOM 2668 C CG  . ARG B 2 125 ? -1.117  94.119  49.411  1.00 33.98 125 B 1 
ATOM 2669 C CD  . ARG B 2 125 ? -2.340  94.758  48.732  1.00 34.68 125 B 1 
ATOM 2670 N NE  . ARG B 2 125 ? -2.013  95.287  47.392  1.00 31.47 125 B 1 
ATOM 2671 C CZ  . ARG B 2 125 ? -2.833  95.958  46.597  1.00 30.99 125 B 1 
ATOM 2672 N NH1 . ARG B 2 125 ? -4.071  96.200  46.941  1.00 28.67 125 B 1 
ATOM 2673 N NH2 . ARG B 2 125 ? -2.419  96.387  45.440  1.00 31.24 125 B 1 
ATOM 2674 N N   . ARG B 2 126 ? 0.647   94.866  53.258  1.00 21.48 126 B 1 
ATOM 2675 C CA  . ARG B 2 126 ? 0.162   96.002  54.027  1.00 26.45 126 B 1 
ATOM 2676 C C   . ARG B 2 126 ? -0.988  96.617  53.262  1.00 24.51 126 B 1 
ATOM 2677 O O   . ARG B 2 126 ? -0.950  96.596  52.014  1.00 20.47 126 B 1 
ATOM 2678 C CB  . ARG B 2 126 ? 1.242   97.070  54.225  1.00 25.80 126 B 1 
ATOM 2679 C CG  . ARG B 2 126 ? 2.195   96.762  55.379  1.00 24.11 126 B 1 
ATOM 2680 C CD  . ARG B 2 126 ? 3.115   97.964  55.552  1.00 23.75 126 B 1 
ATOM 2681 N NE  . ARG B 2 126 ? 4.019   97.819  56.712  1.00 21.66 126 B 1 
ATOM 2682 C CZ  . ARG B 2 126 ? 4.900   98.719  57.116  1.00 22.48 126 B 1 
ATOM 2683 N NH1 . ARG B 2 126 ? 5.063   99.843  56.498  1.00 24.24 126 B 1 
ATOM 2684 N NH2 . ARG B 2 126 ? 5.642   98.495  58.163  1.00 25.31 126 B 1 
ATOM 2685 O OXT . ARG B 2 126 ? -1.838  97.171  53.978  1.00 39.73 126 B 1 
ATOM 2686 N N   . MET C 3 1   ? -3.217  -6.504  23.321  1.00 63.73 1   C 1 
ATOM 2687 C CA  . MET C 3 1   ? -1.990  -5.683  23.326  1.00 70.85 1   C 1 
ATOM 2688 C C   . MET C 3 1   ? -1.792  -5.049  21.951  1.00 75.86 1   C 1 
ATOM 2689 O O   . MET C 3 1   ? -2.189  -5.631  20.949  1.00 69.95 1   C 1 
ATOM 2690 C CB  . MET C 3 1   ? -0.817  -6.577  23.748  1.00 62.55 1   C 1 
ATOM 2691 C CG  . MET C 3 1   ? 0.463   -5.838  24.100  1.00 55.43 1   C 1 
ATOM 2692 S SD  . MET C 3 1   ? 1.661   -7.027  24.732  1.00 50.35 1   C 1 
ATOM 2693 C CE  . MET C 3 1   ? 3.056   -5.994  25.126  1.00 42.62 1   C 1 
ATOM 2694 N N   . LYS C 3 2   ? -1.234  -3.825  21.853  1.00 82.02 2   C 1 
ATOM 2695 C CA  . LYS C 3 2   ? -0.859  -3.207  20.574  1.00 86.52 2   C 1 
ATOM 2696 C C   . LYS C 3 2   ? 0.646   -2.978  20.574  1.00 90.02 2   C 1 
ATOM 2697 O O   . LYS C 3 2   ? 1.101   -1.972  21.106  1.00 85.76 2   C 1 
ATOM 2698 C CB  . LYS C 3 2   ? -1.608  -1.895  20.314  1.00 78.33 2   C 1 
ATOM 2699 C CG  . LYS C 3 2   ? -3.079  -2.106  19.947  1.00 71.76 2   C 1 
ATOM 2700 C CD  . LYS C 3 2   ? -3.735  -0.779  19.531  1.00 66.20 2   C 1 
ATOM 2701 C CE  . LYS C 3 2   ? -5.194  -1.016  19.145  1.00 55.57 2   C 1 
ATOM 2702 N NZ  . LYS C 3 2   ? -5.872  0.220   18.679  1.00 49.83 2   C 1 
ATOM 2703 N N   . LEU C 3 3   ? 1.394   -3.879  19.966  1.00 91.02 3   C 1 
ATOM 2704 C CA  . LEU C 3 3   ? 2.857   -3.870  20.022  1.00 93.37 3   C 1 
ATOM 2705 C C   . LEU C 3 3   ? 3.485   -2.639  19.335  1.00 94.53 3   C 1 
ATOM 2706 O O   . LEU C 3 3   ? 4.594   -2.240  19.665  1.00 91.87 3   C 1 
ATOM 2707 C CB  . LEU C 3 3   ? 3.370   -5.187  19.430  1.00 91.34 3   C 1 
ATOM 2708 C CG  . LEU C 3 3   ? 4.649   -5.703  20.121  1.00 90.08 3   C 1 
ATOM 2709 C CD1 . LEU C 3 3   ? 4.359   -6.129  21.562  1.00 84.53 3   C 1 
ATOM 2710 C CD2 . LEU C 3 3   ? 5.155   -6.927  19.370  1.00 83.56 3   C 1 
ATOM 2711 N N   . VAL C 3 4   ? 2.744   -1.960  18.466  1.00 95.22 4   C 1 
ATOM 2712 C CA  . VAL C 3 4   ? 3.162   -0.655  17.906  1.00 95.50 4   C 1 
ATOM 2713 C C   . VAL C 3 4   ? 3.461   0.370   19.000  1.00 95.50 4   C 1 
ATOM 2714 O O   . VAL C 3 4   ? 4.364   1.186   18.849  1.00 93.35 4   C 1 
ATOM 2715 C CB  . VAL C 3 4   ? 2.081   -0.093  16.960  1.00 94.23 4   C 1 
ATOM 2716 C CG1 . VAL C 3 4   ? 2.491   1.245   16.342  1.00 85.91 4   C 1 
ATOM 2717 C CG2 . VAL C 3 4   ? 1.779   -1.059  15.815  1.00 85.84 4   C 1 
ATOM 2718 N N   . ARG C 3 5   ? 2.765   0.324   20.135  1.00 95.21 5   C 1 
ATOM 2719 C CA  . ARG C 3 5   ? 3.021   1.239   21.259  1.00 94.76 5   C 1 
ATOM 2720 C C   . ARG C 3 5   ? 4.397   1.018   21.885  1.00 94.55 5   C 1 
ATOM 2721 O O   . ARG C 3 5   ? 4.960   1.973   22.400  1.00 91.49 5   C 1 
ATOM 2722 C CB  . ARG C 3 5   ? 1.948   1.093   22.338  1.00 93.16 5   C 1 
ATOM 2723 C CG  . ARG C 3 5   ? 0.572   1.585   21.884  1.00 87.13 5   C 1 
ATOM 2724 C CD  . ARG C 3 5   ? -0.394  1.483   23.063  1.00 79.25 5   C 1 
ATOM 2725 N NE  . ARG C 3 5   ? -1.714  2.072   22.762  1.00 70.95 5   C 1 
ATOM 2726 C CZ  . ARG C 3 5   ? -2.720  2.149   23.610  1.00 63.55 5   C 1 
ATOM 2727 N NH1 . ARG C 3 5   ? -2.654  1.631   24.809  1.00 56.46 5   C 1 
ATOM 2728 N NH2 . ARG C 3 5   ? -3.828  2.754   23.277  1.00 55.49 5   C 1 
ATOM 2729 N N   . PHE C 3 6   ? 4.926   -0.180  21.818  1.00 94.50 6   C 1 
ATOM 2730 C CA  . PHE C 3 6   ? 6.302   -0.454  22.216  1.00 94.77 6   C 1 
ATOM 2731 C C   . PHE C 3 6   ? 7.276   0.312   21.302  1.00 95.36 6   C 1 
ATOM 2732 O O   . PHE C 3 6   ? 8.072   1.098   21.802  1.00 94.26 6   C 1 
ATOM 2733 C CB  . PHE C 3 6   ? 6.546   -1.966  22.215  1.00 94.26 6   C 1 
ATOM 2734 C CG  . PHE C 3 6   ? 7.988   -2.364  22.272  1.00 95.23 6   C 1 
ATOM 2735 C CD1 . PHE C 3 6   ? 8.703   -2.608  21.082  1.00 92.57 6   C 1 
ATOM 2736 C CD2 . PHE C 3 6   ? 8.649   -2.460  23.507  1.00 92.99 6   C 1 
ATOM 2737 C CE1 . PHE C 3 6   ? 10.055  -2.966  21.129  1.00 91.97 6   C 1 
ATOM 2738 C CE2 . PHE C 3 6   ? 9.995   -2.815  23.557  1.00 92.21 6   C 1 
ATOM 2739 C CZ  . PHE C 3 6   ? 10.698  -3.066  22.372  1.00 93.39 6   C 1 
ATOM 2740 N N   . LEU C 3 7   ? 7.114   0.212   19.976  1.00 95.43 7   C 1 
ATOM 2741 C CA  . LEU C 3 7   ? 7.944   0.974   19.031  1.00 95.50 7   C 1 
ATOM 2742 C C   . LEU C 3 7   ? 7.845   2.491   19.237  1.00 95.43 7   C 1 
ATOM 2743 O O   . LEU C 3 7   ? 8.835   3.202   19.103  1.00 93.63 7   C 1 
ATOM 2744 C CB  . LEU C 3 7   ? 7.539   0.637   17.596  1.00 95.10 7   C 1 
ATOM 2745 C CG  . LEU C 3 7   ? 7.830   -0.802  17.141  1.00 94.13 7   C 1 
ATOM 2746 C CD1 . LEU C 3 7   ? 7.332   -0.954  15.704  1.00 91.46 7   C 1 
ATOM 2747 C CD2 . LEU C 3 7   ? 9.324   -1.113  17.181  1.00 90.51 7   C 1 
ATOM 2748 N N   . MET C 3 8   ? 6.671   3.003   19.607  1.00 95.74 8   C 1 
ATOM 2749 C CA  . MET C 3 8   ? 6.482   4.421   19.890  1.00 95.41 8   C 1 
ATOM 2750 C C   . MET C 3 8   ? 7.303   4.918   21.093  1.00 95.15 8   C 1 
ATOM 2751 O O   . MET C 3 8   ? 7.572   6.118   21.175  1.00 92.98 8   C 1 
ATOM 2752 C CB  . MET C 3 8   ? 4.998   4.729   20.106  1.00 94.58 8   C 1 
ATOM 2753 C CG  . MET C 3 8   ? 4.169   4.574   18.827  1.00 91.90 8   C 1 
ATOM 2754 S SD  . MET C 3 8   ? 2.381   4.797   19.074  1.00 87.72 8   C 1 
ATOM 2755 C CE  . MET C 3 8   ? 2.323   6.592   19.244  1.00 76.74 8   C 1 
ATOM 2756 N N   . LYS C 3 9   ? 7.718   4.039   21.998  1.00 94.84 9   C 1 
ATOM 2757 C CA  . LYS C 3 9   ? 8.581   4.374   23.144  1.00 94.20 9   C 1 
ATOM 2758 C C   . LYS C 3 9   ? 10.072  4.461   22.776  1.00 94.30 9   C 1 
ATOM 2759 O O   . LYS C 3 9   ? 10.829  5.047   23.534  1.00 91.18 9   C 1 
ATOM 2760 C CB  . LYS C 3 9   ? 8.366   3.374   24.291  1.00 92.73 9   C 1 
ATOM 2761 C CG  . LYS C 3 9   ? 6.955   3.411   24.908  1.00 90.10 9   C 1 
ATOM 2762 C CD  . LYS C 3 9   ? 6.868   2.352   26.009  1.00 86.22 9   C 1 
ATOM 2763 C CE  . LYS C 3 9   ? 5.531   2.339   26.743  1.00 81.52 9   C 1 
ATOM 2764 N NZ  . LYS C 3 9   ? 5.584   1.419   27.913  1.00 73.87 9   C 1 
ATOM 2765 N N   . LEU C 3 10  ? 10.468  3.947   21.617  1.00 94.51 10  C 1 
ATOM 2766 C CA  . LEU C 3 10  ? 11.874  3.854   21.205  1.00 94.75 10  C 1 
ATOM 2767 C C   . LEU C 3 10  ? 12.453  5.157   20.640  1.00 95.11 10  C 1 
ATOM 2768 O O   . LEU C 3 10  ? 13.354  5.143   19.798  1.00 91.97 10  C 1 
ATOM 2769 C CB  . LEU C 3 10  ? 12.053  2.685   20.215  1.00 93.62 10  C 1 
ATOM 2770 C CG  . LEU C 3 10  ? 11.565  1.322   20.702  1.00 92.63 10  C 1 
ATOM 2771 C CD1 . LEU C 3 10  ? 11.912  0.265   19.648  1.00 88.57 10  C 1 
ATOM 2772 C CD2 . LEU C 3 10  ? 12.191  0.908   22.026  1.00 87.76 10  C 1 
ATOM 2773 N N   . SER C 3 11  ? 11.930  6.308   21.040  1.00 94.59 11  C 1 
ATOM 2774 C CA  . SER C 3 11  ? 12.495  7.587   20.615  1.00 94.25 11  C 1 
ATOM 2775 C C   . SER C 3 11  ? 13.908  7.753   21.187  1.00 94.50 11  C 1 
ATOM 2776 O O   . SER C 3 11  ? 14.136  7.468   22.355  1.00 89.39 11  C 1 
ATOM 2777 C CB  . SER C 3 11  ? 11.609  8.757   21.035  1.00 91.61 11  C 1 
ATOM 2778 O OG  . SER C 3 11  ? 10.368  8.670   20.373  1.00 75.82 11  C 1 
ATOM 2779 N N   . HIS C 3 12  ? 14.812  8.268   20.360  1.00 96.17 12  C 1 
ATOM 2780 C CA  . HIS C 3 12  ? 16.244  8.422   20.643  1.00 96.41 12  C 1 
ATOM 2781 C C   . HIS C 3 12  ? 17.065  7.127   20.652  1.00 96.39 12  C 1 
ATOM 2782 O O   . HIS C 3 12  ? 18.294  7.222   20.718  1.00 93.09 12  C 1 
ATOM 2783 C CB  . HIS C 3 12  ? 16.494  9.291   21.886  1.00 95.08 12  C 1 
ATOM 2784 C CG  . HIS C 3 12  ? 15.805  10.613  21.813  1.00 92.79 12  C 1 
ATOM 2785 N ND1 . HIS C 3 12  ? 16.236  11.700  21.075  1.00 79.89 12  C 1 
ATOM 2786 C CD2 . HIS C 3 12  ? 14.621  10.975  22.386  1.00 79.81 12  C 1 
ATOM 2787 C CE1 . HIS C 3 12  ? 15.340  12.685  21.217  1.00 80.92 12  C 1 
ATOM 2788 N NE2 . HIS C 3 12  ? 14.334  12.281  22.002  1.00 82.03 12  C 1 
ATOM 2789 N N   . GLU C 3 13  ? 16.464  5.971   20.463  1.00 95.98 13  C 1 
ATOM 2790 C CA  . GLU C 3 13  ? 17.191  4.716   20.309  1.00 96.30 13  C 1 
ATOM 2791 C C   . GLU C 3 13  ? 17.811  4.586   18.914  1.00 96.88 13  C 1 
ATOM 2792 O O   . GLU C 3 13  ? 17.184  4.911   17.904  1.00 95.46 13  C 1 
ATOM 2793 C CB  . GLU C 3 13  ? 16.275  3.525   20.594  1.00 95.16 13  C 1 
ATOM 2794 C CG  . GLU C 3 13  ? 15.801  3.459   22.059  1.00 89.00 13  C 1 
ATOM 2795 C CD  . GLU C 3 13  ? 16.938  3.316   23.072  1.00 90.08 13  C 1 
ATOM 2796 O OE1 . GLU C 3 13  ? 16.696  3.630   24.252  1.00 82.48 13  C 1 
ATOM 2797 O OE2 . GLU C 3 13  ? 18.046  2.904   22.660  1.00 83.01 13  C 1 
ATOM 2798 N N   . THR C 3 14  ? 19.035  4.077   18.858  1.00 97.12 14  C 1 
ATOM 2799 C CA  . THR C 3 14  ? 19.704  3.750   17.607  1.00 97.30 14  C 1 
ATOM 2800 C C   . THR C 3 14  ? 19.406  2.307   17.232  1.00 97.29 14  C 1 
ATOM 2801 O O   . THR C 3 14  ? 19.676  1.396   18.005  1.00 95.40 14  C 1 
ATOM 2802 C CB  . THR C 3 14  ? 21.212  4.008   17.687  1.00 96.40 14  C 1 
ATOM 2803 O OG1 . THR C 3 14  ? 21.419  5.383   17.974  1.00 89.20 14  C 1 
ATOM 2804 C CG2 . THR C 3 14  ? 21.914  3.745   16.360  1.00 86.68 14  C 1 
ATOM 2805 N N   . VAL C 3 15  ? 18.852  2.104   16.052  1.00 97.64 15  C 1 
ATOM 2806 C CA  . VAL C 3 15  ? 18.378  0.803   15.583  1.00 97.70 15  C 1 
ATOM 2807 C C   . VAL C 3 15  ? 18.848  0.526   14.164  1.00 97.90 15  C 1 
ATOM 2808 O O   . VAL C 3 15  ? 19.192  1.439   13.412  1.00 96.98 15  C 1 
ATOM 2809 C CB  . VAL C 3 15  ? 16.840  0.688   15.663  1.00 96.68 15  C 1 
ATOM 2810 C CG1 . VAL C 3 15  ? 16.316  0.885   17.094  1.00 93.46 15  C 1 
ATOM 2811 C CG2 . VAL C 3 15  ? 16.123  1.684   14.736  1.00 92.98 15  C 1 
ATOM 2812 N N   . THR C 3 16  ? 18.817  -0.746  13.768  1.00 98.03 16  C 1 
ATOM 2813 C CA  . THR C 3 16  ? 18.922  -1.143  12.366  1.00 97.90 16  C 1 
ATOM 2814 C C   . THR C 3 16  ? 17.578  -1.687  11.897  1.00 97.97 16  C 1 
ATOM 2815 O O   . THR C 3 16  ? 17.002  -2.553  12.539  1.00 96.61 16  C 1 
ATOM 2816 C CB  . THR C 3 16  ? 20.043  -2.163  12.156  1.00 97.11 16  C 1 
ATOM 2817 O OG1 . THR C 3 16  ? 21.258  -1.629  12.624  1.00 90.66 16  C 1 
ATOM 2818 C CG2 . THR C 3 16  ? 20.249  -2.499  10.685  1.00 88.32 16  C 1 
ATOM 2819 N N   . ILE C 3 17  ? 17.073  -1.184  10.781  1.00 98.02 17  C 1 
ATOM 2820 C CA  . ILE C 3 17  ? 15.805  -1.604  10.196  1.00 98.09 17  C 1 
ATOM 2821 C C   . ILE C 3 17  ? 16.089  -2.351  8.903   1.00 98.04 17  C 1 
ATOM 2822 O O   . ILE C 3 17  ? 16.754  -1.814  8.022   1.00 97.11 17  C 1 
ATOM 2823 C CB  . ILE C 3 17  ? 14.868  -0.403  9.962   1.00 97.74 17  C 1 
ATOM 2824 C CG1 . ILE C 3 17  ? 14.718  0.444   11.254  1.00 95.81 17  C 1 
ATOM 2825 C CG2 . ILE C 3 17  ? 13.504  -0.892  9.459   1.00 96.01 17  C 1 
ATOM 2826 C CD1 . ILE C 3 17  ? 13.756  1.622   11.139  1.00 93.04 17  C 1 
ATOM 2827 N N   . GLU C 3 18  ? 15.560  -3.572  8.749   1.00 97.76 18  C 1 
ATOM 2828 C CA  . GLU C 3 18  ? 15.517  -4.222  7.441   1.00 97.61 18  C 1 
ATOM 2829 C C   . GLU C 3 18  ? 14.161  -3.977  6.789   1.00 97.77 18  C 1 
ATOM 2830 O O   . GLU C 3 18  ? 13.105  -4.216  7.369   1.00 96.71 18  C 1 
ATOM 2831 C CB  . GLU C 3 18  ? 15.876  -5.712  7.527   1.00 96.58 18  C 1 
ATOM 2832 C CG  . GLU C 3 18  ? 16.057  -6.310  6.122   1.00 90.06 18  C 1 
ATOM 2833 C CD  . GLU C 3 18  ? 16.600  -7.746  6.099   1.00 84.80 18  C 1 
ATOM 2834 O OE1 . GLU C 3 18  ? 15.926  -8.622  5.532   1.00 78.45 18  C 1 
ATOM 2835 O OE2 . GLU C 3 18  ? 17.720  -7.985  6.595   1.00 78.05 18  C 1 
ATOM 2836 N N   . LEU C 3 19  ? 14.187  -3.502  5.539   1.00 97.72 19  C 1 
ATOM 2837 C CA  . LEU C 3 19  ? 13.000  -3.314  4.719   1.00 97.79 19  C 1 
ATOM 2838 C C   . LEU C 3 19  ? 12.688  -4.584  3.911   1.00 97.43 19  C 1 
ATOM 2839 O O   . LEU C 3 19  ? 13.560  -5.401  3.628   1.00 95.99 19  C 1 
ATOM 2840 C CB  . LEU C 3 19  ? 13.154  -2.089  3.810   1.00 97.63 19  C 1 
ATOM 2841 C CG  . LEU C 3 19  ? 13.496  -0.757  4.514   1.00 97.03 19  C 1 
ATOM 2842 C CD1 . LEU C 3 19  ? 13.407  0.391   3.514   1.00 95.08 19  C 1 
ATOM 2843 C CD2 . LEU C 3 19  ? 12.549  -0.448  5.672   1.00 94.55 19  C 1 
ATOM 2844 N N   . LYS C 3 20  ? 11.435  -4.723  3.480   1.00 97.33 20  C 1 
ATOM 2845 C CA  . LYS C 3 20  ? 10.977  -5.861  2.670   1.00 97.04 20  C 1 
ATOM 2846 C C   . LYS C 3 20  ? 11.723  -5.995  1.337   1.00 96.22 20  C 1 
ATOM 2847 O O   . LYS C 3 20  ? 11.890  -7.112  0.861   1.00 93.53 20  C 1 
ATOM 2848 C CB  . LYS C 3 20  ? 9.471   -5.728  2.406   1.00 96.57 20  C 1 
ATOM 2849 C CG  . LYS C 3 20  ? 8.654   -5.967  3.685   1.00 95.71 20  C 1 
ATOM 2850 C CD  . LYS C 3 20  ? 7.171   -5.713  3.416   1.00 93.91 20  C 1 
ATOM 2851 C CE  . LYS C 3 20  ? 6.374   -5.926  4.703   1.00 91.67 20  C 1 
ATOM 2852 N NZ  . LYS C 3 20  ? 4.977   -5.518  4.530   1.00 87.82 20  C 1 
ATOM 2853 N N   . ASN C 3 21  ? 12.201  -4.890  0.766   1.00 96.44 21  C 1 
ATOM 2854 C CA  . ASN C 3 21  ? 13.015  -4.898  -0.449  1.00 95.60 21  C 1 
ATOM 2855 C C   . ASN C 3 21  ? 14.504  -5.273  -0.211  1.00 95.34 21  C 1 
ATOM 2856 O O   . ASN C 3 21  ? 15.289  -5.275  -1.152  1.00 91.25 21  C 1 
ATOM 2857 C CB  . ASN C 3 21  ? 12.840  -3.546  -1.168  1.00 93.94 21  C 1 
ATOM 2858 C CG  . ASN C 3 21  ? 13.418  -2.364  -0.401  1.00 93.29 21  C 1 
ATOM 2859 O OD1 . ASN C 3 21  ? 13.969  -2.497  0.670   1.00 86.20 21  C 1 
ATOM 2860 N ND2 . ASN C 3 21  ? 13.293  -1.167  -0.940  1.00 86.81 21  C 1 
ATOM 2861 N N   . GLY C 3 22  ? 14.877  -5.598  1.021   1.00 95.21 22  C 1 
ATOM 2862 C CA  . GLY C 3 22  ? 16.243  -5.963  1.396   1.00 94.83 22  C 1 
ATOM 2863 C C   . GLY C 3 22  ? 17.170  -4.779  1.678   1.00 95.42 22  C 1 
ATOM 2864 O O   . GLY C 3 22  ? 18.355  -4.998  1.905   1.00 93.14 22  C 1 
ATOM 2865 N N   . THR C 3 23  ? 16.659  -3.550  1.673   1.00 96.44 23  C 1 
ATOM 2866 C CA  . THR C 3 23  ? 17.411  -2.366  2.119   1.00 96.62 23  C 1 
ATOM 2867 C C   . THR C 3 23  ? 17.623  -2.450  3.626   1.00 96.90 23  C 1 
ATOM 2868 O O   . THR C 3 23  ? 16.686  -2.746  4.366   1.00 95.71 23  C 1 
ATOM 2869 C CB  . THR C 3 23  ? 16.671  -1.074  1.772   1.00 95.68 23  C 1 
ATOM 2870 O OG1 . THR C 3 23  ? 16.464  -1.007  0.379   1.00 88.14 23  C 1 
ATOM 2871 C CG2 . THR C 3 23  ? 17.428  0.194   2.159   1.00 86.16 23  C 1 
ATOM 2872 N N   . GLN C 3 24  ? 18.843  -2.141  4.090   1.00 97.16 24  C 1 
ATOM 2873 C CA  . GLN C 3 24  ? 19.160  -1.974  5.499   1.00 97.22 24  C 1 
ATOM 2874 C C   . GLN C 3 24  ? 19.313  -0.492  5.817   1.00 97.62 24  C 1 
ATOM 2875 O O   . GLN C 3 24  ? 19.914  0.260   5.052   1.00 95.90 24  C 1 
ATOM 2876 C CB  . GLN C 3 24  ? 20.406  -2.768  5.882   1.00 95.68 24  C 1 
ATOM 2877 C CG  . GLN C 3 24  ? 20.153  -4.281  5.775   1.00 87.32 24  C 1 
ATOM 2878 C CD  . GLN C 3 24  ? 21.316  -5.129  6.299   1.00 83.50 24  C 1 
ATOM 2879 O OE1 . GLN C 3 24  ? 22.361  -4.642  6.682   1.00 74.96 24  C 1 
ATOM 2880 N NE2 . GLN C 3 24  ? 21.169  -6.432  6.337   1.00 70.38 24  C 1 
ATOM 2881 N N   . VAL C 3 25  ? 18.754  -0.070  6.942   1.00 98.03 25  C 1 
ATOM 2882 C CA  . VAL C 3 25  ? 18.763  1.318   7.389   1.00 98.02 25  C 1 
ATOM 2883 C C   . VAL C 3 25  ? 19.222  1.351   8.833   1.00 98.11 25  C 1 
ATOM 2884 O O   . VAL C 3 25  ? 18.518  0.846   9.704   1.00 97.11 25  C 1 
ATOM 2885 C CB  . VAL C 3 25  ? 17.364  1.940   7.245   1.00 97.15 25  C 1 
ATOM 2886 C CG1 . VAL C 3 25  ? 17.378  3.399   7.694   1.00 94.55 25  C 1 
ATOM 2887 C CG2 . VAL C 3 25  ? 16.862  1.904   5.795   1.00 94.29 25  C 1 
ATOM 2888 N N   . HIS C 3 26  ? 20.371  1.953   9.088   1.00 97.94 26  C 1 
ATOM 2889 C CA  . HIS C 3 26  ? 20.858  2.180   10.441  1.00 98.09 26  C 1 
ATOM 2890 C C   . HIS C 3 26  ? 20.679  3.650   10.810  1.00 97.93 26  C 1 
ATOM 2891 O O   . HIS C 3 26  ? 21.081  4.517   10.039  1.00 96.48 26  C 1 
ATOM 2892 C CB  . HIS C 3 26  ? 22.312  1.725   10.526  1.00 97.37 26  C 1 
ATOM 2893 C CG  . HIS C 3 26  ? 22.870  1.854   11.913  1.00 95.98 26  C 1 
ATOM 2894 N ND1 . HIS C 3 26  ? 22.708  0.951   12.949  1.00 81.61 26  C 1 
ATOM 2895 C CD2 . HIS C 3 26  ? 23.613  2.895   12.413  1.00 82.74 26  C 1 
ATOM 2896 C CE1 . HIS C 3 26  ? 23.345  1.437   14.029  1.00 85.24 26  C 1 
ATOM 2897 N NE2 . HIS C 3 26  ? 23.905  2.612   13.742  1.00 87.26 26  C 1 
ATOM 2898 N N   . GLY C 3 27  ? 20.074  3.948   11.953  1.00 97.69 27  C 1 
ATOM 2899 C CA  . GLY C 3 27  ? 19.871  5.329   12.373  1.00 97.66 27  C 1 
ATOM 2900 C C   . GLY C 3 27  ? 19.151  5.466   13.704  1.00 97.99 27  C 1 
ATOM 2901 O O   . GLY C 3 27  ? 18.672  4.494   14.282  1.00 96.86 27  C 1 
ATOM 2902 N N   . THR C 3 28  ? 19.062  6.701   14.194  1.00 98.01 28  C 1 
ATOM 2903 C CA  . THR C 3 28  ? 18.425  7.017   15.478  1.00 98.14 28  C 1 
ATOM 2904 C C   . THR C 3 28  ? 16.961  7.381   15.284  1.00 97.92 28  C 1 
ATOM 2905 O O   . THR C 3 28  ? 16.645  8.306   14.527  1.00 96.57 28  C 1 
ATOM 2906 C CB  . THR C 3 28  ? 19.173  8.145   16.190  1.00 97.38 28  C 1 
ATOM 2907 O OG1 . THR C 3 28  ? 20.542  7.843   16.298  1.00 92.09 28  C 1 
ATOM 2908 C CG2 . THR C 3 28  ? 18.649  8.372   17.609  1.00 90.43 28  C 1 
ATOM 2909 N N   . ILE C 3 29  ? 16.052  6.710   15.989  1.00 97.67 29  C 1 
ATOM 2910 C CA  . ILE C 3 29  ? 14.612  6.968   15.919  1.00 97.52 29  C 1 
ATOM 2911 C C   . ILE C 3 29  ? 14.299  8.353   16.487  1.00 97.42 29  C 1 
ATOM 2912 O O   . ILE C 3 29  ? 14.624  8.679   17.628  1.00 96.44 29  C 1 
ATOM 2913 C CB  . ILE C 3 29  ? 13.810  5.855   16.626  1.00 97.03 29  C 1 
ATOM 2914 C CG1 . ILE C 3 29  ? 14.009  4.507   15.889  1.00 95.08 29  C 1 
ATOM 2915 C CG2 . ILE C 3 29  ? 12.312  6.207   16.673  1.00 95.26 29  C 1 
ATOM 2916 C CD1 . ILE C 3 29  ? 13.336  3.311   16.570  1.00 90.87 29  C 1 
ATOM 2917 N N   . THR C 3 30  ? 13.588  9.173   15.717  1.00 97.19 30  C 1 
ATOM 2918 C CA  . THR C 3 30  ? 13.016  10.442  16.194  1.00 96.67 30  C 1 
ATOM 2919 C C   . THR C 3 30  ? 11.535  10.328  16.531  1.00 96.28 30  C 1 
ATOM 2920 O O   . THR C 3 30  ? 11.001  11.149  17.277  1.00 93.70 30  C 1 
ATOM 2921 C CB  . THR C 3 30  ? 13.224  11.578  15.188  1.00 95.61 30  C 1 
ATOM 2922 O OG1 . THR C 3 30  ? 12.551  11.325  13.979  1.00 85.94 30  C 1 
ATOM 2923 C CG2 . THR C 3 30  ? 14.691  11.808  14.857  1.00 84.47 30  C 1 
ATOM 2924 N N   . GLY C 3 31  ? 10.863  9.322   15.999  1.00 95.83 31  C 1 
ATOM 2925 C CA  . GLY C 3 31  ? 9.481   9.006   16.302  1.00 95.59 31  C 1 
ATOM 2926 C C   . GLY C 3 31  ? 8.947   7.849   15.467  1.00 96.13 31  C 1 
ATOM 2927 O O   . GLY C 3 31  ? 9.362   7.646   14.334  1.00 94.21 31  C 1 
ATOM 2928 N N   . VAL C 3 32  ? 7.995   7.134   16.042  1.00 96.87 32  C 1 
ATOM 2929 C CA  . VAL C 3 32  ? 7.205   6.103   15.358  1.00 96.71 32  C 1 
ATOM 2930 C C   . VAL C 3 32  ? 5.737   6.423   15.561  1.00 96.17 32  C 1 
ATOM 2931 O O   . VAL C 3 32  ? 5.335   6.829   16.652  1.00 93.50 32  C 1 
ATOM 2932 C CB  . VAL C 3 32  ? 7.541   4.692   15.874  1.00 96.16 32  C 1 
ATOM 2933 C CG1 . VAL C 3 32  ? 6.760   3.614   15.114  1.00 92.81 32  C 1 
ATOM 2934 C CG2 . VAL C 3 32  ? 9.026   4.377   15.727  1.00 92.88 32  C 1 
ATOM 2935 N N   . ASP C 3 33  ? 4.916   6.291   14.516  1.00 95.66 33  C 1 
ATOM 2936 C CA  . ASP C 3 33  ? 3.474   6.510   14.603  1.00 95.00 33  C 1 
ATOM 2937 C C   . ASP C 3 33  ? 2.678   5.200   14.727  1.00 95.44 33  C 1 
ATOM 2938 O O   . ASP C 3 33  ? 3.212   4.094   14.647  1.00 93.10 33  C 1 
ATOM 2939 C CB  . ASP C 3 33  ? 3.006   7.433   13.462  1.00 92.36 33  C 1 
ATOM 2940 C CG  . ASP C 3 33  ? 2.843   6.778   12.088  1.00 88.51 33  C 1 
ATOM 2941 O OD1 . ASP C 3 33  ? 2.990   5.553   11.950  1.00 81.13 33  C 1 
ATOM 2942 O OD2 . ASP C 3 33  ? 2.452   7.501   11.142  1.00 83.21 33  C 1 
ATOM 2943 N N   . VAL C 3 34  ? 1.349   5.320   14.889  1.00 94.89 34  C 1 
ATOM 2944 C CA  . VAL C 3 34  ? 0.444   4.174   15.035  1.00 94.75 34  C 1 
ATOM 2945 C C   . VAL C 3 34  ? 0.370   3.266   13.796  1.00 94.91 34  C 1 
ATOM 2946 O O   . VAL C 3 34  ? -0.099  2.139   13.897  1.00 92.92 34  C 1 
ATOM 2947 C CB  . VAL C 3 34  ? -0.982  4.627   15.414  1.00 93.16 34  C 1 
ATOM 2948 C CG1 . VAL C 3 34  ? -0.984  5.345   16.774  1.00 84.37 34  C 1 
ATOM 2949 C CG2 . VAL C 3 34  ? -1.607  5.564   14.367  1.00 84.75 34  C 1 
ATOM 2950 N N   . SER C 3 35  ? 0.832   3.747   12.647  1.00 94.92 35  C 1 
ATOM 2951 C CA  . SER C 3 35  ? 0.931   2.987   11.399  1.00 95.05 35  C 1 
ATOM 2952 C C   . SER C 3 35  ? 2.319   2.373   11.189  1.00 95.67 35  C 1 
ATOM 2953 O O   . SER C 3 35  ? 2.615   1.884   10.100  1.00 93.15 35  C 1 
ATOM 2954 C CB  . SER C 3 35  ? 0.542   3.869   10.208  1.00 93.64 35  C 1 
ATOM 2955 O OG  . SER C 3 35  ? -0.729  4.457   10.381  1.00 83.24 35  C 1 
ATOM 2956 N N   . MET C 3 36  ? 3.173   2.407   12.213  1.00 96.06 36  C 1 
ATOM 2957 C CA  . MET C 3 36  ? 4.597   2.072   12.171  1.00 96.65 36  C 1 
ATOM 2958 C C   . MET C 3 36  ? 5.412   2.910   11.176  1.00 97.03 36  C 1 
ATOM 2959 O O   . MET C 3 36  ? 6.516   2.501   10.814  1.00 95.62 36  C 1 
ATOM 2960 C CB  . MET C 3 36  ? 4.848   0.572   11.948  1.00 95.70 36  C 1 
ATOM 2961 C CG  . MET C 3 36  ? 4.147   -0.349  12.936  1.00 91.60 36  C 1 
ATOM 2962 S SD  . MET C 3 36  ? 4.540   -2.083  12.591  1.00 89.46 36  C 1 
ATOM 2963 C CE  . MET C 3 36  ? 3.579   -2.905  13.849  1.00 81.10 36  C 1 
ATOM 2964 N N   . ASN C 3 37  ? 4.929   4.070   10.726  1.00 96.85 37  C 1 
ATOM 2965 C CA  . ASN C 3 37  ? 5.790   4.980   9.982   1.00 96.81 37  C 1 
ATOM 2966 C C   . ASN C 3 37  ? 6.891   5.455   10.928  1.00 96.87 37  C 1 
ATOM 2967 O O   . ASN C 3 37  ? 6.603   5.932   12.028  1.00 95.90 37  C 1 
ATOM 2968 C CB  . ASN C 3 37  ? 5.017   6.166   9.396   1.00 96.44 37  C 1 
ATOM 2969 C CG  . ASN C 3 37  ? 3.867   5.749   8.489   1.00 95.69 37  C 1 
ATOM 2970 O OD1 . ASN C 3 37  ? 3.966   4.917   7.618   1.00 90.83 37  C 1 
ATOM 2971 N ND2 . ASN C 3 37  ? 2.712   6.348   8.666   1.00 90.16 37  C 1 
ATOM 2972 N N   . THR C 3 38  ? 8.138   5.292   10.511  1.00 97.52 38  C 1 
ATOM 2973 C CA  . THR C 3 38  ? 9.293   5.523   11.367  1.00 97.73 38  C 1 
ATOM 2974 C C   . THR C 3 38  ? 10.101  6.686   10.826  1.00 97.72 38  C 1 
ATOM 2975 O O   . THR C 3 38  ? 10.457  6.700   9.656   1.00 96.67 38  C 1 
ATOM 2976 C CB  . THR C 3 38  ? 10.144  4.260   11.478  1.00 97.06 38  C 1 
ATOM 2977 O OG1 . THR C 3 38  ? 9.347   3.199   11.953  1.00 89.51 38  C 1 
ATOM 2978 C CG2 . THR C 3 38  ? 11.297  4.415   12.465  1.00 89.48 38  C 1 
ATOM 2979 N N   . HIS C 3 39  ? 10.398  7.654   11.678  1.00 97.58 39  C 1 
ATOM 2980 C CA  . HIS C 3 39  ? 11.236  8.800   11.372  1.00 97.32 39  C 1 
ATOM 2981 C C   . HIS C 3 39  ? 12.584  8.626   12.056  1.00 97.33 39  C 1 
ATOM 2982 O O   . HIS C 3 39  ? 12.643  8.385   13.257  1.00 96.10 39  C 1 
ATOM 2983 C CB  . HIS C 3 39  ? 10.539  10.089  11.796  1.00 96.64 39  C 1 
ATOM 2984 C CG  . HIS C 3 39  ? 9.160   10.232  11.223  1.00 95.52 39  C 1 
ATOM 2985 N ND1 . HIS C 3 39  ? 8.836   10.553  9.918   1.00 84.84 39  C 1 
ATOM 2986 C CD2 . HIS C 3 39  ? 7.963   10.010  11.884  1.00 85.65 39  C 1 
ATOM 2987 C CE1 . HIS C 3 39  ? 7.503   10.538  9.799   1.00 87.34 39  C 1 
ATOM 2988 N NE2 . HIS C 3 39  ? 6.942   10.210  10.975  1.00 88.81 39  C 1 
ATOM 2989 N N   . LEU C 3 40  ? 13.660  8.757   11.285  1.00 97.61 40  C 1 
ATOM 2990 C CA  . LEU C 3 40  ? 15.033  8.552   11.706  1.00 97.75 40  C 1 
ATOM 2991 C C   . LEU C 3 40  ? 15.860  9.809   11.456  1.00 97.61 40  C 1 
ATOM 2992 O O   . LEU C 3 40  ? 15.566  10.595  10.559  1.00 96.42 40  C 1 
ATOM 2993 C CB  . LEU C 3 40  ? 15.634  7.355   10.953  1.00 97.30 40  C 1 
ATOM 2994 C CG  . LEU C 3 40  ? 14.915  6.012   11.162  1.00 95.72 40  C 1 
ATOM 2995 C CD1 . LEU C 3 40  ? 15.403  4.995   10.133  1.00 91.09 40  C 1 
ATOM 2996 C CD2 . LEU C 3 40  ? 15.191  5.423   12.543  1.00 90.26 40  C 1 
ATOM 2997 N N   . LYS C 3 41  ? 16.950  9.971   12.230  1.00 97.23 41  C 1 
ATOM 2998 C CA  . LYS C 3 41  ? 18.028  10.938  12.019  1.00 97.18 41  C 1 
ATOM 2999 C C   . LYS C 3 41  ? 19.378  10.232  12.025  1.00 97.20 41  C 1 
ATOM 3000 O O   . LYS C 3 41  ? 19.476  9.128   12.554  1.00 96.05 41  C 1 
ATOM 3001 C CB  . LYS C 3 41  ? 17.960  12.058  13.079  1.00 95.74 41  C 1 
ATOM 3002 C CG  . LYS C 3 41  ? 18.191  11.538  14.509  1.00 92.47 41  C 1 
ATOM 3003 C CD  . LYS C 3 41  ? 18.225  12.668  15.541  1.00 92.14 41  C 1 
ATOM 3004 C CE  . LYS C 3 41  ? 18.527  12.063  16.921  1.00 84.28 41  C 1 
ATOM 3005 N NZ  . LYS C 3 41  ? 18.684  13.085  17.979  1.00 78.17 41  C 1 
ATOM 3006 N N   . ALA C 3 42  ? 20.409  10.875  11.468  1.00 97.34 42  C 1 
ATOM 3007 C CA  . ALA C 3 42  ? 21.760  10.330  11.351  1.00 97.40 42  C 1 
ATOM 3008 C C   . ALA C 3 42  ? 21.736  8.915   10.753  1.00 97.61 42  C 1 
ATOM 3009 O O   . ALA C 3 42  ? 22.027  7.926   11.417  1.00 95.11 42  C 1 
ATOM 3010 C CB  . ALA C 3 42  ? 22.476  10.449  12.705  1.00 96.31 42  C 1 
ATOM 3011 N N   . VAL C 3 43  ? 21.308  8.833   9.513   1.00 97.62 43  C 1 
ATOM 3012 C CA  . VAL C 3 43  ? 20.945  7.574   8.867   1.00 97.75 43  C 1 
ATOM 3013 C C   . VAL C 3 43  ? 22.039  7.109   7.926   1.00 97.77 43  C 1 
ATOM 3014 O O   . VAL C 3 43  ? 22.455  7.832   7.033   1.00 96.22 43  C 1 
ATOM 3015 C CB  . VAL C 3 43  ? 19.611  7.700   8.121   1.00 96.72 43  C 1 
ATOM 3016 C CG1 . VAL C 3 43  ? 19.225  6.391   7.433   1.00 92.63 43  C 1 
ATOM 3017 C CG2 . VAL C 3 43  ? 18.478  8.085   9.075   1.00 92.79 43  C 1 
ATOM 3018 N N   . LYS C 3 44  ? 22.436  5.843   8.062   1.00 97.88 44  C 1 
ATOM 3019 C CA  . LYS C 3 44  ? 23.204  5.101   7.067   1.00 97.87 44  C 1 
ATOM 3020 C C   . LYS C 3 44  ? 22.272  4.120   6.362   1.00 97.53 44  C 1 
ATOM 3021 O O   . LYS C 3 44  ? 21.841  3.140   6.955   1.00 95.98 44  C 1 
ATOM 3022 C CB  . LYS C 3 44  ? 24.391  4.426   7.757   1.00 97.23 44  C 1 
ATOM 3023 C CG  . LYS C 3 44  ? 25.321  3.704   6.769   1.00 92.42 44  C 1 
ATOM 3024 C CD  . LYS C 3 44  ? 26.521  3.128   7.522   1.00 88.16 44  C 1 
ATOM 3025 C CE  . LYS C 3 44  ? 27.477  2.440   6.556   1.00 77.98 44  C 1 
ATOM 3026 N NZ  . LYS C 3 44  ? 28.718  1.957   7.225   1.00 69.67 44  C 1 
ATOM 3027 N N   . MET C 3 45  ? 21.958  4.379   5.088   1.00 97.32 45  C 1 
ATOM 3028 C CA  . MET C 3 45  ? 21.093  3.525   4.274   1.00 97.00 45  C 1 
ATOM 3029 C C   . MET C 3 45  ? 21.925  2.697   3.300   1.00 97.28 45  C 1 
ATOM 3030 O O   . MET C 3 45  ? 22.665  3.243   2.488   1.00 95.49 45  C 1 
ATOM 3031 C CB  . MET C 3 45  ? 20.052  4.381   3.550   1.00 95.57 45  C 1 
ATOM 3032 C CG  . MET C 3 45  ? 19.070  3.521   2.742   1.00 92.84 45  C 1 
ATOM 3033 S SD  . MET C 3 45  ? 17.740  4.443   1.892   1.00 88.96 45  C 1 
ATOM 3034 C CE  . MET C 3 45  ? 18.715  5.394   0.704   1.00 79.32 45  C 1 
ATOM 3035 N N   . THR C 3 46  ? 21.765  1.374   3.340   1.00 97.07 46  C 1 
ATOM 3036 C CA  . THR C 3 46  ? 22.423  0.433   2.425   1.00 96.80 46  C 1 
ATOM 3037 C C   . THR C 3 46  ? 21.361  -0.271  1.597   1.00 96.31 46  C 1 
ATOM 3038 O O   . THR C 3 46  ? 20.688  -1.183  2.071   1.00 93.91 46  C 1 
ATOM 3039 C CB  . THR C 3 46  ? 23.301  -0.562  3.189   1.00 95.80 46  C 1 
ATOM 3040 O OG1 . THR C 3 46  ? 24.148  0.112   4.094   1.00 86.37 46  C 1 
ATOM 3041 C CG2 . THR C 3 46  ? 24.197  -1.360  2.246   1.00 85.34 46  C 1 
ATOM 3042 N N   . LEU C 3 47  ? 21.193  0.157   0.344   1.00 94.85 47  C 1 
ATOM 3043 C CA  . LEU C 3 47  ? 20.340  -0.538  -0.619  1.00 94.02 47  C 1 
ATOM 3044 C C   . LEU C 3 47  ? 20.934  -1.914  -0.945  1.00 93.52 47  C 1 
ATOM 3045 O O   . LEU C 3 47  ? 22.140  -2.123  -0.889  1.00 89.62 47  C 1 
ATOM 3046 C CB  . LEU C 3 47  ? 20.195  0.321   -1.884  1.00 92.26 47  C 1 
ATOM 3047 C CG  . LEU C 3 47  ? 19.271  1.534   -1.669  1.00 87.77 47  C 1 
ATOM 3048 C CD1 . LEU C 3 47  ? 19.769  2.753   -2.454  1.00 78.19 47  C 1 
ATOM 3049 C CD2 . LEU C 3 47  ? 17.845  1.237   -2.146  1.00 77.23 47  C 1 
ATOM 3050 N N   . LYS C 3 48  ? 20.082  -2.870  -1.330  1.00 92.14 48  C 1 
ATOM 3051 C CA  . LYS C 3 48  ? 20.538  -4.205  -1.692  1.00 90.74 48  C 1 
ATOM 3052 C C   . LYS C 3 48  ? 21.551  -4.147  -2.845  1.00 90.03 48  C 1 
ATOM 3053 O O   . LYS C 3 48  ? 21.234  -3.649  -3.915  1.00 82.28 48  C 1 
ATOM 3054 C CB  . LYS C 3 48  ? 19.320  -5.084  -2.026  1.00 87.65 48  C 1 
ATOM 3055 C CG  . LYS C 3 48  ? 19.713  -6.558  -2.204  1.00 81.79 48  C 1 
ATOM 3056 C CD  . LYS C 3 48  ? 18.482  -7.439  -2.418  1.00 75.62 48  C 1 
ATOM 3057 C CE  . LYS C 3 48  ? 18.911  -8.903  -2.538  1.00 67.69 48  C 1 
ATOM 3058 N NZ  . LYS C 3 48  ? 17.755  -9.824  -2.638  1.00 60.33 48  C 1 
ATOM 3059 N N   . ASN C 3 49  ? 22.735  -4.728  -2.627  1.00 89.18 49  C 1 
ATOM 3060 C CA  . ASN C 3 49  ? 23.859  -4.757  -3.580  1.00 89.14 49  C 1 
ATOM 3061 C C   . ASN C 3 49  ? 24.352  -3.357  -4.011  1.00 89.61 49  C 1 
ATOM 3062 O O   . ASN C 3 49  ? 24.718  -3.172  -5.173  1.00 85.36 49  C 1 
ATOM 3063 C CB  . ASN C 3 49  ? 23.519  -5.639  -4.800  1.00 86.30 49  C 1 
ATOM 3064 C CG  . ASN C 3 49  ? 23.003  -7.018  -4.451  1.00 80.90 49  C 1 
ATOM 3065 O OD1 . ASN C 3 49  ? 23.408  -7.672  -3.508  1.00 70.22 49  C 1 
ATOM 3066 N ND2 . ASN C 3 49  ? 22.074  -7.520  -5.234  1.00 68.57 49  C 1 
ATOM 3067 N N   . ARG C 3 50  ? 24.300  -2.362  -3.105  1.00 90.40 50  C 1 
ATOM 3068 C CA  . ARG C 3 50  ? 24.822  -1.013  -3.336  1.00 90.71 50  C 1 
ATOM 3069 C C   . ARG C 3 50  ? 25.618  -0.530  -2.135  1.00 92.32 50  C 1 
ATOM 3070 O O   . ARG C 3 50  ? 25.456  -1.048  -1.030  1.00 88.88 50  C 1 
ATOM 3071 C CB  . ARG C 3 50  ? 23.691  -0.035  -3.662  1.00 87.55 50  C 1 
ATOM 3072 C CG  . ARG C 3 50  ? 23.018  -0.372  -5.005  1.00 81.61 50  C 1 
ATOM 3073 C CD  . ARG C 3 50  ? 22.101  0.762   -5.456  1.00 75.99 50  C 1 
ATOM 3074 N NE  . ARG C 3 50  ? 21.591  0.504   -6.816  1.00 69.44 50  C 1 
ATOM 3075 C CZ  . ARG C 3 50  ? 20.937  1.349   -7.589  1.00 63.86 50  C 1 
ATOM 3076 N NH1 . ARG C 3 50  ? 20.601  2.534   -7.169  1.00 58.37 50  C 1 
ATOM 3077 N NH2 . ARG C 3 50  ? 20.637  1.023   -8.806  1.00 55.81 50  C 1 
ATOM 3078 N N   . GLU C 3 51  ? 26.442  0.483   -2.385  1.00 93.55 51  C 1 
ATOM 3079 C CA  . GLU C 3 51  ? 27.200  1.138   -1.333  1.00 94.55 51  C 1 
ATOM 3080 C C   . GLU C 3 51  ? 26.291  1.868   -0.332  1.00 95.55 51  C 1 
ATOM 3081 O O   . GLU C 3 51  ? 25.211  2.346   -0.699  1.00 94.07 51  C 1 
ATOM 3082 C CB  . GLU C 3 51  ? 28.218  2.115   -1.948  1.00 92.60 51  C 1 
ATOM 3083 C CG  . GLU C 3 51  ? 29.358  1.407   -2.711  1.00 82.61 51  C 1 
ATOM 3084 C CD  . GLU C 3 51  ? 30.074  0.369   -1.842  1.00 71.37 51  C 1 
ATOM 3085 O OE1 . GLU C 3 51  ? 30.367  -0.716  -2.389  1.00 65.31 51  C 1 
ATOM 3086 O OE2 . GLU C 3 51  ? 30.232  0.630   -0.632  1.00 65.08 51  C 1 
ATOM 3087 N N   . PRO C 3 52  ? 26.721  1.959   0.938   1.00 95.30 52  C 1 
ATOM 3088 C CA  . PRO C 3 52  ? 26.027  2.737   1.948   1.00 95.91 52  C 1 
ATOM 3089 C C   . PRO C 3 52  ? 25.979  4.223   1.592   1.00 96.11 52  C 1 
ATOM 3090 O O   . PRO C 3 52  ? 26.971  4.813   1.182   1.00 93.70 52  C 1 
ATOM 3091 C CB  . PRO C 3 52  ? 26.795  2.508   3.260   1.00 94.29 52  C 1 
ATOM 3092 C CG  . PRO C 3 52  ? 27.576  1.218   3.009   1.00 90.25 52  C 1 
ATOM 3093 C CD  . PRO C 3 52  ? 27.872  1.284   1.522   1.00 93.92 52  C 1 
ATOM 3094 N N   . VAL C 3 53  ? 24.827  4.855   1.835   1.00 96.62 53  C 1 
ATOM 3095 C CA  . VAL C 3 53  ? 24.620  6.298   1.671   1.00 96.32 53  C 1 
ATOM 3096 C C   . VAL C 3 53  ? 24.303  6.903   3.033   1.00 96.93 53  C 1 
ATOM 3097 O O   . VAL C 3 53  ? 23.499  6.357   3.784   1.00 95.40 53  C 1 
ATOM 3098 C CB  . VAL C 3 53  ? 23.513  6.600   0.647   1.00 94.38 53  C 1 
ATOM 3099 C CG1 . VAL C 3 53  ? 23.386  8.100   0.385   1.00 84.64 53  C 1 
ATOM 3100 C CG2 . VAL C 3 53  ? 23.800  5.920   -0.699  1.00 84.32 53  C 1 
ATOM 3101 N N   . GLN C 3 54  ? 24.934  8.036   3.352   1.00 96.75 54  C 1 
ATOM 3102 C CA  . GLN C 3 54  ? 24.632  8.803   4.555   1.00 96.85 54  C 1 
ATOM 3103 C C   . GLN C 3 54  ? 23.505  9.800   4.279   1.00 96.65 54  C 1 
ATOM 3104 O O   . GLN C 3 54  ? 23.515  10.484  3.254   1.00 94.22 54  C 1 
ATOM 3105 C CB  . GLN C 3 54  ? 25.890  9.529   5.056   1.00 95.85 54  C 1 
ATOM 3106 C CG  . GLN C 3 54  ? 27.022  8.573   5.487   1.00 87.55 54  C 1 
ATOM 3107 C CD  . GLN C 3 54  ? 26.706  7.751   6.739   1.00 84.24 54  C 1 
ATOM 3108 O OE1 . GLN C 3 54  ? 25.666  7.842   7.359   1.00 75.04 54  C 1 
ATOM 3109 N NE2 . GLN C 3 54  ? 27.618  6.903   7.165   1.00 71.62 54  C 1 
ATOM 3110 N N   . LEU C 3 55  ? 22.539  9.884   5.190   1.00 96.85 55  C 1 
ATOM 3111 C CA  . LEU C 3 55  ? 21.403  10.795  5.126   1.00 96.67 55  C 1 
ATOM 3112 C C   . LEU C 3 55  ? 21.216  11.458  6.489   1.00 96.78 55  C 1 
ATOM 3113 O O   . LEU C 3 55  ? 21.344  10.806  7.523   1.00 94.76 55  C 1 
ATOM 3114 C CB  . LEU C 3 55  ? 20.130  10.024  4.728   1.00 95.70 55  C 1 
ATOM 3115 C CG  . LEU C 3 55  ? 20.195  9.235   3.395   1.00 94.71 55  C 1 
ATOM 3116 C CD1 . LEU C 3 55  ? 18.939  8.386   3.240   1.00 90.31 55  C 1 
ATOM 3117 C CD2 . LEU C 3 55  ? 20.299  10.164  2.194   1.00 89.72 55  C 1 
ATOM 3118 N N   . GLU C 3 56  ? 20.853  12.739  6.502   1.00 96.74 56  C 1 
ATOM 3119 C CA  . GLU C 3 56  ? 20.568  13.444  7.754   1.00 96.43 56  C 1 
ATOM 3120 C C   . GLU C 3 56  ? 19.270  12.947  8.399   1.00 96.64 56  C 1 
ATOM 3121 O O   . GLU C 3 56  ? 19.207  12.645  9.587   1.00 94.69 56  C 1 
ATOM 3122 C CB  . GLU C 3 56  ? 20.492  14.946  7.453   1.00 95.04 56  C 1 
ATOM 3123 C CG  . GLU C 3 56  ? 20.430  15.785  8.733   1.00 82.38 56  C 1 
ATOM 3124 C CD  . GLU C 3 56  ? 20.145  17.258  8.467   1.00 72.20 56  C 1 
ATOM 3125 O OE1 . GLU C 3 56  ? 19.845  17.956  9.459   1.00 65.40 56  C 1 
ATOM 3126 O OE2 . GLU C 3 56  ? 20.187  17.666  7.289   1.00 63.45 56  C 1 
ATOM 3127 N N   . THR C 3 57  ? 18.222  12.821  7.579   1.00 96.46 57  C 1 
ATOM 3128 C CA  . THR C 3 57  ? 16.909  12.337  8.007   1.00 96.28 57  C 1 
ATOM 3129 C C   . THR C 3 57  ? 16.347  11.326  7.021   1.00 96.41 57  C 1 
ATOM 3130 O O   . THR C 3 57  ? 16.614  11.380  5.821   1.00 94.47 57  C 1 
ATOM 3131 C CB  . THR C 3 57  ? 15.906  13.484  8.203   1.00 94.18 57  C 1 
ATOM 3132 O OG1 . THR C 3 57  ? 15.630  14.135  6.985   1.00 84.36 57  C 1 
ATOM 3133 C CG2 . THR C 3 57  ? 16.377  14.544  9.196   1.00 82.30 57  C 1 
ATOM 3134 N N   . LEU C 3 58  ? 15.535  10.394  7.522   1.00 97.36 58  C 1 
ATOM 3135 C CA  . LEU C 3 58  ? 14.798  9.448   6.695   1.00 97.62 58  C 1 
ATOM 3136 C C   . LEU C 3 58  ? 13.453  9.128   7.342   1.00 97.70 58  C 1 
ATOM 3137 O O   . LEU C 3 58  ? 13.387  8.796   8.522   1.00 96.80 58  C 1 
ATOM 3138 C CB  . LEU C 3 58  ? 15.658  8.189   6.496   1.00 97.32 58  C 1 
ATOM 3139 C CG  . LEU C 3 58  ? 15.041  7.141   5.537   1.00 96.89 58  C 1 
ATOM 3140 C CD1 . LEU C 3 58  ? 15.058  7.615   4.093   1.00 93.53 58  C 1 
ATOM 3141 C CD2 . LEU C 3 58  ? 15.838  5.844   5.611   1.00 93.31 58  C 1 
ATOM 3142 N N   . SER C 3 59  ? 12.381  9.196   6.558   1.00 97.48 59  C 1 
ATOM 3143 C CA  . SER C 3 59  ? 11.048  8.749   6.959   1.00 97.33 59  C 1 
ATOM 3144 C C   . SER C 3 59  ? 10.682  7.492   6.186   1.00 97.57 59  C 1 
ATOM 3145 O O   . SER C 3 59  ? 10.674  7.508   4.962   1.00 95.94 59  C 1 
ATOM 3146 C CB  . SER C 3 59  ? 10.020  9.856   6.724   1.00 96.39 59  C 1 
ATOM 3147 O OG  . SER C 3 59  ? 10.293  10.955  7.570   1.00 85.52 59  C 1 
ATOM 3148 N N   . ILE C 3 60  ? 10.373  6.396   6.881   1.00 97.86 60  C 1 
ATOM 3149 C CA  . ILE C 3 60  ? 10.023  5.102   6.281   1.00 97.97 60  C 1 
ATOM 3150 C C   . ILE C 3 60  ? 8.538   4.837   6.503   1.00 97.85 60  C 1 
ATOM 3151 O O   . ILE C 3 60  ? 8.046   4.926   7.628   1.00 96.94 60  C 1 
ATOM 3152 C CB  . ILE C 3 60  ? 10.890  3.967   6.857   1.00 97.70 60  C 1 
ATOM 3153 C CG1 . ILE C 3 60  ? 12.402  4.268   6.714   1.00 95.62 60  C 1 
ATOM 3154 C CG2 . ILE C 3 60  ? 10.544  2.641   6.156   1.00 95.52 60  C 1 
ATOM 3155 C CD1 . ILE C 3 60  ? 13.299  3.262   7.430   1.00 91.97 60  C 1 
ATOM 3156 N N   . ARG C 3 61  ? 7.824   4.469   5.452   1.00 97.81 61  C 1 
ATOM 3157 C CA  . ARG C 3 61  ? 6.429   4.046   5.570   1.00 97.85 61  C 1 
ATOM 3158 C C   . ARG C 3 61  ? 6.352   2.658   6.196   1.00 97.60 61  C 1 
ATOM 3159 O O   . ARG C 3 61  ? 6.974   1.722   5.698   1.00 96.06 61  C 1 
ATOM 3160 C CB  . ARG C 3 61  ? 5.737   4.129   4.203   1.00 97.36 61  C 1 
ATOM 3161 C CG  . ARG C 3 61  ? 4.214   3.959   4.329   1.00 96.14 61  C 1 
ATOM 3162 C CD  . ARG C 3 61  ? 3.532   4.252   2.989   1.00 94.42 61  C 1 
ATOM 3163 N NE  . ARG C 3 61  ? 2.052   4.130   3.061   1.00 91.84 61  C 1 
ATOM 3164 C CZ  . ARG C 3 61  ? 1.318   3.151   2.561   1.00 92.00 61  C 1 
ATOM 3165 N NH1 . ARG C 3 61  ? 1.836   2.087   2.041   1.00 84.35 61  C 1 
ATOM 3166 N NH2 . ARG C 3 61  ? 0.021   3.225   2.570   1.00 86.86 61  C 1 
ATOM 3167 N N   . GLY C 3 62  ? 5.555   2.503   7.245   1.00 97.20 62  C 1 
ATOM 3168 C CA  . GLY C 3 62  ? 5.565   1.328   8.110   1.00 97.18 62  C 1 
ATOM 3169 C C   . GLY C 3 62  ? 5.322   -0.017  7.419   1.00 97.22 62  C 1 
ATOM 3170 O O   . GLY C 3 62  ? 5.918   -1.017  7.808   1.00 95.56 62  C 1 
ATOM 3171 N N   . ASN C 3 63  ? 4.496   -0.076  6.365   1.00 97.64 63  C 1 
ATOM 3172 C CA  . ASN C 3 63  ? 4.233   -1.325  5.630   1.00 97.49 63  C 1 
ATOM 3173 C C   . ASN C 3 63  ? 5.460   -1.888  4.901   1.00 97.42 63  C 1 
ATOM 3174 O O   . ASN C 3 63  ? 5.445   -3.051  4.526   1.00 94.98 63  C 1 
ATOM 3175 C CB  . ASN C 3 63  ? 3.066   -1.120  4.644   1.00 96.05 63  C 1 
ATOM 3176 C CG  . ASN C 3 63  ? 3.447   -0.231  3.474   1.00 93.26 63  C 1 
ATOM 3177 O OD1 . ASN C 3 63  ? 4.087   0.781   3.637   1.00 80.56 63  C 1 
ATOM 3178 N ND2 . ASN C 3 63  ? 3.075   -0.595  2.262   1.00 84.61 63  C 1 
ATOM 3179 N N   . ASN C 3 64  ? 6.528   -1.110  4.694   1.00 97.70 64  C 1 
ATOM 3180 C CA  . ASN C 3 64  ? 7.750   -1.550  4.041   1.00 97.64 64  C 1 
ATOM 3181 C C   . ASN C 3 64  ? 8.774   -2.150  5.013   1.00 97.71 64  C 1 
ATOM 3182 O O   . ASN C 3 64  ? 9.761   -2.727  4.572   1.00 95.36 64  C 1 
ATOM 3183 C CB  . ASN C 3 64  ? 8.351   -0.379  3.250   1.00 96.86 64  C 1 
ATOM 3184 C CG  . ASN C 3 64  ? 7.409   0.096   2.164   1.00 95.10 64  C 1 
ATOM 3185 O OD1 . ASN C 3 64  ? 7.079   -0.617  1.239   1.00 84.76 64  C 1 
ATOM 3186 N ND2 . ASN C 3 64  ? 6.911   1.308   2.281   1.00 84.40 64  C 1 
ATOM 3187 N N   . ILE C 3 65  ? 8.543   -2.028  6.315   1.00 97.82 65  C 1 
ATOM 3188 C CA  . ILE C 3 65  ? 9.436   -2.564  7.341   1.00 97.96 65  C 1 
ATOM 3189 C C   . ILE C 3 65  ? 9.230   -4.076  7.451   1.00 97.80 65  C 1 
ATOM 3190 O O   . ILE C 3 65  ? 8.092   -4.548  7.497   1.00 96.67 65  C 1 
ATOM 3191 C CB  . ILE C 3 65  ? 9.222   -1.825  8.676   1.00 97.59 65  C 1 
ATOM 3192 C CG1 . ILE C 3 65  ? 9.520   -0.306  8.494   1.00 96.20 65  C 1 
ATOM 3193 C CG2 . ILE C 3 65  ? 10.102  -2.425  9.782   1.00 96.16 65  C 1 
ATOM 3194 C CD1 . ILE C 3 65  ? 9.188   0.562   9.700   1.00 93.06 65  C 1 
ATOM 3195 N N   . ARG C 3 66  ? 10.325  -4.845  7.490   1.00 97.92 66  C 1 
ATOM 3196 C CA  . ARG C 3 66  ? 10.306  -6.271  7.815   1.00 97.61 66  C 1 
ATOM 3197 C C   . ARG C 3 66  ? 10.548  -6.466  9.308   1.00 97.47 66  C 1 
ATOM 3198 O O   . ARG C 3 66  ? 9.695   -7.057  9.964   1.00 96.28 66  C 1 
ATOM 3199 C CB  . ARG C 3 66  ? 11.334  -7.019  6.944   1.00 96.53 66  C 1 
ATOM 3200 C CG  . ARG C 3 66  ? 11.264  -8.527  7.208   1.00 90.25 66  C 1 
ATOM 3201 C CD  . ARG C 3 66  ? 12.205  -9.292  6.279   1.00 87.50 66  C 1 
ATOM 3202 N NE  . ARG C 3 66  ? 11.731  -9.277  4.879   1.00 83.47 66  C 1 
ATOM 3203 C CZ  . ARG C 3 66  ? 12.450  -9.054  3.800   1.00 78.68 66  C 1 
ATOM 3204 N NH1 . ARG C 3 66  ? 13.729  -8.774  3.839   1.00 68.39 66  C 1 
ATOM 3205 N NH2 . ARG C 3 66  ? 11.893  -9.108  2.629   1.00 74.00 66  C 1 
ATOM 3206 N N   . TYR C 3 67  ? 11.643  -5.961  9.824   1.00 97.59 67  C 1 
ATOM 3207 C CA  . TYR C 3 67  ? 11.926  -5.983  11.251  1.00 97.77 67  C 1 
ATOM 3208 C C   . TYR C 3 67  ? 12.879  -4.852  11.664  1.00 97.92 67  C 1 
ATOM 3209 O O   . TYR C 3 67  ? 13.571  -4.259  10.838  1.00 96.98 67  C 1 
ATOM 3210 C CB  . TYR C 3 67  ? 12.480  -7.352  11.662  1.00 97.26 67  C 1 
ATOM 3211 C CG  . TYR C 3 67  ? 13.729  -7.802  10.922  1.00 97.28 67  C 1 
ATOM 3212 C CD1 . TYR C 3 67  ? 13.660  -8.865  10.001  1.00 93.69 67  C 1 
ATOM 3213 C CD2 . TYR C 3 67  ? 14.970  -7.206  11.181  1.00 93.10 67  C 1 
ATOM 3214 C CE1 . TYR C 3 67  ? 14.810  -9.320  9.349   1.00 92.57 67  C 1 
ATOM 3215 C CE2 . TYR C 3 67  ? 16.135  -7.646  10.527  1.00 92.49 67  C 1 
ATOM 3216 C CZ  . TYR C 3 67  ? 16.048  -8.713  9.613   1.00 94.12 67  C 1 
ATOM 3217 O OH  . TYR C 3 67  ? 17.177  -9.154  8.985   1.00 91.80 67  C 1 
ATOM 3218 N N   . PHE C 3 68  ? 12.915  -4.591  12.960  1.00 97.65 68  C 1 
ATOM 3219 C CA  . PHE C 3 68  ? 13.901  -3.752  13.620  1.00 97.81 68  C 1 
ATOM 3220 C C   . PHE C 3 68  ? 14.879  -4.654  14.375  1.00 97.72 68  C 1 
ATOM 3221 O O   . PHE C 3 68  ? 14.442  -5.553  15.077  1.00 96.46 68  C 1 
ATOM 3222 C CB  . PHE C 3 68  ? 13.225  -2.799  14.612  1.00 97.58 68  C 1 
ATOM 3223 C CG  . PHE C 3 68  ? 12.213  -1.836  14.036  1.00 97.54 68  C 1 
ATOM 3224 C CD1 . PHE C 3 68  ? 12.502  -0.459  13.990  1.00 93.81 68  C 1 
ATOM 3225 C CD2 . PHE C 3 68  ? 10.963  -2.276  13.575  1.00 93.64 68  C 1 
ATOM 3226 C CE1 . PHE C 3 68  ? 11.560  0.467   13.497  1.00 92.76 68  C 1 
ATOM 3227 C CE2 . PHE C 3 68  ? 10.023  -1.366  13.070  1.00 92.64 68  C 1 
ATOM 3228 C CZ  . PHE C 3 68  ? 10.321  0.008   13.031  1.00 94.58 68  C 1 
ATOM 3229 N N   . ILE C 3 69  ? 16.174  -4.389  14.257  1.00 97.88 69  C 1 
ATOM 3230 C CA  . ILE C 3 69  ? 17.195  -4.875  15.183  1.00 97.80 69  C 1 
ATOM 3231 C C   . ILE C 3 69  ? 17.338  -3.813  16.264  1.00 97.85 69  C 1 
ATOM 3232 O O   . ILE C 3 69  ? 17.625  -2.657  15.957  1.00 96.81 69  C 1 
ATOM 3233 C CB  . ILE C 3 69  ? 18.522  -5.165  14.465  1.00 97.39 69  C 1 
ATOM 3234 C CG1 . ILE C 3 69  ? 18.317  -6.180  13.305  1.00 95.52 69  C 1 
ATOM 3235 C CG2 . ILE C 3 69  ? 19.555  -5.679  15.480  1.00 95.77 69  C 1 
ATOM 3236 C CD1 . ILE C 3 69  ? 19.560  -6.402  12.447  1.00 89.14 69  C 1 
ATOM 3237 N N   . LEU C 3 70  ? 17.075  -4.204  17.507  1.00 97.13 70  C 1 
ATOM 3238 C CA  . LEU C 3 70  ? 17.061  -3.321  18.661  1.00 97.00 70  C 1 
ATOM 3239 C C   . LEU C 3 70  ? 18.433  -3.335  19.348  1.00 96.87 70  C 1 
ATOM 3240 O O   . LEU C 3 70  ? 19.171  -4.306  19.195  1.00 95.21 70  C 1 
ATOM 3241 C CB  . LEU C 3 70  ? 15.931  -3.768  19.620  1.00 96.32 70  C 1 
ATOM 3242 C CG  . LEU C 3 70  ? 14.530  -3.835  18.986  1.00 95.87 70  C 1 
ATOM 3243 C CD1 . LEU C 3 70  ? 13.514  -4.374  19.998  1.00 93.57 70  C 1 
ATOM 3244 C CD2 . LEU C 3 70  ? 14.039  -2.463  18.510  1.00 92.92 70  C 1 
ATOM 3245 N N   . PRO C 3 71  ? 18.766  -2.286  20.124  1.00 96.77 71  C 1 
ATOM 3246 C CA  . PRO C 3 71  ? 19.976  -2.291  20.934  1.00 96.18 71  C 1 
ATOM 3247 C C   . PRO C 3 71  ? 19.965  -3.415  21.967  1.00 95.86 71  C 1 
ATOM 3248 O O   . PRO C 3 71  ? 18.941  -3.692  22.594  1.00 93.12 71  C 1 
ATOM 3249 C CB  . PRO C 3 71  ? 20.031  -0.918  21.618  1.00 94.75 71  C 1 
ATOM 3250 C CG  . PRO C 3 71  ? 19.126  -0.041  20.768  1.00 92.17 71  C 1 
ATOM 3251 C CD  . PRO C 3 71  ? 18.073  -1.015  20.252  1.00 95.63 71  C 1 
ATOM 3252 N N   . ASP C 3 72  ? 21.119  -4.016  22.202  1.00 95.53 72  C 1 
ATOM 3253 C CA  . ASP C 3 72  ? 21.279  -5.108  23.170  1.00 94.89 72  C 1 
ATOM 3254 C C   . ASP C 3 72  ? 20.981  -4.655  24.601  1.00 94.62 72  C 1 
ATOM 3255 O O   . ASP C 3 72  ? 20.436  -5.413  25.404  1.00 89.84 72  C 1 
ATOM 3256 C CB  . ASP C 3 72  ? 22.716  -5.660  23.084  1.00 92.31 72  C 1 
ATOM 3257 C CG  . ASP C 3 72  ? 23.073  -6.262  21.724  1.00 81.13 72  C 1 
ATOM 3258 O OD1 . ASP C 3 72  ? 22.197  -6.311  20.838  1.00 72.24 72  C 1 
ATOM 3259 O OD2 . ASP C 3 72  ? 24.231  -6.693  21.568  1.00 72.57 72  C 1 
ATOM 3260 N N   . SER C 3 73  ? 21.262  -3.382  24.903  1.00 94.66 73  C 1 
ATOM 3261 C CA  . SER C 3 73  ? 20.995  -2.746  26.193  1.00 94.27 73  C 1 
ATOM 3262 C C   . SER C 3 73  ? 19.528  -2.423  26.448  1.00 94.45 73  C 1 
ATOM 3263 O O   . SER C 3 73  ? 19.172  -2.061  27.566  1.00 90.22 73  C 1 
ATOM 3264 C CB  . SER C 3 73  ? 21.820  -1.462  26.294  1.00 92.41 73  C 1 
ATOM 3265 O OG  . SER C 3 73  ? 21.499  -0.598  25.214  1.00 83.47 73  C 1 
ATOM 3266 N N   . LEU C 3 74  ? 18.641  -2.528  25.446  1.00 93.62 74  C 1 
ATOM 3267 C CA  . LEU C 3 74  ? 17.251  -2.104  25.574  1.00 93.75 74  C 1 
ATOM 3268 C C   . LEU C 3 74  ? 16.497  -2.932  26.634  1.00 93.77 74  C 1 
ATOM 3269 O O   . LEU C 3 74  ? 16.380  -4.154  26.479  1.00 90.08 74  C 1 
ATOM 3270 C CB  . LEU C 3 74  ? 16.569  -2.176  24.204  1.00 92.10 74  C 1 
ATOM 3271 C CG  . LEU C 3 74  ? 15.200  -1.470  24.174  1.00 91.66 74  C 1 
ATOM 3272 C CD1 . LEU C 3 74  ? 15.355  0.045   24.209  1.00 86.12 74  C 1 
ATOM 3273 C CD2 . LEU C 3 74  ? 14.459  -1.839  22.896  1.00 85.29 74  C 1 
ATOM 3274 N N   . PRO C 3 75  ? 15.911  -2.308  27.668  1.00 93.07 75  C 1 
ATOM 3275 C CA  . PRO C 3 75  ? 15.209  -3.027  28.722  1.00 92.75 75  C 1 
ATOM 3276 C C   . PRO C 3 75  ? 13.799  -3.428  28.251  1.00 92.88 75  C 1 
ATOM 3277 O O   . PRO C 3 75  ? 12.825  -2.705  28.452  1.00 88.94 75  C 1 
ATOM 3278 C CB  . PRO C 3 75  ? 15.221  -2.077  29.919  1.00 90.92 75  C 1 
ATOM 3279 C CG  . PRO C 3 75  ? 15.180  -0.689  29.268  1.00 89.07 75  C 1 
ATOM 3280 C CD  . PRO C 3 75  ? 16.000  -0.883  27.996  1.00 92.01 75  C 1 
ATOM 3281 N N   . LEU C 3 76  ? 13.688  -4.580  27.620  1.00 93.05 76  C 1 
ATOM 3282 C CA  . LEU C 3 76  ? 12.424  -5.036  27.043  1.00 92.78 76  C 1 
ATOM 3283 C C   . LEU C 3 76  ? 11.311  -5.174  28.084  1.00 92.23 76  C 1 
ATOM 3284 O O   . LEU C 3 76  ? 10.195  -4.718  27.832  1.00 88.13 76  C 1 
ATOM 3285 C CB  . LEU C 3 76  ? 12.622  -6.372  26.309  1.00 90.60 76  C 1 
ATOM 3286 C CG  . LEU C 3 76  ? 13.510  -6.293  25.056  1.00 90.33 76  C 1 
ATOM 3287 C CD1 . LEU C 3 76  ? 13.602  -7.685  24.414  1.00 86.02 76  C 1 
ATOM 3288 C CD2 . LEU C 3 76  ? 12.958  -5.338  23.996  1.00 85.57 76  C 1 
ATOM 3289 N N   . ASP C 3 77  ? 11.602  -5.725  29.240  1.00 91.64 77  C 1 
ATOM 3290 C CA  . ASP C 3 77  ? 10.604  -5.964  30.284  1.00 91.44 77  C 1 
ATOM 3291 C C   . ASP C 3 77  ? 9.906   -4.673  30.716  1.00 91.82 77  C 1 
ATOM 3292 O O   . ASP C 3 77  ? 8.688   -4.572  30.662  1.00 87.16 77  C 1 
ATOM 3293 C CB  . ASP C 3 77  ? 11.270  -6.669  31.476  1.00 88.83 77  C 1 
ATOM 3294 C CG  . ASP C 3 77  ? 11.691  -8.073  31.068  1.00 82.87 77  C 1 
ATOM 3295 O OD1 . ASP C 3 77  ? 10.795  -8.887  30.791  1.00 73.39 77  C 1 
ATOM 3296 O OD2 . ASP C 3 77  ? 12.898  -8.337  30.915  1.00 73.14 77  C 1 
ATOM 3297 N N   . THR C 3 78  ? 10.662  -3.629  31.022  1.00 92.76 78  C 1 
ATOM 3298 C CA  . THR C 3 78  ? 10.107  -2.333  31.450  1.00 92.70 78  C 1 
ATOM 3299 C C   . THR C 3 78  ? 9.310   -1.644  30.342  1.00 92.68 78  C 1 
ATOM 3300 O O   . THR C 3 78  ? 8.292   -1.000  30.602  1.00 88.11 78  C 1 
ATOM 3301 C CB  . THR C 3 78  ? 11.213  -1.382  31.916  1.00 90.92 78  C 1 
ATOM 3302 O OG1 . THR C 3 78  ? 12.170  -1.192  30.908  1.00 78.76 78  C 1 
ATOM 3303 C CG2 . THR C 3 78  ? 11.948  -1.907  33.149  1.00 76.11 78  C 1 
ATOM 3304 N N   . LEU C 3 79  ? 9.729   -1.784  29.083  1.00 92.01 79  C 1 
ATOM 3305 C CA  . LEU C 3 79  ? 9.049   -1.157  27.949  1.00 91.72 79  C 1 
ATOM 3306 C C   . LEU C 3 79  ? 7.759   -1.898  27.557  1.00 91.46 79  C 1 
ATOM 3307 O O   . LEU C 3 79  ? 6.853   -1.274  26.997  1.00 86.89 79  C 1 
ATOM 3308 C CB  . LEU C 3 79  ? 10.017  -1.066  26.769  1.00 90.85 79  C 1 
ATOM 3309 C CG  . LEU C 3 79  ? 11.176  -0.077  26.984  1.00 90.07 79  C 1 
ATOM 3310 C CD1 . LEU C 3 79  ? 12.141  -0.179  25.814  1.00 84.47 79  C 1 
ATOM 3311 C CD2 . LEU C 3 79  ? 10.695  1.372   27.070  1.00 83.56 79  C 1 
ATOM 3312 N N   . LEU C 3 80  ? 7.662   -3.193  27.843  1.00 91.34 80  C 1 
ATOM 3313 C CA  . LEU C 3 80  ? 6.516   -4.024  27.500  1.00 89.44 80  C 1 
ATOM 3314 C C   . LEU C 3 80  ? 5.380   -3.952  28.534  1.00 87.69 80  C 1 
ATOM 3315 O O   . LEU C 3 80  ? 4.224   -4.008  28.133  1.00 80.19 80  C 1 
ATOM 3316 C CB  . LEU C 3 80  ? 6.985   -5.470  27.272  1.00 87.30 80  C 1 
ATOM 3317 C CG  . LEU C 3 80  ? 7.769   -5.659  25.959  1.00 88.56 80  C 1 
ATOM 3318 C CD1 . LEU C 3 80  ? 8.389   -7.062  25.926  1.00 82.88 80  C 1 
ATOM 3319 C CD2 . LEU C 3 80  ? 6.888   -5.502  24.720  1.00 82.31 80  C 1 
ATOM 3320 N N   . VAL C 3 81  ? 5.673   -3.728  29.808  1.00 86.80 81  C 1 
ATOM 3321 C CA  . VAL C 3 81  ? 4.665   -3.651  30.891  1.00 84.15 81  C 1 
ATOM 3322 C C   . VAL C 3 81  ? 3.540   -2.659  30.570  1.00 81.02 81  C 1 
ATOM 3323 O O   . VAL C 3 81  ? 2.367   -3.000  30.590  1.00 69.50 81  C 1 
ATOM 3324 C CB  . VAL C 3 81  ? 5.337   -3.286  32.228  1.00 79.52 81  C 1 
ATOM 3325 C CG1 . VAL C 3 81  ? 4.314   -3.001  33.339  1.00 71.01 81  C 1 
ATOM 3326 C CG2 . VAL C 3 81  ? 6.221   -4.426  32.723  1.00 73.47 81  C 1 
ATOM 3327 N N   . ASP C 3 82  ? 3.875   -1.427  30.197  1.00 73.19 82  C 1 
ATOM 3328 C CA  . ASP C 3 82  ? 2.877   -0.383  29.923  1.00 69.62 82  C 1 
ATOM 3329 C C   . ASP C 3 82  ? 2.146   -0.519  28.580  1.00 69.80 82  C 1 
ATOM 3330 O O   . ASP C 3 82  ? 1.360   0.352   28.188  1.00 61.75 82  C 1 
ATOM 3331 C CB  . ASP C 3 82  ? 3.543   0.987   29.930  1.00 60.44 82  C 1 
ATOM 3332 C CG  . ASP C 3 82  ? 3.933   1.539   31.287  1.00 54.68 82  C 1 
ATOM 3333 O OD1 . ASP C 3 82  ? 3.357   1.119   32.315  1.00 48.61 82  C 1 
ATOM 3334 O OD2 . ASP C 3 82  ? 4.725   2.503   31.223  1.00 47.78 82  C 1 
ATOM 3335 N N   . VAL C 3 83  ? 2.469   -1.522  27.792  1.00 69.54 83  C 1 
ATOM 3336 C CA  . VAL C 3 83  ? 1.816   -1.745  26.494  1.00 66.28 83  C 1 
ATOM 3337 C C   . VAL C 3 83  ? 0.464   -2.426  26.673  1.00 69.14 83  C 1 
ATOM 3338 O O   . VAL C 3 83  ? -0.418  -2.265  25.817  1.00 61.35 83  C 1 
ATOM 3339 C CB  . VAL C 3 83  ? 2.711   -2.520  25.521  1.00 57.31 83  C 1 
ATOM 3340 C CG1 . VAL C 3 83  ? 2.070   -2.664  24.138  1.00 54.04 83  C 1 
ATOM 3341 C CG2 . VAL C 3 83  ? 4.047   -1.805  25.299  1.00 56.53 83  C 1 
ATOM 3342 N N   . GLU C 3 84  ? 0.275   -3.133  27.778  1.00 63.83 84  C 1 
ATOM 3343 C CA  . GLU C 3 84  ? -1.048  -3.578  28.167  1.00 62.30 84  C 1 
ATOM 3344 C C   . GLU C 3 84  ? -1.952  -2.354  28.324  1.00 62.35 84  C 1 
ATOM 3345 O O   . GLU C 3 84  ? -1.563  -1.355  28.929  1.00 54.75 84  C 1 
ATOM 3346 C CB  . GLU C 3 84  ? -1.023  -4.434  29.427  1.00 54.35 84  C 1 
ATOM 3347 C CG  . GLU C 3 84  ? -0.286  -5.754  29.142  1.00 48.70 84  C 1 
ATOM 3348 C CD  . GLU C 3 84  ? -0.555  -6.832  30.188  1.00 43.51 84  C 1 
ATOM 3349 O OE1 . GLU C 3 84  ? -0.279  -8.003  29.845  1.00 39.80 84  C 1 
ATOM 3350 O OE2 . GLU C 3 84  ? -1.044  -6.482  31.278  1.00 39.32 84  C 1 
ATOM 3351 N N   . PRO C 3 85  ? -3.142  -2.357  27.695  1.00 49.24 85  C 1 
ATOM 3352 C CA  . PRO C 3 85  ? -4.069  -1.268  27.878  1.00 47.87 85  C 1 
ATOM 3353 C C   . PRO C 3 85  ? -4.415  -1.215  29.365  1.00 48.99 85  C 1 
ATOM 3354 O O   . PRO C 3 85  ? -5.113  -2.093  29.850  1.00 46.36 85  C 1 
ATOM 3355 C CB  . PRO C 3 85  ? -5.262  -1.586  26.969  1.00 42.63 85  C 1 
ATOM 3356 C CG  . PRO C 3 85  ? -5.204  -3.107  26.806  1.00 42.40 85  C 1 
ATOM 3357 C CD  . PRO C 3 85  ? -3.720  -3.432  26.926  1.00 43.56 85  C 1 
ATOM 3358 N N   . LYS C 3 86  ? -3.943  -0.187  30.059  1.00 46.11 86  C 1 
ATOM 3359 C CA  . LYS C 3 86  ? -4.443  0.105   31.398  1.00 45.37 86  C 1 
ATOM 3360 C C   . LYS C 3 86  ? -5.953  0.186   31.261  1.00 44.86 86  C 1 
ATOM 3361 O O   . LYS C 3 86  ? -6.457  1.093   30.598  1.00 41.88 86  C 1 
ATOM 3362 C CB  . LYS C 3 86  ? -3.854  1.413   31.974  1.00 40.47 86  C 1 
ATOM 3363 C CG  . LYS C 3 86  ? -2.438  1.189   32.530  1.00 36.75 86  C 1 
ATOM 3364 C CD  . LYS C 3 86  ? -1.854  2.435   33.213  1.00 34.44 86  C 1 
ATOM 3365 C CE  . LYS C 3 86  ? -0.473  2.067   33.772  1.00 29.27 86  C 1 
ATOM 3366 N NZ  . LYS C 3 86  ? 0.277   3.192   34.380  1.00 27.48 86  C 1 
ATOM 3367 N N   . VAL C 3 87  ? -6.659  -0.783  31.827  1.00 39.28 87  C 1 
ATOM 3368 C CA  . VAL C 3 87  ? -8.096  -0.713  32.002  1.00 38.01 87  C 1 
ATOM 3369 C C   . VAL C 3 87  ? -8.328  0.636   32.661  1.00 38.71 87  C 1 
ATOM 3370 O O   . VAL C 3 87  ? -7.773  0.905   33.725  1.00 36.21 87  C 1 
ATOM 3371 C CB  . VAL C 3 87  ? -8.631  -1.869  32.864  1.00 33.34 87  C 1 
ATOM 3372 C CG1 . VAL C 3 87  ? -10.157 -1.772  33.018  1.00 28.97 87  C 1 
ATOM 3373 C CG2 . VAL C 3 87  ? -8.315  -3.227  32.210  1.00 31.04 87  C 1 
ATOM 3374 N N   . LYS C 3 88  ? -9.037  1.550   31.971  1.00 40.31 88  C 1 
ATOM 3375 C CA  . LYS C 3 88  ? -9.401  2.809   32.604  1.00 40.35 88  C 1 
ATOM 3376 C C   . LYS C 3 88  ? -10.208 2.406   33.826  1.00 40.07 88  C 1 
ATOM 3377 O O   . LYS C 3 88  ? -11.350 1.985   33.654  1.00 36.95 88  C 1 
ATOM 3378 C CB  . LYS C 3 88  ? -10.236 3.708   31.685  1.00 36.40 88  C 1 
ATOM 3379 C CG  . LYS C 3 88  ? -9.387  4.599   30.762  1.00 34.34 88  C 1 
ATOM 3380 C CD  . LYS C 3 88  ? -10.316 5.513   29.964  1.00 31.50 88  C 1 
ATOM 3381 C CE  . LYS C 3 88  ? -9.529  6.506   29.108  1.00 27.65 88  C 1 
ATOM 3382 N NZ  . LYS C 3 88  ? -10.438 7.408   28.342  1.00 25.29 88  C 1 
ATOM 3383 N N   . SER C 3 89  ? -9.637  2.506   34.996  1.00 41.22 89  C 1 
ATOM 3384 C CA  . SER C 3 89  ? -10.409 2.381   36.220  1.00 39.25 89  C 1 
ATOM 3385 C C   . SER C 3 89  ? -11.580 3.341   36.053  1.00 38.75 89  C 1 
ATOM 3386 O O   . SER C 3 89  ? -11.375 4.510   35.709  1.00 35.56 89  C 1 
ATOM 3387 C CB  . SER C 3 89  ? -9.568  2.688   37.464  1.00 34.50 89  C 1 
ATOM 3388 O OG  . SER C 3 89  ? -9.087  4.016   37.465  1.00 32.89 89  C 1 
ATOM 3389 N N   . LYS C 3 90  ? -12.800 2.819   36.170  1.00 39.50 90  C 1 
ATOM 3390 C CA  . LYS C 3 90  ? -13.970 3.680   36.228  1.00 39.01 90  C 1 
ATOM 3391 C C   . LYS C 3 90  ? -13.667 4.664   37.349  1.00 37.27 90  C 1 
ATOM 3392 O O   . LYS C 3 90  ? -13.656 4.268   38.511  1.00 34.59 90  C 1 
ATOM 3393 C CB  . LYS C 3 90  ? -15.250 2.877   36.523  1.00 35.11 90  C 1 
ATOM 3394 C CG  . LYS C 3 90  ? -15.874 2.218   35.270  1.00 34.43 90  C 1 
ATOM 3395 C CD  . LYS C 3 90  ? -17.144 1.447   35.638  1.00 31.96 90  C 1 
ATOM 3396 C CE  . LYS C 3 90  ? -17.816 0.846   34.401  1.00 28.03 90  C 1 
ATOM 3397 N NZ  . LYS C 3 90  ? -18.993 -0.006  34.736  1.00 25.62 90  C 1 
ATOM 3398 N N   . LYS C 3 91  ? -13.359 5.907   36.994  1.00 36.94 91  C 1 
ATOM 3399 C CA  . LYS C 3 91  ? -13.433 6.967   37.983  1.00 36.38 91  C 1 
ATOM 3400 C C   . LYS C 3 91  ? -14.839 6.822   38.541  1.00 34.39 91  C 1 
ATOM 3401 O O   . LYS C 3 91  ? -15.789 7.015   37.789  1.00 32.16 91  C 1 
ATOM 3402 C CB  . LYS C 3 91  ? -13.211 8.365   37.382  1.00 33.80 91  C 1 
ATOM 3403 C CG  . LYS C 3 91  ? -11.757 8.836   37.515  1.00 33.09 91  C 1 
ATOM 3404 C CD  . LYS C 3 91  ? -11.615 10.290  37.050  1.00 31.89 91  C 1 
ATOM 3405 C CE  . LYS C 3 91  ? -10.198 10.811  37.339  1.00 28.86 91  C 1 
ATOM 3406 N NZ  . LYS C 3 91  ? -10.038 12.233  36.984  1.00 26.58 91  C 1 
ATOM 3407 N N   . ARG C 3 92  ? -14.958 6.410   39.794  1.00 37.91 92  C 1 
ATOM 3408 C CA  . ARG C 3 92  ? -16.202 6.582   40.519  1.00 38.89 92  C 1 
ATOM 3409 C C   . ARG C 3 92  ? -16.564 8.046   40.299  1.00 36.57 92  C 1 
ATOM 3410 O O   . ARG C 3 92  ? -15.809 8.918   40.725  1.00 34.66 92  C 1 
ATOM 3411 C CB  . ARG C 3 92  ? -16.034 6.273   42.022  1.00 34.63 92  C 1 
ATOM 3412 C CG  . ARG C 3 92  ? -16.099 4.765   42.342  1.00 34.61 92  C 1 
ATOM 3413 C CD  . ARG C 3 92  ? -15.966 4.525   43.856  1.00 33.17 92  C 1 
ATOM 3414 N NE  . ARG C 3 92  ? -16.210 3.117   44.217  1.00 31.49 92  C 1 
ATOM 3415 C CZ  . ARG C 3 92  ? -16.106 2.577   45.438  1.00 30.06 92  C 1 
ATOM 3416 N NH1 . ARG C 3 92  ? -15.746 3.281   46.469  1.00 27.37 92  C 1 
ATOM 3417 N NH2 . ARG C 3 92  ? -16.381 1.320   45.617  1.00 29.11 92  C 1 
ATOM 3418 N N   . GLU C 3 93  ? -17.620 8.306   39.530  1.00 33.42 93  C 1 
ATOM 3419 C CA  . GLU C 3 93  ? -18.266 9.599   39.613  1.00 35.77 93  C 1 
ATOM 3420 C C   . GLU C 3 93  ? -18.633 9.738   41.079  1.00 35.16 93  C 1 
ATOM 3421 O O   . GLU C 3 93  ? -19.537 9.060   41.569  1.00 34.57 93  C 1 
ATOM 3422 C CB  . GLU C 3 93  ? -19.488 9.697   38.702  1.00 35.26 93  C 1 
ATOM 3423 C CG  . GLU C 3 93  ? -19.091 10.028  37.253  1.00 34.11 93  C 1 
ATOM 3424 C CD  . GLU C 3 93  ? -20.300 10.240  36.336  1.00 31.70 93  C 1 
ATOM 3425 O OE1 . GLU C 3 93  ? -20.143 11.004  35.359  1.00 29.78 93  C 1 
ATOM 3426 O OE2 . GLU C 3 93  ? -21.356 9.628   36.599  1.00 31.24 93  C 1 
ATOM 3427 N N   . ALA C 3 94  ? -17.838 10.501  41.790  1.00 32.48 94  C 1 
ATOM 3428 C CA  . ALA C 3 94  ? -18.235 10.936  43.099  1.00 35.02 94  C 1 
ATOM 3429 C C   . ALA C 3 94  ? -19.543 11.676  42.851  1.00 34.44 94  C 1 
ATOM 3430 O O   . ALA C 3 94  ? -19.541 12.731  42.214  1.00 32.93 94  C 1 
ATOM 3431 C CB  . ALA C 3 94  ? -17.142 11.822  43.699  1.00 31.96 94  C 1 
ATOM 3432 N N   . VAL C 3 95  ? -20.648 11.065  43.263  1.00 35.12 95  C 1 
ATOM 3433 C CA  . VAL C 3 95  ? -21.954 11.708  43.279  1.00 35.90 95  C 1 
ATOM 3434 C C   . VAL C 3 95  ? -21.736 12.956  44.125  1.00 35.55 95  C 1 
ATOM 3435 O O   . VAL C 3 95  ? -21.625 12.863  45.346  1.00 33.97 95  C 1 
ATOM 3436 C CB  . VAL C 3 95  ? -23.029 10.782  43.870  1.00 32.11 95  C 1 
ATOM 3437 C CG1 . VAL C 3 95  ? -24.392 11.479  43.918  1.00 29.54 95  C 1 
ATOM 3438 C CG2 . VAL C 3 95  ? -23.168 9.511   43.021  1.00 32.64 95  C 1 
ATOM 3439 N N   . ALA C 3 96  ? -21.532 14.073  43.438  1.00 37.69 96  C 1 
ATOM 3440 C CA  . ALA C 3 96  ? -21.374 15.343  44.109  1.00 38.90 96  C 1 
ATOM 3441 C C   . ALA C 3 96  ? -22.688 15.558  44.849  1.00 38.53 96  C 1 
ATOM 3442 O O   . ALA C 3 96  ? -23.717 15.819  44.233  1.00 36.99 96  C 1 
ATOM 3443 C CB  . ALA C 3 96  ? -21.055 16.439  43.082  1.00 35.96 96  C 1 
ATOM 3444 N N   . GLY C 3 97  ? -22.666 15.340  46.167  1.00 38.28 97  C 1 
ATOM 3445 C CA  . GLY C 3 97  ? -23.819 15.520  47.020  1.00 40.62 97  C 1 
ATOM 3446 C C   . GLY C 3 97  ? -24.398 16.890  46.714  1.00 40.31 97  C 1 
ATOM 3447 O O   . GLY C 3 97  ? -23.670 17.871  46.663  1.00 37.88 97  C 1 
ATOM 3448 N N   . ARG C 3 98  ? -25.696 16.940  46.458  1.00 42.79 98  C 1 
ATOM 3449 C CA  . ARG C 3 98  ? -26.449 18.169  46.195  1.00 45.20 98  C 1 
ATOM 3450 C C   . ARG C 3 98  ? -26.218 19.120  47.369  1.00 43.64 98  C 1 
ATOM 3451 O O   . ARG C 3 98  ? -26.949 19.081  48.347  1.00 39.45 98  C 1 
ATOM 3452 C CB  . ARG C 3 98  ? -27.947 17.842  46.023  1.00 40.27 98  C 1 
ATOM 3453 C CG  . ARG C 3 98  ? -28.485 18.082  44.613  1.00 38.99 98  C 1 
ATOM 3454 C CD  . ARG C 3 98  ? -29.969 17.703  44.559  1.00 36.40 98  C 1 
ATOM 3455 N NE  . ARG C 3 98  ? -30.570 17.969  43.248  1.00 35.03 98  C 1 
ATOM 3456 C CZ  . ARG C 3 98  ? -31.813 17.646  42.880  1.00 32.38 98  C 1 
ATOM 3457 N NH1 . ARG C 3 98  ? -32.628 17.037  43.683  1.00 30.97 98  C 1 
ATOM 3458 N NH2 . ARG C 3 98  ? -32.245 17.938  41.682  1.00 32.50 98  C 1 
ATOM 3459 N N   . GLY C 3 99  ? -25.177 19.920  47.287  1.00 35.92 99  C 1 
ATOM 3460 C CA  . GLY C 3 99  ? -24.866 20.904  48.301  1.00 39.39 99  C 1 
ATOM 3461 C C   . GLY C 3 99  ? -26.086 21.796  48.452  1.00 38.42 99  C 1 
ATOM 3462 O O   . GLY C 3 99  ? -26.596 22.324  47.474  1.00 34.96 99  C 1 
ATOM 3463 N N   . ARG C 3 100 ? -26.603 21.898  49.666  1.00 42.16 100 C 1 
ATOM 3464 C CA  . ARG C 3 100 ? -27.718 22.787  49.995  1.00 44.44 100 C 1 
ATOM 3465 C C   . ARG C 3 100 ? -27.329 24.213  49.601  1.00 42.04 100 C 1 
ATOM 3466 O O   . ARG C 3 100 ? -26.745 24.940  50.404  1.00 37.51 100 C 1 
ATOM 3467 C CB  . ARG C 3 100 ? -28.064 22.715  51.494  1.00 39.95 100 C 1 
ATOM 3468 C CG  . ARG C 3 100 ? -29.046 21.600  51.865  1.00 38.24 100 C 1 
ATOM 3469 C CD  . ARG C 3 100 ? -29.300 21.615  53.380  1.00 35.10 100 C 1 
ATOM 3470 N NE  . ARG C 3 100 ? -30.421 20.750  53.786  1.00 33.54 100 C 1 
ATOM 3471 C CZ  . ARG C 3 100 ? -30.787 20.464  55.032  1.00 31.09 100 C 1 
ATOM 3472 N NH1 . ARG C 3 100 ? -30.129 20.917  56.064  1.00 29.76 100 C 1 
ATOM 3473 N NH2 . ARG C 3 100 ? -31.826 19.708  55.260  1.00 30.88 100 C 1 
ATOM 3474 N N   . GLY C 3 101 ? -27.665 24.624  48.391  1.00 37.23 101 C 1 
ATOM 3475 C CA  . GLY C 3 101 ? -27.591 26.008  47.965  1.00 40.56 101 C 1 
ATOM 3476 C C   . GLY C 3 101 ? -28.540 26.804  48.841  1.00 39.42 101 C 1 
ATOM 3477 O O   . GLY C 3 101 ? -29.725 26.898  48.540  1.00 35.98 101 C 1 
ATOM 3478 N N   . ARG C 3 102 ? -28.038 27.308  49.938  1.00 42.35 102 C 1 
ATOM 3479 C CA  . ARG C 3 102 ? -28.778 28.257  50.767  1.00 44.23 102 C 1 
ATOM 3480 C C   . ARG C 3 102 ? -29.012 29.514  49.928  1.00 40.92 102 C 1 
ATOM 3481 O O   . ARG C 3 102 ? -28.240 30.465  49.992  1.00 36.73 102 C 1 
ATOM 3482 C CB  . ARG C 3 102 ? -28.021 28.577  52.075  1.00 40.48 102 C 1 
ATOM 3483 C CG  . ARG C 3 102 ? -28.411 27.660  53.243  1.00 39.11 102 C 1 
ATOM 3484 C CD  . ARG C 3 102 ? -27.647 28.083  54.510  1.00 35.71 102 C 1 
ATOM 3485 N NE  . ARG C 3 102 ? -28.149 27.407  55.725  1.00 33.81 102 C 1 
ATOM 3486 C CZ  . ARG C 3 102 ? -27.618 27.485  56.952  1.00 31.66 102 C 1 
ATOM 3487 N NH1 . ARG C 3 102 ? -26.541 28.183  57.183  1.00 30.45 102 C 1 
ATOM 3488 N NH2 . ARG C 3 102 ? -28.174 26.860  57.952  1.00 31.56 102 C 1 
ATOM 3489 N N   . GLY C 3 103 ? -30.084 29.543  49.164  1.00 37.13 103 C 1 
ATOM 3490 C CA  . GLY C 3 103 ? -30.578 30.693  48.426  1.00 40.28 103 C 1 
ATOM 3491 C C   . GLY C 3 103 ? -31.034 31.780  49.384  1.00 38.73 103 C 1 
ATOM 3492 O O   . GLY C 3 103 ? -32.223 31.961  49.603  1.00 35.56 103 C 1 
ATOM 3493 N N   . ARG C 3 104 ? -30.085 32.448  49.988  1.00 40.87 104 C 1 
ATOM 3494 C CA  . ARG C 3 104 ? -30.319 33.486  50.992  1.00 43.34 104 C 1 
ATOM 3495 C C   . ARG C 3 104 ? -30.766 34.823  50.369  1.00 39.52 104 C 1 
ATOM 3496 O O   . ARG C 3 104 ? -30.574 35.866  50.980  1.00 35.34 104 C 1 
ATOM 3497 C CB  . ARG C 3 104 ? -29.067 33.622  51.876  1.00 39.77 104 C 1 
ATOM 3498 C CG  . ARG C 3 104 ? -29.401 33.836  53.355  1.00 38.43 104 C 1 
ATOM 3499 C CD  . ARG C 3 104 ? -28.099 34.046  54.144  1.00 35.07 104 C 1 
ATOM 3500 N NE  . ARG C 3 104 ? -28.320 33.927  55.603  1.00 33.15 104 C 1 
ATOM 3501 C CZ  . ARG C 3 104 ? -27.400 34.160  56.550  1.00 31.61 104 C 1 
ATOM 3502 N NH1 . ARG C 3 104 ? -26.215 34.595  56.250  1.00 30.43 104 C 1 
ATOM 3503 N NH2 . ARG C 3 104 ? -27.696 33.956  57.799  1.00 31.80 104 C 1 
ATOM 3504 N N   . GLY C 3 105 ? -31.327 34.802  49.177  1.00 34.73 105 C 1 
ATOM 3505 C CA  . GLY C 3 105 ? -31.759 35.990  48.448  1.00 38.15 105 C 1 
ATOM 3506 C C   . GLY C 3 105 ? -32.919 36.704  49.142  1.00 36.63 105 C 1 
ATOM 3507 O O   . GLY C 3 105 ? -34.041 36.652  48.668  1.00 33.52 105 C 1 
ATOM 3508 N N   . ARG C 3 106 ? -32.651 37.359  50.258  1.00 39.36 106 C 1 
ATOM 3509 C CA  . ARG C 3 106 ? -33.578 38.320  50.863  1.00 42.24 106 C 1 
ATOM 3510 C C   . ARG C 3 106 ? -33.708 39.520  49.923  1.00 38.30 106 C 1 
ATOM 3511 O O   . ARG C 3 106 ? -33.052 40.547  50.121  1.00 34.58 106 C 1 
ATOM 3512 C CB  . ARG C 3 106 ? -33.122 38.754  52.266  1.00 39.12 106 C 1 
ATOM 3513 C CG  . ARG C 3 106 ? -33.694 37.868  53.387  1.00 37.68 106 C 1 
ATOM 3514 C CD  . ARG C 3 106 ? -33.275 38.447  54.746  1.00 34.73 106 C 1 
ATOM 3515 N NE  . ARG C 3 106 ? -33.975 37.773  55.874  1.00 33.19 106 C 1 
ATOM 3516 C CZ  . ARG C 3 106 ? -33.799 38.036  57.176  1.00 31.51 106 C 1 
ATOM 3517 N NH1 . ARG C 3 106 ? -32.920 38.912  57.580  1.00 30.58 106 C 1 
ATOM 3518 N NH2 . ARG C 3 106 ? -34.508 37.407  58.068  1.00 31.83 106 C 1 
ATOM 3519 N N   . GLY C 3 107 ? -34.565 39.415  48.909  1.00 33.93 107 C 1 
ATOM 3520 C CA  . GLY C 3 107 ? -34.984 40.542  48.094  1.00 38.17 107 C 1 
ATOM 3521 C C   . GLY C 3 107 ? -35.687 41.559  48.982  1.00 36.72 107 C 1 
ATOM 3522 O O   . GLY C 3 107 ? -36.852 41.402  49.307  1.00 33.88 107 C 1 
ATOM 3523 N N   . ARG C 3 108 ? -34.965 42.582  49.399  1.00 37.69 108 C 1 
ATOM 3524 C CA  . ARG C 3 108 ? -35.546 43.741  50.075  1.00 41.34 108 C 1 
ATOM 3525 C C   . ARG C 3 108 ? -36.415 44.506  49.068  1.00 37.60 108 C 1 
ATOM 3526 O O   . ARG C 3 108 ? -35.971 45.497  48.495  1.00 33.87 108 C 1 
ATOM 3527 C CB  . ARG C 3 108 ? -34.456 44.640  50.688  1.00 38.22 108 C 1 
ATOM 3528 C CG  . ARG C 3 108 ? -34.271 44.430  52.199  1.00 36.65 108 C 1 
ATOM 3529 C CD  . ARG C 3 108 ? -33.216 45.419  52.716  1.00 33.69 108 C 1 
ATOM 3530 N NE  . ARG C 3 108 ? -33.135 45.413  54.199  1.00 32.24 108 C 1 
ATOM 3531 C CZ  . ARG C 3 108 ? -32.255 46.102  54.939  1.00 30.50 108 C 1 
ATOM 3532 N NH1 . ARG C 3 108 ? -31.339 46.857  54.379  1.00 29.81 108 C 1 
ATOM 3533 N NH2 . ARG C 3 108 ? -32.285 46.040  56.237  1.00 31.13 108 C 1 
ATOM 3534 N N   . GLY C 3 109 ? -37.660 44.087  48.876  1.00 33.80 109 C 1 
ATOM 3535 C CA  . GLY C 3 109 ? -38.683 44.826  48.146  1.00 38.97 109 C 1 
ATOM 3536 C C   . GLY C 3 109 ? -39.052 46.102  48.897  1.00 37.54 109 C 1 
ATOM 3537 O O   . GLY C 3 109 ? -40.068 46.139  49.582  1.00 34.79 109 C 1 
ATOM 3538 N N   . ARG C 3 110 ? -38.208 47.093  48.788  1.00 38.08 110 C 1 
ATOM 3539 C CA  . ARG C 3 110 ? -38.420 48.391  49.425  1.00 42.30 110 C 1 
ATOM 3540 C C   . ARG C 3 110 ? -39.408 49.242  48.606  1.00 38.34 110 C 1 
ATOM 3541 O O   . ARG C 3 110 ? -39.132 50.390  48.300  1.00 34.72 110 C 1 
ATOM 3542 C CB  . ARG C 3 110 ? -37.065 49.075  49.693  1.00 39.61 110 C 1 
ATOM 3543 C CG  . ARG C 3 110 ? -37.003 49.766  51.063  1.00 38.06 110 C 1 
ATOM 3544 C CD  . ARG C 3 110 ? -35.654 50.487  51.216  1.00 35.15 110 C 1 
ATOM 3545 N NE  . ARG C 3 110 ? -35.400 50.896  52.617  1.00 33.43 110 C 1 
ATOM 3546 C CZ  . ARG C 3 110 ? -34.365 51.626  53.045  1.00 31.79 110 C 1 
ATOM 3547 N NH1 . ARG C 3 110 ? -33.475 52.094  52.209  1.00 30.90 110 C 1 
ATOM 3548 N NH2 . ARG C 3 110 ? -34.219 51.878  54.312  1.00 32.40 110 C 1 
ATOM 3549 N N   . GLY C 3 111 ? -40.543 48.684  48.247  1.00 32.84 111 C 1 
ATOM 3550 C CA  . GLY C 3 111 ? -41.635 49.369  47.570  1.00 38.36 111 C 1 
ATOM 3551 C C   . GLY C 3 111 ? -42.268 50.396  48.493  1.00 36.83 111 C 1 
ATOM 3552 O O   . GLY C 3 111 ? -43.280 50.116  49.134  1.00 34.30 111 C 1 
ATOM 3553 N N   . ARG C 3 112 ? -41.671 51.546  48.571  1.00 37.95 112 C 1 
ATOM 3554 C CA  . ARG C 3 112 ? -42.175 52.670  49.364  1.00 42.23 112 C 1 
ATOM 3555 C C   . ARG C 3 112 ? -43.298 53.367  48.589  1.00 38.12 112 C 1 
ATOM 3556 O O   . ARG C 3 112 ? -43.133 54.489  48.129  1.00 34.74 112 C 1 
ATOM 3557 C CB  . ARG C 3 112 ? -41.008 53.599  49.762  1.00 39.54 112 C 1 
ATOM 3558 C CG  . ARG C 3 112 ? -41.215 54.262  51.129  1.00 38.03 112 C 1 
ATOM 3559 C CD  . ARG C 3 112 ? -40.030 55.198  51.437  1.00 35.17 112 C 1 
ATOM 3560 N NE  . ARG C 3 112 ? -39.988 55.600  52.863  1.00 33.49 112 C 1 
ATOM 3561 C CZ  . ARG C 3 112 ? -39.144 56.473  53.410  1.00 31.85 112 C 1 
ATOM 3562 N NH1 . ARG C 3 112 ? -38.269 57.114  52.689  1.00 31.03 112 C 1 
ATOM 3563 N NH2 . ARG C 3 112 ? -39.177 56.707  54.692  1.00 32.94 112 C 1 
ATOM 3564 N N   . GLY C 3 113 ? -44.420 52.712  48.430  1.00 33.01 113 C 1 
ATOM 3565 C CA  . GLY C 3 113 ? -45.629 53.267  47.834  1.00 39.37 113 C 1 
ATOM 3566 C C   . GLY C 3 113 ? -46.129 54.429  48.684  1.00 37.73 113 C 1 
ATOM 3567 O O   . GLY C 3 113 ? -46.768 54.219  49.706  1.00 35.14 113 C 1 
ATOM 3568 N N   . ARG C 3 114 ? -45.787 55.626  48.264  1.00 35.05 114 C 1 
ATOM 3569 C CA  . ARG C 3 114 ? -46.220 56.850  48.943  1.00 41.43 114 C 1 
ATOM 3570 C C   . ARG C 3 114 ? -47.664 57.129  48.519  1.00 37.12 114 C 1 
ATOM 3571 O O   . ARG C 3 114 ? -47.888 57.834  47.548  1.00 33.61 114 C 1 
ATOM 3572 C CB  . ARG C 3 114 ? -45.236 57.998  48.610  1.00 38.76 114 C 1 
ATOM 3573 C CG  . ARG C 3 114 ? -44.987 58.941  49.783  1.00 37.37 114 C 1 
ATOM 3574 C CD  . ARG C 3 114 ? -43.990 60.046  49.356  1.00 34.59 114 C 1 
ATOM 3575 N NE  . ARG C 3 114 ? -43.514 60.833  50.507  1.00 33.30 114 C 1 
ATOM 3576 C CZ  . ARG C 3 114 ? -42.689 61.889  50.446  1.00 31.90 114 C 1 
ATOM 3577 N NH1 . ARG C 3 114 ? -42.247 62.343  49.308  1.00 30.48 114 C 1 
ATOM 3578 N NH2 . ARG C 3 114 ? -42.311 62.498  51.540  1.00 32.77 114 C 1 
ATOM 3579 N N   . GLY C 3 115 ? -48.639 56.551  49.188  1.00 34.14 115 C 1 
ATOM 3580 C CA  . GLY C 3 115 ? -50.057 56.797  48.951  1.00 41.46 115 C 1 
ATOM 3581 C C   . GLY C 3 115 ? -50.358 58.282  49.124  1.00 40.11 115 C 1 
ATOM 3582 O O   . GLY C 3 115 ? -50.058 58.854  50.173  1.00 36.58 115 C 1 
ATOM 3583 N N   . GLY C 3 116 ? -50.907 58.915  48.066  1.00 33.84 116 C 1 
ATOM 3584 C CA  . GLY C 3 116 ? -51.285 60.320  48.070  1.00 41.53 116 C 1 
ATOM 3585 C C   . GLY C 3 116 ? -52.444 60.611  49.038  1.00 39.66 116 C 1 
ATOM 3586 O O   . GLY C 3 116 ? -53.135 59.689  49.485  1.00 36.87 116 C 1 
ATOM 3587 N N   . PRO C 3 117 ? -52.689 61.876  49.386  1.00 29.09 117 C 1 
ATOM 3588 C CA  . PRO C 3 117 ? -53.661 62.295  50.393  1.00 36.69 117 C 1 
ATOM 3589 C C   . PRO C 3 117 ? -55.108 62.059  49.931  1.00 36.65 117 C 1 
ATOM 3590 O O   . PRO C 3 117 ? -55.424 62.091  48.743  1.00 34.67 117 C 1 
ATOM 3591 C CB  . PRO C 3 117 ? -53.369 63.777  50.646  1.00 33.21 117 C 1 
ATOM 3592 C CG  . PRO C 3 117 ? -52.794 64.247  49.315  1.00 34.31 117 C 1 
ATOM 3593 C CD  . PRO C 3 117 ? -52.029 63.011  48.810  1.00 40.91 117 C 1 
ATOM 3594 N N   . ARG C 3 118 ? -55.971 61.844  50.876  1.00 29.23 118 C 1 
ATOM 3595 C CA  . ARG C 3 118 ? -57.375 61.420  50.768  1.00 35.71 118 C 1 
ATOM 3596 C C   . ARG C 3 118 ? -58.385 62.561  50.501  1.00 31.83 118 C 1 
ATOM 3597 O O   . ARG C 3 118 ? -59.527 62.405  50.938  1.00 29.81 118 C 1 
ATOM 3598 C CB  . ARG C 3 118 ? -57.775 60.648  52.041  1.00 33.40 118 C 1 
ATOM 3599 C CG  . ARG C 3 118 ? -58.117 59.187  51.814  1.00 31.79 118 C 1 
ATOM 3600 C CD  . ARG C 3 118 ? -58.711 58.619  53.114  1.00 29.57 118 C 1 
ATOM 3601 N NE  . ARG C 3 118 ? -58.898 57.171  53.047  1.00 28.84 118 C 1 
ATOM 3602 C CZ  . ARG C 3 118 ? -59.503 56.436  53.973  1.00 28.03 118 C 1 
ATOM 3603 N NH1 . ARG C 3 118 ? -60.017 56.964  55.046  1.00 27.34 118 C 1 
ATOM 3604 N NH2 . ARG C 3 118 ? -59.595 55.139  53.828  1.00 30.47 118 C 1 
ATOM 3605 N N   . ARG C 3 119 ? -58.006 63.713  49.929  1.00 20.88 119 C 1 
ATOM 3606 C CA  . ARG C 3 119 ? -59.059 64.673  49.570  1.00 29.98 119 C 1 
ATOM 3607 C C   . ARG C 3 119 ? -59.798 64.203  48.344  1.00 26.40 119 C 1 
ATOM 3608 O O   . ARG C 3 119 ? -59.128 63.670  47.446  1.00 22.87 119 C 1 
ATOM 3609 C CB  . ARG C 3 119 ? -58.546 66.101  49.401  1.00 28.98 119 C 1 
ATOM 3610 C CG  . ARG C 3 119 ? -58.732 66.900  50.685  1.00 27.63 119 C 1 
ATOM 3611 C CD  . ARG C 3 119 ? -58.520 68.392  50.396  1.00 25.24 119 C 1 
ATOM 3612 N NE  . ARG C 3 119 ? -58.740 69.209  51.612  1.00 24.56 119 C 1 
ATOM 3613 C CZ  . ARG C 3 119 ? -58.769 70.544  51.646  1.00 24.34 119 C 1 
ATOM 3614 N NH1 . ARG C 3 119 ? -58.622 71.261  50.577  1.00 26.63 119 C 1 
ATOM 3615 N NH2 . ARG C 3 119 ? -58.970 71.185  52.779  1.00 29.95 119 C 1 
ATOM 3616 O OXT . ARG C 3 119 ? -61.047 64.443  48.392  1.00 43.77 119 C 1 
ATOM 3617 N N   . MET D 4 1   ? -22.307 -18.269 29.540  1.00 34.93 1   D 1 
ATOM 3618 C CA  . MET D 4 1   ? -21.894 -18.488 28.136  1.00 37.22 1   D 1 
ATOM 3619 C C   . MET D 4 1   ? -20.475 -17.968 27.977  1.00 38.40 1   D 1 
ATOM 3620 O O   . MET D 4 1   ? -20.166 -16.934 28.553  1.00 35.82 1   D 1 
ATOM 3621 C CB  . MET D 4 1   ? -22.824 -17.776 27.146  1.00 35.36 1   D 1 
ATOM 3622 C CG  . MET D 4 1   ? -24.186 -18.467 27.016  1.00 34.12 1   D 1 
ATOM 3623 S SD  . MET D 4 1   ? -25.233 -17.690 25.760  1.00 32.62 1   D 1 
ATOM 3624 C CE  . MET D 4 1   ? -26.709 -18.726 25.876  1.00 28.35 1   D 1 
ATOM 3625 N N   . SER D 4 2   ? -19.645 -18.669 27.230  1.00 51.40 2   D 1 
ATOM 3626 C CA  . SER D 4 2   ? -18.289 -18.174 26.934  1.00 54.60 2   D 1 
ATOM 3627 C C   . SER D 4 2   ? -18.393 -16.819 26.215  1.00 57.31 2   D 1 
ATOM 3628 O O   . SER D 4 2   ? -19.209 -16.644 25.310  1.00 52.92 2   D 1 
ATOM 3629 C CB  . SER D 4 2   ? -17.511 -19.191 26.095  1.00 49.80 2   D 1 
ATOM 3630 O OG  . SER D 4 2   ? -16.451 -18.561 25.415  1.00 44.37 2   D 1 
ATOM 3631 N N   . LEU D 4 3   ? -17.551 -15.885 26.586  1.00 59.57 3   D 1 
ATOM 3632 C CA  . LEU D 4 3   ? -17.459 -14.572 25.943  1.00 59.03 3   D 1 
ATOM 3633 C C   . LEU D 4 3   ? -17.167 -14.684 24.434  1.00 61.19 3   D 1 
ATOM 3634 O O   . LEU D 4 3   ? -17.469 -13.763 23.681  1.00 57.30 3   D 1 
ATOM 3635 C CB  . LEU D 4 3   ? -16.351 -13.765 26.641  1.00 53.20 3   D 1 
ATOM 3636 C CG  . LEU D 4 3   ? -16.733 -13.228 28.039  1.00 50.73 3   D 1 
ATOM 3637 C CD1 . LEU D 4 3   ? -15.467 -12.745 28.763  1.00 47.59 3   D 1 
ATOM 3638 C CD2 . LEU D 4 3   ? -17.699 -12.045 27.949  1.00 49.46 3   D 1 
ATOM 3639 N N   . LEU D 4 4   ? -16.649 -15.817 23.996  1.00 63.70 4   D 1 
ATOM 3640 C CA  . LEU D 4 4   ? -16.390 -16.104 22.576  1.00 62.55 4   D 1 
ATOM 3641 C C   . LEU D 4 4   ? -17.660 -16.058 21.708  1.00 64.48 4   D 1 
ATOM 3642 O O   . LEU D 4 4   ? -17.566 -15.681 20.540  1.00 59.29 4   D 1 
ATOM 3643 C CB  . LEU D 4 4   ? -15.725 -17.490 22.460  1.00 56.96 4   D 1 
ATOM 3644 C CG  . LEU D 4 4   ? -14.297 -17.549 23.030  1.00 54.49 4   D 1 
ATOM 3645 C CD1 . LEU D 4 4   ? -13.826 -19.000 23.074  1.00 50.55 4   D 1 
ATOM 3646 C CD2 . LEU D 4 4   ? -13.310 -16.743 22.179  1.00 52.80 4   D 1 
ATOM 3647 N N   . ASN D 4 5   ? -18.824 -16.383 22.252  1.00 60.55 5   D 1 
ATOM 3648 C CA  . ASN D 4 5   ? -20.078 -16.415 21.493  1.00 61.20 5   D 1 
ATOM 3649 C C   . ASN D 4 5   ? -20.800 -15.065 21.448  1.00 62.12 5   D 1 
ATOM 3650 O O   . ASN D 4 5   ? -21.675 -14.863 20.604  1.00 56.44 5   D 1 
ATOM 3651 C CB  . ASN D 4 5   ? -20.978 -17.527 22.057  1.00 54.66 5   D 1 
ATOM 3652 C CG  . ASN D 4 5   ? -20.454 -18.922 21.739  1.00 50.24 5   D 1 
ATOM 3653 O OD1 . ASN D 4 5   ? -19.543 -19.111 20.956  1.00 45.26 5   D 1 
ATOM 3654 N ND2 . ASN D 4 5   ? -21.041 -19.938 22.328  1.00 45.75 5   D 1 
ATOM 3655 N N   . LYS D 4 6   ? -20.455 -14.115 22.302  1.00 59.85 6   D 1 
ATOM 3656 C CA  . LYS D 4 6   ? -21.057 -12.775 22.291  1.00 61.36 6   D 1 
ATOM 3657 C C   . LYS D 4 6   ? -20.543 -11.988 21.076  1.00 61.79 6   D 1 
ATOM 3658 O O   . LYS D 4 6   ? -19.335 -11.996 20.820  1.00 57.40 6   D 1 
ATOM 3659 C CB  . LYS D 4 6   ? -20.789 -12.082 23.634  1.00 55.45 6   D 1 
ATOM 3660 C CG  . LYS D 4 6   ? -21.663 -10.829 23.847  1.00 50.52 6   D 1 
ATOM 3661 C CD  . LYS D 4 6   ? -21.396 -10.235 25.242  1.00 49.54 6   D 1 
ATOM 3662 C CE  . LYS D 4 6   ? -22.230 -8.980  25.493  1.00 44.06 6   D 1 
ATOM 3663 N NZ  . LYS D 4 6   ? -21.885 -8.342  26.782  1.00 40.55 6   D 1 
ATOM 3664 N N   . PRO D 4 7   ? -21.415 -11.284 20.338  1.00 57.11 7   D 1 
ATOM 3665 C CA  . PRO D 4 7   ? -20.949 -10.480 19.210  1.00 56.60 7   D 1 
ATOM 3666 C C   . PRO D 4 7   ? -20.001 -9.363  19.680  1.00 58.67 7   D 1 
ATOM 3667 O O   . PRO D 4 7   ? -20.243 -8.693  20.679  1.00 56.14 7   D 1 
ATOM 3668 C CB  . PRO D 4 7   ? -22.218 -9.958  18.517  1.00 51.76 7   D 1 
ATOM 3669 C CG  . PRO D 4 7   ? -23.290 -10.008 19.606  1.00 53.09 7   D 1 
ATOM 3670 C CD  . PRO D 4 7   ? -22.864 -11.183 20.475  1.00 55.41 7   D 1 
ATOM 3671 N N   . LYS D 4 8   ? -18.914 -9.144  18.951  1.00 59.82 8   D 1 
ATOM 3672 C CA  . LYS D 4 8   ? -17.871 -8.162  19.331  1.00 59.33 8   D 1 
ATOM 3673 C C   . LYS D 4 8   ? -18.425 -6.729  19.470  1.00 60.06 8   D 1 
ATOM 3674 O O   . LYS D 4 8   ? -17.866 -5.946  20.222  1.00 56.50 8   D 1 
ATOM 3675 C CB  . LYS D 4 8   ? -16.671 -8.199  18.349  1.00 54.52 8   D 1 
ATOM 3676 C CG  . LYS D 4 8   ? -15.770 -9.440  18.535  1.00 52.97 8   D 1 
ATOM 3677 C CD  . LYS D 4 8   ? -14.473 -9.448  17.685  1.00 50.00 8   D 1 
ATOM 3678 C CE  . LYS D 4 8   ? -13.643 -10.704 18.018  1.00 44.77 8   D 1 
ATOM 3679 N NZ  . LYS D 4 8   ? -12.349 -10.875 17.282  1.00 42.41 8   D 1 
ATOM 3680 N N   . SER D 4 9   ? -19.500 -6.400  18.747  1.00 60.47 9   D 1 
ATOM 3681 C CA  . SER D 4 9   ? -20.162 -5.095  18.786  1.00 60.79 9   D 1 
ATOM 3682 C C   . SER D 4 9   ? -20.814 -4.765  20.131  1.00 63.26 9   D 1 
ATOM 3683 O O   . SER D 4 9   ? -20.854 -3.604  20.518  1.00 57.95 9   D 1 
ATOM 3684 C CB  . SER D 4 9   ? -21.246 -5.045  17.702  1.00 55.34 9   D 1 
ATOM 3685 O OG  . SER D 4 9   ? -22.026 -6.226  17.730  1.00 52.31 9   D 1 
ATOM 3686 N N   . GLU D 4 10  ? -21.299 -5.770  20.845  1.00 59.08 10  D 1 
ATOM 3687 C CA  . GLU D 4 10  ? -22.010 -5.602  22.122  1.00 61.42 10  D 1 
ATOM 3688 C C   . GLU D 4 10  ? -21.097 -5.714  23.346  1.00 63.05 10  D 1 
ATOM 3689 O O   . GLU D 4 10  ? -21.552 -5.653  24.485  1.00 58.61 10  D 1 
ATOM 3690 C CB  . GLU D 4 10  ? -23.122 -6.646  22.217  1.00 56.31 10  D 1 
ATOM 3691 C CG  . GLU D 4 10  ? -24.221 -6.452  21.175  1.00 52.42 10  D 1 
ATOM 3692 C CD  . GLU D 4 10  ? -25.270 -7.555  21.234  1.00 46.81 10  D 1 
ATOM 3693 O OE1 . GLU D 4 10  ? -26.089 -7.609  20.291  1.00 42.61 10  D 1 
ATOM 3694 O OE2 . GLU D 4 10  ? -25.224 -8.382  22.191  1.00 43.79 10  D 1 
ATOM 3695 N N   . MET D 4 11  ? -19.803 -5.929  23.121  1.00 65.15 11  D 1 
ATOM 3696 C CA  . MET D 4 11  ? -18.860 -6.143  24.209  1.00 66.39 11  D 1 
ATOM 3697 C C   . MET D 4 11  ? -18.297 -4.820  24.727  1.00 68.21 11  D 1 
ATOM 3698 O O   . MET D 4 11  ? -17.894 -3.942  23.961  1.00 63.78 11  D 1 
ATOM 3699 C CB  . MET D 4 11  ? -17.745 -7.104  23.781  1.00 60.25 11  D 1 
ATOM 3700 C CG  . MET D 4 11  ? -18.298 -8.480  23.411  1.00 59.85 11  D 1 
ATOM 3701 S SD  . MET D 4 11  ? -17.028 -9.720  23.069  1.00 55.64 11  D 1 
ATOM 3702 C CE  . MET D 4 11  ? -16.735 -10.281 24.754  1.00 50.12 11  D 1 
ATOM 3703 N N   . THR D 4 12  ? -18.191 -4.738  26.052  1.00 67.51 12  D 1 
ATOM 3704 C CA  . THR D 4 12  ? -17.457 -3.634  26.680  1.00 68.50 12  D 1 
ATOM 3705 C C   . THR D 4 12  ? -15.959 -3.726  26.347  1.00 71.79 12  D 1 
ATOM 3706 O O   . THR D 4 12  ? -15.458 -4.798  25.993  1.00 68.05 12  D 1 
ATOM 3707 C CB  . THR D 4 12  ? -17.669 -3.605  28.201  1.00 61.65 12  D 1 
ATOM 3708 O OG1 . THR D 4 12  ? -17.080 -4.722  28.804  1.00 56.03 12  D 1 
ATOM 3709 C CG2 . THR D 4 12  ? -19.145 -3.544  28.601  1.00 55.73 12  D 1 
ATOM 3710 N N   . PRO D 4 13  ? -15.202 -2.622  26.477  1.00 71.32 13  D 1 
ATOM 3711 C CA  . PRO D 4 13  ? -13.746 -2.661  26.266  1.00 71.61 13  D 1 
ATOM 3712 C C   . PRO D 4 13  ? -13.025 -3.712  27.126  1.00 74.51 13  D 1 
ATOM 3713 O O   . PRO D 4 13  ? -12.049 -4.297  26.667  1.00 71.80 13  D 1 
ATOM 3714 C CB  . PRO D 4 13  ? -13.256 -1.246  26.597  1.00 67.96 13  D 1 
ATOM 3715 C CG  . PRO D 4 13  ? -14.486 -0.377  26.319  1.00 67.35 13  D 1 
ATOM 3716 C CD  . PRO D 4 13  ? -15.651 -1.273  26.730  1.00 69.04 13  D 1 
ATOM 3717 N N   . GLU D 4 14  ? -13.516 -3.937  28.346  1.00 76.47 14  D 1 
ATOM 3718 C CA  . GLU D 4 14  ? -12.974 -4.937  29.262  1.00 76.46 14  D 1 
ATOM 3719 C C   . GLU D 4 14  ? -13.321 -6.361  28.809  1.00 78.38 14  D 1 
ATOM 3720 O O   . GLU D 4 14  ? -12.449 -7.220  28.736  1.00 75.18 14  D 1 
ATOM 3721 C CB  . GLU D 4 14  ? -13.526 -4.630  30.658  1.00 72.37 14  D 1 
ATOM 3722 C CG  . GLU D 4 14  ? -12.911 -5.493  31.763  1.00 65.16 14  D 1 
ATOM 3723 C CD  . GLU D 4 14  ? -13.390 -5.057  33.161  1.00 54.57 14  D 1 
ATOM 3724 O OE1 . GLU D 4 14  ? -12.828 -5.587  34.142  1.00 49.10 14  D 1 
ATOM 3725 O OE2 . GLU D 4 14  ? -14.285 -4.189  33.239  1.00 49.88 14  D 1 
ATOM 3726 N N   . GLU D 4 15  ? -14.570 -6.598  28.393  1.00 78.93 15  D 1 
ATOM 3727 C CA  . GLU D 4 15  ? -14.976 -7.882  27.818  1.00 78.98 15  D 1 
ATOM 3728 C C   . GLU D 4 15  ? -14.216 -8.187  26.520  1.00 79.83 15  D 1 
ATOM 3729 O O   . GLU D 4 15  ? -13.823 -9.326  26.285  1.00 78.33 15  D 1 
ATOM 3730 C CB  . GLU D 4 15  ? -16.477 -7.882  27.509  1.00 75.79 15  D 1 
ATOM 3731 C CG  . GLU D 4 15  ? -17.403 -7.938  28.735  1.00 70.27 15  D 1 
ATOM 3732 C CD  . GLU D 4 15  ? -18.866 -7.783  28.297  1.00 63.37 15  D 1 
ATOM 3733 O OE1 . GLU D 4 15  ? -19.748 -8.484  28.827  1.00 58.59 15  D 1 
ATOM 3734 O OE2 . GLU D 4 15  ? -19.146 -6.967  27.383  1.00 60.61 15  D 1 
ATOM 3735 N N   . LEU D 4 16  ? -13.981 -7.178  25.684  1.00 77.72 16  D 1 
ATOM 3736 C CA  . LEU D 4 16  ? -13.185 -7.326  24.467  1.00 76.53 16  D 1 
ATOM 3737 C C   . LEU D 4 16  ? -11.743 -7.719  24.773  1.00 78.63 16  D 1 
ATOM 3738 O O   . LEU D 4 16  ? -11.188 -8.560  24.070  1.00 76.55 16  D 1 
ATOM 3739 C CB  . LEU D 4 16  ? -13.207 -6.023  23.653  1.00 74.24 16  D 1 
ATOM 3740 C CG  . LEU D 4 16  ? -14.501 -5.794  22.853  1.00 69.18 16  D 1 
ATOM 3741 C CD1 . LEU D 4 16  ? -14.538 -4.354  22.317  1.00 60.41 16  D 1 
ATOM 3742 C CD2 . LEU D 4 16  ? -14.603 -6.742  21.665  1.00 65.84 16  D 1 
ATOM 3743 N N   . GLN D 4 17  ? -11.140 -7.134  25.801  1.00 82.78 17  D 1 
ATOM 3744 C CA  . GLN D 4 17  ? -9.796  -7.500  26.231  1.00 82.48 17  D 1 
ATOM 3745 C C   . GLN D 4 17  ? -9.768  -8.925  26.783  1.00 83.47 17  D 1 
ATOM 3746 O O   . GLN D 4 17  ? -8.905  -9.708  26.383  1.00 81.02 17  D 1 
ATOM 3747 C CB  . GLN D 4 17  ? -9.294  -6.486  27.260  1.00 78.60 17  D 1 
ATOM 3748 C CG  . GLN D 4 17  ? -7.839  -6.790  27.662  1.00 70.04 17  D 1 
ATOM 3749 C CD  . GLN D 4 17  ? -7.255  -5.773  28.645  1.00 62.66 17  D 1 
ATOM 3750 O OE1 . GLN D 4 17  ? -7.809  -4.717  28.916  1.00 57.27 17  D 1 
ATOM 3751 N NE2 . GLN D 4 17  ? -6.096  -6.062  29.186  1.00 53.70 17  D 1 
ATOM 3752 N N   . LYS D 4 18  ? -10.736 -9.286  27.629  1.00 83.14 18  D 1 
ATOM 3753 C CA  . LYS D 4 18  ? -10.841 -10.640 28.186  1.00 83.55 18  D 1 
ATOM 3754 C C   . LYS D 4 18  ? -11.060 -11.684 27.093  1.00 84.76 18  D 1 
ATOM 3755 O O   . LYS D 4 18  ? -10.444 -12.742 27.122  1.00 81.41 18  D 1 
ATOM 3756 C CB  . LYS D 4 18  ? -11.941 -10.664 29.253  1.00 80.26 18  D 1 
ATOM 3757 C CG  . LYS D 4 18  ? -11.923 -11.982 30.026  1.00 72.38 18  D 1 
ATOM 3758 C CD  . LYS D 4 18  ? -12.895 -11.957 31.210  1.00 65.34 18  D 1 
ATOM 3759 C CE  . LYS D 4 18  ? -12.786 -13.284 31.961  1.00 57.06 18  D 1 
ATOM 3760 N NZ  . LYS D 4 18  ? -13.624 -13.331 33.183  1.00 49.66 18  D 1 
ATOM 3761 N N   . ARG D 4 19  ? -11.887 -11.363 26.092  1.00 84.62 19  D 1 
ATOM 3762 C CA  . ARG D 4 19  ? -12.075 -12.230 24.923  1.00 85.06 19  D 1 
ATOM 3763 C C   . ARG D 4 19  ? -10.808 -12.360 24.084  1.00 86.97 19  D 1 
ATOM 3764 O O   . ARG D 4 19  ? -10.530 -13.440 23.593  1.00 83.26 19  D 1 
ATOM 3765 C CB  . ARG D 4 19  ? -13.239 -11.706 24.080  1.00 81.10 19  D 1 
ATOM 3766 C CG  . ARG D 4 19  ? -13.485 -12.599 22.858  1.00 75.22 19  D 1 
ATOM 3767 C CD  . ARG D 4 19  ? -14.708 -12.116 22.094  1.00 71.34 19  D 1 
ATOM 3768 N NE  . ARG D 4 19  ? -14.917 -12.917 20.879  1.00 65.00 19  D 1 
ATOM 3769 C CZ  . ARG D 4 19  ? -15.997 -12.877 20.125  1.00 58.81 19  D 1 
ATOM 3770 N NH1 . ARG D 4 19  ? -16.990 -12.080 20.379  1.00 54.45 19  D 1 
ATOM 3771 N NH2 . ARG D 4 19  ? -16.092 -13.645 19.096  1.00 52.36 19  D 1 
ATOM 3772 N N   . GLU D 4 20  ? -10.069 -11.270 23.889  1.00 84.98 20  D 1 
ATOM 3773 C CA  . GLU D 4 20  ? -8.794  -11.323 23.170  1.00 85.15 20  D 1 
ATOM 3774 C C   . GLU D 4 20  ? -7.780  -12.204 23.913  1.00 86.35 20  D 1 
ATOM 3775 O O   . GLU D 4 20  ? -7.077  -12.986 23.287  1.00 84.76 20  D 1 
ATOM 3776 C CB  . GLU D 4 20  ? -8.269  -9.892  22.949  1.00 82.54 20  D 1 
ATOM 3777 C CG  . GLU D 4 20  ? -6.949  -9.832  22.146  1.00 74.80 20  D 1 
ATOM 3778 C CD  . GLU D 4 20  ? -6.558  -8.409  21.710  1.00 68.10 20  D 1 
ATOM 3779 O OE1 . GLU D 4 20  ? -5.793  -8.260  20.721  1.00 63.48 20  D 1 
ATOM 3780 O OE2 . GLU D 4 20  ? -7.062  -7.395  22.221  1.00 63.52 20  D 1 
ATOM 3781 N N   . GLU D 4 21  ? -7.742  -12.123 25.232  1.00 87.01 21  D 1 
ATOM 3782 C CA  . GLU D 4 21  ? -6.887  -12.975 26.051  1.00 87.17 21  D 1 
ATOM 3783 C C   . GLU D 4 21  ? -7.306  -14.450 25.988  1.00 88.32 21  D 1 
ATOM 3784 O O   . GLU D 4 21  ? -6.459  -15.327 25.840  1.00 85.78 21  D 1 
ATOM 3785 C CB  . GLU D 4 21  ? -6.907  -12.441 27.488  1.00 84.23 21  D 1 
ATOM 3786 C CG  . GLU D 4 21  ? -5.868  -13.118 28.381  1.00 73.64 21  D 1 
ATOM 3787 C CD  . GLU D 4 21  ? -5.868  -12.586 29.825  1.00 65.10 21  D 1 
ATOM 3788 O OE1 . GLU D 4 21  ? -5.047  -13.090 30.611  1.00 58.89 21  D 1 
ATOM 3789 O OE2 . GLU D 4 21  ? -6.698  -11.696 30.144  1.00 58.33 21  D 1 
ATOM 3790 N N   . GLU D 4 22  ? -8.613  -14.721 26.023  1.00 87.60 22  D 1 
ATOM 3791 C CA  . GLU D 4 22  ? -9.145  -16.070 25.833  1.00 88.17 22  D 1 
ATOM 3792 C C   . GLU D 4 22  ? -8.795  -16.608 24.439  1.00 89.32 22  D 1 
ATOM 3793 O O   . GLU D 4 22  ? -8.261  -17.706 24.319  1.00 86.11 22  D 1 
ATOM 3794 C CB  . GLU D 4 22  ? -10.661 -16.058 26.105  1.00 85.73 22  D 1 
ATOM 3795 C CG  . GLU D 4 22  ? -11.283 -17.461 26.205  1.00 76.15 22  D 1 
ATOM 3796 C CD  . GLU D 4 22  ? -12.810 -17.436 26.469  1.00 65.91 22  D 1 
ATOM 3797 O OE1 . GLU D 4 22  ? -13.435 -18.520 26.443  1.00 59.49 22  D 1 
ATOM 3798 O OE2 . GLU D 4 22  ? -13.396 -16.347 26.659  1.00 59.83 22  D 1 
ATOM 3799 N N   . GLU D 4 23  ? -8.982  -15.795 23.391  1.00 88.07 23  D 1 
ATOM 3800 C CA  . GLU D 4 23  ? -8.624  -16.138 22.009  1.00 88.34 23  D 1 
ATOM 3801 C C   . GLU D 4 23  ? -7.110  -16.388 21.851  1.00 89.98 23  D 1 
ATOM 3802 O O   . GLU D 4 23  ? -6.698  -17.257 21.083  1.00 86.89 23  D 1 
ATOM 3803 C CB  . GLU D 4 23  ? -9.134  -15.018 21.078  1.00 85.13 23  D 1 
ATOM 3804 C CG  . GLU D 4 23  ? -9.045  -15.312 19.572  1.00 74.72 23  D 1 
ATOM 3805 C CD  . GLU D 4 23  ? -9.690  -14.214 18.676  1.00 67.39 23  D 1 
ATOM 3806 O OE1 . GLU D 4 23  ? -9.802  -14.431 17.443  1.00 60.48 23  D 1 
ATOM 3807 O OE2 . GLU D 4 23  ? -10.110 -13.142 19.167  1.00 61.31 23  D 1 
ATOM 3808 N N   . PHE D 4 24  ? -6.264  -15.688 22.611  1.00 89.57 24  D 1 
ATOM 3809 C CA  . PHE D 4 24  ? -4.823  -15.929 22.623  1.00 91.17 24  D 1 
ATOM 3810 C C   . PHE D 4 24  ? -4.436  -17.207 23.373  1.00 92.07 24  D 1 
ATOM 3811 O O   . PHE D 4 24  ? -3.381  -17.768 23.095  1.00 88.25 24  D 1 
ATOM 3812 C CB  . PHE D 4 24  ? -4.083  -14.727 23.228  1.00 88.93 24  D 1 
ATOM 3813 C CG  . PHE D 4 24  ? -4.030  -13.461 22.397  1.00 89.33 24  D 1 
ATOM 3814 C CD1 . PHE D 4 24  ? -4.565  -13.376 21.102  1.00 83.11 24  D 1 
ATOM 3815 C CD2 . PHE D 4 24  ? -3.392  -12.333 22.942  1.00 81.04 24  D 1 
ATOM 3816 C CE1 . PHE D 4 24  ? -4.472  -12.188 20.357  1.00 77.52 24  D 1 
ATOM 3817 C CE2 . PHE D 4 24  ? -3.287  -11.146 22.211  1.00 77.97 24  D 1 
ATOM 3818 C CZ  . PHE D 4 24  ? -3.830  -11.072 20.913  1.00 78.51 24  D 1 
ATOM 3819 N N   . ASN D 4 25  ? -5.243  -17.657 24.314  1.00 90.92 25  D 1 
ATOM 3820 C CA  . ASN D 4 25  ? -4.966  -18.875 25.067  1.00 91.61 25  D 1 
ATOM 3821 C C   . ASN D 4 25  ? -5.500  -20.137 24.373  1.00 92.09 25  D 1 
ATOM 3822 O O   . ASN D 4 25  ? -4.858  -21.183 24.459  1.00 87.88 25  D 1 
ATOM 3823 C CB  . ASN D 4 25  ? -5.526  -18.733 26.487  1.00 89.61 25  D 1 
ATOM 3824 C CG  . ASN D 4 25  ? -4.716  -17.769 27.345  1.00 86.01 25  D 1 
ATOM 3825 O OD1 . ASN D 4 25  ? -3.499  -17.817 27.422  1.00 77.39 25  D 1 
ATOM 3826 N ND2 . ASN D 4 25  ? -5.380  -16.894 28.053  1.00 75.63 25  D 1 
ATOM 3827 N N   . THR D 4 26  ? -6.649  -20.034 23.677  1.00 92.18 26  D 1 
ATOM 3828 C CA  . THR D 4 26  ? -7.346  -21.188 23.080  1.00 92.02 26  D 1 
ATOM 3829 C C   . THR D 4 26  ? -7.270  -21.227 21.559  1.00 92.04 26  D 1 
ATOM 3830 O O   . THR D 4 26  ? -7.436  -22.286 20.960  1.00 84.14 26  D 1 
ATOM 3831 C CB  . THR D 4 26  ? -8.818  -21.209 23.498  1.00 88.94 26  D 1 
ATOM 3832 O OG1 . THR D 4 26  ? -9.483  -20.054 23.029  1.00 79.44 26  D 1 
ATOM 3833 C CG2 . THR D 4 26  ? -9.000  -21.266 25.017  1.00 77.79 26  D 1 
ATOM 3834 N N   . GLY D 4 27  ? -7.052  -20.089 20.903  1.00 92.08 27  D 1 
ATOM 3835 C CA  . GLY D 4 27  ? -6.982  -19.988 19.460  1.00 92.83 27  D 1 
ATOM 3836 C C   . GLY D 4 27  ? -5.604  -20.314 18.873  1.00 94.32 27  D 1 
ATOM 3837 O O   . GLY D 4 27  ? -4.670  -20.651 19.602  1.00 91.53 27  D 1 
ATOM 3838 N N   . PRO D 4 28  ? -5.429  -20.137 17.555  1.00 94.83 28  D 1 
ATOM 3839 C CA  . PRO D 4 28  ? -4.154  -20.407 16.872  1.00 95.06 28  D 1 
ATOM 3840 C C   . PRO D 4 28  ? -2.963  -19.647 17.439  1.00 95.19 28  D 1 
ATOM 3841 O O   . PRO D 4 28  ? -1.835  -20.134 17.410  1.00 92.67 28  D 1 
ATOM 3842 C CB  . PRO D 4 28  ? -4.401  -20.001 15.415  1.00 93.45 28  D 1 
ATOM 3843 C CG  . PRO D 4 28  ? -5.903  -20.142 15.245  1.00 92.01 28  D 1 
ATOM 3844 C CD  . PRO D 4 28  ? -6.455  -19.763 16.615  1.00 94.21 28  D 1 
ATOM 3845 N N   . LEU D 4 29  ? -3.187  -18.466 18.000  1.00 95.01 29  D 1 
ATOM 3846 C CA  . LEU D 4 29  ? -2.137  -17.663 18.631  1.00 95.32 29  D 1 
ATOM 3847 C C   . LEU D 4 29  ? -1.669  -18.233 19.983  1.00 95.35 29  D 1 
ATOM 3848 O O   . LEU D 4 29  ? -0.665  -17.753 20.515  1.00 92.56 29  D 1 
ATOM 3849 C CB  . LEU D 4 29  ? -2.584  -16.199 18.750  1.00 94.59 29  D 1 
ATOM 3850 C CG  . LEU D 4 29  ? -2.844  -15.492 17.402  1.00 92.97 29  D 1 
ATOM 3851 C CD1 . LEU D 4 29  ? -3.270  -14.039 17.647  1.00 85.98 29  D 1 
ATOM 3852 C CD2 . LEU D 4 29  ? -1.599  -15.447 16.516  1.00 84.54 29  D 1 
ATOM 3853 N N   . SER D 4 30  ? -2.315  -19.275 20.490  1.00 94.87 30  D 1 
ATOM 3854 C CA  . SER D 4 30  ? -1.854  -20.009 21.669  1.00 94.55 30  D 1 
ATOM 3855 C C   . SER D 4 30  ? -0.439  -20.559 21.508  1.00 94.62 30  D 1 
ATOM 3856 O O   . SER D 4 30  ? 0.311   -20.581 22.478  1.00 92.65 30  D 1 
ATOM 3857 C CB  . SER D 4 30  ? -2.807  -21.157 22.011  1.00 93.23 30  D 1 
ATOM 3858 O OG  . SER D 4 30  ? -2.746  -22.161 21.018  1.00 85.09 30  D 1 
ATOM 3859 N N   . VAL D 4 31  ? -0.022  -20.887 20.290  1.00 94.75 31  D 1 
ATOM 3860 C CA  . VAL D 4 31  ? 1.370   -21.276 19.978  1.00 94.55 31  D 1 
ATOM 3861 C C   . VAL D 4 31  ? 2.354   -20.206 20.458  1.00 94.92 31  D 1 
ATOM 3862 O O   . VAL D 4 31  ? 3.372   -20.517 21.092  1.00 93.44 31  D 1 
ATOM 3863 C CB  . VAL D 4 31  ? 1.535   -21.506 18.464  1.00 93.52 31  D 1 
ATOM 3864 C CG1 . VAL D 4 31  ? 2.978   -21.840 18.084  1.00 89.71 31  D 1 
ATOM 3865 C CG2 . VAL D 4 31  ? 0.653   -22.655 17.976  1.00 89.06 31  D 1 
ATOM 3866 N N   . LEU D 4 32  ? 2.047   -18.938 20.228  1.00 95.33 32  D 1 
ATOM 3867 C CA  . LEU D 4 32  ? 2.867   -17.813 20.672  1.00 95.32 32  D 1 
ATOM 3868 C C   . LEU D 4 32  ? 2.716   -17.565 22.181  1.00 95.23 32  D 1 
ATOM 3869 O O   . LEU D 4 32  ? 3.710   -17.319 22.852  1.00 93.48 32  D 1 
ATOM 3870 C CB  . LEU D 4 32  ? 2.507   -16.547 19.878  1.00 94.95 32  D 1 
ATOM 3871 C CG  . LEU D 4 32  ? 2.706   -16.664 18.356  1.00 94.48 32  D 1 
ATOM 3872 C CD1 . LEU D 4 32  ? 2.298   -15.341 17.688  1.00 91.81 32  D 1 
ATOM 3873 C CD2 . LEU D 4 32  ? 4.164   -16.962 17.984  1.00 91.03 32  D 1 
ATOM 3874 N N   . THR D 4 33  ? 1.500   -17.674 22.702  1.00 95.25 33  D 1 
ATOM 3875 C CA  . THR D 4 33  ? 1.237   -17.529 24.142  1.00 94.90 33  D 1 
ATOM 3876 C C   . THR D 4 33  ? 2.035   -18.535 24.962  1.00 94.56 33  D 1 
ATOM 3877 O O   . THR D 4 33  ? 2.668   -18.169 25.950  1.00 93.31 33  D 1 
ATOM 3878 C CB  . THR D 4 33  ? -0.260  -17.690 24.443  1.00 94.10 33  D 1 
ATOM 3879 O OG1 . THR D 4 33  ? -1.016  -16.778 23.681  1.00 84.04 33  D 1 
ATOM 3880 C CG2 . THR D 4 33  ? -0.591  -17.402 25.904  1.00 80.47 33  D 1 
ATOM 3881 N N   . GLN D 4 34  ? 2.057   -19.785 24.521  1.00 93.51 34  D 1 
ATOM 3882 C CA  . GLN D 4 34  ? 2.819   -20.834 25.187  1.00 92.79 34  D 1 
ATOM 3883 C C   . GLN D 4 34  ? 4.325   -20.603 25.079  1.00 92.90 34  D 1 
ATOM 3884 O O   . GLN D 4 34  ? 5.041   -20.788 26.060  1.00 91.32 34  D 1 
ATOM 3885 C CB  . GLN D 4 34  ? 2.437   -22.198 24.590  1.00 91.36 34  D 1 
ATOM 3886 C CG  . GLN D 4 34  ? 0.989   -22.631 24.947  1.00 83.29 34  D 1 
ATOM 3887 C CD  . GLN D 4 34  ? 0.774   -22.855 26.448  1.00 78.25 34  D 1 
ATOM 3888 O OE1 . GLN D 4 34  ? 1.704   -23.099 27.199  1.00 69.73 34  D 1 
ATOM 3889 N NE2 . GLN D 4 34  ? -0.441  -22.797 26.916  1.00 66.02 34  D 1 
ATOM 3890 N N   . SER D 4 35  ? 4.813   -20.120 23.938  1.00 93.24 35  D 1 
ATOM 3891 C CA  . SER D 4 35  ? 6.225   -19.747 23.800  1.00 92.77 35  D 1 
ATOM 3892 C C   . SER D 4 35  ? 6.622   -18.612 24.748  1.00 93.35 35  D 1 
ATOM 3893 O O   . SER D 4 35  ? 7.708   -18.665 25.322  1.00 91.77 35  D 1 
ATOM 3894 C CB  . SER D 4 35  ? 6.534   -19.350 22.360  1.00 91.76 35  D 1 
ATOM 3895 O OG  . SER D 4 35  ? 7.887   -18.987 22.238  1.00 79.24 35  D 1 
ATOM 3896 N N   . VAL D 4 36  ? 5.756   -17.619 24.942  1.00 94.74 36  D 1 
ATOM 3897 C CA  . VAL D 4 36  ? 6.002   -16.521 25.895  1.00 94.63 36  D 1 
ATOM 3898 C C   . VAL D 4 36  ? 6.005   -17.035 27.334  1.00 94.55 36  D 1 
ATOM 3899 O O   . VAL D 4 36  ? 6.938   -16.732 28.078  1.00 92.68 36  D 1 
ATOM 3900 C CB  . VAL D 4 36  ? 4.973   -15.392 25.719  1.00 93.93 36  D 1 
ATOM 3901 C CG1 . VAL D 4 36  ? 5.101   -14.307 26.800  1.00 89.39 36  D 1 
ATOM 3902 C CG2 . VAL D 4 36  ? 5.154   -14.695 24.371  1.00 89.54 36  D 1 
ATOM 3903 N N   . LYS D 4 37  ? 4.999   -17.825 27.723  1.00 94.37 37  D 1 
ATOM 3904 C CA  . LYS D 4 37  ? 4.862   -18.340 29.091  1.00 94.13 37  D 1 
ATOM 3905 C C   . LYS D 4 37  ? 5.997   -19.293 29.482  1.00 93.97 37  D 1 
ATOM 3906 O O   . LYS D 4 37  ? 6.535   -19.178 30.575  1.00 91.35 37  D 1 
ATOM 3907 C CB  . LYS D 4 37  ? 3.506   -19.051 29.253  1.00 92.99 37  D 1 
ATOM 3908 C CG  . LYS D 4 37  ? 2.320   -18.069 29.324  1.00 83.46 37  D 1 
ATOM 3909 C CD  . LYS D 4 37  ? 0.997   -18.843 29.443  1.00 79.06 37  D 1 
ATOM 3910 C CE  . LYS D 4 37  ? -0.202  -17.889 29.538  1.00 70.47 37  D 1 
ATOM 3911 N NZ  . LYS D 4 37  ? -1.504  -18.611 29.582  1.00 62.05 37  D 1 
ATOM 3912 N N   . ASN D 4 38  ? 6.363   -20.191 28.580  1.00 93.46 38  D 1 
ATOM 3913 C CA  . ASN D 4 38  ? 7.352   -21.229 28.851  1.00 93.15 38  D 1 
ATOM 3914 C C   . ASN D 4 38  ? 8.780   -20.815 28.454  1.00 93.38 38  D 1 
ATOM 3915 O O   . ASN D 4 38  ? 9.713   -21.602 28.613  1.00 89.87 38  D 1 
ATOM 3916 C CB  . ASN D 4 38  ? 6.922   -22.526 28.145  1.00 91.57 38  D 1 
ATOM 3917 C CG  . ASN D 4 38  ? 5.553   -23.046 28.598  1.00 88.06 38  D 1 
ATOM 3918 O OD1 . ASN D 4 38  ? 4.971   -22.624 29.578  1.00 78.64 38  D 1 
ATOM 3919 N ND2 . ASN D 4 38  ? 5.011   -24.001 27.876  1.00 79.15 38  D 1 
ATOM 3920 N N   . ASN D 4 39  ? 8.950   -19.615 27.899  1.00 93.48 39  D 1 
ATOM 3921 C CA  . ASN D 4 39  ? 10.217  -19.111 27.365  1.00 93.68 39  D 1 
ATOM 3922 C C   . ASN D 4 39  ? 10.889  -20.100 26.391  1.00 93.84 39  D 1 
ATOM 3923 O O   . ASN D 4 39  ? 12.111  -20.307 26.416  1.00 91.00 39  D 1 
ATOM 3924 C CB  . ASN D 4 39  ? 11.090  -18.639 28.533  1.00 91.89 39  D 1 
ATOM 3925 C CG  . ASN D 4 39  ? 12.239  -17.755 28.098  1.00 86.00 39  D 1 
ATOM 3926 O OD1 . ASN D 4 39  ? 12.284  -17.199 27.017  1.00 76.05 39  D 1 
ATOM 3927 N ND2 . ASN D 4 39  ? 13.226  -17.572 28.952  1.00 73.62 39  D 1 
ATOM 3928 N N   . THR D 4 40  ? 10.093  -20.745 25.537  1.00 93.62 40  D 1 
ATOM 3929 C CA  . THR D 4 40  ? 10.579  -21.726 24.558  1.00 93.53 40  D 1 
ATOM 3930 C C   . THR D 4 40  ? 10.966  -21.060 23.245  1.00 94.09 40  D 1 
ATOM 3931 O O   . THR D 4 40  ? 10.489  -19.981 22.895  1.00 92.03 40  D 1 
ATOM 3932 C CB  . THR D 4 40  ? 9.568   -22.858 24.315  1.00 91.28 40  D 1 
ATOM 3933 O OG1 . THR D 4 40  ? 8.320   -22.351 23.901  1.00 81.57 40  D 1 
ATOM 3934 C CG2 . THR D 4 40  ? 9.339   -23.686 25.569  1.00 81.19 40  D 1 
ATOM 3935 N N   . GLN D 4 41  ? 11.840  -21.714 22.489  1.00 94.55 41  D 1 
ATOM 3936 C CA  . GLN D 4 41  ? 12.198  -21.274 21.151  1.00 94.72 41  D 1 
ATOM 3937 C C   . GLN D 4 41  ? 11.087  -21.590 20.145  1.00 95.23 41  D 1 
ATOM 3938 O O   . GLN D 4 41  ? 10.409  -22.611 20.233  1.00 93.56 41  D 1 
ATOM 3939 C CB  . GLN D 4 41  ? 13.533  -21.883 20.717  1.00 93.01 41  D 1 
ATOM 3940 C CG  . GLN D 4 41  ? 14.708  -21.263 21.483  1.00 87.05 41  D 1 
ATOM 3941 C CD  . GLN D 4 41  ? 16.066  -21.803 21.012  1.00 87.30 41  D 1 
ATOM 3942 O OE1 . GLN D 4 41  ? 16.172  -22.855 20.416  1.00 78.41 41  D 1 
ATOM 3943 N NE2 . GLN D 4 41  ? 17.140  -21.104 21.269  1.00 75.95 41  D 1 
ATOM 3944 N N   . VAL D 4 42  ? 10.939  -20.699 19.171  1.00 95.89 42  D 1 
ATOM 3945 C CA  . VAL D 4 42  ? 10.092  -20.896 17.992  1.00 96.11 42  D 1 
ATOM 3946 C C   . VAL D 4 42  ? 10.933  -20.712 16.731  1.00 96.56 42  D 1 
ATOM 3947 O O   . VAL D 4 42  ? 11.877  -19.919 16.711  1.00 95.52 42  D 1 
ATOM 3948 C CB  . VAL D 4 42  ? 8.871   -19.964 17.975  1.00 94.96 42  D 1 
ATOM 3949 C CG1 . VAL D 4 42  ? 7.936   -20.257 19.152  1.00 90.50 42  D 1 
ATOM 3950 C CG2 . VAL D 4 42  ? 9.246   -18.480 17.995  1.00 90.23 42  D 1 
ATOM 3951 N N   . LEU D 4 43  ? 10.574  -21.435 15.672  1.00 96.73 43  D 1 
ATOM 3952 C CA  . LEU D 4 43  ? 11.141  -21.261 14.349  1.00 96.71 43  D 1 
ATOM 3953 C C   . LEU D 4 43  ? 10.118  -20.549 13.459  1.00 96.90 43  D 1 
ATOM 3954 O O   . LEU D 4 43  ? 9.031   -21.056 13.226  1.00 95.92 43  D 1 
ATOM 3955 C CB  . LEU D 4 43  ? 11.561  -22.628 13.797  1.00 96.12 43  D 1 
ATOM 3956 C CG  . LEU D 4 43  ? 12.245  -22.558 12.417  1.00 94.64 43  D 1 
ATOM 3957 C CD1 . LEU D 4 43  ? 13.618  -21.892 12.503  1.00 89.50 43  D 1 
ATOM 3958 C CD2 . LEU D 4 43  ? 12.437  -23.968 11.863  1.00 88.25 43  D 1 
ATOM 3959 N N   . ILE D 4 44  ? 10.470  -19.379 12.954  1.00 97.02 44  D 1 
ATOM 3960 C CA  . ILE D 4 44  ? 9.583   -18.548 12.138  1.00 97.24 44  D 1 
ATOM 3961 C C   . ILE D 4 44  ? 10.077  -18.566 10.698  1.00 97.13 44  D 1 
ATOM 3962 O O   . ILE D 4 44  ? 11.193  -18.128 10.421  1.00 96.25 44  D 1 
ATOM 3963 C CB  . ILE D 4 44  ? 9.503   -17.115 12.701  1.00 97.01 44  D 1 
ATOM 3964 C CG1 . ILE D 4 44  ? 9.112   -17.113 14.200  1.00 95.46 44  D 1 
ATOM 3965 C CG2 . ILE D 4 44  ? 8.510   -16.282 11.870  1.00 95.52 44  D 1 
ATOM 3966 C CD1 . ILE D 4 44  ? 9.153   -15.736 14.862  1.00 91.77 44  D 1 
ATOM 3967 N N   . ASN D 4 45  ? 9.235   -19.019 9.773   1.00 96.72 45  D 1 
ATOM 3968 C CA  . ASN D 4 45  ? 9.507   -18.872 8.353   1.00 96.33 45  D 1 
ATOM 3969 C C   . ASN D 4 45  ? 8.998   -17.509 7.863   1.00 96.27 45  D 1 
ATOM 3970 O O   . ASN D 4 45  ? 7.824   -17.169 8.034   1.00 94.26 45  D 1 
ATOM 3971 C CB  . ASN D 4 45  ? 8.906   -20.064 7.583   1.00 95.16 45  D 1 
ATOM 3972 C CG  . ASN D 4 45  ? 9.364   -20.127 6.133   1.00 89.43 45  D 1 
ATOM 3973 O OD1 . ASN D 4 45  ? 10.198  -19.365 5.681   1.00 78.21 45  D 1 
ATOM 3974 N ND2 . ASN D 4 45  ? 8.838   -21.058 5.362   1.00 77.79 45  D 1 
ATOM 3975 N N   . CYS D 4 46  ? 9.887   -16.727 7.270   1.00 96.57 46  D 1 
ATOM 3976 C CA  . CYS D 4 46  ? 9.610   -15.377 6.800   1.00 96.37 46  D 1 
ATOM 3977 C C   . CYS D 4 46  ? 9.528   -15.306 5.268   1.00 96.29 46  D 1 
ATOM 3978 O O   . CYS D 4 46  ? 10.198  -16.040 4.550   1.00 92.63 46  D 1 
ATOM 3979 C CB  . CYS D 4 46  ? 10.683  -14.425 7.339   1.00 94.83 46  D 1 
ATOM 3980 S SG  . CYS D 4 46  ? 10.485  -14.188 9.138   1.00 88.36 46  D 1 
ATOM 3981 N N   . ARG D 4 47  ? 8.781   -14.328 4.759   1.00 95.79 47  D 1 
ATOM 3982 C CA  . ARG D 4 47  ? 8.582   -14.092 3.314   1.00 94.74 47  D 1 
ATOM 3983 C C   . ARG D 4 47  ? 9.855   -13.774 2.515   1.00 93.33 47  D 1 
ATOM 3984 O O   . ARG D 4 47  ? 9.804   -13.701 1.295   1.00 83.15 47  D 1 
ATOM 3985 C CB  . ARG D 4 47  ? 7.574   -12.955 3.101   1.00 92.74 47  D 1 
ATOM 3986 C CG  . ARG D 4 47  ? 6.146   -13.343 3.504   1.00 86.01 47  D 1 
ATOM 3987 C CD  . ARG D 4 47  ? 5.178   -12.229 3.098   1.00 81.65 47  D 1 
ATOM 3988 N NE  . ARG D 4 47  ? 3.800   -12.564 3.450   1.00 78.58 47  D 1 
ATOM 3989 C CZ  . ARG D 4 47  ? 2.714   -11.966 2.996   1.00 74.08 47  D 1 
ATOM 3990 N NH1 . ARG D 4 47  ? 2.753   -10.947 2.180   1.00 65.25 47  D 1 
ATOM 3991 N NH2 . ARG D 4 47  ? 1.547   -12.404 3.360   1.00 66.91 47  D 1 
ATOM 3992 N N   . ASN D 4 48  ? 10.976  -13.530 3.158   1.00 93.66 48  D 1 
ATOM 3993 C CA  . ASN D 4 48  ? 12.267  -13.320 2.505   1.00 93.53 48  D 1 
ATOM 3994 C C   . ASN D 4 48  ? 13.084  -14.616 2.318   1.00 94.23 48  D 1 
ATOM 3995 O O   . ASN D 4 48  ? 14.280  -14.520 2.077   1.00 89.58 48  D 1 
ATOM 3996 C CB  . ASN D 4 48  ? 13.061  -12.238 3.257   1.00 90.36 48  D 1 
ATOM 3997 C CG  . ASN D 4 48  ? 13.388  -12.616 4.695   1.00 87.33 48  D 1 
ATOM 3998 O OD1 . ASN D 4 48  ? 12.819  -13.497 5.283   1.00 75.00 48  D 1 
ATOM 3999 N ND2 . ASN D 4 48  ? 14.310  -11.891 5.317   1.00 79.48 48  D 1 
ATOM 4000 N N   . ASN D 4 49  ? 12.471  -15.781 2.464   1.00 93.61 49  D 1 
ATOM 4001 C CA  . ASN D 4 49  ? 13.125  -17.087 2.461   1.00 93.70 49  D 1 
ATOM 4002 C C   . ASN D 4 49  ? 14.211  -17.229 3.539   1.00 94.68 49  D 1 
ATOM 4003 O O   . ASN D 4 49  ? 15.180  -17.958 3.371   1.00 90.69 49  D 1 
ATOM 4004 C CB  . ASN D 4 49  ? 13.607  -17.450 1.046   1.00 91.05 49  D 1 
ATOM 4005 C CG  . ASN D 4 49  ? 12.486  -17.537 0.026   1.00 81.67 49  D 1 
ATOM 4006 O OD1 . ASN D 4 49  ? 11.315  -17.503 0.334   1.00 70.90 49  D 1 
ATOM 4007 N ND2 . ASN D 4 49  ? 12.834  -17.642 -1.244  1.00 69.56 49  D 1 
ATOM 4008 N N   . LYS D 4 50  ? 14.054  -16.509 4.650   1.00 95.56 50  D 1 
ATOM 4009 C CA  . LYS D 4 50  ? 14.898  -16.647 5.831   1.00 95.85 50  D 1 
ATOM 4010 C C   . LYS D 4 50  ? 14.083  -17.233 6.977   1.00 96.18 50  D 1 
ATOM 4011 O O   . LYS D 4 50  ? 12.896  -16.947 7.106   1.00 94.06 50  D 1 
ATOM 4012 C CB  . LYS D 4 50  ? 15.521  -15.303 6.219   1.00 94.76 50  D 1 
ATOM 4013 C CG  . LYS D 4 50  ? 16.458  -14.726 5.144   1.00 92.31 50  D 1 
ATOM 4014 C CD  . LYS D 4 50  ? 17.155  -13.501 5.722   1.00 87.52 50  D 1 
ATOM 4015 C CE  . LYS D 4 50  ? 18.172  -12.829 4.820   1.00 83.37 50  D 1 
ATOM 4016 N NZ  . LYS D 4 50  ? 18.854  -11.737 5.569   1.00 74.95 50  D 1 
ATOM 4017 N N   . LYS D 4 51  ? 14.744  -18.024 7.815   1.00 96.21 51  D 1 
ATOM 4018 C CA  . LYS D 4 51  ? 14.167  -18.600 9.021   1.00 96.44 51  D 1 
ATOM 4019 C C   . LYS D 4 51  ? 14.741  -17.884 10.239  1.00 96.72 51  D 1 
ATOM 4020 O O   . LYS D 4 51  ? 15.930  -17.576 10.270  1.00 95.25 51  D 1 
ATOM 4021 C CB  . LYS D 4 51  ? 14.394  -20.124 9.055   1.00 95.23 51  D 1 
ATOM 4022 C CG  . LYS D 4 51  ? 13.664  -20.839 7.894   1.00 91.98 51  D 1 
ATOM 4023 C CD  . LYS D 4 51  ? 13.800  -22.370 7.971   1.00 87.25 51  D 1 
ATOM 4024 C CE  . LYS D 4 51  ? 13.030  -23.036 6.820   1.00 82.32 51  D 1 
ATOM 4025 N NZ  . LYS D 4 51  ? 12.974  -24.524 6.899   1.00 72.43 51  D 1 
ATOM 4026 N N   . LEU D 4 52  ? 13.901  -17.608 11.233  1.00 96.90 52  D 1 
ATOM 4027 C CA  . LEU D 4 52  ? 14.297  -16.993 12.492  1.00 97.03 52  D 1 
ATOM 4028 C C   . LEU D 4 52  ? 14.053  -17.995 13.616  1.00 97.03 52  D 1 
ATOM 4029 O O   . LEU D 4 52  ? 12.906  -18.369 13.845  1.00 95.87 52  D 1 
ATOM 4030 C CB  . LEU D 4 52  ? 13.499  -15.698 12.733  1.00 96.79 52  D 1 
ATOM 4031 C CG  . LEU D 4 52  ? 13.630  -14.619 11.643  1.00 95.62 52  D 1 
ATOM 4032 C CD1 . LEU D 4 52  ? 12.719  -13.439 11.978  1.00 93.10 52  D 1 
ATOM 4033 C CD2 . LEU D 4 52  ? 15.054  -14.089 11.525  1.00 92.87 52  D 1 
ATOM 4034 N N   . LEU D 4 53  ? 15.099  -18.401 14.303  1.00 96.70 53  D 1 
ATOM 4035 C CA  . LEU D 4 53  ? 15.005  -19.219 15.498  1.00 96.51 53  D 1 
ATOM 4036 C C   . LEU D 4 53  ? 15.216  -18.327 16.714  1.00 96.41 53  D 1 
ATOM 4037 O O   . LEU D 4 53  ? 16.303  -17.761 16.859  1.00 94.80 53  D 1 
ATOM 4038 C CB  . LEU D 4 53  ? 16.048  -20.344 15.411  1.00 95.69 53  D 1 
ATOM 4039 C CG  . LEU D 4 53  ? 16.050  -21.286 16.631  1.00 94.12 53  D 1 
ATOM 4040 C CD1 . LEU D 4 53  ? 14.775  -22.113 16.714  1.00 89.22 53  D 1 
ATOM 4041 C CD2 . LEU D 4 53  ? 17.248  -22.227 16.532  1.00 87.38 53  D 1 
ATOM 4042 N N   . GLY D 4 54  ? 14.215  -18.177 17.587  1.00 96.04 54  D 1 
ATOM 4043 C CA  . GLY D 4 54  ? 14.344  -17.307 18.749  1.00 95.76 54  D 1 
ATOM 4044 C C   . GLY D 4 54  ? 13.228  -17.486 19.762  1.00 96.00 54  D 1 
ATOM 4045 O O   . GLY D 4 54  ? 12.325  -18.296 19.574  1.00 94.51 54  D 1 
ATOM 4046 N N   . ARG D 4 55  ? 13.284  -16.717 20.853  1.00 96.09 55  D 1 
ATOM 4047 C CA  . ARG D 4 55  ? 12.291  -16.730 21.925  1.00 95.74 55  D 1 
ATOM 4048 C C   . ARG D 4 55  ? 11.338  -15.557 21.762  1.00 95.94 55  D 1 
ATOM 4049 O O   . ARG D 4 55  ? 11.785  -14.436 21.551  1.00 94.29 55  D 1 
ATOM 4050 C CB  . ARG D 4 55  ? 12.981  -16.712 23.298  1.00 94.43 55  D 1 
ATOM 4051 C CG  . ARG D 4 55  ? 13.857  -17.953 23.514  1.00 89.58 55  D 1 
ATOM 4052 C CD  . ARG D 4 55  ? 14.603  -17.877 24.841  1.00 85.45 55  D 1 
ATOM 4053 N NE  . ARG D 4 55  ? 15.581  -18.969 24.973  1.00 81.79 55  D 1 
ATOM 4054 C CZ  . ARG D 4 55  ? 15.442  -20.112 25.636  1.00 78.47 55  D 1 
ATOM 4055 N NH1 . ARG D 4 55  ? 14.372  -20.393 26.314  1.00 67.51 55  D 1 
ATOM 4056 N NH2 . ARG D 4 55  ? 16.385  -20.994 25.603  1.00 71.76 55  D 1 
ATOM 4057 N N   . VAL D 4 56  ? 10.039  -15.802 21.887  1.00 95.68 56  D 1 
ATOM 4058 C CA  . VAL D 4 56  ? 9.029   -14.745 21.811  1.00 95.80 56  D 1 
ATOM 4059 C C   . VAL D 4 56  ? 8.899   -14.085 23.175  1.00 95.78 56  D 1 
ATOM 4060 O O   . VAL D 4 56  ? 8.509   -14.732 24.140  1.00 94.33 56  D 1 
ATOM 4061 C CB  . VAL D 4 56  ? 7.668   -15.272 21.325  1.00 95.39 56  D 1 
ATOM 4062 C CG1 . VAL D 4 56  ? 6.679   -14.121 21.107  1.00 92.47 56  D 1 
ATOM 4063 C CG2 . VAL D 4 56  ? 7.793   -16.015 19.996  1.00 92.29 56  D 1 
ATOM 4064 N N   . LYS D 4 57  ? 9.180   -12.779 23.241  1.00 95.76 57  D 1 
ATOM 4065 C CA  . LYS D 4 57  ? 9.017   -11.990 24.463  1.00 95.37 57  D 1 
ATOM 4066 C C   . LYS D 4 57  ? 7.623   -11.374 24.563  1.00 95.37 57  D 1 
ATOM 4067 O O   . LYS D 4 57  ? 7.035   -11.316 25.636  1.00 92.98 57  D 1 
ATOM 4068 C CB  . LYS D 4 57  ? 10.116  -10.915 24.500  1.00 94.22 57  D 1 
ATOM 4069 C CG  . LYS D 4 57  ? 10.247  -10.229 25.875  1.00 85.97 57  D 1 
ATOM 4070 C CD  . LYS D 4 57  ? 10.780  -11.193 26.940  1.00 83.24 57  D 1 
ATOM 4071 C CE  . LYS D 4 57  ? 11.039  -10.390 28.218  1.00 79.08 57  D 1 
ATOM 4072 N NZ  . LYS D 4 57  ? 11.793  -11.123 29.243  1.00 71.55 57  D 1 
ATOM 4073 N N   . ALA D 4 58  ? 7.084   -10.913 23.442  1.00 95.74 58  D 1 
ATOM 4074 C CA  . ALA D 4 58  ? 5.730   -10.404 23.329  1.00 95.80 58  D 1 
ATOM 4075 C C   . ALA D 4 58  ? 5.225   -10.503 21.892  1.00 96.24 58  D 1 
ATOM 4076 O O   . ALA D 4 58  ? 6.009   -10.476 20.947  1.00 95.09 58  D 1 
ATOM 4077 C CB  . ALA D 4 58  ? 5.686   -8.955  23.812  1.00 94.67 58  D 1 
ATOM 4078 N N   . PHE D 4 59  ? 3.891   -10.550 21.723  1.00 95.63 59  D 1 
ATOM 4079 C CA  . PHE D 4 59  ? 3.251   -10.543 20.415  1.00 95.75 59  D 1 
ATOM 4080 C C   . PHE D 4 59  ? 1.917   -9.791  20.448  1.00 95.47 59  D 1 
ATOM 4081 O O   . PHE D 4 59  ? 1.417   -9.409  21.510  1.00 93.57 59  D 1 
ATOM 4082 C CB  . PHE D 4 59  ? 3.089   -11.983 19.898  1.00 95.38 59  D 1 
ATOM 4083 C CG  . PHE D 4 59  ? 2.058   -12.799 20.651  1.00 96.16 59  D 1 
ATOM 4084 C CD1 . PHE D 4 59  ? 2.400   -13.423 21.868  1.00 94.72 59  D 1 
ATOM 4085 C CD2 . PHE D 4 59  ? 0.764   -12.933 20.149  1.00 94.30 59  D 1 
ATOM 4086 C CE1 . PHE D 4 59  ? 1.446   -14.152 22.582  1.00 93.43 59  D 1 
ATOM 4087 C CE2 . PHE D 4 59  ? -0.202  -13.666 20.857  1.00 93.66 59  D 1 
ATOM 4088 C CZ  . PHE D 4 59  ? 0.138   -14.276 22.075  1.00 93.91 59  D 1 
ATOM 4089 N N   . ASP D 4 60  ? 1.328   -9.551  19.281  1.00 95.08 60  D 1 
ATOM 4090 C CA  . ASP D 4 60  ? -0.026  -9.018  19.139  1.00 94.81 60  D 1 
ATOM 4091 C C   . ASP D 4 60  ? -0.857  -9.811  18.118  1.00 94.90 60  D 1 
ATOM 4092 O O   . ASP D 4 60  ? -0.364  -10.723 17.444  1.00 92.66 60  D 1 
ATOM 4093 C CB  . ASP D 4 60  ? 0.020   -7.507  18.853  1.00 93.17 60  D 1 
ATOM 4094 C CG  . ASP D 4 60  ? 0.460   -7.077  17.454  1.00 92.56 60  D 1 
ATOM 4095 O OD1 . ASP D 4 60  ? 0.519   -7.907  16.520  1.00 88.32 60  D 1 
ATOM 4096 O OD2 . ASP D 4 60  ? 0.677   -5.855  17.256  1.00 88.53 60  D 1 
ATOM 4097 N N   . ARG D 4 61  ? -2.134  -9.425  17.957  1.00 93.93 61  D 1 
ATOM 4098 C CA  . ARG D 4 61  ? -3.081  -10.054 17.025  1.00 93.69 61  D 1 
ATOM 4099 C C   . ARG D 4 61  ? -2.665  -10.040 15.551  1.00 94.20 61  D 1 
ATOM 4100 O O   . ARG D 4 61  ? -3.245  -10.746 14.738  1.00 91.67 61  D 1 
ATOM 4101 C CB  . ARG D 4 61  ? -4.466  -9.405  17.192  1.00 91.20 61  D 1 
ATOM 4102 C CG  . ARG D 4 61  ? -4.505  -7.958  16.655  1.00 80.27 61  D 1 
ATOM 4103 C CD  . ARG D 4 61  ? -5.897  -7.334  16.738  1.00 75.43 61  D 1 
ATOM 4104 N NE  . ARG D 4 61  ? -6.286  -7.049  18.127  1.00 67.14 61  D 1 
ATOM 4105 C CZ  . ARG D 4 61  ? -7.448  -6.538  18.507  1.00 59.96 61  D 1 
ATOM 4106 N NH1 . ARG D 4 61  ? -8.359  -6.197  17.648  1.00 54.30 61  D 1 
ATOM 4107 N NH2 . ARG D 4 61  ? -7.708  -6.367  19.764  1.00 52.35 61  D 1 
ATOM 4108 N N   . HIS D 4 62  ? -1.716  -9.197  15.171  1.00 94.72 62  D 1 
ATOM 4109 C CA  . HIS D 4 62  ? -1.196  -9.133  13.807  1.00 95.00 62  D 1 
ATOM 4110 C C   . HIS D 4 62  ? 0.050   -10.016 13.624  1.00 95.55 62  D 1 
ATOM 4111 O O   . HIS D 4 62  ? 0.667   -9.978  12.561  1.00 92.96 62  D 1 
ATOM 4112 C CB  . HIS D 4 62  ? -0.918  -7.677  13.420  1.00 93.95 62  D 1 
ATOM 4113 C CG  . HIS D 4 62  ? -2.092  -6.759  13.612  1.00 92.94 62  D 1 
ATOM 4114 N ND1 . HIS D 4 62  ? -2.201  -5.783  14.578  1.00 82.89 62  D 1 
ATOM 4115 C CD2 . HIS D 4 62  ? -3.266  -6.718  12.884  1.00 82.55 62  D 1 
ATOM 4116 C CE1 . HIS D 4 62  ? -3.389  -5.170  14.428  1.00 83.42 62  D 1 
ATOM 4117 N NE2 . HIS D 4 62  ? -4.068  -5.713  13.408  1.00 85.11 62  D 1 
ATOM 4118 N N   . CYS D 4 63  ? 0.416   -10.797 14.629  1.00 94.70 63  D 1 
ATOM 4119 C CA  . CYS D 4 63  ? 1.665   -11.545 14.711  1.00 95.20 63  D 1 
ATOM 4120 C C   . CYS D 4 63  ? 2.909   -10.643 14.648  1.00 96.12 63  D 1 
ATOM 4121 O O   . CYS D 4 63  ? 3.972   -11.103 14.227  1.00 94.29 63  D 1 
ATOM 4122 C CB  . CYS D 4 63  ? 1.696   -12.695 13.691  1.00 93.79 63  D 1 
ATOM 4123 S SG  . CYS D 4 63  ? 0.218   -13.764 13.827  1.00 88.26 63  D 1 
ATOM 4124 N N   . ASN D 4 64  ? 2.811   -9.376  15.033  1.00 96.87 64  D 1 
ATOM 4125 C CA  . ASN D 4 64  ? 4.019   -8.621  15.355  1.00 96.92 64  D 1 
ATOM 4126 C C   . ASN D 4 64  ? 4.630   -9.244  16.613  1.00 96.73 64  D 1 
ATOM 4127 O O   . ASN D 4 64  ? 3.888   -9.583  17.531  1.00 95.67 64  D 1 
ATOM 4128 C CB  . ASN D 4 64  ? 3.715   -7.139  15.599  1.00 96.94 64  D 1 
ATOM 4129 C CG  . ASN D 4 64  ? 3.005   -6.448  14.455  1.00 96.54 64  D 1 
ATOM 4130 O OD1 . ASN D 4 64  ? 3.417   -6.463  13.314  1.00 92.32 64  D 1 
ATOM 4131 N ND2 . ASN D 4 64  ? 1.905   -5.771  14.753  1.00 92.26 64  D 1 
ATOM 4132 N N   . MET D 4 65  ? 5.936   -9.388  16.656  1.00 96.54 65  D 1 
ATOM 4133 C CA  . MET D 4 65  ? 6.614   -10.070 17.754  1.00 96.62 65  D 1 
ATOM 4134 C C   . MET D 4 65  ? 7.835   -9.285  18.195  1.00 97.23 65  D 1 
ATOM 4135 O O   . MET D 4 65  ? 8.568   -8.749  17.364  1.00 96.38 65  D 1 
ATOM 4136 C CB  . MET D 4 65  ? 7.025   -11.489 17.347  1.00 95.30 65  D 1 
ATOM 4137 C CG  . MET D 4 65  ? 5.856   -12.351 16.894  1.00 91.56 65  D 1 
ATOM 4138 S SD  . MET D 4 65  ? 6.356   -13.986 16.287  1.00 90.99 65  D 1 
ATOM 4139 C CE  . MET D 4 65  ? 4.900   -14.426 15.356  1.00 82.94 65  D 1 
ATOM 4140 N N   . VAL D 4 66  ? 8.080   -9.260  19.492  1.00 96.92 66  D 1 
ATOM 4141 C CA  . VAL D 4 66  ? 9.399   -8.952  20.052  1.00 96.97 66  D 1 
ATOM 4142 C C   . VAL D 4 66  ? 10.081  -10.281 20.328  1.00 96.87 66  D 1 
ATOM 4143 O O   . VAL D 4 66  ? 9.535   -11.108 21.053  1.00 95.83 66  D 1 
ATOM 4144 C CB  . VAL D 4 66  ? 9.311   -8.083  21.308  1.00 96.50 66  D 1 
ATOM 4145 C CG1 . VAL D 4 66  ? 10.693  -7.793  21.882  1.00 93.76 66  D 1 
ATOM 4146 C CG2 . VAL D 4 66  ? 8.657   -6.737  20.985  1.00 93.45 66  D 1 
ATOM 4147 N N   . LEU D 4 67  ? 11.246  -10.479 19.724  1.00 96.58 67  D 1 
ATOM 4148 C CA  . LEU D 4 67  ? 12.032  -11.698 19.843  1.00 96.69 67  D 1 
ATOM 4149 C C   . LEU D 4 67  ? 13.367  -11.400 20.533  1.00 96.66 67  D 1 
ATOM 4150 O O   . LEU D 4 67  ? 13.964  -10.348 20.307  1.00 95.56 67  D 1 
ATOM 4151 C CB  . LEU D 4 67  ? 12.276  -12.314 18.450  1.00 96.27 67  D 1 
ATOM 4152 C CG  . LEU D 4 67  ? 11.010  -12.666 17.634  1.00 94.96 67  D 1 
ATOM 4153 C CD1 . LEU D 4 67  ? 11.417  -13.142 16.238  1.00 91.68 67  D 1 
ATOM 4154 C CD2 . LEU D 4 67  ? 10.199  -13.774 18.286  1.00 90.99 67  D 1 
ATOM 4155 N N   . GLU D 4 68  ? 13.825  -12.369 21.330  1.00 96.28 68  D 1 
ATOM 4156 C CA  . GLU D 4 68  ? 15.139  -12.370 21.971  1.00 96.01 68  D 1 
ATOM 4157 C C   . GLU D 4 68  ? 15.962  -13.564 21.507  1.00 96.27 68  D 1 
ATOM 4158 O O   . GLU D 4 68  ? 15.425  -14.603 21.145  1.00 94.82 68  D 1 
ATOM 4159 C CB  . GLU D 4 68  ? 14.993  -12.397 23.501  1.00 93.86 68  D 1 
ATOM 4160 C CG  . GLU D 4 68  ? 14.405  -11.094 24.052  1.00 84.81 68  D 1 
ATOM 4161 C CD  . GLU D 4 68  ? 14.359  -11.040 25.591  1.00 85.24 68  D 1 
ATOM 4162 O OE1 . GLU D 4 68  ? 14.538  -9.934  26.140  1.00 79.71 68  D 1 
ATOM 4163 O OE2 . GLU D 4 68  ? 14.071  -12.075 26.229  1.00 79.20 68  D 1 
ATOM 4164 N N   . ASN D 4 69  ? 17.281  -13.411 21.540  1.00 95.82 69  D 1 
ATOM 4165 C CA  . ASN D 4 69  ? 18.258  -14.449 21.211  1.00 95.95 69  D 1 
ATOM 4166 C C   . ASN D 4 69  ? 17.951  -15.127 19.873  1.00 96.15 69  D 1 
ATOM 4167 O O   . ASN D 4 69  ? 17.755  -16.338 19.792  1.00 94.11 69  D 1 
ATOM 4168 C CB  . ASN D 4 69  ? 18.382  -15.416 22.403  1.00 94.73 69  D 1 
ATOM 4169 C CG  . ASN D 4 69  ? 18.864  -14.718 23.656  1.00 89.58 69  D 1 
ATOM 4170 O OD1 . ASN D 4 69  ? 19.637  -13.779 23.615  1.00 79.75 69  D 1 
ATOM 4171 N ND2 . ASN D 4 69  ? 18.411  -15.143 24.813  1.00 78.21 69  D 1 
ATOM 4172 N N   . VAL D 4 70  ? 17.861  -14.310 18.824  1.00 96.75 70  D 1 
ATOM 4173 C CA  . VAL D 4 70  ? 17.436  -14.755 17.501  1.00 97.01 70  D 1 
ATOM 4174 C C   . VAL D 4 70  ? 18.636  -15.182 16.676  1.00 97.10 70  D 1 
ATOM 4175 O O   . VAL D 4 70  ? 19.585  -14.423 16.485  1.00 95.66 70  D 1 
ATOM 4176 C CB  . VAL D 4 70  ? 16.639  -13.681 16.765  1.00 96.11 70  D 1 
ATOM 4177 C CG1 . VAL D 4 70  ? 16.108  -14.184 15.422  1.00 92.32 70  D 1 
ATOM 4178 C CG2 . VAL D 4 70  ? 15.438  -13.216 17.601  1.00 92.61 70  D 1 
ATOM 4179 N N   . LYS D 4 71  ? 18.545  -16.384 16.097  1.00 96.91 71  D 1 
ATOM 4180 C CA  . LYS D 4 71  ? 19.432  -16.847 15.041  1.00 96.71 71  D 1 
ATOM 4181 C C   . LYS D 4 71  ? 18.691  -16.738 13.709  1.00 96.71 71  D 1 
ATOM 4182 O O   . LYS D 4 71  ? 17.764  -17.490 13.463  1.00 95.60 71  D 1 
ATOM 4183 C CB  . LYS D 4 71  ? 19.892  -18.277 15.380  1.00 95.94 71  D 1 
ATOM 4184 C CG  . LYS D 4 71  ? 20.982  -18.760 14.417  1.00 90.65 71  D 1 
ATOM 4185 C CD  . LYS D 4 71  ? 21.486  -20.152 14.837  1.00 85.81 71  D 1 
ATOM 4186 C CE  . LYS D 4 71  ? 22.608  -20.536 13.881  1.00 77.00 71  D 1 
ATOM 4187 N NZ  . LYS D 4 71  ? 23.303  -21.794 14.212  1.00 68.31 71  D 1 
ATOM 4188 N N   . GLU D 4 72  ? 19.097  -15.791 12.859  1.00 96.76 72  D 1 
ATOM 4189 C CA  . GLU D 4 72  ? 18.598  -15.735 11.483  1.00 96.89 72  D 1 
ATOM 4190 C C   . GLU D 4 72  ? 19.402  -16.701 10.615  1.00 96.74 72  D 1 
ATOM 4191 O O   . GLU D 4 72  ? 20.626  -16.632 10.586  1.00 95.04 72  D 1 
ATOM 4192 C CB  . GLU D 4 72  ? 18.648  -14.294 10.943  1.00 95.91 72  D 1 
ATOM 4193 C CG  . GLU D 4 72  ? 18.024  -14.184 9.538   1.00 93.31 72  D 1 
ATOM 4194 C CD  . GLU D 4 72  ? 18.033  -12.748 8.967   1.00 92.54 72  D 1 
ATOM 4195 O OE1 . GLU D 4 72  ? 17.070  -12.354 8.271   1.00 87.39 72  D 1 
ATOM 4196 O OE2 . GLU D 4 72  ? 19.020  -12.019 9.154   1.00 86.99 72  D 1 
ATOM 4197 N N   . MET D 4 73  ? 18.717  -17.587 9.888   1.00 96.62 73  D 1 
ATOM 4198 C CA  . MET D 4 73  ? 19.307  -18.616 9.046   1.00 96.39 73  D 1 
ATOM 4199 C C   . MET D 4 73  ? 18.801  -18.484 7.617   1.00 96.75 73  D 1 
ATOM 4200 O O   . MET D 4 73  ? 17.595  -18.314 7.385   1.00 94.56 73  D 1 
ATOM 4201 C CB  . MET D 4 73  ? 18.972  -20.009 9.592   1.00 94.19 73  D 1 
ATOM 4202 C CG  . MET D 4 73  ? 19.476  -20.233 11.019  1.00 89.26 73  D 1 
ATOM 4203 S SD  . MET D 4 73  ? 19.006  -21.829 11.743  1.00 85.38 73  D 1 
ATOM 4204 C CE  . MET D 4 73  ? 17.223  -21.612 11.883  1.00 74.47 73  D 1 
ATOM 4205 N N   . TRP D 4 74  ? 19.689  -18.604 6.637   1.00 95.76 74  D 1 
ATOM 4206 C CA  . TRP D 4 74  ? 19.347  -18.593 5.225   1.00 95.71 74  D 1 
ATOM 4207 C C   . TRP D 4 74  ? 20.364  -19.379 4.404   1.00 95.21 74  D 1 
ATOM 4208 O O   . TRP D 4 74  ? 21.501  -19.590 4.816   1.00 92.62 74  D 1 
ATOM 4209 C CB  . TRP D 4 74  ? 19.213  -17.163 4.714   1.00 94.66 74  D 1 
ATOM 4210 C CG  . TRP D 4 74  ? 20.487  -16.359 4.659   1.00 94.22 74  D 1 
ATOM 4211 C CD1 . TRP D 4 74  ? 21.210  -16.131 3.550   1.00 89.99 74  D 1 
ATOM 4212 C CD2 . TRP D 4 74  ? 21.176  -15.663 5.746   1.00 92.08 74  D 1 
ATOM 4213 N NE1 . TRP D 4 74  ? 22.307  -15.332 3.867   1.00 88.72 74  D 1 
ATOM 4214 C CE2 . TRP D 4 74  ? 22.320  -15.030 5.210   1.00 91.37 74  D 1 
ATOM 4215 C CE3 . TRP D 4 74  ? 20.931  -15.520 7.132   1.00 88.83 74  D 1 
ATOM 4216 C CZ2 . TRP D 4 74  ? 23.213  -14.270 6.008   1.00 88.27 74  D 1 
ATOM 4217 C CZ3 . TRP D 4 74  ? 21.818  -14.766 7.933   1.00 85.58 74  D 1 
ATOM 4218 C CH2 . TRP D 4 74  ? 22.936  -14.163 7.377   1.00 85.32 74  D 1 
ATOM 4219 N N   . THR D 4 75  ? 19.954  -19.754 3.200   1.00 94.85 75  D 1 
ATOM 4220 C CA  . THR D 4 75  ? 20.830  -20.439 2.251   1.00 93.91 75  D 1 
ATOM 4221 C C   . THR D 4 75  ? 21.226  -19.473 1.146   1.00 93.37 75  D 1 
ATOM 4222 O O   . THR D 4 75  ? 20.373  -18.862 0.500   1.00 88.92 75  D 1 
ATOM 4223 C CB  . THR D 4 75  ? 20.146  -21.694 1.695   1.00 91.70 75  D 1 
ATOM 4224 O OG1 . THR D 4 75  ? 19.649  -22.482 2.762   1.00 77.65 75  D 1 
ATOM 4225 C CG2 . THR D 4 75  ? 21.118  -22.561 0.914   1.00 75.36 75  D 1 
ATOM 4226 N N   . GLU D 4 76  ? 22.521  -19.324 0.908   1.00 92.21 76  D 1 
ATOM 4227 C CA  . GLU D 4 76  ? 23.059  -18.585 -0.226  1.00 91.04 76  D 1 
ATOM 4228 C C   . GLU D 4 76  ? 23.690  -19.547 -1.224  1.00 91.25 76  D 1 
ATOM 4229 O O   . GLU D 4 76  ? 24.472  -20.415 -0.861  1.00 86.73 76  D 1 
ATOM 4230 C CB  . GLU D 4 76  ? 24.068  -17.527 0.223   1.00 86.34 76  D 1 
ATOM 4231 C CG  . GLU D 4 76  ? 23.395  -16.329 0.912   1.00 76.45 76  D 1 
ATOM 4232 C CD  . GLU D 4 76  ? 24.369  -15.200 1.282   1.00 73.25 76  D 1 
ATOM 4233 O OE1 . GLU D 4 76  ? 23.938  -14.240 1.952   1.00 68.11 76  D 1 
ATOM 4234 O OE2 . GLU D 4 76  ? 25.574  -15.271 0.923   1.00 68.83 76  D 1 
ATOM 4235 N N   . VAL D 4 77  ? 23.387  -19.357 -2.501  1.00 88.64 77  D 1 
ATOM 4236 C CA  . VAL D 4 77  ? 24.147  -19.989 -3.569  1.00 88.31 77  D 1 
ATOM 4237 C C   . VAL D 4 77  ? 25.249  -19.013 -3.962  1.00 87.63 77  D 1 
ATOM 4238 O O   . VAL D 4 77  ? 24.932  -17.942 -4.498  1.00 80.41 77  D 1 
ATOM 4239 C CB  . VAL D 4 77  ? 23.265  -20.379 -4.765  1.00 85.28 77  D 1 
ATOM 4240 C CG1 . VAL D 4 77  ? 24.077  -21.132 -5.808  1.00 74.25 77  D 1 
ATOM 4241 C CG2 . VAL D 4 77  ? 22.109  -21.284 -4.317  1.00 76.18 77  D 1 
ATOM 4242 N N   . PRO D 4 78  ? 26.533  -19.329 -3.711  1.00 84.60 78  D 1 
ATOM 4243 C CA  . PRO D 4 78  ? 27.628  -18.471 -4.143  1.00 83.67 78  D 1 
ATOM 4244 C C   . PRO D 4 78  ? 27.535  -18.233 -5.650  1.00 83.31 78  D 1 
ATOM 4245 O O   . PRO D 4 78  ? 27.296  -19.158 -6.427  1.00 77.18 78  D 1 
ATOM 4246 C CB  . PRO D 4 78  ? 28.920  -19.189 -3.733  1.00 79.60 78  D 1 
ATOM 4247 C CG  . PRO D 4 78  ? 28.471  -20.149 -2.639  1.00 77.95 78  D 1 
ATOM 4248 C CD  . PRO D 4 78  ? 27.022  -20.471 -2.988  1.00 80.84 78  D 1 
ATOM 4249 N N   . LYS D 4 79  ? 27.716  -16.976 -6.087  1.00 78.83 79  D 1 
ATOM 4250 C CA  . LYS D 4 79  ? 27.773  -16.677 -7.518  1.00 78.31 79  D 1 
ATOM 4251 C C   . LYS D 4 79  ? 28.995  -17.389 -8.103  1.00 78.37 79  D 1 
ATOM 4252 O O   . LYS D 4 79  ? 30.121  -16.926 -7.925  1.00 69.70 79  D 1 
ATOM 4253 C CB  . LYS D 4 79  ? 27.842  -15.165 -7.777  1.00 71.69 79  D 1 
ATOM 4254 C CG  . LYS D 4 79  ? 26.492  -14.464 -7.591  1.00 63.69 79  D 1 
ATOM 4255 C CD  . LYS D 4 79  ? 26.632  -12.968 -7.923  1.00 58.43 79  D 1 
ATOM 4256 C CE  . LYS D 4 79  ? 25.309  -12.234 -7.782  1.00 52.35 79  D 1 
ATOM 4257 N NZ  . LYS D 4 79  ? 25.468  -10.770 -8.010  1.00 45.92 79  D 1 
ATOM 4258 N N   . SER D 4 80  ? 28.783  -18.485 -8.814  1.00 72.40 80  D 1 
ATOM 4259 C CA  . SER D 4 80  ? 29.833  -19.065 -9.635  1.00 70.91 80  D 1 
ATOM 4260 C C   . SER D 4 80  ? 30.216  -18.059 -10.724 1.00 72.17 80  D 1 
ATOM 4261 O O   . SER D 4 80  ? 29.354  -17.385 -11.293 1.00 63.13 80  D 1 
ATOM 4262 C CB  . SER D 4 80  ? 29.383  -20.406 -10.223 1.00 62.38 80  D 1 
ATOM 4263 O OG  . SER D 4 80  ? 28.207  -20.271 -10.982 1.00 56.60 80  D 1 
ATOM 4264 N N   . GLY D 4 81  ? 31.515  -17.955 -11.002 1.00 68.64 81  D 1 
ATOM 4265 C CA  . GLY D 4 81  ? 31.977  -17.258 -12.189 1.00 68.21 81  D 1 
ATOM 4266 C C   . GLY D 4 81  ? 31.449  -17.912 -13.472 1.00 69.20 81  D 1 
ATOM 4267 O O   . GLY D 4 81  ? 30.850  -18.989 -13.437 1.00 64.20 81  D 1 
ATOM 4268 N N   . LYS D 4 82  ? 31.671  -17.289 -14.619 1.00 66.86 82  D 1 
ATOM 4269 C CA  . LYS D 4 82  ? 31.322  -17.849 -15.925 1.00 68.61 82  D 1 
ATOM 4270 C C   . LYS D 4 82  ? 31.818  -19.294 -16.057 1.00 69.33 82  D 1 
ATOM 4271 O O   . LYS D 4 82  ? 32.982  -19.569 -15.788 1.00 62.86 82  D 1 
ATOM 4272 C CB  . LYS D 4 82  ? 31.904  -17.002 -17.073 1.00 63.19 82  D 1 
ATOM 4273 C CG  . LYS D 4 82  ? 30.970  -15.898 -17.595 1.00 58.02 82  D 1 
ATOM 4274 C CD  . LYS D 4 82  ? 31.601  -15.185 -18.792 1.00 54.33 82  D 1 
ATOM 4275 C CE  . LYS D 4 82  ? 30.634  -14.213 -19.459 1.00 48.67 82  D 1 
ATOM 4276 N NZ  . LYS D 4 82  ? 31.248  -13.537 -20.644 1.00 43.40 82  D 1 
ATOM 4277 N N   . GLY D 4 83  ? 30.953  -20.179 -16.523 1.00 66.82 83  D 1 
ATOM 4278 C CA  . GLY D 4 83  ? 31.293  -21.542 -16.933 1.00 67.19 83  D 1 
ATOM 4279 C C   . GLY D 4 83  ? 31.490  -22.582 -15.823 1.00 69.04 83  D 1 
ATOM 4280 O O   . GLY D 4 83  ? 31.306  -23.773 -16.086 1.00 65.32 83  D 1 
ATOM 4281 N N   . LYS D 4 84  ? 31.827  -22.205 -14.587 1.00 64.75 84  D 1 
ATOM 4282 C CA  . LYS D 4 84  ? 31.980  -23.196 -13.518 1.00 66.11 84  D 1 
ATOM 4283 C C   . LYS D 4 84  ? 30.618  -23.763 -13.087 1.00 66.39 84  D 1 
ATOM 4284 O O   . LYS D 4 84  ? 29.617  -23.050 -13.069 1.00 61.19 84  D 1 
ATOM 4285 C CB  . LYS D 4 84  ? 32.792  -22.647 -12.333 1.00 60.19 84  D 1 
ATOM 4286 C CG  . LYS D 4 84  ? 34.304  -22.714 -12.616 1.00 55.71 84  D 1 
ATOM 4287 C CD  . LYS D 4 84  ? 35.141  -22.367 -11.374 1.00 51.91 84  D 1 
ATOM 4288 C CE  . LYS D 4 84  ? 36.631  -22.567 -11.678 1.00 47.35 84  D 1 
ATOM 4289 N NZ  . LYS D 4 84  ? 37.507  -22.323 -10.487 1.00 42.72 84  D 1 
ATOM 4290 N N   . LYS D 4 85  ? 30.598  -25.038 -12.699 1.00 67.64 85  D 1 
ATOM 4291 C CA  . LYS D 4 85  ? 29.440  -25.745 -12.139 1.00 69.85 85  D 1 
ATOM 4292 C C   . LYS D 4 85  ? 28.764  -24.897 -11.045 1.00 70.95 85  D 1 
ATOM 4293 O O   . LYS D 4 85  ? 29.464  -24.246 -10.270 1.00 66.18 85  D 1 
ATOM 4294 C CB  . LYS D 4 85  ? 29.856  -27.113 -11.548 1.00 64.21 85  D 1 
ATOM 4295 C CG  . LYS D 4 85  ? 29.975  -28.235 -12.601 1.00 58.91 85  D 1 
ATOM 4296 C CD  . LYS D 4 85  ? 30.334  -29.584 -11.952 1.00 53.86 85  D 1 
ATOM 4297 C CE  . LYS D 4 85  ? 30.333  -30.713 -12.994 1.00 48.45 85  D 1 
ATOM 4298 N NZ  . LYS D 4 85  ? 30.712  -32.038 -12.433 1.00 43.33 85  D 1 
ATOM 4299 N N   . LYS D 4 86  ? 27.432  -24.941 -10.967 1.00 71.50 86  D 1 
ATOM 4300 C CA  . LYS D 4 86  ? 26.663  -24.324 -9.875  1.00 73.53 86  D 1 
ATOM 4301 C C   . LYS D 4 86  ? 27.305  -24.731 -8.548  1.00 75.69 86  D 1 
ATOM 4302 O O   . LYS D 4 86  ? 27.340  -25.915 -8.225  1.00 70.31 86  D 1 
ATOM 4303 C CB  . LYS D 4 86  ? 25.185  -24.753 -9.905  1.00 67.33 86  D 1 
ATOM 4304 C CG  . LYS D 4 86  ? 24.316  -23.951 -10.887 1.00 60.76 86  D 1 
ATOM 4305 C CD  . LYS D 4 86  ? 22.861  -24.434 -10.825 1.00 56.02 86  D 1 
ATOM 4306 C CE  . LYS D 4 86  ? 21.930  -23.635 -11.743 1.00 50.42 86  D 1 
ATOM 4307 N NZ  . LYS D 4 86  ? 20.556  -24.181 -11.763 1.00 45.37 86  D 1 
ATOM 4308 N N   . SER D 4 87  ? 27.825  -23.773 -7.813  1.00 76.74 87  D 1 
ATOM 4309 C CA  . SER D 4 87  ? 28.386  -24.008 -6.492  1.00 78.88 87  D 1 
ATOM 4310 C C   . SER D 4 87  ? 27.290  -24.535 -5.569  1.00 81.48 87  D 1 
ATOM 4311 O O   . SER D 4 87  ? 26.136  -24.116 -5.672  1.00 76.34 87  D 1 
ATOM 4312 C CB  . SER D 4 87  ? 29.002  -22.726 -5.931  1.00 71.79 87  D 1 
ATOM 4313 O OG  . SER D 4 87  ? 28.114  -21.651 -6.102  1.00 62.37 87  D 1 
ATOM 4314 N N   . LYS D 4 88  ? 27.651  -25.443 -4.670  1.00 84.92 88  D 1 
ATOM 4315 C CA  . LYS D 4 88  ? 26.710  -25.982 -3.691  1.00 87.61 88  D 1 
ATOM 4316 C C   . LYS D 4 88  ? 26.123  -24.835 -2.858  1.00 89.05 88  D 1 
ATOM 4317 O O   . LYS D 4 88  ? 26.859  -23.896 -2.531  1.00 84.85 88  D 1 
ATOM 4318 C CB  . LYS D 4 88  ? 27.381  -27.037 -2.791  1.00 83.00 88  D 1 
ATOM 4319 C CG  . LYS D 4 88  ? 27.632  -28.369 -3.531  1.00 71.71 88  D 1 
ATOM 4320 C CD  . LYS D 4 88  ? 28.180  -29.435 -2.575  1.00 64.09 88  D 1 
ATOM 4321 C CE  . LYS D 4 88  ? 28.358  -30.787 -3.278  1.00 55.75 88  D 1 
ATOM 4322 N NZ  . LYS D 4 88  ? 28.831  -31.858 -2.358  1.00 46.96 88  D 1 
ATOM 4323 N N   . PRO D 4 89  ? 24.824  -24.878 -2.498  1.00 89.20 89  D 1 
ATOM 4324 C CA  . PRO D 4 89  ? 24.238  -23.949 -1.543  1.00 90.35 89  D 1 
ATOM 4325 C C   . PRO D 4 89  ? 25.020  -23.965 -0.230  1.00 91.72 89  D 1 
ATOM 4326 O O   . PRO D 4 89  ? 25.374  -25.031 0.266   1.00 88.02 89  D 1 
ATOM 4327 C CB  . PRO D 4 89  ? 22.788  -24.409 -1.355  1.00 87.40 89  D 1 
ATOM 4328 C CG  . PRO D 4 89  ? 22.499  -25.234 -2.608  1.00 83.59 89  D 1 
ATOM 4329 C CD  . PRO D 4 89  ? 23.853  -25.839 -2.951  1.00 86.48 89  D 1 
ATOM 4330 N N   . VAL D 4 90  ? 25.286  -22.792 0.324   1.00 93.18 90  D 1 
ATOM 4331 C CA  . VAL D 4 90  ? 25.954  -22.633 1.620   1.00 94.29 90  D 1 
ATOM 4332 C C   . VAL D 4 90  ? 24.946  -22.067 2.604   1.00 94.62 90  D 1 
ATOM 4333 O O   . VAL D 4 90  ? 24.347  -21.020 2.344   1.00 91.40 90  D 1 
ATOM 4334 C CB  . VAL D 4 90  ? 27.207  -21.751 1.517   1.00 92.08 90  D 1 
ATOM 4335 C CG1 . VAL D 4 90  ? 27.915  -21.622 2.864   1.00 81.77 90  D 1 
ATOM 4336 C CG2 . VAL D 4 90  ? 28.213  -22.344 0.525   1.00 83.38 90  D 1 
ATOM 4337 N N   . ASN D 4 91  ? 24.782  -22.733 3.745   1.00 93.52 91  D 1 
ATOM 4338 C CA  . ASN D 4 91  ? 23.965  -22.232 4.834   1.00 94.08 91  D 1 
ATOM 4339 C C   . ASN D 4 91  ? 24.728  -21.129 5.562   1.00 94.01 91  D 1 
ATOM 4340 O O   . ASN D 4 91  ? 25.910  -21.278 5.876   1.00 89.69 91  D 1 
ATOM 4341 C CB  . ASN D 4 91  ? 23.560  -23.381 5.762   1.00 91.30 91  D 1 
ATOM 4342 C CG  . ASN D 4 91  ? 22.622  -24.366 5.076   1.00 86.21 91  D 1 
ATOM 4343 O OD1 . ASN D 4 91  ? 21.983  -24.082 4.080   1.00 75.40 91  D 1 
ATOM 4344 N ND2 . ASN D 4 91  ? 22.520  -25.571 5.606   1.00 76.24 91  D 1 
ATOM 4345 N N   . LYS D 4 92  ? 24.048  -20.016 5.813   1.00 94.41 92  D 1 
ATOM 4346 C CA  . LYS D 4 92  ? 24.568  -18.897 6.591   1.00 94.67 92  D 1 
ATOM 4347 C C   . LYS D 4 92  ? 23.636  -18.610 7.748   1.00 95.49 92  D 1 
ATOM 4348 O O   . LYS D 4 92  ? 22.436  -18.853 7.677   1.00 92.13 92  D 1 
ATOM 4349 C CB  . LYS D 4 92  ? 24.747  -17.654 5.711   1.00 91.96 92  D 1 
ATOM 4350 C CG  . LYS D 4 92  ? 25.908  -17.813 4.715   1.00 86.60 92  D 1 
ATOM 4351 C CD  . LYS D 4 92  ? 26.236  -16.470 4.085   1.00 79.62 92  D 1 
ATOM 4352 C CE  . LYS D 4 92  ? 27.421  -16.593 3.135   1.00 73.42 92  D 1 
ATOM 4353 N NZ  . LYS D 4 92  ? 27.704  -15.308 2.471   1.00 64.20 92  D 1 
ATOM 4354 N N   . ASP D 4 93  ? 24.209  -18.051 8.806   1.00 95.49 93  D 1 
ATOM 4355 C CA  . ASP D 4 93  ? 23.474  -17.598 9.961   1.00 95.66 93  D 1 
ATOM 4356 C C   . ASP D 4 93  ? 24.063  -16.298 10.504  1.00 95.96 93  D 1 
ATOM 4357 O O   . ASP D 4 93  ? 25.180  -15.895 10.176  1.00 91.96 93  D 1 
ATOM 4358 C CB  . ASP D 4 93  ? 23.385  -18.722 11.013  1.00 92.01 93  D 1 
ATOM 4359 C CG  . ASP D 4 93  ? 24.723  -19.302 11.489  1.00 87.08 93  D 1 
ATOM 4360 O OD1 . ASP D 4 93  ? 25.778  -18.702 11.247  1.00 78.63 93  D 1 
ATOM 4361 O OD2 . ASP D 4 93  ? 24.669  -20.369 12.139  1.00 79.37 93  D 1 
ATOM 4362 N N   . ARG D 4 94  ? 23.274  -15.604 11.322  1.00 96.16 94  D 1 
ATOM 4363 C CA  . ARG D 4 94  ? 23.718  -14.496 12.161  1.00 95.99 94  D 1 
ATOM 4364 C C   . ARG D 4 94  ? 22.908  -14.455 13.447  1.00 96.70 94  D 1 
ATOM 4365 O O   . ARG D 4 94  ? 21.725  -14.766 13.451  1.00 95.35 94  D 1 
ATOM 4366 C CB  . ARG D 4 94  ? 23.681  -13.156 11.409  1.00 92.41 94  D 1 
ATOM 4367 C CG  . ARG D 4 94  ? 22.260  -12.685 11.033  1.00 88.31 94  D 1 
ATOM 4368 C CD  . ARG D 4 94  ? 22.331  -11.304 10.376  1.00 88.13 94  D 1 
ATOM 4369 N NE  . ARG D 4 94  ? 21.008  -10.817 9.964   1.00 85.05 94  D 1 
ATOM 4370 C CZ  . ARG D 4 94  ? 20.672  -9.567  9.668   1.00 84.88 94  D 1 
ATOM 4371 N NH1 . ARG D 4 94  ? 21.534  -8.588  9.717   1.00 78.81 94  D 1 
ATOM 4372 N NH2 . ARG D 4 94  ? 19.471  -9.280  9.323   1.00 78.41 94  D 1 
ATOM 4373 N N   . TYR D 4 95  ? 23.556  -13.996 14.501  1.00 96.27 95  D 1 
ATOM 4374 C CA  . TYR D 4 95  ? 22.910  -13.757 15.775  1.00 96.84 95  D 1 
ATOM 4375 C C   . TYR D 4 95  ? 22.360  -12.331 15.848  1.00 96.83 95  D 1 
ATOM 4376 O O   . TYR D 4 95  ? 22.981  -11.379 15.374  1.00 94.79 95  D 1 
ATOM 4377 C CB  . TYR D 4 95  ? 23.904  -14.061 16.903  1.00 95.99 95  D 1 
ATOM 4378 C CG  . TYR D 4 95  ? 23.327  -13.839 18.281  1.00 94.45 95  D 1 
ATOM 4379 C CD1 . TYR D 4 95  ? 23.659  -12.682 19.010  1.00 88.94 95  D 1 
ATOM 4380 C CD2 . TYR D 4 95  ? 22.443  -14.786 18.835  1.00 89.23 95  D 1 
ATOM 4381 C CE1 . TYR D 4 95  ? 23.134  -12.482 20.289  1.00 88.33 95  D 1 
ATOM 4382 C CE2 . TYR D 4 95  ? 21.909  -14.594 20.114  1.00 87.87 95  D 1 
ATOM 4383 C CZ  . TYR D 4 95  ? 22.256  -13.439 20.848  1.00 89.88 95  D 1 
ATOM 4384 O OH  . TYR D 4 95  ? 21.750  -13.247 22.113  1.00 87.98 95  D 1 
ATOM 4385 N N   . ILE D 4 96  ? 21.167  -12.188 16.429  1.00 96.85 96  D 1 
ATOM 4386 C CA  . ILE D 4 96  ? 20.504  -10.921 16.724  1.00 96.79 96  D 1 
ATOM 4387 C C   . ILE D 4 96  ? 19.963  -11.029 18.153  1.00 96.89 96  D 1 
ATOM 4388 O O   . ILE D 4 96  ? 19.096  -11.860 18.401  1.00 95.29 96  D 1 
ATOM 4389 C CB  . ILE D 4 96  ? 19.373  -10.637 15.711  1.00 96.02 96  D 1 
ATOM 4390 C CG1 . ILE D 4 96  ? 19.888  -10.582 14.253  1.00 93.41 96  D 1 
ATOM 4391 C CG2 . ILE D 4 96  ? 18.659  -9.325  16.076  1.00 93.33 96  D 1 
ATOM 4392 C CD1 . ILE D 4 96  ? 18.785  -10.550 13.188  1.00 88.05 96  D 1 
ATOM 4393 N N   . SER D 4 97  ? 20.453  -10.210 19.077  1.00 97.07 97  D 1 
ATOM 4394 C CA  . SER D 4 97  ? 20.058  -10.312 20.486  1.00 96.86 97  D 1 
ATOM 4395 C C   . SER D 4 97  ? 18.583  -9.991  20.706  1.00 96.76 97  D 1 
ATOM 4396 O O   . SER D 4 97  ? 17.852  -10.750 21.337  1.00 94.19 97  D 1 
ATOM 4397 C CB  . SER D 4 97  ? 20.923  -9.375  21.329  1.00 95.51 97  D 1 
ATOM 4398 O OG  . SER D 4 97  ? 20.642  -8.050  20.956  1.00 82.63 97  D 1 
ATOM 4399 N N   . LYS D 4 98  ? 18.116  -8.861  20.150  1.00 97.02 98  D 1 
ATOM 4400 C CA  . LYS D 4 98  ? 16.766  -8.335  20.306  1.00 97.28 98  D 1 
ATOM 4401 C C   . LYS D 4 98  ? 16.244  -7.816  18.976  1.00 97.23 98  D 1 
ATOM 4402 O O   . LYS D 4 98  ? 16.908  -7.033  18.299  1.00 95.79 98  D 1 
ATOM 4403 C CB  . LYS D 4 98  ? 16.756  -7.213  21.358  1.00 96.42 98  D 1 
ATOM 4404 C CG  . LYS D 4 98  ? 17.105  -7.745  22.754  1.00 94.20 98  D 1 
ATOM 4405 C CD  . LYS D 4 98  ? 17.200  -6.638  23.800  1.00 91.97 98  D 1 
ATOM 4406 C CE  . LYS D 4 98  ? 17.674  -7.256  25.108  1.00 89.25 98  D 1 
ATOM 4407 N NZ  . LYS D 4 98  ? 18.124  -6.248  26.081  1.00 83.23 98  D 1 
ATOM 4408 N N   . MET D 4 99  ? 15.031  -8.219  18.612  1.00 97.00 99  D 1 
ATOM 4409 C CA  . MET D 4 99  ? 14.401  -7.709  17.400  1.00 96.83 99  D 1 
ATOM 4410 C C   . MET D 4 99  ? 12.898  -7.522  17.561  1.00 97.42 99  D 1 
ATOM 4411 O O   . MET D 4 99  ? 12.230  -8.220  18.307  1.00 96.22 99  D 1 
ATOM 4412 C CB  . MET D 4 99  ? 14.755  -8.594  16.204  1.00 94.14 99  D 1 
ATOM 4413 C CG  . MET D 4 99  ? 14.014  -9.931  16.165  1.00 90.76 99  D 1 
ATOM 4414 S SD  . MET D 4 99  ? 14.462  -11.027 14.781  1.00 89.43 99  D 1 
ATOM 4415 C CE  . MET D 4 99  ? 14.160  -9.969  13.368  1.00 82.84 99  D 1 
ATOM 4416 N N   . PHE D 4 100 ? 12.356  -6.584  16.784  1.00 97.51 100 D 1 
ATOM 4417 C CA  . PHE D 4 100 ? 10.918  -6.456  16.554  1.00 97.63 100 D 1 
ATOM 4418 C C   . PHE D 4 100 ? 10.604  -6.935  15.146  1.00 97.64 100 D 1 
ATOM 4419 O O   . PHE D 4 100 ? 10.964  -6.270  14.177  1.00 96.82 100 D 1 
ATOM 4420 C CB  . PHE D 4 100 ? 10.487  -5.012  16.788  1.00 97.41 100 D 1 
ATOM 4421 C CG  . PHE D 4 100 ? 9.002   -4.782  16.585  1.00 97.49 100 D 1 
ATOM 4422 C CD1 . PHE D 4 100 ? 8.448   -4.693  15.300  1.00 95.74 100 D 1 
ATOM 4423 C CD2 . PHE D 4 100 ? 8.161   -4.671  17.704  1.00 95.61 100 D 1 
ATOM 4424 C CE1 . PHE D 4 100 ? 7.069   -4.493  15.126  1.00 95.11 100 D 1 
ATOM 4425 C CE2 . PHE D 4 100 ? 6.784   -4.463  17.541  1.00 94.81 100 D 1 
ATOM 4426 C CZ  . PHE D 4 100 ? 6.236   -4.380  16.248  1.00 95.58 100 D 1 
ATOM 4427 N N   . LEU D 4 101 ? 9.911   -8.066  15.015  1.00 97.67 101 D 1 
ATOM 4428 C CA  . LEU D 4 101 ? 9.457   -8.611  13.742  1.00 97.79 101 D 1 
ATOM 4429 C C   . LEU D 4 101 ? 8.043   -8.109  13.434  1.00 97.70 101 D 1 
ATOM 4430 O O   . LEU D 4 101 ? 7.133   -8.246  14.239  1.00 96.61 101 D 1 
ATOM 4431 C CB  . LEU D 4 101 ? 9.529   -10.141 13.807  1.00 97.45 101 D 1 
ATOM 4432 C CG  . LEU D 4 101 ? 9.025   -10.855 12.537  1.00 97.01 101 D 1 
ATOM 4433 C CD1 . LEU D 4 101 ? 9.879   -10.541 11.310  1.00 94.87 101 D 1 
ATOM 4434 C CD2 . LEU D 4 101 ? 9.055   -12.365 12.767  1.00 94.58 101 D 1 
ATOM 4435 N N   . ARG D 4 102 ? 7.844   -7.566  12.229  1.00 97.47 102 D 1 
ATOM 4436 C CA  . ARG D 4 102 ? 6.519   -7.172  11.763  1.00 97.59 102 D 1 
ATOM 4437 C C   . ARG D 4 102 ? 5.746   -8.387  11.250  1.00 97.25 102 D 1 
ATOM 4438 O O   . ARG D 4 102 ? 6.218   -9.099  10.374  1.00 95.48 102 D 1 
ATOM 4439 C CB  . ARG D 4 102 ? 6.677   -6.055  10.718  1.00 96.99 102 D 1 
ATOM 4440 C CG  . ARG D 4 102 ? 5.320   -5.460  10.344  1.00 95.51 102 D 1 
ATOM 4441 C CD  . ARG D 4 102 ? 5.500   -4.360  9.297   1.00 93.77 102 D 1 
ATOM 4442 N NE  . ARG D 4 102 ? 4.219   -4.057  8.653   1.00 91.44 102 D 1 
ATOM 4443 C CZ  . ARG D 4 102 ? 3.422   -3.023  8.851   1.00 91.81 102 D 1 
ATOM 4444 N NH1 . ARG D 4 102 ? 3.721   -2.050  9.659   1.00 83.99 102 D 1 
ATOM 4445 N NH2 . ARG D 4 102 ? 2.303   -2.974  8.216   1.00 87.17 102 D 1 
ATOM 4446 N N   . GLY D 4 103 ? 4.529   -8.576  11.739  1.00 96.67 103 D 1 
ATOM 4447 C CA  . GLY D 4 103 ? 3.737   -9.781  11.493  1.00 96.55 103 D 1 
ATOM 4448 C C   . GLY D 4 103 ? 3.422   -10.077 10.028  1.00 96.77 103 D 1 
ATOM 4449 O O   . GLY D 4 103 ? 3.313   -11.238 9.648   1.00 95.00 103 D 1 
ATOM 4450 N N   . ASP D 4 104 ? 3.305   -9.062  9.164   1.00 96.83 104 D 1 
ATOM 4451 C CA  . ASP D 4 104 ? 3.000   -9.288  7.749   1.00 96.60 104 D 1 
ATOM 4452 C C   . ASP D 4 104 ? 4.125   -9.973  6.947   1.00 96.88 104 D 1 
ATOM 4453 O O   . ASP D 4 104 ? 3.906   -10.378 5.811   1.00 93.91 104 D 1 
ATOM 4454 C CB  . ASP D 4 104 ? 2.525   -7.975  7.096   1.00 94.59 104 D 1 
ATOM 4455 C CG  . ASP D 4 104 ? 3.598   -6.892  6.988   1.00 92.79 104 D 1 
ATOM 4456 O OD1 . ASP D 4 104 ? 4.762   -7.103  7.380   1.00 86.88 104 D 1 
ATOM 4457 O OD2 . ASP D 4 104 ? 3.273   -5.812  6.453   1.00 86.26 104 D 1 
ATOM 4458 N N   . SER D 4 105 ? 5.289   -10.148 7.542   1.00 96.90 105 D 1 
ATOM 4459 C CA  . SER D 4 105 ? 6.397   -10.936 6.998   1.00 96.91 105 D 1 
ATOM 4460 C C   . SER D 4 105 ? 6.404   -12.388 7.484   1.00 97.12 105 D 1 
ATOM 4461 O O   . SER D 4 105 ? 7.172   -13.178 6.954   1.00 94.17 105 D 1 
ATOM 4462 C CB  . SER D 4 105 ? 7.730   -10.259 7.321   1.00 95.42 105 D 1 
ATOM 4463 O OG  . SER D 4 105 ? 7.788   -8.995  6.696   1.00 84.96 105 D 1 
ATOM 4464 N N   . VAL D 4 106 ? 5.557   -12.739 8.440   1.00 97.68 106 D 1 
ATOM 4465 C CA  . VAL D 4 106 ? 5.442   -14.103 8.969   1.00 97.75 106 D 1 
ATOM 4466 C C   . VAL D 4 106 ? 4.575   -14.941 8.030   1.00 97.70 106 D 1 
ATOM 4467 O O   . VAL D 4 106 ? 3.480   -14.522 7.646   1.00 96.30 106 D 1 
ATOM 4468 C CB  . VAL D 4 106 ? 4.869   -14.098 10.399  1.00 97.16 106 D 1 
ATOM 4469 C CG1 . VAL D 4 106 ? 4.730   -15.504 10.974  1.00 95.21 106 D 1 
ATOM 4470 C CG2 . VAL D 4 106 ? 5.767   -13.291 11.341  1.00 95.06 106 D 1 
ATOM 4471 N N   . ILE D 4 107 ? 5.063   -16.119 7.662   1.00 97.55 107 D 1 
ATOM 4472 C CA  . ILE D 4 107 ? 4.300   -17.144 6.944   1.00 97.31 107 D 1 
ATOM 4473 C C   . ILE D 4 107 ? 3.787   -18.166 7.942   1.00 97.35 107 D 1 
ATOM 4474 O O   . ILE D 4 107 ? 2.579   -18.328 8.110   1.00 96.04 107 D 1 
ATOM 4475 C CB  . ILE D 4 107 ? 5.157   -17.805 5.835   1.00 96.46 107 D 1 
ATOM 4476 C CG1 . ILE D 4 107 ? 5.723   -16.744 4.864   1.00 92.20 107 D 1 
ATOM 4477 C CG2 . ILE D 4 107 ? 4.315   -18.843 5.077   1.00 89.73 107 D 1 
ATOM 4478 C CD1 . ILE D 4 107 ? 6.621   -17.330 3.760   1.00 85.68 107 D 1 
ATOM 4479 N N   . VAL D 4 108 ? 4.718   -18.811 8.619   1.00 97.18 108 D 1 
ATOM 4480 C CA  . VAL D 4 108 ? 4.494   -19.938 9.518   1.00 97.16 108 D 1 
ATOM 4481 C C   . VAL D 4 108 ? 5.357   -19.766 10.762  1.00 97.32 108 D 1 
ATOM 4482 O O   . VAL D 4 108 ? 6.487   -19.289 10.667  1.00 96.27 108 D 1 
ATOM 4483 C CB  . VAL D 4 108 ? 4.801   -21.254 8.782   1.00 95.08 108 D 1 
ATOM 4484 C CG1 . VAL D 4 108 ? 4.900   -22.456 9.710   1.00 88.04 108 D 1 
ATOM 4485 C CG2 . VAL D 4 108 ? 3.715   -21.550 7.741   1.00 86.91 108 D 1 
ATOM 4486 N N   . VAL D 4 109 ? 4.828   -20.177 11.915  1.00 97.29 109 D 1 
ATOM 4487 C CA  . VAL D 4 109 ? 5.560   -20.283 13.174  1.00 97.23 109 D 1 
ATOM 4488 C C   . VAL D 4 109 ? 5.489   -21.726 13.648  1.00 97.14 109 D 1 
ATOM 4489 O O   . VAL D 4 109 ? 4.395   -22.238 13.875  1.00 95.86 109 D 1 
ATOM 4490 C CB  . VAL D 4 109 ? 5.003   -19.332 14.246  1.00 96.62 109 D 1 
ATOM 4491 C CG1 . VAL D 4 109 ? 5.850   -19.379 15.521  1.00 94.34 109 D 1 
ATOM 4492 C CG2 . VAL D 4 109 ? 4.966   -17.885 13.749  1.00 94.28 109 D 1 
ATOM 4493 N N   . LEU D 4 110 ? 6.637   -22.354 13.799  1.00 96.30 110 D 1 
ATOM 4494 C CA  . LEU D 4 110 ? 6.787   -23.691 14.357  1.00 95.88 110 D 1 
ATOM 4495 C C   . LEU D 4 110 ? 7.125   -23.580 15.844  1.00 95.53 110 D 1 
ATOM 4496 O O   . LEU D 4 110 ? 8.071   -22.891 16.215  1.00 93.32 110 D 1 
ATOM 4497 C CB  . LEU D 4 110 ? 7.886   -24.393 13.548  1.00 94.37 110 D 1 
ATOM 4498 C CG  . LEU D 4 110 ? 8.376   -25.727 14.133  1.00 87.77 110 D 1 
ATOM 4499 C CD1 . LEU D 4 110 ? 7.261   -26.763 14.142  1.00 79.36 110 D 1 
ATOM 4500 C CD2 . LEU D 4 110 ? 9.524   -26.267 13.279  1.00 79.08 110 D 1 
ATOM 4501 N N   . ARG D 4 111 ? 6.359   -24.269 16.695  1.00 92.87 111 D 1 
ATOM 4502 C CA  . ARG D 4 111 ? 6.629   -24.371 18.126  1.00 90.11 111 D 1 
ATOM 4503 C C   . ARG D 4 111 ? 7.548   -25.544 18.406  1.00 87.36 111 D 1 
ATOM 4504 O O   . ARG D 4 111 ? 7.406   -26.584 17.787  1.00 77.86 111 D 1 
ATOM 4505 C CB  . ARG D 4 111 ? 5.287   -24.505 18.861  1.00 86.79 111 D 1 
ATOM 4506 C CG  . ARG D 4 111 ? 5.467   -24.547 20.385  1.00 80.32 111 D 1 
ATOM 4507 C CD  . ARG D 4 111 ? 4.113   -24.758 21.043  1.00 76.76 111 D 1 
ATOM 4508 N NE  . ARG D 4 111 ? 4.254   -24.993 22.494  1.00 70.80 111 D 1 
ATOM 4509 C CZ  . ARG D 4 111 ? 3.324   -25.538 23.244  1.00 65.94 111 D 1 
ATOM 4510 N NH1 . ARG D 4 111 ? 2.148   -25.862 22.775  1.00 60.23 111 D 1 
ATOM 4511 N NH2 . ARG D 4 111 ? 3.563   -25.776 24.488  1.00 58.68 111 D 1 
ATOM 4512 N N   . ASN D 4 112 ? 8.430   -25.381 19.392  1.00 81.06 112 D 1 
ATOM 4513 C CA  . ASN D 4 112 ? 9.365   -26.417 19.833  1.00 78.55 112 D 1 
ATOM 4514 C C   . ASN D 4 112 ? 10.006  -27.156 18.651  1.00 78.96 112 D 1 
ATOM 4515 O O   . ASN D 4 112 ? 9.817   -28.367 18.506  1.00 70.48 112 D 1 
ATOM 4516 C CB  . ASN D 4 112 ? 8.672   -27.374 20.819  1.00 69.09 112 D 1 
ATOM 4517 C CG  . ASN D 4 112 ? 8.349   -26.740 22.154  1.00 65.46 112 D 1 
ATOM 4518 O OD1 . ASN D 4 112 ? 8.785   -25.661 22.505  1.00 58.72 112 D 1 
ATOM 4519 N ND2 . ASN D 4 112 ? 7.557   -27.428 22.957  1.00 56.49 112 D 1 
ATOM 4520 N N   . PRO D 4 113 ? 10.725  -26.451 17.783  1.00 77.22 113 D 1 
ATOM 4521 C CA  . PRO D 4 113 ? 11.387  -27.124 16.688  1.00 74.42 113 D 1 
ATOM 4522 C C   . PRO D 4 113 ? 12.280  -28.211 17.275  1.00 76.11 113 D 1 
ATOM 4523 O O   . PRO D 4 113 ? 13.109  -27.930 18.144  1.00 69.35 113 D 1 
ATOM 4524 C CB  . PRO D 4 113 ? 12.179  -26.037 15.951  1.00 67.56 113 D 1 
ATOM 4525 C CG  . PRO D 4 113 ? 12.408  -24.967 17.014  1.00 67.62 113 D 1 
ATOM 4526 C CD  . PRO D 4 113 ? 11.153  -25.068 17.883  1.00 68.72 113 D 1 
ATOM 4527 N N   . LEU D 4 114 ? 12.086  -29.438 16.809  1.00 68.28 114 D 1 
ATOM 4528 C CA  . LEU D 4 114 ? 13.037  -30.506 17.046  1.00 65.33 114 D 1 
ATOM 4529 C C   . LEU D 4 114 ? 14.346  -30.066 16.385  1.00 65.35 114 D 1 
ATOM 4530 O O   . LEU D 4 114 ? 14.596  -30.327 15.213  1.00 59.31 114 D 1 
ATOM 4531 C CB  . LEU D 4 114 ? 12.511  -31.834 16.470  1.00 57.31 114 D 1 
ATOM 4532 C CG  . LEU D 4 114 ? 11.326  -32.439 17.249  1.00 52.94 114 D 1 
ATOM 4533 C CD1 . LEU D 4 114 ? 10.683  -33.553 16.425  1.00 49.34 114 D 1 
ATOM 4534 C CD2 . LEU D 4 114 ? 11.782  -33.030 18.592  1.00 47.76 114 D 1 
ATOM 4535 N N   . ILE D 4 115 ? 15.137  -29.311 17.129  1.00 63.36 115 D 1 
ATOM 4536 C CA  . ILE D 4 115 ? 16.528  -29.102 16.782  1.00 60.94 115 D 1 
ATOM 4537 C C   . ILE D 4 115 ? 17.143  -30.474 16.991  1.00 61.22 115 D 1 
ATOM 4538 O O   . ILE D 4 115 ? 17.400  -30.860 18.126  1.00 55.52 115 D 1 
ATOM 4539 C CB  . ILE D 4 115 ? 17.193  -27.998 17.627  1.00 53.88 115 D 1 
ATOM 4540 C CG1 . ILE D 4 115 ? 16.402  -26.665 17.526  1.00 51.46 115 D 1 
ATOM 4541 C CG2 . ILE D 4 115 ? 18.644  -27.799 17.145  1.00 49.37 115 D 1 
ATOM 4542 C CD1 . ILE D 4 115 ? 16.903  -25.597 18.498  1.00 45.79 115 D 1 
ATOM 4543 N N   . ALA D 4 116 ? 17.265  -31.212 15.897  1.00 47.29 116 D 1 
ATOM 4544 C CA  . ALA D 4 116 ? 18.080  -32.412 15.930  1.00 45.43 116 D 1 
ATOM 4545 C C   . ALA D 4 116 ? 19.475  -31.970 16.379  1.00 44.97 116 D 1 
ATOM 4546 O O   . ALA D 4 116 ? 20.244  -31.412 15.593  1.00 41.93 116 D 1 
ATOM 4547 C CB  . ALA D 4 116 ? 18.058  -33.070 14.552  1.00 41.61 116 D 1 
ATOM 4548 N N   . GLY D 4 117 ? 19.745  -32.124 17.671  1.00 41.55 117 D 1 
ATOM 4549 C CA  . GLY D 4 117 ? 21.085  -32.012 18.182  1.00 38.79 117 D 1 
ATOM 4550 C C   . GLY D 4 117 ? 21.897  -33.115 17.502  1.00 37.02 117 D 1 
ATOM 4551 O O   . GLY D 4 117 ? 21.700  -34.286 17.794  1.00 34.26 117 D 1 
ATOM 4552 N N   . LYS D 4 118 ? 22.756  -32.703 16.586  1.00 27.80 118 D 1 
ATOM 4553 C CA  . LYS D 4 118 ? 24.042  -33.370 16.490  1.00 26.33 118 D 1 
ATOM 4554 C C   . LYS D 4 118 ? 24.979  -32.733 17.492  1.00 25.35 118 D 1 
ATOM 4555 O O   . LYS D 4 118 ? 24.881  -31.507 17.681  1.00 22.71 118 D 1 
ATOM 4556 C CB  . LYS D 4 118 ? 24.629  -33.327 15.073  1.00 23.72 118 D 1 
ATOM 4557 C CG  . LYS D 4 118 ? 24.122  -34.503 14.226  1.00 21.94 118 D 1 
ATOM 4558 C CD  . LYS D 4 118 ? 24.976  -34.613 12.952  1.00 20.38 118 D 1 
ATOM 4559 C CE  . LYS D 4 118 ? 24.559  -35.867 12.180  1.00 17.21 118 D 1 
ATOM 4560 N NZ  . LYS D 4 118 ? 25.489  -36.139 11.036  1.00 15.65 118 D 1 
ATOM 4561 O OXT . LYS D 4 118 ? 25.806  -33.530 18.020  1.00 17.68 118 D 1 
ATOM 4562 N N   . MET E 5 1   ? -52.442 14.445  -32.570 1.00 19.28 1   E 1 
ATOM 4563 C CA  . MET E 5 1   ? -51.490 14.435  -31.445 1.00 27.68 1   E 1 
ATOM 4564 C C   . MET E 5 1   ? -50.878 13.038  -31.371 1.00 31.35 1   E 1 
ATOM 4565 O O   . MET E 5 1   ? -51.537 12.121  -30.915 1.00 29.10 1   E 1 
ATOM 4566 C CB  . MET E 5 1   ? -52.186 14.770  -30.125 1.00 26.71 1   E 1 
ATOM 4567 C CG  . MET E 5 1   ? -52.552 16.255  -30.005 1.00 24.82 1   E 1 
ATOM 4568 S SD  . MET E 5 1   ? -53.445 16.611  -28.484 1.00 23.29 1   E 1 
ATOM 4569 C CE  . MET E 5 1   ? -53.537 18.407  -28.562 1.00 20.59 1   E 1 
ATOM 4570 N N   . ALA E 5 2   ? -49.682 12.858  -31.908 1.00 28.53 2   E 1 
ATOM 4571 C CA  . ALA E 5 2   ? -49.033 11.558  -31.868 1.00 38.25 2   E 1 
ATOM 4572 C C   . ALA E 5 2   ? -48.578 11.308  -30.423 1.00 38.85 2   E 1 
ATOM 4573 O O   . ALA E 5 2   ? -47.669 11.983  -29.941 1.00 37.24 2   E 1 
ATOM 4574 C CB  . ALA E 5 2   ? -47.868 11.546  -32.864 1.00 36.12 2   E 1 
ATOM 4575 N N   . TYR E 5 3   ? -49.210 10.365  -29.736 1.00 26.35 3   E 1 
ATOM 4576 C CA  . TYR E 5 3   ? -48.715 9.845   -28.472 1.00 29.55 3   E 1 
ATOM 4577 C C   . TYR E 5 3   ? -47.345 9.224   -28.768 1.00 28.73 3   E 1 
ATOM 4578 O O   . TYR E 5 3   ? -47.255 8.092   -29.236 1.00 27.30 3   E 1 
ATOM 4579 C CB  . TYR E 5 3   ? -49.702 8.835   -27.873 1.00 27.72 3   E 1 
ATOM 4580 C CG  . TYR E 5 3   ? -50.537 9.384   -26.730 1.00 28.08 3   E 1 
ATOM 4581 C CD1 . TYR E 5 3   ? -50.148 9.129   -25.401 1.00 27.74 3   E 1 
ATOM 4582 C CD2 . TYR E 5 3   ? -51.692 10.138  -26.978 1.00 30.36 3   E 1 
ATOM 4583 C CE1 . TYR E 5 3   ? -50.921 9.611   -24.335 1.00 25.99 3   E 1 
ATOM 4584 C CE2 . TYR E 5 3   ? -52.464 10.635  -25.914 1.00 26.73 3   E 1 
ATOM 4585 C CZ  . TYR E 5 3   ? -52.080 10.361  -24.590 1.00 31.39 3   E 1 
ATOM 4586 O OH  . TYR E 5 3   ? -52.849 10.841  -23.546 1.00 31.57 3   E 1 
ATOM 4587 N N   . ARG E 5 4   ? -46.257 9.970   -28.540 1.00 28.14 4   E 1 
ATOM 4588 C CA  . ARG E 5 4   ? -44.935 9.370   -28.394 1.00 33.91 4   E 1 
ATOM 4589 C C   . ARG E 5 4   ? -45.061 8.421   -27.213 1.00 32.45 4   E 1 
ATOM 4590 O O   . ARG E 5 4   ? -45.079 8.874   -26.075 1.00 31.33 4   E 1 
ATOM 4591 C CB  . ARG E 5 4   ? -43.844 10.428  -28.140 1.00 33.17 4   E 1 
ATOM 4592 C CG  . ARG E 5 4   ? -43.150 10.889  -29.428 1.00 31.66 4   E 1 
ATOM 4593 C CD  . ARG E 5 4   ? -42.019 11.871  -29.098 1.00 31.08 4   E 1 
ATOM 4594 N NE  . ARG E 5 4   ? -41.191 12.187  -30.278 1.00 28.64 4   E 1 
ATOM 4595 C CZ  . ARG E 5 4   ? -40.156 13.028  -30.318 1.00 25.66 4   E 1 
ATOM 4596 N NH1 . ARG E 5 4   ? -39.792 13.697  -29.273 1.00 24.12 4   E 1 
ATOM 4597 N NH2 . ARG E 5 4   ? -39.478 13.190  -31.428 1.00 26.37 4   E 1 
ATOM 4598 N N   . GLY E 5 5   ? -45.211 7.137   -27.490 1.00 30.56 5   E 1 
ATOM 4599 C CA  . GLY E 5 5   ? -45.094 6.118   -26.477 1.00 35.01 5   E 1 
ATOM 4600 C C   . GLY E 5 5   ? -43.769 6.367   -25.776 1.00 36.58 5   E 1 
ATOM 4601 O O   . GLY E 5 5   ? -42.716 6.226   -26.393 1.00 33.73 5   E 1 
ATOM 4602 N N   . GLN E 5 6   ? -43.814 6.815   -24.514 1.00 27.92 6   E 1 
ATOM 4603 C CA  . GLN E 5 6   ? -42.644 6.785   -23.652 1.00 32.33 6   E 1 
ATOM 4604 C C   . GLN E 5 6   ? -42.275 5.307   -23.561 1.00 32.76 6   E 1 
ATOM 4605 O O   . GLN E 5 6   ? -42.911 4.560   -22.825 1.00 31.22 6   E 1 
ATOM 4606 C CB  . GLN E 5 6   ? -42.958 7.358   -22.265 1.00 30.95 6   E 1 
ATOM 4607 C CG  . GLN E 5 6   ? -42.768 8.874   -22.184 1.00 30.78 6   E 1 
ATOM 4608 C CD  . GLN E 5 6   ? -43.055 9.416   -20.778 1.00 28.54 6   E 1 
ATOM 4609 O OE1 . GLN E 5 6   ? -43.795 8.849   -20.008 1.00 28.28 6   E 1 
ATOM 4610 N NE2 . GLN E 5 6   ? -42.480 10.535  -20.403 1.00 30.06 6   E 1 
ATOM 4611 N N   . GLY E 5 7   ? -41.312 4.887   -24.369 1.00 30.74 7   E 1 
ATOM 4612 C CA  . GLY E 5 7   ? -40.702 3.587   -24.206 1.00 33.74 7   E 1 
ATOM 4613 C C   . GLY E 5 7   ? -40.233 3.562   -22.757 1.00 35.84 7   E 1 
ATOM 4614 O O   . GLY E 5 7   ? -39.312 4.303   -22.415 1.00 33.62 7   E 1 
ATOM 4615 N N   . GLN E 5 8   ? -40.937 2.820   -21.903 1.00 36.13 8   E 1 
ATOM 4616 C CA  . GLN E 5 8   ? -40.473 2.550   -20.559 1.00 39.14 8   E 1 
ATOM 4617 C C   . GLN E 5 8   ? -39.073 1.977   -20.749 1.00 40.46 8   E 1 
ATOM 4618 O O   . GLN E 5 8   ? -38.920 0.858   -21.228 1.00 39.03 8   E 1 
ATOM 4619 C CB  . GLN E 5 8   ? -41.389 1.555   -19.834 1.00 36.73 8   E 1 
ATOM 4620 C CG  . GLN E 5 8   ? -42.600 2.215   -19.160 1.00 34.69 8   E 1 
ATOM 4621 C CD  . GLN E 5 8   ? -43.477 1.200   -18.421 1.00 31.65 8   E 1 
ATOM 4622 O OE1 . GLN E 5 8   ? -43.499 0.020   -18.722 1.00 30.63 8   E 1 
ATOM 4623 N NE2 . GLN E 5 8   ? -44.235 1.617   -17.428 1.00 31.41 8   E 1 
ATOM 4624 N N   . LYS E 5 9   ? -38.051 2.769   -20.440 1.00 44.58 9   E 1 
ATOM 4625 C CA  . LYS E 5 9   ? -36.716 2.232   -20.240 1.00 46.71 9   E 1 
ATOM 4626 C C   . LYS E 5 9   ? -36.895 1.252   -19.090 1.00 47.50 9   E 1 
ATOM 4627 O O   . LYS E 5 9   ? -36.958 1.673   -17.943 1.00 44.92 9   E 1 
ATOM 4628 C CB  . LYS E 5 9   ? -35.692 3.328   -19.884 1.00 43.71 9   E 1 
ATOM 4629 C CG  . LYS E 5 9   ? -35.066 3.988   -21.115 1.00 39.56 9   E 1 
ATOM 4630 C CD  . LYS E 5 9   ? -33.972 4.964   -20.672 1.00 36.83 9   E 1 
ATOM 4631 C CE  . LYS E 5 9   ? -33.217 5.538   -21.885 1.00 32.22 9   E 1 
ATOM 4632 N NZ  . LYS E 5 9   ? -32.100 6.419   -21.472 1.00 30.11 9   E 1 
ATOM 4633 N N   . VAL E 5 10  ? -37.096 -0.011  -19.423 1.00 43.33 10  E 1 
ATOM 4634 C CA  . VAL E 5 10  ? -37.094 -1.101  -18.469 1.00 45.42 10  E 1 
ATOM 4635 C C   . VAL E 5 10  ? -35.774 -0.936  -17.749 1.00 47.20 10  E 1 
ATOM 4636 O O   . VAL E 5 10  ? -34.724 -1.117  -18.364 1.00 45.37 10  E 1 
ATOM 4637 C CB  . VAL E 5 10  ? -37.214 -2.469  -19.163 1.00 41.89 10  E 1 
ATOM 4638 C CG1 . VAL E 5 10  ? -37.232 -3.602  -18.137 1.00 37.47 10  E 1 
ATOM 4639 C CG2 . VAL E 5 10  ? -38.504 -2.555  -19.992 1.00 38.94 10  E 1 
ATOM 4640 N N   . GLN E 5 11  ? -35.806 -0.432  -16.499 1.00 49.60 11  E 1 
ATOM 4641 C CA  . GLN E 5 11  ? -34.615 -0.365  -15.673 1.00 50.67 11  E 1 
ATOM 4642 C C   . GLN E 5 11  ? -34.151 -1.805  -15.538 1.00 52.21 11  E 1 
ATOM 4643 O O   . GLN E 5 11  ? -34.730 -2.571  -14.777 1.00 49.62 11  E 1 
ATOM 4644 C CB  . GLN E 5 11  ? -34.910 0.265   -14.304 1.00 46.97 11  E 1 
ATOM 4645 C CG  . GLN E 5 11  ? -34.592 1.760   -14.244 1.00 43.43 11  E 1 
ATOM 4646 C CD  . GLN E 5 11  ? -34.830 2.353   -12.851 1.00 39.45 11  E 1 
ATOM 4647 O OE1 . GLN E 5 11  ? -35.590 1.852   -12.051 1.00 37.16 11  E 1 
ATOM 4648 N NE2 . GLN E 5 11  ? -34.169 3.430   -12.515 1.00 35.68 11  E 1 
ATOM 4649 N N   . LYS E 5 12  ? -33.170 -2.203  -16.338 1.00 61.45 12  E 1 
ATOM 4650 C CA  . LYS E 5 12  ? -32.635 -3.549  -16.282 1.00 61.74 12  E 1 
ATOM 4651 C C   . LYS E 5 12  ? -32.165 -3.760  -14.854 1.00 63.52 12  E 1 
ATOM 4652 O O   . LYS E 5 12  ? -31.335 -3.004  -14.354 1.00 58.89 12  E 1 
ATOM 4653 C CB  . LYS E 5 12  ? -31.516 -3.764  -17.293 1.00 54.97 12  E 1 
ATOM 4654 C CG  . LYS E 5 12  ? -32.050 -4.010  -18.711 1.00 48.96 12  E 1 
ATOM 4655 C CD  . LYS E 5 12  ? -30.849 -4.363  -19.588 1.00 44.84 12  E 1 
ATOM 4656 C CE  . LYS E 5 12  ? -31.134 -4.609  -21.055 1.00 39.90 12  E 1 
ATOM 4657 N NZ  . LYS E 5 12  ? -29.819 -4.789  -21.754 1.00 36.90 12  E 1 
ATOM 4658 N N   . VAL E 5 13  ? -32.776 -4.733  -14.190 1.00 71.46 13  E 1 
ATOM 4659 C CA  . VAL E 5 13  ? -32.522 -5.007  -12.788 1.00 75.40 13  E 1 
ATOM 4660 C C   . VAL E 5 13  ? -31.045 -5.324  -12.639 1.00 80.43 13  E 1 
ATOM 4661 O O   . VAL E 5 13  ? -30.542 -6.258  -13.260 1.00 74.35 13  E 1 
ATOM 4662 C CB  . VAL E 5 13  ? -33.409 -6.154  -12.269 1.00 65.85 13  E 1 
ATOM 4663 C CG1 . VAL E 5 13  ? -33.137 -6.429  -10.796 1.00 55.82 13  E 1 
ATOM 4664 C CG2 . VAL E 5 13  ? -34.889 -5.798  -12.435 1.00 56.69 13  E 1 
ATOM 4665 N N   . MET E 5 14  ? -30.344 -4.525  -11.836 1.00 84.01 14  E 1 
ATOM 4666 C CA  . MET E 5 14  ? -28.926 -4.738  -11.580 1.00 89.27 14  E 1 
ATOM 4667 C C   . MET E 5 14  ? -28.734 -6.095  -10.908 1.00 92.02 14  E 1 
ATOM 4668 O O   . MET E 5 14  ? -29.255 -6.336  -9.819  1.00 88.86 14  E 1 
ATOM 4669 C CB  . MET E 5 14  ? -28.384 -3.585  -10.720 1.00 83.81 14  E 1 
ATOM 4670 C CG  . MET E 5 14  ? -26.866 -3.708  -10.515 1.00 79.43 14  E 1 
ATOM 4671 S SD  . MET E 5 14  ? -26.124 -2.457  -9.436  1.00 76.54 14  E 1 
ATOM 4672 C CE  . MET E 5 14  ? -26.407 -0.962  -10.405 1.00 67.27 14  E 1 
ATOM 4673 N N   . VAL E 5 15  ? -27.951 -6.967  -11.523 1.00 92.88 15  E 1 
ATOM 4674 C CA  . VAL E 5 15  ? -27.577 -8.248  -10.928 1.00 94.40 15  E 1 
ATOM 4675 C C   . VAL E 5 15  ? -26.400 -8.002  -9.998  1.00 95.28 15  E 1 
ATOM 4676 O O   . VAL E 5 15  ? -25.272 -7.809  -10.448 1.00 92.84 15  E 1 
ATOM 4677 C CB  . VAL E 5 15  ? -27.262 -9.314  -11.994 1.00 92.47 15  E 1 
ATOM 4678 C CG1 . VAL E 5 15  ? -26.982 -10.670 -11.330 1.00 86.08 15  E 1 
ATOM 4679 C CG2 . VAL E 5 15  ? -28.437 -9.502  -12.957 1.00 86.55 15  E 1 
ATOM 4680 N N   . GLN E 5 16  ? -26.646 -7.998  -8.690  1.00 94.85 16  E 1 
ATOM 4681 C CA  . GLN E 5 16  ? -25.555 -7.854  -7.734  1.00 95.23 16  E 1 
ATOM 4682 C C   . GLN E 5 16  ? -24.643 -9.096  -7.747  1.00 96.16 16  E 1 
ATOM 4683 O O   . GLN E 5 16  ? -25.159 -10.216 -7.820  1.00 94.18 16  E 1 
ATOM 4684 C CB  . GLN E 5 16  ? -26.081 -7.589  -6.327  1.00 92.92 16  E 1 
ATOM 4685 C CG  . GLN E 5 16  ? -26.791 -6.235  -6.227  1.00 86.34 16  E 1 
ATOM 4686 C CD  . GLN E 5 16  ? -27.138 -5.857  -4.779  1.00 83.19 16  E 1 
ATOM 4687 O OE1 . GLN E 5 16  ? -26.914 -6.604  -3.836  1.00 72.90 16  E 1 
ATOM 4688 N NE2 . GLN E 5 16  ? -27.683 -4.682  -4.558  1.00 69.43 16  E 1 
ATOM 4689 N N   . PRO E 5 17  ? -23.320 -8.937  -7.605  1.00 96.07 17  E 1 
ATOM 4690 C CA  . PRO E 5 17  ? -22.376 -10.065 -7.566  1.00 96.26 17  E 1 
ATOM 4691 C C   . PRO E 5 17  ? -22.745 -11.143 -6.540  1.00 96.35 17  E 1 
ATOM 4692 O O   . PRO E 5 17  ? -22.747 -12.327 -6.861  1.00 94.59 17  E 1 
ATOM 4693 C CB  . PRO E 5 17  ? -21.019 -9.430  -7.252  1.00 95.32 17  E 1 
ATOM 4694 C CG  . PRO E 5 17  ? -21.135 -8.042  -7.872  1.00 93.76 17  E 1 
ATOM 4695 C CD  . PRO E 5 17  ? -22.593 -7.674  -7.635  1.00 95.62 17  E 1 
ATOM 4696 N N   . ILE E 5 18  ? -23.146 -10.739 -5.332  1.00 96.01 18  E 1 
ATOM 4697 C CA  . ILE E 5 18  ? -23.569 -11.675 -4.284  1.00 95.89 18  E 1 
ATOM 4698 C C   . ILE E 5 18  ? -24.797 -12.497 -4.701  1.00 96.29 18  E 1 
ATOM 4699 O O   . ILE E 5 18  ? -24.868 -13.691 -4.402  1.00 94.80 18  E 1 
ATOM 4700 C CB  . ILE E 5 18  ? -23.792 -10.926 -2.954  1.00 94.04 18  E 1 
ATOM 4701 C CG1 . ILE E 5 18  ? -23.882 -11.928 -1.787  1.00 83.13 18  E 1 
ATOM 4702 C CG2 . ILE E 5 18  ? -25.011 -9.982  -3.001  1.00 79.83 18  E 1 
ATOM 4703 C CD1 . ILE E 5 18  ? -23.794 -11.281 -0.406  1.00 74.16 18  E 1 
ATOM 4704 N N   . ASN E 5 19  ? -25.741 -11.920 -5.449  1.00 95.98 19  E 1 
ATOM 4705 C CA  . ASN E 5 19  ? -26.927 -12.615 -5.925  1.00 95.58 19  E 1 
ATOM 4706 C C   . ASN E 5 19  ? -26.571 -13.643 -7.006  1.00 95.65 19  E 1 
ATOM 4707 O O   . ASN E 5 19  ? -27.195 -14.702 -7.076  1.00 93.57 19  E 1 
ATOM 4708 C CB  . ASN E 5 19  ? -27.952 -11.607 -6.465  1.00 94.38 19  E 1 
ATOM 4709 C CG  . ASN E 5 19  ? -28.541 -10.682 -5.401  1.00 89.20 19  E 1 
ATOM 4710 O OD1 . ASN E 5 19  ? -28.365 -10.857 -4.209  1.00 79.17 19  E 1 
ATOM 4711 N ND2 . ASN E 5 19  ? -29.265 -9.662  -5.818  1.00 78.98 19  E 1 
ATOM 4712 N N   . LEU E 5 20  ? -25.571 -13.363 -7.829  1.00 96.01 20  E 1 
ATOM 4713 C CA  . LEU E 5 20  ? -25.095 -14.331 -8.815  1.00 96.37 20  E 1 
ATOM 4714 C C   . LEU E 5 20  ? -24.374 -15.509 -8.142  1.00 96.63 20  E 1 
ATOM 4715 O O   . LEU E 5 20  ? -24.631 -16.653 -8.499  1.00 95.00 20  E 1 
ATOM 4716 C CB  . LEU E 5 20  ? -24.229 -13.623 -9.865  1.00 95.60 20  E 1 
ATOM 4717 C CG  . LEU E 5 20  ? -23.778 -14.548 -11.013 1.00 92.72 20  E 1 
ATOM 4718 C CD1 . LEU E 5 20  ? -24.947 -15.214 -11.743 1.00 86.83 20  E 1
[truncated: 142,047 more chars]
