# Supplementary material for: Spliceosomal Sm core assembly: AlphaFold 3 predicted structure and phosphorylation-dependent regulation of the human 6S complex
Source: Comput Struct Biotechnol J. 2025 Dec 16;31:51–60. doi: 10.1016/j.csbj.2025.12.013 (PMC12771329; doi:10.1016/j.csbj.2025.12.013)
Supplement: Supplementary file 6 — Supplementary material [file mmc2.zip › fold_heptameric_ringstructure_summary_confidences_0.json]

{
 "chain_iptm": [
  0.72,
  0.69,
  0.67,
  0.71,
  0.73,
  0.77,
  0.73
 ],
 "chain_pair_iptm": [
  [
   0.35,
   0.68,
   0.66,
   0.71,
   0.72,
   0.82,
   0.71
  ],
  [
   0.68,
   0.61,
   0.58,
   0.64,
   0.72,
   0.86,
   0.67
  ],
  [
   0.66,
   0.58,
   0.61,
   0.75,
   0.65,
   0.69,
   0.71
  ],
  [
   0.71,
   0.64,
   0.75,
   0.68,
   0.68,
   0.67,
   0.78
  ],
  [
   0.72,
   0.72,
   0.65,
   0.68,
   0.72,
   0.82,
   0.79
  ],
  [
   0.82,
   0.86,
   0.69,
   0.67,
   0.82,
   0.76,
   0.73
  ],
  [
   0.71,
   0.67,
   0.71,
   0.78,
   0.79,
   0.73,
   0.73
  ]
 ],
 "chain_pair_pae_min": [
  [
   0.76,
   0.95,
   1.12,
   2.01,
   2.48,
   1.95,
   2.5
  ],
  [
   1.0,
   0.76,
   1.93,
   2.45,
   1.8,
   1.11,
   2.4
  ],
  [
   1.09,
   2.02,
   0.76,
   0.93,
   2.36,
   2.48,
   1.86
  ],
  [
   1.95,
   2.59,
   0.94,
   0.76,
   1.92,
   2.57,
   1.06
  ],
  [
   2.41,
   1.97,
   2.63,
   2.02,
   0.76,
   1.08,
   0.99
  ],
  [
   1.95,
   1.16,
   2.53,
   2.57,
   1.02,
   0.76,
   1.93
  ],
  [
   2.42,
   2.32,
   1.97,
   1.03,
   1.05,
   1.77,
   0.76
  ]
 ],
 "chain_ptm": [
  0.35,
  0.61,
  0.61,
  0.68,
  0.72,
  0.76,
  0.73
 ],
 "fraction_disordered": 0.35,
 "has_clash": 0.0,
 "iptm": 0.78,
 "num_recycles": 10.0,
 "ptm": 0.68,
 "ranking_score": 0.94
}
