# Supplementary material for: Spliceosomal Sm core assembly: AlphaFold 3 predicted structure and phosphorylation-dependent regulation of the human 6S complex
Source: Comput Struct Biotechnol J. 2025 Dec 16;31:51–60. doi: 10.1016/j.csbj.2025.12.013 (PMC12771329; doi:10.1016/j.csbj.2025.12.013)
Supplement: Supplementary file 6 — Supplementary material [file mmc2.zip › fold_heptameric_ringstructure_summary_confidences_2.json]

{
 "chain_iptm": [
  0.72,
  0.7,
  0.68,
  0.71,
  0.73,
  0.77,
  0.74
 ],
 "chain_pair_iptm": [
  [
   0.35,
   0.68,
   0.66,
   0.72,
   0.72,
   0.82,
   0.72
  ],
  [
   0.68,
   0.61,
   0.59,
   0.65,
   0.73,
   0.86,
   0.68
  ],
  [
   0.66,
   0.59,
   0.61,
   0.76,
   0.65,
   0.69,
   0.72
  ],
  [
   0.72,
   0.65,
   0.76,
   0.69,
   0.68,
   0.68,
   0.79
  ],
  [
   0.72,
   0.73,
   0.65,
   0.68,
   0.72,
   0.83,
   0.79
  ],
  [
   0.82,
   0.86,
   0.69,
   0.68,
   0.83,
   0.76,
   0.74
  ],
  [
   0.72,
   0.68,
   0.72,
   0.79,
   0.79,
   0.74,
   0.73
  ]
 ],
 "chain_pair_pae_min": [
  [
   0.76,
   0.94,
   1.11,
   1.95,
   2.41,
   1.91,
   2.46
  ],
  [
   0.99,
   0.76,
   1.9,
   2.41,
   1.76,
   1.08,
   2.37
  ],
  [
   1.07,
   1.97,
   0.76,
   0.92,
   2.31,
   2.41,
   1.81
  ],
  [
   1.92,
   2.51,
   0.93,
   0.76,
   1.87,
   2.5,
   1.06
  ],
  [
   2.35,
   1.93,
   2.56,
   1.97,
   0.76,
   1.06,
   0.98
  ],
  [
   1.89,
   1.14,
   2.44,
   2.48,
   1.0,
   0.76,
   1.87
  ],
  [
   2.41,
   2.3,
   1.95,
   1.01,
   1.04,
   1.76,
   0.76
  ]
 ],
 "chain_ptm": [
  0.35,
  0.61,
  0.61,
  0.69,
  0.72,
  0.76,
  0.73
 ],
 "fraction_disordered": 0.34,
 "has_clash": 0.0,
 "iptm": 0.79,
 "num_recycles": 10.0,
 "ptm": 0.69,
 "ranking_score": 0.94
}
