# Supplementary material for: Spliceosomal Sm core assembly: AlphaFold 3 predicted structure and phosphorylation-dependent regulation of the human 6S complex
Source: Comput Struct Biotechnol J. 2025 Dec 16;31:51–60. doi: 10.1016/j.csbj.2025.12.013 (PMC12771329; doi:10.1016/j.csbj.2025.12.013)
Supplement: Supplementary file 7 — Supplementary material [file mmc3.zip › fold_6s_complex_model_0.cif]

# By using this file you agree to the legally binding terms of use found at alphafoldserver.com/output-terms
data_30fa9218606b3cb2
#
_entry.id 30fa9218606b3cb2
#
loop_
_atom_type.symbol
C 
N 
O 
S 
#
loop_
_audit_author.name
_audit_author.pdbx_ordinal
"Google DeepMind" 1 
"Isomorphic Labs" 2 
#
_audit_conform.dict_location https://raw.githubusercontent.com/ihmwg/ModelCIF/master/dist/mmcif_ma.dic
_audit_conform.dict_name     mmcif_ma.dic
_audit_conform.dict_version  1.4.5
#
loop_
_chem_comp.formula
_chem_comp.formula_weight
_chem_comp.id
_chem_comp.mon_nstd_flag
_chem_comp.name
_chem_comp.pdbx_smiles
_chem_comp.pdbx_synonyms
_chem_comp.type
"C3 H7 N O2"    89.093  ALA y ALANINE         C[C@H](N)C(O)=O                  ? "L-PEPTIDE LINKING" 
"C6 H15 N4 O2"  175.209 ARG y ARGININE        N[C@@H](CCCNC(N)=[NH2+])C(O)=O   ? "L-PEPTIDE LINKING" 
"C4 H8 N2 O3"   132.118 ASN y ASPARAGINE      N[C@@H](CC(N)=O)C(O)=O           ? "L-PEPTIDE LINKING" 
"C4 H7 N O4"    133.103 ASP y "ASPARTIC ACID" N[C@@H](CC(O)=O)C(O)=O           ? "L-PEPTIDE LINKING" 
"C3 H7 N O2 S"  121.158 CYS y CYSTEINE        N[C@@H](CS)C(O)=O                ? "L-PEPTIDE LINKING" 
"C5 H10 N2 O3"  146.144 GLN y GLUTAMINE       N[C@@H](CCC(N)=O)C(O)=O          ? "L-PEPTIDE LINKING" 
"C5 H9 N O4"    147.129 GLU y "GLUTAMIC ACID" N[C@@H](CCC(O)=O)C(O)=O          ? "L-PEPTIDE LINKING" 
"C2 H5 N O2"    75.067  GLY y GLYCINE         NCC(O)=O                         ? "PEPTIDE LINKING"   
"C6 H10 N3 O2"  156.162 HIS y HISTIDINE       N[C@@H](Cc1c[nH]c[nH+]1)C(O)=O   ? "L-PEPTIDE LINKING" 
"C6 H13 N O2"   131.173 ILE y ISOLEUCINE      CC[C@H](C)[C@H](N)C(O)=O         ? "L-PEPTIDE LINKING" 
"C6 H13 N O2"   131.173 LEU y LEUCINE         CC(C)C[C@H](N)C(O)=O             ? "L-PEPTIDE LINKING" 
"C6 H15 N2 O2"  147.195 LYS y LYSINE          N[C@@H](CCCC[NH3+])C(O)=O        ? "L-PEPTIDE LINKING" 
"C5 H11 N O2 S" 149.211 MET y METHIONINE      CSCC[C@H](N)C(O)=O               ? "L-PEPTIDE LINKING" 
"C9 H11 N O2"   165.189 PHE y PHENYLALANINE   N[C@@H](Cc1ccccc1)C(O)=O         ? "L-PEPTIDE LINKING" 
"C5 H9 N O2"    115.130 PRO y PROLINE         OC(=O)[C@@H]1CCCN1               ? "L-PEPTIDE LINKING" 
"C3 H7 N O3"    105.093 SER y SERINE          N[C@@H](CO)C(O)=O                ? "L-PEPTIDE LINKING" 
"C4 H9 N O3"    119.119 THR y THREONINE       C[C@@H](O)[C@H](N)C(O)=O         ? "L-PEPTIDE LINKING" 
"C11 H12 N2 O2" 204.225 TRP y TRYPTOPHAN      N[C@@H](Cc1c[nH]c2ccccc12)C(O)=O ? "L-PEPTIDE LINKING" 
"C9 H11 N O3"   181.189 TYR y TYROSINE        N[C@@H](Cc1ccc(O)cc1)C(O)=O      ? "L-PEPTIDE LINKING" 
"C5 H11 N O2"   117.146 VAL y VALINE          CC(C)[C@H](N)C(O)=O              ? "L-PEPTIDE LINKING" 
#
_citation.book_publisher          ?
_citation.country                 UK
_citation.id                      primary
_citation.journal_full            Nature
_citation.journal_id_ASTM         NATUAS
_citation.journal_id_CSD          0006
_citation.journal_id_ISSN         0028-0836
_citation.journal_volume          ?
_citation.page_first              ?
_citation.page_last               ?
_citation.pdbx_database_id_DOI    ?
_citation.pdbx_database_id_PubMed ?
_citation.title                   "Accurate structure prediction of biomolecular interactions with AlphaFold 3"
_citation.year                    2024
#
loop_
_citation_author.citation_id
_citation_author.name
_citation_author.ordinal
primary "Google DeepMind" 1 
primary "Isomorphic Labs" 2 
#
loop_
_entity.id
_entity.pdbx_description
_entity.type
1 . polymer 
2 . polymer 
3 . polymer 
4 . polymer 
5 . polymer 
6 . polymer 
#
loop_
_entity_poly.entity_id
_entity_poly.pdbx_strand_id
_entity_poly.type
1 A polypeptide(L) 
2 B polypeptide(L) 
3 C polypeptide(L) 
4 D polypeptide(L) 
5 E polypeptide(L) 
6 F polypeptide(L) 
#
loop_
_entity_poly_seq.entity_id
_entity_poly_seq.hetero
_entity_poly_seq.mon_id
_entity_poly_seq.num
1 n MET 1   
1 n LYS 2   
1 n LEU 3   
1 n VAL 4   
1 n ARG 5   
1 n PHE 6   
1 n LEU 7   
1 n MET 8   
1 n LYS 9   
1 n LEU 10  
1 n SER 11  
1 n HIS 12  
1 n GLU 13  
1 n THR 14  
1 n VAL 15  
1 n THR 16  
1 n ILE 17  
1 n GLU 18  
1 n LEU 19  
1 n LYS 20  
1 n ASN 21  
1 n GLY 22  
1 n THR 23  
1 n GLN 24  
1 n VAL 25  
1 n HIS 26  
1 n GLY 27  
1 n THR 28  
1 n ILE 29  
1 n THR 30  
1 n GLY 31  
1 n VAL 32  
1 n ASP 33  
1 n VAL 34  
1 n SER 35  
1 n MET 36  
1 n ASN 37  
1 n THR 38  
1 n HIS 39  
1 n LEU 40  
1 n LYS 41  
1 n ALA 42  
1 n VAL 43  
1 n LYS 44  
1 n MET 45  
1 n THR 46  
1 n LEU 47  
1 n LYS 48  
1 n ASN 49  
1 n ARG 50  
1 n GLU 51  
1 n PRO 52  
1 n VAL 53  
1 n GLN 54  
1 n LEU 55  
1 n GLU 56  
1 n THR 57  
1 n LEU 58  
1 n SER 59  
1 n ILE 60  
1 n ARG 61  
1 n GLY 62  
1 n ASN 63  
1 n ASN 64  
1 n ILE 65  
1 n ARG 66  
1 n TYR 67  
1 n PHE 68  
1 n ILE 69  
1 n LEU 70  
1 n PRO 71  
1 n ASP 72  
1 n SER 73  
1 n LEU 74  
1 n PRO 75  
1 n LEU 76  
1 n ASP 77  
1 n THR 78  
1 n LEU 79  
1 n LEU 80  
1 n VAL 81  
1 n ASP 82  
1 n VAL 83  
1 n GLU 84  
1 n PRO 85  
1 n LYS 86  
1 n VAL 87  
1 n LYS 88  
1 n SER 89  
1 n LYS 90  
1 n LYS 91  
1 n ARG 92  
1 n GLU 93  
1 n ALA 94  
1 n VAL 95  
1 n ALA 96  
1 n GLY 97  
1 n ARG 98  
1 n GLY 99  
1 n ARG 100 
1 n GLY 101 
1 n ARG 102 
1 n GLY 103 
1 n ARG 104 
1 n GLY 105 
1 n ARG 106 
1 n GLY 107 
1 n ARG 108 
1 n GLY 109 
1 n ARG 110 
1 n GLY 111 
1 n ARG 112 
1 n GLY 113 
1 n ARG 114 
1 n GLY 115 
1 n GLY 116 
1 n PRO 117 
1 n ARG 118 
1 n ARG 119 
2 n MET 1   
2 n SER 2   
2 n LEU 3   
2 n LEU 4   
2 n ASN 5   
2 n LYS 6   
2 n PRO 7   
2 n LYS 8   
2 n SER 9   
2 n GLU 10  
2 n MET 11  
2 n THR 12  
2 n PRO 13  
2 n GLU 14  
2 n GLU 15  
2 n LEU 16  
2 n GLN 17  
2 n LYS 18  
2 n ARG 19  
2 n GLU 20  
2 n GLU 21  
2 n GLU 22  
2 n GLU 23  
2 n PHE 24  
2 n ASN 25  
2 n THR 26  
2 n GLY 27  
2 n PRO 28  
2 n LEU 29  
2 n SER 30  
2 n VAL 31  
2 n LEU 32  
2 n THR 33  
2 n GLN 34  
2 n SER 35  
2 n VAL 36  
2 n LYS 37  
2 n ASN 38  
2 n ASN 39  
2 n THR 40  
2 n GLN 41  
2 n VAL 42  
2 n LEU 43  
2 n ILE 44  
2 n ASN 45  
2 n CYS 46  
2 n ARG 47  
2 n ASN 48  
2 n ASN 49  
2 n LYS 50  
2 n LYS 51  
2 n LEU 52  
2 n LEU 53  
2 n GLY 54  
2 n ARG 55  
2 n VAL 56  
2 n LYS 57  
2 n ALA 58  
2 n PHE 59  
2 n ASP 60  
2 n ARG 61  
2 n HIS 62  
2 n CYS 63  
2 n ASN 64  
2 n MET 65  
2 n VAL 66  
2 n LEU 67  
2 n GLU 68  
2 n ASN 69  
2 n VAL 70  
2 n LYS 71  
2 n GLU 72  
2 n MET 73  
2 n TRP 74  
2 n THR 75  
2 n GLU 76  
2 n VAL 77  
2 n PRO 78  
2 n LYS 79  
2 n SER 80  
2 n GLY 81  
2 n LYS 82  
2 n GLY 83  
2 n LYS 84  
2 n LYS 85  
2 n LYS 86  
2 n SER 87  
2 n LYS 88  
2 n PRO 89  
2 n VAL 90  
2 n ASN 91  
2 n LYS 92  
2 n ASP 93  
2 n ARG 94  
2 n TYR 95  
2 n ILE 96  
2 n SER 97  
2 n LYS 98  
2 n MET 99  
2 n PHE 100 
2 n LEU 101 
2 n ARG 102 
2 n GLY 103 
2 n ASP 104 
2 n SER 105 
2 n VAL 106 
2 n ILE 107 
2 n VAL 108 
2 n VAL 109 
2 n LEU 110 
2 n ARG 111 
2 n ASN 112 
2 n PRO 113 
2 n LEU 114 
2 n ILE 115 
2 n ALA 116 
2 n GLY 117 
2 n LYS 118 
3 n MET 1   
3 n ALA 2   
3 n TYR 3   
3 n ARG 4   
3 n GLY 5   
3 n GLN 6   
3 n GLY 7   
3 n GLN 8   
3 n LYS 9   
3 n VAL 10  
3 n GLN 11  
3 n LYS 12  
3 n VAL 13  
3 n MET 14  
3 n VAL 15  
3 n GLN 16  
3 n PRO 17  
3 n ILE 18  
3 n ASN 19  
3 n LEU 20  
3 n ILE 21  
3 n PHE 22  
3 n ARG 23  
3 n TYR 24  
3 n LEU 25  
3 n GLN 26  
3 n ASN 27  
3 n ARG 28  
3 n SER 29  
3 n ARG 30  
3 n ILE 31  
3 n GLN 32  
3 n VAL 33  
3 n TRP 34  
3 n LEU 35  
3 n TYR 36  
3 n GLU 37  
3 n GLN 38  
3 n VAL 39  
3 n ASN 40  
3 n MET 41  
3 n ARG 42  
3 n ILE 43  
3 n GLU 44  
3 n GLY 45  
3 n CYS 46  
3 n ILE 47  
3 n ILE 48  
3 n GLY 49  
3 n PHE 50  
3 n ASP 51  
3 n GLU 52  
3 n TYR 53  
3 n MET 54  
3 n ASN 55  
3 n LEU 56  
3 n VAL 57  
3 n LEU 58  
3 n ASP 59  
3 n ASP 60  
3 n ALA 61  
3 n GLU 62  
3 n GLU 63  
3 n ILE 64  
3 n HIS 65  
3 n SER 66  
3 n LYS 67  
3 n THR 68  
3 n LYS 69  
3 n SER 70  
3 n ARG 71  
3 n LYS 72  
3 n GLN 73  
3 n LEU 74  
3 n GLY 75  
3 n ARG 76  
3 n ILE 77  
3 n MET 78  
3 n LEU 79  
3 n LYS 80  
3 n GLY 81  
3 n ASP 82  
3 n ASN 83  
3 n ILE 84  
3 n THR 85  
3 n LEU 86  
3 n LEU 87  
3 n GLN 88  
3 n SER 89  
3 n VAL 90  
3 n SER 91  
3 n ASN 92  
4 n MET 1   
4 n SER 2   
4 n LYS 3   
4 n ALA 4   
4 n HIS 5   
4 n PRO 6   
4 n PRO 7   
4 n GLU 8   
4 n LEU 9   
4 n LYS 10  
4 n LYS 11  
4 n PHE 12  
4 n MET 13  
4 n ASP 14  
4 n LYS 15  
4 n LYS 16  
4 n LEU 17  
4 n SER 18  
4 n LEU 19  
4 n LYS 20  
4 n LEU 21  
4 n ASN 22  
4 n GLY 23  
4 n GLY 24  
4 n ARG 25  
4 n HIS 26  
4 n VAL 27  
4 n GLN 28  
4 n GLY 29  
4 n ILE 30  
4 n LEU 31  
4 n ARG 32  
4 n GLY 33  
4 n PHE 34  
4 n ASP 35  
4 n PRO 36  
4 n PHE 37  
4 n MET 38  
4 n ASN 39  
4 n LEU 40  
4 n VAL 41  
4 n ILE 42  
4 n ASP 43  
4 n GLU 44  
4 n CYS 45  
4 n VAL 46  
4 n GLU 47  
4 n MET 48  
4 n ALA 49  
4 n THR 50  
4 n SER 51  
4 n GLY 52  
4 n GLN 53  
4 n GLN 54  
4 n ASN 55  
4 n ASN 56  
4 n ILE 57  
4 n GLY 58  
4 n MET 59  
4 n VAL 60  
4 n VAL 61  
4 n ILE 62  
4 n ARG 63  
4 n GLY 64  
4 n ASN 65  
4 n SER 66  
4 n ILE 67  
4 n ILE 68  
4 n MET 69  
4 n LEU 70  
4 n GLU 71  
4 n ALA 72  
4 n LEU 73  
4 n GLU 74  
4 n ARG 75  
4 n VAL 76  
5 n MET 1   
5 n SER 2   
5 n LEU 3   
5 n PRO 4   
5 n LEU 5   
5 n ASN 6   
5 n PRO 7   
5 n LYS 8   
5 n PRO 9   
5 n PHE 10  
5 n LEU 11  
5 n ASN 12  
5 n GLY 13  
5 n LEU 14  
5 n THR 15  
5 n GLY 16  
5 n LYS 17  
5 n PRO 18  
5 n VAL 19  
5 n MET 20  
5 n VAL 21  
5 n LYS 22  
5 n LEU 23  
5 n LYS 24  
5 n TRP 25  
5 n GLY 26  
5 n MET 27  
5 n GLU 28  
5 n TYR 29  
5 n LYS 30  
5 n GLY 31  
5 n TYR 32  
5 n LEU 33  
5 n VAL 34  
5 n SER 35  
5 n VAL 36  
5 n ASP 37  
5 n GLY 38  
5 n TYR 39  
5 n MET 40  
5 n ASN 41  
5 n MET 42  
5 n GLN 43  
5 n LEU 44  
5 n ALA 45  
5 n ASN 46  
5 n THR 47  
5 n GLU 48  
5 n GLU 49  
5 n TYR 50  
5 n ILE 51  
5 n ASP 52  
5 n GLY 53  
5 n ALA 54  
5 n LEU 55  
5 n SER 56  
5 n GLY 57  
5 n HIS 58  
5 n LEU 59  
5 n GLY 60  
5 n GLU 61  
5 n VAL 62  
5 n LEU 63  
5 n ILE 64  
5 n ARG 65  
5 n CYS 66  
5 n ASN 67  
5 n ASN 68  
5 n VAL 69  
5 n LEU 70  
5 n TYR 71  
5 n ILE 72  
5 n ARG 73  
5 n GLY 74  
5 n VAL 75  
5 n GLU 76  
5 n GLU 77  
5 n GLU 78  
5 n GLU 79  
5 n GLU 80  
5 n ASP 81  
5 n GLY 82  
5 n GLU 83  
5 n MET 84  
5 n ARG 85  
5 n GLU 86  
6 n MET 1   
6 n SER 2   
6 n PHE 3   
6 n LEU 4   
6 n LYS 5   
6 n SER 6   
6 n PHE 7   
6 n PRO 8   
6 n PRO 9   
6 n PRO 10  
6 n GLY 11  
6 n PRO 12  
6 n ALA 13  
6 n GLU 14  
6 n GLY 15  
6 n LEU 16  
6 n LEU 17  
6 n ARG 18  
6 n GLN 19  
6 n GLN 20  
6 n PRO 21  
6 n ASP 22  
6 n THR 23  
6 n GLU 24  
6 n ALA 25  
6 n VAL 26  
6 n LEU 27  
6 n ASN 28  
6 n GLY 29  
6 n LYS 30  
6 n GLY 31  
6 n LEU 32  
6 n GLY 33  
6 n THR 34  
6 n GLY 35  
6 n THR 36  
6 n LEU 37  
6 n TYR 38  
6 n ILE 39  
6 n ALA 40  
6 n GLU 41  
6 n SER 42  
6 n ARG 43  
6 n LEU 44  
6 n SER 45  
6 n TRP 46  
6 n LEU 47  
6 n ASP 48  
6 n GLY 49  
6 n SER 50  
6 n GLY 51  
6 n LEU 52  
6 n GLY 53  
6 n PHE 54  
6 n SER 55  
6 n LEU 56  
6 n GLU 57  
6 n TYR 58  
6 n PRO 59  
6 n THR 60  
6 n ILE 61  
6 n SER 62  
6 n LEU 63  
6 n HIS 64  
6 n ALA 65  
6 n LEU 66  
6 n SER 67  
6 n ARG 68  
6 n ASP 69  
6 n ARG 70  
6 n SER 71  
6 n ASP 72  
6 n CYS 73  
6 n LEU 74  
6 n GLY 75  
6 n GLU 76  
6 n HIS 77  
6 n LEU 78  
6 n TYR 79  
6 n VAL 80  
6 n MET 81  
6 n VAL 82  
6 n ASN 83  
6 n ALA 84  
6 n LYS 85  
6 n PHE 86  
6 n GLU 87  
6 n GLU 88  
6 n GLU 89  
6 n SER 90  
6 n LYS 91  
6 n GLU 92  
6 n PRO 93  
6 n VAL 94  
6 n ALA 95  
6 n ASP 96  
6 n GLU 97  
6 n GLU 98  
6 n GLU 99  
6 n GLU 100 
6 n ASP 101 
6 n SER 102 
6 n ASP 103 
6 n ASP 104 
6 n ASP 105 
6 n VAL 106 
6 n GLU 107 
6 n PRO 108 
6 n ILE 109 
6 n THR 110 
6 n GLU 111 
6 n PHE 112 
6 n ARG 113 
6 n PHE 114 
6 n VAL 115 
6 n PRO 116 
6 n SER 117 
6 n ASP 118 
6 n LYS 119 
6 n SER 120 
6 n ALA 121 
6 n LEU 122 
6 n GLU 123 
6 n ALA 124 
6 n MET 125 
6 n PHE 126 
6 n THR 127 
6 n ALA 128 
6 n MET 129 
6 n CYS 130 
6 n GLU 131 
6 n CYS 132 
6 n GLN 133 
6 n ALA 134 
6 n LEU 135 
6 n HIS 136 
6 n PRO 137 
6 n ASP 138 
6 n PRO 139 
6 n GLU 140 
6 n ASP 141 
6 n GLU 142 
6 n ASP 143 
6 n SER 144 
6 n ASP 145 
6 n ASP 146 
6 n TYR 147 
6 n ASP 148 
6 n GLY 149 
6 n GLU 150 
6 n GLU 151 
6 n TYR 152 
6 n ASP 153 
6 n VAL 154 
6 n GLU 155 
6 n ALA 156 
6 n HIS 157 
6 n GLU 158 
6 n GLN 159 
6 n GLY 160 
6 n GLN 161 
6 n GLY 162 
6 n ASP 163 
6 n ILE 164 
6 n PRO 165 
6 n THR 166 
6 n PHE 167 
6 n TYR 168 
6 n THR 169 
6 n TYR 170 
6 n GLU 171 
6 n GLU 172 
6 n GLY 173 
6 n LEU 174 
6 n SER 175 
6 n HIS 176 
6 n LEU 177 
6 n THR 178 
6 n ALA 179 
6 n GLU 180 
6 n GLY 181 
6 n GLN 182 
6 n ALA 183 
6 n THR 184 
6 n LEU 185 
6 n GLU 186 
6 n ARG 187 
6 n LEU 188 
6 n GLU 189 
6 n GLY 190 
6 n MET 191 
6 n LEU 192 
6 n SER 193 
6 n GLN 194 
6 n SER 195 
6 n VAL 196 
6 n SER 197 
6 n SER 198 
6 n GLN 199 
6 n TYR 200 
6 n ASN 201 
6 n MET 202 
6 n ALA 203 
6 n GLY 204 
6 n VAL 205 
6 n ARG 206 
6 n THR 207 
6 n GLU 208 
6 n ASP 209 
6 n SER 210 
6 n ILE 211 
6 n ARG 212 
6 n ASP 213 
6 n TYR 214 
6 n GLU 215 
6 n ASP 216 
6 n GLY 217 
6 n MET 218 
6 n GLU 219 
6 n VAL 220 
6 n ASP 221 
6 n THR 222 
6 n THR 223 
6 n PRO 224 
6 n THR 225 
6 n VAL 226 
6 n ALA 227 
6 n GLY 228 
6 n GLN 229 
6 n PHE 230 
6 n GLU 231 
6 n ASP 232 
6 n ALA 233 
6 n ASP 234 
6 n VAL 235 
6 n ASP 236 
6 n HIS 237 
#
_ma_data.content_type "model coordinates"
_ma_data.id           1
_ma_data.name         Model
#
_ma_model_list.data_id          1
_ma_model_list.model_group_id   1
_ma_model_list.model_group_name "AlphaFold-beta-20231127 (fb0b9d13-0bdd-4522-ba5f-0ee1f426d085 @ 2025-02-03 03:43:13)"
_ma_model_list.model_id         1
_ma_model_list.model_name       "Top ranked model"
_ma_model_list.model_type       "Ab initio model"
_ma_model_list.ordinal_id       1
#
loop_
_ma_protocol_step.method_type
_ma_protocol_step.ordinal_id
_ma_protocol_step.protocol_id
_ma_protocol_step.step_id
"coevolution MSA" 1 1 1 
"template search" 2 1 2 
modeling          3 1 3 
#
loop_
_ma_qa_metric.id
_ma_qa_metric.mode
_ma_qa_metric.name
_ma_qa_metric.software_group_id
_ma_qa_metric.type
1 global pLDDT 1 pLDDT 
2 local  pLDDT 1 pLDDT 
#
_ma_qa_metric_global.metric_id    1
_ma_qa_metric_global.metric_value 78.11
_ma_qa_metric_global.model_id     1
_ma_qa_metric_global.ordinal_id   1
#
_ma_software_group.group_id    1
_ma_software_group.ordinal_id  1
_ma_software_group.software_id 1
#
loop_
_ma_target_entity.data_id
_ma_target_entity.entity_id
_ma_target_entity.origin
1 1 . 
1 2 . 
1 3 . 
1 4 . 
1 5 . 
1 6 . 
#
loop_
_ma_target_entity_instance.asym_id
_ma_target_entity_instance.details
_ma_target_entity_instance.entity_id
A . 1 
B . 2 
C . 3 
D . 4 
E . 5 
F . 6 
#
loop_
_pdbx_data_usage.details
_pdbx_data_usage.id
_pdbx_data_usage.type
_pdbx_data_usage.url
;NON-COMMERCIAL USE ONLY, BY USING THIS FILE YOU AGREE TO THE TERMS OF USE FOUND
AT alphafoldserver.com/output-terms.
;
1 license    ? 
;THE INFORMATION IS NOT INTENDED FOR, HAS NOT BEEN VALIDATED FOR, AND IS NOT
APPROVED FOR CLINICAL USE. IT SHOULD NOT BE USED FOR CLINICAL PURPOSE OR RELIED
ON FOR MEDICAL OR OTHER PROFESSIONAL ADVICE. IT IS THEORETICAL MODELLING ONLY
AND CAUTION SHOULD BE EXERCISED IN ITS USE. IT IS PROVIDED "AS-IS" WITHOUT ANY
WARRANTY OF ANY KIND, WHETHER EXPRESSED OR IMPLIED. NO WARRANTY IS GIVEN THAT
USE OF THE INFORMATION SHALL NOT INFRINGE THE RIGHTS OF ANY THIRD PARTY.
;
2 disclaimer ? 
#
loop_
_pdbx_poly_seq_scheme.asym_id
_pdbx_poly_seq_scheme.auth_seq_num
_pdbx_poly_seq_scheme.entity_id
_pdbx_poly_seq_scheme.hetero
_pdbx_poly_seq_scheme.mon_id
_pdbx_poly_seq_scheme.pdb_ins_code
_pdbx_poly_seq_scheme.pdb_seq_num
_pdbx_poly_seq_scheme.pdb_strand_id
_pdbx_poly_seq_scheme.seq_id
A 1   1 n MET . 1   A 1   
A 2   1 n LYS . 2   A 2   
A 3   1 n LEU . 3   A 3   
A 4   1 n VAL . 4   A 4   
A 5   1 n ARG . 5   A 5   
A 6   1 n PHE . 6   A 6   
A 7   1 n LEU . 7   A 7   
A 8   1 n MET . 8   A 8   
A 9   1 n LYS . 9   A 9   
A 10  1 n LEU . 10  A 10  
A 11  1 n SER . 11  A 11  
A 12  1 n HIS . 12  A 12  
A 13  1 n GLU . 13  A 13  
A 14  1 n THR . 14  A 14  
A 15  1 n VAL . 15  A 15  
A 16  1 n THR . 16  A 16  
A 17  1 n ILE . 17  A 17  
A 18  1 n GLU . 18  A 18  
A 19  1 n LEU . 19  A 19  
A 20  1 n LYS . 20  A 20  
A 21  1 n ASN . 21  A 21  
A 22  1 n GLY . 22  A 22  
A 23  1 n THR . 23  A 23  
A 24  1 n GLN . 24  A 24  
A 25  1 n VAL . 25  A 25  
A 26  1 n HIS . 26  A 26  
A 27  1 n GLY . 27  A 27  
A 28  1 n THR . 28  A 28  
A 29  1 n ILE . 29  A 29  
A 30  1 n THR . 30  A 30  
A 31  1 n GLY . 31  A 31  
A 32  1 n VAL . 32  A 32  
A 33  1 n ASP . 33  A 33  
A 34  1 n VAL . 34  A 34  
A 35  1 n SER . 35  A 35  
A 36  1 n MET . 36  A 36  
A 37  1 n ASN . 37  A 37  
A 38  1 n THR . 38  A 38  
A 39  1 n HIS . 39  A 39  
A 40  1 n LEU . 40  A 40  
A 41  1 n LYS . 41  A 41  
A 42  1 n ALA . 42  A 42  
A 43  1 n VAL . 43  A 43  
A 44  1 n LYS . 44  A 44  
A 45  1 n MET . 45  A 45  
A 46  1 n THR . 46  A 46  
A 47  1 n LEU . 47  A 47  
A 48  1 n LYS . 48  A 48  
A 49  1 n ASN . 49  A 49  
A 50  1 n ARG . 50  A 50  
A 51  1 n GLU . 51  A 51  
A 52  1 n PRO . 52  A 52  
A 53  1 n VAL . 53  A 53  
A 54  1 n GLN . 54  A 54  
A 55  1 n LEU . 55  A 55  
A 56  1 n GLU . 56  A 56  
A 57  1 n THR . 57  A 57  
A 58  1 n LEU . 58  A 58  
A 59  1 n SER . 59  A 59  
A 60  1 n ILE . 60  A 60  
A 61  1 n ARG . 61  A 61  
A 62  1 n GLY . 62  A 62  
A 63  1 n ASN . 63  A 63  
A 64  1 n ASN . 64  A 64  
A 65  1 n ILE . 65  A 65  
A 66  1 n ARG . 66  A 66  
A 67  1 n TYR . 67  A 67  
A 68  1 n PHE . 68  A 68  
A 69  1 n ILE . 69  A 69  
A 70  1 n LEU . 70  A 70  
A 71  1 n PRO . 71  A 71  
A 72  1 n ASP . 72  A 72  
A 73  1 n SER . 73  A 73  
A 74  1 n LEU . 74  A 74  
A 75  1 n PRO . 75  A 75  
A 76  1 n LEU . 76  A 76  
A 77  1 n ASP . 77  A 77  
A 78  1 n THR . 78  A 78  
A 79  1 n LEU . 79  A 79  
A 80  1 n LEU . 80  A 80  
A 81  1 n VAL . 81  A 81  
A 82  1 n ASP . 82  A 82  
A 83  1 n VAL . 83  A 83  
A 84  1 n GLU . 84  A 84  
A 85  1 n PRO . 85  A 85  
A 86  1 n LYS . 86  A 86  
A 87  1 n VAL . 87  A 87  
A 88  1 n LYS . 88  A 88  
A 89  1 n SER . 89  A 89  
A 90  1 n LYS . 90  A 90  
A 91  1 n LYS . 91  A 91  
A 92  1 n ARG . 92  A 92  
A 93  1 n GLU . 93  A 93  
A 94  1 n ALA . 94  A 94  
A 95  1 n VAL . 95  A 95  
A 96  1 n ALA . 96  A 96  
A 97  1 n GLY . 97  A 97  
A 98  1 n ARG . 98  A 98  
A 99  1 n GLY . 99  A 99  
A 100 1 n ARG . 100 A 100 
A 101 1 n GLY . 101 A 101 
A 102 1 n ARG . 102 A 102 
A 103 1 n GLY . 103 A 103 
A 104 1 n ARG . 104 A 104 
A 105 1 n GLY . 105 A 105 
A 106 1 n ARG . 106 A 106 
A 107 1 n GLY . 107 A 107 
A 108 1 n ARG . 108 A 108 
A 109 1 n GLY . 109 A 109 
A 110 1 n ARG . 110 A 110 
A 111 1 n GLY . 111 A 111 
A 112 1 n ARG . 112 A 112 
A 113 1 n GLY . 113 A 113 
A 114 1 n ARG . 114 A 114 
A 115 1 n GLY . 115 A 115 
A 116 1 n GLY . 116 A 116 
A 117 1 n PRO . 117 A 117 
A 118 1 n ARG . 118 A 118 
A 119 1 n ARG . 119 A 119 
B 1   2 n MET . 1   B 1   
B 2   2 n SER . 2   B 2   
B 3   2 n LEU . 3   B 3   
B 4   2 n LEU . 4   B 4   
B 5   2 n ASN . 5   B 5   
B 6   2 n LYS . 6   B 6   
B 7   2 n PRO . 7   B 7   
B 8   2 n LYS . 8   B 8   
B 9   2 n SER . 9   B 9   
B 10  2 n GLU . 10  B 10  
B 11  2 n MET . 11  B 11  
B 12  2 n THR . 12  B 12  
B 13  2 n PRO . 13  B 13  
B 14  2 n GLU . 14  B 14  
B 15  2 n GLU . 15  B 15  
B 16  2 n LEU . 16  B 16  
B 17  2 n GLN . 17  B 17  
B 18  2 n LYS . 18  B 18  
B 19  2 n ARG . 19  B 19  
B 20  2 n GLU . 20  B 20  
B 21  2 n GLU . 21  B 21  
B 22  2 n GLU . 22  B 22  
B 23  2 n GLU . 23  B 23  
B 24  2 n PHE . 24  B 24  
B 25  2 n ASN . 25  B 25  
B 26  2 n THR . 26  B 26  
B 27  2 n GLY . 27  B 27  
B 28  2 n PRO . 28  B 28  
B 29  2 n LEU . 29  B 29  
B 30  2 n SER . 30  B 30  
B 31  2 n VAL . 31  B 31  
B 32  2 n LEU . 32  B 32  
B 33  2 n THR . 33  B 33  
B 34  2 n GLN . 34  B 34  
B 35  2 n SER . 35  B 35  
B 36  2 n VAL . 36  B 36  
B 37  2 n LYS . 37  B 37  
B 38  2 n ASN . 38  B 38  
B 39  2 n ASN . 39  B 39  
B 40  2 n THR . 40  B 40  
B 41  2 n GLN . 41  B 41  
B 42  2 n VAL . 42  B 42  
B 43  2 n LEU . 43  B 43  
B 44  2 n ILE . 44  B 44  
B 45  2 n ASN . 45  B 45  
B 46  2 n CYS . 46  B 46  
B 47  2 n ARG . 47  B 47  
B 48  2 n ASN . 48  B 48  
B 49  2 n ASN . 49  B 49  
B 50  2 n LYS . 50  B 50  
B 51  2 n LYS . 51  B 51  
B 52  2 n LEU . 52  B 52  
B 53  2 n LEU . 53  B 53  
B 54  2 n GLY . 54  B 54  
B 55  2 n ARG . 55  B 55  
B 56  2 n VAL . 56  B 56  
B 57  2 n LYS . 57  B 57  
B 58  2 n ALA . 58  B 58  
B 59  2 n PHE . 59  B 59  
B 60  2 n ASP . 60  B 60  
B 61  2 n ARG . 61  B 61  
B 62  2 n HIS . 62  B 62  
B 63  2 n CYS . 63  B 63  
B 64  2 n ASN . 64  B 64  
B 65  2 n MET . 65  B 65  
B 66  2 n VAL . 66  B 66  
B 67  2 n LEU . 67  B 67  
B 68  2 n GLU . 68  B 68  
B 69  2 n ASN . 69  B 69  
B 70  2 n VAL . 70  B 70  
B 71  2 n LYS . 71  B 71  
B 72  2 n GLU . 72  B 72  
B 73  2 n MET . 73  B 73  
B 74  2 n TRP . 74  B 74  
B 75  2 n THR . 75  B 75  
B 76  2 n GLU . 76  B 76  
B 77  2 n VAL . 77  B 77  
B 78  2 n PRO . 78  B 78  
B 79  2 n LYS . 79  B 79  
B 80  2 n SER . 80  B 80  
B 81  2 n GLY . 81  B 81  
B 82  2 n LYS . 82  B 82  
B 83  2 n GLY . 83  B 83  
B 84  2 n LYS . 84  B 84  
B 85  2 n LYS . 85  B 85  
B 86  2 n LYS . 86  B 86  
B 87  2 n SER . 87  B 87  
B 88  2 n LYS . 88  B 88  
B 89  2 n PRO . 89  B 89  
B 90  2 n VAL . 90  B 90  
B 91  2 n ASN . 91  B 91  
B 92  2 n LYS . 92  B 92  
B 93  2 n ASP . 93  B 93  
B 94  2 n ARG . 94  B 94  
B 95  2 n TYR . 95  B 95  
B 96  2 n ILE . 96  B 96  
B 97  2 n SER . 97  B 97  
B 98  2 n LYS . 98  B 98  
B 99  2 n MET . 99  B 99  
B 100 2 n PHE . 100 B 100 
B 101 2 n LEU . 101 B 101 
B 102 2 n ARG . 102 B 102 
B 103 2 n GLY . 103 B 103 
B 104 2 n ASP . 104 B 104 
B 105 2 n SER . 105 B 105 
B 106 2 n VAL . 106 B 106 
B 107 2 n ILE . 107 B 107 
B 108 2 n VAL . 108 B 108 
B 109 2 n VAL . 109 B 109 
B 110 2 n LEU . 110 B 110 
B 111 2 n ARG . 111 B 111 
B 112 2 n ASN . 112 B 112 
B 113 2 n PRO . 113 B 113 
B 114 2 n LEU . 114 B 114 
B 115 2 n ILE . 115 B 115 
B 116 2 n ALA . 116 B 116 
B 117 2 n GLY . 117 B 117 
B 118 2 n LYS . 118 B 118 
C 1   3 n MET . 1   C 1   
C 2   3 n ALA . 2   C 2   
C 3   3 n TYR . 3   C 3   
C 4   3 n ARG . 4   C 4   
C 5   3 n GLY . 5   C 5   
C 6   3 n GLN . 6   C 6   
C 7   3 n GLY . 7   C 7   
C 8   3 n GLN . 8   C 8   
C 9   3 n LYS . 9   C 9   
C 10  3 n VAL . 10  C 10  
C 11  3 n GLN . 11  C 11  
C 12  3 n LYS . 12  C 12  
C 13  3 n VAL . 13  C 13  
C 14  3 n MET . 14  C 14  
C 15  3 n VAL . 15  C 15  
C 16  3 n GLN . 16  C 16  
C 17  3 n PRO . 17  C 17  
C 18  3 n ILE . 18  C 18  
C 19  3 n ASN . 19  C 19  
C 20  3 n LEU . 20  C 20  
C 21  3 n ILE . 21  C 21  
C 22  3 n PHE . 22  C 22  
C 23  3 n ARG . 23  C 23  
C 24  3 n TYR . 24  C 24  
C 25  3 n LEU . 25  C 25  
C 26  3 n GLN . 26  C 26  
C 27  3 n ASN . 27  C 27  
C 28  3 n ARG . 28  C 28  
C 29  3 n SER . 29  C 29  
C 30  3 n ARG . 30  C 30  
C 31  3 n ILE . 31  C 31  
C 32  3 n GLN . 32  C 32  
C 33  3 n VAL . 33  C 33  
C 34  3 n TRP . 34  C 34  
C 35  3 n LEU . 35  C 35  
C 36  3 n TYR . 36  C 36  
C 37  3 n GLU . 37  C 37  
C 38  3 n GLN . 38  C 38  
C 39  3 n VAL . 39  C 39  
C 40  3 n ASN . 40  C 40  
C 41  3 n MET . 41  C 41  
C 42  3 n ARG . 42  C 42  
C 43  3 n ILE . 43  C 43  
C 44  3 n GLU . 44  C 44  
C 45  3 n GLY . 45  C 45  
C 46  3 n CYS . 46  C 46  
C 47  3 n ILE . 47  C 47  
C 48  3 n ILE . 48  C 48  
C 49  3 n GLY . 49  C 49  
C 50  3 n PHE . 50  C 50  
C 51  3 n ASP . 51  C 51  
C 52  3 n GLU . 52  C 52  
C 53  3 n TYR . 53  C 53  
C 54  3 n MET . 54  C 54  
C 55  3 n ASN . 55  C 55  
C 56  3 n LEU . 56  C 56  
C 57  3 n VAL . 57  C 57  
C 58  3 n LEU . 58  C 58  
C 59  3 n ASP . 59  C 59  
C 60  3 n ASP . 60  C 60  
C 61  3 n ALA . 61  C 61  
C 62  3 n GLU . 62  C 62  
C 63  3 n GLU . 63  C 63  
C 64  3 n ILE . 64  C 64  
C 65  3 n HIS . 65  C 65  
C 66  3 n SER . 66  C 66  
C 67  3 n LYS . 67  C 67  
C 68  3 n THR . 68  C 68  
C 69  3 n LYS . 69  C 69  
C 70  3 n SER . 70  C 70  
C 71  3 n ARG . 71  C 71  
C 72  3 n LYS . 72  C 72  
C 73  3 n GLN . 73  C 73  
C 74  3 n LEU . 74  C 74  
C 75  3 n GLY . 75  C 75  
C 76  3 n ARG . 76  C 76  
C 77  3 n ILE . 77  C 77  
C 78  3 n MET . 78  C 78  
C 79  3 n LEU . 79  C 79  
C 80  3 n LYS . 80  C 80  
C 81  3 n GLY . 81  C 81  
C 82  3 n ASP . 82  C 82  
C 83  3 n ASN . 83  C 83  
C 84  3 n ILE . 84  C 84  
C 85  3 n THR . 85  C 85  
C 86  3 n LEU . 86  C 86  
C 87  3 n LEU . 87  C 87  
C 88  3 n GLN . 88  C 88  
C 89  3 n SER . 89  C 89  
C 90  3 n VAL . 90  C 90  
C 91  3 n SER . 91  C 91  
C 92  3 n ASN . 92  C 92  
D 1   4 n MET . 1   D 1   
D 2   4 n SER . 2   D 2   
D 3   4 n LYS . 3   D 3   
D 4   4 n ALA . 4   D 4   
D 5   4 n HIS . 5   D 5   
D 6   4 n PRO . 6   D 6   
D 7   4 n PRO . 7   D 7   
D 8   4 n GLU . 8   D 8   
D 9   4 n LEU . 9   D 9   
D 10  4 n LYS . 10  D 10  
D 11  4 n LYS . 11  D 11  
D 12  4 n PHE . 12  D 12  
D 13  4 n MET . 13  D 13  
D 14  4 n ASP . 14  D 14  
D 15  4 n LYS . 15  D 15  
D 16  4 n LYS . 16  D 16  
D 17  4 n LEU . 17  D 17  
D 18  4 n SER . 18  D 18  
D 19  4 n LEU . 19  D 19  
D 20  4 n LYS . 20  D 20  
D 21  4 n LEU . 21  D 21  
D 22  4 n ASN . 22  D 22  
D 23  4 n GLY . 23  D 23  
D 24  4 n GLY . 24  D 24  
D 25  4 n ARG . 25  D 25  
D 26  4 n HIS . 26  D 26  
D 27  4 n VAL . 27  D 27  
D 28  4 n GLN . 28  D 28  
D 29  4 n GLY . 29  D 29  
D 30  4 n ILE . 30  D 30  
D 31  4 n LEU . 31  D 31  
D 32  4 n ARG . 32  D 32  
D 33  4 n GLY . 33  D 33  
D 34  4 n PHE . 34  D 34  
D 35  4 n ASP . 35  D 35  
D 36  4 n PRO . 36  D 36  
D 37  4 n PHE . 37  D 37  
D 38  4 n MET . 38  D 38  
D 39  4 n ASN . 39  D 39  
D 40  4 n LEU . 40  D 40  
D 41  4 n VAL . 41  D 41  
D 42  4 n ILE . 42  D 42  
D 43  4 n ASP . 43  D 43  
D 44  4 n GLU . 44  D 44  
D 45  4 n CYS . 45  D 45  
D 46  4 n VAL . 46  D 46  
D 47  4 n GLU . 47  D 47  
D 48  4 n MET . 48  D 48  
D 49  4 n ALA . 49  D 49  
D 50  4 n THR . 50  D 50  
D 51  4 n SER . 51  D 51  
D 52  4 n GLY . 52  D 52  
D 53  4 n GLN . 53  D 53  
D 54  4 n GLN . 54  D 54  
D 55  4 n ASN . 55  D 55  
D 56  4 n ASN . 56  D 56  
D 57  4 n ILE . 57  D 57  
D 58  4 n GLY . 58  D 58  
D 59  4 n MET . 59  D 59  
D 60  4 n VAL . 60  D 60  
D 61  4 n VAL . 61  D 61  
D 62  4 n ILE . 62  D 62  
D 63  4 n ARG . 63  D 63  
D 64  4 n GLY . 64  D 64  
D 65  4 n ASN . 65  D 65  
D 66  4 n SER . 66  D 66  
D 67  4 n ILE . 67  D 67  
D 68  4 n ILE . 68  D 68  
D 69  4 n MET . 69  D 69  
D 70  4 n LEU . 70  D 70  
D 71  4 n GLU . 71  D 71  
D 72  4 n ALA . 72  D 72  
D 73  4 n LEU . 73  D 73  
D 74  4 n GLU . 74  D 74  
D 75  4 n ARG . 75  D 75  
D 76  4 n VAL . 76  D 76  
E 1   5 n MET . 1   E 1   
E 2   5 n SER . 2   E 2   
E 3   5 n LEU . 3   E 3   
E 4   5 n PRO . 4   E 4   
E 5   5 n LEU . 5   E 5   
E 6   5 n ASN . 6   E 6   
E 7   5 n PRO . 7   E 7   
E 8   5 n LYS . 8   E 8   
E 9   5 n PRO . 9   E 9   
E 10  5 n PHE . 10  E 10  
E 11  5 n LEU . 11  E 11  
E 12  5 n ASN . 12  E 12  
E 13  5 n GLY . 13  E 13  
E 14  5 n LEU . 14  E 14  
E 15  5 n THR . 15  E 15  
E 16  5 n GLY . 16  E 16  
E 17  5 n LYS . 17  E 17  
E 18  5 n PRO . 18  E 18  
E 19  5 n VAL . 19  E 19  
E 20  5 n MET . 20  E 20  
E 21  5 n VAL . 21  E 21  
E 22  5 n LYS . 22  E 22  
E 23  5 n LEU . 23  E 23  
E 24  5 n LYS . 24  E 24  
E 25  5 n TRP . 25  E 25  
E 26  5 n GLY . 26  E 26  
E 27  5 n MET . 27  E 27  
E 28  5 n GLU . 28  E 28  
E 29  5 n TYR . 29  E 29  
E 30  5 n LYS . 30  E 30  
E 31  5 n GLY . 31  E 31  
E 32  5 n TYR . 32  E 32  
E 33  5 n LEU . 33  E 33  
E 34  5 n VAL . 34  E 34  
E 35  5 n SER . 35  E 35  
E 36  5 n VAL . 36  E 36  
E 37  5 n ASP . 37  E 37  
E 38  5 n GLY . 38  E 38  
E 39  5 n TYR . 39  E 39  
E 40  5 n MET . 40  E 40  
E 41  5 n ASN . 41  E 41  
E 42  5 n MET . 42  E 42  
E 43  5 n GLN . 43  E 43  
E 44  5 n LEU . 44  E 44  
E 45  5 n ALA . 45  E 45  
E 46  5 n ASN . 46  E 46  
E 47  5 n THR . 47  E 47  
E 48  5 n GLU . 48  E 48  
E 49  5 n GLU . 49  E 49  
E 50  5 n TYR . 50  E 50  
E 51  5 n ILE . 51  E 51  
E 52  5 n ASP . 52  E 52  
E 53  5 n GLY . 53  E 53  
E 54  5 n ALA . 54  E 54  
E 55  5 n LEU . 55  E 55  
E 56  5 n SER . 56  E 56  
E 57  5 n GLY . 57  E 57  
E 58  5 n HIS . 58  E 58  
E 59  5 n LEU . 59  E 59  
E 60  5 n GLY . 60  E 60  
E 61  5 n GLU . 61  E 61  
E 62  5 n VAL . 62  E 62  
E 63  5 n LEU . 63  E 63  
E 64  5 n ILE . 64  E 64  
E 65  5 n ARG . 65  E 65  
E 66  5 n CYS . 66  E 66  
E 67  5 n ASN . 67  E 67  
E 68  5 n ASN . 68  E 68  
E 69  5 n VAL . 69  E 69  
E 70  5 n LEU . 70  E 70  
E 71  5 n TYR . 71  E 71  
E 72  5 n ILE . 72  E 72  
E 73  5 n ARG . 73  E 73  
E 74  5 n GLY . 74  E 74  
E 75  5 n VAL . 75  E 75  
E 76  5 n GLU . 76  E 76  
E 77  5 n GLU . 77  E 77  
E 78  5 n GLU . 78  E 78  
E 79  5 n GLU . 79  E 79  
E 80  5 n GLU . 80  E 80  
E 81  5 n ASP . 81  E 81  
E 82  5 n GLY . 82  E 82  
E 83  5 n GLU . 83  E 83  
E 84  5 n MET . 84  E 84  
E 85  5 n ARG . 85  E 85  
E 86  5 n GLU . 86  E 86  
F 1   6 n MET . 1   F 1   
F 2   6 n SER . 2   F 2   
F 3   6 n PHE . 3   F 3   
F 4   6 n LEU . 4   F 4   
F 5   6 n LYS . 5   F 5   
F 6   6 n SER . 6   F 6   
F 7   6 n PHE . 7   F 7   
F 8   6 n PRO . 8   F 8   
F 9   6 n PRO . 9   F 9   
F 10  6 n PRO . 10  F 10  
F 11  6 n GLY . 11  F 11  
F 12  6 n PRO . 12  F 12  
F 13  6 n ALA . 13  F 13  
F 14  6 n GLU . 14  F 14  
F 15  6 n GLY . 15  F 15  
F 16  6 n LEU . 16  F 16  
F 17  6 n LEU . 17  F 17  
F 18  6 n ARG . 18  F 18  
F 19  6 n GLN . 19  F 19  
F 20  6 n GLN . 20  F 20  
F 21  6 n PRO . 21  F 21  
F 22  6 n ASP . 22  F 22  
F 23  6 n THR . 23  F 23  
F 24  6 n GLU . 24  F 24  
F 25  6 n ALA . 25  F 25  
F 26  6 n VAL . 26  F 26  
F 27  6 n LEU . 27  F 27  
F 28  6 n ASN . 28  F 28  
F 29  6 n GLY . 29  F 29  
F 30  6 n LYS . 30  F 30  
F 31  6 n GLY . 31  F 31  
F 32  6 n LEU . 32  F 32  
F 33  6 n GLY . 33  F 33  
F 34  6 n THR . 34  F 34  
F 35  6 n GLY . 35  F 35  
F 36  6 n THR . 36  F 36  
F 37  6 n LEU . 37  F 37  
F 38  6 n TYR . 38  F 38  
F 39  6 n ILE . 39  F 39  
F 40  6 n ALA . 40  F 40  
F 41  6 n GLU . 41  F 41  
F 42  6 n SER . 42  F 42  
F 43  6 n ARG . 43  F 43  
F 44  6 n LEU . 44  F 44  
F 45  6 n SER . 45  F 45  
F 46  6 n TRP . 46  F 46  
F 47  6 n LEU . 47  F 47  
F 48  6 n ASP . 48  F 48  
F 49  6 n GLY . 49  F 49  
F 50  6 n SER . 50  F 50  
F 51  6 n GLY . 51  F 51  
F 52  6 n LEU . 52  F 52  
F 53  6 n GLY . 53  F 53  
F 54  6 n PHE . 54  F 54  
F 55  6 n SER . 55  F 55  
F 56  6 n LEU . 56  F 56  
F 57  6 n GLU . 57  F 57  
F 58  6 n TYR . 58  F 58  
F 59  6 n PRO . 59  F 59  
F 60  6 n THR . 60  F 60  
F 61  6 n ILE . 61  F 61  
F 62  6 n SER . 62  F 62  
F 63  6 n LEU . 63  F 63  
F 64  6 n HIS . 64  F 64  
F 65  6 n ALA . 65  F 65  
F 66  6 n LEU . 66  F 66  
F 67  6 n SER . 67  F 67  
F 68  6 n ARG . 68  F 68  
F 69  6 n ASP . 69  F 69  
F 70  6 n ARG . 70  F 70  
F 71  6 n SER . 71  F 71  
F 72  6 n ASP . 72  F 72  
F 73  6 n CYS . 73  F 73  
F 74  6 n LEU . 74  F 74  
F 75  6 n GLY . 75  F 75  
F 76  6 n GLU . 76  F 76  
F 77  6 n HIS . 77  F 77  
F 78  6 n LEU . 78  F 78  
F 79  6 n TYR . 79  F 79  
F 80  6 n VAL . 80  F 80  
F 81  6 n MET . 81  F 81  
F 82  6 n VAL . 82  F 82  
F 83  6 n ASN . 83  F 83  
F 84  6 n ALA . 84  F 84  
F 85  6 n LYS . 85  F 85  
F 86  6 n PHE . 86  F 86  
F 87  6 n GLU . 87  F 87  
F 88  6 n GLU . 88  F 88  
F 89  6 n GLU . 89  F 89  
F 90  6 n SER . 90  F 90  
F 91  6 n LYS . 91  F 91  
F 92  6 n GLU . 92  F 92  
F 93  6 n PRO . 93  F 93  
F 94  6 n VAL . 94  F 94  
F 95  6 n ALA . 95  F 95  
F 96  6 n ASP . 96  F 96  
F 97  6 n GLU . 97  F 97  
F 98  6 n GLU . 98  F 98  
F 99  6 n GLU . 99  F 99  
F 100 6 n GLU . 100 F 100 
F 101 6 n ASP . 101 F 101 
F 102 6 n SER . 102 F 102 
F 103 6 n ASP . 103 F 103 
F 104 6 n ASP . 104 F 104 
F 105 6 n ASP . 105 F 105 
F 106 6 n VAL . 106 F 106 
F 107 6 n GLU . 107 F 107 
F 108 6 n PRO . 108 F 108 
F 109 6 n ILE . 109 F 109 
F 110 6 n THR . 110 F 110 
F 111 6 n GLU . 111 F 111 
F 112 6 n PHE . 112 F 112 
F 113 6 n ARG . 113 F 113 
F 114 6 n PHE . 114 F 114 
F 115 6 n VAL . 115 F 115 
F 116 6 n PRO . 116 F 116 
F 117 6 n SER . 117 F 117 
F 118 6 n ASP . 118 F 118 
F 119 6 n LYS . 119 F 119 
F 120 6 n SER . 120 F 120 
F 121 6 n ALA . 121 F 121 
F 122 6 n LEU . 122 F 122 
F 123 6 n GLU . 123 F 123 
F 124 6 n ALA . 124 F 124 
F 125 6 n MET . 125 F 125 
F 126 6 n PHE . 126 F 126 
F 127 6 n THR . 127 F 127 
F 128 6 n ALA . 128 F 128 
F 129 6 n MET . 129 F 129 
F 130 6 n CYS . 130 F 130 
F 131 6 n GLU . 131 F 131 
F 132 6 n CYS . 132 F 132 
F 133 6 n GLN . 133 F 133 
F 134 6 n ALA . 134 F 134 
F 135 6 n LEU . 135 F 135 
F 136 6 n HIS . 136 F 136 
F 137 6 n PRO . 137 F 137 
F 138 6 n ASP . 138 F 138 
F 139 6 n PRO . 139 F 139 
F 140 6 n GLU . 140 F 140 
F 141 6 n ASP . 141 F 141 
F 142 6 n GLU . 142 F 142 
F 143 6 n ASP . 143 F 143 
F 144 6 n SER . 144 F 144 
F 145 6 n ASP . 145 F 145 
F 146 6 n ASP . 146 F 146 
F 147 6 n TYR . 147 F 147 
F 148 6 n ASP . 148 F 148 
F 149 6 n GLY . 149 F 149 
F 150 6 n GLU . 150 F 150 
F 151 6 n GLU . 151 F 151 
F 152 6 n TYR . 152 F 152 
F 153 6 n ASP . 153 F 153 
F 154 6 n VAL . 154 F 154 
F 155 6 n GLU . 155 F 155 
F 156 6 n ALA . 156 F 156 
F 157 6 n HIS . 157 F 157 
F 158 6 n GLU . 158 F 158 
F 159 6 n GLN . 159 F 159 
F 160 6 n GLY . 160 F 160 
F 161 6 n GLN . 161 F 161 
F 162 6 n GLY . 162 F 162 
F 163 6 n ASP . 163 F 163 
F 164 6 n ILE . 164 F 164 
F 165 6 n PRO . 165 F 165 
F 166 6 n THR . 166 F 166 
F 167 6 n PHE . 167 F 167 
F 168 6 n TYR . 168 F 168 
F 169 6 n THR . 169 F 169 
F 170 6 n TYR . 170 F 170 
F 171 6 n GLU . 171 F 171 
F 172 6 n GLU . 172 F 172 
F 173 6 n GLY . 173 F 173 
F 174 6 n LEU . 174 F 174 
F 175 6 n SER . 175 F 175 
F 176 6 n HIS . 176 F 176 
F 177 6 n LEU . 177 F 177 
F 178 6 n THR . 178 F 178 
F 179 6 n ALA . 179 F 179 
F 180 6 n GLU . 180 F 180 
F 181 6 n GLY . 181 F 181 
F 182 6 n GLN . 182 F 182 
F 183 6 n ALA . 183 F 183 
F 184 6 n THR . 184 F 184 
F 185 6 n LEU . 185 F 185 
F 186 6 n GLU . 186 F 186 
F 187 6 n ARG . 187 F 187 
F 188 6 n LEU . 188 F 188 
F 189 6 n GLU . 189 F 189 
F 190 6 n GLY . 190 F 190 
F 191 6 n MET . 191 F 191 
F 192 6 n LEU . 192 F 192 
F 193 6 n SER . 193 F 193 
F 194 6 n GLN . 194 F 194 
F 195 6 n SER . 195 F 195 
F 196 6 n VAL . 196 F 196 
F 197 6 n SER . 197 F 197 
F 198 6 n SER . 198 F 198 
F 199 6 n GLN . 199 F 199 
F 200 6 n TYR . 200 F 200 
F 201 6 n ASN . 201 F 201 
F 202 6 n MET . 202 F 202 
F 203 6 n ALA . 203 F 203 
F 204 6 n GLY . 204 F 204 
F 205 6 n VAL . 205 F 205 
F 206 6 n ARG . 206 F 206 
F 207 6 n THR . 207 F 207 
F 208 6 n GLU . 208 F 208 
F 209 6 n ASP . 209 F 209 
F 210 6 n SER . 210 F 210 
F 211 6 n ILE . 211 F 211 
F 212 6 n ARG . 212 F 212 
F 213 6 n ASP . 213 F 213 
F 214 6 n TYR . 214 F 214 
F 215 6 n GLU . 215 F 215 
F 216 6 n ASP . 216 F 216 
F 217 6 n GLY . 217 F 217 
F 218 6 n MET . 218 F 218 
F 219 6 n GLU . 219 F 219 
F 220 6 n VAL . 220 F 220 
F 221 6 n ASP . 221 F 221 
F 222 6 n THR . 222 F 222 
F 223 6 n THR . 223 F 223 
F 224 6 n PRO . 224 F 224 
F 225 6 n THR . 225 F 225 
F 226 6 n VAL . 226 F 226 
F 227 6 n ALA . 227 F 227 
F 228 6 n GLY . 228 F 228 
F 229 6 n GLN . 229 F 229 
F 230 6 n PHE . 230 F 230 
F 231 6 n GLU . 231 F 231 
F 232 6 n ASP . 232 F 232 
F 233 6 n ALA . 233 F 233 
F 234 6 n ASP . 234 F 234 
F 235 6 n VAL . 235 F 235 
F 236 6 n ASP . 236 F 236 
F 237 6 n HIS . 237 F 237 
#
_software.classification other
_software.date           ?
_software.description    "Structure prediction"
_software.name           AlphaFold
_software.pdbx_ordinal   1
_software.type           package
_software.version        "AlphaFold-beta-20231127 (fb0b9d13-0bdd-4522-ba5f-0ee1f426d085 @ 2025-02-03 03:43:13)"
#
loop_
_struct_asym.entity_id
_struct_asym.id
1 A 
2 B 
3 C 
4 D 
5 E 
6 F 
#
loop_
_atom_site.group_PDB
_atom_site.id
_atom_site.type_symbol
_atom_site.label_atom_id
_atom_site.label_alt_id
_atom_site.label_comp_id
_atom_site.label_asym_id
_atom_site.label_entity_id
_atom_site.label_seq_id
_atom_site.pdbx_PDB_ins_code
_atom_site.Cartn_x
_atom_site.Cartn_y
_atom_site.Cartn_z
_atom_site.occupancy
_atom_site.B_iso_or_equiv
_atom_site.auth_seq_id
_atom_site.auth_asym_id
_atom_site.pdbx_PDB_model_num
ATOM 1    N N   . MET A 1 1   ? 18.055  9.091    -1.839  1.00 66.63 1   A 1 
ATOM 2    C CA  . MET A 1 1   ? 18.205  9.125    -0.363  1.00 75.26 1   A 1 
ATOM 3    C C   . MET A 1 1   ? 16.961  8.486    0.238   1.00 81.05 1   A 1 
ATOM 4    O O   . MET A 1 1   ? 15.872  8.762    -0.242  1.00 76.26 1   A 1 
ATOM 5    C CB  . MET A 1 1   ? 18.371  10.578   0.094   1.00 64.90 1   A 1 
ATOM 6    C CG  . MET A 1 1   ? 18.631  10.764   1.589   1.00 55.67 1   A 1 
ATOM 7    S SD  . MET A 1 1   ? 18.882  12.519   1.978   1.00 49.41 1   A 1 
ATOM 8    C CE  . MET A 1 1   ? 19.392  12.454   3.690   1.00 41.93 1   A 1 
ATOM 9    N N   . LYS A 1 2   ? 17.097  7.597    1.240   1.00 84.02 2   A 1 
ATOM 10   C CA  . LYS A 1 2   ? 15.959  7.003    1.956   1.00 89.23 2   A 1 
ATOM 11   C C   . LYS A 1 2   ? 15.974  7.508    3.391   1.00 93.03 2   A 1 
ATOM 12   O O   . LYS A 1 2   ? 16.866  7.128    4.150   1.00 91.33 2   A 1 
ATOM 13   C CB  . LYS A 1 2   ? 16.002  5.470    1.933   1.00 82.72 2   A 1 
ATOM 14   C CG  . LYS A 1 2   ? 15.864  4.858    0.534   1.00 75.78 2   A 1 
ATOM 15   C CD  . LYS A 1 2   ? 15.667  3.326    0.649   1.00 70.29 2   A 1 
ATOM 16   C CE  . LYS A 1 2   ? 15.642  2.696    -0.719  1.00 58.83 2   A 1 
ATOM 17   N NZ  . LYS A 1 2   ? 15.054  1.333    -0.728  1.00 52.58 2   A 1 
ATOM 18   N N   . LEU A 1 3   ? 15.013  8.343    3.769   1.00 93.24 3   A 1 
ATOM 19   C CA  . LEU A 1 3   ? 14.979  8.933    5.112   1.00 95.57 3   A 1 
ATOM 20   C C   . LEU A 1 3   ? 14.610  7.931    6.212   1.00 96.70 3   A 1 
ATOM 21   O O   . LEU A 1 3   ? 14.930  8.183    7.367   1.00 95.79 3   A 1 
ATOM 22   C CB  . LEU A 1 3   ? 14.045  10.145   5.150   1.00 94.46 3   A 1 
ATOM 23   C CG  . LEU A 1 3   ? 14.622  11.432   4.538   1.00 92.57 3   A 1 
ATOM 24   C CD1 . LEU A 1 3   ? 13.636  12.564   4.813   1.00 89.53 3   A 1 
ATOM 25   C CD2 . LEU A 1 3   ? 15.965  11.837   5.154   1.00 89.16 3   A 1 
ATOM 26   N N   . VAL A 1 4   ? 14.050  6.773    5.878   1.00 96.82 4   A 1 
ATOM 27   C CA  . VAL A 1 4   ? 13.881  5.686    6.862   1.00 97.03 4   A 1 
ATOM 28   C C   . VAL A 1 4   ? 15.219  5.309    7.514   1.00 97.34 4   A 1 
ATOM 29   O O   . VAL A 1 4   ? 15.287  5.070    8.714   1.00 96.63 4   A 1 
ATOM 30   C CB  . VAL A 1 4   ? 13.183  4.468    6.231   1.00 95.96 4   A 1 
ATOM 31   C CG1 . VAL A 1 4   ? 14.057  3.733    5.199   1.00 90.10 4   A 1 
ATOM 32   C CG2 . VAL A 1 4   ? 12.733  3.484    7.312   1.00 90.63 4   A 1 
ATOM 33   N N   . ARG A 1 5   ? 16.343  5.393    6.776   1.00 97.03 5   A 1 
ATOM 34   C CA  . ARG A 1 5   ? 17.684  5.130    7.320   1.00 96.85 5   A 1 
ATOM 35   C C   . ARG A 1 5   ? 18.120  6.152    8.373   1.00 97.26 5   A 1 
ATOM 36   O O   . ARG A 1 5   ? 18.999  5.850    9.177   1.00 96.29 5   A 1 
ATOM 37   C CB  . ARG A 1 5   ? 18.728  5.088    6.205   1.00 95.56 5   A 1 
ATOM 38   C CG  . ARG A 1 5   ? 18.499  3.927    5.237   1.00 90.67 5   A 1 
ATOM 39   C CD  . ARG A 1 5   ? 19.677  3.851    4.254   1.00 81.48 5   A 1 
ATOM 40   N NE  . ARG A 1 5   ? 19.537  2.715    3.336   1.00 71.94 5   A 1 
ATOM 41   C CZ  . ARG A 1 5   ? 20.467  2.253    2.525   1.00 63.57 5   A 1 
ATOM 42   N NH1 . ARG A 1 5   ? 21.653  2.795    2.452   1.00 56.37 5   A 1 
ATOM 43   N NH2 . ARG A 1 5   ? 20.214  1.221    1.763   1.00 57.29 5   A 1 
ATOM 44   N N   . PHE A 1 6   ? 17.554  7.352    8.362   1.00 97.20 6   A 1 
ATOM 45   C CA  . PHE A 1 6   ? 17.744  8.312    9.440   1.00 97.68 6   A 1 
ATOM 46   C C   . PHE A 1 6   ? 17.038  7.818    10.707  1.00 97.95 6   A 1 
ATOM 47   O O   . PHE A 1 6   ? 17.684  7.759    11.753  1.00 97.54 6   A 1 
ATOM 48   C CB  . PHE A 1 6   ? 17.283  9.703    8.988   1.00 97.55 6   A 1 
ATOM 49   C CG  . PHE A 1 6   ? 17.035  10.673   10.113  1.00 98.03 6   A 1 
ATOM 50   C CD1 . PHE A 1 6   ? 15.745  10.805   10.661  1.00 97.35 6   A 1 
ATOM 51   C CD2 . PHE A 1 6   ? 18.086  11.443   10.641  1.00 97.57 6   A 1 
ATOM 52   C CE1 . PHE A 1 6   ? 15.511  11.696   11.722  1.00 97.17 6   A 1 
ATOM 53   C CE2 . PHE A 1 6   ? 17.861  12.328   11.690  1.00 97.11 6   A 1 
ATOM 54   C CZ  . PHE A 1 6   ? 16.573  12.459   12.232  1.00 97.42 6   A 1 
ATOM 55   N N   . LEU A 1 7   ? 15.788  7.351    10.597  1.00 98.11 7   A 1 
ATOM 56   C CA  . LEU A 1 7   ? 15.050  6.796    11.738  1.00 98.24 7   A 1 
ATOM 57   C C   . LEU A 1 7   ? 15.731  5.563    12.338  1.00 98.12 7   A 1 
ATOM 58   O O   . LEU A 1 7   ? 15.801  5.434    13.557  1.00 97.45 7   A 1 
ATOM 59   C CB  . LEU A 1 7   ? 13.613  6.440    11.319  1.00 98.04 7   A 1 
ATOM 60   C CG  . LEU A 1 7   ? 12.740  7.627    10.879  1.00 97.65 7   A 1 
ATOM 61   C CD1 . LEU A 1 7   ? 11.373  7.084    10.468  1.00 97.26 7   A 1 
ATOM 62   C CD2 . LEU A 1 7   ? 12.547  8.639    11.998  1.00 96.98 7   A 1 
ATOM 63   N N   . MET A 1 8   ? 16.319  4.707    11.503  1.00 98.04 8   A 1 
ATOM 64   C CA  . MET A 1 8   ? 17.064  3.517    11.949  1.00 97.81 8   A 1 
ATOM 65   C C   . MET A 1 8   ? 18.271  3.851    12.851  1.00 97.86 8   A 1 
ATOM 66   O O   . MET A 1 8   ? 18.756  2.985    13.573  1.00 96.87 8   A 1 
ATOM 67   C CB  . MET A 1 8   ? 17.542  2.719    10.729  1.00 97.45 8   A 1 
ATOM 68   C CG  . MET A 1 8   ? 16.395  2.102    9.924   1.00 96.39 8   A 1 
ATOM 69   S SD  . MET A 1 8   ? 16.946  1.298    8.387   1.00 94.57 8   A 1 
ATOM 70   C CE  . MET A 1 8   ? 17.514  -0.273   9.064   1.00 86.87 8   A 1 
ATOM 71   N N   . LYS A 1 9   ? 18.759  5.097    12.842  1.00 97.52 9   A 1 
ATOM 72   C CA  . LYS A 1 9   ? 19.852  5.563    13.706  1.00 97.24 9   A 1 
ATOM 73   C C   . LYS A 1 9   ? 19.363  6.073    15.067  1.00 97.41 9   A 1 
ATOM 74   O O   . LYS A 1 9   ? 20.198  6.399    15.906  1.00 96.07 9   A 1 
ATOM 75   C CB  . LYS A 1 9   ? 20.658  6.661    12.996  1.00 96.47 9   A 1 
ATOM 76   C CG  . LYS A 1 9   ? 21.333  6.194    11.700  1.00 95.31 9   A 1 
ATOM 77   C CD  . LYS A 1 9   ? 22.012  7.403    11.045  1.00 92.83 9   A 1 
ATOM 78   C CE  . LYS A 1 9   ? 22.660  7.034    9.720   1.00 89.07 9   A 1 
ATOM 79   N NZ  . LYS A 1 9   ? 23.343  8.215    9.138   1.00 83.31 9   A 1 
ATOM 80   N N   . LEU A 1 10  ? 18.055  6.155    15.282  1.00 97.93 10  A 1 
ATOM 81   C CA  . LEU A 1 10  ? 17.477  6.764    16.482  1.00 98.18 10  A 1 
ATOM 82   C C   . LEU A 1 10  ? 17.271  5.771    17.636  1.00 98.20 10  A 1 
ATOM 83   O O   . LEU A 1 10  ? 16.470  6.019    18.545  1.00 97.19 10  A 1 
ATOM 84   C CB  . LEU A 1 10  ? 16.178  7.513    16.130  1.00 97.82 10  A 1 
ATOM 85   C CG  . LEU A 1 10  ? 16.303  8.569    15.019  1.00 97.16 10  A 1 
ATOM 86   C CD1 . LEU A 1 10  ? 14.986  9.333    14.914  1.00 95.72 10  A 1 
ATOM 87   C CD2 . LEU A 1 10  ? 17.423  9.572    15.274  1.00 95.46 10  A 1 
ATOM 88   N N   . SER A 1 11  ? 17.973  4.643    17.622  1.00 98.07 11  A 1 
ATOM 89   C CA  . SER A 1 11  ? 17.940  3.716    18.750  1.00 97.97 11  A 1 
ATOM 90   C C   . SER A 1 11  ? 18.380  4.424    20.041  1.00 98.01 11  A 1 
ATOM 91   O O   . SER A 1 11  ? 19.356  5.174    20.044  1.00 95.96 11  A 1 
ATOM 92   C CB  . SER A 1 11  ? 18.818  2.506    18.472  1.00 96.57 11  A 1 
ATOM 93   O OG  . SER A 1 11  ? 18.586  1.501    19.446  1.00 81.72 11  A 1 
ATOM 94   N N   . HIS A 1 12  ? 17.654  4.154    21.112  1.00 98.18 12  A 1 
ATOM 95   C CA  . HIS A 1 12  ? 17.788  4.773    22.431  1.00 98.32 12  A 1 
ATOM 96   C C   . HIS A 1 12  ? 17.273  6.218    22.566  1.00 98.36 12  A 1 
ATOM 97   O O   . HIS A 1 12  ? 17.236  6.717    23.695  1.00 97.00 12  A 1 
ATOM 98   C CB  . HIS A 1 12  ? 19.211  4.619    22.997  1.00 97.47 12  A 1 
ATOM 99   C CG  . HIS A 1 12  ? 19.719  3.211    22.933  1.00 95.16 12  A 1 
ATOM 100  N ND1 . HIS A 1 12  ? 19.188  2.130    23.600  1.00 82.23 12  A 1 
ATOM 101  C CD2 . HIS A 1 12  ? 20.769  2.741    22.193  1.00 81.89 12  A 1 
ATOM 102  C CE1 . HIS A 1 12  ? 19.888  1.041    23.269  1.00 83.90 12  A 1 
ATOM 103  N NE2 . HIS A 1 12  ? 20.865  1.368    22.409  1.00 84.66 12  A 1 
ATOM 104  N N   . GLU A 1 13  ? 16.801  6.847    21.493  1.00 98.57 13  A 1 
ATOM 105  C CA  . GLU A 1 13  ? 16.167  8.159    21.576  1.00 98.64 13  A 1 
ATOM 106  C C   . GLU A 1 13  ? 14.732  8.051    22.095  1.00 98.78 13  A 1 
ATOM 107  O O   . GLU A 1 13  ? 13.977  7.157    21.719  1.00 98.48 13  A 1 
ATOM 108  C CB  . GLU A 1 13  ? 16.214  8.874    20.220  1.00 98.41 13  A 1 
ATOM 109  C CG  . GLU A 1 13  ? 17.648  9.216    19.756  1.00 96.80 13  A 1 
ATOM 110  C CD  . GLU A 1 13  ? 18.377  10.228   20.650  1.00 96.84 13  A 1 
ATOM 111  O OE1 . GLU A 1 13  ? 19.608  10.353   20.509  1.00 92.12 13  A 1 
ATOM 112  O OE2 . GLU A 1 13  ? 17.713  10.901   21.469  1.00 93.01 13  A 1 
ATOM 113  N N   . THR A 1 14  ? 14.347  8.986    22.961  1.00 98.71 14  A 1 
ATOM 114  C CA  . THR A 1 14  ? 12.968  9.096    23.444  1.00 98.72 14  A 1 
ATOM 115  C C   . THR A 1 14  ? 12.200  10.059   22.558  1.00 98.87 14  A 1 
ATOM 116  O O   . THR A 1 14  ? 12.580  11.216   22.420  1.00 98.40 14  A 1 
ATOM 117  C CB  . THR A 1 14  ? 12.915  9.513    24.916  1.00 98.53 14  A 1 
ATOM 118  O OG1 . THR A 1 14  ? 13.594  8.551    25.703  1.00 96.26 14  A 1 
ATOM 119  C CG2 . THR A 1 14  ? 11.484  9.580    25.456  1.00 95.72 14  A 1 
ATOM 120  N N   . VAL A 1 15  ? 11.102  9.584    21.970  1.00 98.82 15  A 1 
ATOM 121  C CA  . VAL A 1 15  ? 10.308  10.308   20.977  1.00 98.83 15  A 1 
ATOM 122  C C   . VAL A 1 15  ? 8.825   10.273   21.328  1.00 98.81 15  A 1 
ATOM 123  O O   . VAL A 1 15  ? 8.370   9.459    22.139  1.00 98.68 15  A 1 
ATOM 124  C CB  . VAL A 1 15  ? 10.538  9.751    19.555  1.00 98.64 15  A 1 
ATOM 125  C CG1 . VAL A 1 15  ? 12.006  9.865    19.132  1.00 97.88 15  A 1 
ATOM 126  C CG2 . VAL A 1 15  ? 10.090  8.286    19.413  1.00 97.56 15  A 1 
ATOM 127  N N   . THR A 1 16  ? 8.045   11.144   20.695  1.00 98.94 16  A 1 
ATOM 128  C CA  . THR A 1 16  ? 6.585   11.020   20.640  1.00 98.93 16  A 1 
ATOM 129  C C   . THR A 1 16  ? 6.179   10.778   19.196  1.00 98.96 16  A 1 
ATOM 130  O O   . THR A 1 16  ? 6.541   11.557   18.326  1.00 98.70 16  A 1 
ATOM 131  C CB  . THR A 1 16  ? 5.878   12.253   21.205  1.00 98.74 16  A 1 
ATOM 132  O OG1 . THR A 1 16  ? 6.308   12.496   22.531  1.00 96.92 16  A 1 
ATOM 133  C CG2 . THR A 1 16  ? 4.360   12.090   21.249  1.00 96.69 16  A 1 
ATOM 134  N N   . ILE A 1 17  ? 5.427   9.721    18.945  1.00 98.90 17  A 1 
ATOM 135  C CA  . ILE A 1 17  ? 4.920   9.359    17.624  1.00 98.97 17  A 1 
ATOM 136  C C   . ILE A 1 17  ? 3.423   9.651    17.600  1.00 98.81 17  A 1 
ATOM 137  O O   . ILE A 1 17  ? 2.698   9.192    18.477  1.00 98.68 17  A 1 
ATOM 138  C CB  . ILE A 1 17  ? 5.231   7.883    17.293  1.00 98.88 17  A 1 
ATOM 139  C CG1 . ILE A 1 17  ? 6.744   7.598    17.471  1.00 98.56 17  A 1 
ATOM 140  C CG2 . ILE A 1 17  ? 4.760   7.568    15.866  1.00 98.67 17  A 1 
ATOM 141  C CD1 . ILE A 1 17  ? 7.168   6.165    17.146  1.00 97.96 17  A 1 
ATOM 142  N N   . GLU A 1 18  ? 2.955   10.417   16.601  1.00 98.78 18  A 1 
ATOM 143  C CA  . GLU A 1 18  ? 1.530   10.525   16.305  1.00 98.60 18  A 1 
ATOM 144  C C   . GLU A 1 18  ? 1.186   9.540    15.186  1.00 98.75 18  A 1 
ATOM 145  O O   . GLU A 1 18  ? 1.846   9.506    14.151  1.00 98.45 18  A 1 
ATOM 146  C CB  . GLU A 1 18  ? 1.125   11.972   15.970  1.00 98.24 18  A 1 
ATOM 147  C CG  . GLU A 1 18  ? -0.399  12.145   15.834  1.00 94.47 18  A 1 
ATOM 148  C CD  . GLU A 1 18  ? -0.871  13.619   15.739  1.00 91.14 18  A 1 
ATOM 149  O OE1 . GLU A 1 18  ? -1.501  14.001   14.731  1.00 83.57 18  A 1 
ATOM 150  O OE2 . GLU A 1 18  ? -0.642  14.393   16.693  1.00 85.27 18  A 1 
ATOM 151  N N   . LEU A 1 19  ? 0.149   8.726    15.406  1.00 98.43 19  A 1 
ATOM 152  C CA  . LEU A 1 19  ? -0.384  7.807    14.409  1.00 98.45 19  A 1 
ATOM 153  C C   . LEU A 1 19  ? -1.458  8.494    13.558  1.00 98.24 19  A 1 
ATOM 154  O O   . LEU A 1 19  ? -2.038  9.511    13.949  1.00 97.52 19  A 1 
ATOM 155  C CB  . LEU A 1 19  ? -0.929  6.534    15.086  1.00 98.44 19  A 1 
ATOM 156  C CG  . LEU A 1 19  ? 0.070   5.780    15.986  1.00 98.02 19  A 1 
ATOM 157  C CD1 . LEU A 1 19  ? -0.531  4.435    16.389  1.00 97.12 19  A 1 
ATOM 158  C CD2 . LEU A 1 19  ? 1.402   5.507    15.285  1.00 96.65 19  A 1 
ATOM 159  N N   . LYS A 1 20  ? -1.770  7.895    12.397  1.00 97.80 20  A 1 
ATOM 160  C CA  . LYS A 1 20  ? -2.807  8.385    11.476  1.00 97.42 20  A 1 
ATOM 161  C C   . LYS A 1 20  ? -4.183  8.454    12.159  1.00 96.94 20  A 1 
ATOM 162  O O   . LYS A 1 20  ? -4.885  9.435    11.965  1.00 95.67 20  A 1 
ATOM 163  C CB  . LYS A 1 20  ? -2.853  7.489    10.232  1.00 97.08 20  A 1 
ATOM 164  C CG  . LYS A 1 20  ? -1.602  7.670    9.354   1.00 96.74 20  A 1 
ATOM 165  C CD  . LYS A 1 20  ? -1.651  6.712    8.155   1.00 95.50 20  A 1 
ATOM 166  C CE  . LYS A 1 20  ? -0.379  6.851    7.325   1.00 94.45 20  A 1 
ATOM 167  N NZ  . LYS A 1 20  ? -0.326  5.846    6.230   1.00 92.49 20  A 1 
ATOM 168  N N   . ASN A 1 21  ? -4.502  7.503    13.029  1.00 97.30 21  A 1 
ATOM 169  C CA  . ASN A 1 21  ? -5.736  7.451    13.826  1.00 97.01 21  A 1 
ATOM 170  C C   . ASN A 1 21  ? -5.748  8.397    15.051  1.00 96.80 21  A 1 
ATOM 171  O O   . ASN A 1 21  ? -6.597  8.271    15.933  1.00 95.33 21  A 1 
ATOM 172  C CB  . ASN A 1 21  ? -6.012  5.983    14.196  1.00 96.76 21  A 1 
ATOM 173  C CG  . ASN A 1 21  ? -4.979  5.381    15.140  1.00 96.79 21  A 1 
ATOM 174  O OD1 . ASN A 1 21  ? -4.193  6.052    15.787  1.00 94.44 21  A 1 
ATOM 175  N ND2 . ASN A 1 21  ? -4.962  4.069    15.242  1.00 93.07 21  A 1 
ATOM 176  N N   . GLY A 1 22  ? -4.803  9.310    15.148  1.00 96.93 22  A 1 
ATOM 177  C CA  . GLY A 1 22  ? -4.721  10.295   16.227  1.00 96.64 22  A 1 
ATOM 178  C C   . GLY A 1 22  ? -4.167  9.767    17.554  1.00 97.14 22  A 1 
ATOM 179  O O   . GLY A 1 22  ? -4.027  10.546   18.503  1.00 96.30 22  A 1 
ATOM 180  N N   . THR A 1 23  ? -3.825  8.476    17.652  1.00 97.82 23  A 1 
ATOM 181  C CA  . THR A 1 23  ? -3.149  7.909    18.829  1.00 98.14 23  A 1 
ATOM 182  C C   . THR A 1 23  ? -1.763  8.529    18.980  1.00 98.31 23  A 1 
ATOM 183  O O   . THR A 1 23  ? -1.030  8.663    18.009  1.00 98.13 23  A 1 
ATOM 184  C CB  . THR A 1 23  ? -3.045  6.389    18.742  1.00 97.96 23  A 1 
ATOM 185  O OG1 . THR A 1 23  ? -4.344  5.839    18.669  1.00 95.71 23  A 1 
ATOM 186  C CG2 . THR A 1 23  ? -2.356  5.743    19.949  1.00 95.57 23  A 1 
ATOM 187  N N   . GLN A 1 24  ? -1.385  8.877    20.208  1.00 98.67 24  A 1 
ATOM 188  C CA  . GLN A 1 24  ? -0.048  9.347    20.534  1.00 98.61 24  A 1 
ATOM 189  C C   . GLN A 1 24  ? 0.701   8.289    21.344  1.00 98.74 24  A 1 
ATOM 190  O O   . GLN A 1 24  ? 0.180   7.753    22.318  1.00 98.39 24  A 1 
ATOM 191  C CB  . GLN A 1 24  ? -0.091  10.680   21.281  1.00 98.02 24  A 1 
ATOM 192  C CG  . GLN A 1 24  ? -0.623  11.806   20.373  1.00 90.85 24  A 1 
ATOM 193  C CD  . GLN A 1 24  ? -0.523  13.198   20.988  1.00 87.30 24  A 1 
ATOM 194  O OE1 . GLN A 1 24  ? -0.090  13.411   22.105  1.00 78.62 24  A 1 
ATOM 195  N NE2 . GLN A 1 24  ? -0.907  14.211   20.248  1.00 73.65 24  A 1 
ATOM 196  N N   . VAL A 1 25  ? 1.931   8.018    20.954  1.00 98.81 25  A 1 
ATOM 197  C CA  . VAL A 1 25  ? 2.793   7.024    21.586  1.00 98.84 25  A 1 
ATOM 198  C C   . VAL A 1 25  ? 4.093   7.705    21.989  1.00 98.81 25  A 1 
ATOM 199  O O   . VAL A 1 25  ? 4.863   8.131    21.143  1.00 98.72 25  A 1 
ATOM 200  C CB  . VAL A 1 25  ? 3.048   5.844    20.632  1.00 98.68 25  A 1 
ATOM 201  C CG1 . VAL A 1 25  ? 3.916   4.792    21.317  1.00 97.77 25  A 1 
ATOM 202  C CG2 . VAL A 1 25  ? 1.728   5.161    20.212  1.00 97.83 25  A 1 
ATOM 203  N N   . HIS A 1 26  ? 4.343   7.807    23.283  1.00 98.80 26  A 1 
ATOM 204  C CA  . HIS A 1 26  ? 5.592   8.327    23.817  1.00 98.87 26  A 1 
ATOM 205  C C   . HIS A 1 26  ? 6.430   7.183    24.374  1.00 98.81 26  A 1 
ATOM 206  O O   . HIS A 1 26  ? 5.941   6.410    25.190  1.00 98.58 26  A 1 
ATOM 207  C CB  . HIS A 1 26  ? 5.285   9.384    24.883  1.00 98.70 26  A 1 
ATOM 208  C CG  . HIS A 1 26  ? 6.531   9.993    25.456  1.00 98.19 26  A 1 
ATOM 209  N ND1 . HIS A 1 26  ? 7.307   10.978   24.866  1.00 86.26 26  A 1 
ATOM 210  C CD2 . HIS A 1 26  ? 7.136   9.694    26.648  1.00 87.90 26  A 1 
ATOM 211  C CE1 . HIS A 1 26  ? 8.332   11.255   25.682  1.00 90.43 26  A 1 
ATOM 212  N NE2 . HIS A 1 26  ? 8.268   10.497   26.776  1.00 92.42 26  A 1 
ATOM 213  N N   . GLY A 1 27  ? 7.679   7.060    23.946  1.00 98.75 27  A 1 
ATOM 214  C CA  . GLY A 1 27  ? 8.548   5.985    24.406  1.00 98.79 27  A 1 
ATOM 215  C C   . GLY A 1 27  ? 9.963   6.080    23.870  1.00 98.86 27  A 1 
ATOM 216  O O   . GLY A 1 27  ? 10.307  6.990    23.113  1.00 98.54 27  A 1 
ATOM 217  N N   . THR A 1 28  ? 10.813  5.141    24.281  1.00 98.83 28  A 1 
ATOM 218  C CA  . THR A 1 28  ? 12.208  5.060    23.834  1.00 98.81 28  A 1 
ATOM 219  C C   . THR A 1 28  ? 12.330  4.054    22.698  1.00 98.84 28  A 1 
ATOM 220  O O   . THR A 1 28  ? 11.968  2.893    22.875  1.00 98.62 28  A 1 
ATOM 221  C CB  . THR A 1 28  ? 13.130  4.686    24.993  1.00 98.69 28  A 1 
ATOM 222  O OG1 . THR A 1 28  ? 12.991  5.608    26.050  1.00 96.82 28  A 1 
ATOM 223  C CG2 . THR A 1 28  ? 14.608  4.704    24.591  1.00 96.58 28  A 1 
ATOM 224  N N   . ILE A 1 29  ? 12.878  4.476    21.551  1.00 98.87 29  A 1 
ATOM 225  C CA  . ILE A 1 29  ? 13.089  3.612    20.386  1.00 98.80 29  A 1 
ATOM 226  C C   . ILE A 1 29  ? 14.085  2.504    20.722  1.00 98.83 29  A 1 
ATOM 227  O O   . ILE A 1 29  ? 15.178  2.759    21.230  1.00 98.60 29  A 1 
ATOM 228  C CB  . ILE A 1 29  ? 13.538  4.442    19.156  1.00 98.77 29  A 1 
ATOM 229  C CG1 . ILE A 1 29  ? 12.423  5.433    18.735  1.00 98.38 29  A 1 
ATOM 230  C CG2 . ILE A 1 29  ? 13.907  3.527    17.976  1.00 98.50 29  A 1 
ATOM 231  C CD1 . ILE A 1 29  ? 12.822  6.393    17.605  1.00 97.59 29  A 1 
ATOM 232  N N   . THR A 1 30  ? 13.710  1.258    20.401  1.00 98.77 30  A 1 
ATOM 233  C CA  . THR A 1 30  ? 14.617  0.100    20.449  1.00 98.68 30  A 1 
ATOM 234  C C   . THR A 1 30  ? 15.100  -0.288   19.061  1.00 98.69 30  A 1 
ATOM 235  O O   . THR A 1 30  ? 16.230  -0.763   18.925  1.00 97.43 30  A 1 
ATOM 236  C CB  . THR A 1 30  ? 13.960  -1.117   21.133  1.00 98.28 30  A 1 
ATOM 237  O OG1 . THR A 1 30  ? 12.738  -1.449   20.517  1.00 92.33 30  A 1 
ATOM 238  C CG2 . THR A 1 30  ? 13.650  -0.832   22.592  1.00 91.65 30  A 1 
ATOM 239  N N   . GLY A 1 31  ? 14.314  -0.042   18.029  1.00 98.51 31  A 1 
ATOM 240  C CA  . GLY A 1 31  ? 14.682  -0.261   16.638  1.00 98.57 31  A 1 
ATOM 241  C C   . GLY A 1 31  ? 13.645  0.302    15.671  1.00 98.74 31  A 1 
ATOM 242  O O   . GLY A 1 31  ? 12.482  0.478    16.018  1.00 98.20 31  A 1 
ATOM 243  N N   . VAL A 1 32  ? 14.097  0.571    14.449  1.00 98.55 32  A 1 
ATOM 244  C CA  . VAL A 1 32  ? 13.245  0.909    13.299  1.00 98.50 32  A 1 
ATOM 245  C C   . VAL A 1 32  ? 13.750  0.086    12.119  1.00 98.37 32  A 1 
ATOM 246  O O   . VAL A 1 32  ? 14.960  0.021    11.904  1.00 97.49 32  A 1 
ATOM 247  C CB  . VAL A 1 32  ? 13.287  2.412    12.954  1.00 98.32 32  A 1 
ATOM 248  C CG1 . VAL A 1 32  ? 12.341  2.750    11.801  1.00 97.48 32  A 1 
ATOM 249  C CG2 . VAL A 1 32  ? 12.890  3.287    14.154  1.00 97.58 32  A 1 
ATOM 250  N N   . ASP A 1 33  ? 12.849  -0.567   11.372  1.00 97.97 33  A 1 
ATOM 251  C CA  . ASP A 1 33  ? 13.207  -1.355   10.196  1.00 97.61 33  A 1 
ATOM 252  C C   . ASP A 1 33  ? 13.045  -0.553   8.886   1.00 97.52 33  A 1 
ATOM 253  O O   . ASP A 1 33  ? 12.748  0.646    8.882   1.00 96.62 33  A 1 
ATOM 254  C CB  . ASP A 1 33  ? 12.469  -2.703   10.214  1.00 96.87 33  A 1 
ATOM 255  C CG  . ASP A 1 33  ? 10.969  -2.629   9.936   1.00 96.15 33  A 1 
ATOM 256  O OD1 . ASP A 1 33  ? 10.506  -1.602   9.399   1.00 94.07 33  A 1 
ATOM 257  O OD2 . ASP A 1 33  ? 10.266  -3.612   10.258  1.00 93.04 33  A 1 
ATOM 258  N N   . VAL A 1 34  ? 13.280  -1.224   7.745   1.00 96.88 34  A 1 
ATOM 259  C CA  . VAL A 1 34  ? 13.212  -0.602   6.417   1.00 96.46 34  A 1 
ATOM 260  C C   . VAL A 1 34  ? 11.798  -0.175   6.018   1.00 96.64 34  A 1 
ATOM 261  O O   . VAL A 1 34  ? 11.672  0.786    5.265   1.00 95.40 34  A 1 
ATOM 262  C CB  . VAL A 1 34  ? 13.819  -1.515   5.329   1.00 94.92 34  A 1 
ATOM 263  C CG1 . VAL A 1 34  ? 15.327  -1.707   5.578   1.00 86.87 34  A 1 
ATOM 264  C CG2 . VAL A 1 34  ? 13.151  -2.896   5.263   1.00 87.74 34  A 1 
ATOM 265  N N   . SER A 1 35  ? 10.775  -0.825   6.563   1.00 97.01 35  A 1 
ATOM 266  C CA  . SER A 1 35  ? 9.358   -0.498   6.373   1.00 97.26 35  A 1 
ATOM 267  C C   . SER A 1 35  ? 8.855   0.544    7.384   1.00 97.67 35  A 1 
ATOM 268  O O   . SER A 1 35  ? 7.661   0.789    7.504   1.00 96.75 35  A 1 
ATOM 269  C CB  . SER A 1 35  ? 8.514   -1.780   6.462   1.00 96.57 35  A 1 
ATOM 270  O OG  . SER A 1 35  ? 8.994   -2.743   5.546   1.00 93.48 35  A 1 
ATOM 271  N N   . MET A 1 36  ? 9.775   1.162    8.117   1.00 97.78 36  A 1 
ATOM 272  C CA  . MET A 1 36  ? 9.468   2.119    9.180   1.00 98.05 36  A 1 
ATOM 273  C C   . MET A 1 36  ? 8.677   1.517    10.357  1.00 98.21 36  A 1 
ATOM 274  O O   . MET A 1 36  ? 8.185   2.264    11.207  1.00 97.91 36  A 1 
ATOM 275  C CB  . MET A 1 36  ? 8.827   3.382    8.571   1.00 97.71 36  A 1 
ATOM 276  C CG  . MET A 1 36  ? 9.004   4.644    9.389   1.00 95.98 36  A 1 
ATOM 277  S SD  . MET A 1 36  ? 8.225   6.138    8.682   1.00 95.46 36  A 1 
ATOM 278  C CE  . MET A 1 36  ? 9.074   6.261    7.097   1.00 90.25 36  A 1 
ATOM 279  N N   . ASN A 1 37  ? 8.574   0.183    10.474  1.00 98.38 37  A 1 
ATOM 280  C CA  . ASN A 1 37  ? 8.055   -0.441   11.681  1.00 98.34 37  A 1 
ATOM 281  C C   . ASN A 1 37  ? 8.940   -0.034   12.857  1.00 98.47 37  A 1 
ATOM 282  O O   . ASN A 1 37  ? 10.168  -0.138   12.805  1.00 98.05 37  A 1 
ATOM 283  C CB  . ASN A 1 37  ? 7.982   -1.969   11.562  1.00 98.20 37  A 1 
ATOM 284  C CG  . ASN A 1 37  ? 7.074   -2.447   10.440  1.00 97.88 37  A 1 
ATOM 285  O OD1 . ASN A 1 37  ? 5.979   -1.963   10.250  1.00 94.68 37  A 1 
ATOM 286  N ND2 . ASN A 1 37  ? 7.520   -3.425   9.684   1.00 94.17 37  A 1 
ATOM 287  N N   . THR A 1 38  ? 8.316   0.492    13.899  1.00 98.73 38  A 1 
ATOM 288  C CA  . THR A 1 38  ? 9.045   1.113    14.996  1.00 98.82 38  A 1 
ATOM 289  C C   . THR A 1 38  ? 8.770   0.377    16.290  1.00 98.84 38  A 1 
ATOM 290  O O   . THR A 1 38  ? 7.626   0.289    16.739  1.00 98.63 38  A 1 
ATOM 291  C CB  . THR A 1 38  ? 8.693   2.596    15.128  1.00 98.65 38  A 1 
ATOM 292  O OG1 . THR A 1 38  ? 9.014   3.269    13.931  1.00 96.67 38  A 1 
ATOM 293  C CG2 . THR A 1 38  ? 9.497   3.278    16.233  1.00 96.96 38  A 1 
ATOM 294  N N   . HIS A 1 39  ? 9.828   -0.109   16.918  1.00 98.76 39  A 1 
ATOM 295  C CA  . HIS A 1 39  ? 9.781   -0.781   18.207  1.00 98.73 39  A 1 
ATOM 296  C C   . HIS A 1 39  ? 10.192  0.182    19.313  1.00 98.74 39  A 1 
ATOM 297  O O   . HIS A 1 39  ? 11.207  0.882    19.220  1.00 98.52 39  A 1 
ATOM 298  C CB  . HIS A 1 39  ? 10.652  -2.036   18.187  1.00 98.59 39  A 1 
ATOM 299  C CG  . HIS A 1 39  ? 10.351  -2.941   17.027  1.00 98.15 39  A 1 
ATOM 300  N ND1 . HIS A 1 39  ? 9.214   -3.707   16.833  1.00 89.34 39  A 1 
ATOM 301  C CD2 . HIS A 1 39  ? 11.143  -3.127   15.914  1.00 90.32 39  A 1 
ATOM 302  C CE1 . HIS A 1 39  ? 9.322   -4.332   15.651  1.00 92.27 39  A 1 
ATOM 303  N NE2 . HIS A 1 39  ? 10.482  -4.007   15.071  1.00 93.53 39  A 1 
ATOM 304  N N   . LEU A 1 40  ? 9.403   0.211    20.376  1.00 98.83 40  A 1 
ATOM 305  C CA  . LEU A 1 40  ? 9.553   1.109    21.510  1.00 98.86 40  A 1 
ATOM 306  C C   . LEU A 1 40  ? 9.538   0.323    22.831  1.00 98.84 40  A 1 
ATOM 307  O O   . LEU A 1 40  ? 8.903   -0.722   22.942  1.00 98.48 40  A 1 
ATOM 308  C CB  . LEU A 1 40  ? 8.415   2.140    21.503  1.00 98.68 40  A 1 
ATOM 309  C CG  . LEU A 1 40  ? 8.403   3.082    20.289  1.00 97.27 40  A 1 
ATOM 310  C CD1 . LEU A 1 40  ? 7.019   3.724    20.148  1.00 93.57 40  A 1 
ATOM 311  C CD2 . LEU A 1 40  ? 9.401   4.225    20.453  1.00 93.24 40  A 1 
ATOM 312  N N   . LYS A 1 41  ? 10.174  0.891    23.855  1.00 98.63 41  A 1 
ATOM 313  C CA  . LYS A 1 41  ? 10.108  0.452    25.255  1.00 98.69 41  A 1 
ATOM 314  C C   . LYS A 1 41  ? 9.739   1.613    26.172  1.00 98.61 41  A 1 
ATOM 315  O O   . LYS A 1 41  ? 9.905   2.772    25.799  1.00 98.25 41  A 1 
ATOM 316  C CB  . LYS A 1 41  ? 11.427  -0.218   25.670  1.00 98.10 41  A 1 
ATOM 317  C CG  . LYS A 1 41  ? 12.603  0.774    25.703  1.00 95.85 41  A 1 
ATOM 318  C CD  . LYS A 1 41  ? 13.909  0.076    26.089  1.00 94.24 41  A 1 
ATOM 319  C CE  . LYS A 1 41  ? 15.042  1.105    26.077  1.00 85.92 41  A 1 
ATOM 320  N NZ  . LYS A 1 41  ? 16.357  0.461    26.294  1.00 80.64 41  A 1 
ATOM 321  N N   . ALA A 1 42  ? 9.302   1.296    27.391  1.00 98.41 42  A 1 
ATOM 322  C CA  . ALA A 1 42  ? 8.867   2.276    28.388  1.00 98.41 42  A 1 
ATOM 323  C C   . ALA A 1 42  ? 7.843   3.256    27.793  1.00 98.52 42  A 1 
ATOM 324  O O   . ALA A 1 42  ? 8.073   4.464    27.702  1.00 97.69 42  A 1 
ATOM 325  C CB  . ALA A 1 42  ? 10.093  2.936    29.031  1.00 97.89 42  A 1 
ATOM 326  N N   . VAL A 1 43  ? 6.729   2.690    27.320  1.00 98.54 43  A 1 
ATOM 327  C CA  . VAL A 1 43  ? 5.776   3.374    26.456  1.00 98.67 43  A 1 
ATOM 328  C C   . VAL A 1 43  ? 4.610   3.935    27.266  1.00 98.45 43  A 1 
ATOM 329  O O   . VAL A 1 43  ? 4.005   3.256    28.085  1.00 97.89 43  A 1 
ATOM 330  C CB  . VAL A 1 43  ? 5.267   2.437    25.346  1.00 98.45 43  A 1 
ATOM 331  C CG1 . VAL A 1 43  ? 4.261   3.137    24.435  1.00 97.29 43  A 1 
ATOM 332  C CG2 . VAL A 1 43  ? 6.434   1.946    24.471  1.00 97.41 43  A 1 
ATOM 333  N N   . LYS A 1 44  ? 4.259   5.186    26.957  1.00 98.46 44  A 1 
ATOM 334  C CA  . LYS A 1 44  ? 3.001   5.803    27.347  1.00 98.48 44  A 1 
ATOM 335  C C   . LYS A 1 44  ? 2.161   6.021    26.088  1.00 98.43 44  A 1 
ATOM 336  O O   . LYS A 1 44  ? 2.482   6.892    25.283  1.00 98.08 44  A 1 
ATOM 337  C CB  . LYS A 1 44  ? 3.298   7.095    28.108  1.00 97.99 44  A 1 
ATOM 338  C CG  . LYS A 1 44  ? 2.017   7.741    28.642  1.00 92.77 44  A 1 
ATOM 339  C CD  . LYS A 1 44  ? 2.363   9.023    29.403  1.00 88.16 44  A 1 
ATOM 340  C CE  . LYS A 1 44  ? 1.077   9.627    29.955  1.00 76.92 44  A 1 
ATOM 341  N NZ  . LYS A 1 44  ? 1.328   10.854   30.734  1.00 69.59 44  A 1 
ATOM 342  N N   . MET A 1 45  ? 1.086   5.251    25.929  1.00 98.54 45  A 1 
ATOM 343  C CA  . MET A 1 45  ? 0.162   5.354    24.804  1.00 98.42 45  A 1 
ATOM 344  C C   . MET A 1 45  ? -1.084  6.125    25.203  1.00 98.45 45  A 1 
ATOM 345  O O   . MET A 1 45  ? -1.684  5.857    26.248  1.00 97.93 45  A 1 
ATOM 346  C CB  . MET A 1 45  ? -0.169  3.946    24.295  1.00 98.15 45  A 1 
ATOM 347  C CG  . MET A 1 45  ? -1.059  3.985    23.042  1.00 97.09 45  A 1 
ATOM 348  S SD  . MET A 1 45  ? -1.454  2.353    22.362  1.00 95.48 45  A 1 
ATOM 349  C CE  . MET A 1 45  ? -2.492  1.672    23.674  1.00 87.18 45  A 1 
ATOM 350  N N   . THR A 1 46  ? -1.510  7.089    24.384  1.00 98.46 46  A 1 
ATOM 351  C CA  . THR A 1 46  ? -2.719  7.880    24.595  1.00 98.32 46  A 1 
ATOM 352  C C   . THR A 1 46  ? -3.580  7.818    23.340  1.00 98.22 46  A 1 
ATOM 353  O O   . THR A 1 46  ? -3.261  8.472    22.345  1.00 97.47 46  A 1 
ATOM 354  C CB  . THR A 1 46  ? -2.380  9.333    24.953  1.00 97.97 46  A 1 
ATOM 355  O OG1 . THR A 1 46  ? -1.419  9.388    25.985  1.00 93.43 46  A 1 
ATOM 356  C CG2 . THR A 1 46  ? -3.604  10.105   25.443  1.00 93.01 46  A 1 
ATOM 357  N N   . LEU A 1 47  ? -4.663  7.039    23.374  1.00 97.87 47  A 1 
ATOM 358  C CA  . LEU A 1 47  ? -5.667  7.042    22.319  1.00 97.51 47  A 1 
ATOM 359  C C   . LEU A 1 47  ? -6.399  8.385    22.315  1.00 97.11 47  A 1 
ATOM 360  O O   . LEU A 1 47  ? -6.507  9.053    23.343  1.00 95.33 47  A 1 
ATOM 361  C CB  . LEU A 1 47  ? -6.665  5.887    22.496  1.00 96.81 47  A 1 
ATOM 362  C CG  . LEU A 1 47  ? -6.128  4.508    22.064  1.00 93.81 47  A 1 
ATOM 363  C CD1 . LEU A 1 47  ? -5.096  3.934    23.045  1.00 86.83 47  A 1 
ATOM 364  C CD2 . LEU A 1 47  ? -7.282  3.518    21.999  1.00 86.03 47  A 1 
ATOM 365  N N   . LYS A 1 48  ? -6.958  8.772    21.152  1.00 95.63 48  A 1 
ATOM 366  C CA  . LYS A 1 48  ? -7.722  10.008   21.035  1.00 94.23 48  A 1 
ATOM 367  C C   . LYS A 1 48  ? -8.878  10.036   22.040  1.00 93.90 48  A 1 
ATOM 368  O O   . LYS A 1 48  ? -9.677  9.106    22.122  1.00 89.41 48  A 1 
ATOM 369  C CB  . LYS A 1 48  ? -8.198  10.172   19.575  1.00 91.51 48  A 1 
ATOM 370  C CG  . LYS A 1 48  ? -8.674  11.609   19.292  1.00 83.12 48  A 1 
ATOM 371  C CD  . LYS A 1 48  ? -9.041  11.775   17.807  1.00 77.63 48  A 1 
ATOM 372  C CE  . LYS A 1 48  ? -9.462  13.207   17.500  1.00 70.01 48  A 1 
ATOM 373  N NZ  . LYS A 1 48  ? -9.806  13.402   16.072  1.00 61.79 48  A 1 
ATOM 374  N N   . ASN A 1 49  ? -8.967  11.120   22.803  1.00 92.28 49  A 1 
ATOM 375  C CA  . ASN A 1 49  ? -9.984  11.336   23.842  1.00 92.21 49  A 1 
ATOM 376  C C   . ASN A 1 49  ? -10.018 10.274   24.971  1.00 92.90 49  A 1 
ATOM 377  O O   . ASN A 1 49  ? -11.059 10.104   25.608  1.00 89.81 49  A 1 
ATOM 378  C CB  . ASN A 1 49  ? -11.355 11.552   23.185  1.00 89.80 49  A 1 
ATOM 379  C CG  . ASN A 1 49  ? -11.373 12.706   22.194  1.00 85.88 49  A 1 
ATOM 380  O OD1 . ASN A 1 49  ? -10.838 13.774   22.456  1.00 75.49 49  A 1 
ATOM 381  N ND2 . ASN A 1 49  ? -11.982 12.521   21.050  1.00 73.41 49  A 1 
ATOM 382  N N   . ARG A 1 50  ? -8.914  9.566    25.225  1.00 94.52 50  A 1 
ATOM 383  C CA  . ARG A 1 50  ? -8.798  8.591    26.314  1.00 95.01 50  A 1 
ATOM 384  C C   . ARG A 1 50  ? -7.646  8.918    27.262  1.00 95.74 50  A 1 
ATOM 385  O O   . ARG A 1 50  ? -6.757  9.705    26.945  1.00 93.90 50  A 1 
ATOM 386  C CB  . ARG A 1 50  ? -8.657  7.163    25.762  1.00 93.87 50  A 1 
ATOM 387  C CG  . ARG A 1 50  ? -9.888  6.721    24.959  1.00 90.38 50  A 1 
ATOM 388  C CD  . ARG A 1 50  ? -9.965  5.206    24.957  1.00 85.68 50  A 1 
ATOM 389  N NE  . ARG A 1 50  ? -11.020 4.679    24.081  1.00 80.09 50  A 1 
ATOM 390  C CZ  . ARG A 1 50  ? -11.231 3.391    23.877  1.00 74.04 50  A 1 
ATOM 391  N NH1 . ARG A 1 50  ? -10.625 2.478    24.584  1.00 68.25 50  A 1 
ATOM 392  N NH2 . ARG A 1 50  ? -12.019 2.992    22.938  1.00 67.75 50  A 1 
ATOM 393  N N   . GLU A 1 51  ? -7.682  8.301    28.444  1.00 95.87 51  A 1 
ATOM 394  C CA  . GLU A 1 51  ? -6.590  8.380    29.410  1.00 96.15 51  A 1 
ATOM 395  C C   . GLU A 1 51  ? -5.354  7.623    28.904  1.00 96.76 51  A 1 
ATOM 396  O O   . GLU A 1 51  ? -5.481  6.615    28.199  1.00 96.25 51  A 1 
ATOM 397  C CB  . GLU A 1 51  ? -7.039  7.843    30.777  1.00 94.83 51  A 1 
ATOM 398  C CG  . GLU A 1 51  ? -8.052  8.765    31.486  1.00 87.95 51  A 1 
ATOM 399  C CD  . GLU A 1 51  ? -7.495  10.171   31.772  1.00 78.28 51  A 1 
ATOM 400  O OE1 . GLU A 1 51  ? -8.284  11.135   31.716  1.00 71.24 51  A 1 
ATOM 401  O OE2 . GLU A 1 51  ? -6.275  10.291   32.038  1.00 72.61 51  A 1 
ATOM 402  N N   . PRO A 1 52  ? -4.155  8.089    29.267  1.00 96.61 52  A 1 
ATOM 403  C CA  . PRO A 1 52  ? -2.925  7.408    28.902  1.00 96.60 52  A 1 
ATOM 404  C C   . PRO A 1 52  ? -2.790  6.045    29.574  1.00 96.50 52  A 1 
ATOM 405  O O   . PRO A 1 52  ? -3.068  5.906    30.763  1.00 95.43 52  A 1 
ATOM 406  C CB  . PRO A 1 52  ? -1.780  8.335    29.336  1.00 95.82 52  A 1 
ATOM 407  C CG  . PRO A 1 52  ? -2.445  9.705    29.506  1.00 92.79 52  A 1 
ATOM 408  C CD  . PRO A 1 52  ? -3.859  9.345    29.940  1.00 96.12 52  A 1 
ATOM 409  N N   . VAL A 1 53  ? -2.257  5.064    28.838  1.00 96.71 53  A 1 
ATOM 410  C CA  . VAL A 1 53  ? -1.949  3.716    29.325  1.00 96.63 53  A 1 
ATOM 411  C C   . VAL A 1 53  ? -0.438  3.499    29.292  1.00 97.03 53  A 1 
ATOM 412  O O   . VAL A 1 53  ? 0.232   3.956    28.360  1.00 96.67 53  A 1 
ATOM 413  C CB  . VAL A 1 53  ? -2.700  2.646    28.507  1.00 95.56 53  A 1 
ATOM 414  C CG1 . VAL A 1 53  ? -2.484  1.241    29.082  1.00 88.56 53  A 1 
ATOM 415  C CG2 . VAL A 1 53  ? -4.213  2.911    28.497  1.00 88.06 53  A 1 
ATOM 416  N N   . GLN A 1 54  ? 0.101   2.826    30.310  1.00 96.76 54  A 1 
ATOM 417  C CA  . GLN A 1 54  ? 1.506   2.434    30.351  1.00 96.56 54  A 1 
ATOM 418  C C   . GLN A 1 54  ? 1.678   1.038    29.754  1.00 96.88 54  A 1 
ATOM 419  O O   . GLN A 1 54  ? 0.919   0.125    30.058  1.00 96.03 54  A 1 
ATOM 420  C CB  . GLN A 1 54  ? 2.028   2.466    31.799  1.00 95.39 54  A 1 
ATOM 421  C CG  . GLN A 1 54  ? 1.987   3.860    32.441  1.00 86.94 54  A 1 
ATOM 422  C CD  . GLN A 1 54  ? 2.968   4.876    31.821  1.00 82.58 54  A 1 
ATOM 423  O OE1 . GLN A 1 54  ? 3.840   4.584    31.018  1.00 72.69 54  A 1 
ATOM 424  N NE2 . GLN A 1 54  ? 2.863   6.127    32.189  1.00 68.73 54  A 1 
ATOM 425  N N   . LEU A 1 55  ? 2.694   0.882    28.911  1.00 97.67 55  A 1 
ATOM 426  C CA  . LEU A 1 55  ? 3.024   -0.376   28.247  1.00 97.79 55  A 1 
ATOM 427  C C   . LEU A 1 55  ? 4.533   -0.612   28.356  1.00 97.98 55  A 1 
ATOM 428  O O   . LEU A 1 55  ? 5.318   0.335    28.329  1.00 97.37 55  A 1 
ATOM 429  C CB  . LEU A 1 55  ? 2.556   -0.326   26.785  1.00 97.59 55  A 1 
ATOM 430  C CG  . LEU A 1 55  ? 1.027   -0.137   26.601  1.00 97.04 55  A 1 
ATOM 431  C CD1 . LEU A 1 55  ? 0.703   0.210    25.158  1.00 95.81 55  A 1 
ATOM 432  C CD2 . LEU A 1 55  ? 0.253   -1.406   26.966  1.00 95.37 55  A 1 
ATOM 433  N N   . GLU A 1 56  ? 4.940   -1.880   28.470  1.00 97.90 56  A 1 
ATOM 434  C CA  . GLU A 1 56  ? 6.365   -2.205   28.584  1.00 97.82 56  A 1 
ATOM 435  C C   . GLU A 1 56  ? 7.081   -2.058   27.235  1.00 98.14 56  A 1 
ATOM 436  O O   . GLU A 1 56  ? 8.075   -1.340   27.117  1.00 97.18 56  A 1 
ATOM 437  C CB  . GLU A 1 56  ? 6.510   -3.630   29.144  1.00 96.54 56  A 1 
ATOM 438  C CG  . GLU A 1 56  ? 7.975   -3.994   29.401  1.00 88.01 56  A 1 
ATOM 439  C CD  . GLU A 1 56  ? 8.107   -5.395   30.020  1.00 82.10 56  A 1 
ATOM 440  O OE1 . GLU A 1 56  ? 8.913   -6.189   29.503  1.00 74.81 56  A 1 
ATOM 441  O OE2 . GLU A 1 56  ? 7.397   -5.655   31.014  1.00 74.15 56  A 1 
ATOM 442  N N   . THR A 1 57  ? 6.535   -2.717   26.218  1.00 98.56 57  A 1 
ATOM 443  C CA  . THR A 1 57  ? 7.041   -2.695   24.842  1.00 98.57 57  A 1 
ATOM 444  C C   . THR A 1 57  ? 5.884   -2.490   23.877  1.00 98.63 57  A 1 
ATOM 445  O O   . THR A 1 57  ? 4.756   -2.876   24.160  1.00 97.92 57  A 1 
ATOM 446  C CB  . THR A 1 57  ? 7.795   -3.985   24.487  1.00 97.20 57  A 1 
ATOM 447  O OG1 . THR A 1 57  ? 6.987   -5.113   24.677  1.00 84.58 57  A 1 
ATOM 448  C CG2 . THR A 1 57  ? 9.050   -4.195   25.330  1.00 84.17 57  A 1 
ATOM 449  N N   . LEU A 1 58  ? 6.169   -1.871   22.724  1.00 98.79 58  A 1 
ATOM 450  C CA  . LEU A 1 58  ? 5.182   -1.622   21.689  1.00 98.84 58  A 1 
ATOM 451  C C   . LEU A 1 58  ? 5.856   -1.641   20.318  1.00 98.81 58  A 1 
ATOM 452  O O   . LEU A 1 58  ? 6.946   -1.090   20.159  1.00 98.59 58  A 1 
ATOM 453  C CB  . LEU A 1 58  ? 4.458   -0.303   22.030  1.00 98.61 58  A 1 
ATOM 454  C CG  . LEU A 1 58  ? 3.340   0.136    21.059  1.00 98.04 58  A 1 
ATOM 455  C CD1 . LEU A 1 58  ? 2.300   0.991    21.790  1.00 95.10 58  A 1 
ATOM 456  C CD2 . LEU A 1 58  ? 3.896   1.003    19.922  1.00 94.83 58  A 1 
ATOM 457  N N   . SER A 1 59  ? 5.202   -2.257   19.331  1.00 98.89 59  A 1 
ATOM 458  C CA  . SER A 1 59  ? 5.594   -2.248   17.921  1.00 98.83 59  A 1 
ATOM 459  C C   . SER A 1 59  ? 4.510   -1.560   17.101  1.00 98.87 59  A 1 
ATOM 460  O O   . SER A 1 59  ? 3.350   -1.938   17.186  1.00 98.47 59  A 1 
ATOM 461  C CB  . SER A 1 59  ? 5.817   -3.679   17.428  1.00 98.54 59  A 1 
ATOM 462  O OG  . SER A 1 59  ? 6.242   -3.665   16.085  1.00 93.70 59  A 1 
ATOM 463  N N   . ILE A 1 60  ? 4.885   -0.544   16.326  1.00 98.86 60  A 1 
ATOM 464  C CA  . ILE A 1 60  ? 3.992   0.202    15.429  1.00 98.88 60  A 1 
ATOM 465  C C   . ILE A 1 60  ? 4.302   -0.206   13.997  1.00 98.79 60  A 1 
ATOM 466  O O   . ILE A 1 60  ? 5.460   -0.143   13.584  1.00 98.44 60  A 1 
ATOM 467  C CB  . ILE A 1 60  ? 4.161   1.727    15.590  1.00 98.73 60  A 1 
ATOM 468  C CG1 . ILE A 1 60  ? 4.033   2.171    17.062  1.00 97.78 60  A 1 
ATOM 469  C CG2 . ILE A 1 60  ? 3.121   2.463    14.720  1.00 97.97 60  A 1 
ATOM 470  C CD1 . ILE A 1 60  ? 4.357   3.649    17.285  1.00 96.98 60  A 1 
ATOM 471  N N   . ARG A 1 61  ? 3.282   -0.549   13.220  1.00 98.64 61  A 1 
ATOM 472  C CA  . ARG A 1 61  ? 3.403   -0.749   11.775  1.00 98.55 61  A 1 
ATOM 473  C C   . ARG A 1 61  ? 3.701   0.603    11.098  1.00 98.51 61  A 1 
ATOM 474  O O   . ARG A 1 61  ? 2.987   1.571    11.334  1.00 97.98 61  A 1 
ATOM 475  C CB  . ARG A 1 61  ? 2.129   -1.416   11.249  1.00 98.06 61  A 1 
ATOM 476  C CG  . ARG A 1 61  ? 2.226   -1.737   9.759   1.00 96.37 61  A 1 
ATOM 477  C CD  . ARG A 1 61  ? 0.949   -2.439   9.271   1.00 94.09 61  A 1 
ATOM 478  N NE  . ARG A 1 61  ? 0.982   -2.634   7.808   1.00 91.43 61  A 1 
ATOM 479  C CZ  . ARG A 1 61  ? 1.569   -3.631   7.161   1.00 90.67 61  A 1 
ATOM 480  N NH1 . ARG A 1 61  ? 2.110   -4.654   7.768   1.00 82.53 61  A 1 
ATOM 481  N NH2 . ARG A 1 61  ? 1.618   -3.613   5.870   1.00 85.86 61  A 1 
ATOM 482  N N   . GLY A 1 62  ? 4.736   0.642    10.271  1.00 98.31 62  A 1 
ATOM 483  C CA  . GLY A 1 62  ? 5.296   1.884    9.736   1.00 98.27 62  A 1 
ATOM 484  C C   . GLY A 1 62  ? 4.278   2.772    9.016   1.00 98.20 62  A 1 
ATOM 485  O O   . GLY A 1 62  ? 4.220   3.979    9.279   1.00 97.67 62  A 1 
ATOM 486  N N   . ASN A 1 63  ? 3.418   2.187    8.177   1.00 98.10 63  A 1 
ATOM 487  C CA  . ASN A 1 63  ? 2.400   2.917    7.420   1.00 97.97 63  A 1 
ATOM 488  C C   . ASN A 1 63  ? 1.305   3.573    8.286   1.00 98.00 63  A 1 
ATOM 489  O O   . ASN A 1 63  ? 0.539   4.389    7.788   1.00 97.00 63  A 1 
ATOM 490  C CB  . ASN A 1 63  ? 1.801   1.984    6.347   1.00 96.91 63  A 1 
ATOM 491  C CG  . ASN A 1 63  ? 0.913   0.882    6.900   1.00 95.73 63  A 1 
ATOM 492  O OD1 . ASN A 1 63  ? 0.897   0.580    8.083   1.00 89.42 63  A 1 
ATOM 493  N ND2 . ASN A 1 63  ? 0.154   0.251    6.037   1.00 87.33 63  A 1 
ATOM 494  N N   . ASN A 1 64  ? 1.235   3.277    9.583   1.00 98.31 64  A 1 
ATOM 495  C CA  . ASN A 1 64  ? 0.319   3.908    10.525  1.00 98.33 64  A 1 
ATOM 496  C C   . ASN A 1 64  ? 0.880   5.192    11.149  1.00 98.50 64  A 1 
ATOM 497  O O   . ASN A 1 64  ? 0.159   5.923    11.820  1.00 97.79 64  A 1 
ATOM 498  C CB  . ASN A 1 64  ? -0.090  2.893    11.595  1.00 98.03 64  A 1 
ATOM 499  C CG  . ASN A 1 64  ? -1.032  1.866    11.006  1.00 96.92 64  A 1 
ATOM 500  O OD1 . ASN A 1 64  ? -2.233  2.036    11.023  1.00 86.10 64  A 1 
ATOM 501  N ND2 . ASN A 1 64  ? -0.513  0.805    10.424  1.00 86.80 64  A 1 
ATOM 502  N N   . ILE A 1 65  ? 2.158   5.473    10.933  1.00 98.62 65  A 1 
ATOM 503  C CA  . ILE A 1 65  ? 2.832   6.632    11.519  1.00 98.79 65  A 1 
ATOM 504  C C   . ILE A 1 65  ? 2.470   7.887    10.726  1.00 98.63 65  A 1 
ATOM 505  O O   . ILE A 1 65  ? 2.556   7.917    9.500   1.00 98.29 65  A 1 
ATOM 506  C CB  . ILE A 1 65  ? 4.346   6.374    11.623  1.00 98.69 65  A 1 
ATOM 507  C CG1 . ILE A 1 65  ? 4.607   5.163    12.558  1.00 98.31 65  A 1 
ATOM 508  C CG2 . ILE A 1 65  ? 5.076   7.631    12.121  1.00 98.44 65  A 1 
ATOM 509  C CD1 . ILE A 1 65  ? 6.059   4.695    12.614  1.00 97.60 65  A 1 
ATOM 510  N N   . ARG A 1 66  ? 2.073   8.949    11.410  1.00 98.72 66  A 1 
ATOM 511  C CA  . ARG A 1 66  ? 1.899   10.292   10.852  1.00 98.72 66  A 1 
ATOM 512  C C   . ARG A 1 66  ? 3.216   11.053   10.909  1.00 98.78 66  A 1 
ATOM 513  O O   . ARG A 1 66  ? 3.704   11.505   9.882   1.00 98.54 66  A 1 
ATOM 514  C CB  . ARG A 1 66  ? 0.762   11.006   11.622  1.00 98.34 66  A 1 
ATOM 515  C CG  . ARG A 1 66  ? 0.408   12.427   11.134  1.00 94.21 66  A 1 
ATOM 516  C CD  . ARG A 1 66  ? -0.186  12.471   9.718   1.00 90.37 66  A 1 
ATOM 517  N NE  . ARG A 1 66  ? -1.321  11.550   9.530   1.00 86.40 66  A 1 
ATOM 518  C CZ  . ARG A 1 66  ? -2.614  11.777   9.697   1.00 82.62 66  A 1 
ATOM 519  N NH1 . ARG A 1 66  ? -3.061  12.897   10.144  1.00 71.02 66  A 1 
ATOM 520  N NH2 . ARG A 1 66  ? -3.499  10.878   9.414   1.00 78.58 66  A 1 
ATOM 521  N N   . TYR A 1 67  ? 3.791   11.180   12.098  1.00 98.79 67  A 1 
ATOM 522  C CA  . TYR A 1 67  ? 5.093   11.813   12.296  1.00 98.86 67  A 1 
ATOM 523  C C   . TYR A 1 67  ? 5.724   11.428   13.638  1.00 98.81 67  A 1 
ATOM 524  O O   . TYR A 1 67  ? 5.044   10.996   14.570  1.00 98.73 67  A 1 
ATOM 525  C CB  . TYR A 1 67  ? 4.966   13.341   12.159  1.00 98.76 67  A 1 
ATOM 526  C CG  . TYR A 1 67  ? 3.995   14.008   13.124  1.00 98.70 67  A 1 
ATOM 527  C CD1 . TYR A 1 67  ? 2.798   14.584   12.648  1.00 97.65 67  A 1 
ATOM 528  C CD2 . TYR A 1 67  ? 4.292   14.095   14.488  1.00 97.45 67  A 1 
ATOM 529  C CE1 . TYR A 1 67  ? 1.910   15.218   13.526  1.00 97.15 67  A 1 
ATOM 530  C CE2 . TYR A 1 67  ? 3.406   14.710   15.384  1.00 96.75 67  A 1 
ATOM 531  C CZ  . TYR A 1 67  ? 2.215   15.272   14.902  1.00 97.42 67  A 1 
ATOM 532  O OH  . TYR A 1 67  ? 1.355   15.863   15.786  1.00 95.67 67  A 1 
ATOM 533  N N   . PHE A 1 68  ? 7.023   11.633   13.735  1.00 98.89 68  A 1 
ATOM 534  C CA  . PHE A 1 68  ? 7.783   11.587   14.976  1.00 98.90 68  A 1 
ATOM 535  C C   . PHE A 1 68  ? 8.075   13.014   15.434  1.00 98.93 68  A 1 
ATOM 536  O O   . PHE A 1 68  ? 8.581   13.822   14.658  1.00 98.72 68  A 1 
ATOM 537  C CB  . PHE A 1 68  ? 9.108   10.843   14.771  1.00 98.87 68  A 1 
ATOM 538  C CG  . PHE A 1 68  ? 9.010   9.386    14.348  1.00 98.87 68  A 1 
ATOM 539  C CD1 . PHE A 1 68  ? 9.429   8.373    15.231  1.00 98.28 68  A 1 
ATOM 540  C CD2 . PHE A 1 68  ? 8.567   9.039    13.062  1.00 98.40 68  A 1 
ATOM 541  C CE1 . PHE A 1 68  ? 9.403   7.018    14.832  1.00 98.15 68  A 1 
ATOM 542  C CE2 . PHE A 1 68  ? 8.529   7.691    12.663  1.00 98.00 68  A 1 
ATOM 543  C CZ  . PHE A 1 68  ? 8.947   6.680    13.549  1.00 98.28 68  A 1 
ATOM 544  N N   . ILE A 1 69  ? 7.824   13.310   16.704  1.00 98.88 69  A 1 
ATOM 545  C CA  . ILE A 1 69  ? 8.392   14.456   17.408  1.00 98.83 69  A 1 
ATOM 546  C C   . ILE A 1 69  ? 9.734   14.000   17.989  1.00 98.96 69  A 1 
ATOM 547  O O   . ILE A 1 69  ? 9.774   13.095   18.823  1.00 98.73 69  A 1 
ATOM 548  C CB  . ILE A 1 69  ? 7.438   14.983   18.496  1.00 98.78 69  A 1 
ATOM 549  C CG1 . ILE A 1 69  ? 6.085   15.391   17.875  1.00 98.21 69  A 1 
ATOM 550  C CG2 . ILE A 1 69  ? 8.098   16.167   19.227  1.00 98.41 69  A 1 
ATOM 551  C CD1 . ILE A 1 69  ? 5.028   15.817   18.902  1.00 95.88 69  A 1 
ATOM 552  N N   . LEU A 1 70  ? 10.801  14.601   17.512  1.00 98.70 70  A 1 
ATOM 553  C CA  . LEU A 1 70  ? 12.169  14.247   17.853  1.00 98.73 70  A 1 
ATOM 554  C C   . LEU A 1 70  ? 12.655  15.100   19.038  1.00 98.76 70  A 1 
ATOM 555  O O   . LEU A 1 70  ? 12.163  16.214   19.237  1.00 98.31 70  A 1 
ATOM 556  C CB  . LEU A 1 70  ? 13.060  14.437   16.614  1.00 98.61 70  A 1 
ATOM 557  C CG  . LEU A 1 70  ? 12.619  13.643   15.361  1.00 98.34 70  A 1 
ATOM 558  C CD1 . LEU A 1 70  ? 13.506  14.016   14.171  1.00 97.82 70  A 1 
ATOM 559  C CD2 . LEU A 1 70  ? 12.699  12.131   15.575  1.00 97.54 70  A 1 
ATOM 560  N N   . PRO A 1 71  ? 13.660  14.614   19.804  1.00 98.76 71  A 1 
ATOM 561  C CA  . PRO A 1 71  ? 14.277  15.412   20.861  1.00 98.57 71  A 1 
ATOM 562  C C   . PRO A 1 71  ? 14.901  16.701   20.320  1.00 98.45 71  A 1 
ATOM 563  O O   . PRO A 1 71  ? 15.597  16.690   19.295  1.00 97.58 71  A 1 
ATOM 564  C CB  . PRO A 1 71  ? 15.334  14.514   21.508  1.00 97.94 71  A 1 
ATOM 565  C CG  . PRO A 1 71  ? 14.895  13.101   21.147  1.00 95.53 71  A 1 
ATOM 566  C CD  . PRO A 1 71  ? 14.233  13.275   19.789  1.00 98.28 71  A 1 
ATOM 567  N N   . ASP A 1 72  ? 14.747  17.807   21.041  1.00 98.12 72  A 1 
ATOM 568  C CA  . ASP A 1 72  ? 15.321  19.104   20.657  1.00 97.79 72  A 1 
ATOM 569  C C   . ASP A 1 72  ? 16.854  19.069   20.556  1.00 97.74 72  A 1 
ATOM 570  O O   . ASP A 1 72  ? 17.456  19.772   19.741  1.00 95.49 72  A 1 
ATOM 571  C CB  . ASP A 1 72  ? 14.916  20.176   21.680  1.00 95.98 72  A 1 
ATOM 572  C CG  . ASP A 1 72  ? 13.424  20.515   21.675  1.00 84.82 72  A 1 
ATOM 573  O OD1 . ASP A 1 72  ? 12.707  20.020   20.783  1.00 76.74 72  A 1 
ATOM 574  O OD2 . ASP A 1 72  ? 13.013  21.308   22.552  1.00 77.58 72  A 1 
ATOM 575  N N   . SER A 1 73  ? 17.487  18.210   21.352  1.00 97.77 73  A 1 
ATOM 576  C CA  . SER A 1 73  ? 18.938  18.002   21.384  1.00 97.46 73  A 1 
ATOM 577  C C   . SER A 1 73  ? 19.473  17.178   20.209  1.00 97.69 73  A 1 
ATOM 578  O O   . SER A 1 73  ? 20.683  17.129   20.023  1.00 95.93 73  A 1 
ATOM 579  C CB  . SER A 1 73  ? 19.330  17.325   22.701  1.00 96.21 73  A 1 
ATOM 580  O OG  . SER A 1 73  ? 18.602  16.123   22.863  1.00 90.72 73  A 1 
ATOM 581  N N   . LEU A 1 74  ? 18.609  16.516   19.410  1.00 97.94 74  A 1 
ATOM 582  C CA  . LEU A 1 74  ? 19.028  15.575   18.380  1.00 97.86 74  A 1 
ATOM 583  C C   . LEU A 1 74  ? 19.900  16.258   17.301  1.00 97.87 74  A 1 
ATOM 584  O O   . LEU A 1 74  ? 19.453  17.222   16.668  1.00 96.75 74  A 1 
ATOM 585  C CB  . LEU A 1 74  ? 17.782  14.902   17.772  1.00 97.35 74  A 1 
ATOM 586  C CG  . LEU A 1 74  ? 18.111  13.683   16.887  1.00 96.42 74  A 1 
ATOM 587  C CD1 . LEU A 1 74  ? 18.582  12.501   17.727  1.00 94.23 74  A 1 
ATOM 588  C CD2 . LEU A 1 74  ? 16.858  13.258   16.126  1.00 94.26 74  A 1 
ATOM 589  N N   . PRO A 1 75  ? 21.124  15.773   17.041  1.00 97.36 75  A 1 
ATOM 590  C CA  . PRO A 1 75  ? 22.047  16.418   16.093  1.00 97.05 75  A 1 
ATOM 591  C C   . PRO A 1 75  ? 21.702  16.036   14.642  1.00 97.08 75  A 1 
ATOM 592  O O   . PRO A 1 75  ? 22.336  15.166   14.048  1.00 95.64 75  A 1 
ATOM 593  C CB  . PRO A 1 75  ? 23.434  15.960   16.551  1.00 96.35 75  A 1 
ATOM 594  C CG  . PRO A 1 75  ? 23.188  14.558   17.095  1.00 94.81 75  A 1 
ATOM 595  C CD  . PRO A 1 75  ? 21.809  14.687   17.745  1.00 96.93 75  A 1 
ATOM 596  N N   . LEU A 1 76  ? 20.730  16.710   14.050  1.00 97.27 76  A 1 
ATOM 597  C CA  . LEU A 1 76  ? 20.227  16.403   12.708  1.00 97.06 76  A 1 
ATOM 598  C C   . LEU A 1 76  ? 21.326  16.407   11.637  1.00 96.53 76  A 1 
ATOM 599  O O   . LEU A 1 76  ? 21.411  15.460   10.867  1.00 94.83 76  A 1 
ATOM 600  C CB  . LEU A 1 76  ? 19.119  17.393   12.299  1.00 96.61 76  A 1 
ATOM 601  C CG  . LEU A 1 76  ? 17.834  17.335   13.148  1.00 96.60 76  A 1 
ATOM 602  C CD1 . LEU A 1 76  ? 16.811  18.321   12.574  1.00 95.84 76  A 1 
ATOM 603  C CD2 . LEU A 1 76  ? 17.199  15.938   13.153  1.00 95.74 76  A 1 
ATOM 604  N N   . ASP A 1 77  ? 22.187  17.410   11.616  1.00 95.84 77  A 1 
ATOM 605  C CA  . ASP A 1 77  ? 23.260  17.516   10.625  1.00 95.32 77  A 1 
ATOM 606  C C   . ASP A 1 77  ? 24.171  16.280   10.619  1.00 95.33 77  A 1 
ATOM 607  O O   . ASP A 1 77  ? 24.503  15.750   9.570   1.00 92.68 77  A 1 
ATOM 608  C CB  . ASP A 1 77  ? 24.092  18.779   10.884  1.00 94.06 77  A 1 
ATOM 609  C CG  . ASP A 1 77  ? 23.287  20.044   10.604  1.00 91.33 77  A 1 
ATOM 610  O OD1 . ASP A 1 77  ? 22.862  20.221   9.445   1.00 85.14 77  A 1 
ATOM 611  O OD2 . ASP A 1 77  ? 23.032  20.833   11.533  1.00 84.88 77  A 1 
ATOM 612  N N   . THR A 1 78  ? 24.527  15.771   11.802  1.00 95.87 78  A 1 
ATOM 613  C CA  . THR A 1 78  ? 25.381  14.589   11.940  1.00 95.64 78  A 1 
ATOM 614  C C   . THR A 1 78  ? 24.669  13.317   11.486  1.00 95.66 78  A 1 
ATOM 615  O O   . THR A 1 78  ? 25.272  12.454   10.852  1.00 93.64 78  A 1 
ATOM 616  C CB  . THR A 1 78  ? 25.831  14.424   13.402  1.00 94.83 78  A 1 
ATOM 617  O OG1 . THR A 1 78  ? 26.346  15.638   13.901  1.00 85.83 78  A 1 
ATOM 618  C CG2 . THR A 1 78  ? 26.924  13.375   13.563  1.00 84.32 78  A 1 
ATOM 619  N N   . LEU A 1 79  ? 23.386  13.180   11.799  1.00 96.24 79  A 1 
ATOM 620  C CA  . LEU A 1 79  ? 22.621  11.972   11.498  1.00 95.81 79  A 1 
ATOM 621  C C   . LEU A 1 79  ? 22.219  11.879   10.019  1.00 95.56 79  A 1 
ATOM 622  O O   . LEU A 1 79  ? 22.058  10.769   9.505   1.00 93.35 79  A 1 
ATOM 623  C CB  . LEU A 1 79  ? 21.383  11.917   12.408  1.00 95.81 79  A 1 
ATOM 624  C CG  . LEU A 1 79  ? 21.722  11.704   13.901  1.00 95.34 79  A 1 
ATOM 625  C CD1 . LEU A 1 79  ? 20.446  11.845   14.725  1.00 93.27 79  A 1 
ATOM 626  C CD2 . LEU A 1 79  ? 22.316  10.326   14.170  1.00 93.11 79  A 1 
ATOM 627  N N   . LEU A 1 80  ? 22.088  13.000   9.322   1.00 95.51 80  A 1 
ATOM 628  C CA  . LEU A 1 80  ? 21.688  13.067   7.917   1.00 94.21 80  A 1 
ATOM 629  C C   . LEU A 1 80  ? 22.847  12.840   6.936   1.00 92.29 80  A 1 
ATOM 630  O O   . LEU A 1 80  ? 22.594  12.347   5.845   1.00 86.68 80  A 1 
ATOM 631  C CB  . LEU A 1 80  ? 20.983  14.408   7.660   1.00 93.77 80  A 1 
ATOM 632  C CG  . LEU A 1 80  ? 19.588  14.517   8.308   1.00 94.81 80  A 1 
ATOM 633  C CD1 . LEU A 1 80  ? 19.080  15.958   8.209   1.00 92.83 80  A 1 
ATOM 634  C CD2 . LEU A 1 80  ? 18.563  13.598   7.634   1.00 93.14 80  A 1 
ATOM 635  N N   . VAL A 1 81  ? 24.093  13.086   7.318   1.00 91.22 81  A 1 
ATOM 636  C CA  . VAL A 1 81  ? 25.278  12.950   6.420   1.00 88.25 81  A 1 
ATOM 637  C C   . VAL A 1 81  ? 25.370  11.556   5.781   1.00 83.90 81  A 1 
ATOM 638  O O   . VAL A 1 81  ? 25.610  11.426   4.580   1.00 72.78 81  A 1 
ATOM 639  C CB  . VAL A 1 81  ? 26.575  13.258   7.178   1.00 84.77 81  A 1 
ATOM 640  C CG1 . VAL A 1 81  ? 27.840  12.930   6.375   1.00 74.88 81  A 1 
ATOM 641  C CG2 . VAL A 1 81  ? 26.665  14.740   7.539   1.00 77.74 81  A 1 
ATOM 642  N N   . ASP A 1 82  ? 25.185  10.489   6.563   1.00 73.06 82  A 1 
ATOM 643  C CA  . ASP A 1 82  ? 25.362  9.117    6.072   1.00 68.62 82  A 1 
ATOM 644  C C   . ASP A 1 82  ? 24.101  8.505    5.446   1.00 68.03 82  A 1 
ATOM 645  O O   . ASP A 1 82  ? 24.073  7.306    5.153   1.00 61.01 82  A 1 
ATOM 646  C CB  . ASP A 1 82  ? 25.849  8.206    7.204   1.00 60.20 82  A 1 
ATOM 647  C CG  . ASP A 1 82  ? 27.281  8.432    7.662   1.00 53.85 82  A 1 
ATOM 648  O OD1 . ASP A 1 82  ? 28.129  8.825    6.823   1.00 47.89 82  A 1 
ATOM 649  O OD2 . ASP A 1 82  ? 27.538  8.040    8.818   1.00 47.25 82  A 1 
ATOM 650  N N   . VAL A 1 83  ? 23.031  9.273    5.295   1.00 72.31 83  A 1 
ATOM 651  C CA  . VAL A 1 83  ? 21.776  8.802    4.687   1.00 67.79 83  A 1 
ATOM 652  C C   . VAL A 1 83  ? 21.826  8.924    3.166   1.00 68.90 83  A 1 
ATOM 653  O O   . VAL A 1 83  ? 21.155  8.162    2.466   1.00 61.89 83  A 1 
ATOM 654  C CB  . VAL A 1 83  ? 20.543  9.519    5.262   1.00 60.74 83  A 1 
ATOM 655  C CG1 . VAL A 1 83  ? 19.238  8.908    4.733   1.00 57.17 83  A 1 
ATOM 656  C CG2 . VAL A 1 83  ? 20.485  9.418    6.787   1.00 60.96 83  A 1 
ATOM 657  N N   . GLU A 1 84  ? 22.653  9.828    2.644   1.00 59.94 84  A 1 
ATOM 658  C CA  . GLU A 1 84  ? 22.943  9.867    1.217   1.00 57.34 84  A 1 
ATOM 659  C C   . GLU A 1 84  ? 23.559  8.527    0.782   1.00 56.79 84  A 1 
ATOM 660  O O   . GLU A 1 84  ? 24.418  7.984    1.477   1.00 50.50 84  A 1 
ATOM 661  C CB  . GLU A 1 84  ? 23.843  11.041   0.843   1.00 49.98 84  A 1 
ATOM 662  C CG  . GLU A 1 84  ? 23.081  12.370   0.984   1.00 43.71 84  A 1 
ATOM 663  C CD  . GLU A 1 84  ? 23.839  13.573   0.402   1.00 39.65 84  A 1 
ATOM 664  O OE1 . GLU A 1 84  ? 23.188  14.629   0.264   1.00 35.33 84  A 1 
ATOM 665  O OE2 . GLU A 1 84  ? 25.054  13.440   0.127   1.00 35.39 84  A 1 
ATOM 666  N N   . PRO A 1 85  ? 23.122  7.965    -0.357  1.00 45.82 85  A 1 
ATOM 667  C CA  . PRO A 1 85  ? 23.775  6.804    -0.928  1.00 44.08 85  A 1 
ATOM 668  C C   . PRO A 1 85  ? 25.248  7.175    -1.106  1.00 44.38 85  A 1 
ATOM 669  O O   . PRO A 1 85  ? 25.577  8.118    -1.807  1.00 42.19 85  A 1 
ATOM 670  C CB  . PRO A 1 85  ? 23.077  6.513    -2.268  1.00 40.06 85  A 1 
ATOM 671  C CG  . PRO A 1 85  ? 21.801  7.336    -2.233  1.00 38.84 85  A 1 
ATOM 672  C CD  . PRO A 1 85  ? 22.102  8.471    -1.246  1.00 40.50 85  A 1 
ATOM 673  N N   . LYS A 1 86  ? 26.135  6.438    -0.428  1.00 42.82 86  A 1 
ATOM 674  C CA  . LYS A 1 86  ? 27.568  6.610    -0.657  1.00 41.36 86  A 1 
ATOM 675  C C   . LYS A 1 86  ? 27.802  6.289    -2.121  1.00 41.15 86  A 1 
ATOM 676  O O   . LYS A 1 86  ? 27.864  5.108    -2.473  1.00 38.64 86  A 1 
ATOM 677  C CB  . LYS A 1 86  ? 28.417  5.735    0.281   1.00 37.81 86  A 1 
ATOM 678  C CG  . LYS A 1 86  ? 28.462  6.334    1.691   1.00 33.41 86  A 1 
ATOM 679  C CD  . LYS A 1 86  ? 29.344  5.542    2.677   1.00 32.26 86  A 1 
ATOM 680  C CE  . LYS A 1 86  ? 29.279  6.310    3.992   1.00 27.26 86  A 1 
ATOM 681  N NZ  . LYS A 1 86  ? 29.871  5.618    5.167   1.00 25.59 86  A 1 
ATOM 682  N N   . VAL A 1 87  ? 27.920  7.306    -2.965  1.00 38.67 87  A 1 
ATOM 683  C CA  . VAL A 1 87  ? 28.518  7.171    -4.286  1.00 37.24 87  A 1 
ATOM 684  C C   . VAL A 1 87  ? 29.825  6.444    -4.011  1.00 37.43 87  A 1 
ATOM 685  O O   . VAL A 1 87  ? 30.696  6.988    -3.332  1.00 35.19 87  A 1 
ATOM 686  C CB  . VAL A 1 87  ? 28.786  8.528    -4.963  1.00 33.91 87  A 1 
ATOM 687  C CG1 . VAL A 1 87  ? 29.350  8.311    -6.383  1.00 29.39 87  A 1 
ATOM 688  C CG2 . VAL A 1 87  ? 27.503  9.349    -5.093  1.00 30.78 87  A 1 
ATOM 689  N N   . LYS A 1 88  ? 29.915  5.166    -4.419  1.00 35.91 88  A 1 
ATOM 690  C CA  . LYS A 1 88  ? 31.188  4.453    -4.326  1.00 34.65 88  A 1 
ATOM 691  C C   . LYS A 1 88  ? 32.136  5.273    -5.177  1.00 34.36 88  A 1 
ATOM 692  O O   . LYS A 1 88  ? 32.119  5.156    -6.398  1.00 32.46 88  A 1 
ATOM 693  C CB  . LYS A 1 88  ? 31.086  3.006    -4.831  1.00 32.31 88  A 1 
ATOM 694  C CG  . LYS A 1 88  ? 30.575  2.025    -3.762  1.00 29.63 88  A 1 
ATOM 695  C CD  . LYS A 1 88  ? 30.538  0.598    -4.351  1.00 28.35 88  A 1 
ATOM 696  C CE  . LYS A 1 88  ? 30.055  -0.414   -3.311  1.00 24.36 88  A 1 
ATOM 697  N NZ  . LYS A 1 88  ? 29.840  -1.766   -3.905  1.00 22.07 88  A 1 
ATOM 698  N N   . SER A 1 89  ? 32.921  6.126    -4.550  1.00 31.10 89  A 1 
ATOM 699  C CA  . SER A 1 89  ? 34.018  6.787    -5.231  1.00 29.89 89  A 1 
ATOM 700  C C   . SER A 1 89  ? 34.815  5.636    -5.806  1.00 28.98 89  A 1 
ATOM 701  O O   . SER A 1 89  ? 35.354  4.823    -5.053  1.00 27.43 89  A 1 
ATOM 702  C CB  . SER A 1 89  ? 34.831  7.677    -4.283  1.00 28.03 89  A 1 
ATOM 703  O OG  . SER A 1 89  ? 35.471  6.951    -3.266  1.00 26.45 89  A 1 
ATOM 704  N N   . LYS A 1 90  ? 34.784  5.480    -7.131  1.00 34.03 90  A 1 
ATOM 705  C CA  . LYS A 1 90  ? 35.703  4.566    -7.799  1.00 32.33 90  A 1 
ATOM 706  C C   . LYS A 1 90  ? 37.055  4.992    -7.262  1.00 30.65 90  A 1 
ATOM 707  O O   . LYS A 1 90  ? 37.509  6.092    -7.575  1.00 28.91 90  A 1 
ATOM 708  C CB  . LYS A 1 90  ? 35.623  4.677    -9.327  1.00 30.06 90  A 1 
ATOM 709  C CG  . LYS A 1 90  ? 34.527  3.774    -9.909  1.00 28.78 90  A 1 
ATOM 710  C CD  . LYS A 1 90  ? 34.397  3.936    -11.440 1.00 27.94 90  A 1 
ATOM 711  C CE  . LYS A 1 90  ? 33.312  2.982    -11.957 1.00 23.81 90  A 1 
ATOM 712  N NZ  . LYS A 1 90  ? 32.823  3.340    -13.311 1.00 22.08 90  A 1 
ATOM 713  N N   . LYS A 1 91  ? 37.624  4.179    -6.372  1.00 32.51 91  A 1 
ATOM 714  C CA  . LYS A 1 91  ? 39.033  4.336    -6.042  1.00 30.57 91  A 1 
ATOM 715  C C   . LYS A 1 91  ? 39.679  4.385    -7.411  1.00 28.58 91  A 1 
ATOM 716  O O   . LYS A 1 91  ? 39.651  3.385    -8.124  1.00 27.54 91  A 1 
ATOM 717  C CB  . LYS A 1 91  ? 39.581  3.165    -5.206  1.00 29.38 91  A 1 
ATOM 718  C CG  . LYS A 1 91  ? 39.672  3.498    -3.713  1.00 28.11 91  A 1 
ATOM 719  C CD  . LYS A 1 91  ? 40.286  2.314    -2.930  1.00 28.30 91  A 1 
ATOM 720  C CE  . LYS A 1 91  ? 40.503  2.683    -1.466  1.00 24.82 91  A 1 
ATOM 721  N NZ  . LYS A 1 91  ? 41.020  1.543    -0.674  1.00 22.85 91  A 1 
ATOM 722  N N   . ARG A 1 92  ? 40.172  5.562    -7.811  1.00 31.02 92  A 1 
ATOM 723  C CA  . ARG A 1 92  ? 41.149  5.633    -8.880  1.00 29.87 92  A 1 
ATOM 724  C C   . ARG A 1 92  ? 42.237  4.689    -8.395  1.00 27.48 92  A 1 
ATOM 725  O O   . ARG A 1 92  ? 42.979  5.053    -7.484  1.00 26.22 92  A 1 
ATOM 726  C CB  . ARG A 1 92  ? 41.692  7.055    -9.081  1.00 27.42 92  A 1 
ATOM 727  C CG  . ARG A 1 92  ? 40.780  7.917    -9.977  1.00 26.49 92  A 1 
ATOM 728  C CD  . ARG A 1 92  ? 41.417  9.301    -10.184 1.00 26.20 92  A 1 
ATOM 729  N NE  . ARG A 1 92  ? 40.677  10.100   -11.185 1.00 24.46 92  A 1 
ATOM 730  C CZ  . ARG A 1 92  ? 40.946  11.354   -11.559 1.00 23.63 92  A 1 
ATOM 731  N NH1 . ARG A 1 92  ? 41.921  12.028   -11.034 1.00 20.77 92  A 1 
ATOM 732  N NH2 . ARG A 1 92  ? 40.225  11.934   -12.475 1.00 22.18 92  A 1 
ATOM 733  N N   . GLU A 1 93  ? 42.241  3.456    -8.902  1.00 31.41 93  A 1 
ATOM 734  C CA  . GLU A 1 93  ? 43.448  2.662    -8.849  1.00 32.48 93  A 1 
ATOM 735  C C   . GLU A 1 93  ? 44.491  3.588    -9.459  1.00 31.29 93  A 1 
ATOM 736  O O   . GLU A 1 93  ? 44.430  3.941    -10.635 1.00 30.96 93  A 1 
ATOM 737  C CB  . GLU A 1 93  ? 43.329  1.356    -9.627  1.00 32.54 93  A 1 
ATOM 738  C CG  . GLU A 1 93  ? 42.603  0.277    -8.802  1.00 31.16 93  A 1 
ATOM 739  C CD  . GLU A 1 93  ? 42.687  -1.116   -9.467  1.00 29.12 93  A 1 
ATOM 740  O OE1 . GLU A 1 93  ? 42.661  -2.103   -8.720  1.00 25.62 93  A 1 
ATOM 741  O OE2 . GLU A 1 93  ? 42.809  -1.164   -10.721 1.00 28.25 93  A 1 
ATOM 742  N N   . ALA A 1 94  ? 45.356  4.091    -8.600  1.00 30.57 94  A 1 
ATOM 743  C CA  . ALA A 1 94  ? 46.535  4.766    -9.049  1.00 31.94 94  A 1 
ATOM 744  C C   . ALA A 1 94  ? 47.249  3.696    -9.861  1.00 30.70 94  A 1 
ATOM 745  O O   . ALA A 1 94  ? 47.843  2.791    -9.291  1.00 29.95 94  A 1 
ATOM 746  C CB  . ALA A 1 94  ? 47.336  5.258    -7.835  1.00 30.17 94  A 1 
ATOM 747  N N   . VAL A 1 95  ? 47.079  3.751    -11.197 1.00 34.43 95  A 1 
ATOM 748  C CA  . VAL A 1 95  ? 47.856  2.952    -12.127 1.00 35.10 95  A 1 
ATOM 749  C C   . VAL A 1 95  ? 49.284  3.321    -11.767 1.00 34.37 95  A 1 
ATOM 750  O O   . VAL A 1 95  ? 49.738  4.427    -12.076 1.00 32.76 95  A 1 
ATOM 751  C CB  . VAL A 1 95  ? 47.527  3.277    -13.591 1.00 31.82 95  A 1 
ATOM 752  C CG1 . VAL A 1 95  ? 48.406  2.456    -14.542 1.00 27.86 95  A 1 
ATOM 753  C CG2 . VAL A 1 95  ? 46.060  2.964    -13.893 1.00 31.99 95  A 1 
ATOM 754  N N   . ALA A 1 96  ? 49.906  2.452    -10.975 1.00 31.19 96  A 1 
ATOM 755  C CA  . ALA A 1 96  ? 51.289  2.629    -10.580 1.00 31.93 96  A 1 
ATOM 756  C C   . ALA A 1 96  ? 52.056  2.562    -11.895 1.00 30.70 96  A 1 
ATOM 757  O O   . ALA A 1 96  ? 52.290  1.482    -12.427 1.00 30.18 96  A 1 
ATOM 758  C CB  . ALA A 1 96  ? 51.680  1.537    -9.569  1.00 30.36 96  A 1 
ATOM 759  N N   . GLY A 1 97  ? 52.334  3.723    -12.476 1.00 32.76 97  A 1 
ATOM 760  C CA  . GLY A 1 97  ? 53.033  3.871    -13.729 1.00 34.04 97  A 1 
ATOM 761  C C   . GLY A 1 97  ? 54.366  3.190    -13.529 1.00 33.33 97  A 1 
ATOM 762  O O   . GLY A 1 97  ? 55.220  3.720    -12.831 1.00 31.26 97  A 1 
ATOM 763  N N   . ARG A 1 98  ? 54.445  1.967    -14.034 1.00 34.96 98  A 1 
ATOM 764  C CA  . ARG A 1 98  ? 55.658  1.159    -13.942 1.00 35.73 98  A 1 
ATOM 765  C C   . ARG A 1 98  ? 56.746  1.992    -14.604 1.00 34.14 98  A 1 
ATOM 766  O O   . ARG A 1 98  ? 56.791  2.091    -15.822 1.00 32.00 98  A 1 
ATOM 767  C CB  . ARG A 1 98  ? 55.445  -0.205   -14.631 1.00 32.50 98  A 1 
ATOM 768  C CG  . ARG A 1 98  ? 55.859  -1.388   -13.748 1.00 30.49 98  A 1 
ATOM 769  C CD  . ARG A 1 98  ? 55.586  -2.707   -14.472 1.00 29.01 98  A 1 
ATOM 770  N NE  . ARG A 1 98  ? 55.908  -3.893   -13.635 1.00 27.59 98  A 1 
ATOM 771  C CZ  . ARG A 1 98  ? 55.736  -5.161   -13.972 1.00 25.38 98  A 1 
ATOM 772  N NH1 . ARG A 1 98  ? 55.259  -5.507   -15.139 1.00 23.56 98  A 1 
ATOM 773  N NH2 . ARG A 1 98  ? 56.045  -6.114   -13.141 1.00 25.15 98  A 1 
ATOM 774  N N   . GLY A 1 99  ? 57.569  2.661    -13.787 1.00 34.90 99  A 1 
ATOM 775  C CA  . GLY A 1 99  ? 58.611  3.569    -14.245 1.00 37.48 99  A 1 
ATOM 776  C C   . GLY A 1 99  ? 59.504  2.791    -15.200 1.00 36.34 99  A 1 
ATOM 777  O O   . GLY A 1 99  ? 60.146  1.835    -14.790 1.00 33.91 99  A 1 
ATOM 778  N N   . ARG A 1 100 ? 59.434  3.149    -16.480 1.00 36.86 100 A 1 
ATOM 779  C CA  . ARG A 1 100 ? 60.262  2.507    -17.498 1.00 38.54 100 A 1 
ATOM 780  C C   . ARG A 1 100 ? 61.708  2.579    -17.032 1.00 36.13 100 A 1 
ATOM 781  O O   . ARG A 1 100 ? 62.209  3.665    -16.727 1.00 33.36 100 A 1 
ATOM 782  C CB  . ARG A 1 100 ? 60.088  3.167    -18.876 1.00 35.88 100 A 1 
ATOM 783  C CG  . ARG A 1 100 ? 59.146  2.363    -19.784 1.00 33.87 100 A 1 
ATOM 784  C CD  . ARG A 1 100 ? 59.023  3.038    -21.159 1.00 31.80 100 A 1 
ATOM 785  N NE  . ARG A 1 100 ? 58.321  2.197    -22.152 1.00 30.17 100 A 1 
ATOM 786  C CZ  . ARG A 1 100 ? 57.963  2.553    -23.373 1.00 27.55 100 A 1 
ATOM 787  N NH1 . ARG A 1 100 ? 58.170  3.758    -23.832 1.00 25.69 100 A 1 
ATOM 788  N NH2 . ARG A 1 100 ? 57.377  1.695    -24.176 1.00 27.09 100 A 1 
ATOM 789  N N   . GLY A 1 101 ? 62.392  1.422    -16.972 1.00 35.31 101 A 1 
ATOM 790  C CA  . GLY A 1 101 ? 63.763  1.277    -16.524 1.00 37.56 101 A 1 
ATOM 791  C C   . GLY A 1 101 ? 64.667  2.244    -17.288 1.00 36.10 101 A 1 
ATOM 792  O O   . GLY A 1 101 ? 64.721  2.229    -18.511 1.00 33.69 101 A 1 
ATOM 793  N N   . ARG A 1 102 ? 65.309  3.112    -16.530 1.00 38.46 102 A 1 
ATOM 794  C CA  . ARG A 1 102 ? 66.216  4.138    -17.066 1.00 39.40 102 A 1 
ATOM 795  C C   . ARG A 1 102 ? 67.358  3.415    -17.773 1.00 36.14 102 A 1 
ATOM 796  O O   . ARG A 1 102 ? 68.230  2.859    -17.109 1.00 33.43 102 A 1 
ATOM 797  C CB  . ARG A 1 102 ? 66.678  5.040    -15.897 1.00 37.02 102 A 1 
ATOM 798  C CG  . ARG A 1 102 ? 67.012  6.476    -16.307 1.00 35.20 102 A 1 
ATOM 799  C CD  . ARG A 1 102 ? 67.372  7.285    -15.056 1.00 32.84 102 A 1 
ATOM 800  N NE  . ARG A 1 102 ? 67.452  8.746    -15.318 1.00 30.73 102 A 1 
ATOM 801  C CZ  . ARG A 1 102 ? 67.690  9.694    -14.417 1.00 28.37 102 A 1 
ATOM 802  N NH1 . ARG A 1 102 ? 67.940  9.411    -13.174 1.00 26.63 102 A 1 
ATOM 803  N NH2 . ARG A 1 102 ? 67.682  10.949   -14.768 1.00 27.81 102 A 1 
ATOM 804  N N   . GLY A 1 103 ? 67.361  3.364    -19.105 1.00 36.93 103 A 1 
ATOM 805  C CA  . GLY A 1 103 ? 68.393  2.734    -19.911 1.00 39.05 103 A 1 
ATOM 806  C C   . GLY A 1 103 ? 69.732  3.378    -19.570 1.00 37.33 103 A 1 
ATOM 807  O O   . GLY A 1 103 ? 69.941  4.554    -19.835 1.00 34.79 103 A 1 
ATOM 808  N N   . ARG A 1 104 ? 70.603  2.610    -18.907 1.00 38.99 104 A 1 
ATOM 809  C CA  . ARG A 1 104 ? 71.971  3.049    -18.598 1.00 40.14 104 A 1 
ATOM 810  C C   . ARG A 1 104 ? 72.720  3.243    -19.914 1.00 36.42 104 A 1 
ATOM 811  O O   . ARG A 1 104 ? 73.345  2.311    -20.411 1.00 33.42 104 A 1 
ATOM 812  C CB  . ARG A 1 104 ? 72.695  2.035    -17.683 1.00 37.73 104 A 1 
ATOM 813  C CG  . ARG A 1 104 ? 72.577  2.361    -16.188 1.00 35.84 104 A 1 
ATOM 814  C CD  . ARG A 1 104 ? 73.349  1.309    -15.369 1.00 33.30 104 A 1 
ATOM 815  N NE  . ARG A 1 104 ? 73.536  1.707    -13.954 1.00 31.21 104 A 1 
ATOM 816  C CZ  . ARG A 1 104 ? 74.049  0.952    -12.980 1.00 28.90 104 A 1 
ATOM 817  N NH1 . ARG A 1 104 ? 74.425  -0.287   -13.194 1.00 27.34 104 A 1 
ATOM 818  N NH2 . ARG A 1 104 ? 74.204  1.438    -11.781 1.00 28.86 104 A 1 
ATOM 819  N N   . GLY A 1 105 ? 72.688  4.444    -20.473 1.00 36.83 105 A 1 
ATOM 820  C CA  . GLY A 1 105 ? 73.541  4.858    -21.572 1.00 39.49 105 A 1 
ATOM 821  C C   . GLY A 1 105 ? 74.993  4.738    -21.130 1.00 37.80 105 A 1 
ATOM 822  O O   . GLY A 1 105 ? 75.475  5.537    -20.334 1.00 35.22 105 A 1 
ATOM 823  N N   . ARG A 1 106 ? 75.650  3.673    -21.587 1.00 38.09 106 A 1 
ATOM 824  C CA  . ARG A 1 106 ? 77.060  3.403    -21.289 1.00 40.20 106 A 1 
ATOM 825  C C   . ARG A 1 106 ? 77.917  4.469    -21.986 1.00 36.31 106 A 1 
ATOM 826  O O   . ARG A 1 106 ? 78.317  4.280    -23.130 1.00 33.21 106 A 1 
ATOM 827  C CB  . ARG A 1 106 ? 77.429  1.966    -21.720 1.00 37.85 106 A 1 
ATOM 828  C CG  . ARG A 1 106 ? 77.878  1.073    -20.557 1.00 35.83 106 A 1 
ATOM 829  C CD  . ARG A 1 106 ? 78.235  -0.321   -21.095 1.00 33.58 106 A 1 
ATOM 830  N NE  . ARG A 1 106 ? 78.722  -1.239   -20.033 1.00 31.70 106 A 1 
ATOM 831  C CZ  . ARG A 1 106 ? 79.069  -2.518   -20.197 1.00 29.26 106 A 1 
ATOM 832  N NH1 . ARG A 1 106 ? 78.994  -3.100   -21.364 1.00 27.78 106 A 1 
ATOM 833  N NH2 . ARG A 1 106 ? 79.486  -3.218   -19.183 1.00 29.65 106 A 1 
ATOM 834  N N   . GLY A 1 107 ? 78.190  5.591    -21.318 1.00 37.52 107 A 1 
ATOM 835  C CA  . GLY A 1 107 ? 79.022  6.670    -21.835 1.00 40.36 107 A 1 
ATOM 836  C C   . GLY A 1 107 ? 80.438  6.174    -22.153 1.00 38.42 107 A 1 
ATOM 837  O O   . GLY A 1 107 ? 81.056  5.487    -21.342 1.00 35.85 107 A 1 
ATOM 838  N N   . ARG A 1 108 ? 80.935  6.527    -23.339 1.00 36.26 108 A 1 
ATOM 839  C CA  . ARG A 1 108 ? 82.280  6.206    -23.845 1.00 39.00 108 A 1 
ATOM 840  C C   . ARG A 1 108 ? 83.366  7.003    -23.107 1.00 35.33 108 A 1 
ATOM 841  O O   . ARG A 1 108 ? 84.023  7.841    -23.708 1.00 32.35 108 A 1 
ATOM 842  C CB  . ARG A 1 108 ? 82.349  6.495    -25.369 1.00 37.01 108 A 1 
ATOM 843  C CG  . ARG A 1 108 ? 81.904  5.348    -26.279 1.00 35.13 108 A 1 
ATOM 844  C CD  . ARG A 1 108 ? 82.034  5.821    -27.738 1.00 32.76 108 A 1 
ATOM 845  N NE  . ARG A 1 108 ? 81.913  4.716    -28.717 1.00 31.08 108 A 1 
ATOM 846  C CZ  . ARG A 1 108 ? 81.852  4.843    -30.047 1.00 28.79 108 A 1 
ATOM 847  N NH1 . ARG A 1 108 ? 81.854  6.015    -30.621 1.00 27.33 108 A 1 
ATOM 848  N NH2 . ARG A 1 108 ? 81.782  3.779    -30.811 1.00 29.46 108 A 1 
ATOM 849  N N   . GLY A 1 109 ? 83.618  6.763    -21.826 1.00 37.34 109 A 1 
ATOM 850  C CA  . GLY A 1 109 ? 84.717  7.376    -21.083 1.00 40.46 109 A 1 
ATOM 851  C C   . GLY A 1 109 ? 86.073  6.945    -21.645 1.00 38.74 109 A 1 
ATOM 852  O O   . GLY A 1 109 ? 86.607  5.914    -21.254 1.00 36.09 109 A 1 
ATOM 853  N N   . ARG A 1 110 ? 86.606  7.709    -22.582 1.00 37.06 110 A 1 
ATOM 854  C CA  . ARG A 1 110 ? 87.876  7.446    -23.280 1.00 40.44 110 A 1 
ATOM 855  C C   . ARG A 1 110 ? 89.081  7.903    -22.431 1.00 36.34 110 A 1 
ATOM 856  O O   . ARG A 1 110 ? 89.892  8.692    -22.896 1.00 33.30 110 A 1 
ATOM 857  C CB  . ARG A 1 110 ? 87.814  8.092    -24.678 1.00 38.48 110 A 1 
ATOM 858  C CG  . ARG A 1 110 ? 88.563  7.334    -25.774 1.00 36.33 110 A 1 
ATOM 859  C CD  . ARG A 1 110 ? 88.479  8.110    -27.092 1.00 33.85 110 A 1 
ATOM 860  N NE  . ARG A 1 110 ? 88.869  7.300    -28.265 1.00 32.05 110 A 1 
ATOM 861  C CZ  . ARG A 1 110 ? 88.966  7.721    -29.526 1.00 29.78 110 A 1 
ATOM 862  N NH1 . ARG A 1 110 ? 88.769  8.976    -29.839 1.00 28.30 110 A 1 
ATOM 863  N NH2 . ARG A 1 110 ? 89.268  6.889    -30.489 1.00 30.67 110 A 1 
ATOM 864  N N   . GLY A 1 111 ? 89.199  7.478    -21.183 1.00 37.03 111 A 1 
ATOM 865  C CA  . GLY A 1 111 ? 90.271  7.875    -20.262 1.00 40.67 111 A 1 
ATOM 866  C C   . GLY A 1 111 ? 91.642  7.441    -20.784 1.00 38.83 111 A 1 
ATOM 867  O O   . GLY A 1 111 ? 91.955  6.255    -20.755 1.00 36.36 111 A 1 
ATOM 868  N N   . ARG A 1 112 ? 92.449  8.391    -21.280 1.00 36.47 112 A 1 
ATOM 869  C CA  . ARG A 1 112 ? 93.839  8.150    -21.700 1.00 40.53 112 A 1 
ATOM 870  C C   . ARG A 1 112 ? 94.694  7.763    -20.492 1.00 36.33 112 A 1 
ATOM 871  O O   . ARG A 1 112 ? 94.690  8.443    -19.476 1.00 33.69 112 A 1 
ATOM 872  C CB  . ARG A 1 112 ? 94.432  9.391    -22.390 1.00 39.06 112 A 1 
ATOM 873  C CG  . ARG A 1 112 ? 94.257  9.369    -23.915 1.00 37.09 112 A 1 
ATOM 874  C CD  . ARG A 1 112 ? 94.880  10.634   -24.524 1.00 34.81 112 A 1 
ATOM 875  N NE  . ARG A 1 112 ? 94.997  10.557   -26.002 1.00 33.28 112 A 1 
ATOM 876  C CZ  . ARG A 1 112 ? 95.367  11.550   -26.815 1.00 31.03 112 A 1 
ATOM 877  N NH1 . ARG A 1 112 ? 95.613  12.749   -26.350 1.00 29.43 112 A 1 
ATOM 878  N NH2 . ARG A 1 112 ? 95.499  11.340   -28.091 1.00 32.67 112 A 1 
ATOM 879  N N   . GLY A 1 113 ? 95.500  6.662    -20.623 1.00 36.74 113 A 1 
ATOM 880  C CA  . GLY A 1 113 ? 96.312  6.074    -19.561 1.00 42.06 113 A 1 
ATOM 881  C C   . GLY A 1 113 ? 97.564  6.878    -19.219 1.00 40.43 113 A 1 
ATOM 882  O O   . GLY A 1 113 ? 98.148  7.568    -20.055 1.00 38.58 113 A 1 
ATOM 883  N N   . ARG A 1 114 ? 97.991  6.754    -17.969 1.00 34.18 114 A 1 
ATOM 884  C CA  . ARG A 1 114 ? 99.006  7.558    -17.263 1.00 39.63 114 A 1 
ATOM 885  C C   . ARG A 1 114 ? 100.424 6.941    -17.302 1.00 35.22 114 A 1 
ATOM 886  O O   . ARG A 1 114 ? 101.164 7.109    -16.344 1.00 32.23 114 A 1 
ATOM 887  C CB  . ARG A 1 114 ? 98.495  7.766    -15.813 1.00 37.51 114 A 1 
ATOM 888  C CG  . ARG A 1 114 ? 99.036  9.011    -15.108 1.00 35.95 114 A 1 
ATOM 889  C CD  . ARG A 1 114 ? 98.555  9.019    -13.648 1.00 33.52 114 A 1 
ATOM 890  N NE  . ARG A 1 114 ? 98.890  10.282   -12.963 1.00 32.17 114 A 1 
ATOM 891  C CZ  . ARG A 1 114 ? 98.663  10.563   -11.674 1.00 29.59 114 A 1 
ATOM 892  N NH1 . ARG A 1 114 ? 98.126  9.689    -10.857 1.00 27.45 114 A 1 
ATOM 893  N NH2 . ARG A 1 114 ? 98.981  11.736   -11.188 1.00 30.75 114 A 1 
ATOM 894  N N   . GLY A 1 115 ? 100.792 6.146    -18.287 1.00 34.72 115 A 1 
ATOM 895  C CA  . GLY A 1 115 ? 101.990 5.274    -18.237 1.00 41.05 115 A 1 
ATOM 896  C C   . GLY A 1 115 ? 103.345 5.984    -18.301 1.00 39.54 115 A 1 
ATOM 897  O O   . GLY A 1 115 ? 104.135 5.652    -19.169 1.00 36.21 115 A 1 
ATOM 898  N N   . GLY A 1 116 ? 103.602 6.947    -17.405 1.00 36.32 116 A 1 
ATOM 899  C CA  . GLY A 1 116 ? 104.939 7.546    -17.271 1.00 42.73 116 A 1 
ATOM 900  C C   . GLY A 1 116 ? 105.947 6.544    -16.699 1.00 40.09 116 A 1 
ATOM 901  O O   . GLY A 1 116 ? 105.638 5.895    -15.702 1.00 37.18 116 A 1 
ATOM 902  N N   . PRO A 1 117 ? 107.202 6.354    -17.291 1.00 30.77 117 A 1 
ATOM 903  C CA  . PRO A 1 117 ? 108.178 5.363    -16.886 1.00 38.07 117 A 1 
ATOM 904  C C   . PRO A 1 117 ? 108.837 5.756    -15.551 1.00 38.35 117 A 1 
ATOM 905  O O   . PRO A 1 117 ? 109.109 6.928    -15.285 1.00 36.61 117 A 1 
ATOM 906  C CB  . PRO A 1 117 ? 109.195 5.283    -18.034 1.00 34.09 117 A 1 
ATOM 907  C CG  . PRO A 1 117 ? 109.159 6.692    -18.620 1.00 34.54 117 A 1 
ATOM 908  C CD  . PRO A 1 117 ? 107.702 7.143    -18.404 1.00 40.88 117 A 1 
ATOM 909  N N   . ARG A 1 118 ? 109.090 4.755    -14.699 1.00 32.80 118 A 1 
ATOM 910  C CA  . ARG A 1 118 ? 110.027 4.893    -13.579 1.00 38.81 118 A 1 
ATOM 911  C C   . ARG A 1 118 ? 111.437 5.160    -14.156 1.00 34.50 118 A 1 
ATOM 912  O O   . ARG A 1 118 ? 111.939 4.346    -14.927 1.00 32.76 118 A 1 
ATOM 913  C CB  . ARG A 1 118 ? 110.077 3.615    -12.724 1.00 36.85 118 A 1 
ATOM 914  C CG  . ARG A 1 118 ? 108.932 3.478    -11.706 1.00 34.35 118 A 1 
ATOM 915  C CD  . ARG A 1 118 ? 109.112 2.175    -10.900 1.00 32.60 118 A 1 
ATOM 916  N NE  . ARG A 1 118 ? 108.188 2.089    -9.765  1.00 31.17 118 A 1 
ATOM 917  C CZ  . ARG A 1 118 ? 108.086 1.070    -8.910  1.00 29.59 118 A 1 
ATOM 918  N NH1 . ARG A 1 118 ? 108.794 -0.017   -9.052  1.00 28.23 118 A 1 
ATOM 919  N NH2 . ARG A 1 118 ? 107.265 1.122    -7.904  1.00 31.95 118 A 1 
ATOM 920  N N   . ARG A 1 119 ? 112.144 6.246    -13.728 1.00 20.05 119 A 1 
ATOM 921  C CA  . ARG A 1 119 ? 113.494 6.131    -13.167 1.00 23.67 119 A 1 
ATOM 922  C C   . ARG A 1 119 ? 113.351 5.902    -11.684 1.00 21.04 119 A 1 
ATOM 923  O O   . ARG A 1 119 ? 112.365 6.435    -11.112 1.00 18.61 119 A 1 
ATOM 924  C CB  . ARG A 1 119 ? 114.381 7.348    -13.461 1.00 23.16 119 A 1 
ATOM 925  C CG  . ARG A 1 119 ? 115.481 6.991    -14.462 1.00 22.08 119 A 1 
ATOM 926  C CD  . ARG A 1 119 ? 116.505 8.120    -14.516 1.00 21.28 119 A 1 
ATOM 927  N NE  . ARG A 1 119 ? 117.604 7.832    -15.461 1.00 20.92 119 A 1 
ATOM 928  C CZ  . ARG A 1 119 ? 118.706 8.549    -15.606 1.00 20.97 119 A 1 
ATOM 929  N NH1 . ARG A 1 119 ? 118.930 9.604    -14.892 1.00 23.31 119 A 1 
ATOM 930  N NH2 . ARG A 1 119 ? 119.616 8.191    -16.480 1.00 26.81 119 A 1 
ATOM 931  O OXT . ARG A 1 119 ? 114.299 5.227    -11.156 1.00 43.14 119 A 1 
ATOM 932  N N   . MET B 2 1   ? 23.053  14.017   -22.611 1.00 41.71 1   B 1 
ATOM 933  C CA  . MET B 2 1   ? 21.645  13.583   -22.680 1.00 44.44 1   B 1 
ATOM 934  C C   . MET B 2 1   ? 21.125  13.605   -21.263 1.00 44.80 1   B 1 
ATOM 935  O O   . MET B 2 1   ? 21.878  13.212   -20.376 1.00 42.38 1   B 1 
ATOM 936  C CB  . MET B 2 1   ? 21.507  12.174   -23.274 1.00 42.34 1   B 1 
ATOM 937  C CG  . MET B 2 1   ? 21.630  12.184   -24.804 1.00 40.58 1   B 1 
ATOM 938  S SD  . MET B 2 1   ? 21.690  10.519   -25.515 1.00 38.98 1   B 1 
ATOM 939  C CE  . MET B 2 1   ? 21.574  10.902   -27.267 1.00 32.54 1   B 1 
ATOM 940  N N   . SER B 2 2   ? 19.921  14.114   -21.052 1.00 56.42 2   B 1 
ATOM 941  C CA  . SER B 2 2   ? 19.287  14.039   -19.732 1.00 61.73 2   B 1 
ATOM 942  C C   . SER B 2 2   ? 19.061  12.568   -19.400 1.00 65.33 2   B 1 
ATOM 943  O O   . SER B 2 2   ? 18.617  11.795   -20.257 1.00 61.66 2   B 1 
ATOM 944  C CB  . SER B 2 2   ? 17.970  14.813   -19.730 1.00 56.65 2   B 1 
ATOM 945  O OG  . SER B 2 2   ? 17.248  14.519   -18.554 1.00 51.32 2   B 1 
ATOM 946  N N   . LEU B 2 3   ? 19.383  12.163   -18.178 1.00 69.09 3   B 1 
ATOM 947  C CA  . LEU B 2 3   ? 19.138  10.808   -17.695 1.00 69.81 3   B 1 
ATOM 948  C C   . LEU B 2 3   ? 17.632  10.526   -17.559 1.00 71.66 3   B 1 
ATOM 949  O O   . LEU B 2 3   ? 17.249  9.370    -17.496 1.00 67.56 3   B 1 
ATOM 950  C CB  . LEU B 2 3   ? 19.883  10.593   -16.365 1.00 65.30 3   B 1 
ATOM 951  C CG  . LEU B 2 3   ? 21.417  10.562   -16.494 1.00 63.06 3   B 1 
ATOM 952  C CD1 . LEU B 2 3   ? 22.054  10.579   -15.101 1.00 60.57 3   B 1 
ATOM 953  C CD2 . LEU B 2 3   ? 21.915  9.310    -17.220 1.00 62.97 3   B 1 
ATOM 954  N N   . LEU B 2 4   ? 16.805  11.568   -17.601 1.00 71.31 4   B 1 
ATOM 955  C CA  . LEU B 2 4   ? 15.343  11.437   -17.532 1.00 69.88 4   B 1 
ATOM 956  C C   . LEU B 2 4   ? 14.742  10.593   -18.671 1.00 71.56 4   B 1 
ATOM 957  O O   . LEU B 2 4   ? 13.700  9.989    -18.485 1.00 67.19 4   B 1 
ATOM 958  C CB  . LEU B 2 4   ? 14.704  12.841   -17.538 1.00 65.72 4   B 1 
ATOM 959  C CG  . LEU B 2 4   ? 15.060  13.708   -16.312 1.00 62.78 4   B 1 
ATOM 960  C CD1 . LEU B 2 4   ? 14.509  15.120   -16.508 1.00 59.56 4   B 1 
ATOM 961  C CD2 . LEU B 2 4   ? 14.484  13.135   -15.021 1.00 61.81 4   B 1 
ATOM 962  N N   . ASN B 2 5   ? 15.422  10.522   -19.821 1.00 68.46 5   B 1 
ATOM 963  C CA  . ASN B 2 5   ? 14.941  9.789    -20.993 1.00 68.71 5   B 1 
ATOM 964  C C   . ASN B 2 5   ? 15.479  8.350    -21.083 1.00 69.93 5   B 1 
ATOM 965  O O   . ASN B 2 5   ? 15.203  7.661    -22.061 1.00 64.79 5   B 1 
ATOM 966  C CB  . ASN B 2 5   ? 15.302  10.570   -22.267 1.00 62.26 5   B 1 
ATOM 967  C CG  . ASN B 2 5   ? 14.616  11.921   -22.368 1.00 57.84 5   B 1 
ATOM 968  O OD1 . ASN B 2 5   ? 13.750  12.305   -21.611 1.00 51.96 5   B 1 
ATOM 969  N ND2 . ASN B 2 5   ? 15.000  12.708   -23.344 1.00 53.28 5   B 1 
ATOM 970  N N   . LYS B 2 6   ? 16.297  7.909    -20.126 1.00 69.65 6   B 1 
ATOM 971  C CA  . LYS B 2 6   ? 16.824  6.536    -20.089 1.00 71.96 6   B 1 
ATOM 972  C C   . LYS B 2 6   ? 15.946  5.700    -19.149 1.00 72.58 6   B 1 
ATOM 973  O O   . LYS B 2 6   ? 15.673  6.179    -18.052 1.00 68.76 6   B 1 
ATOM 974  C CB  . LYS B 2 6   ? 18.299  6.566    -19.675 1.00 66.65 6   B 1 
ATOM 975  C CG  . LYS B 2 6   ? 18.952  5.180    -19.821 1.00 62.82 6   B 1 
ATOM 976  C CD  . LYS B 2 6   ? 20.421  5.201    -19.374 1.00 62.86 6   B 1 
ATOM 977  C CE  . LYS B 2 6   ? 20.969  3.769    -19.457 1.00 56.85 6   B 1 
ATOM 978  N NZ  . LYS B 2 6   ? 22.297  3.638    -18.824 1.00 50.58 6   B 1 
ATOM 979  N N   . PRO B 2 7   ? 15.573  4.451    -19.543 1.00 66.51 7   B 1 
ATOM 980  C CA  . PRO B 2 7   ? 14.866  3.548    -18.644 1.00 67.02 7   B 1 
ATOM 981  C C   . PRO B 2 7   ? 15.647  3.317    -17.344 1.00 69.45 7   B 1 
ATOM 982  O O   . PRO B 2 7   ? 16.868  3.152    -17.374 1.00 66.74 7   B 1 
ATOM 983  C CB  . PRO B 2 7   ? 14.662  2.248    -19.425 1.00 62.51 7   B 1 
ATOM 984  C CG  . PRO B 2 7   ? 14.721  2.686    -20.887 1.00 61.01 7   B 1 
ATOM 985  C CD  . PRO B 2 7   ? 15.715  3.839    -20.851 1.00 64.78 7   B 1 
ATOM 986  N N   . LYS B 2 8   ? 14.969  3.309    -16.201 1.00 67.11 8   B 1 
ATOM 987  C CA  . LYS B 2 8   ? 15.616  3.087    -14.890 1.00 67.13 8   B 1 
ATOM 988  C C   . LYS B 2 8   ? 16.244  1.699    -14.802 1.00 69.38 8   B 1 
ATOM 989  O O   . LYS B 2 8   ? 17.332  1.570    -14.247 1.00 66.93 8   B 1 
ATOM 990  C CB  . LYS B 2 8   ? 14.615  3.267    -13.731 1.00 62.52 8   B 1 
ATOM 991  C CG  . LYS B 2 8   ? 14.217  4.728    -13.477 1.00 59.22 8   B 1 
ATOM 992  C CD  . LYS B 2 8   ? 13.233  4.801    -12.318 1.00 56.67 8   B 1 
ATOM 993  C CE  . LYS B 2 8   ? 12.770  6.232    -12.071 1.00 51.30 8   B 1 
ATOM 994  N NZ  . LYS B 2 8   ? 11.703  6.291    -11.049 1.00 47.73 8   B 1 
ATOM 995  N N   . SER B 2 9   ? 15.613  0.703    -15.418 1.00 68.06 9   B 1 
ATOM 996  C CA  . SER B 2 9   ? 16.101  -0.673   -15.538 1.00 68.88 9   B 1 
ATOM 997  C C   . SER B 2 9   ? 17.491  -0.784   -16.182 1.00 72.08 9   B 1 
ATOM 998  O O   . SER B 2 9   ? 18.287  -1.658   -15.845 1.00 68.40 9   B 1 
ATOM 999  C CB  . SER B 2 9   ? 15.080  -1.471   -16.367 1.00 64.65 9   B 1 
ATOM 1000 O OG  . SER B 2 9   ? 14.862  -0.824   -17.610 1.00 59.90 9   B 1 
ATOM 1001 N N   . GLU B 2 10  ? 17.841  0.159    -17.055 1.00 73.09 10  B 1 
ATOM 1002 C CA  . GLU B 2 10  ? 19.148  0.201    -17.731 1.00 75.84 10  B 1 
ATOM 1003 C C   . GLU B 2 10  ? 20.184  1.088    -17.030 1.00 77.89 10  B 1 
ATOM 1004 O O   . GLU B 2 10  ? 21.304  1.292    -17.538 1.00 73.73 10  B 1 
ATOM 1005 C CB  . GLU B 2 10  ? 18.970  0.667    -19.179 1.00 70.40 10  B 1 
ATOM 1006 C CG  . GLU B 2 10  ? 18.100  -0.246   -20.046 1.00 63.86 10  B 1 
ATOM 1007 C CD  . GLU B 2 10  ? 18.158  0.166    -21.525 1.00 58.11 10  B 1 
ATOM 1008 O OE1 . GLU B 2 10  ? 17.540  -0.530   -22.346 1.00 51.91 10  B 1 
ATOM 1009 O OE2 . GLU B 2 10  ? 18.883  1.153    -21.841 1.00 55.02 10  B 1 
ATOM 1010 N N   . MET B 2 11  ? 19.838  1.675    -15.879 1.00 74.65 11  B 1 
ATOM 1011 C CA  . MET B 2 11  ? 20.710  2.605    -15.178 1.00 76.45 11  B 1 
ATOM 1012 C C   . MET B 2 11  ? 21.620  1.901    -14.174 1.00 77.81 11  B 1 
ATOM 1013 O O   . MET B 2 11  ? 21.234  1.011    -13.416 1.00 75.76 11  B 1 
ATOM 1014 C CB  . MET B 2 11  ? 19.922  3.734    -14.514 1.00 72.77 11  B 1 
ATOM 1015 C CG  . MET B 2 11  ? 19.315  4.662    -15.558 1.00 71.23 11  B 1 
ATOM 1016 S SD  . MET B 2 11  ? 18.688  6.211    -14.860 1.00 69.12 11  B 1 
ATOM 1017 C CE  . MET B 2 11  ? 18.125  6.961    -16.376 1.00 59.44 11  B 1 
ATOM 1018 N N   . THR B 2 12  ? 22.867  2.371    -14.121 1.00 81.33 12  B 1 
ATOM 1019 C CA  . THR B 2 12  ? 23.756  2.036    -13.011 1.00 81.00 12  B 1 
ATOM 1020 C C   . THR B 2 12  ? 23.297  2.743    -11.721 1.00 82.86 12  B 1 
ATOM 1021 O O   . THR B 2 12  ? 22.663  3.799    -11.803 1.00 80.97 12  B 1 
ATOM 1022 C CB  . THR B 2 12  ? 25.213  2.410    -13.319 1.00 77.55 12  B 1 
ATOM 1023 O OG1 . THR B 2 12  ? 25.354  3.787    -13.510 1.00 71.28 12  B 1 
ATOM 1024 C CG2 . THR B 2 12  ? 25.754  1.694    -14.556 1.00 70.19 12  B 1 
ATOM 1025 N N   . PRO B 2 13  ? 23.692  2.269    -10.530 1.00 82.23 13  B 1 
ATOM 1026 C CA  . PRO B 2 13  ? 23.370  2.961    -9.275  1.00 81.94 13  B 1 
ATOM 1027 C C   . PRO B 2 13  ? 23.802  4.436    -9.237  1.00 83.73 13  B 1 
ATOM 1028 O O   . PRO B 2 13  ? 23.136  5.274    -8.637  1.00 81.56 13  B 1 
ATOM 1029 C CB  . PRO B 2 13  ? 24.069  2.145    -8.183  1.00 79.16 13  B 1 
ATOM 1030 C CG  . PRO B 2 13  ? 24.129  0.740    -8.777  1.00 76.45 13  B 1 
ATOM 1031 C CD  . PRO B 2 13  ? 24.333  0.998    -10.277 1.00 79.47 13  B 1 
ATOM 1032 N N   . GLU B 2 14  ? 24.929  4.773    -9.891  1.00 83.96 14  B 1 
ATOM 1033 C CA  . GLU B 2 14  ? 25.403  6.160    -10.015 1.00 84.45 14  B 1 
ATOM 1034 C C   . GLU B 2 14  ? 24.533  7.001    -10.956 1.00 85.77 14  B 1 
ATOM 1035 O O   . GLU B 2 14  ? 24.391  8.207    -10.754 1.00 83.65 14  B 1 
ATOM 1036 C CB  . GLU B 2 14  ? 26.857  6.182    -10.532 1.00 82.58 14  B 1 
ATOM 1037 C CG  . GLU B 2 14  ? 27.906  5.633    -9.542  1.00 73.36 14  B 1 
ATOM 1038 C CD  . GLU B 2 14  ? 29.346  5.624    -10.096 1.00 63.76 14  B 1 
ATOM 1039 O OE1 . GLU B 2 14  ? 30.272  5.227    -9.341  1.00 57.44 14  B 1 
ATOM 1040 O OE2 . GLU B 2 14  ? 29.583  5.965    -11.277 1.00 59.14 14  B 1 
ATOM 1041 N N   . GLU B 2 15  ? 23.971  6.391    -12.010 1.00 85.70 15  B 1 
ATOM 1042 C CA  . GLU B 2 15  ? 23.059  7.058    -12.940 1.00 85.85 15  B 1 
ATOM 1043 C C   . GLU B 2 15  ? 21.677  7.252    -12.313 1.00 86.30 15  B 1 
ATOM 1044 O O   . GLU B 2 15  ? 21.118  8.333    -12.448 1.00 84.77 15  B 1 
ATOM 1045 C CB  . GLU B 2 15  ? 22.937  6.267    -14.247 1.00 84.07 15  B 1 
ATOM 1046 C CG  . GLU B 2 15  ? 24.184  6.395    -15.135 1.00 79.78 15  B 1 
ATOM 1047 C CD  . GLU B 2 15  ? 24.140  5.418    -16.318 1.00 78.41 15  B 1 
ATOM 1048 O OE1 . GLU B 2 15  ? 24.563  5.799    -17.435 1.00 72.49 15  B 1 
ATOM 1049 O OE2 . GLU B 2 15  ? 23.706  4.258    -16.127 1.00 75.68 15  B 1 
ATOM 1050 N N   . LEU B 2 16  ? 21.189  6.261    -11.567 1.00 83.43 16  B 1 
ATOM 1051 C CA  . LEU B 2 16  ? 19.948  6.358    -10.805 1.00 82.74 16  B 1 
ATOM 1052 C C   . LEU B 2 16  ? 20.006  7.512    -9.810  1.00 84.31 16  B 1 
ATOM 1053 O O   . LEU B 2 16  ? 19.109  8.347    -9.781  1.00 83.38 16  B 1 
ATOM 1054 C CB  . LEU B 2 16  ? 19.672  5.029    -10.075 1.00 81.19 16  B 1 
ATOM 1055 C CG  . LEU B 2 16  ? 19.207  3.881    -10.993 1.00 75.57 16  B 1 
ATOM 1056 C CD1 . LEU B 2 16  ? 19.219  2.562    -10.224 1.00 70.02 16  B 1 
ATOM 1057 C CD2 . LEU B 2 16  ? 17.797  4.126    -11.523 1.00 72.45 16  B 1 
ATOM 1058 N N   . GLN B 2 17  ? 21.100  7.631    -9.057  1.00 85.46 17  B 1 
ATOM 1059 C CA  . GLN B 2 17  ? 21.273  8.737    -8.119  1.00 85.26 17  B 1 
ATOM 1060 C C   . GLN B 2 17  ? 21.310  10.097   -8.828  1.00 86.95 17  B 1 
ATOM 1061 O O   . GLN B 2 17  ? 20.689  11.062   -8.363  1.00 85.80 17  B 1 
ATOM 1062 C CB  . GLN B 2 17  ? 22.543  8.516    -7.295  1.00 82.00 17  B 1 
ATOM 1063 C CG  . GLN B 2 17  ? 22.669  9.609    -6.221  1.00 73.00 17  B 1 
ATOM 1064 C CD  . GLN B 2 17  ? 23.872  9.446    -5.300  1.00 66.99 17  B 1 
ATOM 1065 O OE1 . GLN B 2 17  ? 24.673  8.523    -5.386  1.00 61.02 17  B 1 
ATOM 1066 N NE2 . GLN B 2 17  ? 24.038  10.364   -4.383  1.00 57.14 17  B 1 
ATOM 1067 N N   . LYS B 2 18  ? 21.996  10.198   -9.962  1.00 86.40 18  B 1 
ATOM 1068 C CA  . LYS B 2 18  ? 22.024  11.441   -10.745 1.00 87.27 18  B 1 
ATOM 1069 C C   . LYS B 2 18  ? 20.660  11.780   -11.334 1.00 88.87 18  B 1 
ATOM 1070 O O   . LYS B 2 18  ? 20.318  12.959   -11.399 1.00 87.40 18  B 1 
ATOM 1071 C CB  . LYS B 2 18  ? 23.032  11.344   -11.876 1.00 85.11 18  B 1 
ATOM 1072 C CG  . LYS B 2 18  ? 24.459  11.485   -11.357 1.00 75.36 18  B 1 
ATOM 1073 C CD  . LYS B 2 18  ? 25.408  11.296   -12.544 1.00 68.97 18  B 1 
ATOM 1074 C CE  . LYS B 2 18  ? 26.841  11.381   -12.060 1.00 60.19 18  B 1 
ATOM 1075 N NZ  . LYS B 2 18  ? 27.763  11.094   -13.175 1.00 51.96 18  B 1 
ATOM 1076 N N   . ARG B 2 19  ? 19.909  10.776   -11.779 1.00 86.40 19  B 1 
ATOM 1077 C CA  . ARG B 2 19  ? 18.542  10.967   -12.255 1.00 87.15 19  B 1 
ATOM 1078 C C   . ARG B 2 19  ? 17.653  11.477   -11.122 1.00 89.15 19  B 1 
ATOM 1079 O O   . ARG B 2 19  ? 16.947  12.450   -11.335 1.00 87.37 19  B 1 
ATOM 1080 C CB  . ARG B 2 19  ? 18.004  9.673    -12.861 1.00 83.65 19  B 1 
ATOM 1081 C CG  . ARG B 2 19  ? 16.558  9.854    -13.345 1.00 79.44 19  B 1 
ATOM 1082 C CD  . ARG B 2 19  ? 16.045  8.583    -14.014 1.00 74.88 19  B 1 
ATOM 1083 N NE  . ARG B 2 19  ? 14.605  8.676    -14.339 1.00 69.95 19  B 1 
ATOM 1084 C CZ  . ARG B 2 19  ? 13.954  7.883    -15.162 1.00 64.61 19  B 1 
ATOM 1085 N NH1 . ARG B 2 19  ? 14.545  6.962    -15.871 1.00 58.21 19  B 1 
ATOM 1086 N NH2 . ARG B 2 19  ? 12.672  7.986    -15.287 1.00 57.58 19  B 1 
ATOM 1087 N N   . GLU B 2 20  ? 17.735  10.880   -9.934  1.00 87.07 20  B 1 
ATOM 1088 C CA  . GLU B 2 20  ? 16.997  11.342   -8.756  1.00 88.17 20  B 1 
ATOM 1089 C C   . GLU B 2 20  ? 17.345  12.805   -8.426  1.00 90.16 20  B 1 
ATOM 1090 O O   . GLU B 2 20  ? 16.457  13.627   -8.212  1.00 90.12 20  B 1 
ATOM 1091 C CB  . GLU B 2 20  ? 17.294  10.407   -7.571  1.00 86.06 20  B 1 
ATOM 1092 C CG  . GLU B 2 20  ? 16.415  10.722   -6.347  1.00 81.50 20  B 1 
ATOM 1093 C CD  . GLU B 2 20  ? 16.727  9.851    -5.121  1.00 80.07 20  B 1 
ATOM 1094 O OE1 . GLU B 2 20  ? 15.769  9.402    -4.449  1.00 73.64 20  B 1 
ATOM 1095 O OE2 . GLU B 2 20  ? 17.916  9.680    -4.785  1.00 75.51 20  B 1 
ATOM 1096 N N   . GLU B 2 21  ? 18.632  13.177   -8.453  1.00 89.21 21  B 1 
ATOM 1097 C CA  . GLU B 2 21  ? 19.054  14.567   -8.258  1.00 90.08 21  B 1 
ATOM 1098 C C   . GLU B 2 21  ? 18.503  15.505   -9.337  1.00 92.13 21  B 1 
ATOM 1099 O O   . GLU B 2 21  ? 18.138  16.644   -9.040  1.00 91.30 21  B 1 
ATOM 1100 C CB  . GLU B 2 21  ? 20.583  14.663   -8.253  1.00 87.67 21  B 1 
ATOM 1101 C CG  . GLU B 2 21  ? 21.256  14.153   -6.971  1.00 76.97 21  B 1 
ATOM 1102 C CD  . GLU B 2 21  ? 22.793  14.190   -7.039  1.00 70.23 21  B 1 
ATOM 1103 O OE1 . GLU B 2 21  ? 23.450  13.576   -6.154  1.00 64.57 21  B 1 
ATOM 1104 O OE2 . GLU B 2 21  ? 23.353  14.833   -7.965  1.00 65.34 21  B 1 
ATOM 1105 N N   . GLU B 2 22  ? 18.461  15.063   -10.599 1.00 90.81 22  B 1 
ATOM 1106 C CA  . GLU B 2 22  ? 17.890  15.842   -11.698 1.00 91.99 22  B 1 
ATOM 1107 C C   . GLU B 2 22  ? 16.378  16.024   -11.509 1.00 93.34 22  B 1 
ATOM 1108 O O   . GLU B 2 22  ? 15.894  17.156   -11.542 1.00 91.99 22  B 1 
ATOM 1109 C CB  . GLU B 2 22  ? 18.265  15.207   -13.054 1.00 90.39 22  B 1 
ATOM 1110 C CG  . GLU B 2 22  ? 17.916  16.108   -14.248 1.00 80.05 22  B 1 
ATOM 1111 C CD  . GLU B 2 22  ? 18.401  15.568   -15.619 1.00 71.93 22  B 1 
ATOM 1112 O OE1 . GLU B 2 22  ? 18.048  16.176   -16.659 1.00 66.03 22  B 1 
ATOM 1113 O OE2 . GLU B 2 22  ? 19.140  14.562   -15.686 1.00 67.83 22  B 1 
ATOM 1114 N N   . GLU B 2 23  ? 15.647  14.945   -11.198 1.00 91.99 23  B 1 
ATOM 1115 C CA  . GLU B 2 23  ? 14.213  14.962   -10.893 1.00 92.13 23  B 1 
ATOM 1116 C C   . GLU B 2 23  ? 13.899  15.869   -9.693  1.00 94.15 23  B 1 
ATOM 1117 O O   . GLU B 2 23  ? 12.962  16.664   -9.737  1.00 92.83 23  B 1 
ATOM 1118 C CB  . GLU B 2 23  ? 13.713  13.534   -10.603 1.00 89.29 23  B 1 
ATOM 1119 C CG  . GLU B 2 23  ? 13.599  12.653   -11.857 1.00 78.24 23  B 1 
ATOM 1120 C CD  . GLU B 2 23  ? 13.217  11.185   -11.558 1.00 73.01 23  B 1 
ATOM 1121 O OE1 . GLU B 2 23  ? 13.201  10.373   -12.516 1.00 65.61 23  B 1 
ATOM 1122 O OE2 . GLU B 2 23  ? 12.950  10.859   -10.382 1.00 68.20 23  B 1 
ATOM 1123 N N   . PHE B 2 24  ? 14.719  15.843   -8.641  1.00 94.18 24  B 1 
ATOM 1124 C CA  . PHE B 2 24  ? 14.549  16.716   -7.481  1.00 95.35 24  B 1 
ATOM 1125 C C   . PHE B 2 24  ? 14.824  18.190   -7.780  1.00 96.09 24  B 1 
ATOM 1126 O O   . PHE B 2 24  ? 14.380  19.063   -7.030  1.00 94.45 24  B 1 
ATOM 1127 C CB  . PHE B 2 24  ? 15.461  16.253   -6.337  1.00 94.26 24  B 1 
ATOM 1128 C CG  . PHE B 2 24  ? 15.077  14.963   -5.631  1.00 94.40 24  B 1 
ATOM 1129 C CD1 . PHE B 2 24  ? 13.947  14.219   -5.971  1.00 90.84 24  B 1 
ATOM 1130 C CD2 . PHE B 2 24  ? 15.887  14.520   -4.568  1.00 90.25 24  B 1 
ATOM 1131 C CE1 . PHE B 2 24  ? 13.603  13.043   -5.275  1.00 88.58 24  B 1 
ATOM 1132 C CE2 . PHE B 2 24  ? 15.564  13.360   -3.863  1.00 88.45 24  B 1 
ATOM 1133 C CZ  . PHE B 2 24  ? 14.423  12.619   -4.214  1.00 89.50 24  B 1 
ATOM 1134 N N   . ASN B 2 25  ? 15.584  18.505   -8.820  1.00 95.54 25  B 1 
ATOM 1135 C CA  . ASN B 2 25  ? 15.873  19.881   -9.205  1.00 95.92 25  B 1 
ATOM 1136 C C   . ASN B 2 25  ? 14.875  20.442   -10.226 1.00 96.37 25  B 1 
ATOM 1137 O O   . ASN B 2 25  ? 14.652  21.652   -10.227 1.00 94.42 25  B 1 
ATOM 1138 C CB  . ASN B 2 25  ? 17.314  19.975   -9.717  1.00 94.90 25  B 1 
ATOM 1139 C CG  . ASN B 2 25  ? 18.343  19.894   -8.601  1.00 92.40 25  B 1 
ATOM 1140 O OD1 . ASN B 2 25  ? 18.325  20.627   -7.625  1.00 84.49 25  B 1 
ATOM 1141 N ND2 . ASN B 2 25  ? 19.322  19.030   -8.741  1.00 83.15 25  B 1 
ATOM 1142 N N   . THR B 2 26  ? 14.309  19.593   -11.095 1.00 96.25 26  B 1 
ATOM 1143 C CA  . THR B 2 26  ? 13.483  20.015   -12.234 1.00 96.02 26  B 1 
ATOM 1144 C C   . THR B 2 26  ? 12.029  19.571   -12.147 1.00 96.41 26  B 1 
ATOM 1145 O O   . THR B 2 26  ? 11.171  20.192   -12.777 1.00 92.96 26  B 1 
ATOM 1146 C CB  . THR B 2 26  ? 14.070  19.512   -13.561 1.00 93.91 26  B 1 
ATOM 1147 O OG1 . THR B 2 26  ? 14.097  18.101   -13.595 1.00 87.12 26  B 1 
ATOM 1148 C CG2 . THR B 2 26  ? 15.503  20.004   -13.789 1.00 85.79 26  B 1 
ATOM 1149 N N   . GLY B 2 27  ? 11.748  18.514   -11.390 1.00 96.76 27  B 1 
ATOM 1150 C CA  . GLY B 2 27  ? 10.414  17.967   -11.214 1.00 96.93 27  B 1 
ATOM 1151 C C   . GLY B 2 27  ? 9.626   18.629   -10.078 1.00 97.60 27  B 1 
ATOM 1152 O O   . GLY B 2 27  ? 10.092  19.590   -9.455  1.00 96.86 27  B 1 
ATOM 1153 N N   . PRO B 2 28  ? 8.450   18.090   -9.736  1.00 98.02 28  B 1 
ATOM 1154 C CA  . PRO B 2 28  ? 7.584   18.619   -8.678  1.00 98.19 28  B 1 
ATOM 1155 C C   . PRO B 2 28  ? 8.264   18.746   -7.317  1.00 98.19 28  B 1 
ATOM 1156 O O   . PRO B 2 28  ? 8.041   19.714   -6.591  1.00 97.39 28  B 1 
ATOM 1157 C CB  . PRO B 2 28  ? 6.398   17.651   -8.620  1.00 97.62 28  B 1 
ATOM 1158 C CG  . PRO B 2 28  ? 6.335   17.064   -10.027 1.00 96.38 28  B 1 
ATOM 1159 C CD  . PRO B 2 28  ? 7.796   16.995   -10.436 1.00 97.70 28  B 1 
ATOM 1160 N N   . LEU B 2 29  ? 9.171   17.817   -6.973  1.00 98.02 29  B 1 
ATOM 1161 C CA  . LEU B 2 29  ? 9.924   17.833   -5.711  1.00 97.93 29  B 1 
ATOM 1162 C C   . LEU B 2 29  ? 10.954  18.979   -5.627  1.00 97.97 29  B 1 
ATOM 1163 O O   . LEU B 2 29  ? 11.507  19.226   -4.555  1.00 97.03 29  B 1 
ATOM 1164 C CB  . LEU B 2 29  ? 10.574  16.462   -5.470  1.00 97.55 29  B 1 
ATOM 1165 C CG  . LEU B 2 29  ? 9.582   15.286   -5.335  1.00 96.00 29  B 1 
ATOM 1166 C CD1 . LEU B 2 29  ? 10.344  14.004   -4.998  1.00 91.84 29  B 1 
ATOM 1167 C CD2 . LEU B 2 29  ? 8.562   15.506   -4.219  1.00 90.40 29  B 1 
ATOM 1168 N N   . SER B 2 30  ? 11.150  19.748   -6.695  1.00 97.85 30  B 1 
ATOM 1169 C CA  . SER B 2 30  ? 11.947  20.980   -6.665  1.00 97.65 30  B 1 
ATOM 1170 C C   . SER B 2 30  ? 11.440  22.006   -5.643  1.00 97.50 30  B 1 
ATOM 1171 O O   . SER B 2 30  ? 12.238  22.760   -5.088  1.00 96.75 30  B 1 
ATOM 1172 C CB  . SER B 2 30  ? 12.001  21.623   -8.058  1.00 97.07 30  B 1 
ATOM 1173 O OG  . SER B 2 30  ? 10.718  22.086   -8.451  1.00 94.69 30  B 1 
ATOM 1174 N N   . VAL B 2 31  ? 10.151  21.971   -5.320  1.00 97.69 31  B 1 
ATOM 1175 C CA  . VAL B 2 31  ? 9.563   22.774   -4.231  1.00 97.45 31  B 1 
ATOM 1176 C C   . VAL B 2 31  ? 10.262  22.483   -2.898  1.00 97.44 31  B 1 
ATOM 1177 O O   . VAL B 2 31  ? 10.641  23.409   -2.168  1.00 96.57 31  B 1 
ATOM 1178 C CB  . VAL B 2 31  ? 8.044   22.490   -4.127  1.00 97.11 31  B 1 
ATOM 1179 C CG1 . VAL B 2 31  ? 7.403   23.196   -2.936  1.00 95.57 31  B 1 
ATOM 1180 C CG2 . VAL B 2 31  ? 7.312   22.948   -5.388  1.00 95.63 31  B 1 
ATOM 1181 N N   . LEU B 2 32  ? 10.508  21.203   -2.596  1.00 97.80 32  B 1 
ATOM 1182 C CA  . LEU B 2 32  ? 11.209  20.769   -1.381  1.00 97.84 32  B 1 
ATOM 1183 C C   . LEU B 2 32  ? 12.711  21.050   -1.474  1.00 97.53 32  B 1 
ATOM 1184 O O   . LEU B 2 32  ? 13.291  21.601   -0.538  1.00 96.87 32  B 1 
ATOM 1185 C CB  . LEU B 2 32  ? 10.953  19.275   -1.122  1.00 97.86 32  B 1 
ATOM 1186 C CG  . LEU B 2 32  ? 9.470   18.872   -0.995  1.00 97.70 32  B 1 
ATOM 1187 C CD1 . LEU B 2 32  ? 9.374   17.375   -0.672  1.00 97.09 32  B 1 
ATOM 1188 C CD2 . LEU B 2 32  ? 8.750   19.647   0.119   1.00 96.84 32  B 1 
ATOM 1189 N N   . THR B 2 33  ? 13.320  20.788   -2.632  1.00 97.67 33  B 1 
ATOM 1190 C CA  . THR B 2 33  ? 14.733  21.085   -2.895  1.00 97.43 33  B 1 
ATOM 1191 C C   . THR B 2 33  ? 15.051  22.557   -2.634  1.00 97.26 33  B 1 
ATOM 1192 O O   . THR B 2 33  ? 16.074  22.889   -2.033  1.00 96.69 33  B 1 
ATOM 1193 C CB  . THR B 2 33  ? 15.094  20.748   -4.347  1.00 96.90 33  B 1 
ATOM 1194 O OG1 . THR B 2 33  ? 14.891  19.382   -4.581  1.00 92.52 33  B 1 
ATOM 1195 C CG2 . THR B 2 33  ? 16.559  21.012   -4.669  1.00 91.73 33  B 1 
ATOM 1196 N N   . GLN B 2 34  ? 14.168  23.452   -3.045  1.00 96.30 34  B 1 
ATOM 1197 C CA  . GLN B 2 34  ? 14.364  24.877   -2.843  1.00 95.79 34  B 1 
ATOM 1198 C C   . GLN B 2 34  ? 14.249  25.276   -1.372  1.00 96.01 34  B 1 
ATOM 1199 O O   . GLN B 2 34  ? 15.041  26.093   -0.900  1.00 94.79 34  B 1 
ATOM 1200 C CB  . GLN B 2 34  ? 13.394  25.648   -3.737  1.00 94.69 34  B 1 
ATOM 1201 C CG  . GLN B 2 34  ? 13.684  27.150   -3.637  1.00 87.80 34  B 1 
ATOM 1202 C CD  . GLN B 2 34  ? 13.181  27.922   -4.841  1.00 81.26 34  B 1 
ATOM 1203 O OE1 . GLN B 2 34  ? 12.712  27.380   -5.816  1.00 72.45 34  B 1 
ATOM 1204 N NE2 . GLN B 2 34  ? 13.290  29.232   -4.831  1.00 68.78 34  B 1 
ATOM 1205 N N   . SER B 2 35  ? 13.320  24.674   -0.624  1.00 95.40 35  B 1 
ATOM 1206 C CA  . SER B 2 35  ? 13.231  24.895   0.818   1.00 95.39 35  B 1 
ATOM 1207 C C   . SER B 2 35  ? 14.512  24.476   1.541   1.00 95.79 35  B 1 
ATOM 1208 O O   . SER B 2 35  ? 15.002  25.224   2.384   1.00 95.08 35  B 1 
ATOM 1209 C CB  . SER B 2 35  ? 12.023  24.150   1.403   1.00 95.02 35  B 1 
ATOM 1210 O OG  . SER B 2 35  ? 11.921  24.407   2.790   1.00 88.33 35  B 1 
ATOM 1211 N N   . VAL B 2 36  ? 15.099  23.327   1.161   1.00 97.04 36  B 1 
ATOM 1212 C CA  . VAL B 2 36  ? 16.373  22.850   1.726   1.00 97.00 36  B 1 
ATOM 1213 C C   . VAL B 2 36  ? 17.522  23.798   1.379   1.00 97.08 36  B 1 
ATOM 1214 O O   . VAL B 2 36  ? 18.234  24.255   2.275   1.00 96.31 36  B 1 
ATOM 1215 C CB  . VAL B 2 36  ? 16.688  21.420   1.252   1.00 96.55 36  B 1 
ATOM 1216 C CG1 . VAL B 2 36  ? 18.060  20.934   1.753   1.00 94.52 36  B 1 
ATOM 1217 C CG2 . VAL B 2 36  ? 15.647  20.420   1.762   1.00 94.94 36  B 1 
ATOM 1218 N N   . LYS B 2 37  ? 17.691  24.145   0.100   1.00 96.56 37  B 1 
ATOM 1219 C CA  . LYS B 2 37  ? 18.816  24.977   -0.370  1.00 96.40 37  B 1 
ATOM 1220 C C   . LYS B 2 37  ? 18.772  26.402   0.166   1.00 96.56 37  B 1 
ATOM 1221 O O   . LYS B 2 37  ? 19.810  26.952   0.539   1.00 95.30 37  B 1 
ATOM 1222 C CB  . LYS B 2 37  ? 18.845  24.999   -1.908  1.00 95.70 37  B 1 
ATOM 1223 C CG  . LYS B 2 37  ? 19.341  23.670   -2.508  1.00 89.76 37  B 1 
ATOM 1224 C CD  . LYS B 2 37  ? 19.340  23.726   -4.046  1.00 85.57 37  B 1 
ATOM 1225 C CE  . LYS B 2 37  ? 19.838  22.386   -4.624  1.00 78.14 37  B 1 
ATOM 1226 N NZ  . LYS B 2 37  ? 19.726  22.323   -6.098  1.00 69.69 37  B 1 
ATOM 1227 N N   . ASN B 2 38  ? 17.590  27.001   0.205   1.00 96.09 38  B 1 
ATOM 1228 C CA  . ASN B 2 38  ? 17.418  28.412   0.563   1.00 95.95 38  B 1 
ATOM 1229 C C   . ASN B 2 38  ? 17.028  28.606   2.035   1.00 96.28 38  B 1 
ATOM 1230 O O   . ASN B 2 38  ? 16.863  29.742   2.475   1.00 94.72 38  B 1 
ATOM 1231 C CB  . ASN B 2 38  ? 16.393  29.053   -0.388  1.00 95.31 38  B 1 
ATOM 1232 C CG  . ASN B 2 38  ? 16.828  29.040   -1.848  1.00 93.16 38  B 1 
ATOM 1233 O OD1 . ASN B 2 38  ? 17.980  28.865   -2.203  1.00 85.20 38  B 1 
ATOM 1234 N ND2 . ASN B 2 38  ? 15.900  29.251   -2.753  1.00 84.80 38  B 1 
ATOM 1235 N N   . ASN B 2 39  ? 16.858  27.509   2.795   1.00 96.05 39  B 1 
ATOM 1236 C CA  . ASN B 2 39  ? 16.377  27.505   4.167   1.00 96.06 39  B 1 
ATOM 1237 C C   . ASN B 2 39  ? 15.066  28.312   4.323   1.00 96.14 39  B 1 
ATOM 1238 O O   . ASN B 2 39  ? 14.916  29.118   5.251   1.00 94.70 39  B 1 
ATOM 1239 C CB  . ASN B 2 39  ? 17.532  27.933   5.095   1.00 95.00 39  B 1 
ATOM 1240 C CG  . ASN B 2 39  ? 17.266  27.617   6.556   1.00 89.79 39  B 1 
ATOM 1241 O OD1 . ASN B 2 39  ? 16.435  26.813   6.929   1.00 79.98 39  B 1 
ATOM 1242 N ND2 . ASN B 2 39  ? 18.000  28.245   7.454   1.00 77.42 39  B 1 
ATOM 1243 N N   . THR B 2 40  ? 14.137  28.127   3.378   1.00 96.22 40  B 1 
ATOM 1244 C CA  . THR B 2 40  ? 12.845  28.813   3.369   1.00 96.10 40  B 1 
ATOM 1245 C C   . THR B 2 40  ? 11.757  27.964   4.018   1.00 96.68 40  B 1 
ATOM 1246 O O   . THR B 2 40  ? 11.841  26.740   4.060   1.00 95.90 40  B 1 
ATOM 1247 C CB  . THR B 2 40  ? 12.410  29.225   1.949   1.00 94.79 40  B 1 
ATOM 1248 O OG1 . THR B 2 40  ? 12.441  28.129   1.068   1.00 88.40 40  B 1 
ATOM 1249 C CG2 . THR B 2 40  ? 13.328  30.306   1.382   1.00 88.29 40  B 1 
ATOM 1250 N N   . GLN B 2 41  ? 10.728  28.622   4.549   1.00 96.78 41  B 1 
ATOM 1251 C CA  . GLN B 2 41  ? 9.574   27.937   5.099   1.00 97.00 41  B 1 
ATOM 1252 C C   . GLN B 2 41  ? 8.665   27.406   3.989   1.00 97.24 41  B 1 
ATOM 1253 O O   . GLN B 2 41  ? 8.509   28.031   2.936   1.00 96.51 41  B 1 
ATOM 1254 C CB  . GLN B 2 41  ? 8.801   28.849   6.062   1.00 96.23 41  B 1 
ATOM 1255 C CG  . GLN B 2 41  ? 9.579   29.068   7.372   1.00 93.00 41  B 1 
ATOM 1256 C CD  . GLN B 2 41  ? 8.823   29.967   8.353   1.00 93.19 41  B 1 
ATOM 1257 O OE1 . GLN B 2 41  ? 8.264   30.987   7.995   1.00 85.14 41  B 1 
ATOM 1258 N NE2 . GLN B 2 41  ? 8.801   29.634   9.617   1.00 82.85 41  B 1 
ATOM 1259 N N   . VAL B 2 42  ? 8.054   26.259   4.271   1.00 97.96 42  B 1 
ATOM 1260 C CA  . VAL B 2 42  ? 6.947   25.675   3.499   1.00 98.03 42  B 1 
ATOM 1261 C C   . VAL B 2 42  ? 5.740   25.509   4.403   1.00 98.18 42  B 1 
ATOM 1262 O O   . VAL B 2 42  ? 5.879   25.364   5.623   1.00 97.76 42  B 1 
ATOM 1263 C CB  . VAL B 2 42  ? 7.334   24.340   2.833   1.00 97.67 42  B 1 
ATOM 1264 C CG1 . VAL B 2 42  ? 8.441   24.540   1.796   1.00 96.44 42  B 1 
ATOM 1265 C CG2 . VAL B 2 42  ? 7.786   23.277   3.849   1.00 96.35 42  B 1 
ATOM 1266 N N   . LEU B 2 43  ? 4.544   25.530   3.815   1.00 98.11 43  B 1 
ATOM 1267 C CA  . LEU B 2 43  ? 3.301   25.178   4.492   1.00 98.11 43  B 1 
ATOM 1268 C C   . LEU B 2 43  ? 2.803   23.843   3.931   1.00 98.33 43  B 1 
ATOM 1269 O O   . LEU B 2 43  ? 2.562   23.735   2.739   1.00 98.12 43  B 1 
ATOM 1270 C CB  . LEU B 2 43  ? 2.282   26.309   4.303   1.00 97.80 43  B 1 
ATOM 1271 C CG  . LEU B 2 43  ? 0.930   26.065   5.010   1.00 97.09 43  B 1 
ATOM 1272 C CD1 . LEU B 2 43  ? 1.073   26.131   6.532   1.00 95.44 43  B 1 
ATOM 1273 C CD2 . LEU B 2 43  ? -0.071  27.145   4.591   1.00 94.89 43  B 1 
ATOM 1274 N N   . ILE B 2 44  ? 2.662   22.851   4.795   1.00 98.44 44  B 1 
ATOM 1275 C CA  . ILE B 2 44  ? 2.271   21.489   4.429   1.00 98.52 44  B 1 
ATOM 1276 C C   . ILE B 2 44  ? 0.854   21.250   4.940   1.00 98.41 44  B 1 
ATOM 1277 O O   . ILE B 2 44  ? 0.617   21.309   6.142   1.00 98.21 44  B 1 
ATOM 1278 C CB  . ILE B 2 44  ? 3.273   20.460   4.987   1.00 98.64 44  B 1 
ATOM 1279 C CG1 . ILE B 2 44  ? 4.735   20.799   4.593   1.00 98.38 44  B 1 
ATOM 1280 C CG2 . ILE B 2 44  ? 2.885   19.045   4.506   1.00 98.42 44  B 1 
ATOM 1281 C CD1 . ILE B 2 44  ? 5.796   19.947   5.313   1.00 97.78 44  B 1 
ATOM 1282 N N   . ASN B 2 45  ? -0.072  20.946   4.030   1.00 98.34 45  B 1 
ATOM 1283 C CA  . ASN B 2 45  ? -1.388  20.431   4.383   1.00 98.12 45  B 1 
ATOM 1284 C C   . ASN B 2 45  ? -1.281  18.910   4.571   1.00 98.37 45  B 1 
ATOM 1285 O O   . ASN B 2 45  ? -0.790  18.212   3.683   1.00 97.95 45  B 1 
ATOM 1286 C CB  . ASN B 2 45  ? -2.415  20.803   3.300   1.00 97.43 45  B 1 
ATOM 1287 C CG  . ASN B 2 45  ? -2.771  22.282   3.246   1.00 89.74 45  B 1 
ATOM 1288 O OD1 . ASN B 2 45  ? -2.471  23.072   4.132   1.00 79.45 45  B 1 
ATOM 1289 N ND2 . ASN B 2 45  ? -3.470  22.707   2.207   1.00 79.70 45  B 1 
ATOM 1290 N N   . CYS B 2 46  ? -1.723  18.402   5.720   1.00 98.26 46  B 1 
ATOM 1291 C CA  . CYS B 2 46  ? -1.672  16.989   6.077   1.00 98.28 46  B 1 
ATOM 1292 C C   . CYS B 2 46  ? -3.073  16.371   6.102   1.00 97.99 46  B 1 
ATOM 1293 O O   . CYS B 2 46  ? -4.061  17.048   6.366   1.00 96.30 46  B 1 
ATOM 1294 C CB  . CYS B 2 46  ? -0.975  16.828   7.431   1.00 98.01 46  B 1 
ATOM 1295 S SG  . CYS B 2 46  ? 0.767   17.372   7.338   1.00 96.39 46  B 1 
ATOM 1296 N N   . ARG B 2 47  ? -3.137  15.043   5.937   1.00 97.77 47  B 1 
ATOM 1297 C CA  . ARG B 2 47  ? -4.387  14.255   5.942   1.00 96.93 47  B 1 
ATOM 1298 C C   . ARG B 2 47  ? -5.201  14.319   7.246   1.00 95.91 47  B 1 
ATOM 1299 O O   . ARG B 2 47  ? -6.328  13.868   7.271   1.00 87.81 47  B 1 
ATOM 1300 C CB  . ARG B 2 47  ? -4.080  12.784   5.630   1.00 95.47 47  B 1 
ATOM 1301 C CG  . ARG B 2 47  ? -3.735  12.497   4.155   1.00 89.85 47  B 1 
ATOM 1302 C CD  . ARG B 2 47  ? -3.687  10.979   3.946   1.00 83.88 47  B 1 
ATOM 1303 N NE  . ARG B 2 47  ? -3.498  10.587   2.535   1.00 80.00 47  B 1 
ATOM 1304 C CZ  . ARG B 2 47  ? -3.764  9.386    2.038   1.00 75.31 47  B 1 
ATOM 1305 N NH1 . ARG B 2 47  ? -4.188  8.391    2.754   1.00 66.42 47  B 1 
ATOM 1306 N NH2 . ARG B 2 47  ? -3.619  9.158    0.770   1.00 68.42 47  B 1 
ATOM 1307 N N   . ASN B 2 48  ? -4.662  14.840   8.338   1.00 95.55 48  B 1 
ATOM 1308 C CA  . ASN B 2 48  ? -5.372  15.013   9.608   1.00 95.74 48  B 1 
ATOM 1309 C C   . ASN B 2 48  ? -6.018  16.403   9.761   1.00 96.23 48  B 1 
ATOM 1310 O O   . ASN B 2 48  ? -6.217  16.850   10.891  1.00 93.81 48  B 1 
ATOM 1311 C CB  . ASN B 2 48  ? -4.428  14.683   10.776  1.00 93.77 48  B 1 
ATOM 1312 C CG  . ASN B 2 48  ? -3.221  15.602   10.886  1.00 92.99 48  B 1 
ATOM 1313 O OD1 . ASN B 2 48  ? -2.871  16.348   9.989   1.00 85.77 48  B 1 
ATOM 1314 N ND2 . ASN B 2 48  ? -2.515  15.542   11.999  1.00 86.19 48  B 1 
ATOM 1315 N N   . ASN B 2 49  ? -6.262  17.106   8.670   1.00 95.94 49  B 1 
ATOM 1316 C CA  . ASN B 2 49  ? -6.777  18.475   8.661   1.00 96.02 49  B 1 
ATOM 1317 C C   . ASN B 2 49  ? -5.911  19.486   9.451   1.00 96.96 49  B 1 
ATOM 1318 O O   . ASN B 2 49  ? -6.356  20.575   9.817   1.00 95.46 49  B 1 
ATOM 1319 C CB  . ASN B 2 49  ? -8.279  18.461   9.013   1.00 94.09 49  B 1 
ATOM 1320 C CG  . ASN B 2 49  ? -9.096  17.752   7.932   1.00 86.26 49  B 1 
ATOM 1321 O OD1 . ASN B 2 49  ? -8.760  17.844   6.765   1.00 76.03 49  B 1 
ATOM 1322 N ND2 . ASN B 2 49  ? -10.143 17.036   8.298   1.00 72.89 49  B 1 
ATOM 1323 N N   . LYS B 2 50  ? -4.632  19.142   9.693   1.00 97.35 50  B 1 
ATOM 1324 C CA  . LYS B 2 50  ? -3.655  20.041   10.302  1.00 97.68 50  B 1 
ATOM 1325 C C   . LYS B 2 50  ? -2.682  20.577   9.252   1.00 97.86 50  B 1 
ATOM 1326 O O   . LYS B 2 50  ? -2.394  19.924   8.254   1.00 97.32 50  B 1 
ATOM 1327 C CB  . LYS B 2 50  ? -2.911  19.362   11.462  1.00 97.44 50  B 1 
ATOM 1328 C CG  . LYS B 2 50  ? -3.849  18.865   12.576  1.00 95.84 50  B 1 
ATOM 1329 C CD  . LYS B 2 50  ? -3.017  18.350   13.760  1.00 92.60 50  B 1 
ATOM 1330 C CE  . LYS B 2 50  ? -3.849  17.653   14.833  1.00 88.73 50  B 1 
ATOM 1331 N NZ  . LYS B 2 50  ? -2.961  16.966   15.803  1.00 80.99 50  B 1 
ATOM 1332 N N   . LYS B 2 51  ? -2.149  21.777   9.519   1.00 97.81 51  B 1 
ATOM 1333 C CA  . LYS B 2 51  ? -1.140  22.423   8.685   1.00 97.92 51  B 1 
ATOM 1334 C C   . LYS B 2 51  ? 0.176   22.512   9.450   1.00 98.22 51  B 1 
ATOM 1335 O O   . LYS B 2 51  ? 0.179   22.855   10.624  1.00 97.92 51  B 1 
ATOM 1336 C CB  . LYS B 2 51  ? -1.625  23.807   8.208   1.00 97.35 51  B 1 
ATOM 1337 C CG  . LYS B 2 51  ? -2.949  23.708   7.421   1.00 95.44 51  B 1 
ATOM 1338 C CD  . LYS B 2 51  ? -3.348  25.020   6.730   1.00 92.02 51  B 1 
ATOM 1339 C CE  . LYS B 2 51  ? -4.659  24.776   5.957   1.00 86.78 51  B 1 
ATOM 1340 N NZ  . LYS B 2 51  ? -5.012  25.862   5.003   1.00 77.68 51  B 1 
ATOM 1341 N N   . LEU B 2 52  ? 1.288   22.226   8.769   1.00 98.24 52  B 1 
ATOM 1342 C CA  . LEU B 2 52  ? 2.632   22.332   9.320   1.00 98.41 52  B 1 
ATOM 1343 C C   . LEU B 2 52  ? 3.375   23.451   8.602   1.00 98.34 52  B 1 
ATOM 1344 O O   . LEU B 2 52  ? 3.638   23.348   7.407   1.00 98.07 52  B 1 
ATOM 1345 C CB  . LEU B 2 52  ? 3.373   20.991   9.193   1.00 98.51 52  B 1 
ATOM 1346 C CG  . LEU B 2 52  ? 2.672   19.768   9.823   1.00 98.27 52  B 1 
ATOM 1347 C CD1 . LEU B 2 52  ? 3.510   18.514   9.565   1.00 97.82 52  B 1 
ATOM 1348 C CD2 . LEU B 2 52  ? 2.502   19.921   11.334  1.00 97.72 52  B 1 
ATOM 1349 N N   . LEU B 2 53  ? 3.735   24.508   9.313   1.00 98.04 53  B 1 
ATOM 1350 C CA  . LEU B 2 53  ? 4.604   25.568   8.805   1.00 97.90 53  B 1 
ATOM 1351 C C   . LEU B 2 53  ? 6.014   25.336   9.347   1.00 97.94 53  B 1 
ATOM 1352 O O   . LEU B 2 53  ? 6.232   25.459   10.550  1.00 97.64 53  B 1 
ATOM 1353 C CB  . LEU B 2 53  ? 4.032   26.930   9.232   1.00 97.56 53  B 1 
ATOM 1354 C CG  . LEU B 2 53  ? 4.873   28.132   8.763   1.00 96.87 53  B 1 
ATOM 1355 C CD1 . LEU B 2 53  ? 4.815   28.315   7.248   1.00 95.27 53  B 1 
ATOM 1356 C CD2 . LEU B 2 53  ? 4.348   29.402   9.426   1.00 94.53 53  B 1 
ATOM 1357 N N   . GLY B 2 54  ? 6.984   25.025   8.476   1.00 97.93 54  B 1 
ATOM 1358 C CA  . GLY B 2 54  ? 8.341   24.712   8.912   1.00 97.87 54  B 1 
ATOM 1359 C C   . GLY B 2 54  ? 9.372   24.800   7.805   1.00 97.91 54  B 1 
ATOM 1360 O O   . GLY B 2 54  ? 9.073   25.205   6.675   1.00 97.44 54  B 1 
ATOM 1361 N N   . ARG B 2 55  ? 10.617  24.442   8.129   1.00 97.78 55  B 1 
ATOM 1362 C CA  . ARG B 2 55  ? 11.742  24.402   7.190   1.00 97.53 55  B 1 
ATOM 1363 C C   . ARG B 2 55  ? 12.105  22.961   6.910   1.00 97.73 55  B 1 
ATOM 1364 O O   . ARG B 2 55  ? 12.275  22.190   7.845   1.00 97.24 55  B 1 
ATOM 1365 C CB  . ARG B 2 55  ? 12.944  25.165   7.751   1.00 96.77 55  B 1 
ATOM 1366 C CG  . ARG B 2 55  ? 12.633  26.661   7.917   1.00 92.63 55  B 1 
ATOM 1367 C CD  . ARG B 2 55  ? 13.772  27.385   8.619   1.00 88.89 55  B 1 
ATOM 1368 N NE  . ARG B 2 55  ? 13.394  28.773   8.954   1.00 83.18 55  B 1 
ATOM 1369 C CZ  . ARG B 2 55  ? 13.798  29.886   8.367   1.00 78.78 55  B 1 
ATOM 1370 N NH1 . ARG B 2 55  ? 14.685  29.896   7.422   1.00 67.71 55  B 1 
ATOM 1371 N NH2 . ARG B 2 55  ? 13.295  31.019   8.722   1.00 72.09 55  B 1 
ATOM 1372 N N   . VAL B 2 56  ? 12.252  22.604   5.629   1.00 97.85 56  B 1 
ATOM 1373 C CA  . VAL B 2 56  ? 12.676  21.263   5.237   1.00 97.94 56  B 1 
ATOM 1374 C C   . VAL B 2 56  ? 14.183  21.158   5.397   1.00 97.77 56  B 1 
ATOM 1375 O O   . VAL B 2 56  ? 14.934  21.897   4.761   1.00 97.03 56  B 1 
ATOM 1376 C CB  . VAL B 2 56  ? 12.245  20.925   3.797   1.00 97.84 56  B 1 
ATOM 1377 C CG1 . VAL B 2 56  ? 12.524  19.450   3.483   1.00 97.19 56  B 1 
ATOM 1378 C CG2 . VAL B 2 56  ? 10.742  21.165   3.578   1.00 97.08 56  B 1 
ATOM 1379 N N   . LYS B 2 57  ? 14.633  20.239   6.260   1.00 98.07 57  B 1 
ATOM 1380 C CA  . LYS B 2 57  ? 16.046  19.945   6.478   1.00 97.77 57  B 1 
ATOM 1381 C C   . LYS B 2 57  ? 16.546  18.868   5.519   1.00 97.77 57  B 1 
ATOM 1382 O O   . LYS B 2 57  ? 17.650  18.966   4.999   1.00 96.80 57  B 1 
ATOM 1383 C CB  . LYS B 2 57  ? 16.239  19.540   7.947   1.00 97.19 57  B 1 
ATOM 1384 C CG  . LYS B 2 57  ? 17.711  19.377   8.352   1.00 90.29 57  B 1 
ATOM 1385 C CD  . LYS B 2 57  ? 18.470  20.707   8.281   1.00 87.20 57  B 1 
ATOM 1386 C CE  . LYS B 2 57  ? 19.869  20.483   8.822   1.00 84.14 57  B 1 
ATOM 1387 N NZ  . LYS B 2 57  ? 20.626  21.737   8.987   1.00 76.83 57  B 1 
ATOM 1388 N N   . ALA B 2 58  ? 15.725  17.861   5.276   1.00 97.63 58  B 1 
ATOM 1389 C CA  . ALA B 2 58  ? 15.948  16.805   4.301   1.00 97.60 58  B 1 
ATOM 1390 C C   . ALA B 2 58  ? 14.613  16.210   3.865   1.00 97.94 58  B 1 
ATOM 1391 O O   . ALA B 2 58  ? 13.634  16.265   4.611   1.00 97.57 58  B 1 
ATOM 1392 C CB  . ALA B 2 58  ? 16.847  15.728   4.916   1.00 97.17 58  B 1 
ATOM 1393 N N   . PHE B 2 59  ? 14.584  15.605   2.668   1.00 97.54 59  B 1 
ATOM 1394 C CA  . PHE B 2 59  ? 13.440  14.869   2.152   1.00 97.58 59  B 1 
ATOM 1395 C C   . PHE B 2 59  ? 13.896  13.700   1.269   1.00 97.16 59  B 1 
ATOM 1396 O O   . PHE B 2 59  ? 15.077  13.616   0.907   1.00 96.31 59  B 1 
ATOM 1397 C CB  . PHE B 2 59  ? 12.495  15.817   1.391   1.00 97.53 59  B 1 
ATOM 1398 C CG  . PHE B 2 59  ? 13.037  16.328   0.083   1.00 97.79 59  B 1 
ATOM 1399 C CD1 . PHE B 2 59  ? 13.909  17.436   0.049   1.00 97.46 59  B 1 
ATOM 1400 C CD2 . PHE B 2 59  ? 12.692  15.689   -1.116  1.00 97.29 59  B 1 
ATOM 1401 C CE1 . PHE B 2 59  ? 14.426  17.898   -1.173  1.00 96.98 59  B 1 
ATOM 1402 C CE2 . PHE B 2 59  ? 13.206  16.141   -2.342  1.00 96.82 59  B 1 
ATOM 1403 C CZ  . PHE B 2 59  ? 14.074  17.248   -2.372  1.00 96.87 59  B 1 
ATOM 1404 N N   . ASP B 2 60  ? 12.998  12.801   0.918   1.00 96.75 60  B 1 
ATOM 1405 C CA  . ASP B 2 60  ? 13.204  11.746   -0.070  1.00 96.32 60  B 1 
ATOM 1406 C C   . ASP B 2 60  ? 12.079  11.734   -1.117  1.00 96.23 60  B 1 
ATOM 1407 O O   . ASP B 2 60  ? 11.139  12.535   -1.071  1.00 95.33 60  B 1 
ATOM 1408 C CB  . ASP B 2 60  ? 13.421  10.392   0.624   1.00 95.87 60  B 1 
ATOM 1409 C CG  . ASP B 2 60  ? 12.209  9.832    1.372   1.00 95.84 60  B 1 
ATOM 1410 O OD1 . ASP B 2 60  ? 11.064  10.238   1.086   1.00 94.97 60  B 1 
ATOM 1411 O OD2 . ASP B 2 60  ? 12.437  8.964    2.244   1.00 94.09 60  B 1 
ATOM 1412 N N   . ARG B 2 61  ? 12.185  10.796   -2.069  1.00 95.21 61  B 1 
ATOM 1413 C CA  . ARG B 2 61  ? 11.220  10.602   -3.158  1.00 94.78 61  B 1 
ATOM 1414 C C   . ARG B 2 61  ? 9.784   10.329   -2.701  1.00 95.74 61  B 1 
ATOM 1415 O O   . ARG B 2 61  ? 8.847   10.628   -3.430  1.00 94.55 61  B 1 
ATOM 1416 C CB  . ARG B 2 61  ? 11.709  9.454    -4.066  1.00 92.23 61  B 1 
ATOM 1417 C CG  . ARG B 2 61  ? 11.825  8.105    -3.318  1.00 82.09 61  B 1 
ATOM 1418 C CD  . ARG B 2 61  ? 12.399  6.985    -4.191  1.00 75.81 61  B 1 
ATOM 1419 N NE  . ARG B 2 61  ? 11.410  6.475    -5.135  1.00 66.98 61  B 1 
ATOM 1420 C CZ  . ARG B 2 61  ? 11.630  5.503    -6.004  1.00 59.60 61  B 1 
ATOM 1421 N NH1 . ARG B 2 61  ? 12.807  4.968    -6.165  1.00 53.65 61  B 1 
ATOM 1422 N NH2 . ARG B 2 61  ? 10.680  5.035    -6.729  1.00 52.99 61  B 1 
ATOM 1423 N N   . HIS B 2 62  ? 9.606   9.790    -1.492  1.00 95.24 62  B 1 
ATOM 1424 C CA  . HIS B 2 62  ? 8.295   9.515    -0.898  1.00 95.93 62  B 1 
ATOM 1425 C C   . HIS B 2 62  ? 7.712   10.743   -0.177  1.00 96.99 62  B 1 
ATOM 1426 O O   . HIS B 2 62  ? 6.666   10.655   0.449   1.00 96.54 62  B 1 
ATOM 1427 C CB  . HIS B 2 62  ? 8.416   8.312    0.049   1.00 94.89 62  B 1 
ATOM 1428 C CG  . HIS B 2 62  ? 8.910   7.080    -0.659  1.00 93.20 62  B 1 
ATOM 1429 N ND1 . HIS B 2 62  ? 10.084  6.406    -0.433  1.00 84.11 62  B 1 
ATOM 1430 C CD2 . HIS B 2 62  ? 8.267   6.442    -1.691  1.00 83.54 62  B 1 
ATOM 1431 C CE1 . HIS B 2 62  ? 10.140  5.376    -1.288  1.00 84.71 62  B 1 
ATOM 1432 N NE2 . HIS B 2 62  ? 9.066   5.375    -2.077  1.00 85.74 62  B 1 
ATOM 1433 N N   . CYS B 2 63  ? 8.360   11.902   -0.276  1.00 96.83 63  B 1 
ATOM 1434 C CA  . CYS B 2 63  ? 8.038   13.104   0.490   1.00 97.51 63  B 1 
ATOM 1435 C C   . CYS B 2 63  ? 8.133   12.906   2.013   1.00 98.01 63  B 1 
ATOM 1436 O O   . CYS B 2 63  ? 7.560   13.708   2.753   1.00 97.82 63  B 1 
ATOM 1437 C CB  . CYS B 2 63  ? 6.682   13.699   0.048   1.00 97.29 63  B 1 
ATOM 1438 S SG  . CYS B 2 63  ? 6.641   14.066   -1.731  1.00 95.76 63  B 1 
ATOM 1439 N N   . ASN B 2 64  ? 8.842   11.886   2.493   1.00 97.97 64  B 1 
ATOM 1440 C CA  . ASN B 2 64  ? 9.261   11.864   3.892   1.00 98.03 64  B 1 
ATOM 1441 C C   . ASN B 2 64  ? 10.147  13.083   4.127   1.00 98.11 64  B 1 
ATOM 1442 O O   . ASN B 2 64  ? 10.977  13.420   3.281   1.00 97.84 64  B 1 
ATOM 1443 C CB  . ASN B 2 64  ? 10.015  10.575   4.236   1.00 97.96 64  B 1 
ATOM 1444 C CG  . ASN B 2 64  ? 9.189   9.318    4.045   1.00 97.55 64  B 1 
ATOM 1445 O OD1 . ASN B 2 64  ? 8.066   9.218    4.486   1.00 95.22 64  B 1 
ATOM 1446 N ND2 . ASN B 2 64  ? 9.752   8.316    3.401   1.00 94.98 64  B 1 
ATOM 1447 N N   . MET B 2 65  ? 9.972   13.758   5.252   1.00 98.30 65  B 1 
ATOM 1448 C CA  . MET B 2 65  ? 10.662  15.013   5.522   1.00 98.54 65  B 1 
ATOM 1449 C C   . MET B 2 65  ? 11.185  15.064   6.938   1.00 98.64 65  B 1 
ATOM 1450 O O   . MET B 2 65  ? 10.468  14.754   7.889   1.00 98.47 65  B 1 
ATOM 1451 C CB  . MET B 2 65  ? 9.713   16.199   5.272   1.00 98.21 65  B 1 
ATOM 1452 C CG  . MET B 2 65  ? 9.448   16.445   3.790   1.00 96.44 65  B 1 
ATOM 1453 S SD  . MET B 2 65  ? 8.307   17.820   3.484   1.00 96.16 65  B 1 
ATOM 1454 C CE  . MET B 2 65  ? 6.870   16.895   2.948   1.00 89.47 65  B 1 
ATOM 1455 N N   . VAL B 2 66  ? 12.418  15.529   7.104   1.00 98.50 66  B 1 
ATOM 1456 C CA  . VAL B 2 66  ? 12.898  16.054   8.385   1.00 98.58 66  B 1 
ATOM 1457 C C   . VAL B 2 66  ? 12.655  17.556   8.385   1.00 98.57 66  B 1 
ATOM 1458 O O   . VAL B 2 66  ? 13.162  18.270   7.513   1.00 98.18 66  B 1 
ATOM 1459 C CB  . VAL B 2 66  ? 14.363  15.699   8.650   1.00 98.35 66  B 1 
ATOM 1460 C CG1 . VAL B 2 66  ? 14.820  16.243   10.009  1.00 97.44 66  B 1 
ATOM 1461 C CG2 . VAL B 2 66  ? 14.562  14.181   8.666   1.00 97.47 66  B 1 
ATOM 1462 N N   . LEU B 2 67  ? 11.863  18.017   9.346   1.00 98.46 67  B 1 
ATOM 1463 C CA  . LEU B 2 67  ? 11.469  19.412   9.482   1.00 98.59 67  B 1 
ATOM 1464 C C   . LEU B 2 67  ? 12.054  20.016   10.761  1.00 98.57 67  B 1 
ATOM 1465 O O   . LEU B 2 67  ? 12.126  19.359   11.796  1.00 98.17 67  B 1 
ATOM 1466 C CB  . LEU B 2 67  ? 9.927   19.527   9.484   1.00 98.42 67  B 1 
ATOM 1467 C CG  . LEU B 2 67  ? 9.209   18.971   8.242   1.00 98.03 67  B 1 
ATOM 1468 C CD1 . LEU B 2 67  ? 7.691   19.050   8.451   1.00 97.33 67  B 1 
ATOM 1469 C CD2 . LEU B 2 67  ? 9.549   19.755   6.981   1.00 96.99 67  B 1 
ATOM 1470 N N   . GLU B 2 68  ? 12.421  21.302   10.686  1.00 98.29 68  B 1 
ATOM 1471 C CA  . GLU B 2 68  ? 12.872  22.102   11.825  1.00 98.12 68  B 1 
ATOM 1472 C C   . GLU B 2 68  ? 11.965  23.316   12.042  1.00 98.25 68  B 1 
ATOM 1473 O O   . GLU B 2 68  ? 11.424  23.889   11.096  1.00 97.72 68  B 1 
ATOM 1474 C CB  . GLU B 2 68  ? 14.320  22.557   11.641  1.00 96.97 68  B 1 
ATOM 1475 C CG  . GLU B 2 68  ? 15.332  21.410   11.756  1.00 88.62 68  B 1 
ATOM 1476 C CD  . GLU B 2 68  ? 16.780  21.925   11.737  1.00 89.80 68  B 1 
ATOM 1477 O OE1 . GLU B 2 68  ? 17.493  21.743   12.750  1.00 84.38 68  B 1 
ATOM 1478 O OE2 . GLU B 2 68  ? 17.212  22.500   10.710  1.00 84.74 68  B 1 
ATOM 1479 N N   . ASN B 2 69  ? 11.861  23.750   13.295  1.00 97.91 69  B 1 
ATOM 1480 C CA  . ASN B 2 69  ? 11.096  24.924   13.725  1.00 97.99 69  B 1 
ATOM 1481 C C   . ASN B 2 69  ? 9.665   24.906   13.187  1.00 98.09 69  B 1 
ATOM 1482 O O   . ASN B 2 69  ? 9.231   25.830   12.499  1.00 97.37 69  B 1 
ATOM 1483 C CB  . ASN B 2 69  ? 11.874  26.206   13.372  1.00 97.30 69  B 1 
ATOM 1484 C CG  . ASN B 2 69  ? 13.246  26.252   14.022  1.00 94.53 69  B 1 
ATOM 1485 O OD1 . ASN B 2 69  ? 13.410  26.063   15.206  1.00 84.40 69  B 1 
ATOM 1486 N ND2 . ASN B 2 69  ? 14.277  26.516   13.256  1.00 82.14 69  B 1 
ATOM 1487 N N   . VAL B 2 70  ? 8.954   23.799   13.471  1.00 98.49 70  B 1 
ATOM 1488 C CA  . VAL B 2 70  ? 7.614   23.544   12.957  1.00 98.51 70  B 1 
ATOM 1489 C C   . VAL B 2 70  ? 6.575   24.202   13.855  1.00 98.63 70  B 1 
ATOM 1490 O O   . VAL B 2 70  ? 6.564   24.003   15.065  1.00 98.42 70  B 1 
ATOM 1491 C CB  . VAL B 2 70  ? 7.344   22.043   12.795  1.00 98.43 70  B 1 
ATOM 1492 C CG1 . VAL B 2 70  ? 5.975   21.784   12.159  1.00 97.74 70  B 1 
ATOM 1493 C CG2 . VAL B 2 70  ? 8.409   21.377   11.911  1.00 97.82 70  B 1 
ATOM 1494 N N   . LYS B 2 71  ? 5.655   24.927   13.232  1.00 98.22 71  B 1 
ATOM 1495 C CA  . LYS B 2 71  ? 4.411   25.365   13.845  1.00 98.13 71  B 1 
ATOM 1496 C C   . LYS B 2 71  ? 3.283   24.509   13.284  1.00 98.13 71  B 1 
ATOM 1497 O O   . LYS B 2 71  ? 2.906   24.683   12.129  1.00 97.92 71  B 1 
ATOM 1498 C CB  . LYS B 2 71  ? 4.230   26.871   13.591  1.00 97.90 71  B 1 
ATOM 1499 C CG  . LYS B 2 71  ? 3.004   27.393   14.335  1.00 95.80 71  B 1 
ATOM 1500 C CD  . LYS B 2 71  ? 2.811   28.901   14.124  1.00 92.67 71  B 1 
ATOM 1501 C CE  . LYS B 2 71  ? 1.581   29.245   14.960  1.00 84.67 71  B 1 
ATOM 1502 N NZ  . LYS B 2 71  ? 1.232   30.678   15.018  1.00 77.16 71  B 1 
ATOM 1503 N N   . GLU B 2 72  ? 2.752   23.598   14.103  1.00 98.55 72  B 1 
ATOM 1504 C CA  . GLU B 2 72  ? 1.531   22.867   13.758  1.00 98.59 72  B 1 
ATOM 1505 C C   . GLU B 2 72  ? 0.317   23.724   14.093  1.00 98.41 72  B 1 
ATOM 1506 O O   . GLU B 2 72  ? 0.231   24.283   15.184  1.00 97.95 72  B 1 
ATOM 1507 C CB  . GLU B 2 72  ? 1.497   21.521   14.479  1.00 98.37 72  B 1 
ATOM 1508 C CG  . GLU B 2 72  ? 0.309   20.643   14.039  1.00 97.79 72  B 1 
ATOM 1509 C CD  . GLU B 2 72  ? 0.288   19.320   14.817  1.00 97.31 72  B 1 
ATOM 1510 O OE1 . GLU B 2 72  ? 0.049   18.255   14.234  1.00 94.38 72  B 1 
ATOM 1511 O OE2 . GLU B 2 72  ? 0.501   19.368   16.044  1.00 94.52 72  B 1 
ATOM 1512 N N   . MET B 2 73  ? -0.630  23.851   13.151  1.00 98.32 73  B 1 
ATOM 1513 C CA  . MET B 2 73  ? -1.816  24.680   13.252  1.00 98.15 73  B 1 
ATOM 1514 C C   . MET B 2 73  ? -3.050  23.870   12.892  1.00 98.25 73  B 1 
ATOM 1515 O O   . MET B 2 73  ? -3.065  23.159   11.884  1.00 97.58 73  B 1 
ATOM 1516 C CB  . MET B 2 73  ? -1.704  25.891   12.308  1.00 97.34 73  B 1 
ATOM 1517 C CG  . MET B 2 73  ? -0.504  26.791   12.619  1.00 95.09 73  B 1 
ATOM 1518 S SD  . MET B 2 73  ? -0.217  28.105   11.415  1.00 92.27 73  B 1 
ATOM 1519 C CE  . MET B 2 73  ? 0.315   27.128   10.008  1.00 81.22 73  B 1 
ATOM 1520 N N   . TRP B 2 74  ? -4.122  24.008   13.685  1.00 97.98 74  B 1 
ATOM 1521 C CA  . TRP B 2 74  ? -5.409  23.372   13.437  1.00 97.81 74  B 1 
ATOM 1522 C C   . TRP B 2 74  ? -6.546  24.202   14.019  1.00 97.70 74  B 1 
ATOM 1523 O O   . TRP B 2 74  ? -6.337  25.147   14.788  1.00 96.84 74  B 1 
ATOM 1524 C CB  . TRP B 2 74  ? -5.402  21.949   13.986  1.00 97.33 74  B 1 
ATOM 1525 C CG  . TRP B 2 74  ? -5.367  21.821   15.480  1.00 97.25 74  B 1 
ATOM 1526 C CD1 . TRP B 2 74  ? -6.424  21.554   16.278  1.00 95.89 74  B 1 
ATOM 1527 C CD2 . TRP B 2 74  ? -4.211  21.940   16.381  1.00 96.59 74  B 1 
ATOM 1528 N NE1 . TRP B 2 74  ? -6.011  21.483   17.596  1.00 95.05 74  B 1 
ATOM 1529 C CE2 . TRP B 2 74  ? -4.668  21.717   17.706  1.00 95.93 74  B 1 
ATOM 1530 C CE3 . TRP B 2 74  ? -2.841  22.203   16.183  1.00 95.53 74  B 1 
ATOM 1531 C CZ2 . TRP B 2 74  ? -3.784  21.756   18.819  1.00 94.45 74  B 1 
ATOM 1532 C CZ3 . TRP B 2 74  ? -1.968  22.244   17.292  1.00 94.20 74  B 1 
ATOM 1533 C CH2 . TRP B 2 74  ? -2.436  22.029   18.588  1.00 93.63 74  B 1 
ATOM 1534 N N   . THR B 2 75  ? -7.779  23.841   13.657  1.00 96.88 75  B 1 
ATOM 1535 C CA  . THR B 2 75  ? -8.979  24.489   14.162  1.00 95.94 75  B 1 
ATOM 1536 C C   . THR B 2 75  ? -9.747  23.496   15.033  1.00 95.66 75  B 1 
ATOM 1537 O O   . THR B 2 75  ? -9.941  22.355   14.639  1.00 92.87 75  B 1 
ATOM 1538 C CB  . THR B 2 75  ? -9.839  25.022   13.003  1.00 94.24 75  B 1 
ATOM 1539 O OG1 . THR B 2 75  ? -9.047  25.874   12.191  1.00 81.27 75  B 1 
ATOM 1540 C CG2 . THR B 2 75  ? -11.001 25.863   13.504  1.00 79.07 75  B 1 
ATOM 1541 N N   . GLU B 2 76  ? -10.168 23.918   16.222  1.00 94.70 76  B 1 
ATOM 1542 C CA  . GLU B 2 76  ? -11.021 23.129   17.108  1.00 93.61 76  B 1 
ATOM 1543 C C   . GLU B 2 76  ? -12.322 23.869   17.389  1.00 94.18 76  B 1 
ATOM 1544 O O   . GLU B 2 76  ? -12.326 25.069   17.652  1.00 91.61 76  B 1 
ATOM 1545 C CB  . GLU B 2 76  ? -10.310 22.814   18.431  1.00 89.80 76  B 1 
ATOM 1546 C CG  . GLU B 2 76  ? -9.222  21.738   18.306  1.00 80.45 76  B 1 
ATOM 1547 C CD  . GLU B 2 76  ? -8.536  21.468   19.654  1.00 80.96 76  B 1 
ATOM 1548 O OE1 . GLU B 2 76  ? -7.350  21.078   19.687  1.00 75.63 76  B 1 
ATOM 1549 O OE2 . GLU B 2 76  ? -9.142  21.742   20.718  1.00 77.36 76  B 1 
ATOM 1550 N N   . VAL B 2 77  ? -13.436 23.128   17.408  1.00 91.22 77  B 1 
ATOM 1551 C CA  . VAL B 2 77  ? -14.694 23.634   17.948  1.00 90.54 77  B 1 
ATOM 1552 C C   . VAL B 2 77  ? -14.727 23.277   19.435  1.00 89.94 77  B 1 
ATOM 1553 O O   . VAL B 2 77  ? -14.768 22.095   19.778  1.00 84.97 77  B 1 
ATOM 1554 C CB  . VAL B 2 77  ? -15.912 23.089   17.185  1.00 87.70 77  B 1 
ATOM 1555 C CG1 . VAL B 2 77  ? -17.194 23.713   17.725  1.00 78.14 77  B 1 
ATOM 1556 C CG2 . VAL B 2 77  ? -15.814 23.432   15.693  1.00 80.70 77  B 1 
ATOM 1557 N N   . PRO B 2 78  ? -14.691 24.261   20.356  1.00 88.21 78  B 1 
ATOM 1558 C CA  . PRO B 2 78  ? -14.774 23.964   21.778  1.00 87.07 78  B 1 
ATOM 1559 C C   . PRO B 2 78  ? -16.057 23.194   22.081  1.00 86.32 78  B 1 
ATOM 1560 O O   . PRO B 2 78  ? -17.140 23.608   21.661  1.00 80.94 78  B 1 
ATOM 1561 C CB  . PRO B 2 78  ? -14.740 25.320   22.493  1.00 83.42 78  B 1 
ATOM 1562 C CG  . PRO B 2 78  ? -14.095 26.252   21.471  1.00 80.95 78  B 1 
ATOM 1563 C CD  . PRO B 2 78  ? -14.529 25.671   20.125  1.00 85.06 78  B 1 
ATOM 1564 N N   . LYS B 2 79  ? -15.963 22.090   22.850  1.00 81.50 79  B 1 
ATOM 1565 C CA  . LYS B 2 79  ? -17.141 21.350   23.326  1.00 79.80 79  B 1 
ATOM 1566 C C   . LYS B 2 79  ? -17.994 22.300   24.165  1.00 80.05 79  B 1 
ATOM 1567 O O   . LYS B 2 79  ? -17.698 22.560   25.330  1.00 71.65 79  B 1 
ATOM 1568 C CB  . LYS B 2 79  ? -16.739 20.088   24.115  1.00 72.77 79  B 1 
ATOM 1569 C CG  . LYS B 2 79  ? -16.197 18.968   23.205  1.00 63.74 79  B 1 
ATOM 1570 C CD  . LYS B 2 79  ? -15.944 17.664   23.990  1.00 58.99 79  B 1 
ATOM 1571 C CE  . LYS B 2 79  ? -15.451 16.575   23.029  1.00 52.19 79  B 1 
ATOM 1572 N NZ  . LYS B 2 79  ? -15.203 15.264   23.683  1.00 45.84 79  B 1 
ATOM 1573 N N   . SER B 2 80  ? -19.065 22.843   23.573  1.00 77.40 80  B 1 
ATOM 1574 C CA  . SER B 2 80  ? -20.074 23.569   24.322  1.00 76.90 80  B 1 
ATOM 1575 C C   . SER B 2 80  ? -20.860 22.562   25.166  1.00 78.17 80  B 1 
ATOM 1576 O O   . SER B 2 80  ? -21.188 21.464   24.724  1.00 69.35 80  B 1 
ATOM 1577 C CB  . SER B 2 80  ? -20.953 24.426   23.408  1.00 69.43 80  B 1 
ATOM 1578 O OG  . SER B 2 80  ? -21.181 23.843   22.162  1.00 61.71 80  B 1 
ATOM 1579 N N   . GLY B 2 81  ? -21.146 22.909   26.414  1.00 76.31 81  B 1 
ATOM 1580 C CA  . GLY B 2 81  ? -22.020 22.105   27.255  1.00 75.84 81  B 1 
ATOM 1581 C C   . GLY B 2 81  ? -23.420 21.974   26.643  1.00 76.92 81  B 1 
ATOM 1582 O O   . GLY B 2 81  ? -23.809 22.794   25.817  1.00 71.59 81  B 1 
ATOM 1583 N N   . LYS B 2 82  ? -24.213 20.993   27.105  1.00 72.06 82  B 1 
ATOM 1584 C CA  . LYS B 2 82  ? -25.578 20.700   26.630  1.00 73.30 82  B 1 
ATOM 1585 C C   . LYS B 2 82  ? -26.403 21.978   26.383  1.00 74.72 82  B 1 
ATOM 1586 O O   . LYS B 2 82  ? -26.531 22.821   27.267  1.00 67.87 82  B 1 
ATOM 1587 C CB  . LYS B 2 82  ? -26.328 19.787   27.631  1.00 67.54 82  B 1 
ATOM 1588 C CG  . LYS B 2 82  ? -25.979 18.295   27.501  1.00 60.88 82  B 1 
ATOM 1589 C CD  . LYS B 2 82  ? -26.858 17.429   28.429  1.00 57.28 82  B 1 
ATOM 1590 C CE  . LYS B 2 82  ? -26.622 15.938   28.164  1.00 51.14 82  B 1 
ATOM 1591 N NZ  . LYS B 2 82  ? -27.511 15.045   28.968  1.00 43.91 82  B 1 
ATOM 1592 N N   . GLY B 2 83  ? -26.988 22.075   25.185  1.00 75.44 83  B 1 
ATOM 1593 C CA  . GLY B 2 83  ? -27.993 23.078   24.808  1.00 76.27 83  B 1 
ATOM 1594 C C   . GLY B 2 83  ? -27.486 24.470   24.409  1.00 78.02 83  B 1 
ATOM 1595 O O   . GLY B 2 83  ? -28.277 25.285   23.927  1.00 73.69 83  B 1 
ATOM 1596 N N   . LYS B 2 84  ? -26.206 24.804   24.576  1.00 77.28 84  B 1 
ATOM 1597 C CA  . LYS B 2 84  ? -25.685 26.092   24.075  1.00 77.50 84  B 1 
ATOM 1598 C C   . LYS B 2 84  ? -25.348 25.998   22.585  1.00 77.99 84  B 1 
ATOM 1599 O O   . LYS B 2 84  ? -24.880 24.968   22.119  1.00 71.62 84  B 1 
ATOM 1600 C CB  . LYS B 2 84  ? -24.509 26.594   24.919  1.00 71.10 84  B 1 
ATOM 1601 C CG  . LYS B 2 84  ? -24.988 27.184   26.252  1.00 65.10 84  B 1 
ATOM 1602 C CD  . LYS B 2 84  ? -23.822 27.829   27.022  1.00 60.44 84  B 1 
ATOM 1603 C CE  . LYS B 2 84  ? -24.340 28.457   28.317  1.00 55.55 84  B 1 
ATOM 1604 N NZ  . LYS B 2 84  ? -23.241 29.075   29.114  1.00 48.71 84  B 1 
ATOM 1605 N N   . LYS B 2 85  ? -25.537 27.108   21.842  1.00 78.10 85  B 1 
ATOM 1606 C CA  . LYS B 2 85  ? -25.198 27.244   20.421  1.00 79.28 85  B 1 
ATOM 1607 C C   . LYS B 2 85  ? -23.779 26.726   20.135  1.00 80.29 85  B 1 
ATOM 1608 O O   . LYS B 2 85  ? -22.880 27.016   20.929  1.00 74.74 85  B 1 
ATOM 1609 C CB  . LYS B 2 85  ? -25.276 28.722   19.977  1.00 73.71 85  B 1 
ATOM 1610 C CG  . LYS B 2 85  ? -26.719 29.202   19.722  1.00 66.70 85  B 1 
ATOM 1611 C CD  . LYS B 2 85  ? -26.729 30.644   19.190  1.00 61.15 85  B 1 
ATOM 1612 C CE  . LYS B 2 85  ? -28.165 31.047   18.809  1.00 54.94 85  B 1 
ATOM 1613 N NZ  . LYS B 2 85  ? -28.248 32.422   18.235  1.00 47.65 85  B 1 
ATOM 1614 N N   . LYS B 2 86  ? -23.590 26.052   18.979  1.00 78.13 86  B 1 
ATOM 1615 C CA  . LYS B 2 86  ? -22.277 25.646   18.459  1.00 79.01 86  B 1 
ATOM 1616 C C   . LYS B 2 86  ? -21.298 26.817   18.635  1.00 81.49 86  B 1 
ATOM 1617 O O   . LYS B 2 86  ? -21.533 27.927   18.140  1.00 76.07 86  B 1 
ATOM 1618 C CB  . LYS B 2 86  ? -22.341 25.183   16.981  1.00 71.89 86  B 1 
ATOM 1619 C CG  . LYS B 2 86  ? -22.888 23.744   16.766  1.00 62.65 86  B 1 
ATOM 1620 C CD  . LYS B 2 86  ? -22.796 23.267   15.300  1.00 57.94 86  B 1 
ATOM 1621 C CE  . LYS B 2 86  ? -23.244 21.796   15.119  1.00 51.93 86  B 1 
ATOM 1622 N NZ  . LYS B 2 86  ? -23.075 21.229   13.742  1.00 45.82 86  B 1 
ATOM 1623 N N   . SER B 2 87  ? -20.263 26.612   19.439  1.00 81.72 87  B 1 
ATOM 1624 C CA  . SER B 2 87  ? -19.241 27.613   19.704  1.00 84.09 87  B 1 
ATOM 1625 C C   . SER B 2 87  ? -18.441 27.893   18.432  1.00 86.49 87  B 1 
ATOM 1626 O O   . SER B 2 87  ? -18.296 27.020   17.583  1.00 81.92 87  B 1 
ATOM 1627 C CB  . SER B 2 87  ? -18.334 27.175   20.858  1.00 77.50 87  B 1 
ATOM 1628 O OG  . SER B 2 87  ? -17.965 25.826   20.706  1.00 67.08 87  B 1 
ATOM 1629 N N   . LYS B 2 88  ? -17.940 29.121   18.291  1.00 88.14 88  B 1 
ATOM 1630 C CA  . LYS B 2 88  ? -17.121 29.459   17.120  1.00 89.91 88  B 1 
ATOM 1631 C C   . LYS B 2 88  ? -15.854 28.599   17.112  1.00 91.45 88  B 1 
ATOM 1632 O O   . LYS B 2 88  ? -15.268 28.425   18.179  1.00 88.34 88  B 1 
ATOM 1633 C CB  . LYS B 2 88  ? -16.762 30.954   17.091  1.00 85.46 88  B 1 
ATOM 1634 C CG  . LYS B 2 88  ? -17.958 31.828   16.688  1.00 74.45 88  B 1 
ATOM 1635 C CD  . LYS B 2 88  ? -17.519 33.285   16.532  1.00 67.14 88  B 1 
ATOM 1636 C CE  . LYS B 2 88  ? -18.680 34.150   16.033  1.00 57.94 88  B 1 
ATOM 1637 N NZ  . LYS B 2 88  ? -18.265 35.554   15.777  1.00 48.76 88  B 1 
ATOM 1638 N N   . PRO B 2 89  ? -15.400 28.135   15.940  1.00 92.43 89  B 1 
ATOM 1639 C CA  . PRO B 2 89  ? -14.101 27.488   15.792  1.00 93.26 89  B 1 
ATOM 1640 C C   . PRO B 2 89  ? -12.976 28.367   16.353  1.00 94.83 89  B 1 
ATOM 1641 O O   . PRO B 2 89  ? -12.977 29.587   16.168  1.00 93.05 89  B 1 
ATOM 1642 C CB  . PRO B 2 89  ? -13.928 27.240   14.298  1.00 90.24 89  B 1 
ATOM 1643 C CG  . PRO B 2 89  ? -15.363 27.191   13.769  1.00 85.52 89  B 1 
ATOM 1644 C CD  . PRO B 2 89  ? -16.086 28.189   14.673  1.00 88.78 89  B 1 
ATOM 1645 N N   . VAL B 2 90  ? -12.034 27.754   17.059  1.00 95.79 90  B 1 
ATOM 1646 C CA  . VAL B 2 90  ? -10.860 28.410   17.632  1.00 96.29 90  B 1 
ATOM 1647 C C   . VAL B 2 90  ? -9.615  27.838   16.973  1.00 96.90 90  B 1 
ATOM 1648 O O   . VAL B 2 90  ? -9.406  26.625   16.974  1.00 95.67 90  B 1 
ATOM 1649 C CB  . VAL B 2 90  ? -10.800 28.265   19.164  1.00 94.53 90  B 1 
ATOM 1650 C CG1 . VAL B 2 90  ? -9.580  28.972   19.752  1.00 86.05 90  B 1 
ATOM 1651 C CG2 . VAL B 2 90  ? -12.043 28.878   19.815  1.00 87.10 90  B 1 
ATOM 1652 N N   . ASN B 2 91  ? -8.775  28.731   16.445  1.00 96.84 91  B 1 
ATOM 1653 C CA  . ASN B 2 91  ? -7.484  28.320   15.911  1.00 97.18 91  B 1 
ATOM 1654 C C   . ASN B 2 91  ? -6.536  27.985   17.059  1.00 97.52 91  B 1 
ATOM 1655 O O   . ASN B 2 91  ? -6.391  28.760   18.002  1.00 96.41 91  B 1 
ATOM 1656 C CB  . ASN B 2 91  ? -6.908  29.428   15.016  1.00 95.76 91  B 1 
ATOM 1657 C CG  . ASN B 2 91  ? -7.739  29.659   13.762  1.00 92.99 91  B 1 
ATOM 1658 O OD1 . ASN B 2 91  ? -8.562  28.870   13.347  1.00 84.79 91  B 1 
ATOM 1659 N ND2 . ASN B 2 91  ? -7.546  30.782   13.103  1.00 83.89 91  B 1 
ATOM 1660 N N   . LYS B 2 92  ? -5.879  26.834   16.958  1.00 97.60 92  B 1 
ATOM 1661 C CA  . LYS B 2 92  ? -4.838  26.384   17.870  1.00 97.68 92  B 1 
ATOM 1662 C C   . LYS B 2 92  ? -3.537  26.192   17.122  1.00 97.96 92  B 1 
ATOM 1663 O O   . LYS B 2 92  ? -3.525  25.944   15.914  1.00 97.29 92  B 1 
ATOM 1664 C CB  . LYS B 2 92  ? -5.262  25.099   18.585  1.00 96.59 92  B 1 
ATOM 1665 C CG  . LYS B 2 92  ? -6.392  25.342   19.586  1.00 93.30 92  B 1 
ATOM 1666 C CD  . LYS B 2 92  ? -6.488  24.145   20.527  1.00 86.47 92  B 1 
ATOM 1667 C CE  . LYS B 2 92  ? -7.569  24.319   21.576  1.00 81.87 92  B 1 
ATOM 1668 N NZ  . LYS B 2 92  ? -7.703  23.076   22.377  1.00 72.51 92  B 1 
ATOM 1669 N N   . ASP B 2 93  ? -2.439  26.309   17.845  1.00 98.29 93  B 1 
ATOM 1670 C CA  . ASP B 2 93  ? -1.127  25.992   17.332  1.00 98.28 93  B 1 
ATOM 1671 C C   . ASP B 2 93  ? -0.246  25.400   18.432  1.00 98.38 93  B 1 
ATOM 1672 O O   . ASP B 2 93  ? -0.513  25.543   19.624  1.00 97.16 93  B 1 
ATOM 1673 C CB  . ASP B 2 93  ? -0.501  27.211   16.626  1.00 97.01 93  B 1 
ATOM 1674 C CG  . ASP B 2 93  ? -0.344  28.484   17.463  1.00 95.03 93  B 1 
ATOM 1675 O OD1 . ASP B 2 93  ? 0.144   28.423   18.594  1.00 90.06 93  B 1 
ATOM 1676 O OD2 . ASP B 2 93  ? -0.577  29.581   16.888  1.00 88.01 93  B 1 
ATOM 1677 N N   . ARG B 2 94  ? 0.811   24.682   18.029  1.00 98.49 94  B 1 
ATOM 1678 C CA  . ARG B 2 94  ? 1.917   24.264   18.887  1.00 98.27 94  B 1 
ATOM 1679 C C   . ARG B 2 94  ? 3.234   24.336   18.131  1.00 98.52 94  B 1 
ATOM 1680 O O   . ARG B 2 94  ? 3.279   24.185   16.914  1.00 98.19 94  B 1 
ATOM 1681 C CB  . ARG B 2 94  ? 1.670   22.872   19.495  1.00 96.07 94  B 1 
ATOM 1682 C CG  . ARG B 2 94  ? 1.654   21.716   18.479  1.00 93.78 94  B 1 
ATOM 1683 C CD  . ARG B 2 94  ? 1.507   20.365   19.209  1.00 92.72 94  B 1 
ATOM 1684 N NE  . ARG B 2 94  ? 1.401   19.237   18.274  1.00 90.11 94  B 1 
ATOM 1685 C CZ  . ARG B 2 94  ? 1.465   17.946   18.550  1.00 90.93 94  B 1 
ATOM 1686 N NH1 . ARG B 2 94  ? 1.692   17.502   19.745  1.00 85.18 94  B 1 
ATOM 1687 N NH2 . ARG B 2 94  ? 1.290   17.079   17.611  1.00 85.66 94  B 1 
ATOM 1688 N N   . TYR B 2 95  ? 4.313   24.549   18.881  1.00 98.56 95  B 1 
ATOM 1689 C CA  . TYR B 2 95  ? 5.664   24.535   18.354  1.00 98.50 95  B 1 
ATOM 1690 C C   . TYR B 2 95  ? 6.284   23.142   18.524  1.00 98.61 95  B 1 
ATOM 1691 O O   . TYR B 2 95  ? 6.160   22.528   19.581  1.00 98.15 95  B 1 
ATOM 1692 C CB  . TYR B 2 95  ? 6.481   25.620   19.041  1.00 98.33 95  B 1 
ATOM 1693 C CG  . TYR B 2 95  ? 7.930   25.642   18.605  1.00 97.62 95  B 1 
ATOM 1694 C CD1 . TYR B 2 95  ? 8.916   25.104   19.446  1.00 95.25 95  B 1 
ATOM 1695 C CD2 . TYR B 2 95  ? 8.295   26.174   17.356  1.00 95.93 95  B 1 
ATOM 1696 C CE1 . TYR B 2 95  ? 10.268  25.116   19.051  1.00 94.86 95  B 1 
ATOM 1697 C CE2 . TYR B 2 95  ? 9.629   26.192   16.948  1.00 94.65 95  B 1 
ATOM 1698 C CZ  . TYR B 2 95  ? 10.620  25.666   17.801  1.00 95.36 95  B 1 
ATOM 1699 O OH  . TYR B 2 95  ? 11.940  25.693   17.425  1.00 93.58 95  B 1 
ATOM 1700 N N   . ILE B 2 96  ? 6.956   22.667   17.476  1.00 98.79 96  B 1 
ATOM 1701 C CA  . ILE B 2 96  ? 7.723   21.421   17.457  1.00 98.78 96  B 1 
ATOM 1702 C C   . ILE B 2 96  ? 9.099   21.755   16.880  1.00 98.76 96  B 1 
ATOM 1703 O O   . ILE B 2 96  ? 9.199   22.162   15.728  1.00 98.41 96  B 1 
ATOM 1704 C CB  . ILE B 2 96  ? 6.988   20.333   16.636  1.00 98.57 96  B 1 
ATOM 1705 C CG1 . ILE B 2 96  ? 5.593   20.015   17.221  1.00 97.74 96  B 1 
ATOM 1706 C CG2 . ILE B 2 96  ? 7.850   19.060   16.582  1.00 97.94 96  B 1 
ATOM 1707 C CD1 . ILE B 2 96  ? 4.708   19.136   16.326  1.00 95.21 96  B 1 
ATOM 1708 N N   . SER B 2 97  ? 10.145  21.590   17.674  1.00 98.78 97  B 1 
ATOM 1709 C CA  . SER B 2 97  ? 11.508  21.960   17.265  1.00 98.66 97  B 1 
ATOM 1710 C C   . SER B 2 97  ? 12.011  21.113   16.101  1.00 98.66 97  B 1 
ATOM 1711 O O   . SER B 2 97  ? 12.481  21.646   15.094  1.00 97.84 97  B 1 
ATOM 1712 C CB  . SER B 2 97  ? 12.430  21.834   18.476  1.00 98.15 97  B 1 
ATOM 1713 O OG  . SER B 2 97  ? 13.788  22.002   18.147  1.00 90.17 97  B 1 
ATOM 1714 N N   . LYS B 2 98  ? 11.873  19.787   16.205  1.00 98.74 98  B 1 
ATOM 1715 C CA  . LYS B 2 98  ? 12.341  18.809   15.226  1.00 98.87 98  B 1 
ATOM 1716 C C   . LYS B 2 98  ? 11.284  17.736   15.010  1.00 98.80 98  B 1 
ATOM 1717 O O   . LYS B 2 98  ? 10.767  17.164   15.968  1.00 98.54 98  B 1 
ATOM 1718 C CB  . LYS B 2 98  ? 13.661  18.183   15.689  1.00 98.63 98  B 1 
ATOM 1719 C CG  . LYS B 2 98  ? 14.791  19.225   15.769  1.00 97.86 98  B 1 
ATOM 1720 C CD  . LYS B 2 98  ? 16.081  18.639   16.320  1.00 96.84 98  B 1 
ATOM 1721 C CE  . LYS B 2 98  ? 17.078  19.784   16.485  1.00 94.42 98  B 1 
ATOM 1722 N NZ  . LYS B 2 98  ? 18.232  19.406   17.309  1.00 90.60 98  B 1 
ATOM 1723 N N   . MET B 2 99  ? 10.995  17.437   13.744  1.00 98.70 99  B 1 
ATOM 1724 C CA  . MET B 2 99  ? 9.988   16.465   13.359  1.00 98.62 99  B 1 
ATOM 1725 C C   . MET B 2 99  ? 10.484  15.612   12.201  1.00 98.70 99  B 1 
ATOM 1726 O O   . MET B 2 99  ? 11.117  16.124   11.281  1.00 98.38 99  B 1 
ATOM 1727 C CB  . MET B 2 99  ? 8.685   17.216   13.001  1.00 97.21 99  B 1 
ATOM 1728 C CG  . MET B 2 99  ? 7.572   16.310   12.462  1.00 94.40 99  B 1 
ATOM 1729 S SD  . MET B 2 99  ? 6.080   17.191   11.909  1.00 93.99 99  B 1 
ATOM 1730 C CE  . MET B 2 99  ? 5.369   17.662   13.491  1.00 89.24 99  B 1 
ATOM 1731 N N   . PHE B 2 100 ? 10.143  14.319   12.211  1.00 98.80 100 B 1 
ATOM 1732 C CA  . PHE B 2 100 ? 10.142  13.497   11.006  1.00 98.81 100 B 1 
ATOM 1733 C C   . PHE B 2 100 ? 8.690   13.299   10.569  1.00 98.81 100 B 1 
ATOM 1734 O O   . PHE B 2 100 ? 7.929   12.671   11.292  1.00 98.73 100 B 1 
ATOM 1735 C CB  . PHE B 2 100 ? 10.847  12.165   11.268  1.00 98.74 100 B 1 
ATOM 1736 C CG  . PHE B 2 100 ? 10.894  11.255   10.062  1.00 98.70 100 B 1 
ATOM 1737 C CD1 . PHE B 2 100 ? 9.765   10.507   9.686   1.00 98.33 100 B 1 
ATOM 1738 C CD2 . PHE B 2 100 ? 12.066  11.162   9.302   1.00 98.31 100 B 1 
ATOM 1739 C CE1 . PHE B 2 100 ? 9.807   9.666    8.560   1.00 98.06 100 B 1 
ATOM 1740 C CE2 . PHE B 2 100 ? 12.114  10.323   8.184   1.00 97.86 100 B 1 
ATOM 1741 C CZ  . PHE B 2 100 ? 10.987  9.578    7.808   1.00 97.98 100 B 1 
ATOM 1742 N N   . LEU B 2 101 ? 8.311   13.828   9.409   1.00 98.85 101 B 1 
ATOM 1743 C CA  . LEU B 2 101 ? 6.990   13.665   8.812   1.00 98.86 101 B 1 
ATOM 1744 C C   . LEU B 2 101 ? 7.039   12.546   7.772   1.00 98.84 101 B 1 
ATOM 1745 O O   . LEU B 2 101 ? 7.863   12.588   6.861   1.00 98.55 101 B 1 
ATOM 1746 C CB  . LEU B 2 101 ? 6.558   15.001   8.194   1.00 98.80 101 B 1 
ATOM 1747 C CG  . LEU B 2 101 ? 5.213   14.952   7.436   1.00 98.66 101 B 1 
ATOM 1748 C CD1 . LEU B 2 101 ? 4.036   14.669   8.368   1.00 98.35 101 B 1 
ATOM 1749 C CD2 . LEU B 2 101 ? 4.975   16.305   6.768   1.00 98.30 101 B 1 
ATOM 1750 N N   . ARG B 2 102 ? 6.133   11.573   7.882   1.00 98.76 102 B 1 
ATOM 1751 C CA  . ARG B 2 102 ? 5.974   10.513   6.891   1.00 98.79 102 B 1 
ATOM 1752 C C   . ARG B 2 102 ? 5.222   11.050   5.666   1.00 98.68 102 B 1 
ATOM 1753 O O   . ARG B 2 102 ? 4.199   11.707   5.800   1.00 98.25 102 B 1 
ATOM 1754 C CB  . ARG B 2 102 ? 5.301   9.310    7.548   1.00 98.52 102 B 1 
ATOM 1755 C CG  . ARG B 2 102 ? 5.350   8.081    6.641   1.00 97.84 102 B 1 
ATOM 1756 C CD  . ARG B 2 102 ? 4.758   6.862    7.334   1.00 96.90 102 B 1 
ATOM 1757 N NE  . ARG B 2 102 ? 4.240   5.935    6.349   1.00 94.95 102 B 1 
ATOM 1758 C CZ  . ARG B 2 102 ? 4.780   4.842    5.837   1.00 95.32 102 B 1 
ATOM 1759 N NH1 . ARG B 2 102 ? 5.906   4.328    6.231   1.00 88.79 102 B 1 
ATOM 1760 N NH2 . ARG B 2 102 ? 4.168   4.257    4.882   1.00 91.08 102 B 1 
ATOM 1761 N N   . GLY B 2 103 ? 5.750   10.765   4.473   1.00 98.27 103 B 1 
ATOM 1762 C CA  . GLY B 2 103 ? 5.317   11.406   3.234   1.00 98.29 103 B 1 
ATOM 1763 C C   . GLY B 2 103 ? 3.882   11.113   2.811   1.00 98.27 103 B 1 
ATOM 1764 O O   . GLY B 2 103 ? 3.218   11.991   2.259   1.00 97.63 103 B 1 
ATOM 1765 N N   . ASP B 2 104 ? 3.364   9.918    3.101   1.00 97.82 104 B 1 
ATOM 1766 C CA  . ASP B 2 104 ? 1.999   9.511    2.734   1.00 97.62 104 B 1 
ATOM 1767 C C   . ASP B 2 104 ? 0.899   10.341   3.428   1.00 97.86 104 B 1 
ATOM 1768 O O   . ASP B 2 104 ? -0.247  10.354   2.992   1.00 96.63 104 B 1 
ATOM 1769 C CB  . ASP B 2 104 ? 1.831   8.013    3.009   1.00 96.62 104 B 1 
ATOM 1770 C CG  . ASP B 2 104 ? 1.901   7.655    4.498   1.00 95.97 104 B 1 
ATOM 1771 O OD1 . ASP B 2 104 ? 2.157   8.539    5.350   1.00 93.68 104 B 1 
ATOM 1772 O OD2 . ASP B 2 104 ? 1.660   6.480    4.820   1.00 91.73 104 B 1 
ATOM 1773 N N   . SER B 2 105 ? 1.254   11.088   4.470   1.00 98.33 105 B 1 
ATOM 1774 C CA  . SER B 2 105 ? 0.371   12.029   5.151   1.00 98.31 105 B 1 
ATOM 1775 C C   . SER B 2 105 ? 0.376   13.428   4.539   1.00 98.52 105 B 1 
ATOM 1776 O O   . SER B 2 105 ? -0.415  14.275   4.957   1.00 97.77 105 B 1 
ATOM 1777 C CB  . SER B 2 105 ? 0.737   12.095   6.630   1.00 97.84 105 B 1 
ATOM 1778 O OG  . SER B 2 105 ? 0.504   10.822   7.203   1.00 93.85 105 B 1 
ATOM 1779 N N   . VAL B 2 106 ? 1.250   13.683   3.569   1.00 98.67 106 B 1 
ATOM 1780 C CA  . VAL B 2 106 ? 1.339   14.963   2.862   1.00 98.78 106 B 1 
ATOM 1781 C C   . VAL B 2 106 ? 0.298   14.990   1.747   1.00 98.70 106 B 1 
ATOM 1782 O O   . VAL B 2 106 ? 0.277   14.109   0.895   1.00 98.34 106 B 1 
ATOM 1783 C CB  . VAL B 2 106 ? 2.750   15.191   2.304   1.00 98.63 106 B 1 
ATOM 1784 C CG1 . VAL B 2 106 ? 2.860   16.509   1.529   1.00 98.24 106 B 1 
ATOM 1785 C CG2 . VAL B 2 106 ? 3.782   15.229   3.441   1.00 98.23 106 B 1 
ATOM 1786 N N   . ILE B 2 107 ? -0.553  16.014   1.728   1.00 98.65 107 B 1 
ATOM 1787 C CA  . ILE B 2 107 ? -1.489  16.287   0.643   1.00 98.61 107 B 1 
ATOM 1788 C C   . ILE B 2 107 ? -0.854  17.271   -0.338  1.00 98.76 107 B 1 
ATOM 1789 O O   . ILE B 2 107 ? -0.606  16.937   -1.491  1.00 98.47 107 B 1 
ATOM 1790 C CB  . ILE B 2 107 ? -2.840  16.805   1.187   1.00 98.30 107 B 1 
ATOM 1791 C CG1 . ILE B 2 107 ? -3.453  15.821   2.220   1.00 96.91 107 B 1 
ATOM 1792 C CG2 . ILE B 2 107 ? -3.810  17.037   0.015   1.00 96.44 107 B 1 
ATOM 1793 C CD1 . ILE B 2 107 ? -4.774  16.308   2.824   1.00 93.60 107 B 1 
ATOM 1794 N N   . VAL B 2 108 ? -0.562  18.470   0.145   1.00 98.57 108 B 1 
ATOM 1795 C CA  . VAL B 2 108 ? -0.043  19.583   -0.639  1.00 98.57 108 B 1 
ATOM 1796 C C   . VAL B 2 108 ? 1.041   20.303   0.153   1.00 98.61 108 B 1 
ATOM 1797 O O   . VAL B 2 108 ? 0.911   20.485   1.364   1.00 98.36 108 B 1 
ATOM 1798 C CB  . VAL B 2 108 ? -1.176  20.545   -1.037  1.00 97.64 108 B 1 
ATOM 1799 C CG1 . VAL B 2 108 ? -0.675  21.795   -1.752  1.00 91.21 108 B 1 
ATOM 1800 C CG2 . VAL B 2 108 ? -2.176  19.863   -1.976  1.00 90.35 108 B 1 
ATOM 1801 N N   . VAL B 2 109 ? 2.081   20.745   -0.536  1.00 98.65 109 B 1 
ATOM 1802 C CA  . VAL B 2 109 ? 3.133   21.606   0.020   1.00 98.60 109 B 1 
ATOM 1803 C C   . VAL B 2 109 ? 3.129   22.928   -0.721  1.00 98.63 109 B 1 
ATOM 1804 O O   . VAL B 2 109 ? 3.343   22.957   -1.927  1.00 98.41 109 B 1 
ATOM 1805 C CB  . VAL B 2 109 ? 4.518   20.947   -0.066  1.00 98.57 109 B 1 
ATOM 1806 C CG1 . VAL B 2 109 ? 5.573   21.800   0.637   1.00 98.11 109 B 1 
ATOM 1807 C CG2 . VAL B 2 109 ? 4.524   19.553   0.581   1.00 98.12 109 B 1 
ATOM 1808 N N   . LEU B 2 110 ? 2.917   24.034   -0.008  1.00 98.12 110 B 1 
ATOM 1809 C CA  . LEU B 2 110 ? 2.984   25.384   -0.540  1.00 97.97 110 B 1 
ATOM 1810 C C   . LEU B 2 110 ? 4.399   25.921   -0.372  1.00 97.72 110 B 1 
ATOM 1811 O O   . LEU B 2 110 ? 4.958   25.914   0.733   1.00 96.82 110 B 1 
ATOM 1812 C CB  . LEU B 2 110 ? 1.997   26.319   0.163   1.00 97.44 110 B 1 
ATOM 1813 C CG  . LEU B 2 110 ? 0.508   26.103   -0.136  1.00 93.57 110 B 1 
ATOM 1814 C CD1 . LEU B 2 110 ? -0.055  24.799   0.428   1.00 86.42 110 B 1 
ATOM 1815 C CD2 . LEU B 2 110 ? -0.276  27.260   0.495   1.00 86.39 110 B 1 
ATOM 1816 N N   . ARG B 2 111 ? 4.959   26.435   -1.457  1.00 96.65 111 B 1 
ATOM 1817 C CA  . ARG B 2 111 ? 6.245   27.119   -1.438  1.00 94.62 111 B 1 
ATOM 1818 C C   . ARG B 2 111 ? 6.074   28.590   -1.096  1.00 92.15 111 B 1 
ATOM 1819 O O   . ARG B 2 111 ? 5.190   29.247   -1.617  1.00 84.04 111 B 1 
ATOM 1820 C CB  . ARG B 2 111 ? 6.904   26.903   -2.800  1.00 91.71 111 B 1 
ATOM 1821 C CG  . ARG B 2 111 ? 8.264   27.581   -2.889  1.00 85.62 111 B 1 
ATOM 1822 C CD  . ARG B 2 111 ? 8.841   27.281   -4.266  1.00 82.06 111 B 1 
ATOM 1823 N NE  . ARG B 2 111 ? 9.869   28.245   -4.620  1.00 75.02 111 B 1 
ATOM 1824 C CZ  . ARG B 2 111 ? 10.307  28.414   -5.839  1.00 69.94 111 B 1 
ATOM 1825 N NH1 . ARG B 2 111 ? 9.996   27.597   -6.802  1.00 62.90 111 B 1 
ATOM 1826 N NH2 . ARG B 2 111 ? 11.045  29.431   -6.118  1.00 61.46 111 B 1 
ATOM 1827 N N   . ASN B 2 112 ? 6.998   29.107   -0.268  1.00 85.96 112 B 1 
ATOM 1828 C CA  . ASN B 2 112 ? 6.999   30.516   0.155   1.00 83.76 112 B 1 
ATOM 1829 C C   . ASN B 2 112 ? 5.606   31.013   0.561   1.00 84.19 112 B 1 
ATOM 1830 O O   . ASN B 2 112 ? 5.109   31.987   -0.011  1.00 77.09 112 B 1 
ATOM 1831 C CB  . ASN B 2 112 ? 7.625   31.395   -0.948  1.00 75.21 112 B 1 
ATOM 1832 C CG  . ASN B 2 112 ? 9.100   31.112   -1.199  1.00 70.21 112 B 1 
ATOM 1833 O OD1 . ASN B 2 112 ? 9.823   30.555   -0.395  1.00 62.58 112 B 1 
ATOM 1834 N ND2 . ASN B 2 112 ? 9.596   31.534   -2.341  1.00 60.91 112 B 1 
ATOM 1835 N N   . PRO B 2 113 ? 4.951   30.352   1.533   1.00 83.91 113 B 1 
ATOM 1836 C CA  . PRO B 2 113 ? 3.624   30.767   1.940   1.00 82.41 113 B 1 
ATOM 1837 C C   . PRO B 2 113 ? 3.670   32.227   2.389   1.00 82.61 113 B 1 
ATOM 1838 O O   . PRO B 2 113 ? 4.501   32.614   3.215   1.00 76.36 113 B 1 
ATOM 1839 C CB  . PRO B 2 113 ? 3.222   29.814   3.076   1.00 77.47 113 B 1 
ATOM 1840 C CG  . PRO B 2 113 ? 4.565   29.354   3.646   1.00 76.38 113 B 1 
ATOM 1841 C CD  . PRO B 2 113 ? 5.467   29.315   2.411   1.00 78.60 113 B 1 
ATOM 1842 N N   . LEU B 2 114 ? 2.766   33.019   1.836   1.00 74.97 114 B 1 
ATOM 1843 C CA  . LEU B 2 114 ? 2.534   34.364   2.337   1.00 72.13 114 B 1 
ATOM 1844 C C   . LEU B 2 114 ? 1.992   34.216   3.760   1.00 70.79 114 B 1 
ATOM 1845 O O   . LEU B 2 114 ? 0.811   34.003   3.975   1.00 64.71 114 B 1 
ATOM 1846 C CB  . LEU B 2 114 ? 1.547   35.110   1.414   1.00 65.13 114 B 1 
ATOM 1847 C CG  . LEU B 2 114 ? 2.141   35.520   0.060   1.00 59.22 114 B 1 
ATOM 1848 C CD1 . LEU B 2 114 ? 1.019   36.001   -0.874  1.00 54.62 114 B 1 
ATOM 1849 C CD2 . LEU B 2 114 ? 3.159   36.656   0.192   1.00 53.81 114 B 1 
ATOM 1850 N N   . ILE B 2 115 ? 2.899   34.293   4.736   1.00 67.26 115 B 1 
ATOM 1851 C CA  . ILE B 2 115 ? 2.500   34.425   6.124   1.00 64.21 115 B 1 
ATOM 1852 C C   . ILE B 2 115 ? 1.847   35.796   6.213   1.00 63.64 115 B 1 
ATOM 1853 O O   . ILE B 2 115 ? 2.542   36.815   6.237   1.00 57.09 115 B 1 
ATOM 1854 C CB  . ILE B 2 115 ? 3.689   34.257   7.100   1.00 56.92 115 B 1 
ATOM 1855 C CG1 . ILE B 2 115 ? 4.424   32.918   6.851   1.00 52.86 115 B 1 
ATOM 1856 C CG2 . ILE B 2 115 ? 3.168   34.330   8.548   1.00 50.53 115 B 1 
ATOM 1857 C CD1 . ILE B 2 115 ? 5.720   32.781   7.675   1.00 45.78 115 B 1 
ATOM 1858 N N   . ALA B 2 116 ? 0.520   35.815   6.207   1.00 50.29 116 B 1 
ATOM 1859 C CA  . ALA B 2 116 ? -0.202  37.021   6.563   1.00 47.71 116 B 1 
ATOM 1860 C C   . ALA B 2 116 ? 0.227   37.372   7.990   1.00 46.46 116 B 1 
ATOM 1861 O O   . ALA B 2 116 ? -0.200  36.740   8.954   1.00 43.53 116 B 1 
ATOM 1862 C CB  . ALA B 2 116 ? -1.711  36.767   6.423   1.00 43.74 116 B 1 
ATOM 1863 N N   . GLY B 2 117 ? 1.150   38.326   8.108   1.00 43.06 117 B 1 
ATOM 1864 C CA  . GLY B 2 117 ? 1.485   38.908   9.385   1.00 38.77 117 B 1 
ATOM 1865 C C   . GLY B 2 117 ? 0.189   39.477   9.966   1.00 36.02 117 B 1 
ATOM 1866 O O   . GLY B 2 117 ? -0.435  40.344   9.363   1.00 33.15 117 B 1 
ATOM 1867 N N   . LYS B 2 118 ? -0.218  38.945   11.125  1.00 30.20 118 B 1 
ATOM 1868 C CA  . LYS B 2 118 ? -0.980  39.748   12.080  1.00 28.22 118 B 1 
ATOM 1869 C C   . LYS B 2 118 ? 0.007   40.616   12.847  1.00 26.65 118 B 1 
ATOM 1870 O O   . LYS B 2 118 ? 1.123   40.133   13.118  1.00 24.25 118 B 1 
ATOM 1871 C CB  . LYS B 2 118 ? -1.795  38.884   13.040  1.00 25.99 118 B 1 
ATOM 1872 C CG  . LYS B 2 118 ? -3.151  38.506   12.437  1.00 24.23 118 B 1 
ATOM 1873 C CD  . LYS B 2 118 ? -4.011  37.876   13.542  1.00 23.91 118 B 1 
ATOM 1874 C CE  . LYS B 2 118 ? -5.415  37.575   13.001  1.00 21.01 118 B 1 
ATOM 1875 N NZ  . LYS B 2 118 ? -6.284  37.019   14.071  1.00 19.39 118 B 1 
ATOM 1876 O OXT . LYS B 2 118 ? -0.446  41.756   13.168  1.00 21.48 118 B 1 
ATOM 1877 N N   . MET C 3 1   ? -2.465  -50.481  -33.714 1.00 17.49 1   C 1 
ATOM 1878 C CA  . MET C 3 1   ? -1.965  -49.710  -32.557 1.00 21.85 1   C 1 
ATOM 1879 C C   . MET C 3 1   ? -2.829  -48.465  -32.443 1.00 23.69 1   C 1 
ATOM 1880 O O   . MET C 3 1   ? -2.668  -47.552  -33.245 1.00 21.60 1   C 1 
ATOM 1881 C CB  . MET C 3 1   ? -0.495  -49.327  -32.750 1.00 21.11 1   C 1 
ATOM 1882 C CG  . MET C 3 1   ? 0.453   -50.521  -32.590 1.00 18.95 1   C 1 
ATOM 1883 S SD  . MET C 3 1   ? 2.151   -50.106  -32.997 1.00 17.65 1   C 1 
ATOM 1884 C CE  . MET C 3 1   ? 3.004   -51.627  -32.516 1.00 14.85 1   C 1 
ATOM 1885 N N   . ALA C 3 2   ? -3.815  -48.470  -31.555 1.00 28.74 2   C 1 
ATOM 1886 C CA  . ALA C 3 2   ? -4.686  -47.313  -31.387 1.00 36.15 2   C 1 
ATOM 1887 C C   . ALA C 3 2   ? -3.893  -46.236  -30.650 1.00 36.09 2   C 1 
ATOM 1888 O O   . ALA C 3 2   ? -3.587  -46.397  -29.472 1.00 35.00 2   C 1 
ATOM 1889 C CB  . ALA C 3 2   ? -5.946  -47.747  -30.624 1.00 34.86 2   C 1 
ATOM 1890 N N   . TYR C 3 3   ? -3.537  -45.159  -31.359 1.00 27.27 3   C 1 
ATOM 1891 C CA  . TYR C 3 3   ? -3.090  -43.928  -30.718 1.00 29.65 3   C 1 
ATOM 1892 C C   . TYR C 3 3   ? -4.263  -43.444  -29.856 1.00 29.13 3   C 1 
ATOM 1893 O O   . TYR C 3 3   ? -5.171  -42.781  -30.353 1.00 27.86 3   C 1 
ATOM 1894 C CB  . TYR C 3 3   ? -2.670  -42.891  -31.769 1.00 28.19 3   C 1 
ATOM 1895 C CG  . TYR C 3 3   ? -1.165  -42.703  -31.906 1.00 27.37 3   C 1 
ATOM 1896 C CD1 . TYR C 3 3   ? -0.530  -41.626  -31.258 1.00 26.05 3   C 1 
ATOM 1897 C CD2 . TYR C 3 3   ? -0.402  -43.585  -32.687 1.00 26.04 3   C 1 
ATOM 1898 C CE1 . TYR C 3 3   ? 0.852   -41.417  -31.393 1.00 22.33 3   C 1 
ATOM 1899 C CE2 . TYR C 3 3   ? 0.987   -43.389  -32.824 1.00 22.36 3   C 1 
ATOM 1900 C CZ  . TYR C 3 3   ? 1.610   -42.302  -32.180 1.00 26.28 3   C 1 
ATOM 1901 O OH  . TYR C 3 3   ? 2.961   -42.110  -32.325 1.00 28.46 3   C 1 
ATOM 1902 N N   . ARG C 3 4   ? -4.297  -43.829  -28.567 1.00 27.73 4   C 1 
ATOM 1903 C CA  . ARG C 3 4   ? -5.090  -43.108  -27.575 1.00 31.64 4   C 1 
ATOM 1904 C C   . ARG C 3 4   ? -4.534  -41.692  -27.596 1.00 30.09 4   C 1 
ATOM 1905 O O   . ARG C 3 4   ? -3.487  -41.448  -27.010 1.00 29.82 4   C 1 
ATOM 1906 C CB  . ARG C 3 4   ? -4.980  -43.736  -26.171 1.00 31.79 4   C 1 
ATOM 1907 C CG  . ARG C 3 4   ? -6.121  -44.708  -25.865 1.00 30.12 4   C 1 
ATOM 1908 C CD  . ARG C 3 4   ? -6.007  -45.213  -24.420 1.00 30.54 4   C 1 
ATOM 1909 N NE  . ARG C 3 4   ? -7.200  -45.983  -23.996 1.00 27.56 4   C 1 
ATOM 1910 C CZ  . ARG C 3 4   ? -7.398  -46.539  -22.807 1.00 24.74 4   C 1 
ATOM 1911 N NH1 . ARG C 3 4   ? -6.498  -46.485  -21.864 1.00 22.70 4   C 1 
ATOM 1912 N NH2 . ARG C 3 4   ? -8.513  -47.163  -22.542 1.00 25.04 4   C 1 
ATOM 1913 N N   . GLY C 3 5   ? -5.194  -40.801  -28.339 1.00 31.17 5   C 1 
ATOM 1914 C CA  . GLY C 3 5   ? -4.948  -39.381  -28.237 1.00 33.41 5   C 1 
ATOM 1915 C C   . GLY C 3 5   ? -5.097  -39.044  -26.753 1.00 34.08 5   C 1 
ATOM 1916 O O   . GLY C 3 5   ? -6.196  -39.142  -26.222 1.00 31.64 5   C 1 
ATOM 1917 N N   . GLN C 3 6   ? -3.977  -38.783  -26.075 1.00 29.11 6   C 1 
ATOM 1918 C CA  . GLN C 3 6   ? -4.033  -38.160  -24.768 1.00 32.32 6   C 1 
ATOM 1919 C C   . GLN C 3 6   ? -4.858  -36.898  -24.985 1.00 32.05 6   C 1 
ATOM 1920 O O   . GLN C 3 6   ? -4.471  -36.044  -25.777 1.00 31.62 6   C 1 
ATOM 1921 C CB  . GLN C 3 6   ? -2.628  -37.815  -24.251 1.00 32.25 6   C 1 
ATOM 1922 C CG  . GLN C 3 6   ? -1.993  -38.978  -23.490 1.00 31.56 6   C 1 
ATOM 1923 C CD  . GLN C 3 6   ? -0.584  -38.646  -22.999 1.00 30.16 6   C 1 
ATOM 1924 O OE1 . GLN C 3 6   ? 0.156   -37.915  -23.624 1.00 29.46 6   C 1 
ATOM 1925 N NE2 . GLN C 3 6   ? -0.148  -39.184  -21.878 1.00 30.67 6   C 1 
ATOM 1926 N N   . GLY C 3 7   ? -6.040  -36.831  -24.373 1.00 31.50 7   C 1 
ATOM 1927 C CA  . GLY C 3 7   ? -6.861  -35.641  -24.412 1.00 32.52 7   C 1 
ATOM 1928 C C   . GLY C 3 7   ? -6.014  -34.536  -23.789 1.00 33.50 7   C 1 
ATOM 1929 O O   . GLY C 3 7   ? -5.902  -34.494  -22.571 1.00 31.86 7   C 1 
ATOM 1930 N N   . GLN C 3 8   ? -5.349  -33.732  -24.638 1.00 33.60 8   C 1 
ATOM 1931 C CA  . GLN C 3 8   ? -4.728  -32.499  -24.200 1.00 36.40 8   C 1 
ATOM 1932 C C   . GLN C 3 8   ? -5.865  -31.731  -23.520 1.00 37.45 8   C 1 
ATOM 1933 O O   . GLN C 3 8   ? -6.805  -31.309  -24.188 1.00 36.59 8   C 1 
ATOM 1934 C CB  . GLN C 3 8   ? -4.145  -31.711  -25.380 1.00 34.90 8   C 1 
ATOM 1935 C CG  . GLN C 3 8   ? -2.711  -32.152  -25.732 1.00 32.49 8   C 1 
ATOM 1936 C CD  . GLN C 3 8   ? -2.136  -31.368  -26.914 1.00 29.99 8   C 1 
ATOM 1937 O OE1 . GLN C 3 8   ? -2.830  -31.006  -27.841 1.00 28.82 8   C 1 
ATOM 1938 N NE2 . GLN C 3 8   ? -0.845  -31.110  -26.926 1.00 29.63 8   C 1 
ATOM 1939 N N   . LYS C 3 9   ? -5.837  -31.664  -22.189 1.00 38.66 9   C 1 
ATOM 1940 C CA  . LYS C 3 9   ? -6.708  -30.759  -21.458 1.00 40.54 9   C 1 
ATOM 1941 C C   . LYS C 3 9   ? -6.420  -29.393  -22.057 1.00 40.70 9   C 1 
ATOM 1942 O O   . LYS C 3 9   ? -5.321  -28.890  -21.862 1.00 39.36 9   C 1 
ATOM 1943 C CB  . LYS C 3 9   ? -6.405  -30.768  -19.945 1.00 39.30 9   C 1 
ATOM 1944 C CG  . LYS C 3 9   ? -7.112  -31.899  -19.182 1.00 35.56 9   C 1 
ATOM 1945 C CD  . LYS C 3 9   ? -6.799  -31.760  -17.685 1.00 34.16 9   C 1 
ATOM 1946 C CE  . LYS C 3 9   ? -7.585  -32.767  -16.846 1.00 28.72 9   C 1 
ATOM 1947 N NZ  . LYS C 3 9   ? -7.310  -32.611  -15.389 1.00 26.66 9   C 1 
ATOM 1948 N N   . VAL C 3 10  ? -7.355  -28.897  -22.872 1.00 44.64 10  C 1 
ATOM 1949 C CA  . VAL C 3 10  ? -7.262  -27.559  -23.443 1.00 47.81 10  C 1 
ATOM 1950 C C   . VAL C 3 10  ? -7.109  -26.640  -22.245 1.00 49.93 10  C 1 
ATOM 1951 O O   . VAL C 3 10  ? -8.042  -26.504  -21.455 1.00 48.52 10  C 1 
ATOM 1952 C CB  . VAL C 3 10  ? -8.514  -27.218  -24.274 1.00 45.15 10  C 1 
ATOM 1953 C CG1 . VAL C 3 10  ? -8.426  -25.815  -24.869 1.00 40.12 10  C 1 
ATOM 1954 C CG2 . VAL C 3 10  ? -8.684  -28.220  -25.435 1.00 42.22 10  C 1 
ATOM 1955 N N   . GLN C 3 11  ? -5.890  -26.123  -22.022 1.00 48.00 11  C 1 
ATOM 1956 C CA  . GLN C 3 11  ? -5.646  -25.152  -20.964 1.00 50.76 11  C 1 
ATOM 1957 C C   . GLN C 3 11  ? -6.544  -23.968  -21.285 1.00 52.94 11  C 1 
ATOM 1958 O O   . GLN C 3 11  ? -6.399  -23.332  -22.332 1.00 51.59 11  C 1 
ATOM 1959 C CB  . GLN C 3 11  ? -4.165  -24.759  -20.890 1.00 48.41 11  C 1 
ATOM 1960 C CG  . GLN C 3 11  ? -3.380  -25.633  -19.896 1.00 44.66 11  C 1 
ATOM 1961 C CD  . GLN C 3 11  ? -1.894  -25.274  -19.851 1.00 40.83 11  C 1 
ATOM 1962 O OE1 . GLN C 3 11  ? -1.311  -24.908  -20.846 1.00 39.12 11  C 1 
ATOM 1963 N NE2 . GLN C 3 11  ? -1.238  -25.390  -18.715 1.00 37.75 11  C 1 
ATOM 1964 N N   . LYS C 3 12  ? -7.552  -23.733  -20.434 1.00 64.78 12  C 1 
ATOM 1965 C CA  . LYS C 3 12  ? -8.444  -22.604  -20.613 1.00 67.64 12  C 1 
ATOM 1966 C C   . LYS C 3 12  ? -7.609  -21.338  -20.480 1.00 70.80 12  C 1 
ATOM 1967 O O   . LYS C 3 12  ? -6.945  -21.148  -19.461 1.00 67.58 12  C 1 
ATOM 1968 C CB  . LYS C 3 12  ? -9.580  -22.626  -19.583 1.00 61.20 12  C 1 
ATOM 1969 C CG  . LYS C 3 12  ? -10.728 -23.592  -19.947 1.00 54.56 12  C 1 
ATOM 1970 C CD  . LYS C 3 12  ? -11.785 -23.428  -18.858 1.00 50.84 12  C 1 
ATOM 1971 C CE  . LYS C 3 12  ? -13.115 -24.096  -19.138 1.00 44.16 12  C 1 
ATOM 1972 N NZ  . LYS C 3 12  ? -14.081 -23.688  -18.068 1.00 40.24 12  C 1 
ATOM 1973 N N   . VAL C 3 13  ? -7.671  -20.517  -21.517 1.00 79.88 13  C 1 
ATOM 1974 C CA  . VAL C 3 13  ? -7.065  -19.193  -21.513 1.00 83.80 13  C 1 
ATOM 1975 C C   . VAL C 3 13  ? -7.907  -18.302  -20.607 1.00 87.12 13  C 1 
ATOM 1976 O O   . VAL C 3 13  ? -9.133  -18.292  -20.710 1.00 83.96 13  C 1 
ATOM 1977 C CB  . VAL C 3 13  ? -6.983  -18.646  -22.944 1.00 77.83 13  C 1 
ATOM 1978 C CG1 . VAL C 3 13  ? -6.313  -17.289  -22.952 1.00 67.81 13  C 1 
ATOM 1979 C CG2 . VAL C 3 13  ? -6.168  -19.585  -23.855 1.00 69.97 13  C 1 
ATOM 1980 N N   . MET C 3 14  ? -7.264  -17.571  -19.710 1.00 86.14 14  C 1 
ATOM 1981 C CA  . MET C 3 14  ? -7.952  -16.606  -18.861 1.00 88.59 14  C 1 
ATOM 1982 C C   . MET C 3 14  ? -8.087  -15.250  -19.551 1.00 90.52 14  C 1 
ATOM 1983 O O   . MET C 3 14  ? -7.288  -14.882  -20.413 1.00 89.07 14  C 1 
ATOM 1984 C CB  . MET C 3 14  ? -7.298  -16.520  -17.479 1.00 83.62 14  C 1 
ATOM 1985 C CG  . MET C 3 14  ? -5.903  -15.921  -17.471 1.00 79.30 14  C 1 
ATOM 1986 S SD  . MET C 3 14  ? -5.298  -15.744  -15.778 1.00 79.89 14  C 1 
ATOM 1987 C CE  . MET C 3 14  ? -3.637  -15.136  -16.098 1.00 71.76 14  C 1 
ATOM 1988 N N   . VAL C 3 15  ? -9.100  -14.489  -19.166 1.00 92.48 15  C 1 
ATOM 1989 C CA  . VAL C 3 15  ? -9.261  -13.103  -19.588 1.00 93.90 15  C 1 
ATOM 1990 C C   . VAL C 3 15  ? -8.535  -12.216  -18.583 1.00 94.77 15  C 1 
ATOM 1991 O O   . VAL C 3 15  ? -8.916  -12.174  -17.420 1.00 93.23 15  C 1 
ATOM 1992 C CB  . VAL C 3 15  ? -10.743 -12.703  -19.713 1.00 92.75 15  C 1 
ATOM 1993 C CG1 . VAL C 3 15  ? -10.887 -11.269  -20.238 1.00 87.21 15  C 1 
ATOM 1994 C CG2 . VAL C 3 15  ? -11.491 -13.627  -20.686 1.00 88.20 15  C 1 
ATOM 1995 N N   . GLN C 3 16  ? -7.500  -11.502  -19.024 1.00 93.99 16  C 1 
ATOM 1996 C CA  . GLN C 3 16  ? -6.804  -10.557  -18.159 1.00 93.93 16  C 1 
ATOM 1997 C C   . GLN C 3 16  ? -7.530  -9.203   -18.112 1.00 95.39 16  C 1 
ATOM 1998 O O   . GLN C 3 16  ? -8.151  -8.809   -19.105 1.00 94.25 16  C 1 
ATOM 1999 C CB  . GLN C 3 16  ? -5.361  -10.374  -18.619 1.00 91.11 16  C 1 
ATOM 2000 C CG  . GLN C 3 16  ? -4.549  -11.667  -18.515 1.00 85.37 16  C 1 
ATOM 2001 C CD  . GLN C 3 16  ? -3.074  -11.431  -18.779 1.00 82.73 16  C 1 
ATOM 2002 O OE1 . GLN C 3 16  ? -2.600  -10.313  -18.924 1.00 74.20 16  C 1 
ATOM 2003 N NE2 . GLN C 3 16  ? -2.287  -12.474  -18.845 1.00 70.90 16  C 1 
ATOM 2004 N N   . PRO C 3 17  ? -7.415  -8.456   -17.008 1.00 95.77 17  C 1 
ATOM 2005 C CA  . PRO C 3 17  ? -7.927  -7.087   -16.902 1.00 96.08 17  C 1 
ATOM 2006 C C   . PRO C 3 17  ? -7.526  -6.182   -18.065 1.00 96.39 17  C 1 
ATOM 2007 O O   . PRO C 3 17  ? -8.389  -5.536   -18.657 1.00 95.52 17  C 1 
ATOM 2008 C CB  . PRO C 3 17  ? -7.375  -6.575   -15.567 1.00 95.37 17  C 1 
ATOM 2009 C CG  . PRO C 3 17  ? -7.330  -7.844   -14.721 1.00 94.06 17  C 1 
ATOM 2010 C CD  . PRO C 3 17  ? -6.906  -8.913   -15.731 1.00 95.51 17  C 1 
ATOM 2011 N N   . ILE C 3 18  ? -6.257  -6.211   -18.467 1.00 95.20 18  C 1 
ATOM 2012 C CA  . ILE C 3 18  ? -5.746  -5.404   -19.584 1.00 94.98 18  C 1 
ATOM 2013 C C   . ILE C 3 18  ? -6.464  -5.712   -20.900 1.00 95.78 18  C 1 
ATOM 2014 O O   . ILE C 3 18  ? -6.813  -4.795   -21.642 1.00 95.06 18  C 1 
ATOM 2015 C CB  . ILE C 3 18  ? -4.215  -5.545   -19.682 1.00 92.81 18  C 1 
ATOM 2016 C CG1 . ILE C 3 18  ? -3.632  -4.400   -20.530 1.00 81.88 18  C 1 
ATOM 2017 C CG2 . ILE C 3 18  ? -3.779  -6.931   -20.201 1.00 79.75 18  C 1 
ATOM 2018 C CD1 . ILE C 3 18  ? -2.118  -4.259   -20.374 1.00 74.11 18  C 1 
ATOM 2019 N N   . ASN C 3 19  ? -6.802  -6.985   -21.166 1.00 95.69 19  C 1 
ATOM 2020 C CA  . ASN C 3 19  ? -7.522  -7.385   -22.371 1.00 95.27 19  C 1 
ATOM 2021 C C   . ASN C 3 19  ? -8.959  -6.845   -22.378 1.00 95.89 19  C 1 
ATOM 2022 O O   . ASN C 3 19  ? -9.507  -6.520   -23.434 1.00 94.87 19  C 1 
ATOM 2023 C CB  . ASN C 3 19  ? -7.566  -8.926   -22.458 1.00 93.80 19  C 1 
ATOM 2024 C CG  . ASN C 3 19  ? -6.188  -9.564   -22.623 1.00 89.29 19  C 1 
ATOM 2025 O OD1 . ASN C 3 19  ? -5.232  -8.951   -23.043 1.00 80.18 19  C 1 
ATOM 2026 N ND2 . ASN C 3 19  ? -6.065  -10.839  -22.310 1.00 80.21 19  C 1 
ATOM 2027 N N   . LEU C 3 20  ? -9.586  -6.758   -21.210 1.00 96.33 20  C 1 
ATOM 2028 C CA  . LEU C 3 20  ? -10.928 -6.208   -21.088 1.00 96.95 20  C 1 
ATOM 2029 C C   . LEU C 3 20  ? -10.918 -4.679   -21.246 1.00 97.23 20  C 1 
ATOM 2030 O O   . LEU C 3 20  ? -11.756 -4.141   -21.966 1.00 96.70 20  C 1 
ATOM 2031 C CB  . LEU C 3 20  ? -11.547 -6.667   -19.761 1.00 96.60 20  C 1 
ATOM 2032 C CG  . LEU C 3 20  ? -13.020 -6.245   -19.589 1.00 93.78 20  C 1 
ATOM 2033 C CD1 . LEU C 3 20  ? -13.922 -6.747   -20.727 1.00 91.12 20  C 1 
ATOM 2034 C CD2 . LEU C 3 20  ? -13.567 -6.805   -18.280 1.00 91.58 20  C 1 
ATOM 2035 N N   . ILE C 3 21  ? -9.942  -4.003   -20.652 1.00 97.15 21  C 1 
ATOM 2036 C CA  . ILE C 3 21  ? -9.746  -2.550   -20.809 1.00 97.24 21  C 1 
ATOM 2037 C C   . ILE C 3 21  ? -9.466  -2.207   -22.278 1.00 97.12 21  C 1 
ATOM 2038 O O   . ILE C 3 21  ? -10.095 -1.299   -22.827 1.00 96.74 21  C 1 
ATOM 2039 C CB  . ILE C 3 21  ? -8.626  -2.053   -19.870 1.00 97.27 21  C 1 
ATOM 2040 C CG1 . ILE C 3 21  ? -9.041  -2.240   -18.390 1.00 96.31 21  C 1 
ATOM 2041 C CG2 . ILE C 3 21  ? -8.310  -0.565   -20.142 1.00 96.23 21  C 1 
ATOM 2042 C CD1 . ILE C 3 21  ? -7.888  -2.032   -17.397 1.00 93.35 21  C 1 
ATOM 2043 N N   . PHE C 3 22  ? -8.607  -2.980   -22.944 1.00 96.60 22  C 1 
ATOM 2044 C CA  . PHE C 3 22  ? -8.323  -2.821   -24.366 1.00 96.10 22  C 1 
ATOM 2045 C C   . PHE C 3 22  ? -9.579  -2.999   -25.229 1.00 96.04 22  C 1 
ATOM 2046 O O   . PHE C 3 22  ? -9.838  -2.203   -26.129 1.00 95.19 22  C 1 
ATOM 2047 C CB  . PHE C 3 22  ? -7.227  -3.810   -24.769 1.00 95.07 22  C 1 
ATOM 2048 C CG  . PHE C 3 22  ? -6.725  -3.595   -26.177 1.00 90.07 22  C 1 
ATOM 2049 C CD1 . PHE C 3 22  ? -6.994  -4.529   -27.182 1.00 83.13 22  C 1 
ATOM 2050 C CD2 . PHE C 3 22  ? -5.976  -2.446   -26.466 1.00 81.28 22  C 1 
ATOM 2051 C CE1 . PHE C 3 22  ? -6.494  -4.322   -28.479 1.00 78.42 22  C 1 
ATOM 2052 C CE2 . PHE C 3 22  ? -5.483  -2.231   -27.756 1.00 75.94 22  C 1 
ATOM 2053 C CZ  . PHE C 3 22  ? -5.728  -3.168   -28.771 1.00 77.04 22  C 1 
ATOM 2054 N N   . ARG C 3 23  ? -10.428 -3.980   -24.895 1.00 96.25 23  C 1 
ATOM 2055 C CA  . ARG C 3 23  ? -11.721 -4.157   -25.562 1.00 95.98 23  C 1 
ATOM 2056 C C   . ARG C 3 23  ? -12.646 -2.952   -25.372 1.00 96.39 23  C 1 
ATOM 2057 O O   . ARG C 3 23  ? -13.340 -2.571   -26.309 1.00 95.69 23  C 1 
ATOM 2058 C CB  . ARG C 3 23  ? -12.368 -5.450   -25.054 1.00 94.82 23  C 1 
ATOM 2059 C CG  . ARG C 3 23  ? -13.618 -5.837   -25.855 1.00 83.24 23  C 1 
ATOM 2060 C CD  . ARG C 3 23  ? -14.311 -7.061   -25.244 1.00 82.47 23  C 1 
ATOM 2061 N NE  . ARG C 3 23  ? -13.424 -8.235   -25.212 1.00 74.19 23  C 1 
ATOM 2062 C CZ  . ARG C 3 23  ? -13.604 -9.349   -24.506 1.00 68.96 23  C 1 
ATOM 2063 N NH1 . ARG C 3 23  ? -14.675 -9.544   -23.783 1.00 62.70 23  C 1 
ATOM 2064 N NH2 . ARG C 3 23  ? -12.696 -10.282  -24.512 1.00 59.39 23  C 1 
ATOM 2065 N N   . TYR C 3 24  ? -12.666 -2.343   -24.188 1.00 97.00 24  C 1 
ATOM 2066 C CA  . TYR C 3 24  ? -13.435 -1.113   -23.960 1.00 97.09 24  C 1 
ATOM 2067 C C   . TYR C 3 24  ? -12.909 0.047    -24.807 1.00 97.11 24  C 1 
ATOM 2068 O O   . TYR C 3 24  ? -13.717 0.783    -25.381 1.00 96.40 24  C 1 
ATOM 2069 C CB  . TYR C 3 24  ? -13.419 -0.734   -22.473 1.00 97.07 24  C 1 
ATOM 2070 C CG  . TYR C 3 24  ? -14.072 -1.702   -21.508 1.00 96.93 24  C 1 
ATOM 2071 C CD1 . TYR C 3 24  ? -15.180 -2.485   -21.886 1.00 94.53 24  C 1 
ATOM 2072 C CD2 . TYR C 3 24  ? -13.588 -1.781   -20.184 1.00 94.82 24  C 1 
ATOM 2073 C CE1 . TYR C 3 24  ? -15.809 -3.338   -20.967 1.00 94.00 24  C 1 
ATOM 2074 C CE2 . TYR C 3 24  ? -14.215 -2.634   -19.254 1.00 93.94 24  C 1 
ATOM 2075 C CZ  . TYR C 3 24  ? -15.326 -3.410   -19.645 1.00 94.94 24  C 1 
ATOM 2076 O OH  . TYR C 3 24  ? -15.939 -4.234   -18.736 1.00 93.29 24  C 1 
ATOM 2077 N N   . LEU C 3 25  ? -11.588 0.174    -24.947 1.00 96.93 25  C 1 
ATOM 2078 C CA  . LEU C 3 25  ? -10.953 1.183    -25.780 1.00 96.71 25  C 1 
ATOM 2079 C C   . LEU C 3 25  ? -11.302 0.976    -27.264 1.00 96.40 25  C 1 
ATOM 2080 O O   . LEU C 3 25  ? -11.817 1.893    -27.903 1.00 94.98 25  C 1 
ATOM 2081 C CB  . LEU C 3 25  ? -9.439  1.171    -25.498 1.00 96.32 25  C 1 
ATOM 2082 C CG  . LEU C 3 25  ? -8.644  2.264    -26.251 1.00 94.90 25  C 1 
ATOM 2083 C CD1 . LEU C 3 25  ? -7.397  2.619    -25.453 1.00 88.88 25  C 1 
ATOM 2084 C CD2 . LEU C 3 25  ? -8.180  1.814    -27.637 1.00 88.17 25  C 1 
ATOM 2085 N N   . GLN C 3 26  ? -11.101 -0.233   -27.799 1.00 96.70 26  C 1 
ATOM 2086 C CA  . GLN C 3 26  ? -11.387 -0.553   -29.207 1.00 96.37 26  C 1 
ATOM 2087 C C   . GLN C 3 26  ? -12.852 -0.304   -29.581 1.00 96.14 26  C 1 
ATOM 2088 O O   . GLN C 3 26  ? -13.157 0.290    -30.619 1.00 94.76 26  C 1 
ATOM 2089 C CB  . GLN C 3 26  ? -11.047 -2.017   -29.481 1.00 95.29 26  C 1 
ATOM 2090 C CG  . GLN C 3 26  ? -9.534  -2.268   -29.594 1.00 88.29 26  C 1 
ATOM 2091 C CD  . GLN C 3 26  ? -9.234  -3.698   -30.018 1.00 83.25 26  C 1 
ATOM 2092 O OE1 . GLN C 3 26  ? -9.959  -4.642   -29.713 1.00 74.58 26  C 1 
ATOM 2093 N NE2 . GLN C 3 26  ? -8.173  -3.922   -30.758 1.00 71.89 26  C 1 
ATOM 2094 N N   . ASN C 3 27  ? -13.758 -0.732   -28.712 1.00 96.07 27  C 1 
ATOM 2095 C CA  . ASN C 3 27  ? -15.197 -0.582   -28.948 1.00 95.72 27  C 1 
ATOM 2096 C C   . ASN C 3 27  ? -15.718 0.826    -28.623 1.00 95.45 27  C 1 
ATOM 2097 O O   . ASN C 3 27  ? -16.908 1.083    -28.818 1.00 93.02 27  C 1 
ATOM 2098 C CB  . ASN C 3 27  ? -15.943 -1.651   -28.144 1.00 94.59 27  C 1 
ATOM 2099 C CG  . ASN C 3 27  ? -15.670 -3.076   -28.629 1.00 91.53 27  C 1 
ATOM 2100 O OD1 . ASN C 3 27  ? -15.263 -3.343   -29.747 1.00 84.01 27  C 1 
ATOM 2101 N ND2 . ASN C 3 27  ? -15.952 -4.057   -27.796 1.00 83.16 27  C 1 
ATOM 2102 N N   . ARG C 3 28  ? -14.865 1.728    -28.095 1.00 95.47 28  C 1 
ATOM 2103 C CA  . ARG C 3 28  ? -15.271 3.033    -27.539 1.00 95.34 28  C 1 
ATOM 2104 C C   . ARG C 3 28  ? -16.456 2.919    -26.575 1.00 96.06 28  C 1 
ATOM 2105 O O   . ARG C 3 28  ? -17.372 3.747    -26.577 1.00 94.19 28  C 1 
ATOM 2106 C CB  . ARG C 3 28  ? -15.519 4.053    -28.646 1.00 93.34 28  C 1 
ATOM 2107 C CG  . ARG C 3 28  ? -14.280 4.298    -29.510 1.00 81.96 28  C 1 
ATOM 2108 C CD  . ARG C 3 28  ? -14.579 5.455    -30.464 1.00 73.27 28  C 1 
ATOM 2109 N NE  . ARG C 3 28  ? -13.397 5.803    -31.258 1.00 62.88 28  C 1 
ATOM 2110 C CZ  . ARG C 3 28  ? -13.140 6.984    -31.779 1.00 55.19 28  C 1 
ATOM 2111 N NH1 . ARG C 3 28  ? -13.979 7.986    -31.691 1.00 49.56 28  C 1 
ATOM 2112 N NH2 . ARG C 3 28  ? -12.021 7.186    -32.393 1.00 48.24 28  C 1 
ATOM 2113 N N   . SER C 3 29  ? -16.462 1.865    -25.782 1.00 96.52 29  C 1 
ATOM 2114 C CA  . SER C 3 29  ? -17.520 1.622    -24.809 1.00 96.75 29  C 1 
ATOM 2115 C C   . SER C 3 29  ? -17.498 2.718    -23.747 1.00 97.25 29  C 1 
ATOM 2116 O O   . SER C 3 29  ? -16.443 3.037    -23.197 1.00 96.44 29  C 1 
ATOM 2117 C CB  . SER C 3 29  ? -17.355 0.255    -24.142 1.00 95.60 29  C 1 
ATOM 2118 O OG  . SER C 3 29  ? -17.391 -0.774   -25.119 1.00 89.37 29  C 1 
ATOM 2119 N N   . ARG C 3 30  ? -18.665 3.258    -23.407 1.00 97.70 30  C 1 
ATOM 2120 C CA  . ARG C 3 30  ? -18.799 4.083    -22.213 1.00 98.00 30  C 1 
ATOM 2121 C C   . ARG C 3 30  ? -18.671 3.178    -20.999 1.00 98.28 30  C 1 
ATOM 2122 O O   . ARG C 3 30  ? -19.357 2.161    -20.910 1.00 97.58 30  C 1 
ATOM 2123 C CB  . ARG C 3 30  ? -20.099 4.890    -22.257 1.00 97.45 30  C 1 
ATOM 2124 C CG  . ARG C 3 30  ? -20.112 5.996    -21.185 1.00 94.23 30  C 1 
ATOM 2125 C CD  . ARG C 3 30  ? -21.326 6.921    -21.381 1.00 93.20 30  C 1 
ATOM 2126 N NE  . ARG C 3 30  ? -21.336 8.057    -20.448 1.00 92.07 30  C 1 
ATOM 2127 C CZ  . ARG C 3 30  ? -20.668 9.204    -20.561 1.00 93.49 30  C 1 
ATOM 2128 N NH1 . ARG C 3 30  ? -19.865 9.463    -21.558 1.00 84.72 30  C 1 
ATOM 2129 N NH2 . ARG C 3 30  ? -20.783 10.121   -19.660 1.00 88.40 30  C 1 
ATOM 2130 N N   . ILE C 3 31  ? -17.774 3.530    -20.089 1.00 98.26 31  C 1 
ATOM 2131 C CA  . ILE C 3 31  ? -17.532 2.781    -18.859 1.00 98.20 31  C 1 
ATOM 2132 C C   . ILE C 3 31  ? -17.915 3.616    -17.644 1.00 98.59 31  C 1 
ATOM 2133 O O   . ILE C 3 31  ? -17.857 4.847    -17.670 1.00 98.18 31  C 1 
ATOM 2134 C CB  . ILE C 3 31  ? -16.084 2.261    -18.761 1.00 96.83 31  C 1 
ATOM 2135 C CG1 . ILE C 3 31  ? -15.037 3.399    -18.714 1.00 86.88 31  C 1 
ATOM 2136 C CG2 . ILE C 3 31  ? -15.781 1.288    -19.914 1.00 82.31 31  C 1 
ATOM 2137 C CD1 . ILE C 3 31  ? -13.877 3.048    -17.792 1.00 77.73 31  C 1 
ATOM 2138 N N   . GLN C 3 32  ? -18.276 2.937    -16.571 1.00 98.61 32  C 1 
ATOM 2139 C CA  . GLN C 3 32  ? -18.443 3.521    -15.257 1.00 98.61 32  C 1 
ATOM 2140 C C   . GLN C 3 32  ? -17.376 2.974    -14.317 1.00 98.73 32  C 1 
ATOM 2141 O O   . GLN C 3 32  ? -17.178 1.768    -14.205 1.00 98.46 32  C 1 
ATOM 2142 C CB  . GLN C 3 32  ? -19.873 3.259    -14.754 1.00 98.13 32  C 1 
ATOM 2143 C CG  . GLN C 3 32  ? -20.160 4.010    -13.452 1.00 95.47 32  C 1 
ATOM 2144 C CD  . GLN C 3 32  ? -21.611 3.799    -13.008 1.00 95.33 32  C 1 
ATOM 2145 O OE1 . GLN C 3 32  ? -21.897 3.036    -12.102 1.00 86.92 32  C 1 
ATOM 2146 N NE2 . GLN C 3 32  ? -22.559 4.467    -13.622 1.00 84.82 32  C 1 
ATOM 2147 N N   . VAL C 3 33  ? -16.707 3.890    -13.626 1.00 98.79 33  C 1 
ATOM 2148 C CA  . VAL C 3 33  ? -15.673 3.601    -12.639 1.00 98.75 33  C 1 
ATOM 2149 C C   . VAL C 3 33  ? -16.250 3.763    -11.244 1.00 98.73 33  C 1 
ATOM 2150 O O   . VAL C 3 33  ? -16.729 4.835    -10.869 1.00 98.51 33  C 1 
ATOM 2151 C CB  . VAL C 3 33  ? -14.451 4.514    -12.823 1.00 98.63 33  C 1 
ATOM 2152 C CG1 . VAL C 3 33  ? -13.306 4.048    -11.912 1.00 97.94 33  C 1 
ATOM 2153 C CG2 . VAL C 3 33  ? -13.955 4.550    -14.275 1.00 97.95 33  C 1 
ATOM 2154 N N   . TRP C 3 34  ? -16.209 2.687    -10.454 1.00 98.79 34  C 1 
ATOM 2155 C CA  . TRP C 3 34  ? -16.455 2.737    -9.027  1.00 98.62 34  C 1 
ATOM 2156 C C   . TRP C 3 34  ? -15.161 3.142    -8.330  1.00 98.61 34  C 1 
ATOM 2157 O O   . TRP C 3 34  ? -14.119 2.526    -8.554  1.00 98.21 34  C 1 
ATOM 2158 C CB  . TRP C 3 34  ? -16.953 1.385    -8.515  1.00 98.56 34  C 1 
ATOM 2159 C CG  . TRP C 3 34  ? -18.225 0.850    -9.084  1.00 98.46 34  C 1 
ATOM 2160 C CD1 . TRP C 3 34  ? -18.809 1.201    -10.245 1.00 97.65 34  C 1 
ATOM 2161 C CD2 . TRP C 3 34  ? -19.065 -0.199   -8.508  1.00 98.24 34  C 1 
ATOM 2162 N NE1 . TRP C 3 34  ? -19.965 0.432    -10.443 1.00 97.56 34  C 1 
ATOM 2163 C CE2 . TRP C 3 34  ? -20.140 -0.429   -9.398  1.00 97.84 34  C 1 
ATOM 2164 C CE3 . TRP C 3 34  ? -19.001 -0.967   -7.321  1.00 97.78 34  C 1 
ATOM 2165 C CZ2 . TRP C 3 34  ? -21.136 -1.399   -9.133  1.00 97.09 34  C 1 
ATOM 2166 C CZ3 . TRP C 3 34  ? -19.994 -1.938   -7.059  1.00 96.54 34  C 1 
ATOM 2167 C CH2 . TRP C 3 34  ? -21.040 -2.134   -7.954  1.00 96.33 34  C 1 
ATOM 2168 N N   . LEU C 3 35  ? -15.224 4.174    -7.490  1.00 98.54 35  C 1 
ATOM 2169 C CA  . LEU C 3 35  ? -14.051 4.749    -6.849  1.00 98.59 35  C 1 
ATOM 2170 C C   . LEU C 3 35  ? -13.749 4.072    -5.507  1.00 98.26 35  C 1 
ATOM 2171 O O   . LEU C 3 35  ? -14.664 3.661    -4.796  1.00 97.22 35  C 1 
ATOM 2172 C CB  . LEU C 3 35  ? -14.249 6.261    -6.687  1.00 98.37 35  C 1 
ATOM 2173 C CG  . LEU C 3 35  ? -14.477 7.008    -8.008  1.00 98.02 35  C 1 
ATOM 2174 C CD1 . LEU C 3 35  ? -14.775 8.477    -7.711  1.00 97.44 35  C 1 
ATOM 2175 C CD2 . LEU C 3 35  ? -13.261 6.939    -8.936  1.00 97.10 35  C 1 
ATOM 2176 N N   . TYR C 3 36  ? -12.459 3.973    -5.153  1.00 97.62 36  C 1 
ATOM 2177 C CA  . TYR C 3 36  ? -11.983 3.249    -3.971  1.00 96.87 36  C 1 
ATOM 2178 C C   . TYR C 3 36  ? -12.558 3.817    -2.668  1.00 94.45 36  C 1 
ATOM 2179 O O   . TYR C 3 36  ? -13.287 3.126    -1.958  1.00 89.83 36  C 1 
ATOM 2180 C CB  . TYR C 3 36  ? -10.449 3.247    -3.979  1.00 95.98 36  C 1 
ATOM 2181 C CG  . TYR C 3 36  ? -9.828  2.415    -2.876  1.00 95.53 36  C 1 
ATOM 2182 C CD1 . TYR C 3 36  ? -9.552  2.983    -1.621  1.00 92.01 36  C 1 
ATOM 2183 C CD2 . TYR C 3 36  ? -9.542  1.053    -3.089  1.00 91.59 36  C 1 
ATOM 2184 C CE1 . TYR C 3 36  ? -9.007  2.205    -0.586  1.00 90.33 36  C 1 
ATOM 2185 C CE2 . TYR C 3 36  ? -8.995  0.264    -2.063  1.00 89.38 36  C 1 
ATOM 2186 C CZ  . TYR C 3 36  ? -8.738  0.848    -0.813  1.00 91.71 36  C 1 
ATOM 2187 O OH  . TYR C 3 36  ? -8.229  0.070    0.212   1.00 89.38 36  C 1 
ATOM 2188 N N   . GLU C 3 37  ? -12.324 5.088    -2.374  1.00 93.53 37  C 1 
ATOM 2189 C CA  . GLU C 3 37  ? -12.742 5.714    -1.108  1.00 91.51 37  C 1 
ATOM 2190 C C   . GLU C 3 37  ? -14.109 6.415    -1.194  1.00 92.37 37  C 1 
ATOM 2191 O O   . GLU C 3 37  ? -14.681 6.792    -0.176  1.00 87.88 37  C 1 
ATOM 2192 C CB  . GLU C 3 37  ? -11.648 6.680    -0.625  1.00 87.44 37  C 1 
ATOM 2193 C CG  . GLU C 3 37  ? -10.324 5.951    -0.313  1.00 81.27 37  C 1 
ATOM 2194 C CD  . GLU C 3 37  ? -9.228  6.868    0.260   1.00 74.41 37  C 1 
ATOM 2195 O OE1 . GLU C 3 37  ? -8.042  6.450    0.287   1.00 65.12 37  C 1 
ATOM 2196 O OE2 . GLU C 3 37  ? -9.535  8.014    0.642   1.00 67.06 37  C 1 
ATOM 2197 N N   . GLN C 3 38  ? -14.658 6.587    -2.403  1.00 92.96 38  C 1 
ATOM 2198 C CA  . GLN C 3 38  ? -15.872 7.363    -2.619  1.00 94.55 38  C 1 
ATOM 2199 C C   . GLN C 3 38  ? -17.022 6.498    -3.134  1.00 96.14 38  C 1 
ATOM 2200 O O   . GLN C 3 38  ? -17.123 6.177    -4.322  1.00 94.79 38  C 1 
ATOM 2201 C CB  . GLN C 3 38  ? -15.596 8.557    -3.536  1.00 92.46 38  C 1 
ATOM 2202 C CG  . GLN C 3 38  ? -14.555 9.530    -2.943  1.00 84.13 38  C 1 
ATOM 2203 C CD  . GLN C 3 38  ? -14.527 10.863   -3.672  1.00 81.74 38  C 1 
ATOM 2204 O OE1 . GLN C 3 38  ? -15.458 11.232   -4.375  1.00 74.15 38  C 1 
ATOM 2205 N NE2 . GLN C 3 38  ? -13.483 11.639   -3.526  1.00 69.87 38  C 1 
ATOM 2206 N N   . VAL C 3 39  ? -17.941 6.152    -2.236  1.00 95.82 39  C 1 
ATOM 2207 C CA  . VAL C 3 39  ? -19.141 5.364    -2.572  1.00 95.72 39  C 1 
ATOM 2208 C C   . VAL C 3 39  ? -20.259 6.219    -3.167  1.00 96.07 39  C 1 
ATOM 2209 O O   . VAL C 3 39  ? -21.083 5.718    -3.929  1.00 93.78 39  C 1 
ATOM 2210 C CB  . VAL C 3 39  ? -19.655 4.581    -1.354  1.00 94.11 39  C 1 
ATOM 2211 C CG1 . VAL C 3 39  ? -18.585 3.577    -0.895  1.00 86.04 39  C 1 
ATOM 2212 C CG2 . VAL C 3 39  ? -20.028 5.481    -0.173  1.00 86.98 39  C 1 
ATOM 2213 N N   . ASN C 3 40  ? -20.285 7.517    -2.857  1.00 96.47 40  C 1 
ATOM 2214 C CA  . ASN C 3 40  ? -21.331 8.449    -3.276  1.00 96.36 40  C 1 
ATOM 2215 C C   . ASN C 3 40  ? -21.064 9.099    -4.644  1.00 96.96 40  C 1 
ATOM 2216 O O   . ASN C 3 40  ? -21.924 9.810    -5.149  1.00 95.83 40  C 1 
ATOM 2217 C CB  . ASN C 3 40  ? -21.510 9.504    -2.181  1.00 94.84 40  C 1 
ATOM 2218 C CG  . ASN C 3 40  ? -22.004 8.896    -0.881  1.00 89.43 40  C 1 
ATOM 2219 O OD1 . ASN C 3 40  ? -22.853 8.018    -0.854  1.00 79.25 40  C 1 
ATOM 2220 N ND2 . ASN C 3 40  ? -21.493 9.358    0.241   1.00 77.97 40  C 1 
ATOM 2221 N N   . MET C 3 41  ? -19.881 8.860    -5.213  1.00 97.34 41  C 1 
ATOM 2222 C CA  . MET C 3 41  ? -19.483 9.386    -6.510  1.00 97.72 41  C 1 
ATOM 2223 C C   . MET C 3 41  ? -18.917 8.259    -7.369  1.00 98.10 41  C 1 
ATOM 2224 O O   . MET C 3 41  ? -18.158 7.421    -6.888  1.00 97.58 41  C 1 
ATOM 2225 C CB  . MET C 3 41  ? -18.487 10.540   -6.340  1.00 96.73 41  C 1 
ATOM 2226 C CG  . MET C 3 41  ? -18.202 11.266   -7.660  1.00 93.61 41  C 1 
ATOM 2227 S SD  . MET C 3 41  ? -17.132 12.721   -7.487  1.00 91.82 41  C 1 
ATOM 2228 C CE  . MET C 3 41  ? -15.531 11.944   -7.270  1.00 82.88 41  C 1 
ATOM 2229 N N   . ARG C 3 42  ? -19.279 8.264    -8.652  1.00 98.37 42  C 1 
ATOM 2230 C CA  . ARG C 3 42  ? -18.673 7.421    -9.683  1.00 98.36 42  C 1 
ATOM 2231 C C   . ARG C 3 42  ? -18.206 8.314    -10.831 1.00 98.44 42  C 1 
ATOM 2232 O O   . ARG C 3 42  ? -18.633 9.466    -10.932 1.00 98.06 42  C 1 
ATOM 2233 C CB  . ARG C 3 42  ? -19.652 6.328    -10.145 1.00 97.70 42  C 1 
ATOM 2234 C CG  . ARG C 3 42  ? -20.058 5.357    -9.011  1.00 96.04 42  C 1 
ATOM 2235 C CD  . ARG C 3 42  ? -20.962 4.240    -9.538  1.00 93.84 42  C 1 
ATOM 2236 N NE  . ARG C 3 42  ? -21.407 3.319    -8.470  1.00 91.20 42  C 1 
ATOM 2237 C CZ  . ARG C 3 42  ? -22.185 2.246    -8.621  1.00 89.62 42  C 1 
ATOM 2238 N NH1 . ARG C 3 42  ? -22.657 1.879    -9.771  1.00 84.24 42  C 1 
ATOM 2239 N NH2 . ARG C 3 42  ? -22.502 1.518    -7.594  1.00 86.52 42  C 1 
ATOM 2240 N N   . ILE C 3 43  ? -17.346 7.806    -11.690 1.00 98.62 43  C 1 
ATOM 2241 C CA  . ILE C 3 43  ? -16.934 8.509    -12.903 1.00 98.76 43  C 1 
ATOM 2242 C C   . ILE C 3 43  ? -17.387 7.701    -14.110 1.00 98.71 43  C 1 
ATOM 2243 O O   . ILE C 3 43  ? -17.192 6.490    -14.149 1.00 98.48 43  C 1 
ATOM 2244 C CB  . ILE C 3 43  ? -15.423 8.821    -12.892 1.00 98.44 43  C 1 
ATOM 2245 C CG1 . ILE C 3 43  ? -15.123 9.811    -11.741 1.00 96.10 43  C 1 
ATOM 2246 C CG2 . ILE C 3 43  ? -14.959 9.398    -14.249 1.00 97.49 43  C 1 
ATOM 2247 C CD1 . ILE C 3 43  ? -13.658 10.214   -11.598 1.00 86.38 43  C 1 
ATOM 2248 N N   . GLU C 3 44  ? -18.007 8.346    -15.083 1.00 98.53 44  C 1 
ATOM 2249 C CA  . GLU C 3 44  ? -18.266 7.763    -16.401 1.00 98.54 44  C 1 
ATOM 2250 C C   . GLU C 3 44  ? -17.373 8.405    -17.455 1.00 98.60 44  C 1 
ATOM 2251 O O   . GLU C 3 44  ? -16.987 9.560    -17.327 1.00 98.20 44  C 1 
ATOM 2252 C CB  . GLU C 3 44  ? -19.742 7.892    -16.790 1.00 97.34 44  C 1 
ATOM 2253 C CG  . GLU C 3 44  ? -20.565 6.723    -16.239 1.00 89.91 44  C 1 
ATOM 2254 C CD  . GLU C 3 44  ? -22.052 6.800    -16.616 1.00 92.90 44  C 1 
ATOM 2255 O OE1 . GLU C 3 44  ? -22.869 6.164    -15.915 1.00 88.39 44  C 1 
ATOM 2256 O OE2 . GLU C 3 44  ? -22.428 7.535    -17.552 1.00 89.97 44  C 1 
ATOM 2257 N N   . GLY C 3 45  ? -17.068 7.663    -18.516 1.00 98.44 45  C 1 
ATOM 2258 C CA  . GLY C 3 45  ? -16.343 8.182    -19.668 1.00 98.46 45  C 1 
ATOM 2259 C C   . GLY C 3 45  ? -16.000 7.088    -20.666 1.00 98.48 45  C 1 
ATOM 2260 O O   . GLY C 3 45  ? -16.274 5.915    -20.441 1.00 97.94 45  C 1 
ATOM 2261 N N   . CYS C 3 46  ? -15.378 7.474    -21.781 1.00 98.18 46  C 1 
ATOM 2262 C CA  . CYS C 3 46  ? -14.882 6.541    -22.788 1.00 98.14 46  C 1 
ATOM 2263 C C   . CYS C 3 46  ? -13.357 6.431    -22.663 1.00 98.34 46  C 1 
ATOM 2264 O O   . CYS C 3 46  ? -12.677 7.444    -22.734 1.00 97.71 46  C 1 
ATOM 2265 C CB  . CYS C 3 46  ? -15.298 7.019    -24.183 1.00 97.54 46  C 1 
ATOM 2266 S SG  . CYS C 3 46  ? -17.117 6.972    -24.355 1.00 92.63 46  C 1 
ATOM 2267 N N   . ILE C 3 47  ? -12.825 5.216    -22.508 1.00 98.28 47  C 1 
ATOM 2268 C CA  . ILE C 3 47  ? -11.375 5.012    -22.436 1.00 98.21 47  C 1 
ATOM 2269 C C   . ILE C 3 47  ? -10.764 5.329    -23.800 1.00 98.15 47  C 1 
ATOM 2270 O O   . ILE C 3 47  ? -11.158 4.746    -24.812 1.00 97.41 47  C 1 
ATOM 2271 C CB  . ILE C 3 47  ? -11.005 3.588    -21.975 1.00 97.96 47  C 1 
ATOM 2272 C CG1 . ILE C 3 47  ? -11.617 3.269    -20.601 1.00 97.02 47  C 1 
ATOM 2273 C CG2 . ILE C 3 47  ? -9.466  3.429    -21.922 1.00 96.94 47  C 1 
ATOM 2274 C CD1 . ILE C 3 47  ? -11.386 1.826    -20.119 1.00 95.45 47  C 1 
ATOM 2275 N N   . ILE C 3 48  ? -9.777  6.232    -23.824 1.00 98.29 48  C 1 
ATOM 2276 C CA  . ILE C 3 48  ? -8.979  6.558    -25.018 1.00 98.09 48  C 1 
ATOM 2277 C C   . ILE C 3 48  ? -7.493  6.214    -24.844 1.00 98.07 48  C 1 
ATOM 2278 O O   . ILE C 3 48  ? -6.747  6.266    -25.809 1.00 97.04 48  C 1 
ATOM 2279 C CB  . ILE C 3 48  ? -9.184  8.022    -25.454 1.00 97.60 48  C 1 
ATOM 2280 C CG1 . ILE C 3 48  ? -8.721  9.024    -24.371 1.00 94.90 48  C 1 
ATOM 2281 C CG2 . ILE C 3 48  ? -10.653 8.249    -25.838 1.00 93.10 48  C 1 
ATOM 2282 C CD1 . ILE C 3 48  ? -8.644  10.465   -24.891 1.00 92.27 48  C 1 
ATOM 2283 N N   . GLY C 3 49  ? -7.078  5.851    -23.636 1.00 98.11 49  C 1 
ATOM 2284 C CA  . GLY C 3 49  ? -5.742  5.377    -23.313 1.00 98.01 49  C 1 
ATOM 2285 C C   . GLY C 3 49  ? -5.662  4.898    -21.873 1.00 98.15 49  C 1 
ATOM 2286 O O   . GLY C 3 49  ? -6.523  5.227    -21.056 1.00 97.56 49  C 1 
ATOM 2287 N N   . PHE C 3 50  ? -4.634  4.092    -21.581 1.00 97.71 50  C 1 
ATOM 2288 C CA  . PHE C 3 50  ? -4.368  3.554    -20.251 1.00 97.53 50  C 1 
ATOM 2289 C C   . PHE C 3 50  ? -2.911  3.105    -20.137 1.00 97.24 50  C 1 
ATOM 2290 O O   . PHE C 3 50  ? -2.196  3.052    -21.144 1.00 96.05 50  C 1 
ATOM 2291 C CB  . PHE C 3 50  ? -5.336  2.400    -19.938 1.00 97.00 50  C 1 
ATOM 2292 C CG  . PHE C 3 50  ? -5.205  1.190    -20.836 1.00 97.08 50  C 1 
ATOM 2293 C CD1 . PHE C 3 50  ? -5.856  1.146    -22.089 1.00 95.99 50  C 1 
ATOM 2294 C CD2 . PHE C 3 50  ? -4.445  0.081    -20.424 1.00 95.39 50  C 1 
ATOM 2295 C CE1 . PHE C 3 50  ? -5.748  0.015    -22.907 1.00 94.61 50  C 1 
ATOM 2296 C CE2 . PHE C 3 50  ? -4.338  -1.059   -21.239 1.00 94.17 50  C 1 
ATOM 2297 C CZ  . PHE C 3 50  ? -4.994  -1.085   -22.478 1.00 94.11 50  C 1 
ATOM 2298 N N   . ASP C 3 51  ? -2.476  2.771    -18.934 1.00 96.32 51  C 1 
ATOM 2299 C CA  . ASP C 3 51  ? -1.183  2.151    -18.645 1.00 95.78 51  C 1 
ATOM 2300 C C   . ASP C 3 51  ? -1.361  0.898    -17.773 1.00 95.00 51  C 1 
ATOM 2301 O O   . ASP C 3 51  ? -2.478  0.521    -17.407 1.00 93.47 51  C 1 
ATOM 2302 C CB  . ASP C 3 51  ? -0.226  3.197    -18.024 1.00 95.47 51  C 1 
ATOM 2303 C CG  . ASP C 3 51  ? -0.683  3.800    -16.695 1.00 95.61 51  C 1 
ATOM 2304 O OD1 . ASP C 3 51  ? -1.446  3.144    -15.948 1.00 94.23 51  C 1 
ATOM 2305 O OD2 . ASP C 3 51  ? -0.291  4.948    -16.402 1.00 93.44 51  C 1 
ATOM 2306 N N   . GLU C 3 52  ? -0.247  0.237    -17.436 1.00 92.06 52  C 1 
ATOM 2307 C CA  . GLU C 3 52  ? -0.215  -0.985   -16.649 1.00 89.98 52  C 1 
ATOM 2308 C C   . GLU C 3 52  ? -0.673  -0.811   -15.187 1.00 90.14 52  C 1 
ATOM 2309 O O   . GLU C 3 52  ? -1.041  -1.782   -14.533 1.00 87.67 52  C 1 
ATOM 2310 C CB  . GLU C 3 52  ? 1.182   -1.627   -16.726 1.00 87.13 52  C 1 
ATOM 2311 C CG  . GLU C 3 52  ? 2.320   -0.891   -15.985 1.00 79.96 52  C 1 
ATOM 2312 C CD  . GLU C 3 52  ? 2.933   0.319    -16.723 1.00 74.29 52  C 1 
ATOM 2313 O OE1 . GLU C 3 52  ? 3.996   0.768    -16.261 1.00 67.25 52  C 1 
ATOM 2314 O OE2 . GLU C 3 52  ? 2.352   0.800    -17.718 1.00 68.67 52  C 1 
ATOM 2315 N N   . TYR C 3 53  ? -0.717  0.430    -14.687 1.00 92.88 53  C 1 
ATOM 2316 C CA  . TYR C 3 53  ? -1.220  0.759    -13.354 1.00 93.07 53  C 1 
ATOM 2317 C C   . TYR C 3 53  ? -2.726  1.058    -13.351 1.00 94.57 53  C 1 
ATOM 2318 O O   . TYR C 3 53  ? -3.282  1.494    -12.337 1.00 93.31 53  C 1 
ATOM 2319 C CB  . TYR C 3 53  ? -0.404  1.913    -12.772 1.00 91.33 53  C 1 
ATOM 2320 C CG  . TYR C 3 53  ? 1.074   1.609    -12.729 1.00 89.89 53  C 1 
ATOM 2321 C CD1 . TYR C 3 53  ? 1.606   0.777    -11.721 1.00 85.05 53  C 1 
ATOM 2322 C CD2 . TYR C 3 53  ? 1.926   2.086    -13.742 1.00 84.77 53  C 1 
ATOM 2323 C CE1 . TYR C 3 53  ? 2.960   0.438    -11.705 1.00 82.33 53  C 1 
ATOM 2324 C CE2 . TYR C 3 53  ? 3.285   1.753    -13.747 1.00 81.93 53  C 1 
ATOM 2325 C CZ  . TYR C 3 53  ? 3.803   0.922    -12.729 1.00 83.12 53  C 1 
ATOM 2326 O OH  . TYR C 3 53  ? 5.134   0.581    -12.737 1.00 80.82 53  C 1 
ATOM 2327 N N   . MET C 3 54  ? -3.394  0.829    -14.471 1.00 94.34 54  C 1 
ATOM 2328 C CA  . MET C 3 54  ? -4.785  1.212    -14.723 1.00 95.82 54  C 1 
ATOM 2329 C C   . MET C 3 54  ? -5.045  2.710    -14.574 1.00 97.12 54  C 1 
ATOM 2330 O O   . MET C 3 54  ? -6.189  3.097    -14.345 1.00 96.74 54  C 1 
ATOM 2331 C CB  . MET C 3 54  ? -5.787  0.376    -13.912 1.00 94.58 54  C 1 
ATOM 2332 C CG  . MET C 3 54  ? -5.768  -1.108   -14.262 1.00 89.65 54  C 1 
ATOM 2333 S SD  . MET C 3 54  ? -7.174  -1.996   -13.535 1.00 87.53 54  C 1 
ATOM 2334 C CE  . MET C 3 54  ? -6.590  -2.098   -11.845 1.00 79.28 54  C 1 
ATOM 2335 N N   . ASN C 3 55  ? -4.053  3.586    -14.736 1.00 97.21 55  C 1 
ATOM 2336 C CA  . ASN C 3 55  ? -4.360  4.984    -14.993 1.00 97.74 55  C 1 
ATOM 2337 C C   . ASN C 3 55  ? -5.105  5.055    -16.326 1.00 97.83 55  C 1 
ATOM 2338 O O   . ASN C 3 55  ? -4.686  4.462    -17.308 1.00 97.58 55  C 1 
ATOM 2339 C CB  . ASN C 3 55  ? -3.089  5.836    -15.006 1.00 97.74 55  C 1 
ATOM 2340 C CG  . ASN C 3 55  ? -2.289  5.747    -13.717 1.00 97.35 55  C 1 
ATOM 2341 O OD1 . ASN C 3 55  ? -2.784  6.004    -12.637 1.00 94.39 55  C 1 
ATOM 2342 N ND2 . ASN C 3 55  ? -1.022  5.390    -13.806 1.00 94.21 55  C 1 
ATOM 2343 N N   . LEU C 3 56  ? -6.225  5.764    -16.354 1.00 98.37 56  C 1 
ATOM 2344 C CA  . LEU C 3 56  ? -7.089  5.815    -17.530 1.00 98.52 56  C 1 
ATOM 2345 C C   . LEU C 3 56  ? -7.171  7.241    -18.054 1.00 98.67 56  C 1 
ATOM 2346 O O   . LEU C 3 56  ? -7.451  8.162    -17.288 1.00 98.47 56  C 1 
ATOM 2347 C CB  . LEU C 3 56  ? -8.502  5.292    -17.198 1.00 98.29 56  C 1 
ATOM 2348 C CG  . LEU C 3 56  ? -8.578  3.888    -16.578 1.00 97.88 56  C 1 
ATOM 2349 C CD1 . LEU C 3 56  ? -10.040 3.535    -16.328 1.00 97.07 56  C 1 
ATOM 2350 C CD2 . LEU C 3 56  ? -7.984  2.808    -17.481 1.00 97.01 56  C 1 
ATOM 2351 N N   . VAL C 3 57  ? -7.024  7.421    -19.360 1.00 98.69 57  C 1 
ATOM 2352 C CA  . VAL C 3 57  ? -7.471  8.648    -20.016 1.00 98.66 57  C 1 
ATOM 2353 C C   . VAL C 3 57  ? -8.898  8.432    -20.504 1.00 98.64 57  C 1 
ATOM 2354 O O   . VAL C 3 57  ? -9.159  7.522    -21.293 1.00 98.37 57  C 1 
ATOM 2355 C CB  . VAL C 3 57  ? -6.531  9.109    -21.140 1.00 98.56 57  C 1 
ATOM 2356 C CG1 . VAL C 3 57  ? -6.941  10.503   -21.641 1.00 97.88 57  C 1 
ATOM 2357 C CG2 . VAL C 3 57  ? -5.085  9.196    -20.651 1.00 97.68 57  C 1 
ATOM 2358 N N   . LEU C 3 58  ? -9.816  9.239    -19.999 1.00 98.69 58  C 1 
ATOM 2359 C CA  . LEU C 3 58  ? -11.241 9.174    -20.311 1.00 98.67 58  C 1 
ATOM 2360 C C   . LEU C 3 58  ? -11.647 10.409   -21.107 1.00 98.60 58  C 1 
ATOM 2361 O O   . LEU C 3 58  ? -11.373 11.531   -20.688 1.00 98.29 58  C 1 
ATOM 2362 C CB  . LEU C 3 58  ? -12.073 9.059    -19.023 1.00 98.57 58  C 1 
ATOM 2363 C CG  . LEU C 3 58  ? -11.731 7.873    -18.103 1.00 98.04 58  C 1 
ATOM 2364 C CD1 . LEU C 3 58  ? -12.626 7.909    -16.863 1.00 97.25 58  C 1 
ATOM 2365 C CD2 . LEU C 3 58  ? -11.944 6.530    -18.798 1.00 97.01 58  C 1 
ATOM 2366 N N   . ASP C 3 59  ? -12.334 10.190   -22.217 1.00 98.20 59  C 1 
ATOM 2367 C CA  . ASP C 3 59  ? -13.003 11.246   -22.977 1.00 98.07 59  C 1 
ATOM 2368 C C   . ASP C 3 59  ? -14.477 11.358   -22.566 1.00 98.23 59  C 1 
ATOM 2369 O O   . ASP C 3 59  ? -15.057 10.392   -22.057 1.00 97.24 59  C 1 
ATOM 2370 C CB  . ASP C 3 59  ? -12.842 11.004   -24.491 1.00 96.89 59  C 1 
ATOM 2371 C CG  . ASP C 3 59  ? -12.471 12.263   -25.281 1.00 92.83 59  C 1 
ATOM 2372 O OD1 . ASP C 3 59  ? -12.459 13.375   -24.714 1.00 88.03 59  C 1 
ATOM 2373 O OD2 . ASP C 3 59  ? -11.992 12.118   -26.435 1.00 86.62 59  C 1 
ATOM 2374 N N   . ASP C 3 60  ? -15.071 12.527   -22.765 1.00 97.92 60  C 1 
ATOM 2375 C CA  . ASP C 3 60  ? -16.448 12.837   -22.354 1.00 97.98 60  C 1 
ATOM 2376 C C   . ASP C 3 60  ? -16.769 12.366   -20.923 1.00 98.27 60  C 1 
ATOM 2377 O O   . ASP C 3 60  ? -17.806 11.742   -20.647 1.00 97.18 60  C 1 
ATOM 2378 C CB  . ASP C 3 60  ? -17.446 12.326   -23.410 1.00 96.76 60  C 1 
ATOM 2379 C CG  . ASP C 3 60  ? -17.311 13.026   -24.756 1.00 89.42 60  C 1 
ATOM 2380 O OD1 . ASP C 3 60  ? -16.998 14.237   -24.755 1.00 82.95 60  C 1 
ATOM 2381 O OD2 . ASP C 3 60  ? -17.580 12.361   -25.780 1.00 80.92 60  C 1 
ATOM 2382 N N   . ALA C 3 61  ? -15.831 12.608   -19.996 1.00 98.53 61  C 1 
ATOM 2383 C CA  . ALA C 3 61  ? -15.947 12.153   -18.624 1.00 98.72 61  C 1 
ATOM 2384 C C   . ALA C 3 61  ? -16.967 12.981   -17.831 1.00 98.72 61  C 1 
ATOM 2385 O O   . ALA C 3 61  ? -17.133 14.190   -18.028 1.00 98.33 61  C 1 
ATOM 2386 C CB  . ALA C 3 61  ? -14.565 12.136   -17.955 1.00 98.56 61  C 1 
ATOM 2387 N N   . GLU C 3 62  ? -17.642 12.314   -16.893 1.00 98.63 62  C 1 
ATOM 2388 C CA  . GLU C 3 62  ? -18.626 12.909   -16.003 1.00 98.50 62  C 1 
ATOM 2389 C C   . GLU C 3 62  ? -18.470 12.359   -14.583 1.00 98.69 62  C 1 
ATOM 2390 O O   . GLU C 3 62  ? -18.347 11.154   -14.389 1.00 98.24 62  C 1 
ATOM 2391 C CB  . GLU C 3 62  ? -20.053 12.643   -16.512 1.00 97.76 62  C 1 
ATOM 2392 C CG  . GLU C 3 62  ? -20.366 13.307   -17.861 1.00 91.36 62  C 1 
ATOM 2393 C CD  . GLU C 3 62  ? -21.790 13.001   -18.389 1.00 92.88 62  C 1 
ATOM 2394 O OE1 . GLU C 3 62  ? -22.183 13.598   -19.404 1.00 87.00 62  C 1 
ATOM 2395 O OE2 . GLU C 3 62  ? -22.490 12.139   -17.810 1.00 87.86 62  C 1 
ATOM 2396 N N   . GLU C 3 63  ? -18.530 13.238   -13.575 1.00 98.52 63  C 1 
ATOM 2397 C CA  . GLU C 3 63  ? -18.821 12.830   -12.197 1.00 98.41 63  C 1 
ATOM 2398 C C   . GLU C 3 63  ? -20.313 12.539   -12.053 1.00 98.39 63  C 1 
ATOM 2399 O O   . GLU C 3 63  ? -21.153 13.361   -12.432 1.00 97.61 63  C 1 
ATOM 2400 C CB  . GLU C 3 63  ? -18.442 13.926   -11.184 1.00 97.80 63  C 1 
ATOM 2401 C CG  . GLU C 3 63  ? -16.939 14.153   -11.001 1.00 94.84 63  C 1 
ATOM 2402 C CD  . GLU C 3 63  ? -16.619 15.297   -10.016 1.00 95.86 63  C 1 
ATOM 2403 O OE1 . GLU C 3 63  ? -15.435 15.673   -9.879  1.00 91.69 63  C 1 
ATOM 2404 O OE2 . GLU C 3 63  ? -17.550 15.862   -9.392  1.00 93.07 63  C 1 
ATOM 2405 N N   . ILE C 3 64  ? -20.646 11.393   -11.451 1.00 98.35 64  C 1 
ATOM 2406 C CA  . ILE C 3 64  ? -22.012 10.995   -11.127 1.00 98.21 64  C 1 
ATOM 2407 C C   . ILE C 3 64  ? -22.147 10.945   -9.608  1.00 98.22 64  C 1 
ATOM 2408 O O   . ILE C 3 64  ? -21.584 10.061   -8.960  1.00 97.46 64  C 1 
ATOM 2409 C CB  . ILE C 3 64  ? -22.377 9.632    -11.748 1.00 97.36 64  C 1 
ATOM 2410 C CG1 . ILE C 3 64  ? -22.118 9.634    -13.270 1.00 92.67 64  C 1 
ATOM 2411 C CG2 . ILE C 3 64  ? -23.847 9.306    -11.444 1.00 89.95 64  C 1 
ATOM 2412 C CD1 . ILE C 3 64  ? -22.336 8.252    -13.874 1.00 80.56 64  C 1 
ATOM 2413 N N   . HIS C 3 65  ? -22.936 11.857   -9.054  1.00 97.62 65  C 1 
ATOM 2414 C CA  . HIS C 3 65  ? -23.198 11.916   -7.621  1.00 97.44 65  C 1 
ATOM 2415 C C   . HIS C 3 65  ? -24.462 11.112   -7.290  1.00 97.28 65  C 1 
ATOM 2416 O O   . HIS C 3 65  ? -25.577 11.510   -7.617  1.00 95.66 65  C 1 
ATOM 2417 C CB  . HIS C 3 65  ? -23.299 13.374   -7.180  1.00 96.75 65  C 1 
ATOM 2418 C CG  . HIS C 3 65  ? -22.019 14.134   -7.375  1.00 95.52 65  C 1 
ATOM 2419 N ND1 . HIS C 3 65  ? -20.985 14.259   -6.464  1.00 82.18 65  C 1 
ATOM 2420 C CD2 . HIS C 3 65  ? -21.641 14.801   -8.511  1.00 83.02 65  C 1 
ATOM 2421 C CE1 . HIS C 3 65  ? -20.015 14.976   -7.038  1.00 86.17 65  C 1 
ATOM 2422 N NE2 . HIS C 3 65  ? -20.381 15.325   -8.274  1.00 87.73 65  C 1 
ATOM 2423 N N   . SER C 3 66  ? -24.297 9.971    -6.596  1.00 96.18 66  C 1 
ATOM 2424 C CA  . SER C 3 66  ? -25.366 8.999    -6.360  1.00 95.09 66  C 1 
ATOM 2425 C C   . SER C 3 66  ? -26.493 9.549    -5.468  1.00 95.17 66  C 1 
ATOM 2426 O O   . SER C 3 66  ? -27.663 9.291    -5.736  1.00 90.96 66  C 1 
ATOM 2427 C CB  . SER C 3 66  ? -24.794 7.729    -5.729  1.00 92.25 66  C 1 
ATOM 2428 O OG  . SER C 3 66  ? -23.770 7.193    -6.547  1.00 79.29 66  C 1 
ATOM 2429 N N   . LYS C 3 67  ? -26.166 10.336   -4.432  1.00 94.94 67  C 1 
ATOM 2430 C CA  . LYS C 3 67  ? -27.159 10.923   -3.504  1.00 94.09 67  C 1 
ATOM 2431 C C   . LYS C 3 67  ? -28.029 11.984   -4.194  1.00 94.52 67  C 1 
ATOM 2432 O O   . LYS C 3 67  ? -29.252 11.961   -4.068  1.00 90.32 67  C 1 
ATOM 2433 C CB  . LYS C 3 67  ? -26.468 11.504   -2.253  1.00 91.45 67  C 1 
ATOM 2434 C CG  . LYS C 3 67  ? -25.922 10.429   -1.277  1.00 82.12 67  C 1 
ATOM 2435 C CD  . LYS C 3 67  ? -25.423 11.055   0.041   1.00 72.95 67  C 1 
ATOM 2436 C CE  . LYS C 3 67  ? -24.971 9.976    1.056   1.00 64.56 67  C 1 
ATOM 2437 N NZ  . LYS C 3 67  ? -24.479 10.517   2.348   1.00 55.66 67  C 1 
ATOM 2438 N N   . THR C 3 68  ? -27.402 12.890   -4.945  1.00 95.43 68  C 1 
ATOM 2439 C CA  . THR C 3 68  ? -28.100 14.012   -5.601  1.00 95.33 68  C 1 
ATOM 2440 C C   . THR C 3 68  ? -28.607 13.670   -7.001  1.00 95.56 68  C 1 
ATOM 2441 O O   . THR C 3 68  ? -29.394 14.431   -7.564  1.00 92.31 68  C 1 
ATOM 2442 C CB  . THR C 3 68  ? -27.197 15.250   -5.671  1.00 93.90 68  C 1 
ATOM 2443 O OG1 . THR C 3 68  ? -26.037 14.931   -6.413  1.00 87.32 68  C 1 
ATOM 2444 C CG2 . THR C 3 68  ? -26.754 15.733   -4.296  1.00 85.22 68  C 1 
ATOM 2445 N N   . LYS C 3 69  ? -28.173 12.550   -7.569  1.00 95.23 69  C 1 
ATOM 2446 C CA  . LYS C 3 69  ? -28.369 12.157   -8.968  1.00 95.45 69  C 1 
ATOM 2447 C C   . LYS C 3 69  ? -27.891 13.219   -9.970  1.00 96.45 69  C 1 
ATOM 2448 O O   . LYS C 3 69  ? -28.346 13.237   -11.111 1.00 93.35 69  C 1 
ATOM 2449 C CB  . LYS C 3 69  ? -29.824 11.718   -9.227  1.00 92.91 69  C 1 
ATOM 2450 C CG  . LYS C 3 69  ? -30.286 10.587   -8.304  1.00 87.01 69  C 1 
ATOM 2451 C CD  . LYS C 3 69  ? -31.715 10.178   -8.675  1.00 74.82 69  C 1 
ATOM 2452 C CE  . LYS C 3 69  ? -32.167 9.029    -7.779  1.00 67.54 69  C 1 
ATOM 2453 N NZ  . LYS C 3 69  ? -33.547 8.586    -8.101  1.00 57.65 69  C 1 
ATOM 2454 N N   . SER C 3 70  ? -26.993 14.103   -9.544  1.00 96.74 70  C 1 
ATOM 2455 C CA  . SER C 3 70  ? -26.399 15.107   -10.420 1.00 97.05 70  C 1 
ATOM 2456 C C   . SER C 3 70  ? -25.252 14.514   -11.222 1.00 97.65 70  C 1 
ATOM 2457 O O   . SER C 3 70  ? -24.570 13.590   -10.784 1.00 96.32 70  C 1 
ATOM 2458 C CB  . SER C 3 70  ? -25.973 16.350   -9.636  1.00 94.88 70  C 1 
ATOM 2459 O OG  . SER C 3 70  ? -24.939 16.062   -8.721  1.00 84.52 70  C 1 
ATOM 2460 N N   . ARG C 3 71  ? -25.031 15.081   -12.415 1.00 97.83 71  C 1 
ATOM 2461 C CA  . ARG C 3 71  ? -23.890 14.795   -13.273 1.00 97.75 71  C 1 
ATOM 2462 C C   . ARG C 3 71  ? -23.114 16.092   -13.514 1.00 97.88 71  C 1 
ATOM 2463 O O   . ARG C 3 71  ? -23.722 17.116   -13.821 1.00 96.73 71  C 1 
ATOM 2464 C CB  . ARG C 3 71  ? -24.338 14.157   -14.594 1.00 96.32 71  C 1 
ATOM 2465 C CG  . ARG C 3 71  ? -24.879 12.726   -14.405 1.00 92.24 71  C 1 
ATOM 2466 C CD  . ARG C 3 71  ? -25.297 12.122   -15.752 1.00 90.66 71  C 1 
ATOM 2467 N NE  . ARG C 3 71  ? -25.572 10.671   -15.654 1.00 87.45 71  C 1 
ATOM 2468 C CZ  . ARG C 3 71  ? -24.951 9.693    -16.311 1.00 88.01 71  C 1 
ATOM 2469 N NH1 . ARG C 3 71  ? -24.039 9.920    -17.207 1.00 77.01 71  C 1 
ATOM 2470 N NH2 . ARG C 3 71  ? -25.241 8.463    -16.072 1.00 80.49 71  C 1 
ATOM 2471 N N   . LYS C 3 72  ? -21.800 16.046   -13.367 1.00 97.71 72  C 1 
ATOM 2472 C CA  . LYS C 3 72  ? -20.885 17.160   -13.675 1.00 97.60 72  C 1 
ATOM 2473 C C   . LYS C 3 72  ? -20.000 16.744   -14.842 1.00 98.02 72  C 1 
ATOM 2474 O O   . LYS C 3 72  ? -19.227 15.808   -14.706 1.00 97.49 72  C 1 
ATOM 2475 C CB  . LYS C 3 72  ? -20.078 17.530   -12.420 1.00 96.50 72  C 1 
ATOM 2476 C CG  . LYS C 3 72  ? -19.052 18.665   -12.641 1.00 91.64 72  C 1 
ATOM 2477 C CD  . LYS C 3 72  ? -18.207 18.892   -11.371 1.00 88.60 72  C 1 
ATOM 2478 C CE  . LYS C 3 72  ? -17.111 19.947   -11.581 1.00 79.84 72  C 1 
ATOM 2479 N NZ  . LYS C 3 72  ? -16.190 20.047   -10.407 1.00 73.60 72  C 1 
ATOM 2480 N N   . GLN C 3 73  ? -20.122 17.438   -15.969 1.00 98.07 73  C 1 
ATOM 2481 C CA  . GLN C 3 73  ? -19.254 17.211   -17.120 1.00 98.19 73  C 1 
ATOM 2482 C C   . GLN C 3 73  ? -17.833 17.681   -16.816 1.00 98.38 73  C 1 
ATOM 2483 O O   . GLN C 3 73  ? -17.625 18.762   -16.253 1.00 97.36 73  C 1 
ATOM 2484 C CB  . GLN C 3 73  ? -19.806 17.915   -18.368 1.00 97.49 73  C 1 
ATOM 2485 C CG  . GLN C 3 73  ? -21.091 17.246   -18.881 1.00 89.81 73  C 1 
ATOM 2486 C CD  . GLN C 3 73  ? -21.599 17.847   -20.187 1.00 82.99 73  C 1 
ATOM 2487 O OE1 . GLN C 3 73  ? -21.167 18.897   -20.644 1.00 72.86 73  C 1 
ATOM 2488 N NE2 . GLN C 3 73  ? -22.551 17.214   -20.820 1.00 69.23 73  C 1 
ATOM 2489 N N   . LEU C 3 74  ? -16.861 16.864   -17.194 1.00 98.46 74  C 1 
ATOM 2490 C CA  . LEU C 3 74  ? -15.435 17.107   -16.962 1.00 98.41 74  C 1 
ATOM 2491 C C   . LEU C 3 74  ? -14.654 17.263   -18.272 1.00 98.32 74  C 1 
ATOM 2492 O O   . LEU C 3 74  ? -13.569 17.851   -18.258 1.00 96.36 74  C 1 
ATOM 2493 C CB  . LEU C 3 74  ? -14.854 15.948   -16.127 1.00 98.14 74  C 1 
ATOM 2494 C CG  . LEU C 3 74  ? -15.560 15.670   -14.791 1.00 97.94 74  C 1 
ATOM 2495 C CD1 . LEU C 3 74  ? -14.876 14.483   -14.100 1.00 96.89 74  C 1 
ATOM 2496 C CD2 . LEU C 3 74  ? -15.511 16.872   -13.845 1.00 96.64 74  C 1 
ATOM 2497 N N   . GLY C 3 75  ? -15.171 16.749   -19.380 1.00 98.30 75  C 1 
ATOM 2498 C CA  . GLY C 3 75  ? -14.448 16.616   -20.636 1.00 98.26 75  C 1 
ATOM 2499 C C   . GLY C 3 75  ? -13.411 15.501   -20.572 1.00 98.50 75  C 1 
ATOM 2500 O O   . GLY C 3 75  ? -13.690 14.421   -20.050 1.00 97.82 75  C 1 
ATOM 2501 N N   . ARG C 3 76  ? -12.212 15.739   -21.077 1.00 98.58 76  C 1 
ATOM 2502 C CA  . ARG C 3 76  ? -11.121 14.760   -21.046 1.00 98.63 76  C 1 
ATOM 2503 C C   . ARG C 3 76  ? -10.360 14.832   -19.734 1.00 98.69 76  C 1 
ATOM 2504 O O   . ARG C 3 76  ? -9.893  15.901   -19.345 1.00 98.38 76  C 1 
ATOM 2505 C CB  . ARG C 3 76  ? -10.212 14.972   -22.261 1.00 98.27 76  C 1 
ATOM 2506 C CG  . ARG C 3 76  ? -9.150  13.863   -22.384 1.00 97.20 76  C 1 
ATOM 2507 C CD  . ARG C 3 76  ? -8.362  14.006   -23.687 1.00 96.03 76  C 1 
ATOM 2508 N NE  . ARG C 3 76  ? -9.229  13.778   -24.854 1.00 94.23 76  C 1 
ATOM 2509 C CZ  . ARG C 3 76  ? -8.929  13.955   -26.127 1.00 93.61 76  C 1 
ATOM 2510 N NH1 . ARG C 3 76  ? -7.764  14.372   -26.512 1.00 88.69 76  C 1 
ATOM 2511 N NH2 . ARG C 3 76  ? -9.831  13.711   -27.032 1.00 89.96 76  C 1 
ATOM 2512 N N   . ILE C 3 77  ? -10.182 13.688   -19.077 1.00 98.72 77  C 1 
ATOM 2513 C CA  . ILE C 3 77  ? -9.463  13.573   -17.809 1.00 98.71 77  C 1 
ATOM 2514 C C   . ILE C 3 77  ? -8.461  12.416   -17.847 1.00 98.79 77  C 1 
ATOM 2515 O O   . ILE C 3 77  ? -8.635  11.463   -18.598 1.00 98.54 77  C 1 
ATOM 2516 C CB  . ILE C 3 77  ? -10.432 13.425   -16.601 1.00 98.50 77  C 1 
ATOM 2517 C CG1 . ILE C 3 77  ? -11.095 12.030   -16.517 1.00 97.26 77  C 1 
ATOM 2518 C CG2 . ILE C 3 77  ? -11.501 14.534   -16.633 1.00 95.56 77  C 1 
ATOM 2519 C CD1 . ILE C 3 77  ? -11.927 11.808   -15.246 1.00 97.11 77  C 1 
ATOM 2520 N N   . MET C 3 78  ? -7.451  12.471   -16.993 1.00 98.88 78  C 1 
ATOM 2521 C CA  . MET C 3 78  ? -6.663  11.314   -16.592 1.00 98.82 78  C 1 
ATOM 2522 C C   . MET C 3 78  ? -7.041  10.942   -15.170 1.00 98.86 78  C 1 
ATOM 2523 O O   . MET C 3 78  ? -6.811  11.711   -14.240 1.00 98.78 78  C 1 
ATOM 2524 C CB  . MET C 3 78  ? -5.170  11.594   -16.784 1.00 98.73 78  C 1 
ATOM 2525 C CG  . MET C 3 78  ? -4.283  10.362   -16.531 1.00 97.73 78  C 1 
ATOM 2526 S SD  . MET C 3 78  ? -3.969  9.923    -14.794 1.00 95.50 78  C 1 
ATOM 2527 C CE  . MET C 3 78  ? -2.916  11.304   -14.296 1.00 84.84 78  C 1 
ATOM 2528 N N   . LEU C 3 79  ? -7.669  9.762    -14.999 1.00 98.87 79  C 1 
ATOM 2529 C CA  . LEU C 3 79  ? -8.037  9.171    -13.719 1.00 98.81 79  C 1 
ATOM 2530 C C   . LEU C 3 79  ? -6.903  8.267    -13.239 1.00 98.75 79  C 1 
ATOM 2531 O O   . LEU C 3 79  ? -6.502  7.351    -13.948 1.00 98.47 79  C 1 
ATOM 2532 C CB  . LEU C 3 79  ? -9.350  8.397    -13.896 1.00 98.74 79  C 1 
ATOM 2533 C CG  . LEU C 3 79  ? -9.802  7.615    -12.646 1.00 98.30 79  C 1 
ATOM 2534 C CD1 . LEU C 3 79  ? -10.259 8.543    -11.525 1.00 97.00 79  C 1 
ATOM 2535 C CD2 . LEU C 3 79  ? -10.981 6.711    -13.009 1.00 96.81 79  C 1 
ATOM 2536 N N   . LYS C 3 80  ? -6.422  8.480    -12.015 1.00 98.60 80  C 1 
ATOM 2537 C CA  . LYS C 3 80  ? -5.390  7.644    -11.393 1.00 98.54 80  C 1 
ATOM 2538 C C   . LYS C 3 80  ? -5.941  6.256    -11.044 1.00 98.49 80  C 1 
ATOM 2539 O O   . LYS C 3 80  ? -6.979  6.139    -10.396 1.00 97.87 80  C 1 
ATOM 2540 C CB  . LYS C 3 80  ? -4.864  8.343    -10.138 1.00 98.05 80  C 1 
ATOM 2541 C CG  . LYS C 3 80  ? -3.901  9.514    -10.420 1.00 94.37 80  C 1 
ATOM 2542 C CD  . LYS C 3 80  ? -2.454  9.035    -10.553 1.00 90.02 80  C 1 
ATOM 2543 C CE  . LYS C 3 80  ? -1.928  8.559    -9.193  1.00 87.13 80  C 1 
ATOM 2544 N NZ  . LYS C 3 80  ? -0.689  7.783    -9.269  1.00 82.68 80  C 1 
ATOM 2545 N N   . GLY C 3 81  ? -5.208  5.207    -11.421 1.00 97.88 81  C 1 
ATOM 2546 C CA  . GLY C 3 81  ? -5.599  3.819    -11.244 1.00 97.56 81  C 1 
ATOM 2547 C C   . GLY C 3 81  ? -5.781  3.376    -9.794  1.00 97.44 81  C 1 
ATOM 2548 O O   . GLY C 3 81  ? -6.622  2.530    -9.507  1.00 96.65 81  C 1 
ATOM 2549 N N   . ASP C 3 82  ? -5.054  3.986    -8.851  1.00 97.09 82  C 1 
ATOM 2550 C CA  . ASP C 3 82  ? -5.178  3.697    -7.418  1.00 96.67 82  C 1 
ATOM 2551 C C   . ASP C 3 82  ? -6.546  4.090    -6.831  1.00 97.18 82  C 1 
ATOM 2552 O O   . ASP C 3 82  ? -6.909  3.620    -5.753  1.00 96.01 82  C 1 
ATOM 2553 C CB  . ASP C 3 82  ? -4.006  4.342    -6.651  1.00 95.00 82  C 1 
ATOM 2554 C CG  . ASP C 3 82  ? -4.023  5.872    -6.650  1.00 89.49 82  C 1 
ATOM 2555 O OD1 . ASP C 3 82  ? -4.672  6.474    -7.529  1.00 82.13 82  C 1 
ATOM 2556 O OD2 . ASP C 3 82  ? -3.420  6.481    -5.745  1.00 83.40 82  C 1 
ATOM 2557 N N   . ASN C 3 83  ? -7.342  4.874    -7.554  1.00 98.06 83  C 1 
ATOM 2558 C CA  . ASN C 3 83  ? -8.707  5.237    -7.185  1.00 98.26 83  C 1 
ATOM 2559 C C   . ASN C 3 83  ? -9.766  4.261    -7.682  1.00 98.43 83  C 1 
ATOM 2560 O O   . ASN C 3 83  ? -10.944 4.436    -7.372  1.00 97.71 83  C 1 
ATOM 2561 C CB  . ASN C 3 83  ? -9.010  6.644    -7.709  1.00 97.96 83  C 1 
ATOM 2562 C CG  . ASN C 3 83  ? -8.038  7.648    -7.143  1.00 97.36 83  C 1 
ATOM 2563 O OD1 . ASN C 3 83  ? -8.080  7.987    -5.976  1.00 91.35 83  C 1 
ATOM 2564 N ND2 . ASN C 3 83  ? -7.120  8.131    -7.950  1.00 91.59 83  C 1 
ATOM 2565 N N   . ILE C 3 84  ? -9.387  3.256    -8.477  1.00 98.46 84  C 1 
ATOM 2566 C CA  . ILE C 3 84  ? -10.336 2.347    -9.109  1.00 98.42 84  C 1 
ATOM 2567 C C   . ILE C 3 84  ? -10.630 1.184    -8.169  1.00 98.34 84  C 1 
ATOM 2568 O O   . ILE C 3 84  ? -9.724  0.519    -7.670  1.00 97.49 84  C 1 
ATOM 2569 C CB  . ILE C 3 84  ? -9.824  1.898    -10.496 1.00 98.30 84  C 1 
ATOM 2570 C CG1 . ILE C 3 84  ? -9.610  3.132    -11.405 1.00 97.43 84  C 1 
ATOM 2571 C CG2 . ILE C 3 84  ? -10.813 0.898    -11.127 1.00 97.69 84  C 1 
ATOM 2572 C CD1 . ILE C 3 84  ? -9.010  2.811    -12.784 1.00 95.83 84  C 1 
ATOM 2573 N N   . THR C 3 85  ? -11.900 0.903    -7.943  1.00 98.54 85  C 1 
ATOM 2574 C CA  . THR C 3 85  ? -12.388 -0.326   -7.325  1.00 98.49 85  C 1 
ATOM 2575 C C   . THR C 3 85  ? -12.952 -1.280   -8.367  1.00 98.49 85  C 1 
ATOM 2576 O O   . THR C 3 85  ? -12.651 -2.468   -8.326  1.00 97.77 85  C 1 
ATOM 2577 C CB  . THR C 3 85  ? -13.446 -0.017   -6.260  1.00 97.85 85  C 1 
ATOM 2578 O OG1 . THR C 3 85  ? -12.814 0.582    -5.156  1.00 92.14 85  C 1 
ATOM 2579 C CG2 . THR C 3 85  ? -14.157 -1.263   -5.734  1.00 91.75 85  C 1 
ATOM 2580 N N   . LEU C 3 86  ? -13.766 -0.780   -9.293  1.00 98.53 86  C 1 
ATOM 2581 C CA  . LEU C 3 86  ? -14.421 -1.600   -10.311 1.00 98.60 86  C 1 
ATOM 2582 C C   . LEU C 3 86  ? -14.599 -0.799   -11.599 1.00 98.69 86  C 1 
ATOM 2583 O O   . LEU C 3 86  ? -14.974 0.376    -11.551 1.00 98.44 86  C 1 
ATOM 2584 C CB  . LEU C 3 86  ? -15.743 -2.146   -9.717  1.00 98.44 86  C 1 
ATOM 2585 C CG  . LEU C 3 86  ? -16.569 -3.081   -10.621 1.00 97.99 86  C 1 
ATOM 2586 C CD1 . LEU C 3 86  ? -17.426 -4.010   -9.755  1.00 96.31 86  C 1 
ATOM 2587 C CD2 . LEU C 3 86  ? -17.532 -2.310   -11.536 1.00 95.73 86  C 1 
ATOM 2588 N N   . LEU C 3 87  ? -14.382 -1.456   -12.738 1.00 98.53 87  C 1 
ATOM 2589 C CA  . LEU C 3 87  ? -14.708 -0.939   -14.059 1.00 98.58 87  C 1 
ATOM 2590 C C   . LEU C 3 87  ? -15.849 -1.777   -14.650 1.00 98.43 87  C 1 
ATOM 2591 O O   . LEU C 3 87  ? -15.711 -2.992   -14.758 1.00 97.87 87  C 1 
ATOM 2592 C CB  . LEU C 3 87  ? -13.474 -1.003   -14.989 1.00 98.09 87  C 1 
ATOM 2593 C CG  . LEU C 3 87  ? -12.239 -0.244   -14.502 1.00 96.55 87  C 1 
ATOM 2594 C CD1 . LEU C 3 87  ? -11.085 -0.437   -15.485 1.00 95.08 87  C 1 
ATOM 2595 C CD2 . LEU C 3 87  ? -12.519 1.247    -14.383 1.00 95.40 87  C 1 
ATOM 2596 N N   . GLN C 3 88  ? -16.934 -1.142   -15.065 1.00 98.22 88  C 1 
ATOM 2597 C CA  . GLN C 3 88  ? -18.023 -1.778   -15.799 1.00 98.03 88  C 1 
ATOM 2598 C C   . GLN C 3 88  ? -18.315 -1.017   -17.090 1.00 98.24 88  C 1 
ATOM 2599 O O   . GLN C 3 88  ? -18.229 0.201    -17.125 1.00 97.56 88  C 1 
ATOM 2600 C CB  . GLN C 3 88  ? -19.285 -1.906   -14.919 1.00 96.32 88  C 1 
ATOM 2601 C CG  . GLN C 3 88  ? -19.884 -0.555   -14.498 1.00 93.50 88  C 1 
ATOM 2602 C CD  . GLN C 3 88  ? -21.242 -0.703   -13.808 1.00 94.43 88  C 1 
ATOM 2603 O OE1 . GLN C 3 88  ? -21.338 -0.844   -12.611 1.00 87.06 88  C 1 
ATOM 2604 N NE2 . GLN C 3 88  ? -22.319 -0.654   -14.552 1.00 85.27 88  C 1 
ATOM 2605 N N   . SER C 3 89  ? -18.728 -1.741   -18.131 1.00 98.02 89  C 1 
ATOM 2606 C CA  . SER C 3 89  ? -19.335 -1.086   -19.291 1.00 97.78 89  C 1 
ATOM 2607 C C   . SER C 3 89  ? -20.764 -0.675   -18.956 1.00 97.66 89  C 1 
ATOM 2608 O O   . SER C 3 89  ? -21.526 -1.459   -18.392 1.00 96.14 89  C 1 
ATOM 2609 C CB  . SER C 3 89  ? -19.299 -2.013   -20.509 1.00 96.25 89  C 1 
ATOM 2610 O OG  . SER C 3 89  ? -19.766 -1.343   -21.654 1.00 87.47 89  C 1 
ATOM 2611 N N   . VAL C 3 90  ? -21.136 0.549    -19.316 1.00 96.79 90  C 1 
ATOM 2612 C CA  . VAL C 3 90  ? -22.529 0.991    -19.317 1.00 95.03 90  C 1 
ATOM 2613 C C   . VAL C 3 90  ? -23.009 0.959    -20.762 1.00 91.04 90  C 1 
ATOM 2614 O O   . VAL C 3 90  ? -22.589 1.747    -21.593 1.00 76.26 90  C 1 
ATOM 2615 C CB  . VAL C 3 90  ? -22.739 2.350    -18.617 1.00 93.09 90  C 1 
ATOM 2616 C CG1 . VAL C 3 90  ? -22.607 2.170    -17.100 1.00 84.42 90  C 1 
ATOM 2617 C CG2 . VAL C 3 90  ? -21.768 3.445    -19.051 1.00 87.01 90  C 1 
ATOM 2618 N N   . SER C 3 91  ? -23.852 -0.024   -21.051 1.00 84.86 91  C 1 
ATOM 2619 C CA  . SER C 3 91  ? -24.490 -0.096   -22.364 1.00 78.57 91  C 1 
ATOM 2620 C C   . SER C 3 91  ? -25.388 1.133    -22.530 1.00 73.87 91  C 1 
ATOM 2621 O O   . SER C 3 91  ? -26.248 1.376    -21.688 1.00 60.08 91  C 1 
ATOM 2622 C CB  . SER C 3 91  ? -25.323 -1.372   -22.489 1.00 67.36 91  C 1 
ATOM 2623 O OG  . SER C 3 91  ? -24.526 -2.512   -22.185 1.00 57.70 91  C 1 
ATOM 2624 N N   . ASN C 3 92  ? -25.156 1.899    -23.586 1.00 65.38 92  C 1 
ATOM 2625 C CA  . ASN C 3 92  ? -26.147 2.853    -24.080 1.00 60.31 92  C 1 
ATOM 2626 C C   . ASN C 3 92  ? -27.305 2.115    -24.749 1.00 55.20 92  C 1 
ATOM 2627 O O   . ASN C 3 92  ? -27.049 1.062    -25.376 1.00 47.88 92  C 1 
ATOM 2628 C CB  . ASN C 3 92  ? -25.500 3.859    -25.043 1.00 51.96 92  C 1 
ATOM 2629 C CG  . ASN C 3 92  ? -24.811 5.033    -24.359 1.00 46.63 92  C 1 
ATOM 2630 O OD1 . ASN C 3 92  ? -25.025 5.379    -23.205 1.00 43.27 92  C 1 
ATOM 2631 N ND2 . ASN C 3 92  ? -23.979 5.750    -25.094 1.00 40.28 92  C 1 
ATOM 2632 O OXT . ASN C 3 92  ? -28.452 2.648    -24.651 1.00 36.68 92  C 1 
ATOM 2633 N N   . MET D 4 1   ? 13.049  -18.768  3.168   1.00 20.52 1   D 1 
ATOM 2634 C CA  . MET D 4 1   ? 12.251  -19.188  2.004   1.00 21.24 1   D 1 
ATOM 2635 C C   . MET D 4 1   ? 11.197  -20.146  2.524   1.00 23.12 1   D 1 
ATOM 2636 O O   . MET D 4 1   ? 11.475  -21.335  2.631   1.00 20.87 1   D 1 
ATOM 2637 C CB  . MET D 4 1   ? 13.114  -19.874  0.926   1.00 18.57 1   D 1 
ATOM 2638 C CG  . MET D 4 1   ? 14.044  -18.910  0.191   1.00 15.61 1   D 1 
ATOM 2639 S SD  . MET D 4 1   ? 15.138  -19.766  -0.987  1.00 13.85 1   D 1 
ATOM 2640 C CE  . MET D 4 1   ? 15.922  -18.349  -1.784  1.00 11.50 1   D 1 
ATOM 2641 N N   . SER D 4 2   ? 10.050  -19.628  2.959   1.00 27.05 2   D 1 
ATOM 2642 C CA  . SER D 4 2   ? 8.928   -20.483  3.332   1.00 27.86 2   D 1 
ATOM 2643 C C   . SER D 4 2   ? 8.522   -21.278  2.084   1.00 28.61 2   D 1 
ATOM 2644 O O   . SER D 4 2   ? 8.654   -20.799  0.960   1.00 27.08 2   D 1 
ATOM 2645 C CB  . SER D 4 2   ? 7.770   -19.646  3.901   1.00 26.76 2   D 1 
ATOM 2646 O OG  . SER D 4 2   ? 7.583   -18.480  3.153   1.00 24.30 2   D 1 
ATOM 2647 N N   . LYS D 4 3   ? 8.150   -22.548  2.250   1.00 29.40 3   D 1 
ATOM 2648 C CA  . LYS D 4 3   ? 7.669   -23.362  1.139   1.00 29.17 3   D 1 
ATOM 2649 C C   . LYS D 4 3   ? 6.320   -22.789  0.723   1.00 30.23 3   D 1 
ATOM 2650 O O   . LYS D 4 3   ? 5.322   -23.115  1.364   1.00 28.66 3   D 1 
ATOM 2651 C CB  . LYS D 4 3   ? 7.533   -24.834  1.548   1.00 26.76 3   D 1 
ATOM 2652 C CG  . LYS D 4 3   ? 8.873   -25.571  1.633   1.00 23.27 3   D 1 
ATOM 2653 C CD  . LYS D 4 3   ? 8.609   -27.026  2.023   1.00 21.67 3   D 1 
ATOM 2654 C CE  . LYS D 4 3   ? 9.901   -27.827  2.068   1.00 18.13 3   D 1 
ATOM 2655 N NZ  . LYS D 4 3   ? 9.645   -29.217  2.502   1.00 16.64 3   D 1 
ATOM 2656 N N   . ALA D 4 4   ? 6.308   -21.933  -0.307  1.00 34.87 4   D 1 
ATOM 2657 C CA  . ALA D 4 4   ? 5.085   -21.415  -0.889  1.00 34.55 4   D 1 
ATOM 2658 C C   . ALA D 4 4   ? 4.186   -22.614  -1.228  1.00 36.38 4   D 1 
ATOM 2659 O O   . ALA D 4 4   ? 4.553   -23.461  -2.049  1.00 34.62 4   D 1 
ATOM 2660 C CB  . ALA D 4 4   ? 5.428   -20.567  -2.121  1.00 32.04 4   D 1 
ATOM 2661 N N   . HIS D 4 5   ? 3.048   -22.729  -0.521  1.00 41.86 5   D 1 
ATOM 2662 C CA  . HIS D 4 5   ? 2.047   -23.692  -0.919  1.00 42.00 5   D 1 
ATOM 2663 C C   . HIS D 4 5   ? 1.567   -23.307  -2.318  1.00 43.98 5   D 1 
ATOM 2664 O O   . HIS D 4 5   ? 1.474   -22.121  -2.615  1.00 42.03 5   D 1 
ATOM 2665 C CB  . HIS D 4 5   ? 0.904   -23.755  0.108   1.00 39.00 5   D 1 
ATOM 2666 C CG  . HIS D 4 5   ? 1.014   -24.999  0.935   1.00 36.01 5   D 1 
ATOM 2667 N ND1 . HIS D 4 5   ? 0.464   -26.225  0.626   1.00 32.97 5   D 1 
ATOM 2668 C CD2 . HIS D 4 5   ? 1.768   -25.178  2.069   1.00 32.32 5   D 1 
ATOM 2669 C CE1 . HIS D 4 5   ? 0.861   -27.116  1.541   1.00 29.62 5   D 1 
ATOM 2670 N NE2 . HIS D 4 5   ? 1.667   -26.514  2.432   1.00 29.51 5   D 1 
ATOM 2671 N N   . PRO D 4 6   ? 1.320   -24.277  -3.216  1.00 40.08 6   D 1 
ATOM 2672 C CA  . PRO D 4 6   ? 0.840   -23.946  -4.548  1.00 39.72 6   D 1 
ATOM 2673 C C   . PRO D 4 6   ? -0.451  -23.125  -4.416  1.00 43.70 6   D 1 
ATOM 2674 O O   . PRO D 4 6   ? -1.332  -23.541  -3.660  1.00 42.87 6   D 1 
ATOM 2675 C CB  . PRO D 4 6   ? 0.617   -25.291  -5.246  1.00 35.51 6   D 1 
ATOM 2676 C CG  . PRO D 4 6   ? 0.450   -26.277  -4.097  1.00 34.98 6   D 1 
ATOM 2677 C CD  . PRO D 4 6   ? 1.333   -25.706  -3.000  1.00 38.74 6   D 1 
ATOM 2678 N N   . PRO D 4 7   ? -0.563  -22.000  -5.136  1.00 49.16 7   D 1 
ATOM 2679 C CA  . PRO D 4 7   ? -1.699  -21.104  -5.019  1.00 48.42 7   D 1 
ATOM 2680 C C   . PRO D 4 7   ? -3.025  -21.835  -5.210  1.00 53.99 7   D 1 
ATOM 2681 O O   . PRO D 4 7   ? -3.232  -22.555  -6.194  1.00 51.92 7   D 1 
ATOM 2682 C CB  . PRO D 4 7   ? -1.483  -20.023  -6.073  1.00 42.56 7   D 1 
ATOM 2683 C CG  . PRO D 4 7   ? 0.024   -19.993  -6.286  1.00 41.43 7   D 1 
ATOM 2684 C CD  . PRO D 4 7   ? 0.435   -21.429  -6.032  1.00 44.30 7   D 1 
ATOM 2685 N N   . GLU D 4 8   ? -3.933  -21.671  -4.256  1.00 64.52 8   D 1 
ATOM 2686 C CA  . GLU D 4 8   ? -5.230  -22.354  -4.261  1.00 68.63 8   D 1 
ATOM 2687 C C   . GLU D 4 8   ? -6.261  -21.647  -5.139  1.00 74.60 8   D 1 
ATOM 2688 O O   . GLU D 4 8   ? -7.234  -22.275  -5.551  1.00 70.71 8   D 1 
ATOM 2689 C CB  . GLU D 4 8   ? -5.758  -22.539  -2.844  1.00 59.74 8   D 1 
ATOM 2690 C CG  . GLU D 4 8   ? -4.888  -23.441  -1.965  1.00 52.10 8   D 1 
ATOM 2691 C CD  . GLU D 4 8   ? -5.742  -24.217  -0.965  1.00 46.42 8   D 1 
ATOM 2692 O OE1 . GLU D 4 8   ? -5.533  -25.453  -0.911  1.00 41.70 8   D 1 
ATOM 2693 O OE2 . GLU D 4 8   ? -6.699  -23.668  -0.401  1.00 42.55 8   D 1 
ATOM 2694 N N   . LEU D 4 9   ? -6.038  -20.379  -5.501  1.00 73.82 9   D 1 
ATOM 2695 C CA  . LEU D 4 9   ? -6.958  -19.583  -6.322  1.00 75.96 9   D 1 
ATOM 2696 C C   . LEU D 4 9   ? -7.333  -20.268  -7.643  1.00 79.34 9   D 1 
ATOM 2697 O O   . LEU D 4 9   ? -8.457  -20.134  -8.127  1.00 76.47 9   D 1 
ATOM 2698 C CB  . LEU D 4 9   ? -6.330  -18.213  -6.619  1.00 71.56 9   D 1 
ATOM 2699 C CG  . LEU D 4 9   ? -7.320  -17.234  -7.260  1.00 71.10 9   D 1 
ATOM 2700 C CD1 . LEU D 4 9   ? -8.312  -16.676  -6.242  1.00 67.65 9   D 1 
ATOM 2701 C CD2 . LEU D 4 9   ? -6.596  -16.071  -7.909  1.00 68.15 9   D 1 
ATOM 2702 N N   . LYS D 4 10  ? -6.437  -21.089  -8.195  1.00 80.40 10  D 1 
ATOM 2703 C CA  . LYS D 4 10  ? -6.682  -21.892  -9.395  1.00 80.18 10  D 1 
ATOM 2704 C C   . LYS D 4 10  ? -7.942  -22.767  -9.289  1.00 82.88 10  D 1 
ATOM 2705 O O   . LYS D 4 10  ? -8.610  -22.996  -10.289 1.00 80.49 10  D 1 
ATOM 2706 C CB  . LYS D 4 10  ? -5.441  -22.750  -9.669  1.00 74.79 10  D 1 
ATOM 2707 C CG  . LYS D 4 10  ? -5.549  -23.546  -10.976 1.00 66.41 10  D 1 
ATOM 2708 C CD  . LYS D 4 10  ? -4.290  -24.382  -11.183 1.00 60.85 10  D 1 
ATOM 2709 C CE  . LYS D 4 10  ? -4.399  -25.207  -12.461 1.00 52.77 10  D 1 
ATOM 2710 N NZ  . LYS D 4 10  ? -3.211  -26.086  -12.622 1.00 46.33 10  D 1 
ATOM 2711 N N   . LYS D 4 11  ? -8.289  -23.242  -8.100  1.00 83.74 11  D 1 
ATOM 2712 C CA  . LYS D 4 11  ? -9.488  -24.050  -7.864  1.00 84.51 11  D 1 
ATOM 2713 C C   . LYS D 4 11  ? -10.778 -23.247  -8.076  1.00 86.43 11  D 1 
ATOM 2714 O O   . LYS D 4 11  ? -11.808 -23.814  -8.426  1.00 83.03 11  D 1 
ATOM 2715 C CB  . LYS D 4 11  ? -9.462  -24.622  -6.435  1.00 80.32 11  D 1 
ATOM 2716 C CG  . LYS D 4 11  ? -8.273  -25.555  -6.143  1.00 73.71 11  D 1 
ATOM 2717 C CD  . LYS D 4 11  ? -8.294  -25.970  -4.666  1.00 68.98 11  D 1 
ATOM 2718 C CE  . LYS D 4 11  ? -7.066  -26.784  -4.262  1.00 59.25 11  D 1 
ATOM 2719 N NZ  . LYS D 4 11  ? -6.966  -26.915  -2.784  1.00 52.12 11  D 1 
ATOM 2720 N N   . PHE D 4 12  ? -10.706 -21.935  -7.913  1.00 88.83 12  D 1 
ATOM 2721 C CA  . PHE D 4 12  ? -11.837 -21.017  -7.988  1.00 89.31 12  D 1 
ATOM 2722 C C   . PHE D 4 12  ? -11.994 -20.363  -9.369  1.00 90.96 12  D 1 
ATOM 2723 O O   . PHE D 4 12  ? -12.940 -19.616  -9.590  1.00 88.80 12  D 1 
ATOM 2724 C CB  . PHE D 4 12  ? -11.709 -19.975  -6.876  1.00 87.00 12  D 1 
ATOM 2725 C CG  . PHE D 4 12  ? -11.671 -20.589  -5.499  1.00 85.78 12  D 1 
ATOM 2726 C CD1 . PHE D 4 12  ? -12.865 -20.855  -4.800  1.00 81.81 12  D 1 
ATOM 2727 C CD2 . PHE D 4 12  ? -10.440 -20.926  -4.899  1.00 81.24 12  D 1 
ATOM 2728 C CE1 . PHE D 4 12  ? -12.835 -21.433  -3.524  1.00 79.28 12  D 1 
ATOM 2729 C CE2 . PHE D 4 12  ? -10.403 -21.511  -3.617  1.00 78.58 12  D 1 
ATOM 2730 C CZ  . PHE D 4 12  ? -11.601 -21.756  -2.935  1.00 78.52 12  D 1 
ATOM 2731 N N   . MET D 4 13  ? -11.098 -20.656  -10.324 1.00 90.68 13  D 1 
ATOM 2732 C CA  . MET D 4 13  ? -11.247 -20.208  -11.702 1.00 91.09 13  D 1 
ATOM 2733 C C   . MET D 4 13  ? -12.509 -20.799  -12.335 1.00 91.68 13  D 1 
ATOM 2734 O O   . MET D 4 13  ? -12.805 -21.977  -12.178 1.00 90.38 13  D 1 
ATOM 2735 C CB  . MET D 4 13  ? -10.014 -20.586  -12.525 1.00 89.81 13  D 1 
ATOM 2736 C CG  . MET D 4 13  ? -8.768  -19.780  -12.122 1.00 83.38 13  D 1 
ATOM 2737 S SD  . MET D 4 13  ? -8.893  -17.977  -12.261 1.00 83.47 13  D 1 
ATOM 2738 C CE  . MET D 4 13  ? -9.388  -17.786  -13.972 1.00 72.46 13  D 1 
ATOM 2739 N N   . ASP D 4 14  ? -13.238 -19.965  -13.080 1.00 92.91 14  D 1 
ATOM 2740 C CA  . ASP D 4 14  ? -14.551 -20.257  -13.658 1.00 93.60 14  D 1 
ATOM 2741 C C   . ASP D 4 14  ? -15.620 -20.661  -12.624 1.00 94.26 14  D 1 
ATOM 2742 O O   . ASP D 4 14  ? -16.619 -21.296  -12.980 1.00 91.86 14  D 1 
ATOM 2743 C CB  . ASP D 4 14  ? -14.439 -21.272  -14.815 1.00 92.28 14  D 1 
ATOM 2744 C CG  . ASP D 4 14  ? -13.591 -20.812  -15.993 1.00 90.30 14  D 1 
ATOM 2745 O OD1 . ASP D 4 14  ? -13.663 -19.619  -16.372 1.00 84.89 14  D 1 
ATOM 2746 O OD2 . ASP D 4 14  ? -12.984 -21.693  -16.632 1.00 84.20 14  D 1 
ATOM 2747 N N   . LYS D 4 15  ? -15.428 -20.274  -11.351 1.00 93.29 15  D 1 
ATOM 2748 C CA  . LYS D 4 15  ? -16.391 -20.481  -10.269 1.00 93.76 15  D 1 
ATOM 2749 C C   . LYS D 4 15  ? -17.095 -19.181  -9.906  1.00 95.08 15  D 1 
ATOM 2750 O O   . LYS D 4 15  ? -16.529 -18.095  -10.028 1.00 94.52 15  D 1 
ATOM 2751 C CB  . LYS D 4 15  ? -15.707 -21.088  -9.042  1.00 92.40 15  D 1 
ATOM 2752 C CG  . LYS D 4 15  ? -15.090 -22.472  -9.294  1.00 89.18 15  D 1 
ATOM 2753 C CD  . LYS D 4 15  ? -16.161 -23.489  -9.649  1.00 84.67 15  D 1 
ATOM 2754 C CE  . LYS D 4 15  ? -15.566 -24.889  -9.719  1.00 80.35 15  D 1 
ATOM 2755 N NZ  . LYS D 4 15  ? -16.649 -25.893  -9.765  1.00 72.15 15  D 1 
ATOM 2756 N N   . LYS D 4 16  ? -18.333 -19.297  -9.425  1.00 95.50 16  D 1 
ATOM 2757 C CA  . LYS D 4 16  ? -19.101 -18.161  -8.935  1.00 96.34 16  D 1 
ATOM 2758 C C   . LYS D 4 16  ? -18.621 -17.756  -7.547  1.00 96.23 16  D 1 
ATOM 2759 O O   . LYS D 4 16  ? -18.594 -18.569  -6.623  1.00 95.13 16  D 1 
ATOM 2760 C CB  . LYS D 4 16  ? -20.599 -18.479  -8.994  1.00 95.90 16  D 1 
ATOM 2761 C CG  . LYS D 4 16  ? -21.447 -17.211  -8.786  1.00 88.23 16  D 1 
ATOM 2762 C CD  . LYS D 4 16  ? -22.930 -17.517  -8.979  1.00 85.66 16  D 1 
ATOM 2763 C CE  . LYS D 4 16  ? -23.728 -16.220  -8.818  1.00 78.67 16  D 1 
ATOM 2764 N NZ  . LYS D 4 16  ? -25.176 -16.423  -9.060  1.00 70.27 16  D 1 
ATOM 2765 N N   . LEU D 4 17  ? -18.278 -16.490  -7.410  1.00 96.30 17  D 1 
ATOM 2766 C CA  . LEU D 4 17  ? -17.764 -15.885  -6.189  1.00 96.58 17  D 1 
ATOM 2767 C C   . LEU D 4 17  ? -18.682 -14.756  -5.715  1.00 97.13 17  D 1 
ATOM 2768 O O   . LEU D 4 17  ? -19.336 -14.091  -6.517  1.00 96.59 17  D 1 
ATOM 2769 C CB  . LEU D 4 17  ? -16.333 -15.374  -6.421  1.00 95.51 17  D 1 
ATOM 2770 C CG  . LEU D 4 17  ? -15.308 -16.412  -6.932  1.00 94.33 17  D 1 
ATOM 2771 C CD1 . LEU D 4 17  ? -13.945 -15.755  -7.070  1.00 91.75 17  D 1 
ATOM 2772 C CD2 . LEU D 4 17  ? -15.170 -17.609  -5.992  1.00 91.14 17  D 1 
ATOM 2773 N N   . SER D 4 18  ? -18.691 -14.527  -4.411  1.00 96.95 18  D 1 
ATOM 2774 C CA  . SER D 4 18  ? -19.239 -13.343  -3.755  1.00 96.85 18  D 1 
ATOM 2775 C C   . SER D 4 18  ? -18.087 -12.465  -3.296  1.00 96.69 18  D 1 
ATOM 2776 O O   . SER D 4 18  ? -17.205 -12.934  -2.577  1.00 95.28 18  D 1 
ATOM 2777 C CB  . SER D 4 18  ? -20.091 -13.786  -2.567  1.00 96.29 18  D 1 
ATOM 2778 O OG  . SER D 4 18  ? -20.633 -12.690  -1.873  1.00 91.47 18  D 1 
ATOM 2779 N N   . LEU D 4 19  ? -18.077 -11.201  -3.717  1.00 97.07 19  D 1 
ATOM 2780 C CA  . LEU D 4 19  ? -17.028 -10.244  -3.408  1.00 97.33 19  D 1 
ATOM 2781 C C   . LEU D 4 19  ? -17.622 -9.068   -2.638  1.00 97.46 19  D 1 
ATOM 2782 O O   . LEU D 4 19  ? -18.424 -8.305   -3.182  1.00 96.59 19  D 1 
ATOM 2783 C CB  . LEU D 4 19  ? -16.312 -9.767   -4.681  1.00 96.88 19  D 1 
ATOM 2784 C CG  . LEU D 4 19  ? -15.697 -10.872  -5.565  1.00 95.29 19  D 1 
ATOM 2785 C CD1 . LEU D 4 19  ? -16.657 -11.371  -6.648  1.00 89.44 19  D 1 
ATOM 2786 C CD2 . LEU D 4 19  ? -14.464 -10.330  -6.287  1.00 89.03 19  D 1 
ATOM 2787 N N   . LYS D 4 20  ? -17.215 -8.899   -1.374  1.00 96.87 20  D 1 
ATOM 2788 C CA  . LYS D 4 20  ? -17.450 -7.659   -0.636  1.00 96.24 20  D 1 
ATOM 2789 C C   . LYS D 4 20  ? -16.294 -6.708   -0.914  1.00 96.24 20  D 1 
ATOM 2790 O O   . LYS D 4 20  ? -15.138 -7.067   -0.708  1.00 95.28 20  D 1 
ATOM 2791 C CB  . LYS D 4 20  ? -17.634 -7.914   0.865   1.00 95.46 20  D 1 
ATOM 2792 C CG  . LYS D 4 20  ? -18.900 -8.731   1.141   1.00 88.95 20  D 1 
ATOM 2793 C CD  . LYS D 4 20  ? -19.136 -8.848   2.645   1.00 78.99 20  D 1 
ATOM 2794 C CE  . LYS D 4 20  ? -20.369 -9.714   2.911   1.00 72.42 20  D 1 
ATOM 2795 N NZ  . LYS D 4 20  ? -20.594 -9.937   4.358   1.00 64.35 20  D 1 
ATOM 2796 N N   . LEU D 4 21  ? -16.631 -5.516   -1.405  1.00 96.88 21  D 1 
ATOM 2797 C CA  . LEU D 4 21  ? -15.675 -4.490   -1.771  1.00 96.91 21  D 1 
ATOM 2798 C C   . LEU D 4 21  ? -15.643 -3.387   -0.706  1.00 96.32 21  D 1 
ATOM 2799 O O   . LEU D 4 21  ? -16.557 -3.263   0.114   1.00 95.04 21  D 1 
ATOM 2800 C CB  . LEU D 4 21  ? -16.023 -3.931   -3.167  1.00 97.20 21  D 1 
ATOM 2801 C CG  . LEU D 4 21  ? -16.234 -4.982   -4.276  1.00 97.08 21  D 1 
ATOM 2802 C CD1 . LEU D 4 21  ? -16.585 -4.288   -5.588  1.00 96.23 21  D 1 
ATOM 2803 C CD2 . LEU D 4 21  ? -14.991 -5.848   -4.494  1.00 95.74 21  D 1 
ATOM 2804 N N   . ASN D 4 22  ? -14.609 -2.555   -0.746  1.00 95.79 22  D 1 
ATOM 2805 C CA  . ASN D 4 22  ? -14.531 -1.372   0.097   1.00 95.19 22  D 1 
ATOM 2806 C C   . ASN D 4 22  ? -15.787 -0.479   -0.032  1.00 95.12 22  D 1 
ATOM 2807 O O   . ASN D 4 22  ? -16.487 -0.472   -1.051  1.00 92.73 22  D 1 
ATOM 2808 C CB  . ASN D 4 22  ? -13.222 -0.619   -0.175  1.00 92.96 22  D 1 
ATOM 2809 C CG  . ASN D 4 22  ? -13.087 -0.124   -1.611  1.00 90.35 22  D 1 
ATOM 2810 O OD1 . ASN D 4 22  ? -14.030 0.222    -2.299  1.00 76.24 22  D 1 
ATOM 2811 N ND2 . ASN D 4 22  ? -11.877 -0.084   -2.103  1.00 81.57 22  D 1 
ATOM 2812 N N   . GLY D 4 23  ? -16.085 0.262    1.038   1.00 93.96 23  D 1 
ATOM 2813 C CA  . GLY D 4 23  ? -17.289 1.089    1.117   1.00 93.60 23  D 1 
ATOM 2814 C C   . GLY D 4 23  ? -18.601 0.304    1.234   1.00 94.05 23  D 1 
ATOM 2815 O O   . GLY D 4 23  ? -19.643 0.814    0.853   1.00 91.70 23  D 1 
ATOM 2816 N N   . GLY D 4 24  ? -18.559 -0.946   1.705   1.00 94.18 24  D 1 
ATOM 2817 C CA  . GLY D 4 24  ? -19.749 -1.777   1.930   1.00 93.91 24  D 1 
ATOM 2818 C C   . GLY D 4 24  ? -20.435 -2.280   0.656   1.00 94.98 24  D 1 
ATOM 2819 O O   . GLY D 4 24  ? -21.553 -2.793   0.716   1.00 93.35 24  D 1 
ATOM 2820 N N   . ARG D 4 25  ? -19.781 -2.164   -0.507  1.00 96.56 25  D 1 
ATOM 2821 C CA  . ARG D 4 25  ? -20.324 -2.633   -1.788  1.00 96.94 25  D 1 
ATOM 2822 C C   . ARG D 4 25  ? -20.201 -4.144   -1.910  1.00 97.16 25  D 1 
ATOM 2823 O O   . ARG D 4 25  ? -19.230 -4.732   -1.446  1.00 96.06 25  D 1 
ATOM 2824 C CB  . ARG D 4 25  ? -19.643 -1.904   -2.950  1.00 96.11 25  D 1 
ATOM 2825 C CG  . ARG D 4 25  ? -19.962 -0.403   -2.932  1.00 94.94 25  D 1 
ATOM 2826 C CD  . ARG D 4 25  ? -19.124 0.358    -3.953  1.00 94.02 25  D 1 
ATOM 2827 N NE  . ARG D 4 25  ? -17.722 0.441    -3.523  1.00 93.14 25  D 1 
ATOM 2828 C CZ  . ARG D 4 25  ? -16.779 1.232    -4.036  1.00 94.43 25  D 1 
ATOM 2829 N NH1 . ARG D 4 25  ? -17.007 2.001    -5.062  1.00 87.40 25  D 1 
ATOM 2830 N NH2 . ARG D 4 25  ? -15.604 1.270    -3.511  1.00 89.73 25  D 1 
ATOM 2831 N N   . HIS D 4 26  ? -21.164 -4.774   -2.574  1.00 97.48 26  D 1 
ATOM 2832 C CA  . HIS D 4 26  ? -21.198 -6.217   -2.743  1.00 97.78 26  D 1 
ATOM 2833 C C   . HIS D 4 26  ? -21.547 -6.575   -4.183  1.00 98.03 26  D 1 
ATOM 2834 O O   . HIS D 4 26  ? -22.494 -6.044   -4.753  1.00 97.41 26  D 1 
ATOM 2835 C CB  . HIS D 4 26  ? -22.185 -6.808   -1.728  1.00 96.99 26  D 1 
ATOM 2836 C CG  . HIS D 4 26  ? -22.324 -8.297   -1.737  1.00 94.60 26  D 1 
ATOM 2837 N ND1 . HIS D 4 26  ? -23.451 -8.991   -1.300  1.00 82.57 26  D 1 
ATOM 2838 C CD2 . HIS D 4 26  ? -21.405 -9.232   -2.129  1.00 84.80 26  D 1 
ATOM 2839 C CE1 . HIS D 4 26  ? -23.203 -10.294  -1.436  1.00 85.52 26  D 1 
ATOM 2840 N NE2 . HIS D 4 26  ? -21.977 -10.475  -1.931  1.00 87.29 26  D 1 
ATOM 2841 N N   . VAL D 4 27  ? -20.771 -7.470   -4.779  1.00 98.12 27  D 1 
ATOM 2842 C CA  . VAL D 4 27  ? -21.006 -8.011   -6.114  1.00 98.21 27  D 1 
ATOM 2843 C C   . VAL D 4 27  ? -20.859 -9.529   -6.116  1.00 98.34 27  D 1 
ATOM 2844 O O   . VAL D 4 27  ? -20.200 -10.107  -5.250  1.00 97.78 27  D 1 
ATOM 2845 C CB  . VAL D 4 27  ? -20.103 -7.364   -7.192  1.00 97.73 27  D 1 
ATOM 2846 C CG1 . VAL D 4 27  ? -20.287 -5.846   -7.259  1.00 95.78 27  D 1 
ATOM 2847 C CG2 . VAL D 4 27  ? -18.617 -7.663   -6.971  1.00 95.42 27  D 1 
ATOM 2848 N N   . GLN D 4 28  ? -21.474 -10.192  -7.093  1.00 98.22 28  D 1 
ATOM 2849 C CA  . GLN D 4 28  ? -21.326 -11.626  -7.323  1.00 98.23 28  D 1 
ATOM 2850 C C   . GLN D 4 28  ? -21.055 -11.882  -8.801  1.00 98.37 28  D 1 
ATOM 2851 O O   . GLN D 4 28  ? -21.608 -11.187  -9.642  1.00 97.55 28  D 1 
ATOM 2852 C CB  . GLN D 4 28  ? -22.586 -12.382  -6.874  1.00 97.06 28  D 1 
ATOM 2853 C CG  . GLN D 4 28  ? -22.831 -12.248  -5.371  1.00 90.77 28  D 1 
ATOM 2854 C CD  . GLN D 4 28  ? -24.011 -13.093  -4.881  1.00 92.37 28  D 1 
ATOM 2855 O OE1 . GLN D 4 28  ? -24.686 -13.787  -5.621  1.00 86.45 28  D 1 
ATOM 2856 N NE2 . GLN D 4 28  ? -24.277 -13.081  -3.597  1.00 83.96 28  D 1 
ATOM 2857 N N   . GLY D 4 29  ? -20.249 -12.884  -9.124  1.00 98.05 29  D 1 
ATOM 2858 C CA  . GLY D 4 29  ? -19.975 -13.230  -10.518 1.00 97.93 29  D 1 
ATOM 2859 C C   . GLY D 4 29  ? -18.944 -14.337  -10.658 1.00 97.97 29  D 1 
ATOM 2860 O O   . GLY D 4 29  ? -18.508 -14.922  -9.667  1.00 97.07 29  D 1 
ATOM 2861 N N   . ILE D 4 30  ? -18.569 -14.660  -11.891 1.00 97.70 30  D 1 
ATOM 2862 C CA  . ILE D 4 30  ? -17.694 -15.790  -12.227 1.00 97.73 30  D 1 
ATOM 2863 C C   . ILE D 4 30  ? -16.268 -15.280  -12.452 1.00 97.50 30  D 1 
ATOM 2864 O O   . ILE D 4 30  ? -16.054 -14.433  -13.307 1.00 96.77 30  D 1 
ATOM 2865 C CB  . ILE D 4 30  ? -18.240 -16.551  -13.450 1.00 97.37 30  D 1 
ATOM 2866 C CG1 . ILE D 4 30  ? -19.678 -17.059  -13.197 1.00 95.59 30  D 1 
ATOM 2867 C CG2 . ILE D 4 30  ? -17.312 -17.734  -13.781 1.00 95.49 30  D 1 
ATOM 2868 C CD1 . ILE D 4 30  ? -20.370 -17.625  -14.448 1.00 91.50 30  D 1 
ATOM 2869 N N   . LEU D 4 31  ? -15.282 -15.823  -11.734 1.00 96.90 31  D 1 
ATOM 2870 C CA  . LEU D 4 31  ? -13.878 -15.489  -11.936 1.00 96.40 31  D 1 
ATOM 2871 C C   . LEU D 4 31  ? -13.389 -16.025  -13.283 1.00 96.03 31  D 1 
ATOM 2872 O O   . LEU D 4 31  ? -13.361 -17.237  -13.497 1.00 94.72 31  D 1 
ATOM 2873 C CB  . LEU D 4 31  ? -13.054 -16.042  -10.760 1.00 95.82 31  D 1 
ATOM 2874 C CG  . LEU D 4 31  ? -11.538 -15.761  -10.861 1.00 95.16 31  D 1 
ATOM 2875 C CD1 . LEU D 4 31  ? -11.219 -14.270  -10.838 1.00 92.99 31  D 1 
ATOM 2876 C CD2 . LEU D 4 31  ? -10.825 -16.422  -9.685  1.00 92.32 31  D 1 
ATOM 2877 N N   . ARG D 4 32  ? -12.973 -15.126  -14.188 1.00 96.56 32  D 1 
ATOM 2878 C CA  . ARG D 4 32  ? -12.464 -15.476  -15.522 1.00 96.16 32  D 1 
ATOM 2879 C C   . ARG D 4 32  ? -10.960 -15.300  -15.677 1.00 95.58 32  D 1 
ATOM 2880 O O   . ARG D 4 32  ? -10.378 -15.890  -16.588 1.00 93.92 32  D 1 
ATOM 2881 C CB  . ARG D 4 32  ? -13.174 -14.644  -16.595 1.00 96.06 32  D 1 
ATOM 2882 C CG  . ARG D 4 32  ? -14.674 -14.925  -16.714 1.00 94.54 32  D 1 
ATOM 2883 C CD  . ARG D 4 32  ? -14.968 -16.382  -17.111 1.00 93.11 32  D 1 
ATOM 2884 N NE  . ARG D 4 32  ? -16.370 -16.496  -17.516 1.00 91.76 32  D 1 
ATOM 2885 C CZ  . ARG D 4 32  ? -17.101 -17.587  -17.580 1.00 91.67 32  D 1 
ATOM 2886 N NH1 . ARG D 4 32  ? -16.611 -18.776  -17.327 1.00 84.40 32  D 1 
ATOM 2887 N NH2 . ARG D 4 32  ? -18.351 -17.481  -17.902 1.00 87.34 32  D 1 
ATOM 2888 N N   . GLY D 4 33  ? -10.343 -14.488  -14.858 1.00 95.18 33  D 1 
ATOM 2889 C CA  . GLY D 4 33  ? -8.917  -14.241  -14.926 1.00 94.91 33  D 1 
ATOM 2890 C C   . GLY D 4 33  ? -8.447  -13.162  -13.967 1.00 95.44 33  D 1 
ATOM 2891 O O   . GLY D 4 33  ? -9.248  -12.561  -13.244 1.00 94.67 33  D 1 
ATOM 2892 N N   . PHE D 4 34  ? -7.139  -12.946  -13.988 1.00 94.84 34  D 1 
ATOM 2893 C CA  . PHE D 4 34  ? -6.446  -11.973  -13.159 1.00 94.54 34  D 1 
ATOM 2894 C C   . PHE D 4 34  ? -5.177  -11.490  -13.874 1.00 94.40 34  D 1 
ATOM 2895 O O   . PHE D 4 34  ? -4.778  -12.059  -14.894 1.00 93.16 34  D 1 
ATOM 2896 C CB  . PHE D 4 34  ? -6.138  -12.591  -11.788 1.00 93.19 34  D 1 
ATOM 2897 C CG  . PHE D 4 34  ? -5.347  -13.884  -11.842 1.00 93.04 34  D 1 
ATOM 2898 C CD1 . PHE D 4 34  ? -6.015  -15.127  -11.868 1.00 89.45 34  D 1 
ATOM 2899 C CD2 . PHE D 4 34  ? -3.944  -13.859  -11.876 1.00 88.72 34  D 1 
ATOM 2900 C CE1 . PHE D 4 34  ? -5.286  -16.322  -11.932 1.00 86.86 34  D 1 
ATOM 2901 C CE2 . PHE D 4 34  ? -3.212  -15.047  -11.948 1.00 86.22 34  D 1 
ATOM 2902 C CZ  . PHE D 4 34  ? -3.885  -16.280  -11.978 1.00 87.06 34  D 1 
ATOM 2903 N N   . ASP D 4 35  ? -4.559  -10.440  -13.365 1.00 92.85 35  D 1 
ATOM 2904 C CA  . ASP D 4 35  ? -3.286  -9.893   -13.845 1.00 92.56 35  D 1 
ATOM 2905 C C   . ASP D 4 35  ? -2.165  -10.076  -12.800 1.00 92.58 35  D 1 
ATOM 2906 O O   . ASP D 4 35  ? -2.418  -10.589  -11.704 1.00 91.15 35  D 1 
ATOM 2907 C CB  . ASP D 4 35  ? -3.500  -8.433   -14.284 1.00 91.51 35  D 1 
ATOM 2908 C CG  . ASP D 4 35  ? -3.793  -7.436   -13.161 1.00 91.40 35  D 1 
ATOM 2909 O OD1 . ASP D 4 35  ? -3.593  -7.776   -11.973 1.00 88.63 35  D 1 
ATOM 2910 O OD2 . ASP D 4 35  ? -4.243  -6.321   -13.483 1.00 88.54 35  D 1 
ATOM 2911 N N   . PRO D 4 36  ? -0.918  -9.659   -13.105 1.00 92.01 36  D 1 
ATOM 2912 C CA  . PRO D 4 36  ? 0.197   -9.747   -12.164 1.00 91.11 36  D 1 
ATOM 2913 C C   . PRO D 4 36  ? -0.004  -8.997   -10.835 1.00 91.05 36  D 1 
ATOM 2914 O O   . PRO D 4 36  ? 0.683   -9.300   -9.865  1.00 88.84 36  D 1 
ATOM 2915 C CB  . PRO D 4 36  ? 1.402   -9.206   -12.929 1.00 89.60 36  D 1 
ATOM 2916 C CG  . PRO D 4 36  ? 1.067   -9.494   -14.388 1.00 88.28 36  D 1 
ATOM 2917 C CD  . PRO D 4 36  ? -0.435  -9.246   -14.417 1.00 91.55 36  D 1 
ATOM 2918 N N   . PHE D 4 37  ? -0.925  -8.045   -10.764 1.00 91.09 37  D 1 
ATOM 2919 C CA  . PHE D 4 37  ? -1.276  -7.296   -9.552  1.00 90.43 37  D 1 
ATOM 2920 C C   . PHE D 4 37  ? -2.485  -7.902   -8.816  1.00 91.49 37  D 1 
ATOM 2921 O O   . PHE D 4 37  ? -2.993  -7.310   -7.859  1.00 89.24 37  D 1 
ATOM 2922 C CB  . PHE D 4 37  ? -1.512  -5.829   -9.913  1.00 88.60 37  D 1 
ATOM 2923 C CG  . PHE D 4 37  ? -0.301  -5.145   -10.511 1.00 86.46 37  D 1 
ATOM 2924 C CD1 . PHE D 4 37  ? 0.703   -4.639   -9.669  1.00 81.62 37  D 1 
ATOM 2925 C CD2 . PHE D 4 37  ? -0.170  -5.011   -11.903 1.00 81.72 37  D 1 
ATOM 2926 C CE1 . PHE D 4 37  ? 1.826   -3.994   -10.205 1.00 78.84 37  D 1 
ATOM 2927 C CE2 . PHE D 4 37  ? 0.956   -4.372   -12.449 1.00 78.40 37  D 1 
ATOM 2928 C CZ  . PHE D 4 37  ? 1.955   -3.859   -11.597 1.00 80.14 37  D 1 
ATOM 2929 N N   . MET D 4 38  ? -2.972  -9.064   -9.252  1.00 91.70 38  D 1 
ATOM 2930 C CA  . MET D 4 38  ? -4.186  -9.710   -8.752  1.00 93.08 38  D 1 
ATOM 2931 C C   . MET D 4 38  ? -5.448  -8.848   -8.874  1.00 94.46 38  D 1 
ATOM 2932 O O   . MET D 4 38  ? -6.385  -8.994   -8.087  1.00 93.57 38  D 1 
ATOM 2933 C CB  . MET D 4 38  ? -3.963  -10.276  -7.343  1.00 90.97 38  D 1 
ATOM 2934 C CG  . MET D 4 38  ? -3.095  -11.534  -7.351  1.00 84.12 38  D 1 
ATOM 2935 S SD  . MET D 4 38  ? -3.794  -12.945  -8.268  1.00 83.18 38  D 1 
ATOM 2936 C CE  . MET D 4 38  ? -5.420  -13.030  -7.529  1.00 71.97 38  D 1 
ATOM 2937 N N   . ASN D 4 39  ? -5.523  -7.998   -9.883  1.00 94.80 39  D 1 
ATOM 2938 C CA  . ASN D 4 39  ? -6.797  -7.457   -10.319 1.00 95.31 39  D 1 
ATOM 2939 C C   . ASN D 4 39  ? -7.578  -8.563   -11.027 1.00 95.21 39  D 1 
ATOM 2940 O O   . ASN D 4 39  ? -7.003  -9.358   -11.776 1.00 94.37 39  D 1 
ATOM 2941 C CB  . ASN D 4 39  ? -6.587  -6.233   -11.209 1.00 95.45 39  D 1 
ATOM 2942 C CG  . ASN D 4 39  ? -5.713  -5.191   -10.544 1.00 95.09 39  D 1 
ATOM 2943 O OD1 . ASN D 4 39  ? -5.992  -4.706   -9.463  1.00 90.26 39  D 1 
ATOM 2944 N ND2 . ASN D 4 39  ? -4.613  -4.813   -11.179 1.00 89.84 39  D 1 
ATOM 2945 N N   . LEU D 4 40  ? -8.879  -8.651   -10.791 1.00 96.39 40  D 1 
ATOM 2946 C CA  . LEU D 4 40  ? -9.700  -9.768   -11.237 1.00 96.84 40  D 1 
ATOM 2947 C C   . LEU D 4 40  ? -10.606 -9.366   -12.399 1.00 97.39 40  D 1 
ATOM 2948 O O   . LEU D 4 40  ? -11.157 -8.268   -12.417 1.00 96.90 40  D 1 
ATOM 2949 C CB  . LEU D 4 40  ? -10.528 -10.325  -10.066 1.00 96.32 40  D 1 
ATOM 2950 C CG  . LEU D 4 40  ? -9.745  -10.701  -8.785  1.00 95.29 40  D 1 
ATOM 2951 C CD1 . LEU D 4 40  ? -10.694 -11.387  -7.806  1.00 92.59 40  D 1 
ATOM 2952 C CD2 . LEU D 4 40  ? -8.582  -11.647  -9.054  1.00 92.08 40  D 1 
ATOM 2953 N N   . VAL D 4 41  ? -10.849 -10.303  -13.322 1.00 97.56 41  D 1 
ATOM 2954 C CA  . VAL D 4 41  ? -11.954 -10.228  -14.271 1.00 97.60 41  D 1 
ATOM 2955 C C   . VAL D 4 41  ? -13.095 -11.103  -13.756 1.00 97.46 41  D 1 
ATOM 2956 O O   . VAL D 4 41  ? -12.940 -12.321  -13.621 1.00 96.82 41  D 1 
ATOM 2957 C CB  . VAL D 4 41  ? -11.542 -10.637  -15.693 1.00 97.23 41  D 1 
ATOM 2958 C CG1 . VAL D 4 41  ? -12.734 -10.560  -16.660 1.00 95.09 41  D 1 
ATOM 2959 C CG2 . VAL D 4 41  ? -10.455 -9.703   -16.227 1.00 95.23 41  D 1 
ATOM 2960 N N   . ILE D 4 42  ? -14.239 -10.489  -13.490 1.00 97.98 42  D 1 
ATOM 2961 C CA  . ILE D 4 42  ? -15.458 -11.154  -13.052 1.00 98.06 42  D 1 
ATOM 2962 C C   . ILE D 4 42  ? -16.499 -11.043  -14.163 1.00 98.13 42  D 1 
ATOM 2963 O O   . ILE D 4 42  ? -16.868 -9.944   -14.566 1.00 97.83 42  D 1 
ATOM 2964 C CB  . ILE D 4 42  ? -15.960 -10.573  -11.718 1.00 97.87 42  D 1 
ATOM 2965 C CG1 . ILE D 4 42  ? -14.896 -10.608  -10.589 1.00 96.34 42  D 1 
ATOM 2966 C CG2 . ILE D 4 42  ? -17.229 -11.295  -11.257 1.00 96.68 42  D 1 
ATOM 2967 C CD1 . ILE D 4 42  ? -14.385 -12.005  -10.211 1.00 92.65 42  D 1 
ATOM 2968 N N   . ASP D 4 43  ? -16.968 -12.178  -14.649 1.00 97.93 43  D 1 
ATOM 2969 C CA  . ASP D 4 43  ? -17.999 -12.294  -15.678 1.00 97.82 43  D 1 
ATOM 2970 C C   . ASP D 4 43  ? -19.382 -12.518  -15.055 1.00 98.04 43  D 1 
ATOM 2971 O O   . ASP D 4 43  ? -19.496 -12.935  -13.903 1.00 97.21 43  D 1 
ATOM 2972 C CB  . ASP D 4 43  ? -17.618 -13.433  -16.626 1.00 97.09 43  D 1 
ATOM 2973 C CG  . ASP D 4 43  ? -18.373 -13.441  -17.953 1.00 95.43 43  D 1 
ATOM 2974 O OD1 . ASP D 4 43  ? -19.003 -12.415  -18.301 1.00 91.90 43  D 1 
ATOM 2975 O OD2 . ASP D 4 43  ? -18.277 -14.498  -18.627 1.00 90.86 43  D 1 
ATOM 2976 N N   . GLU D 4 44  ? -20.440 -12.244  -15.815 1.00 97.99 44  D 1 
ATOM 2977 C CA  . GLU D 4 44  ? -21.828 -12.329  -15.342 1.00 98.08 44  D 1 
ATOM 2978 C C   . GLU D 4 44  ? -22.017 -11.646  -13.977 1.00 98.12 44  D 1 
ATOM 2979 O O   . GLU D 4 44  ? -22.680 -12.165  -13.069 1.00 96.81 44  D 1 
ATOM 2980 C CB  . GLU D 4 44  ? -22.315 -13.787  -15.365 1.00 97.41 44  D 1 
ATOM 2981 C CG  . GLU D 4 44  ? -22.298 -14.400  -16.771 1.00 94.74 44  D 1 
ATOM 2982 C CD  . GLU D 4 44  ? -22.710 -15.890  -16.772 1.00 92.84 44  D 1 
ATOM 2983 O OE1 . GLU D 4 44  ? -22.192 -16.630  -17.633 1.00 86.17 44  D 1 
ATOM 2984 O OE2 . GLU D 4 44  ? -23.524 -16.289  -15.908 1.00 87.95 44  D 1 
ATOM 2985 N N   . CYS D 4 45  ? -21.371 -10.481  -13.805 1.00 98.19 45  D 1 
ATOM 2986 C CA  . CYS D 4 45  ? -21.325 -9.793   -12.529 1.00 98.33 45  D 1 
ATOM 2987 C C   . CYS D 4 45  ? -22.676 -9.144   -12.203 1.00 98.44 45  D 1 
ATOM 2988 O O   . CYS D 4 45  ? -23.318 -8.520   -13.052 1.00 97.78 45  D 1 
ATOM 2989 C CB  . CYS D 4 45  ? -20.160 -8.806   -12.521 1.00 98.14 45  D 1 
ATOM 2990 S SG  . CYS D 4 45  ? -19.802 -8.258   -10.823 1.00 96.82 45  D 1 
ATOM 2991 N N   . VAL D 4 46  ? -23.087 -9.293   -10.954 1.00 98.42 46  D 1 
ATOM 2992 C CA  . VAL D 4 46  ? -24.323 -8.736   -10.410 1.00 98.42 46  D 1 
ATOM 2993 C C   . VAL D 4 46  ? -23.976 -7.872   -9.210  1.00 98.50 46  D 1 
ATOM 2994 O O   . VAL D 4 46  ? -23.405 -8.363   -8.240  1.00 97.88 46  D 1 
ATOM 2995 C CB  . VAL D 4 46  ? -25.322 -9.838   -10.034 1.00 97.88 46  D 1 
ATOM 2996 C CG1 . VAL D 4 46  ? -26.653 -9.244   -9.565  1.00 93.69 46  D 1 
ATOM 2997 C CG2 . VAL D 4 46  ? -25.627 -10.774  -11.215 1.00 93.50 46  D 1 
ATOM 2998 N N   . GLU D 4 47  ? -24.329 -6.587   -9.267  1.00 98.37 47  D 1 
ATOM 2999 C CA  . GLU D 4 47  ? -24.289 -5.690   -8.111  1.00 98.19 47  D 1 
ATOM 3000 C C   . GLU D 4 47  ? -25.432 -6.049   -7.160  1.00 98.03 47  D 1 
ATOM 3001 O O   . GLU D 4 47  ? -26.603 -6.049   -7.547  1.00 97.01 47  D 1 
ATOM 3002 C CB  . GLU D 4 47  ? -24.373 -4.228   -8.571  1.00 97.21 47  D 1 
ATOM 3003 C CG  . GLU D 4 47  ? -24.471 -3.209   -7.414  1.00 94.85 47  D 1 
ATOM 3004 C CD  . GLU D 4 47  ? -24.555 -1.739   -7.898  1.00 93.43 47  D 1 
ATOM 3005 O OE1 . GLU D 4 47  ? -24.169 -0.831   -7.132  1.00 87.32 47  D 1 
ATOM 3006 O OE2 . GLU D 4 47  ? -24.995 -1.487   -9.041  1.00 88.99 47  D 1 
ATOM 3007 N N   . MET D 4 48  ? -25.102 -6.319   -5.910  1.00 97.82 48  D 1 
ATOM 3008 C CA  . MET D 4 48  ? -26.042 -6.570   -4.817  1.00 97.47 48  D 1 
ATOM 3009 C C   . MET D 4 48  ? -26.228 -5.265   -4.041  1.00 96.95 48  D 1 
ATOM 3010 O O   . MET D 4 48  ? -25.509 -4.986   -3.085  1.00 94.38 48  D 1 
ATOM 3011 C CB  . MET D 4 48  ? -25.506 -7.698   -3.919  1.00 96.82 48  D 1 
ATOM 3012 C CG  . MET D 4 48  ? -25.180 -8.999   -4.667  1.00 94.13 48  D 1 
ATOM 3013 S SD  . MET D 4 48  ? -26.578 -9.836   -5.458  1.00 90.35 48  D 1 
ATOM 3014 C CE  . MET D 4 48  ? -27.474 -10.420  -4.010  1.00 79.21 48  D 1 
ATOM 3015 N N   . ALA D 4 49  ? -27.187 -4.442   -4.477  1.00 95.74 49  D 1 
ATOM 3016 C CA  . ALA D 4 49  ? -27.437 -3.160   -3.841  1.00 94.74 49  D 1 
ATOM 3017 C C   . ALA D 4 49  ? -27.991 -3.336   -2.411  1.00 94.44 49  D 1 
ATOM 3018 O O   . ALA D 4 49  ? -28.686 -4.298   -2.108  1.00 91.03 49  D 1 
ATOM 3019 C CB  . ALA D 4 49  ? -28.383 -2.337   -4.728  1.00 92.52 49  D 1 
ATOM 3020 N N   . THR D 4 50  ? -27.740 -2.351   -1.537  1.00 94.01 50  D 1 
ATOM 3021 C CA  . THR D 4 50  ? -28.219 -2.361   -0.146  1.00 92.40 50  D 1 
ATOM 3022 C C   . THR D 4 50  ? -29.743 -2.406   -0.028  1.00 93.01 50  D 1 
ATOM 3023 O O   . THR D 4 50  ? -30.282 -2.961   0.932   1.00 88.62 50  D 1 
ATOM 3024 C CB  . THR D 4 50  ? -27.719 -1.113   0.600   1.00 88.81 50  D 1 
ATOM 3025 O OG1 . THR D 4 50  ? -27.986 0.041    -0.175  1.00 77.59 50  D 1 
ATOM 3026 C CG2 . THR D 4 50  ? -26.207 -1.161   0.836   1.00 74.55 50  D 1 
ATOM 3027 N N   . SER D 4 51  ? -30.452 -1.916   -1.045  1.00 92.79 51  D 1 
ATOM 3028 C CA  . SER D 4 51  ? -31.910 -2.009   -1.149  1.00 92.91 51  D 1 
ATOM 3029 C C   . SER D 4 51  ? -32.428 -3.429   -1.430  1.00 94.28 51  D 1 
ATOM 3030 O O   . SER D 4 51  ? -33.642 -3.641   -1.494  1.00 90.92 51  D 1 
ATOM 3031 C CB  . SER D 4 51  ? -32.399 -1.059   -2.243  1.00 91.26 51  D 1 
ATOM 3032 O OG  . SER D 4 51  ? -31.870 -1.448   -3.505  1.00 86.10 51  D 1 
ATOM 3033 N N   . GLY D 4 52  ? -31.535 -4.394   -1.667  1.00 93.58 52  D 1 
ATOM 3034 C CA  . GLY D 4 52  ? -31.868 -5.738   -2.145  1.00 94.31 52  D 1 
ATOM 3035 C C   . GLY D 4 52  ? -32.053 -5.834   -3.666  1.00 95.85 52  D 1 
ATOM 3036 O O   . GLY D 4 52  ? -32.240 -6.932   -4.187  1.00 93.25 52  D 1 
ATOM 3037 N N   . GLN D 4 53  ? -31.987 -4.719   -4.385  1.00 96.19 53  D 1 
ATOM 3038 C CA  . GLN D 4 53  ? -31.999 -4.720   -5.846  1.00 96.66 53  D 1 
ATOM 3039 C C   . GLN D 4 53  ? -30.739 -5.387   -6.385  1.00 97.33 53  D 1 
ATOM 3040 O O   . GLN D 4 53  ? -29.634 -5.128   -5.908  1.00 95.91 53  D 1 
ATOM 3041 C CB  . GLN D 4 53  ? -32.173 -3.285   -6.366  1.00 94.57 53  D 1 
ATOM 3042 C CG  . GLN D 4 53  ? -32.285 -3.241   -7.899  1.00 85.75 53  D 1 
ATOM 3043 C CD  . GLN D 4 53  ? -32.566 -1.839   -8.442  1.00 78.61 53  D 1 
ATOM 3044 O OE1 . GLN D 4 53  ? -32.836 -0.890   -7.728  1.00 71.59 53  D 1 
ATOM 3045 N NE2 . GLN D 4 53  ? -32.535 -1.682   -9.745  1.00 66.29 53  D 1 
ATOM 3046 N N   . GLN D 4 54  ? -30.907 -6.219   -7.419  1.00 97.50 54  D 1 
ATOM 3047 C CA  . GLN D 4 54  ? -29.800 -6.838   -8.145  1.00 97.77 54  D 1 
ATOM 3048 C C   . GLN D 4 54  ? -29.676 -6.193   -9.523  1.00 97.64 54  D 1 
ATOM 3049 O O   . GLN D 4 54  ? -30.642 -6.174   -10.283 1.00 95.88 54  D 1 
ATOM 3050 C CB  . GLN D 4 54  ? -30.012 -8.353   -8.246  1.00 96.77 54  D 1 
ATOM 3051 C CG  . GLN D 4 54  ? -30.024 -9.021   -6.866  1.00 94.02 54  D 1 
ATOM 3052 C CD  . GLN D 4 54  ? -30.105 -10.553  -6.932  1.00 92.82 54  D 1 
ATOM 3053 O OE1 . GLN D 4 54  ? -30.047 -11.172  -7.982  1.00 86.31 54  D 1 
ATOM 3054 N NE2 . GLN D 4 54  ? -30.230 -11.209  -5.806  1.00 83.18 54  D 1 
ATOM 3055 N N   . ASN D 4 55  ? -28.504 -5.684   -9.849  1.00 97.23 55  D 1 
ATOM 3056 C CA  . ASN D 4 55  ? -28.215 -5.046   -11.118 1.00 96.75 55  D 1 
ATOM 3057 C C   . ASN D 4 55  ? -27.176 -5.881   -11.875 1.00 97.30 55  D 1 
ATOM 3058 O O   . ASN D 4 55  ? -26.053 -6.027   -11.401 1.00 96.16 55  D 1 
ATOM 3059 C CB  . ASN D 4 55  ? -27.724 -3.612   -10.885 1.00 95.21 55  D 1 
ATOM 3060 C CG  . ASN D 4 55  ? -28.705 -2.726   -10.141 1.00 92.17 55  D 1 
ATOM 3061 O OD1 . ASN D 4 55  ? -29.904 -2.751   -10.362 1.00 85.01 55  D 1 
ATOM 3062 N ND2 . ASN D 4 55  ? -28.204 -1.895   -9.252  1.00 83.63 55  D 1 
ATOM 3063 N N   . ASN D 4 56  ? -27.525 -6.389   -13.055 1.00 97.42 56  D 1 
ATOM 3064 C CA  . ASN D 4 56  ? -26.558 -7.065   -13.919 1.00 97.43 56  D 1 
ATOM 3065 C C   . ASN D 4 56  ? -25.620 -6.018   -14.531 1.00 97.42 56  D 1 
ATOM 3066 O O   . ASN D 4 56  ? -26.084 -5.101   -15.199 1.00 95.78 56  D 1 
ATOM 3067 C CB  . ASN D 4 56  ? -27.285 -7.862   -15.010 1.00 96.38 56  D 1 
ATOM 3068 C CG  . ASN D 4 56  ? -28.114 -9.008   -14.466 1.00 89.12 56  D 1 
ATOM 3069 O OD1 . ASN D 4 56  ? -27.863 -9.573   -13.416 1.00 79.39 56  D 1 
ATOM 3070 N ND2 . ASN D 4 56  ? -29.153 -9.402   -15.178 1.00 77.58 56  D 1 
ATOM 3071 N N   . ILE D 4 57  ? -24.314 -6.171   -14.315 1.00 97.76 57  D 1 
ATOM 3072 C CA  . ILE D 4 57  ? -23.288 -5.227   -14.790 1.00 97.79 57  D 1 
ATOM 3073 C C   . ILE D 4 57  ? -22.301 -5.875   -15.773 1.00 97.79 57  D 1 
ATOM 3074 O O   . ILE D 4 57  ? -21.353 -5.236   -16.219 1.00 96.55 57  D 1 
ATOM 3075 C CB  . ILE D 4 57  ? -22.610 -4.505   -13.600 1.00 97.17 57  D 1 
ATOM 3076 C CG1 . ILE D 4 57  ? -21.909 -5.482   -12.633 1.00 95.59 57  D 1 
ATOM 3077 C CG2 . ILE D 4 57  ? -23.655 -3.646   -12.853 1.00 92.66 57  D 1 
ATOM 3078 C CD1 . ILE D 4 57  ? -21.106 -4.783   -11.520 1.00 93.87 57  D 1 
ATOM 3079 N N   . GLY D 4 58  ? -22.549 -7.128   -16.162 1.00 97.23 58  D 1 
ATOM 3080 C CA  . GLY D 4 58  ? -21.796 -7.853   -17.178 1.00 97.25 58  D 1 
ATOM 3081 C C   . GLY D 4 58  ? -20.399 -8.259   -16.725 1.00 97.86 58  D 1 
ATOM 3082 O O   . GLY D 4 58  ? -20.181 -8.624   -15.570 1.00 96.79 58  D 1 
ATOM 3083 N N   . MET D 4 59  ? -19.450 -8.221   -17.646 1.00 98.10 59  D 1 
ATOM 3084 C CA  . MET D 4 59  ? -18.046 -8.505   -17.354 1.00 98.22 59  D 1 
ATOM 3085 C C   . MET D 4 59  ? -17.351 -7.235   -16.850 1.00 98.32 59  D 1 
ATOM 3086 O O   . MET D 4 59  ? -17.409 -6.197   -17.511 1.00 97.85 59  D 1 
ATOM 3087 C CB  . MET D 4 59  ? -17.362 -9.081   -18.597 1.00 97.66 59  D 1 
ATOM 3088 C CG  . MET D 4 59  ? -15.945 -9.595   -18.296 1.00 95.93 59  D 1 
ATOM 3089 S SD  . MET D 4 59  ? -15.097 -10.328  -19.736 1.00 94.36 59  D 1 
ATOM 3090 C CE  . MET D 4 59  ? -16.015 -11.863  -19.913 1.00 86.62 59  D 1 
ATOM 3091 N N   . VAL D 4 60  ? -16.679 -7.339   -15.697 1.00 98.26 60  D 1 
ATOM 3092 C CA  . VAL D 4 60  ? -16.069 -6.200   -14.996 1.00 98.47 60  D 1 
ATOM 3093 C C   . VAL D 4 60  ? -14.617 -6.494   -14.616 1.00 98.46 60  D 1 
ATOM 3094 O O   . VAL D 4 60  ? -14.222 -7.649   -14.451 1.00 97.92 60  D 1 
ATOM 3095 C CB  . VAL D 4 60  ? -16.886 -5.801   -13.753 1.00 98.04 60  D 1 
ATOM 3096 C CG1 . VAL D 4 60  ? -18.339 -5.476   -14.111 1.00 96.56 60  D 1 
ATOM 3097 C CG2 . VAL D 4 60  ? -16.889 -6.879   -12.654 1.00 95.75 60  D 1 
ATOM 3098 N N   . VAL D 4 61  ? -13.851 -5.441   -14.434 1.00 98.30 61  D 1 
ATOM 3099 C CA  . VAL D 4 61  ? -12.543 -5.493   -13.769 1.00 98.30 61  D 1 
ATOM 3100 C C   . VAL D 4 61  ? -12.728 -5.043   -12.325 1.00 98.44 61  D 1 
ATOM 3101 O O   . VAL D 4 61  ? -13.364 -4.026   -12.077 1.00 98.07 61  D 1 
ATOM 3102 C CB  . VAL D 4 61  ? -11.497 -4.604   -14.476 1.00 97.80 61  D 1 
ATOM 3103 C CG1 . VAL D 4 61  ? -10.132 -4.684   -13.783 1.00 95.79 61  D 1 
ATOM 3104 C CG2 . VAL D 4 61  ? -11.309 -5.028   -15.931 1.00 96.17 61  D 1 
ATOM 3105 N N   . ILE D 4 62  ? -12.160 -5.785   -11.374 1.00 98.22 62  D 1 
ATOM 3106 C CA  . ILE D 4 62  ? -12.144 -5.434   -9.953  1.00 98.26 62  D 1 
ATOM 3107 C C   . ILE D 4 62  ? -10.694 -5.402   -9.477  1.00 97.96 62  D 1 
ATOM 3108 O O   . ILE D 4 62  ? -9.974  -6.376   -9.654  1.00 97.11 62  D 1 
ATOM 3109 C CB  . ILE D 4 62  ? -12.991 -6.418   -9.120  1.00 98.13 62  D 1 
ATOM 3110 C CG1 . ILE D 4 62  ? -14.437 -6.459   -9.650  1.00 96.98 62  D 1 
ATOM 3111 C CG2 . ILE D 4 62  ? -12.948 -6.021   -7.634  1.00 97.43 62  D 1 
ATOM 3112 C CD1 . ILE D 4 62  ? -15.386 -7.368   -8.862  1.00 94.98 62  D 1 
ATOM 3113 N N   . ARG D 4 63  ? -10.272 -4.323   -8.829  1.00 97.80 63  D 1 
ATOM 3114 C CA  . ARG D 4 63  ? -8.944  -4.271   -8.214  1.00 97.55 63  D 1 
ATOM 3115 C C   . ARG D 4 63  ? -8.864  -5.215   -7.010  1.00 97.31 63  D 1 
ATOM 3116 O O   . ARG D 4 63  ? -9.722  -5.170   -6.129  1.00 95.97 63  D 1 
ATOM 3117 C CB  . ARG D 4 63  ? -8.556  -2.855   -7.813  1.00 96.29 63  D 1 
ATOM 3118 C CG  . ARG D 4 63  ? -8.110  -2.025   -9.032  1.00 89.57 63  D 1 
ATOM 3119 C CD  . ARG D 4 63  ? -7.300  -0.791   -8.620  1.00 85.99 63  D 1 
ATOM 3120 N NE  . ARG D 4 63  ? -5.998  -1.162   -8.001  1.00 82.95 63  D 1 
ATOM 3121 C CZ  . ARG D 4 63  ? -4.888  -0.418   -7.975  1.00 81.62 63  D 1 
ATOM 3122 N NH1 . ARG D 4 63  ? -4.853  0.767    -8.502  1.00 70.93 63  D 1 
ATOM 3123 N NH2 . ARG D 4 63  ? -3.793  -0.853   -7.432  1.00 74.11 63  D 1 
ATOM 3124 N N   . GLY D 4 64  ? -7.804  -6.014   -6.944  1.00 95.62 64  D 1 
ATOM 3125 C CA  . GLY D 4 64  ? -7.589  -6.980   -5.869  1.00 95.05 64  D 1 
ATOM 3126 C C   . GLY D 4 64  ? -7.540  -6.344   -4.485  1.00 95.02 64  D 1 
ATOM 3127 O O   . GLY D 4 64  ? -8.181  -6.828   -3.549  1.00 93.69 64  D 1 
ATOM 3128 N N   . ASN D 4 65  ? -6.864  -5.204   -4.357  1.00 94.33 65  D 1 
ATOM 3129 C CA  . ASN D 4 65  ? -6.773  -4.464   -3.096  1.00 93.72 65  D 1 
ATOM 3130 C C   . ASN D 4 65  ? -8.112  -3.872   -2.603  1.00 94.48 65  D 1 
ATOM 3131 O O   . ASN D 4 65  ? -8.249  -3.553   -1.430  1.00 92.14 65  D 1 
ATOM 3132 C CB  . ASN D 4 65  ? -5.675  -3.382   -3.223  1.00 90.73 65  D 1 
ATOM 3133 C CG  . ASN D 4 65  ? -6.006  -2.245   -4.178  1.00 84.18 65  D 1 
ATOM 3134 O OD1 . ASN D 4 65  ? -7.023  -2.223   -4.841  1.00 69.07 65  D 1 
ATOM 3135 N ND2 . ASN D 4 65  ? -5.140  -1.258   -4.253  1.00 75.18 65  D 1 
ATOM 3136 N N   . SER D 4 66  ? -9.106  -3.781   -3.477  1.00 95.24 66  D 1 
ATOM 3137 C CA  . SER D 4 66  ? -10.453 -3.310   -3.131  1.00 96.19 66  D 1 
ATOM 3138 C C   . SER D 4 66  ? -11.361 -4.393   -2.547  1.00 96.37 66  D 1 
ATOM 3139 O O   . SER D 4 66  ? -12.453 -4.080   -2.071  1.00 94.97 66  D 1 
ATOM 3140 C CB  . SER D 4 66  ? -11.126 -2.695   -4.358  1.00 95.93 66  D 1 
ATOM 3141 O OG  . SER D 4 66  ? -10.384 -1.584   -4.826  1.00 92.17 66  D 1 
ATOM 3142 N N   . ILE D 4 67  ? -10.946 -5.659   -2.581  1.00 95.60 67  D 1 
ATOM 3143 C CA  . ILE D 4 67  ? -11.717 -6.793   -2.089  1.00 95.49 67  D 1 
ATOM 3144 C C   . ILE D 4 67  ? -11.485 -6.938   -0.584  1.00 94.48 67  D 1 
ATOM 3145 O O   . ILE D 4 67  ? -10.369 -7.206   -0.149  1.00 92.65 67  D 1 
ATOM 3146 C CB  . ILE D 4 67  ? -11.364 -8.082   -2.855  1.00 95.60 67  D 1 
ATOM 3147 C CG1 . ILE D 4 67  ? -11.604 -7.906   -4.375  1.00 94.78 67  D 1 
ATOM 3148 C CG2 . ILE D 4 67  ? -12.190 -9.266   -2.317  1.00 94.62 67  D 1 
ATOM 3149 C CD1 . ILE D 4 67  ? -11.028 -9.041   -5.232  1.00 93.22 67  D 1 
ATOM 3150 N N   . ILE D 4 68  ? -12.535 -6.800   0.205   1.00 93.77 68  D 1 
ATOM 3151 C CA  . ILE D 4 68  ? -12.508 -6.908   1.666   1.00 91.87 68  D 1 
ATOM 3152 C C   . ILE D 4 68  ? -12.884 -8.319   2.127   1.00 90.81 68  D 1 
ATOM 3153 O O   . ILE D 4 68  ? -12.413 -8.792   3.156   1.00 87.56 68  D 1 
ATOM 3154 C CB  . ILE D 4 68  ? -13.457 -5.857   2.287   1.00 90.28 68  D 1 
ATOM 3155 C CG1 . ILE D 4 68  ? -13.159 -4.411   1.795   1.00 84.08 68  D 1 
ATOM 3156 C CG2 . ILE D 4 68  ? -13.438 -5.897   3.815   1.00 81.75 68  D 1 
ATOM 3157 C CD1 . ILE D 4 68  ? -11.732 -3.915   2.050   1.00 75.54 68  D 1 
ATOM 3158 N N   . MET D 4 69  ? -13.730 -9.005   1.360   1.00 91.77 69  D 1 
ATOM 3159 C CA  . MET D 4 69  ? -14.114 -10.383  1.629   1.00 91.71 69  D 1 
ATOM 3160 C C   . MET D 4 69  ? -14.399 -11.101  0.322   1.00 93.08 69  D 1 
ATOM 3161 O O   . MET D 4 69  ? -15.064 -10.549  -0.560  1.00 92.20 69  D 1 
ATOM 3162 C CB  . MET D 4 69  ? -15.332 -10.401  2.565   1.00 88.65 69  D 1 
ATOM 3163 C CG  . MET D 4 69  ? -15.698 -11.800  3.066   1.00 76.45 69  D 1 
ATOM 3164 S SD  . MET D 4 69  ? -17.066 -11.811  4.269   1.00 70.47 69  D 1 
ATOM 3165 C CE  . MET D 4 69  ? -16.265 -11.009  5.666   1.00 60.67 69  D 1 
ATOM 3166 N N   . LEU D 4 70  ? -13.921 -12.334  0.208   1.00 91.74 70  D 1 
ATOM 3167 C CA  . LEU D 4 70  ? -14.127 -13.196  -0.948  1.00 92.49 70  D 1 
ATOM 3168 C C   . LEU D 4 70  ? -14.673 -14.542  -0.474  1.00 92.55 70  D 1 
ATOM 3169 O O   . LEU D 4 70  ? -14.069 -15.195  0.368   1.00 90.66 70  D 1 
ATOM 3170 C CB  . LEU D 4 70  ? -12.787 -13.324  -1.691  1.00 91.42 70  D 1 
ATOM 3171 C CG  . LEU D 4 70  ? -12.879 -14.071  -3.029  1.00 90.56 70  D 1 
ATOM 3172 C CD1 . LEU D 4 70  ? -13.739 -13.322  -4.043  1.00 87.20 70  D 1 
ATOM 3173 C CD2 . LEU D 4 70  ? -11.481 -14.204  -3.624  1.00 86.46 70  D 1 
ATOM 3174 N N   . GLU D 4 71  ? -15.826 -14.963  -1.012  1.00 92.85 71  D 1 
ATOM 3175 C CA  . GLU D 4 71  ? -16.489 -16.209  -0.652  1.00 92.88 71  D 1 
ATOM 3176 C C   . GLU D 4 71  ? -16.843 -16.994  -1.920  1.00 93.22 71  D 1 
ATOM 3177 O O   . GLU D 4 71  ? -17.347 -16.432  -2.893  1.00 92.34 71  D 1 
ATOM 3178 C CB  . GLU D 4 71  ? -17.744 -15.938  0.203   1.00 90.49 71  D 1 
ATOM 3179 C CG  . GLU D 4 71  ? -17.442 -15.240  1.543   1.00 79.94 71  D 1 
ATOM 3180 C CD  . GLU D 4 71  ? -18.691 -14.904  2.383   1.00 78.18 71  D 1 
ATOM 3181 O OE1 . GLU D 4 71  ? -18.515 -14.429  3.533   1.00 69.85 71  D 1 
ATOM 3182 O OE2 . GLU D 4 71  ? -19.822 -15.068  1.890   1.00 71.07 71  D 1 
ATOM 3183 N N   . ALA D 4 72  ? -16.614 -18.307  -1.921  1.00 92.14 72  D 1 
ATOM 3184 C CA  . ALA D 4 72  ? -17.085 -19.180  -2.986  1.00 91.51 72  D 1 
ATOM 3185 C C   . ALA D 4 72  ? -18.592 -19.431  -2.823  1.00 91.61 72  D 1 
ATOM 3186 O O   . ALA D 4 72  ? -19.059 -19.764  -1.740  1.00 89.31 72  D 1 
ATOM 3187 C CB  . ALA D 4 72  ? -16.269 -20.475  -2.978  1.00 89.22 72  D 1 
ATOM 3188 N N   . LEU D 4 73  ? -19.362 -19.287  -3.909  1.00 91.86 73  D 1 
ATOM 3189 C CA  . LEU D 4 73  ? -20.790 -19.618  -3.952  1.00 91.45 73  D 1 
ATOM 3190 C C   . LEU D 4 73  ? -21.057 -21.000  -4.557  1.00 90.10 73  D 1 
ATOM 3191 O O   . LEU D 4 73  ? -22.163 -21.530  -4.446  1.00 84.73 73  D 1 
ATOM 3192 C CB  . LEU D 4 73  ? -21.539 -18.540  -4.742  1.00 90.66 73  D 1 
ATOM 3193 C CG  . LEU D 4 73  ? -21.491 -17.133  -4.124  1.00 91.18 73  D 1 
ATOM 3194 C CD1 . LEU D 4 73  ? -22.248 -16.174  -5.039  1.00 87.96 73  D 1 
ATOM 3195 C CD2 . LEU D 4 73  ? -22.139 -17.090  -2.740  1.00 87.89 73  D 1 
ATOM 3196 N N   . GLU D 4 74  ? -20.047 -21.584  -5.193  1.00 88.79 74  D 1 
ATOM 3197 C CA  . GLU D 4 74  ? -20.090 -22.921  -5.776  1.00 87.07 74  D 1 
ATOM 3198 C C   . GLU D 4 74  ? -19.174 -23.857  -5.002  1.00 84.00 74  D 1 
ATOM 3199 O O   . GLU D 4 74  ? -18.147 -23.445  -4.463  1.00 77.57 74  D 1 
ATOM 3200 C CB  . GLU D 4 74  ? -19.694 -22.877  -7.255  1.00 82.25 74  D 1 
ATOM 3201 C CG  . GLU D 4 74  ? -20.717 -22.138  -8.118  1.00 77.59 74  D 1 
ATOM 3202 C CD  . GLU D 4 74  ? -20.341 -22.103  -9.602  1.00 79.27 74  D 1 
ATOM 3203 O OE1 . GLU D 4 74  ? -21.018 -21.370  -10.347 1.00 71.96 74  D 1 
ATOM 3204 O OE2 . GLU D 4 74  ? -19.381 -22.794  -10.005 1.00 76.03 74  D 1 
ATOM 3205 N N   . ARG D 4 75  ? -19.540 -25.143  -4.980  1.00 82.94 75  D 1 
ATOM 3206 C CA  . ARG D 4 75  ? -18.667 -26.176  -4.427  1.00 79.42 75  D 1 
ATOM 3207 C C   . ARG D 4 75  ? -17.436 -26.314  -5.326  1.00 76.46 75  D 1 
ATOM 3208 O O   . ARG D 4 75  ? -17.578 -26.456  -6.540  1.00 67.49 75  D 1 
ATOM 3209 C CB  . ARG D 4 75  ? -19.440 -27.488  -4.260  1.00 72.50 75  D 1 
ATOM 3210 C CG  . ARG D 4 75  ? -19.142 -28.150  -2.917  1.00 63.62 75  D 1 
ATOM 3211 C CD  . ARG D 4 75  ? -19.957 -29.430  -2.762  1.00 58.38 75  D 1 
ATOM 3212 N NE  . ARG D 4 75  ? -19.850 -29.991  -1.411  1.00 50.45 75  D 1 
ATOM 3213 C CZ  . ARG D 4 75  ? -20.479 -31.059  -0.947  1.00 43.52 75  D 1 
ATOM 3214 N NH1 . ARG D 4 75  ? -21.267 -31.762  -1.707  1.00 40.85 75  D 1 
ATOM 3215 N NH2 . ARG D 4 75  ? -20.329 -31.422  0.290   1.00 39.50 75  D 1 
ATOM 3216 N N   . VAL D 4 76  ? -16.262 -26.228  -4.729  1.00 74.09 76  D 1 
ATOM 3217 C CA  . VAL D 4 76  ? -14.976 -26.380  -5.402  1.00 69.52 76  D 1 
ATOM 3218 C C   . VAL D 4 76  ? -14.543 -27.828  -5.362  1.00 63.66 76  D 1 
ATOM 3219 O O   . VAL D 4 76  ? -14.693 -28.458  -4.291  1.00 58.70 76  D 1 
ATOM 3220 C CB  . VAL D 4 76  ? -13.918 -25.434  -4.818  1.00 62.94 76  D 1 
ATOM 3221 C CG1 . VAL D 4 76  ? -12.640 -25.475  -5.655  1.00 56.36 76  D 1 
ATOM 3222 C CG2 . VAL D 4 76  ? -14.432 -23.994  -4.826  1.00 56.62 76  D 1 
ATOM 3223 O OXT . VAL D 4 76  ? -14.073 -28.313  -6.433  1.00 55.59 76  D 1 
ATOM 3224 N N   . MET E 5 1   ? -9.843  6.232    -36.789 1.00 42.31 1   E 1 
ATOM 3225 C CA  . MET E 5 1   ? -10.101 6.154    -35.339 1.00 46.12 1   E 1 
ATOM 3226 C C   . MET E 5 1   ? -9.211  7.201    -34.696 1.00 48.75 1   E 1 
ATOM 3227 O O   . MET E 5 1   ? -8.216  7.549    -35.305 1.00 46.14 1   E 1 
ATOM 3228 C CB  . MET E 5 1   ? -9.824  4.745    -34.820 1.00 44.82 1   E 1 
ATOM 3229 C CG  . MET E 5 1   ? -10.898 3.747    -35.293 1.00 42.11 1   E 1 
ATOM 3230 S SD  . MET E 5 1   ? -10.436 2.044    -34.994 1.00 39.33 1   E 1 
ATOM 3231 C CE  . MET E 5 1   ? -11.909 1.147    -35.475 1.00 33.36 1   E 1 
ATOM 3232 N N   . SER E 5 2   ? -9.595  7.819    -33.570 1.00 63.91 2   E 1 
ATOM 3233 C CA  . SER E 5 2   ? -8.664  8.705    -32.857 1.00 70.40 2   E 1 
ATOM 3234 C C   . SER E 5 2   ? -7.545  7.846    -32.297 1.00 76.70 2   E 1 
ATOM 3235 O O   . SER E 5 2   ? -7.856  6.817    -31.701 1.00 70.97 2   E 1 
ATOM 3236 C CB  . SER E 5 2   ? -9.358  9.461    -31.719 1.00 60.74 2   E 1 
ATOM 3237 O OG  . SER E 5 2   ? -10.047 8.562    -30.870 1.00 52.28 2   E 1 
ATOM 3238 N N   . LEU E 5 3   ? -6.284  8.260    -32.484 1.00 77.54 3   E 1 
ATOM 3239 C CA  . LEU E 5 3   ? -5.150  7.571    -31.889 1.00 82.86 3   E 1 
ATOM 3240 C C   . LEU E 5 3   ? -5.363  7.425    -30.374 1.00 87.77 3   E 1 
ATOM 3241 O O   . LEU E 5 3   ? -5.879  8.366    -29.755 1.00 83.69 3   E 1 
ATOM 3242 C CB  . LEU E 5 3   ? -3.856  8.354    -32.182 1.00 73.56 3   E 1 
ATOM 3243 C CG  . LEU E 5 3   ? -3.332  8.127    -33.612 1.00 63.81 3   E 1 
ATOM 3244 C CD1 . LEU E 5 3   ? -3.191  9.444    -34.381 1.00 58.05 3   E 1 
ATOM 3245 C CD2 . LEU E 5 3   ? -1.963  7.458    -33.585 1.00 57.26 3   E 1 
ATOM 3246 N N   . PRO E 5 4   ? -4.969  6.281    -29.798 1.00 90.68 4   E 1 
ATOM 3247 C CA  . PRO E 5 4   ? -4.906  6.118    -28.359 1.00 93.45 4   E 1 
ATOM 3248 C C   . PRO E 5 4   ? -4.092  7.243    -27.729 1.00 95.57 4   E 1 
ATOM 3249 O O   . PRO E 5 4   ? -3.065  7.663    -28.265 1.00 93.89 4   E 1 
ATOM 3250 C CB  . PRO E 5 4   ? -4.278  4.748    -28.111 1.00 89.20 4   E 1 
ATOM 3251 C CG  . PRO E 5 4   ? -4.607  3.971    -29.384 1.00 83.74 4   E 1 
ATOM 3252 C CD  . PRO E 5 4   ? -4.544  5.054    -30.459 1.00 85.69 4   E 1 
ATOM 3253 N N   . LEU E 5 5   ? -4.556  7.765    -26.600 1.00 96.49 5   E 1 
ATOM 3254 C CA  . LEU E 5 5   ? -3.864  8.789    -25.841 1.00 97.59 5   E 1 
ATOM 3255 C C   . LEU E 5 5   ? -3.641  8.266    -24.425 1.00 97.94 5   E 1 
ATOM 3256 O O   . LEU E 5 5   ? -4.533  8.345    -23.583 1.00 96.63 5   E 1 
ATOM 3257 C CB  . LEU E 5 5   ? -4.659  10.109   -25.891 1.00 96.73 5   E 1 
ATOM 3258 C CG  . LEU E 5 5   ? -3.990  11.255   -25.112 1.00 96.15 5   E 1 
ATOM 3259 C CD1 . LEU E 5 5   ? -2.630  11.645   -25.685 1.00 93.85 5   E 1 
ATOM 3260 C CD2 . LEU E 5 5   ? -4.888  12.491   -25.150 1.00 93.40 5   E 1 
ATOM 3261 N N   . ASN E 5 6   ? -2.446  7.743    -24.187 1.00 97.64 6   E 1 
ATOM 3262 C CA  . ASN E 5 6   ? -2.074  7.160    -22.905 1.00 97.82 6   E 1 
ATOM 3263 C C   . ASN E 5 6   ? -1.831  8.237    -21.826 1.00 98.05 6   E 1 
ATOM 3264 O O   . ASN E 5 6   ? -1.663  9.420    -22.152 1.00 97.46 6   E 1 
ATOM 3265 C CB  . ASN E 5 6   ? -0.868  6.235    -23.137 1.00 97.11 6   E 1 
ATOM 3266 C CG  . ASN E 5 6   ? -1.217  4.992    -23.941 1.00 96.24 6   E 1 
ATOM 3267 O OD1 . ASN E 5 6   ? -2.368  4.605    -24.074 1.00 91.79 6   E 1 
ATOM 3268 N ND2 . ASN E 5 6   ? -0.216  4.335    -24.491 1.00 89.95 6   E 1 
ATOM 3269 N N   . PRO E 5 7   ? -1.795  7.878    -20.540 1.00 98.16 7   E 1 
ATOM 3270 C CA  . PRO E 5 7   ? -1.645  8.824    -19.435 1.00 98.10 7   E 1 
ATOM 3271 C C   . PRO E 5 7   ? -0.421  9.738    -19.526 1.00 98.00 7   E 1 
ATOM 3272 O O   . PRO E 5 7   ? -0.548  10.949   -19.340 1.00 97.50 7   E 1 
ATOM 3273 C CB  . PRO E 5 7   ? -1.603  7.952    -18.178 1.00 97.82 7   E 1 
ATOM 3274 C CG  . PRO E 5 7   ? -2.492  6.773    -18.567 1.00 97.16 7   E 1 
ATOM 3275 C CD  . PRO E 5 7   ? -2.148  6.559    -20.040 1.00 97.91 7   E 1 
ATOM 3276 N N   . LYS E 5 8   ? 0.757   9.215    -19.846 1.00 97.71 8   E 1 
ATOM 3277 C CA  . LYS E 5 8   ? 1.993   10.012   -19.875 1.00 97.27 8   E 1 
ATOM 3278 C C   . LYS E 5 8   ? 2.033   11.022   -21.032 1.00 97.59 8   E 1 
ATOM 3279 O O   . LYS E 5 8   ? 2.314   12.196   -20.757 1.00 96.96 8   E 1 
ATOM 3280 C CB  . LYS E 5 8   ? 3.186   9.052    -19.791 1.00 95.58 8   E 1 
ATOM 3281 C CG  . LYS E 5 8   ? 4.575   9.690    -19.822 1.00 85.52 8   E 1 
ATOM 3282 C CD  . LYS E 5 8   ? 5.560   8.519    -19.777 1.00 76.67 8   E 1 
ATOM 3283 C CE  . LYS E 5 8   ? 7.024   8.890    -19.824 1.00 65.41 8   E 1 
ATOM 3284 N NZ  . LYS E 5 8   ? 7.834   7.634    -19.876 1.00 56.81 8   E 1 
ATOM 3285 N N   . PRO E 5 9   ? 1.683   10.678   -22.291 1.00 97.77 9   E 1 
ATOM 3286 C CA  . PRO E 5 9   ? 1.504   11.668   -23.352 1.00 97.81 9   E 1 
ATOM 3287 C C   . PRO E 5 9   ? 0.429   12.696   -23.031 1.00 98.07 9   E 1 
ATOM 3288 O O   . PRO E 5 9   ? 0.610   13.880   -23.320 1.00 97.71 9   E 1 
ATOM 3289 C CB  . PRO E 5 9   ? 1.121   10.877   -24.610 1.00 97.07 9   E 1 
ATOM 3290 C CG  . PRO E 5 9   ? 1.719   9.504    -24.344 1.00 94.76 9   E 1 
ATOM 3291 C CD  . PRO E 5 9   ? 1.519   9.352    -22.847 1.00 97.05 9   E 1 
ATOM 3292 N N   . PHE E 5 10  ? -0.665  12.287   -22.388 1.00 98.27 10  E 1 
ATOM 3293 C CA  . PHE E 5 10  ? -1.723  13.206   -21.969 1.00 98.45 10  E 1 
ATOM 3294 C C   . PHE E 5 10  ? -1.191  14.254   -20.977 1.00 98.53 10  E 1 
ATOM 3295 O O   . PHE E 5 10  ? -1.374  15.450   -21.202 1.00 98.31 10  E 1 
ATOM 3296 C CB  . PHE E 5 10  ? -2.891  12.414   -21.382 1.00 98.43 10  E 1 
ATOM 3297 C CG  . PHE E 5 10  ? -3.993  13.288   -20.823 1.00 98.56 10  E 1 
ATOM 3298 C CD1 . PHE E 5 10  ? -4.155  13.421   -19.430 1.00 97.99 10  E 1 
ATOM 3299 C CD2 . PHE E 5 10  ? -4.845  13.986   -21.686 1.00 98.14 10  E 1 
ATOM 3300 C CE1 . PHE E 5 10  ? -5.175  14.227   -18.907 1.00 97.83 10  E 1 
ATOM 3301 C CE2 . PHE E 5 10  ? -5.862  14.796   -21.170 1.00 97.88 10  E 1 
ATOM 3302 C CZ  . PHE E 5 10  ? -6.035  14.916   -19.782 1.00 98.11 10  E 1 
ATOM 3303 N N   . LEU E 5 11  ? -0.464  13.829   -19.934 1.00 98.58 11  E 1 
ATOM 3304 C CA  . LEU E 5 11  ? 0.138   14.725   -18.950 1.00 98.52 11  E 1 
ATOM 3305 C C   . LEU E 5 11  ? 1.218   15.626   -19.560 1.00 98.48 11  E 1 
ATOM 3306 O O   . LEU E 5 11  ? 1.243   16.827   -19.276 1.00 98.04 11  E 1 
ATOM 3307 C CB  . LEU E 5 11  ? 0.726   13.893   -17.795 1.00 98.35 11  E 1 
ATOM 3308 C CG  . LEU E 5 11  ? -0.322  13.194   -16.918 1.00 97.74 11  E 1 
ATOM 3309 C CD1 . LEU E 5 11  ? 0.393   12.318   -15.889 1.00 96.77 11  E 1 
ATOM 3310 C CD2 . LEU E 5 11  ? -1.218  14.187   -16.177 1.00 96.41 11  E 1 
ATOM 3311 N N   . ASN E 5 12  ? 2.050   15.095   -20.448 1.00 98.18 12  E 1 
ATOM 3312 C CA  . ASN E 5 12  ? 3.026   15.896   -21.189 1.00 97.85 12  E 1 
ATOM 3313 C C   . ASN E 5 12  ? 2.327   16.969   -22.049 1.00 98.01 12  E 1 
ATOM 3314 O O   . ASN E 5 12  ? 2.784   18.108   -22.124 1.00 97.34 12  E 1 
ATOM 3315 C CB  . ASN E 5 12  ? 3.880   14.969   -22.062 1.00 96.81 12  E 1 
ATOM 3316 C CG  . ASN E 5 12  ? 4.862   14.117   -21.260 1.00 92.92 12  E 1 
ATOM 3317 O OD1 . ASN E 5 12  ? 5.242   14.419   -20.147 1.00 84.69 12  E 1 
ATOM 3318 N ND2 . ASN E 5 12  ? 5.345   13.046   -21.846 1.00 84.22 12  E 1 
ATOM 3319 N N   . GLY E 5 13  ? 1.194   16.637   -22.647 1.00 98.10 13  E 1 
ATOM 3320 C CA  . GLY E 5 13  ? 0.377   17.574   -23.410 1.00 98.10 13  E 1 
ATOM 3321 C C   . GLY E 5 13  ? -0.296  18.659   -22.561 1.00 98.39 13  E 1 
ATOM 3322 O O   . GLY E 5 13  ? -0.636  19.722   -23.102 1.00 97.67 13  E 1 
ATOM 3323 N N   . LEU E 5 14  ? -0.496  18.425   -21.255 1.00 98.50 14  E 1 
ATOM 3324 C CA  . LEU E 5 14  ? -1.028  19.395   -20.291 1.00 98.69 14  E 1 
ATOM 3325 C C   . LEU E 5 14  ? 0.053   20.273   -19.648 1.00 98.65 14  E 1 
ATOM 3326 O O   . LEU E 5 14  ? -0.274  21.324   -19.102 1.00 98.07 14  E 1 
ATOM 3327 C CB  . LEU E 5 14  ? -1.836  18.666   -19.205 1.00 98.36 14  E 1 
ATOM 3328 C CG  . LEU E 5 14  ? -3.178  18.065   -19.660 1.00 97.57 14  E 1 
ATOM 3329 C CD1 . LEU E 5 14  ? -3.840  17.406   -18.439 1.00 96.36 14  E 1 
ATOM 3330 C CD2 . LEU E 5 14  ? -4.142  19.114   -20.209 1.00 96.22 14  E 1 
ATOM 3331 N N   . THR E 5 15  ? 1.326   19.872   -19.712 1.00 98.52 15  E 1 
ATOM 3332 C CA  . THR E 5 15  ? 2.424   20.656   -19.130 1.00 98.49 15  E 1 
ATOM 3333 C C   . THR E 5 15  ? 2.488   22.049   -19.762 1.00 98.44 15  E 1 
ATOM 3334 O O   . THR E 5 15  ? 2.471   22.196   -20.985 1.00 97.35 15  E 1 
ATOM 3335 C CB  . THR E 5 15  ? 3.762   19.916   -19.261 1.00 97.72 15  E 1 
ATOM 3336 O OG1 . THR E 5 15  ? 3.668   18.648   -18.647 1.00 92.67 15  E 1 
ATOM 3337 C CG2 . THR E 5 15  ? 4.893   20.656   -18.544 1.00 90.75 15  E 1 
ATOM 3338 N N   . GLY E 5 16  ? 2.545   23.076   -18.910 1.00 98.31 16  E 1 
ATOM 3339 C CA  . GLY E 5 16  ? 2.509   24.486   -19.298 1.00 98.27 16  E 1 
ATOM 3340 C C   . GLY E 5 16  ? 1.099   25.065   -19.499 1.00 98.44 16  E 1 
ATOM 3341 O O   . GLY E 5 16  ? 0.989   26.259   -19.775 1.00 97.31 16  E 1 
ATOM 3342 N N   . LYS E 5 17  ? 0.050   24.257   -19.363 1.00 98.58 17  E 1 
ATOM 3343 C CA  . LYS E 5 17  ? -1.342  24.681   -19.555 1.00 98.50 17  E 1 
ATOM 3344 C C   . LYS E 5 17  ? -2.099  24.797   -18.225 1.00 98.60 17  E 1 
ATOM 3345 O O   . LYS E 5 17  ? -1.689  24.183   -17.240 1.00 98.28 17  E 1 
ATOM 3346 C CB  . LYS E 5 17  ? -2.060  23.706   -20.507 1.00 98.07 17  E 1 
ATOM 3347 C CG  . LYS E 5 17  ? -1.425  23.706   -21.899 1.00 96.47 17  E 1 
ATOM 3348 C CD  . LYS E 5 17  ? -2.202  22.747   -22.807 1.00 92.99 17  E 1 
ATOM 3349 C CE  . LYS E 5 17  ? -1.493  22.649   -24.162 1.00 88.60 17  E 1 
ATOM 3350 N NZ  . LYS E 5 17  ? -1.978  21.480   -24.910 1.00 79.36 17  E 1 
ATOM 3351 N N   . PRO E 5 18  ? -3.207  25.548   -18.187 1.00 98.71 18  E 1 
ATOM 3352 C CA  . PRO E 5 18  ? -4.089  25.554   -17.035 1.00 98.76 18  E 1 
ATOM 3353 C C   . PRO E 5 18  ? -4.798  24.199   -16.891 1.00 98.73 18  E 1 
ATOM 3354 O O   . PRO E 5 18  ? -5.321  23.623   -17.848 1.00 98.41 18  E 1 
ATOM 3355 C CB  . PRO E 5 18  ? -5.060  26.718   -17.262 1.00 98.22 18  E 1 
ATOM 3356 C CG  . PRO E 5 18  ? -5.128  26.822   -18.786 1.00 94.95 18  E 1 
ATOM 3357 C CD  . PRO E 5 18  ? -3.721  26.430   -19.219 1.00 98.05 18  E 1 
ATOM 3358 N N   . VAL E 5 19  ? -4.782  23.700   -15.663 1.00 98.89 19  E 1 
ATOM 3359 C CA  . VAL E 5 19  ? -5.367  22.414   -15.283 1.00 98.80 19  E 1 
ATOM 3360 C C   . VAL E 5 19  ? -6.183  22.541   -14.007 1.00 98.86 19  E 1 
ATOM 3361 O O   . VAL E 5 19  ? -5.968  23.442   -13.192 1.00 98.57 19  E 1 
ATOM 3362 C CB  . VAL E 5 19  ? -4.296  21.312   -15.125 1.00 98.65 19  E 1 
ATOM 3363 C CG1 . VAL E 5 19  ? -3.529  21.059   -16.427 1.00 97.86 19  E 1 
ATOM 3364 C CG2 . VAL E 5 19  ? -3.286  21.607   -14.003 1.00 97.48 19  E 1 
ATOM 3365 N N   . MET E 5 20  ? -7.098  21.600   -13.806 1.00 98.81 20  E 1 
ATOM 3366 C CA  . MET E 5 20  ? -7.816  21.375   -12.559 1.00 98.85 20  E 1 
ATOM 3367 C C   . MET E 5 20  ? -7.477  19.978   -12.056 1.00 98.83 20  E 1 
ATOM 3368 O O   . MET E 5 20  ? -7.744  18.989   -12.739 1.00 98.72 20  E 1 
ATOM 3369 C CB  . MET E 5 20  ? -9.318  21.558   -12.787 1.00 98.48 20  E 1 
ATOM 3370 C CG  . MET E 5 20  ? -10.133 21.467   -11.492 1.00 94.69 20  E 1 
ATOM 3371 S SD  . MET E 5 20  ? -9.965  22.891   -10.380 1.00 92.43 20  E 1 
ATOM 3372 C CE  . MET E 5 20  ? -11.009 24.091   -11.211 1.00 84.11 20  E 1 
ATOM 3373 N N   . VAL E 5 21  ? -6.895  19.893   -10.866 1.00 98.90 21  E 1 
ATOM 3374 C CA  . VAL E 5 21  ? -6.566  18.642   -10.195 1.00 98.93 21  E 1 
ATOM 3375 C C   . VAL E 5 21  ? -7.595  18.398   -9.102  1.00 98.80 21  E 1 
ATOM 3376 O O   . VAL E 5 21  ? -7.673  19.159   -8.142  1.00 98.65 21  E 1 
ATOM 3377 C CB  . VAL E 5 21  ? -5.140  18.660   -9.615  1.00 98.81 21  E 1 
ATOM 3378 C CG1 . VAL E 5 21  ? -4.778  17.304   -9.006  1.00 98.23 21  E 1 
ATOM 3379 C CG2 . VAL E 5 21  ? -4.102  18.982   -10.696 1.00 98.28 21  E 1 
ATOM 3380 N N   . LYS E 5 22  ? -8.375  17.313   -9.228  1.00 98.84 22  E 1 
ATOM 3381 C CA  . LYS E 5 22  ? -9.287  16.846   -8.179  1.00 98.73 22  E 1 
ATOM 3382 C C   . LYS E 5 22  ? -8.540  15.898   -7.249  1.00 98.86 22  E 1 
ATOM 3383 O O   . LYS E 5 22  ? -7.860  14.982   -7.716  1.00 98.59 22  E 1 
ATOM 3384 C CB  . LYS E 5 22  ? -10.497 16.153   -8.819  1.00 98.54 22  E 1 
ATOM 3385 C CG  . LYS E 5 22  ? -11.586 15.703   -7.830  1.00 97.38 22  E 1 
ATOM 3386 C CD  . LYS E 5 22  ? -12.386 16.886   -7.290  1.00 94.59 22  E 1 
ATOM 3387 C CE  . LYS E 5 22  ? -13.646 16.415   -6.564  1.00 91.14 22  E 1 
ATOM 3388 N NZ  . LYS E 5 22  ? -14.601 17.525   -6.371  1.00 86.28 22  E 1 
ATOM 3389 N N   . LEU E 5 23  ? -8.682  16.094   -5.941  1.00 98.59 23  E 1 
ATOM 3390 C CA  . LEU E 5 23  ? -8.151  15.180   -4.938  1.00 98.51 23  E 1 
ATOM 3391 C C   . LEU E 5 23  ? -9.215  14.188   -4.452  1.00 98.37 23  E 1 
ATOM 3392 O O   . LEU E 5 23  ? -10.416 14.453   -4.539  1.00 97.78 23  E 1 
ATOM 3393 C CB  . LEU E 5 23  ? -7.540  15.960   -3.768  1.00 98.49 23  E 1 
ATOM 3394 C CG  . LEU E 5 23  ? -6.415  16.949   -4.131  1.00 97.97 23  E 1 
ATOM 3395 C CD1 . LEU E 5 23  ? -5.669  17.324   -2.857  1.00 97.34 23  E 1 
ATOM 3396 C CD2 . LEU E 5 23  ? -5.393  16.398   -5.115  1.00 96.88 23  E 1 
ATOM 3397 N N   . LYS E 5 24  ? -8.753  13.067   -3.878  1.00 97.96 24  E 1 
ATOM 3398 C CA  . LYS E 5 24  ? -9.599  12.034   -3.252  1.00 97.45 24  E 1 
ATOM 3399 C C   . LYS E 5 24  ? -10.524 12.619   -2.170  1.00 96.84 24  E 1 
ATOM 3400 O O   . LYS E 5 24  ? -11.650 12.183   -2.024  1.00 94.85 24  E 1 
ATOM 3401 C CB  . LYS E 5 24  ? -8.704  10.937   -2.636  1.00 96.79 24  E 1 
ATOM 3402 C CG  . LYS E 5 24  ? -7.830  10.238   -3.687  1.00 95.90 24  E 1 
ATOM 3403 C CD  . LYS E 5 24  ? -6.993  9.086    -3.095  1.00 94.15 24  E 1 
ATOM 3404 C CE  . LYS E 5 24  ? -6.160  8.484    -4.224  1.00 91.92 24  E 1 
ATOM 3405 N NZ  . LYS E 5 24  ? -5.335  7.319    -3.820  1.00 88.51 24  E 1 
ATOM 3406 N N   . TRP E 5 25  ? -10.059 13.643   -1.472  1.00 96.77 25  E 1 
ATOM 3407 C CA  . TRP E 5 25  ? -10.731 14.305   -0.349  1.00 95.65 25  E 1 
ATOM 3408 C C   . TRP E 5 25  ? -11.730 15.400   -0.773  1.00 95.15 25  E 1 
ATOM 3409 O O   . TRP E 5 25  ? -12.169 16.202   0.041   1.00 91.58 25  E 1 
ATOM 3410 C CB  . TRP E 5 25  ? -9.650  14.874   0.584   1.00 94.59 25  E 1 
ATOM 3411 C CG  . TRP E 5 25  ? -8.433  13.999   0.723   1.00 94.23 25  E 1 
ATOM 3412 C CD1 . TRP E 5 25  ? -7.192  14.296   0.271   1.00 89.00 25  E 1 
ATOM 3413 C CD2 . TRP E 5 25  ? -8.355  12.638   1.243   1.00 92.88 25  E 1 
ATOM 3414 N NE1 . TRP E 5 25  ? -6.350  13.215   0.479   1.00 88.06 25  E 1 
ATOM 3415 C CE2 . TRP E 5 25  ? -7.028  12.169   1.066   1.00 90.95 25  E 1 
ATOM 3416 C CE3 . TRP E 5 25  ? -9.295  11.755   1.835   1.00 88.03 25  E 1 
ATOM 3417 C CZ2 . TRP E 5 25  ? -6.648  10.870   1.445   1.00 89.18 25  E 1 
ATOM 3418 C CZ3 . TRP E 5 25  ? -8.911  10.473   2.217   1.00 84.47 25  E 1 
ATOM 3419 C CH2 . TRP E 5 25  ? -7.607  10.023   2.015   1.00 86.35 25  E 1 
ATOM 3420 N N   . GLY E 5 26  ? -12.062 15.483   -2.055  1.00 96.29 26  E 1 
ATOM 3421 C CA  . GLY E 5 26  ? -13.035 16.435   -2.581  1.00 95.88 26  E 1 
ATOM 3422 C C   . GLY E 5 26  ? -12.480 17.794   -2.992  1.00 96.67 26  E 1 
ATOM 3423 O O   . GLY E 5 26  ? -13.081 18.448   -3.854  1.00 95.72 26  E 1 
ATOM 3424 N N   . MET E 5 27  ? -11.328 18.215   -2.482  1.00 97.42 27  E 1 
ATOM 3425 C CA  . MET E 5 27  ? -10.672 19.476   -2.829  1.00 97.62 27  E 1 
ATOM 3426 C C   . MET E 5 27  ? -10.258 19.510   -4.308  1.00 98.15 27  E 1 
ATOM 3427 O O   . MET E 5 27  ? -9.894  18.485   -4.881  1.00 97.85 27  E 1 
ATOM 3428 C CB  . MET E 5 27  ? -9.440  19.770   -1.935  1.00 96.10 27  E 1 
ATOM 3429 C CG  . MET E 5 27  ? -9.294  18.868   -0.701  1.00 91.02 27  E 1 
ATOM 3430 S SD  . MET E 5 27  ? -7.745  19.069   0.226   1.00 89.59 27  E 1 
ATOM 3431 C CE  . MET E 5 27  ? -8.039  20.656   1.003   1.00 78.76 27  E 1 
ATOM 3432 N N   . GLU E 5 28  ? -10.281 20.691   -4.926  1.00 98.51 28  E 1 
ATOM 3433 C CA  . GLU E 5 28  ? -9.807  20.917   -6.285  1.00 98.69 28  E 1 
ATOM 3434 C C   . GLU E 5 28  ? -8.730  22.012   -6.292  1.00 98.70 28  E 1 
ATOM 3435 O O   . GLU E 5 28  ? -8.846  23.019   -5.597  1.00 98.36 28  E 1 
ATOM 3436 C CB  . GLU E 5 28  ? -10.969 21.256   -7.243  1.00 98.19 28  E 1 
ATOM 3437 C CG  . GLU E 5 28  ? -11.991 20.112   -7.377  1.00 95.14 28  E 1 
ATOM 3438 C CD  . GLU E 5 28  ? -13.166 20.370   -8.343  1.00 93.66 28  E 1 
ATOM 3439 O OE1 . GLU E 5 28  ? -14.085 19.506   -8.410  1.00 87.39 28  E 1 
ATOM 3440 O OE2 . GLU E 5 28  ? -13.225 21.383   -9.050  1.00 87.71 28  E 1 
ATOM 3441 N N   . TYR E 5 29  ? -7.685  21.845   -7.110  1.00 98.82 29  E 1 
ATOM 3442 C CA  . TYR E 5 29  ? -6.620  22.824   -7.292  1.00 98.85 29  E 1 
ATOM 3443 C C   . TYR E 5 29  ? -6.542  23.214   -8.764  1.00 98.83 29  E 1 
ATOM 3444 O O   . TYR E 5 29  ? -6.217  22.383   -9.614  1.00 98.55 29  E 1 
ATOM 3445 C CB  . TYR E 5 29  ? -5.293  22.270   -6.776  1.00 98.75 29  E 1 
ATOM 3446 C CG  . TYR E 5 29  ? -5.280  22.044   -5.280  1.00 98.65 29  E 1 
ATOM 3447 C CD1 . TYR E 5 29  ? -5.006  23.104   -4.402  1.00 98.05 29  E 1 
ATOM 3448 C CD2 . TYR E 5 29  ? -5.590  20.772   -4.748  1.00 98.03 29  E 1 
ATOM 3449 C CE1 . TYR E 5 29  ? -5.044  22.918   -3.011  1.00 97.41 29  E 1 
ATOM 3450 C CE2 . TYR E 5 29  ? -5.632  20.575   -3.357  1.00 97.37 29  E 1 
ATOM 3451 C CZ  . TYR E 5 29  ? -5.363  21.652   -2.490  1.00 97.59 29  E 1 
ATOM 3452 O OH  . TYR E 5 29  ? -5.436  21.469   -1.133  1.00 96.22 29  E 1 
ATOM 3453 N N   . LYS E 5 30  ? -6.831  24.474   -9.071  1.00 98.70 30  E 1 
ATOM 3454 C CA  . LYS E 5 30  ? -6.701  25.060   -10.414 1.00 98.74 30  E 1 
ATOM 3455 C C   . LYS E 5 30  ? -5.377  25.802   -10.501 1.00 98.71 30  E 1 
ATOM 3456 O O   . LYS E 5 30  ? -5.053  26.586   -9.624  1.00 98.35 30  E 1 
ATOM 3457 C CB  . LYS E 5 30  ? -7.908  25.979   -10.694 1.00 98.46 30  E 1 
ATOM 3458 C CG  . LYS E 5 30  ? -7.927  26.562   -12.121 1.00 97.36 30  E 1 
ATOM 3459 C CD  . LYS E 5 30  ? -9.115  27.538   -12.300 1.00 94.99 30  E 1 
ATOM 3460 C CE  . LYS E 5 30  ? -9.130  28.209   -13.678 1.00 88.21 30  E 1 
ATOM 3461 N NZ  . LYS E 5 30  ? -10.165 29.278   -13.779 1.00 80.56 30  E 1 
ATOM 3462 N N   . GLY E 5 31  ? -4.610  25.600   -11.575 1.00 98.61 31  E 1 
ATOM 3463 C CA  . GLY E 5 31  ? -3.364  26.320   -11.806 1.00 98.65 31  E 1 
ATOM 3464 C C   . GLY E 5 31  ? -2.654  25.855   -13.064 1.00 98.75 31  E 1 
ATOM 3465 O O   . GLY E 5 31  ? -3.118  24.937   -13.741 1.00 98.48 31  E 1 
ATOM 3466 N N   . TYR E 5 32  ? -1.508  26.451   -13.388 1.00 98.79 32  E 1 
ATOM 3467 C CA  . TYR E 5 32  ? -0.682  26.009   -14.513 1.00 98.78 32  E 1 
ATOM 3468 C C   . TYR E 5 32  ? 0.149   24.793   -14.111 1.00 98.78 32  E 1 
ATOM 3469 O O   . TYR E 5 32  ? 0.897   24.855   -13.142 1.00 98.32 32  E 1 
ATOM 3470 C CB  . TYR E 5 32  ? 0.217   27.158   -14.992 1.00 98.51 32  E 1 
ATOM 3471 C CG  . TYR E 5 32  ? -0.557  28.257   -15.683 1.00 96.25 32  E 1 
ATOM 3472 C CD1 . TYR E 5 32  ? -0.763  28.203   -17.076 1.00 91.46 32  E 1 
ATOM 3473 C CD2 . TYR E 5 32  ? -1.092  29.334   -14.949 1.00 92.03 32  E 1 
ATOM 3474 C CE1 . TYR E 5 32  ? -1.496  29.206   -17.724 1.00 89.99 32  E 1 
ATOM 3475 C CE2 . TYR E 5 32  ? -1.834  30.346   -15.586 1.00 89.66 32  E 1 
ATOM 3476 C CZ  . TYR E 5 32  ? -2.040  30.271   -16.980 1.00 90.58 32  E 1 
ATOM 3477 O OH  . TYR E 5 32  ? -2.772  31.248   -17.611 1.00 88.13 32  E 1 
ATOM 3478 N N   . LEU E 5 33  ? 0.055   23.702   -14.880 1.00 98.86 33  E 1 
ATOM 3479 C CA  . LEU E 5 33  ? 0.860   22.508   -14.653 1.00 98.85 33  E 1 
ATOM 3480 C C   . LEU E 5 33  ? 2.316   22.792   -15.053 1.00 98.75 33  E 1 
ATOM 3481 O O   . LEU E 5 33  ? 2.649   22.868   -16.234 1.00 98.42 33  E 1 
ATOM 3482 C CB  . LEU E 5 33  ? 0.256   21.329   -15.434 1.00 98.74 33  E 1 
ATOM 3483 C CG  . LEU E 5 33  ? 1.001   19.997   -15.215 1.00 98.50 33  E 1 
ATOM 3484 C CD1 . LEU E 5 33  ? 0.903   19.520   -13.759 1.00 98.08 33  E 1 
ATOM 3485 C CD2 . LEU E 5 33  ? 0.385   18.914   -16.102 1.00 97.98 33  E 1 
ATOM 3486 N N   . VAL E 5 34  ? 3.207   22.922   -14.068 1.00 98.71 34  E 1 
ATOM 3487 C CA  . VAL E 5 34  ? 4.633   23.228   -14.295 1.00 98.50 34  E 1 
ATOM 3488 C C   . VAL E 5 34  ? 5.413   21.967   -14.623 1.00 98.56 34  E 1 
ATOM 3489 O O   . VAL E 5 34  ? 6.209   21.952   -15.554 1.00 97.57 34  E 1 
ATOM 3490 C CB  . VAL E 5 34  ? 5.245   23.927   -13.064 1.00 98.11 34  E 1 
ATOM 3491 C CG1 . VAL E 5 34  ? 6.727   24.267   -13.276 1.00 96.31 34  E 1 
ATOM 3492 C CG2 . VAL E 5 34  ? 4.504   25.229   -12.746 1.00 96.49 34  E 1 
ATOM 3493 N N   . SER E 5 35  ? 5.201   20.897   -13.859 1.00 98.50 35  E 1 
ATOM 3494 C CA  . SER E 5 35  ? 5.882   19.623   -14.066 1.00 98.45 35  E 1 
ATOM 3495 C C   . SER E 5 35  ? 5.089   18.467   -13.461 1.00 98.55 35  E 1 
ATOM 3496 O O   . SER E 5 35  ? 4.294   18.640   -12.540 1.00 98.09 35  E 1 
ATOM 3497 C CB  . SER E 5 35  ? 7.299   19.664   -13.489 1.00 97.63 35  E 1 
ATOM 3498 O OG  . SER E 5 35  ? 7.298   19.845   -12.087 1.00 95.34 35  E 1 
ATOM 3499 N N   . VAL E 5 36  ? 5.374   17.265   -13.994 1.00 98.11 36  E 1 
ATOM 3500 C CA  . VAL E 5 36  ? 4.900   15.978   -13.479 1.00 97.90 36  E 1 
ATOM 3501 C C   . VAL E 5 36  ? 6.099   15.029   -13.447 1.00 97.52 36  E 1 
ATOM 3502 O O   . VAL E 5 36  ? 6.944   15.089   -14.341 1.00 96.22 36  E 1 
ATOM 3503 C CB  . VAL E 5 36  ? 3.768   15.405   -14.350 1.00 97.35 36  E 1 
ATOM 3504 C CG1 . VAL E 5 36  ? 3.193   14.106   -13.771 1.00 91.11 36  E 1 
ATOM 3505 C CG2 . VAL E 5 36  ? 2.597   16.387   -14.474 1.00 91.25 36  E 1 
ATOM 3506 N N   . ASP E 5 37  ? 6.224   14.188   -12.435 1.00 97.15 37  E 1 
ATOM 3507 C CA  . ASP E 5 37  ? 7.242   13.135   -12.370 1.00 96.56 37  E 1 
ATOM 3508 C C   . ASP E 5 37  ? 6.657   11.751   -12.679 1.00 96.13 37  E 1 
ATOM 3509 O O   . ASP E 5 37  ? 5.457   11.601   -12.931 1.00 94.79 37  E 1 
ATOM 3510 C CB  . ASP E 5 37  ? 8.005   13.203   -11.026 1.00 96.01 37  E 1 
ATOM 3511 C CG  . ASP E 5 37  ? 7.180   12.867   -9.777  1.00 96.07 37  E 1 
ATOM 3512 O OD1 . ASP E 5 37  ? 6.122   12.217   -9.889  1.00 94.81 37  E 1 
ATOM 3513 O OD2 . ASP E 5 37  ? 7.613   13.259   -8.675  1.00 93.81 37  E 1 
ATOM 3514 N N   . GLY E 5 38  ? 7.502   10.710   -12.664 1.00 94.79 38  E 1 
ATOM 3515 C CA  . GLY E 5 38  ? 7.095   9.325    -12.916 1.00 93.80 38  E 1 
ATOM 3516 C C   . GLY E 5 38  ? 6.024   8.820    -11.950 1.00 94.10 38  E 1 
ATOM 3517 O O   . GLY E 5 38  ? 5.165   8.039    -12.346 1.00 92.18 38  E 1 
ATOM 3518 N N   . TYR E 5 39  ? 6.001   9.313    -10.715 1.00 95.24 39  E 1 
ATOM 3519 C CA  . TYR E 5 39  ? 4.975   8.957    -9.729  1.00 95.28 39  E 1 
ATOM 3520 C C   . TYR E 5 39  ? 3.668   9.741    -9.904  1.00 96.18 39  E 1 
ATOM 3521 O O   . TYR E 5 39  ? 2.700   9.492    -9.192  1.00 95.29 39  E 1 
ATOM 3522 C CB  . TYR E 5 39  ? 5.534   9.158    -8.319  1.00 93.73 39  E 1 
ATOM 3523 C CG  . TYR E 5 39  ? 6.662   8.202    -8.021  1.00 91.68 39  E 1 
ATOM 3524 C CD1 . TYR E 5 39  ? 6.350   6.858    -7.716  1.00 86.88 39  E 1 
ATOM 3525 C CD2 . TYR E 5 39  ? 8.002   8.607    -8.145  1.00 86.69 39  E 1 
ATOM 3526 C CE1 . TYR E 5 39  ? 7.368   5.918    -7.569  1.00 84.27 39  E 1 
ATOM 3527 C CE2 . TYR E 5 39  ? 9.026   7.664    -8.009  1.00 84.29 39  E 1 
ATOM 3528 C CZ  . TYR E 5 39  ? 8.703   6.312    -7.737  1.00 85.17 39  E 1 
ATOM 3529 O OH  . TYR E 5 39  ? 9.678   5.369    -7.680  1.00 82.52 39  E 1 
ATOM 3530 N N   . MET E 5 40  ? 3.623   10.670   -10.850 1.00 96.33 40  E 1 
ATOM 3531 C CA  . MET E 5 40  ? 2.541   11.634   -11.038 1.00 97.32 40  E 1 
ATOM 3532 C C   . MET E 5 40  ? 2.358   12.576   -9.836  1.00 98.01 40  E 1 
ATOM 3533 O O   . MET E 5 40  ? 1.245   13.032   -9.568  1.00 97.69 40  E 1 
ATOM 3534 C CB  . MET E 5 40  ? 1.237   10.962   -11.477 1.00 96.93 40  E 1 
ATOM 3535 C CG  . MET E 5 40  ? 1.405   10.005   -12.659 1.00 94.66 40  E 1 
ATOM 3536 S SD  . MET E 5 40  ? -0.192  9.326    -13.202 1.00 91.07 40  E 1 
ATOM 3537 C CE  . MET E 5 40  ? 0.367   8.293    -14.559 1.00 82.23 40  E 1 
ATOM 3538 N N   . ASN E 5 41  ? 3.431   12.908   -9.103  1.00 98.16 41  E 1 
ATOM 3539 C CA  . ASN E 5 41  ? 3.437   14.134   -8.315  1.00 98.20 41  E 1 
ATOM 3540 C C   . ASN E 5 41  ? 3.325   15.318   -9.277  1.00 98.42 41  E 1 
ATOM 3541 O O   . ASN E 5 41  ? 3.876   15.286   -10.377 1.00 98.27 41  E 1 
ATOM 3542 C CB  . ASN E 5 41  ? 4.705   14.259   -7.460  1.00 98.09 41  E 1 
ATOM 3543 C CG  . ASN E 5 41  ? 4.887   13.120   -6.472  1.00 97.61 41  E 1 
ATOM 3544 O OD1 . ASN E 5 41  ? 4.076   12.879   -5.603  1.00 94.68 41  E 1 
ATOM 3545 N ND2 . ASN E 5 41  ? 5.992   12.403   -6.582  1.00 94.46 41  E 1 
ATOM 3546 N N   . MET E 5 42  ? 2.622   16.361   -8.872  1.00 98.68 42  E 1 
ATOM 3547 C CA  . MET E 5 42  ? 2.317   17.494   -9.735  1.00 98.75 42  E 1 
ATOM 3548 C C   . MET E 5 42  ? 2.778   18.792   -9.091  1.00 98.80 42  E 1 
ATOM 3549 O O   . MET E 5 42  ? 2.532   19.041   -7.914  1.00 98.66 42  E 1 
ATOM 3550 C CB  . MET E 5 42  ? 0.812   17.531   -10.034 1.00 98.49 42  E 1 
ATOM 3551 C CG  . MET E 5 42  ? 0.352   16.281   -10.796 1.00 97.31 42  E 1 
ATOM 3552 S SD  . MET E 5 42  ? -1.437  16.187   -11.065 1.00 95.94 42  E 1 
ATOM 3553 C CE  . MET E 5 42  ? -1.514  14.558   -11.826 1.00 87.74 42  E 1 
ATOM 3554 N N   . GLN E 5 43  ? 3.435   19.637   -9.872  1.00 98.78 43  E 1 
ATOM 3555 C CA  . GLN E 5 43  ? 3.753   21.009   -9.505  1.00 98.71 43  E 1 
ATOM 3556 C C   . GLN E 5 43  ? 2.819   21.943   -10.258 1.00 98.75 43  E 1 
ATOM 3557 O O   . GLN E 5 43  ? 2.796   21.921   -11.494 1.00 98.52 43  E 1 
ATOM 3558 C CB  . GLN E 5 43  ? 5.221   21.283   -9.809  1.00 98.43 43  E 1 
ATOM 3559 C CG  . GLN E 5 43  ? 5.709   22.658   -9.321  1.00 97.51 43  E 1 
ATOM 3560 C CD  . GLN E 5 43  ? 7.177   22.905   -9.700  1.00 96.95 43  E 1 
ATOM 3561 O OE1 . GLN E 5 43  ? 7.829   22.112   -10.358 1.00 90.44 43  E 1 
ATOM 3562 N NE2 . GLN E 5 43  ? 7.756   24.011   -9.303  1.00 88.81 43  E 1 
ATOM 3563 N N   . LEU E 5 44  ? 2.079   22.766   -9.529  1.00 98.67 44  E 1 
ATOM 3564 C CA  . LEU E 5 44  ? 1.222   23.805   -10.094 1.00 98.68 44  E 1 
ATOM 3565 C C   . LEU E 5 44  ? 1.764   25.190   -9.739  1.00 98.52 44  E 1 
ATOM 3566 O O   . LEU E 5 44  ? 2.263   25.400   -8.631  1.00 98.19 44  E 1 
ATOM 3567 C CB  . LEU E 5 44  ? -0.237  23.640   -9.618  1.00 98.66 44  E 1 
ATOM 3568 C CG  . LEU E 5 44  ? -0.901  22.271   -9.859  1.00 98.13 44  E 1 
ATOM 3569 C CD1 . LEU E 5 44  ? -2.359  22.339   -9.411  1.00 97.33 44  E 1 
ATOM 3570 C CD2 . LEU E 5 44  ? -0.881  21.863   -11.327 1.00 97.01 44  E 1 
ATOM 3571 N N   . ALA E 5 45  ? 1.621   26.144   -10.649 1.00 98.36 45  E 1 
ATOM 3572 C CA  . ALA E 5 45  ? 1.873   27.562   -10.424 1.00 98.10 45  E 1 
ATOM 3573 C C   . ALA E 5 45  ? 0.558   28.355   -10.467 1.00 98.17 45  E 1 
ATOM 3574 O O   . ALA E 5 45  ? -0.408  27.916   -11.083 1.00 97.54 45  E 1 
ATOM 3575 C CB  . ALA E 5 45  ? 2.869   28.072   -11.462 1.00 97.45 45  E 1 
ATOM 3576 N N   . ASN E 5 46  ? 0.540   29.528   -9.836  1.00 97.77 46  E 1 
ATOM 3577 C CA  . ASN E 5 46  ? -0.648  30.384   -9.720  1.00 97.65 46  E 1 
ATOM 3578 C C   . ASN E 5 46  ? -1.880  29.590   -9.270  1.00 97.82 46  E 1 
ATOM 3579 O O   . ASN E 5 46  ? -2.934  29.621   -9.895  1.00 96.86 46  E 1 
ATOM 3580 C CB  . ASN E 5 46  ? -0.854  31.170   -11.027 1.00 96.71 46  E 1 
ATOM 3581 C CG  . ASN E 5 46  ? 0.276   32.138   -11.329 1.00 90.91 46  E 1 
ATOM 3582 O OD1 . ASN E 5 46  ? 1.127   32.449   -10.507 1.00 79.50 46  E 1 
ATOM 3583 N ND2 . ASN E 5 46  ? 0.315   32.655   -12.539 1.00 77.27 46  E 1 
ATOM 3584 N N   . THR E 5 47  ? -1.689  28.783   -8.214  1.00 97.97 47  E 1 
ATOM 3585 C CA  . THR E 5 47  ? -2.680  27.793   -7.797  1.00 98.01 47  E 1 
ATOM 3586 C C   . THR E 5 47  ? -3.786  28.421   -6.966  1.00 97.92 47  E 1 
ATOM 3587 O O   . THR E 5 47  ? -3.522  29.143   -6.005  1.00 97.42 47  E 1 
ATOM 3588 C CB  . THR E 5 47  ? -2.031  26.647   -7.023  1.00 98.01 47  E 1 
ATOM 3589 O OG1 . THR E 5 47  ? -0.920  26.151   -7.731  1.00 95.43 47  E 1 
ATOM 3590 C CG2 . THR E 5 47  ? -2.992  25.478   -6.796  1.00 95.62 47  E 1 
ATOM 3591 N N   . GLU E 5 48  ? -5.017  28.073   -7.317  1.00 98.08 48  E 1 
ATOM 3592 C CA  . GLU E 5 48  ? -6.228  28.380   -6.576  1.00 98.09 48  E 1 
ATOM 3593 C C   . GLU E 5 48  ? -6.768  27.105   -5.935  1.00 98.22 48  E 1 
ATOM 3594 O O   . GLU E 5 48  ? -6.819  26.059   -6.579  1.00 97.82 48  E 1 
ATOM 3595 C CB  . GLU E 5 48  ? -7.263  28.991   -7.513  1.00 97.62 48  E 1 
ATOM 3596 C CG  . GLU E 5 48  ? -6.808  30.323   -8.120  1.00 94.94 48  E 1 
ATOM 3597 C CD  . GLU E 5 48  ? -7.807  30.888   -9.138  1.00 94.67 48  E 1 
ATOM 3598 O OE1 . GLU E 5 48  ? -7.709  32.101   -9.418  1.00 88.86 48  E 1 
ATOM 3599 O OE2 . GLU E 5 48  ? -8.658  30.121   -9.638  1.00 90.43 48  E 1 
ATOM 3600 N N   . GLU E 5 49  ? -7.174  27.181   -4.666  1.00 98.25 49  E 1 
ATOM 3601 C CA  . GLU E 5 49  ? -7.835  26.095   -3.951  1.00 98.16 49  E 1 
ATOM 3602 C C   . GLU E 5 49  ? -9.348  26.284   -3.995  1.00 98.22 49  E 1 
ATOM 3603 O O   . GLU E 5 49  ? -9.862  27.344   -3.639  1.00 97.87 49  E 1 
ATOM 3604 C CB  . GLU E 5 49  ? -7.309  26.030   -2.511  1.00 97.60 49  E 1 
ATOM 3605 C CG  . GLU E 5 49  ? -7.903  24.887   -1.666  1.00 96.62 49  E 1 
ATOM 3606 C CD  . GLU E 5 49  ? -7.272  24.876   -0.252  1.00 95.51 49  E 1 
ATOM 3607 O OE1 . GLU E 5 49  ? -6.566  23.900   0.092   1.00 91.39 49  E 1 
ATOM 3608 O OE2 . GLU E 5 49  ? -7.455  25.856   0.501   1.00 91.34 49  E 1 
ATOM 3609 N N   . TYR E 5 50  ? -10.057 25.237   -4.381  1.00 98.52 50  E 1 
ATOM 3610 C CA  . TYR E 5 50  ? -11.509 25.164   -4.374  1.00 98.50 50  E 1 
ATOM 3611 C C   . TYR E 5 50  ? -11.957 24.062   -3.407  1.00 98.47 50  E 1 
ATOM 3612 O O   . TYR E 5 50  ? -11.512 22.921   -3.510  1.00 97.75 50  E 1 
ATOM 3613 C CB  . TYR E 5 50  ? -12.049 24.914   -5.786  1.00 98.45 50  E 1 
ATOM 3614 C CG  . TYR E 5 50  ? -11.840 26.064   -6.751  1.00 98.42 50  E 1 
ATOM 3615 C CD1 . TYR E 5 50  ? -12.894 26.948   -7.033  1.00 97.24 50  E 1 
ATOM 3616 C CD2 . TYR E 5 50  ? -10.591 26.263   -7.365  1.00 97.45 50  E 1 
ATOM 3617 C CE1 . TYR E 5 50  ? -12.708 28.034   -7.909  1.00 96.95 50  E 1 
ATOM 3618 C CE2 . TYR E 5 50  ? -10.386 27.345   -8.236  1.00 97.00 50  E 1 
ATOM 3619 C CZ  . TYR E 5 50  ? -11.450 28.233   -8.502  1.00 97.44 50  E 1 
ATOM 3620 O OH  . TYR E 5 50  ? -11.259 29.310   -9.328  1.00 96.21 50  E 1 
ATOM 3621 N N   . ILE E 5 51  ? -12.849 24.395   -2.480  1.00 97.94 51  E 1 
ATOM 3622 C CA  . ILE E 5 51  ? -13.491 23.473   -1.545  1.00 97.57 51  E 1 
ATOM 3623 C C   . ILE E 5 51  ? -14.990 23.537   -1.805  1.00 97.59 51  E 1 
ATOM 3624 O O   . ILE E 5 51  ? -15.559 24.623   -1.876  1.00 96.21 51  E 1 
ATOM 3625 C CB  . ILE E 5 51  ? -13.127 23.825   -0.079  1.00 96.67 51  E 1 
ATOM 3626 C CG1 . ILE E 5 51  ? -11.599 23.778   0.126   1.00 93.96 51  E 1 
ATOM 3627 C CG2 . ILE E 5 51  ? -13.840 22.855   0.881   1.00 93.90 51  E 1 
ATOM 3628 C CD1 . ILE E 5 51  ? -11.120 24.171   1.534   1.00 84.00 51  E 1 
ATOM 3629 N N   . ASP E 5 52  ? -15.625 22.389   -2.016  1.00 96.00 52  E 1 
ATOM 3630 C CA  . ASP E 5 52  ? -17.045 22.278   -2.374  1.00 95.32 52  E 1 
ATOM 3631 C C   . ASP E 5 52  ? -17.456 23.174   -3.558  1.00 95.71 52  E 1 
ATOM 3632 O O   . ASP E 5 52  ? -18.556 23.730   -3.622  1.00 92.77 52  E 1 
ATOM 3633 C CB  . ASP E 5 52  ? -17.929 22.421   -1.122  1.00 93.64 52  E 1 
ATOM 3634 C CG  . ASP E 5 52  ? -17.601 21.354   -0.080  1.00 88.06 52  E 1 
ATOM 3635 O OD1 . ASP E 5 52  ? -17.330 20.201   -0.502  1.00 81.75 52  E 1 
ATOM 3636 O OD2 . ASP E 5 52  ? -17.618 21.696   1.117   1.00 79.73 52  E 1 
ATOM 3637 N N   . GLY E 5 53  ? -16.543 23.339   -4.518  1.00 94.34 53  E 1 
ATOM 3638 C CA  . GLY E 5 53  ? -16.743 24.166   -5.704  1.00 94.77 53  E 1 
ATOM 3639 C C   . GLY E 5 53  ? -16.591 25.680   -5.484  1.00 96.33 53  E 1 
ATOM 3640 O O   . GLY E 5 53  ? -16.684 26.435   -6.455  1.00 94.83 53  E 1 
ATOM 3641 N N   . ALA E 5 54  ? -16.333 26.126   -4.255  1.00 97.18 54  E 1 
ATOM 3642 C CA  . ALA E 5 54  ? -16.087 27.520   -3.927  1.00 97.83 54  E 1 
ATOM 3643 C C   . ALA E 5 54  ? -14.584 27.811   -3.818  1.00 98.24 54  E 1 
ATOM 3644 O O   . ALA E 5 54  ? -13.839 27.025   -3.236  1.00 97.42 54  E 1 
ATOM 3645 C CB  . ALA E 5 54  ? -16.833 27.877   -2.640  1.00 97.03 54  E 1 
ATOM 3646 N N   . LEU E 5 55  ? -14.153 28.981   -4.313  1.00 97.89 55  E 1 
ATOM 3647 C CA  . LEU E 5 55  ? -12.782 29.453   -4.147  1.00 98.00 55  E 1 
ATOM 3648 C C   . LEU E 5 55  ? -12.471 29.651   -2.657  1.00 98.03 55  E 1 
ATOM 3649 O O   . LEU E 5 55  ? -13.101 30.471   -1.993  1.00 97.03 55  E 1 
ATOM 3650 C CB  . LEU E 5 55  ? -12.588 30.747   -4.961  1.00 97.72 55  E 1 
ATOM 3651 C CG  . LEU E 5 55  ? -11.170 31.352   -4.871  1.00 96.61 55  E 1 
ATOM 3652 C CD1 . LEU E 5 55  ? -10.120 30.457   -5.520  1.00 93.69 55  E 1 
ATOM 3653 C CD2 . LEU E 5 55  ? -11.143 32.709   -5.579  1.00 93.36 55  E 1 
ATOM 3654 N N   . SER E 5 56  ? -11.484 28.904   -2.143  1.00 97.41 56  E 1 
ATOM 3655 C CA  . SER E 5 56  ? -11.011 28.948   -0.758  1.00 96.67 56  E 1 
ATOM 3656 C C   . SER E 5 56  ? -9.816  29.886   -0.597  1.00 96.30 56  E 1 
ATOM 3657 O O   . SER E 5 56  ? -9.687  30.579   0.418   1.00 93.48 56  E 1 
ATOM 3658 C CB  . SER E 5 56  ? -10.650 27.528   -0.320  1.00 95.06 56  E 1 
ATOM 3659 O OG  . SER E 5 56  ? -10.086 27.496   0.972   1.00 82.66 56  E 1 
ATOM 3660 N N   . GLY E 5 57  ? -8.906  29.928   -1.590  1.00 96.18 57  E 1 
ATOM 3661 C CA  . GLY E 5 57  ? -7.750  30.805   -1.520  1.00 95.78 57  E 1 
ATOM 3662 C C   . GLY E 5 57  ? -6.784  30.681   -2.694  1.00 96.73 57  E 1 
ATOM 3663 O O   . GLY E 5 57  ? -6.856  29.751   -3.489  1.00 96.16 57  E 1 
ATOM 3664 N N   . HIS E 5 58  ? -5.844  31.629   -2.752  1.00 96.84 58  E 1 
ATOM 3665 C CA  . HIS E 5 58  ? -4.733  31.643   -3.700  1.00 96.85 58  E 1 
ATOM 3666 C C   . HIS E 5 58  ? -3.472  31.159   -2.995  1.00 96.59 58  E 1 
ATOM 3667 O O   . HIS E 5 58  ? -3.053  31.744   -1.994  1.00 95.26 58  E 1 
ATOM 3668 C CB  . HIS E 5 58  ? -4.557  33.046   -4.277  1.00 96.55 58  E 1 
ATOM 3669 C CG  . HIS E 5 58  ? -5.739  33.544   -5.053  1.00 93.58 58  E 1 
ATOM 3670 N ND1 . HIS E 5 58  ? -6.940  33.990   -4.537  1.00 79.42 58  E 1 
ATOM 3671 C CD2 . HIS E 5 58  ? -5.846  33.649   -6.419  1.00 79.84 58  E 1 
ATOM 3672 C CE1 . HIS E 5 58  ? -7.736  34.342   -5.554  1.00 83.03 58  E 1 
ATOM 3673 N NE2 . HIS E 5 58  ? -7.102  34.162   -6.709  1.00 83.72 58  E 1 
ATOM 3674 N N   . LEU E 5 59  ? -2.865  30.088   -3.508  1.00 97.50 59  E 1 
ATOM 3675 C CA  . LEU E 5 59  ? -1.763  29.379   -2.858  1.00 97.17 59  E 1 
ATOM 3676 C C   . LEU E 5 59  ? -0.402  29.629   -3.527  1.00 96.66 59  E 1 
ATOM 3677 O O   . LEU E 5 59  ? 0.636   29.352   -2.932  1.00 92.61 59  E 1 
ATOM 3678 C CB  . LEU E 5 59  ? -2.093  27.873   -2.819  1.00 96.64 59  E 1 
ATOM 3679 C CG  . LEU E 5 59  ? -3.447  27.474   -2.209  1.00 96.16 59  E 1 
ATOM 3680 C CD1 . LEU E 5 59  ? -3.506  25.945   -2.126  1.00 93.84 59  E 1 
ATOM 3681 C CD2 . LEU E 5 59  ? -3.669  28.042   -0.806  1.00 92.95 59  E 1 
ATOM 3682 N N   . GLY E 5 60  ? -0.385  30.150   -4.738  1.00 96.60 60  E 1 
ATOM 3683 C CA  . GLY E 5 60  ? 0.828   30.350   -5.526  1.00 96.59 60  E 1 
ATOM 3684 C C   . GLY E 5 60  ? 1.380   29.036   -6.077  1.00 97.25 60  E 1 
ATOM 3685 O O   . GLY E 5 60  ? 0.668   28.289   -6.750  1.00 96.67 60  E 1 
ATOM 3686 N N   . GLU E 5 61  ? 2.664   28.752   -5.834  1.00 97.66 61  E 1 
ATOM 3687 C CA  . GLU E 5 61  ? 3.316   27.531   -6.307  1.00 97.79 61  E 1 
ATOM 3688 C C   . GLU E 5 61  ? 3.161   26.403   -5.285  1.00 98.03 61  E 1 
ATOM 3689 O O   . GLU E 5 61  ? 3.496   26.571   -4.108  1.00 97.42 61  E 1 
ATOM 3690 C CB  . GLU E 5 61  ? 4.790   27.825   -6.620  1.00 96.75 61  E 1 
ATOM 3691 C CG  . GLU E 5 61  ? 5.507   26.678   -7.351  1.00 90.36 61  E 1 
ATOM 3692 C CD  . GLU E 5 61  ? 6.990   27.000   -7.606  1.00 87.23 61  E 1 
ATOM 3693 O OE1 . GLU E 5 61  ? 7.762   26.102   -8.011  1.00 80.64 61  E 1 
ATOM 3694 O OE2 . GLU E 5 61  ? 7.442   28.142   -7.341  1.00 81.17 61  E 1 
ATOM 3695 N N   . VAL E 5 62  ? 2.680   25.241   -5.744  1.00 98.11 62  E 1 
ATOM 3696 C CA  . VAL E 5 62  ? 2.398   24.089   -4.888  1.00 98.32 62  E 1 
ATOM 3697 C C   . VAL E 5 62  ? 2.931   22.788   -5.479  1.00 98.54 62  E 1 
ATOM 3698 O O   . VAL E 5 62  ? 2.971   22.608   -6.689  1.00 98.37 62  E 1 
ATOM 3699 C CB  . VAL E 5 62  ? 0.900   23.955   -4.547  1.00 97.49 62  E 1 
ATOM 3700 C CG1 . VAL E 5 62  ? 0.319   25.266   -3.994  1.00 93.92 62  E 1 
ATOM 3701 C CG2 . VAL E 5 62  ? 0.035   23.503   -5.724  1.00 94.29 62  E 1 
ATOM 3702 N N   . LEU E 5 63  ? 3.299   21.872   -4.593  1.00 98.61 63  E 1 
ATOM 3703 C CA  . LEU E 5 63  ? 3.499   20.455   -4.878  1.00 98.70 63  E 1 
ATOM 3704 C C   . LEU E 5 63  ? 2.262   19.687   -4.385  1.00 98.71 63  E 1 
ATOM 3705 O O   . LEU E 5 63  ? 1.930   19.774   -3.207  1.00 98.56 63  E 1 
ATOM 3706 C CB  . LEU E 5 63  ? 4.780   19.997   -4.161  1.00 98.55 63  E 1 
ATOM 3707 C CG  . LEU E 5 63  ? 4.945   18.468   -4.005  1.00 98.14 63  E 1 
ATOM 3708 C CD1 . LEU E 5 63  ? 5.137   17.780   -5.353  1.00 97.01 63  E 1 
ATOM 3709 C CD2 . LEU E 5 63  ? 6.169   18.172   -3.135  1.00 96.80 63  E 1 
ATOM 3710 N N   . ILE E 5 64  ? 1.638   18.918   -5.269  1.00 98.85 64  E 1 
ATOM 3711 C CA  . ILE E 5 64  ? 0.582   17.961   -4.932  1.00 98.86 64  E 1 
ATOM 3712 C C   . ILE E 5 64  ? 1.187   16.562   -4.973  1.00 98.80 64  E 1 
ATOM 3713 O O   . ILE E 5 64  ? 1.708   16.139   -6.004  1.00 98.55 64  E 1 
ATOM 3714 C CB  . ILE E 5 64  ? -0.625  18.092   -5.881  1.00 98.83 64  E 1 
ATOM 3715 C CG1 . ILE E 5 64  ? -1.162  19.542   -5.907  1.00 98.51 64  E 1 
ATOM 3716 C CG2 . ILE E 5 64  ? -1.729  17.098   -5.462  1.00 98.61 64  E 1 
ATOM 3717 C CD1 . ILE E 5 64  ? -2.335  19.770   -6.869  1.00 97.89 64  E 1 
ATOM 3718 N N   . ARG E 5 65  ? 1.121   15.831   -3.864  1.00 98.70 65  E 1 
ATOM 3719 C CA  . ARG E 5 65  ? 1.618   14.458   -3.798  1.00 98.60 65  E 1 
ATOM 3720 C C   . ARG E 5 65  ? 0.680   13.518   -4.551  1.00 98.56 65  E 1 
ATOM 3721 O O   . ARG E 5 65  ? -0.533  13.546   -4.340  1.00 97.86 65  E 1 
ATOM 3722 C CB  . ARG E 5 65  ? 1.835   14.065   -2.332  1.00 98.37 65  E 1 
ATOM 3723 C CG  . ARG E 5 65  ? 2.524   12.694   -2.204  1.00 97.43 65  E 1 
ATOM 3724 C CD  . ARG E 5 65  ? 2.577   12.240   -0.752  1.00 95.77 65  E 1 
ATOM 3725 N NE  . ARG E 5 65  ? 2.785   10.775   -0.643  1.00 93.21 65  E 1 
ATOM 3726 C CZ  . ARG E 5 65  ? 3.931   10.128   -0.589  1.00 92.55 65  E 1 
ATOM 3727 N NH1 . ARG E 5 65  ? 5.072   10.742   -0.598  1.00 85.03 65  E 1 
ATOM 3728 N NH2 . ARG E 5 65  ? 3.953   8.831    -0.533  1.00 87.41 65  E 1 
ATOM 3729 N N   . CYS E 5 66  ? 1.257   12.615   -5.366  1.00 98.10 66  E 1 
ATOM 3730 C CA  . CYS E 5 66  ? 0.563   11.721   -6.297  1.00 97.83 66  E 1 
ATOM 3731 C C   . CYS E 5 66  ? -0.573  10.891   -5.688  1.00 97.93 66  E 1 
ATOM 3732 O O   . CYS E 5 66  ? -1.632  10.760   -6.305  1.00 97.03 66  E 1 
ATOM 3733 C CB  . CYS E 5 66  ? 1.596   10.782   -6.930  1.00 96.61 66  E 1 
ATOM 3734 S SG  . CYS E 5 66  ? 2.553   9.845    -5.687  1.00 93.55 66  E 1 
ATOM 3735 N N   . ASN E 5 67  ? -0.396  10.368   -4.468  1.00 97.32 67  E 1 
ATOM 3736 C CA  . ASN E 5 67  ? -1.373  9.494    -3.827  1.00 97.13 67  E 1 
ATOM 3737 C C   . ASN E 5 67  ? -2.666  10.207   -3.412  1.00 97.34 67  E 1 
ATOM 3738 O O   . ASN E 5 67  ? -3.624  9.549    -3.036  1.00 96.20 67  E 1 
ATOM 3739 C CB  . ASN E 5 67  ? -0.721  8.768    -2.631  1.00 95.95 67  E 1 
ATOM 3740 C CG  . ASN E 5 67  ? -0.469  9.669    -1.431  1.00 92.29 67  E 1 
ATOM 3741 O OD1 . ASN E 5 67  ? -0.203  10.854   -1.551  1.00 82.64 67  E 1 
ATOM 3742 N ND2 . ASN E 5 67  ? -0.525  9.116    -0.244  1.00 83.62 67  E 1 
ATOM 3743 N N   . ASN E 5 68  ? -2.723  11.529   -3.475  1.00 98.25 68  E 1 
ATOM 3744 C CA  . ASN E 5 68  ? -3.930  12.301   -3.180  1.00 98.33 68  E 1 
ATOM 3745 C C   . ASN E 5 68  ? -4.756  12.617   -4.432  1.00 98.59 68  E 1 
ATOM 3746 O O   . ASN E 5 68  ? -5.906  13.021   -4.307  1.00 97.88 68  E 1 
ATOM 3747 C CB  . ASN E 5 68  ? -3.546  13.590   -2.441  1.00 98.18 68  E 1 
ATOM 3748 C CG  . ASN E 5 68  ? -2.755  13.299   -1.185  1.00 97.80 68  E 1 
ATOM 3749 O OD1 . ASN E 5 68  ? -3.276  12.899   -0.161  1.00 92.20 68  E 1 
ATOM 3750 N ND2 . ASN E 5 68  ? -1.453  13.468   -1.249  1.00 92.78 68  E 1 
ATOM 3751 N N   . VAL E 5 69  ? -4.170  12.451   -5.622  1.00 98.65 69  E 1 
ATOM 3752 C CA  . VAL E 5 69  ? -4.819  12.828   -6.879  1.00 98.73 69  E 1 
ATOM 3753 C C   . VAL E 5 69  ? -5.879  11.794   -7.248  1.00 98.61 69  E 1 
ATOM 3754 O O   . VAL E 5 69  ? -5.589  10.598   -7.336  1.00 98.30 69  E 1 
ATOM 3755 C CB  . VAL E 5 69  ? -3.780  13.000   -8.010  1.00 98.65 69  E 1 
ATOM 3756 C CG1 . VAL E 5 69  ? -4.444  13.362   -9.341  1.00 98.28 69  E 1 
ATOM 3757 C CG2 . VAL E 5 69  ? -2.783  14.115   -7.659  1.00 98.23 69  E 1 
ATOM 3758 N N   . LEU E 5 70  ? -7.114  12.254   -7.479  1.00 98.79 70  E 1 
ATOM 3759 C CA  . LEU E 5 70  ? -8.183  11.455   -8.065  1.00 98.75 70  E 1 
ATOM 3760 C C   . LEU E 5 70  ? -8.094  11.508   -9.588  1.00 98.75 70  E 1 
ATOM 3761 O O   . LEU E 5 70  ? -7.907  10.477   -10.238 1.00 98.57 70  E 1 
ATOM 3762 C CB  . LEU E 5 70  ? -9.533  11.951   -7.522  1.00 98.57 70  E 1 
ATOM 3763 C CG  . LEU E 5 70  ? -10.758 11.249   -8.141  1.00 98.06 70  E 1 
ATOM 3764 C CD1 . LEU E 5 70  ? -10.757 9.749    -7.886  1.00 97.10 70  E 1 
ATOM 3765 C CD2 . LEU E 5 70  ? -12.038 11.837   -7.547  1.00 96.91 70  E 1 
ATOM 3766 N N   . TYR E 5 71  ? -8.175  12.703   -10.159 1.00 98.77 71  E 1 
ATOM 3767 C CA  . TYR E 5 71  ? -7.976  12.936   -11.583 1.00 98.82 71  E 1 
ATOM 3768 C C   . TYR E 5 71  ? -7.394  14.328   -11.853 1.00 98.85 71  E 1 
ATOM 3769 O O   . TYR E 5 71  ? -7.501  15.236   -11.035 1.00 98.75 71  E 1 
ATOM 3770 C CB  . TYR E 5 71  ? -9.291  12.711   -12.360 1.00 98.80 71  E 1 
ATOM 3771 C CG  . TYR E 5 71  ? -10.399 13.702   -12.055 1.00 98.80 71  E 1 
ATOM 3772 C CD1 . TYR E 5 71  ? -11.505 13.319   -11.271 1.00 98.36 71  E 1 
ATOM 3773 C CD2 . TYR E 5 71  ? -10.354 15.008   -12.571 1.00 98.25 71  E 1 
ATOM 3774 C CE1 . TYR E 5 71  ? -12.534 14.226   -10.990 1.00 98.16 71  E 1 
ATOM 3775 C CE2 . TYR E 5 71  ? -11.367 15.940   -12.283 1.00 98.03 71  E 1 
ATOM 3776 C CZ  . TYR E 5 71  ? -12.454 15.547   -11.487 1.00 98.29 71  E 1 
ATOM 3777 O OH  . TYR E 5 71  ? -13.430 16.460   -11.189 1.00 97.34 71  E 1 
ATOM 3778 N N   . ILE E 5 72  ? -6.840  14.496   -13.051 1.00 98.89 72  E 1 
ATOM 3779 C CA  . ILE E 5 72  ? -6.449  15.793   -13.609 1.00 98.81 72  E 1 
ATOM 3780 C C   . ILE E 5 72  ? -7.165  16.007   -14.939 1.00 98.85 72  E 1 
ATOM 3781 O O   . ILE E 5 72  ? -7.345  15.065   -15.718 1.00 98.72 72  E 1 
ATOM 3782 C CB  . ILE E 5 72  ? -4.914  15.927   -13.715 1.00 98.79 72  E 1 
ATOM 3783 C CG1 . ILE E 5 72  ? -4.507  17.302   -14.265 1.00 98.16 72  E 1 
ATOM 3784 C CG2 . ILE E 5 72  ? -4.314  14.788   -14.568 1.00 97.29 72  E 1 
ATOM 3785 C CD1 . ILE E 5 72  ? -2.997  17.574   -14.199 1.00 97.27 72  E 1 
ATOM 3786 N N   . ARG E 5 73  ? -7.544  17.255   -15.222 1.00 98.82 73  E 1 
ATOM 3787 C CA  . ARG E 5 73  ? -8.096  17.676   -16.511 1.00 98.77 73  E 1 
ATOM 3788 C C   . ARG E 5 73  ? -7.530  19.020   -16.936 1.00 98.84 73  E 1 
ATOM 3789 O O   . ARG E 5 73  ? -7.175  19.837   -16.081 1.00 98.49 73  E 1 
ATOM 3790 C CB  . ARG E 5 73  ? -9.630  17.676   -16.454 1.00 98.11 73  E 1 
ATOM 3791 C CG  . ARG E 5 73  ? -10.212 18.700   -15.456 1.00 96.86 73  E 1 
ATOM 3792 C CD  . ARG E 5 73  ? -11.730 18.572   -15.414 1.00 95.41 73  E 1 
ATOM 3793 N NE  . ARG E 5 73  ? -12.343 19.587   -14.534 1.00 92.82 73  E 1 
ATOM 3794 C CZ  . ARG E 5 73  ? -13.248 20.500   -14.883 1.00 92.66 73  E 1 
ATOM 3795 N NH1 . ARG E 5 73  ? -13.700 20.593   -16.103 1.00 86.64 73  E 1 
ATOM 3796 N NH2 . ARG E 5 73  ? -13.698 21.322   -13.995 1.00 87.72 73  E 1 
ATOM 3797 N N   . GLY E 5 74  ? -7.480  19.269   -18.235 1.00 98.50 74  E 1 
ATOM 3798 C CA  . GLY E 5 74  ? -7.273  20.615   -18.748 1.00 98.43 74  E 1 
ATOM 3799 C C   . GLY E 5 74  ? -8.492  21.499   -18.470 1.00 98.35 74  E 1 
ATOM 3800 O O   . GLY E 5 74  ? -9.623  21.011   -18.407 1.00 97.02 74  E 1 
ATOM 3801 N N   . VAL E 5 75  ? -8.258  22.798   -18.299 1.00 98.07 75  E 1 
ATOM 3802 C CA  . VAL E 5 75  ? -9.320  23.800   -18.266 1.00 97.24 75  E 1 
ATOM 3803 C C   . VAL E 5 75  ? -9.016  24.861   -19.326 1.00 95.65 75  E 1 
ATOM 3804 O O   . VAL E 5 75  ? -7.870  25.028   -19.721 1.00 85.43 75  E 1 
ATOM 3805 C CB  . VAL E 5 75  ? -9.516  24.418   -16.867 1.00 95.27 75  E 1 
ATOM 3806 C CG1 . VAL E 5 75  ? -9.983  23.353   -15.872 1.00 87.57 75  E 1 
ATOM 3807 C CG2 . VAL E 5 75  ? -8.256  25.081   -16.302 1.00 89.81 75  E 1 
ATOM 3808 N N   . GLU E 5 76  ? -10.051 25.517   -19.816 1.00 93.83 76  E 1 
ATOM 3809 C CA  . GLU E 5 76  ? -9.855  26.646   -20.718 1.00 91.52 76  E 1 
ATOM 3810 C C   . GLU E 5 76  ? -9.234  27.820   -19.944 1.00 89.26 76  E 1 
ATOM 3811 O O   . GLU E 5 76  ? -9.495  28.000   -18.750 1.00 78.82 76  E 1 
ATOM 3812 C CB  . GLU E 5 76  ? -11.175 27.001   -21.424 1.00 85.99 76  E 1 
ATOM 3813 C CG  . GLU E 5 76  ? -11.603 25.856   -22.359 1.00 75.21 76  E 1 
ATOM 3814 C CD  . GLU E 5 76  ? -12.928 26.087   -23.113 1.00 64.45 76  E 1 
ATOM 3815 O OE1 . GLU E 5 76  ? -13.255 25.191   -23.930 1.00 56.63 76  E 1 
ATOM 3816 O OE2 . GLU E 5 76  ? -13.620 27.081   -22.839 1.00 59.04 76  E 1 
ATOM 3817 N N   . GLU E 5 77  ? -8.354  28.574   -20.609 1.00 84.54 77  E 1 
ATOM 3818 C CA  . GLU E 5 77  ? -7.957  29.876   -20.091 1.00 80.57 77  E 1 
ATOM 3819 C C   . GLU E 5 77  ? -9.210  30.748   -20.067 1.00 77.91 77  E 1 
ATOM 3820 O O   . GLU E 5 77  ? -9.905  30.871   -21.075 1.00 67.35 77  E 1 
ATOM 3821 C CB  . GLU E 5 77  ? -6.815  30.498   -20.913 1.00 72.22 77  E 1 
ATOM 3822 C CG  . GLU E 5 77  ? -5.478  29.794   -20.609 1.00 64.39 77  E 1 
ATOM 3823 C CD  . GLU E 5 77  ? -4.242  30.378   -21.292 1.00 58.74 77  E 1 
ATOM 3824 O OE1 . GLU E 5 77  ? -3.127  30.113   -20.755 1.00 53.65 77  E 1 
ATOM 3825 O OE2 . GLU E 5 77  ? -4.365  31.041   -22.340 1.00 55.19 77  E 1 
ATOM 3826 N N   . GLU E 5 78  ? -9.532  31.302   -18.897 1.00 71.93 78  E 1 
ATOM 3827 C CA  . GLU E 5 78  ? -10.479 32.405   -18.864 1.00 69.46 78  E 1 
ATOM 3828 C C   . GLU E 5 78  ? -9.838  33.535   -19.663 1.00 67.33 78  E 1 
ATOM 3829 O O   . GLU E 5 78  ? -8.855  34.117   -19.216 1.00 59.94 78  E 1 
ATOM 3830 C CB  . GLU E 5 78  ? -10.806 32.802   -17.413 1.00 61.99 78  E 1 
ATOM 3831 C CG  . GLU E 5 78  ? -11.782 31.811   -16.749 1.00 55.20 78  E 1 
ATOM 3832 C CD  . GLU E 5 78  ? -11.928 31.978   -15.231 1.00 49.97 78  E 1 
ATOM 3833 O OE1 . GLU E 5 78  ? -12.177 30.939   -14.570 1.00 45.38 78  E 1 
ATOM 3834 O OE2 . GLU E 5 78  ? -11.719 33.081   -14.697 1.00 46.58 78  E 1 
ATOM 3835 N N   . GLU E 5 79  ? -10.340 33.786   -20.876 1.00 54.11 79  E 1 
ATOM 3836 C CA  . GLU E 5 79  ? -10.032 35.037   -21.556 1.00 54.19 79  E 1 
ATOM 3837 C C   . GLU E 5 79  ? -10.470 36.155   -20.602 1.00 52.00 79  E 1 
ATOM 3838 O O   . GLU E 5 79  ? -11.632 36.236   -20.222 1.00 48.88 79  E 1 
ATOM 3839 C CB  . GLU E 5 79  ? -10.731 35.135   -22.929 1.00 49.77 79  E 1 
ATOM 3840 C CG  . GLU E 5 79  ? -10.096 34.213   -23.989 1.00 43.49 79  E 1 
ATOM 3841 C CD  . GLU E 5 79  ? -10.677 34.361   -25.414 1.00 39.69 79  E 1 
ATOM 3842 O OE1 . GLU E 5 79  ? -9.999  33.913   -26.369 1.00 32.91 79  E 1 
ATOM 3843 O OE2 . GLU E 5 79  ? -11.793 34.897   -25.570 1.00 39.43 79  E 1 
ATOM 3844 N N   . GLU E 5 80  ? -9.518  36.992   -20.157 1.00 48.04 80  E 1 
ATOM 3845 C CA  . GLU E 5 80  ? -9.855  38.290   -19.581 1.00 47.36 80  E 1 
ATOM 3846 C C   . GLU E 5 80  ? -10.498 39.126   -20.695 1.00 43.80 80  E 1 
ATOM 3847 O O   . GLU E 5 80  ? -9.839  39.911   -21.366 1.00 41.50 80  E 1 
ATOM 3848 C CB  . GLU E 5 80  ? -8.630  39.001   -18.971 1.00 45.36 80  E 1 
ATOM 3849 C CG  . GLU E 5 80  ? -8.215  38.492   -17.579 1.00 41.33 80  E 1 
ATOM 3850 C CD  . GLU E 5 80  ? -7.109  39.373   -16.916 1.00 38.42 80  E 1 
ATOM 3851 O OE1 . GLU E 5 80  ? -6.976  39.300   -15.672 1.00 33.88 80  E 1 
ATOM 3852 O OE2 . GLU E 5 80  ? -6.404  40.108   -17.635 1.00 38.47 80  E 1 
ATOM 3853 N N   . ASP E 5 81  ? -11.790 38.955   -20.901 1.00 41.31 81  E 1 
ATOM 3854 C CA  . ASP E 5 81  ? -12.642 39.731   -21.814 1.00 39.08 81  E 1 
ATOM 3855 C C   . ASP E 5 81  ? -12.768 41.214   -21.372 1.00 35.27 81  E 1 
ATOM 3856 O O   . ASP E 5 81  ? -13.614 41.967   -21.837 1.00 33.55 81  E 1 
ATOM 3857 C CB  . ASP E 5 81  ? -14.017 39.023   -21.890 1.00 36.90 81  E 1 
ATOM 3858 C CG  . ASP E 5 81  ? -14.445 38.516   -23.279 1.00 32.82 81  E 1 
ATOM 3859 O OD1 . ASP E 5 81  ? -13.731 38.751   -24.274 1.00 34.34 81  E 1 
ATOM 3860 O OD2 . ASP E 5 81  ? -15.564 37.936   -23.331 1.00 34.08 81  E 1 
ATOM 3861 N N   . GLY E 5 82  ? -11.927 41.617   -20.420 1.00 36.58 82  E 1 
ATOM 3862 C CA  . GLY E 5 82  ? -11.931 42.946   -19.831 1.00 35.09 82  E 1 
ATOM 3863 C C   . GLY E 5 82  ? -11.433 44.073   -20.728 1.00 33.91 82  E 1 
ATOM 3864 O O   . GLY E 5 82  ? -11.392 45.218   -20.260 1.00 32.36 82  E 1 
ATOM 3865 N N   . GLU E 5 83  ? -11.082 43.835   -22.006 1.00 27.08 83  E 1 
ATOM 3866 C CA  . GLU E 5 83  ? -10.942 44.959   -22.937 1.00 28.08 83  E 1 
ATOM 3867 C C   . GLU E 5 83  ? -12.324 45.612   -23.121 1.00 26.16 83  E 1 
ATOM 3868 O O   . GLU E 5 83  ? -13.104 45.265   -24.007 1.00 26.36 83  E 1 
ATOM 3869 C CB  . GLU E 5 83  ? -10.275 44.583   -24.269 1.00 29.15 83  E 1 
ATOM 3870 C CG  . GLU E 5 83  ? -8.733  44.583   -24.183 1.00 27.86 83  E 1 
ATOM 3871 C CD  . GLU E 5 83  ? -8.025  44.609   -25.557 1.00 27.36 83  E 1 
ATOM 3872 O OE1 . GLU E 5 83  ? -6.809  44.919   -25.570 1.00 23.28 83  E 1 
ATOM 3873 O OE2 . GLU E 5 83  ? -8.690  44.366   -26.588 1.00 27.91 83  E 1 
ATOM 3874 N N   . MET E 5 84  ? -12.596 46.595   -22.275 1.00 24.41 84  E 1 
ATOM 3875 C CA  . MET E 5 84  ? -13.546 47.643   -22.603 1.00 24.51 84  E 1 
ATOM 3876 C C   . MET E 5 84  ? -13.131 48.196   -23.966 1.00 23.44 84  E 1 
ATOM 3877 O O   . MET E 5 84  ? -12.147 48.928   -24.085 1.00 24.44 84  E 1 
ATOM 3878 C CB  . MET E 5 84  ? -13.535 48.783   -21.573 1.00 25.28 84  E 1 
ATOM 3879 C CG  . MET E 5 84  ? -14.201 48.428   -20.244 1.00 24.19 84  E 1 
ATOM 3880 S SD  . MET E 5 84  ? -14.432 49.879   -19.154 1.00 23.73 84  E 1 
ATOM 3881 C CE  . MET E 5 84  ? -14.394 49.069   -17.534 1.00 21.61 84  E 1 
ATOM 3882 N N   . ARG E 5 85  ? -13.918 47.876   -24.987 1.00 21.36 85  E 1 
ATOM 3883 C CA  . ARG E 5 85  ? -13.978 48.721   -26.166 1.00 22.93 85  E 1 
ATOM 3884 C C   . ARG E 5 85  ? -14.483 50.089   -25.695 1.00 22.19 85  E 1 
ATOM 3885 O O   . ARG E 5 85  ? -15.667 50.231   -25.395 1.00 21.85 85  E 1 
ATOM 3886 C CB  . ARG E 5 85  ? -14.897 48.122   -27.245 1.00 22.68 85  E 1 
ATOM 3887 C CG  . ARG E 5 85  ? -14.233 46.938   -27.962 1.00 20.92 85  E 1 
ATOM 3888 C CD  . ARG E 5 85  ? -15.143 46.463   -29.100 1.00 21.11 85  E 1 
ATOM 3889 N NE  . ARG E 5 85  ? -14.507 45.358   -29.839 1.00 18.25 85  E 1 
ATOM 3890 C CZ  . ARG E 5 85  ? -15.015 44.742   -30.907 1.00 17.47 85  E 1 
ATOM 3891 N NH1 . ARG E 5 85  ? -16.167 45.085   -31.399 1.00 16.83 85  E 1 
ATOM 3892 N NH2 . ARG E 5 85  ? -14.357 43.765   -31.459 1.00 17.51 85  E 1 
ATOM 3893 N N   . GLU E 5 86  ? -13.568 51.047   -25.587 1.00 18.79 86  E 1 
ATOM 3894 C CA  . GLU E 5 86  ? -13.915 52.457   -25.819 1.00 18.27 86  E 1 
ATOM 3895 C C   . GLU E 5 86  ? -14.390 52.668   -27.274 1.00 16.80 86  E 1 
ATOM 3896 O O   . GLU E 5 86  ? -13.881 51.964   -28.184 1.00 14.44 86  E 1 
ATOM 3897 C CB  . GLU E 5 86  ? -12.740 53.386   -25.493 1.00 17.65 86  E 1 
ATOM 3898 C CG  . GLU E 5 86  ? -12.569 53.679   -23.982 1.00 16.78 86  E 1 
ATOM 3899 C CD  . GLU E 5 86  ? -11.568 54.833   -23.698 1.00 16.95 86  E 1 
ATOM 3900 O OE1 . GLU E 5 86  ? -11.733 55.504   -22.642 1.00 15.18 86  E 1 
ATOM 3901 O OE2 . GLU E 5 86  ? -10.650 55.077   -24.524 1.00 19.25 86  E 1 
ATOM 3902 O OXT . GLU E 5 86  ? -15.268 53.545   -27.434 1.00 21.04 86  E 1 
ATOM 3903 N N   . MET F 6 1   ? -24.795 -10.285  12.769  1.00 32.13 1   F 1 
ATOM 3904 C CA  . MET F 6 1   ? -24.361 -11.673  13.066  1.00 33.09 1   F 1 
ATOM 3905 C C   . MET F 6 1   ? -23.178 -11.579  14.003  1.00 34.61 1   F 1 
ATOM 3906 O O   . MET F 6 1   ? -22.542 -10.533  14.019  1.00 32.94 1   F 1 
ATOM 3907 C CB  . MET F 6 1   ? -23.998 -12.443  11.796  1.00 31.86 1   F 1 
ATOM 3908 C CG  . MET F 6 1   ? -25.227 -12.866  10.991  1.00 28.79 1   F 1 
ATOM 3909 S SD  . MET F 6 1   ? -24.810 -13.780  9.480   1.00 26.83 1   F 1 
ATOM 3910 C CE  . MET F 6 1   ? -26.429 -14.142  8.823   1.00 22.81 1   F 1 
ATOM 3911 N N   . SER F 6 2   ? -22.883 -12.622  14.784  1.00 53.17 2   F 1 
ATOM 3912 C CA  . SER F 6 2   ? -21.609 -12.636  15.499  1.00 58.18 2   F 1 
ATOM 3913 C C   . SER F 6 2   ? -20.479 -12.534  14.475  1.00 63.06 2   F 1 
ATOM 3914 O O   . SER F 6 2   ? -20.529 -13.237  13.465  1.00 60.14 2   F 1 
ATOM 3915 C CB  . SER F 6 2   ? -21.475 -13.919  16.312  1.00 53.15 2   F 1 
ATOM 3916 O OG  . SER F 6 2   ? -20.217 -13.970  16.946  1.00 47.04 2   F 1 
ATOM 3917 N N   . PHE F 6 3   ? -19.491 -11.698  14.730  1.00 77.29 3   F 1 
ATOM 3918 C CA  . PHE F 6 3   ? -18.294 -11.614  13.888  1.00 81.25 3   F 1 
ATOM 3919 C C   . PHE F 6 3   ? -17.448 -12.902  13.942  1.00 84.80 3   F 1 
ATOM 3920 O O   . PHE F 6 3   ? -16.570 -13.103  13.117  1.00 83.25 3   F 1 
ATOM 3921 C CB  . PHE F 6 3   ? -17.468 -10.381  14.293  1.00 75.82 3   F 1 
ATOM 3922 C CG  . PHE F 6 3   ? -16.677 -10.577  15.569  1.00 76.17 3   F 1 
ATOM 3923 C CD1 . PHE F 6 3   ? -17.286 -10.417  16.823  1.00 72.90 3   F 1 
ATOM 3924 C CD2 . PHE F 6 3   ? -15.329 -10.953  15.502  1.00 73.32 3   F 1 
ATOM 3925 C CE1 . PHE F 6 3   ? -16.567 -10.665  17.995  1.00 68.31 3   F 1 
ATOM 3926 C CE2 . PHE F 6 3   ? -14.597 -11.199  16.683  1.00 70.89 3   F 1 
ATOM 3927 C CZ  . PHE F 6 3   ? -15.224 -11.063  17.923  1.00 70.89 3   F 1 
ATOM 3928 N N   . LEU F 6 4   ? -17.734 -13.780  14.918  1.00 88.10 4   F 1 
ATOM 3929 C CA  . LEU F 6 4   ? -17.083 -15.080  15.050  1.00 89.84 4   F 1 
ATOM 3930 C C   . LEU F 6 4   ? -17.545 -16.011  13.930  1.00 89.33 4   F 1 
ATOM 3931 O O   . LEU F 6 4   ? -18.747 -16.179  13.680  1.00 86.51 4   F 1 
ATOM 3932 C CB  . LEU F 6 4   ? -17.358 -15.698  16.434  1.00 89.38 4   F 1 
ATOM 3933 C CG  . LEU F 6 4   ? -16.917 -14.858  17.638  1.00 89.90 4   F 1 
ATOM 3934 C CD1 . LEU F 6 4   ? -17.263 -15.592  18.943  1.00 87.39 4   F 1 
ATOM 3935 C CD2 . LEU F 6 4   ? -15.415 -14.584  17.651  1.00 87.06 4   F 1 
ATOM 3936 N N   . LYS F 6 5   ? -16.580 -16.656  13.277  1.00 89.84 5   F 1 
ATOM 3937 C CA  . LYS F 6 5   ? -16.774 -17.623  12.204  1.00 89.27 5   F 1 
ATOM 3938 C C   . LYS F 6 5   ? -16.129 -18.955  12.568  1.00 90.56 5   F 1 
ATOM 3939 O O   . LYS F 6 5   ? -15.203 -18.996  13.374  1.00 87.70 5   F 1 
ATOM 3940 C CB  . LYS F 6 5   ? -16.207 -17.069  10.879  1.00 84.88 5   F 1 
ATOM 3941 C CG  . LYS F 6 5   ? -16.958 -15.826  10.385  1.00 78.84 5   F 1 
ATOM 3942 C CD  . LYS F 6 5   ? -16.463 -15.443  8.984   1.00 72.33 5   F 1 
ATOM 3943 C CE  . LYS F 6 5   ? -17.245 -14.260  8.401   1.00 63.92 5   F 1 
ATOM 3944 N NZ  . LYS F 6 5   ? -16.932 -14.065  6.960   1.00 55.91 5   F 1 
ATOM 3945 N N   . SER F 6 6   ? -16.609 -20.032  11.933  1.00 89.90 6   F 1 
ATOM 3946 C CA  . SER F 6 6   ? -15.936 -21.321  12.005  1.00 90.54 6   F 1 
ATOM 3947 C C   . SER F 6 6   ? -14.923 -21.422  10.871  1.00 90.63 6   F 1 
ATOM 3948 O O   . SER F 6 6   ? -15.272 -21.231  9.708   1.00 87.18 6   F 1 
ATOM 3949 C CB  . SER F 6 6   ? -16.942 -22.461  11.933  1.00 87.26 6   F 1 
ATOM 3950 O OG  . SER F 6 6   ? -16.301 -23.690  12.196  1.00 77.09 6   F 1 
ATOM 3951 N N   . PHE F 6 7   ? -13.679 -21.718  11.213  1.00 88.72 7   F 1 
ATOM 3952 C CA  . PHE F 6 7   ? -12.601 -21.958  10.258  1.00 89.33 7   F 1 
ATOM 3953 C C   . PHE F 6 7   ? -11.569 -22.914  10.869  1.00 90.10 7   F 1 
ATOM 3954 O O   . PHE F 6 7   ? -11.492 -23.032  12.092  1.00 88.43 7   F 1 
ATOM 3955 C CB  . PHE F 6 7   ? -11.971 -20.622  9.823   1.00 87.79 7   F 1 
ATOM 3956 C CG  . PHE F 6 7   ? -11.407 -19.766  10.942  1.00 89.91 7   F 1 
ATOM 3957 C CD1 . PHE F 6 7   ? -12.223 -18.822  11.588  1.00 87.72 7   F 1 
ATOM 3958 C CD2 . PHE F 6 7   ? -10.069 -19.903  11.328  1.00 88.33 7   F 1 
ATOM 3959 C CE1 . PHE F 6 7   ? -11.707 -18.028  12.616  1.00 85.93 7   F 1 
ATOM 3960 C CE2 . PHE F 6 7   ? -9.550  -19.110  12.363  1.00 87.11 7   F 1 
ATOM 3961 C CZ  . PHE F 6 7   ? -10.368 -18.174  13.013  1.00 87.84 7   F 1 
ATOM 3962 N N   . PRO F 6 8   ? -10.810 -23.648  10.033  1.00 89.71 8   F 1 
ATOM 3963 C CA  . PRO F 6 8   ? -9.776  -24.530  10.544  1.00 90.04 8   F 1 
ATOM 3964 C C   . PRO F 6 8   ? -8.631  -23.697  11.147  1.00 91.32 8   F 1 
ATOM 3965 O O   . PRO F 6 8   ? -8.299  -22.627  10.627  1.00 89.63 8   F 1 
ATOM 3966 C CB  . PRO F 6 8   ? -9.321  -25.361  9.346   1.00 86.78 8   F 1 
ATOM 3967 C CG  . PRO F 6 8   ? -9.569  -24.430  8.164   1.00 83.98 8   F 1 
ATOM 3968 C CD  . PRO F 6 8   ? -10.805 -23.643  8.593   1.00 87.06 8   F 1 
ATOM 3969 N N   . PRO F 6 9   ? -8.004  -24.178  12.228  1.00 90.92 9   F 1 
ATOM 3970 C CA  . PRO F 6 9   ? -6.822  -23.524  12.756  1.00 91.54 9   F 1 
ATOM 3971 C C   . PRO F 6 9   ? -5.691  -23.544  11.716  1.00 92.02 9   F 1 
ATOM 3972 O O   . PRO F 6 9   ? -5.544  -24.537  10.998  1.00 89.51 9   F 1 
ATOM 3973 C CB  . PRO F 6 9   ? -6.449  -24.310  14.016  1.00 89.35 9   F 1 
ATOM 3974 C CG  . PRO F 6 9   ? -7.016  -25.704  13.752  1.00 86.77 9   F 1 
ATOM 3975 C CD  . PRO F 6 9   ? -8.277  -25.417  12.932  1.00 89.63 9   F 1 
ATOM 3976 N N   . PRO F 6 10  ? -4.878  -22.473  11.632  1.00 90.66 10  F 1 
ATOM 3977 C CA  . PRO F 6 10  ? -3.727  -22.438  10.741  1.00 90.47 10  F 1 
ATOM 3978 C C   . PRO F 6 10  ? -2.745  -23.546  11.117  1.00 90.55 10  F 1 
ATOM 3979 O O   . PRO F 6 10  ? -2.380  -23.723  12.289  1.00 86.52 10  F 1 
ATOM 3980 C CB  . PRO F 6 10  ? -3.133  -21.034  10.873  1.00 88.27 10  F 1 
ATOM 3981 C CG  . PRO F 6 10  ? -3.596  -20.569  12.246  1.00 86.25 10  F 1 
ATOM 3982 C CD  . PRO F 6 10  ? -4.943  -21.254  12.428  1.00 89.10 10  F 1 
ATOM 3983 N N   . GLY F 6 11  ? -2.323  -24.296  10.108  1.00 87.67 11  F 1 
ATOM 3984 C CA  . GLY F 6 11  ? -1.351  -25.358  10.276  1.00 87.56 11  F 1 
ATOM 3985 C C   . GLY F 6 11  ? 0.091   -24.884  10.066  1.00 89.16 11  F 1 
ATOM 3986 O O   . GLY F 6 11  ? 0.332   -23.767  9.610   1.00 86.75 11  F 1 
ATOM 3987 N N   . PRO F 6 12  ? 1.079   -25.772  10.286  1.00 88.48 12  F 1 
ATOM 3988 C CA  . PRO F 6 12  ? 2.488   -25.492  9.985   1.00 87.74 12  F 1 
ATOM 3989 C C   . PRO F 6 12  ? 2.746   -25.077  8.530   1.00 88.17 12  F 1 
ATOM 3990 O O   . PRO F 6 12  ? 3.716   -24.386  8.237   1.00 84.11 12  F 1 
ATOM 3991 C CB  . PRO F 6 12  ? 3.225   -26.800  10.301  1.00 85.24 12  F 1 
ATOM 3992 C CG  . PRO F 6 12  ? 2.316   -27.509  11.303  1.00 82.35 12  F 1 
ATOM 3993 C CD  . PRO F 6 12  ? 0.917   -27.094  10.855  1.00 85.09 12  F 1 
ATOM 3994 N N   . ALA F 6 13  ? 1.877   -25.520  7.619   1.00 86.36 13  F 1 
ATOM 3995 C CA  . ALA F 6 13  ? 1.885   -25.173  6.205   1.00 85.82 13  F 1 
ATOM 3996 C C   . ALA F 6 13  ? 1.620   -23.679  5.937   1.00 86.88 13  F 1 
ATOM 3997 O O   . ALA F 6 13  ? 2.109   -23.134  4.952   1.00 82.54 13  F 1 
ATOM 3998 C CB  . ALA F 6 13  ? 0.817   -26.049  5.547   1.00 81.70 13  F 1 
ATOM 3999 N N   . GLU F 6 14  ? 0.871   -23.022  6.816   1.00 87.52 14  F 1 
ATOM 4000 C CA  . GLU F 6 14  ? 0.528   -21.598  6.754   1.00 88.30 14  F 1 
ATOM 4001 C C   . GLU F 6 14  ? 1.553   -20.712  7.493   1.00 90.65 14  F 1 
ATOM 4002 O O   . GLU F 6 14  ? 1.278   -19.550  7.784   1.00 88.50 14  F 1 
ATOM 4003 C CB  . GLU F 6 14  ? -0.896  -21.383  7.302   1.00 84.70 14  F 1 
ATOM 4004 C CG  . GLU F 6 14  ? -1.992  -22.061  6.467   1.00 79.57 14  F 1 
ATOM 4005 C CD  . GLU F 6 14  ? -3.399  -21.883  7.082   1.00 75.35 14  F 1 
ATOM 4006 O OE1 . GLU F 6 14  ? -4.172  -22.858  7.083   1.00 66.95 14  F 1 
ATOM 4007 O OE2 . GLU F 6 14  ? -3.718  -20.783  7.587   1.00 67.83 14  F 1 
ATOM 4008 N N   . GLY F 6 15  ? 2.718   -21.265  7.821   1.00 90.78 15  F 1 
ATOM 4009 C CA  . GLY F 6 15  ? 3.755   -20.541  8.557   1.00 92.30 15  F 1 
ATOM 4010 C C   . GLY F 6 15  ? 3.385   -20.287  10.019  1.00 94.49 15  F 1 
ATOM 4011 O O   . GLY F 6 15  ? 3.633   -19.210  10.545  1.00 92.71 15  F 1 
ATOM 4012 N N   . LEU F 6 16  ? 2.769   -21.259  10.689  1.00 94.99 16  F 1 
ATOM 4013 C CA  . LEU F 6 16  ? 2.436   -21.140  12.103  1.00 95.97 16  F 1 
ATOM 4014 C C   . LEU F 6 16  ? 3.714   -21.020  12.958  1.00 96.06 16  F 1 
ATOM 4015 O O   . LEU F 6 16  ? 4.414   -22.006  13.177  1.00 94.66 16  F 1 
ATOM 4016 C CB  . LEU F 6 16  ? 1.568   -22.333  12.529  1.00 95.28 16  F 1 
ATOM 4017 C CG  . LEU F 6 16  ? 1.114   -22.289  14.007  1.00 94.56 16  F 1 
ATOM 4018 C CD1 . LEU F 6 16  ? 0.181   -21.113  14.282  1.00 91.80 16  F 1 
ATOM 4019 C CD2 . LEU F 6 16  ? 0.368   -23.576  14.359  1.00 91.65 16  F 1 
ATOM 4020 N N   . LEU F 6 17  ? 3.967   -19.817  13.468  1.00 96.54 17  F 1 
ATOM 4021 C CA  . LEU F 6 17  ? 5.114   -19.521  14.333  1.00 96.15 17  F 1 
ATOM 4022 C C   . LEU F 6 17  ? 4.842   -19.893  15.789  1.00 96.27 17  F 1 
ATOM 4023 O O   . LEU F 6 17  ? 5.726   -20.388  16.493  1.00 94.40 17  F 1 
ATOM 4024 C CB  . LEU F 6 17  ? 5.443   -18.020  14.239  1.00 95.26 17  F 1 
ATOM 4025 C CG  . LEU F 6 17  ? 5.993   -17.563  12.875  1.00 92.62 17  F 1 
ATOM 4026 C CD1 . LEU F 6 17  ? 6.259   -16.060  12.926  1.00 86.73 17  F 1 
ATOM 4027 C CD2 . LEU F 6 17  ? 7.318   -18.244  12.533  1.00 85.98 17  F 1 
ATOM 4028 N N   . ARG F 6 18  ? 3.609   -19.650  16.242  1.00 96.87 18  F 1 
ATOM 4029 C CA  . ARG F 6 18  ? 3.246   -19.914  17.631  1.00 96.98 18  F 1 
ATOM 4030 C C   . ARG F 6 18  ? 1.771   -20.235  17.782  1.00 97.26 18  F 1 
ATOM 4031 O O   . ARG F 6 18  ? 0.899   -19.563  17.243  1.00 96.39 18  F 1 
ATOM 4032 C CB  . ARG F 6 18  ? 3.664   -18.702  18.489  1.00 95.80 18  F 1 
ATOM 4033 C CG  . ARG F 6 18  ? 3.601   -19.026  19.982  1.00 90.19 18  F 1 
ATOM 4034 C CD  . ARG F 6 18  ? 4.163   -17.877  20.812  1.00 88.27 18  F 1 
ATOM 4035 N NE  . ARG F 6 18  ? 4.170   -18.227  22.245  1.00 84.74 18  F 1 
ATOM 4036 C CZ  . ARG F 6 18  ? 5.147   -18.829  22.911  1.00 82.64 18  F 1 
ATOM 4037 N NH1 . ARG F 6 18  ? 6.287   -19.131  22.368  1.00 72.63 18  F 1 
ATOM 4038 N NH2 . ARG F 6 18  ? 4.984   -19.131  24.166  1.00 76.85 18  F 1 
ATOM 4039 N N   . GLN F 6 19  ? 1.499   -21.235  18.622  1.00 96.90 19  F 1 
ATOM 4040 C CA  . GLN F 6 19  ? 0.178   -21.554  19.142  1.00 96.77 19  F 1 
ATOM 4041 C C   . GLN F 6 19  ? 0.211   -21.354  20.655  1.00 97.12 19  F 1 
ATOM 4042 O O   . GLN F 6 19  ? 1.070   -21.918  21.328  1.00 95.63 19  F 1 
ATOM 4043 C CB  . GLN F 6 19  ? -0.159  -22.990  18.735  1.00 93.96 19  F 1 
ATOM 4044 C CG  . GLN F 6 19  ? -1.534  -23.444  19.247  1.00 85.41 19  F 1 
ATOM 4045 C CD  . GLN F 6 19  ? -1.874  -24.876  18.828  1.00 86.05 19  F 1 
ATOM 4046 O OE1 . GLN F 6 19  ? -1.181  -25.532  18.068  1.00 78.42 19  F 1 
ATOM 4047 N NE2 . GLN F 6 19  ? -2.957  -25.422  19.322  1.00 75.64 19  F 1 
ATOM 4048 N N   . GLN F 6 20  ? -0.724  -20.549  21.169  1.00 97.47 20  F 1 
ATOM 4049 C CA  . GLN F 6 20  ? -0.843  -20.285  22.594  1.00 97.77 20  F 1 
ATOM 4050 C C   . GLN F 6 20  ? -2.234  -20.689  23.095  1.00 97.95 20  F 1 
ATOM 4051 O O   . GLN F 6 20  ? -3.183  -19.924  22.931  1.00 97.25 20  F 1 
ATOM 4052 C CB  . GLN F 6 20  ? -0.517  -18.804  22.864  1.00 97.24 20  F 1 
ATOM 4053 C CG  . GLN F 6 20  ? -0.403  -18.511  24.366  1.00 93.56 20  F 1 
ATOM 4054 C CD  . GLN F 6 20  ? 0.748   -19.285  25.020  1.00 95.29 20  F 1 
ATOM 4055 O OE1 . GLN F 6 20  ? 1.840   -19.387  24.485  1.00 86.24 20  F 1 
ATOM 4056 N NE2 . GLN F 6 20  ? 0.528   -19.863  26.179  1.00 84.71 20  F 1 
ATOM 4057 N N   . PRO F 6 21  ? -2.379  -21.902  23.687  1.00 97.40 21  F 1 
ATOM 4058 C CA  . PRO F 6 21  ? -3.632  -22.333  24.289  1.00 97.12 21  F 1 
ATOM 4059 C C   . PRO F 6 21  ? -3.933  -21.526  25.562  1.00 97.47 21  F 1 
ATOM 4060 O O   . PRO F 6 21  ? -3.111  -20.730  26.013  1.00 95.96 21  F 1 
ATOM 4061 C CB  . PRO F 6 21  ? -3.435  -23.826  24.583  1.00 95.86 21  F 1 
ATOM 4062 C CG  . PRO F 6 21  ? -1.939  -23.916  24.875  1.00 93.44 21  F 1 
ATOM 4063 C CD  . PRO F 6 21  ? -1.345  -22.893  23.906  1.00 96.64 21  F 1 
ATOM 4064 N N   . ASP F 6 22  ? -5.126  -21.731  26.118  1.00 97.50 22  F 1 
ATOM 4065 C CA  . ASP F 6 22  ? -5.594  -21.093  27.350  1.00 97.80 22  F 1 
ATOM 4066 C C   . ASP F 6 22  ? -5.408  -19.572  27.339  1.00 97.90 22  F 1 
ATOM 4067 O O   . ASP F 6 22  ? -4.897  -18.962  28.284  1.00 96.41 22  F 1 
ATOM 4068 C CB  . ASP F 6 22  ? -4.974  -21.774  28.578  1.00 97.14 22  F 1 
ATOM 4069 C CG  . ASP F 6 22  ? -5.279  -23.268  28.659  1.00 93.70 22  F 1 
ATOM 4070 O OD1 . ASP F 6 22  ? -6.392  -23.666  28.257  1.00 86.08 22  F 1 
ATOM 4071 O OD2 . ASP F 6 22  ? -4.386  -24.001  29.139  1.00 85.15 22  F 1 
ATOM 4072 N N   . THR F 6 23  ? -5.799  -18.947  26.216  1.00 97.80 23  F 1 
ATOM 4073 C CA  . THR F 6 23  ? -5.708  -17.510  26.004  1.00 98.01 23  F 1 
ATOM 4074 C C   . THR F 6 23  ? -7.108  -16.909  25.907  1.00 97.98 23  F 1 
ATOM 4075 O O   . THR F 6 23  ? -7.853  -17.203  24.976  1.00 97.05 23  F 1 
ATOM 4076 C CB  . THR F 6 23  ? -4.877  -17.186  24.756  1.00 97.71 23  F 1 
ATOM 4077 O OG1 . THR F 6 23  ? -3.577  -17.722  24.915  1.00 94.98 23  F 1 
ATOM 4078 C CG2 . THR F 6 23  ? -4.704  -15.692  24.545  1.00 94.57 23  F 1 
ATOM 4079 N N   . GLU F 6 24  ? -7.456  -16.051  26.847  1.00 97.68 24  F 1 
ATOM 4080 C CA  . GLU F 6 24  ? -8.682  -15.261  26.785  1.00 97.63 24  F 1 
ATOM 4081 C C   . GLU F 6 24  ? -8.538  -14.164  25.726  1.00 97.80 24  F 1 
ATOM 4082 O O   . GLU F 6 24  ? -7.523  -13.472  25.673  1.00 97.12 24  F 1 
ATOM 4083 C CB  . GLU F 6 24  ? -9.014  -14.690  28.172  1.00 96.83 24  F 1 
ATOM 4084 C CG  . GLU F 6 24  ? -10.360 -13.962  28.198  1.00 87.66 24  F 1 
ATOM 4085 C CD  . GLU F 6 24  ? -10.728 -13.393  29.585  1.00 82.90 24  F 1 
ATOM 4086 O OE1 . GLU F 6 24  ? -11.845 -12.833  29.697  1.00 75.03 24  F 1 
ATOM 4087 O OE2 . GLU F 6 24  ? -9.920  -13.527  30.530  1.00 76.10 24  F 1 
ATOM 4088 N N   . ALA F 6 25  ? -9.578  -13.984  24.892  1.00 97.67 25  F 1 
ATOM 4089 C CA  . ALA F 6 25  ? -9.671  -12.858  23.980  1.00 97.62 25  F 1 
ATOM 4090 C C   . ALA F 6 25  ? -10.681 -11.836  24.512  1.00 97.64 25  F 1 
ATOM 4091 O O   . ALA F 6 25  ? -11.784 -12.184  24.926  1.00 96.66 25  F 1 
ATOM 4092 C CB  . ALA F 6 25  ? -10.023 -13.344  22.572  1.00 97.15 25  F 1 
ATOM 4093 N N   . VAL F 6 26  ? -10.313 -10.560  24.462  1.00 97.20 26  F 1 
ATOM 4094 C CA  . VAL F 6 26  ? -11.157 -9.437   24.882  1.00 97.20 26  F 1 
ATOM 4095 C C   . VAL F 6 26  ? -11.233 -8.426   23.740  1.00 97.20 26  F 1 
ATOM 4096 O O   . VAL F 6 26  ? -10.216 -7.884   23.326  1.00 96.73 26  F 1 
ATOM 4097 C CB  . VAL F 6 26  ? -10.629 -8.793   26.172  1.00 96.81 26  F 1 
ATOM 4098 C CG1 . VAL F 6 26  ? -11.576 -7.702   26.673  1.00 94.97 26  F 1 
ATOM 4099 C CG2 . VAL F 6 26  ? -10.450 -9.818   27.295  1.00 95.12 26  F 1 
ATOM 4100 N N   . LEU F 6 27  ? -12.456 -8.151   23.239  1.00 96.58 27  F 1 
ATOM 4101 C CA  . LEU F 6 27  ? -12.741 -7.185   22.186  1.00 96.37 27  F 1 
ATOM 4102 C C   . LEU F 6 27  ? -13.341 -5.919   22.796  1.00 95.92 27  F 1 
ATOM 4103 O O   . LEU F 6 27  ? -14.439 -5.961   23.354  1.00 94.03 27  F 1 
ATOM 4104 C CB  . LEU F 6 27  ? -13.695 -7.832   21.173  1.00 95.49 27  F 1 
ATOM 4105 C CG  . LEU F 6 27  ? -14.238 -6.853   20.107  1.00 94.06 27  F 1 
ATOM 4106 C CD1 . LEU F 6 27  ? -13.120 -6.302   19.224  1.00 89.49 27  F 1 
ATOM 4107 C CD2 . LEU F 6 27  ? -15.246 -7.554   19.211  1.00 88.72 27  F 1 
ATOM 4108 N N   . ASN F 6 28  ? -12.668 -4.781   22.682  1.00 95.36 28  F 1 
ATOM 4109 C CA  . ASN F 6 28  ? -13.137 -3.488   23.199  1.00 94.95 28  F 1 
ATOM 4110 C C   . ASN F 6 28  ? -13.624 -3.538   24.665  1.00 94.43 28  F 1 
ATOM 4111 O O   . ASN F 6 28  ? -14.586 -2.867   25.043  1.00 91.35 28  F 1 
ATOM 4112 C CB  . ASN F 6 28  ? -14.173 -2.893   22.224  1.00 94.13 28  F 1 
ATOM 4113 C CG  . ASN F 6 28  ? -13.587 -2.490   20.879  1.00 93.65 28  F 1 
ATOM 4114 O OD1 . ASN F 6 28  ? -12.423 -2.141   20.767  1.00 87.56 28  F 1 
ATOM 4115 N ND2 . ASN F 6 28  ? -14.393 -2.494   19.833  1.00 86.75 28  F 1 
ATOM 4116 N N   . GLY F 6 29  ? -12.975 -4.356   25.486  1.00 93.93 29  F 1 
ATOM 4117 C CA  . GLY F 6 29  ? -13.351 -4.571   26.884  1.00 93.62 29  F 1 
ATOM 4118 C C   . GLY F 6 29  ? -14.381 -5.683   27.123  1.00 94.17 29  F 1 
ATOM 4119 O O   . GLY F 6 29  ? -14.617 -6.040   28.276  1.00 91.78 29  F 1 
ATOM 4120 N N   . LYS F 6 30  ? -14.983 -6.268   26.082  1.00 94.78 30  F 1 
ATOM 4121 C CA  . LYS F 6 30  ? -15.904 -7.413   26.176  1.00 94.60 30  F 1 
ATOM 4122 C C   . LYS F 6 30  ? -15.144 -8.724   26.016  1.00 95.51 30  F 1 
ATOM 4123 O O   . LYS F 6 30  ? -14.533 -8.959   24.982  1.00 94.62 30  F 1 
ATOM 4124 C CB  . LYS F 6 30  ? -17.014 -7.255   25.130  1.00 92.64 30  F 1 
ATOM 4125 C CG  . LYS F 6 30  ? -18.097 -8.341   25.228  1.00 79.75 30  F 1 
ATOM 4126 C CD  . LYS F 6 30  ? -19.145 -8.131   24.126  1.00 74.19 30  F 1 
ATOM 4127 C CE  . LYS F 6 30  ? -20.210 -9.227   24.134  1.00 62.63 30  F 1 
ATOM 4128 N NZ  . LYS F 6 30  ? -21.167 -9.061   23.005  1.00 54.87 30  F 1 
ATOM 4129 N N   . GLY F 6 31  ? -15.220 -9.595   27.019  1.00 95.28 31  F 1 
ATOM 4130 C CA  . GLY F 6 31  ? -14.647 -10.941  26.944  1.00 95.54 31  F 1 
ATOM 4131 C C   . GLY F 6 31  ? -15.366 -11.803  25.908  1.00 95.69 31  F 1 
ATOM 4132 O O   . GLY F 6 31  ? -16.599 -11.842  25.868  1.00 93.95 31  F 1 
ATOM 4133 N N   . LEU F 6 32  ? -14.606 -12.512  25.081  1.00 96.17 32  F 1 
ATOM 4134 C CA  . LEU F 6 32  ? -15.082 -13.480  24.087  1.00 95.88 32  F 1 
ATOM 4135 C C   . LEU F 6 32  ? -14.971 -14.925  24.589  1.00 95.69 32  F 1 
ATOM 4136 O O   . LEU F 6 32  ? -15.470 -15.844  23.943  1.00 92.29 32  F 1 
ATOM 4137 C CB  . LEU F 6 32  ? -14.288 -13.290  22.778  1.00 95.28 32  F 1 
ATOM 4138 C CG  . LEU F 6 32  ? -14.357 -11.882  22.171  1.00 94.94 32  F 1 
ATOM 4139 C CD1 . LEU F 6 32  ? -13.485 -11.848  20.905  1.00 92.42 32  F 1 
ATOM 4140 C CD2 . LEU F 6 32  ? -15.791 -11.481  21.802  1.00 91.59 32  F 1 
ATOM 4141 N N   . GLY F 6 33  ? -14.337 -15.120  25.716  1.00 95.84 33  F 1 
ATOM 4142 C CA  . GLY F 6 33  ? -14.054 -16.409  26.316  1.00 96.16 33  F 1 
ATOM 4143 C C   . GLY F 6 33  ? -12.593 -16.827  26.157  1.00 97.08 33  F 1 
ATOM 4144 O O   . GLY F 6 33  ? -11.759 -16.085  25.636  1.00 95.91 33  F 1 
ATOM 4145 N N   . THR F 6 34  ? -12.297 -18.036  26.635  1.00 97.05 34  F 1 
ATOM 4146 C CA  . THR F 6 34  ? -10.957 -18.621  26.557  1.00 97.49 34  F 1 
ATOM 4147 C C   . THR F 6 34  ? -10.861 -19.540  25.350  1.00 97.51 34  F 1 
ATOM 4148 O O   . THR F 6 34  ? -11.762 -20.335  25.087  1.00 95.49 34  F 1 
ATOM 4149 C CB  . THR F 6 34  ? -10.617 -19.376  27.841  1.00 96.26 34  F 1 
ATOM 4150 O OG1 . THR F 6 34  ? -10.769 -18.518  28.951  1.00 87.86 34  F 1 
ATOM 4151 C CG2 . THR F 6 34  ? -9.171  -19.874  27.872  1.00 86.83 34  F 1 
ATOM 4152 N N   . GLY F 6 35  ? -9.757  -19.445  24.628  1.00 97.56 35  F 1 
ATOM 4153 C CA  . GLY F 6 35  ? -9.481  -20.244  23.455  1.00 97.61 35  F 1 
ATOM 4154 C C   . GLY F 6 35  ? -7.994  -20.374  23.187  1.00 98.00 35  F 1 
ATOM 4155 O O   . GLY F 6 35  ? -7.156  -20.300  24.087  1.00 97.00 35  F 1 
ATOM 4156 N N   . THR F 6 36  ? -7.653  -20.568  21.918  1.00 97.85 36  F 1 
ATOM 4157 C CA  . THR F 6 36  ? -6.269  -20.684  21.464  1.00 97.96 36  F 1 
ATOM 4158 C C   . THR F 6 36  ? -5.942  -19.549  20.493  1.00 98.02 36  F 1 
ATOM 4159 O O   . THR F 6 36  ? -6.658  -19.346  19.517  1.00 97.30 36  F 1 
ATOM 4160 C CB  . THR F 6 36  ? -6.012  -22.050  20.829  1.00 97.33 36  F 1 
ATOM 4161 O OG1 . THR F 6 36  ? -6.301  -23.077  21.757  1.00 92.95 36  F 1 
ATOM 4162 C CG2 . THR F 6 36  ? -4.552  -22.234  20.431  1.00 92.72 36  F 1 
ATOM 4163 N N   . LEU F 6 37  ? -4.848  -18.840  20.746  1.00 98.04 37  F 1 
ATOM 4164 C CA  . LEU F 6 37  ? -4.283  -17.862  19.820  1.00 98.15 37  F 1 
ATOM 4165 C C   . LEU F 6 37  ? -3.268  -18.542  18.893  1.00 98.10 37  F 1 
ATOM 4166 O O   . LEU F 6 37  ? -2.375  -19.248  19.363  1.00 97.61 37  F 1 
ATOM 4167 C CB  . LEU F 6 37  ? -3.645  -16.716  20.620  1.00 97.99 37  F 1 
ATOM 4168 C CG  . LEU F 6 37  ? -3.114  -15.563  19.743  1.00 97.48 37  F 1 
ATOM 4169 C CD1 . LEU F 6 37  ? -4.252  -14.773  19.115  1.00 95.96 37  F 1 
ATOM 4170 C CD2 . LEU F 6 37  ? -2.290  -14.604  20.594  1.00 95.86 37  F 1 
ATOM 4171 N N   . TYR F 6 38  ? -3.391  -18.294  17.592  1.00 97.88 38  F 1 
ATOM 4172 C CA  . TYR F 6 38  ? -2.496  -18.776  16.556  1.00 97.51 38  F 1 
ATOM 4173 C C   . TYR F 6 38  ? -1.811  -17.580  15.889  1.00 97.58 38  F 1 
ATOM 4174 O O   . TYR F 6 38  ? -2.481  -16.731  15.309  1.00 96.90 38  F 1 
ATOM 4175 C CB  . TYR F 6 38  ? -3.283  -19.599  15.534  1.00 97.26 38  F 1 
ATOM 4176 C CG  . TYR F 6 38  ? -4.015  -20.795  16.103  1.00 97.29 38  F 1 
ATOM 4177 C CD1 . TYR F 6 38  ? -3.403  -22.068  16.127  1.00 96.01 38  F 1 
ATOM 4178 C CD2 . TYR F 6 38  ? -5.321  -20.657  16.622  1.00 96.25 38  F 1 
ATOM 4179 C CE1 . TYR F 6 38  ? -4.074  -23.179  16.652  1.00 95.61 38  F 1 
ATOM 4180 C CE2 . TYR F 6 38  ? -6.005  -21.765  17.153  1.00 95.54 38  F 1 
ATOM 4181 C CZ  . TYR F 6 38  ? -5.368  -23.020  17.167  1.00 96.09 38  F 1 
ATOM 4182 O OH  . TYR F 6 38  ? -6.033  -24.106  17.697  1.00 94.80 38  F 1 
ATOM 4183 N N   . ILE F 6 39  ? -0.492  -17.521  15.955  1.00 97.73 39  F 1 
ATOM 4184 C CA  . ILE F 6 39  ? 0.335   -16.510  15.301  1.00 97.94 39  F 1 
ATOM 4185 C C   . ILE F 6 39  ? 1.013   -17.190  14.110  1.00 97.79 39  F 1 
ATOM 4186 O O   . ILE F 6 39  ? 1.990   -17.921  14.284  1.00 97.06 39  F 1 
ATOM 4187 C CB  . ILE F 6 39  ? 1.351   -15.885  16.287  1.00 98.14 39  F 1 
ATOM 4188 C CG1 . ILE F 6 39  ? 0.641   -15.352  17.561  1.00 97.60 39  F 1 
ATOM 4189 C CG2 . ILE F 6 39  ? 2.116   -14.769  15.572  1.00 97.76 39  F 1 
ATOM 4190 C CD1 . ILE F 6 39  ? 1.590   -14.805  18.636  1.00 96.25 39  F 1 
ATOM 4191 N N   . ALA F 6 40  ? 0.446   -17.000  12.914  1.00 97.02 40  F 1 
ATOM 4192 C CA  . ALA F 6 40  ? 0.957   -17.530  11.659  1.00 96.79 40  F 1 
ATOM 4193 C C   . ALA F 6 40  ? 1.481   -16.391  10.768  1.00 96.88 40  F 1 
ATOM 4194 O O   . ALA F 6 40  ? 1.054   -15.253  10.917  1.00 95.88 40  F 1 
ATOM 4195 C CB  . ALA F 6 40  ? -0.153  -18.336  10.972  1.00 95.78 40  F 1 
ATOM 4196 N N   . GLU F 6 41  ? 2.356   -16.698  9.824   1.00 96.09 41  F 1 
ATOM 4197 C CA  . GLU F 6 41  ? 2.928   -15.708  8.892   1.00 95.51 41  F 1 
ATOM 4198 C C   . GLU F 6 41  ? 1.839   -14.963  8.097   1.00 95.06 41  F 1 
ATOM 4199 O O   . GLU F 6 41  ? 1.971   -13.775  7.854   1.00 93.39 41  F 1 
ATOM 4200 C CB  . GLU F 6 41  ? 3.900   -16.402  7.913   1.00 94.63 41  F 1 
ATOM 4201 C CG  . GLU F 6 41  ? 5.171   -16.942  8.597   1.00 91.98 41  F 1 
ATOM 4202 C CD  . GLU F 6 41  ? 6.158   -17.643  7.633   1.00 90.75 41  F 1 
ATOM 4203 O OE1 . GLU F 6 41  ? 7.230   -18.088  8.113   1.00 84.23 41  F 1 
ATOM 4204 O OE2 . GLU F 6 41  ? 5.870   -17.790  6.419   1.00 85.48 41  F 1 
ATOM 4205 N N   . SER F 6 42  ? 0.743   -15.643  7.738   1.00 93.06 42  F 1 
ATOM 4206 C CA  . SER F 6 42  ? -0.347  -15.076  6.943   1.00 91.50 42  F 1 
ATOM 4207 C C   . SER F 6 42  ? -1.322  -14.205  7.746   1.00 92.14 42  F 1 
ATOM 4208 O O   . SER F 6 42  ? -1.838  -13.211  7.238   1.00 90.56 42  F 1 
ATOM 4209 C CB  . SER F 6 42  ? -1.119  -16.214  6.258   1.00 88.84 42  F 1 
ATOM 4210 O OG  . SER F 6 42  ? -1.640  -17.125  7.218   1.00 80.25 42  F 1 
ATOM 4211 N N   . ARG F 6 43  ? -1.624  -14.580  8.995   1.00 93.72 43  F 1 
ATOM 4212 C CA  . ARG F 6 43  ? -2.667  -13.947  9.808   1.00 94.19 43  F 1 
ATOM 4213 C C   . ARG F 6 43  ? -2.530  -14.286  11.294  1.00 95.42 43  F 1 
ATOM 4214 O O   . ARG F 6 43  ? -2.026  -15.343  11.672  1.00 94.87 43  F 1 
ATOM 4215 C CB  . ARG F 6 43  ? -4.062  -14.349  9.286   1.00 91.13 43  F 1 
ATOM 4216 C CG  . ARG F 6 43  ? -4.269  -15.874  9.262   1.00 83.02 43  F 1 
ATOM 4217 C CD  . ARG F 6 43  ? -5.607  -16.261  8.635   1.00 81.85 43  F 1 
ATOM 4218 N NE  . ARG F 6 43  ? -5.714  -17.722  8.512   1.00 72.03 43  F 1 
ATOM 4219 C CZ  . ARG F 6 43  ? -6.807  -18.464  8.554   1.00 65.86 43  F 1 
ATOM 4220 N NH1 . ARG F 6 43  ? -7.984  -17.942  8.707   1.00 59.44 43  F 1 
ATOM 4221 N NH2 . ARG F 6 43  ? -6.705  -19.765  8.432   1.00 55.45 43  F 1 
ATOM 4222 N N   . LEU F 6 44  ? -3.086  -13.409  12.118  1.00 96.48 44  F 1 
ATOM 4223 C CA  . LEU F 6 44  ? -3.324  -13.684  13.532  1.00 97.04 44  F 1 
ATOM 4224 C C   . LEU F 6 44  ? -4.732  -14.264  13.678  1.00 96.92 44  F 1 
ATOM 4225 O O   . LEU F 6 44  ? -5.696  -13.644  13.238  1.00 96.12 44  F 1 
ATOM 4226 C CB  . LEU F 6 44  ? -3.146  -12.379  14.315  1.00 97.14 44  F 1 
ATOM 4227 C CG  . LEU F 6 44  ? -3.224  -12.569  15.847  1.00 96.27 44  F 1 
ATOM 4228 C CD1 . LEU F 6 44  ? -1.956  -13.229  16.373  1.00 93.65 44  F 1 
ATOM 4229 C CD2 . LEU F 6 44  ? -3.370  -11.210  16.530  1.00 93.49 44  F 1 
ATOM 4230 N N   . SER F 6 45  ? -4.884  -15.437  14.296  1.00 97.16 45  F 1 
ATOM 4231 C CA  . SER F 6 45  ? -6.183  -16.082  14.488  1.00 96.91 45  F 1 
ATOM 4232 C C   . SER F 6 45  ? -6.416  -16.449  15.942  1.00 97.36 45  F 1 
ATOM 4233 O O   . SER F 6 45  ? -5.490  -16.846  16.643  1.00 96.84 45  F 1 
ATOM 4234 C CB  . SER F 6 45  ? -6.315  -17.328  13.604  1.00 95.39 45  F 1 
ATOM 4235 O OG  . SER F 6 45  ? -6.080  -17.016  12.246  1.00 88.78 45  F 1 
ATOM 4236 N N   . TRP F 6 46  ? -7.667  -16.341  16.378  1.00 97.59 46  F 1 
ATOM 4237 C CA  . TRP F 6 46  ? -8.083  -16.846  17.679  1.00 97.73 46  F 1 
ATOM 4238 C C   . TRP F 6 46  ? -9.330  -17.704  17.512  1.00 97.66 46  F 1 
ATOM 4239 O O   . TRP F 6 46  ? -10.261 -17.301  16.816  1.00 96.97 46  F 1 
ATOM 4240 C CB  . TRP F 6 46  ? -8.305  -15.687  18.644  1.00 97.83 46  F 1 
ATOM 4241 C CG  . TRP F 6 46  ? -8.758  -16.114  20.010  1.00 97.98 46  F 1 
ATOM 4242 C CD1 . TRP F 6 46  ? -7.950  -16.430  21.047  1.00 97.15 46  F 1 
ATOM 4243 C CD2 . TRP F 6 46  ? -10.121 -16.285  20.492  1.00 97.75 46  F 1 
ATOM 4244 N NE1 . TRP F 6 46  ? -8.721  -16.769  22.156  1.00 97.03 46  F 1 
ATOM 4245 C CE2 . TRP F 6 46  ? -10.060 -16.686  21.849  1.00 97.43 46  F 1 
ATOM 4246 C CE3 . TRP F 6 46  ? -11.398 -16.124  19.905  1.00 97.32 46  F 1 
ATOM 4247 C CZ2 . TRP F 6 46  ? -11.231 -16.901  22.621  1.00 96.85 46  F 1 
ATOM 4248 C CZ3 . TRP F 6 46  ? -12.568 -16.347  20.680  1.00 96.37 46  F 1 
ATOM 4249 C CH2 . TRP F 6 46  ? -12.474 -16.730  22.014  1.00 96.25 46  F 1 
ATOM 4250 N N   . LEU F 6 47  ? -9.332  -18.878  18.119  1.00 97.22 47  F 1 
ATOM 4251 C CA  . LEU F 6 47  ? -10.444 -19.824  18.113  1.00 97.24 47  F 1 
ATOM 4252 C C   . LEU F 6 47  ? -10.826 -20.162  19.550  1.00 97.31 47  F 1 
ATOM 4253 O O   . LEU F 6 47  ? -9.959  -20.486  20.360  1.00 96.22 47  F 1 
ATOM 4254 C CB  . LEU F 6 47  ? -10.055 -21.097  17.341  1.00 96.24 47  F 1 
ATOM 4255 C CG  . LEU F 6 47  ? -10.006 -20.916  15.823  1.00 94.00 47  F 1 
ATOM 4256 C CD1 . LEU F 6 47  ? -9.277  -22.089  15.166  1.00 89.68 47  F 1 
ATOM 4257 C CD2 . LEU F 6 47  ? -11.417 -20.861  15.224  1.00 89.57 47  F 1 
ATOM 4258 N N   . ASP F 6 48  ? -12.130 -20.113  19.836  1.00 95.94 48  F 1 
ATOM 4259 C CA  . ASP F 6 48  ? -12.644 -20.578  21.115  1.00 95.28 48  F 1 
ATOM 4260 C C   . ASP F 6 48  ? -12.669 -22.119  21.197  1.00 93.91 48  F 1 
ATOM 4261 O O   . ASP F 6 48  ? -12.344 -22.834  20.244  1.00 85.57 48  F 1 
ATOM 4262 C CB  . ASP F 6 48  ? -14.002 -19.901  21.421  1.00 92.81 48  F 1 
ATOM 4263 C CG  . ASP F 6 48  ? -15.224 -20.461  20.683  1.00 92.16 48  F 1 
ATOM 4264 O OD1 . ASP F 6 48  ? -15.115 -21.506  20.014  1.00 86.48 48  F 1 
ATOM 4265 O OD2 . ASP F 6 48  ? -16.320 -19.895  20.861  1.00 85.88 48  F 1 
ATOM 4266 N N   . GLY F 6 49  ? -13.066 -22.646  22.319  1.00 91.85 49  F 1 
ATOM 4267 C CA  . GLY F 6 49  ? -13.155 -24.100  22.522  1.00 90.74 49  F 1 
ATOM 4268 C C   . GLY F 6 49  ? -14.217 -24.806  21.668  1.00 91.37 49  F 1 
ATOM 4269 O O   . GLY F 6 49  ? -14.235 -26.034  21.612  1.00 85.48 49  F 1 
ATOM 4270 N N   . SER F 6 50  ? -15.122 -24.052  20.994  1.00 93.72 50  F 1 
ATOM 4271 C CA  . SER F 6 50  ? -16.148 -24.586  20.092  1.00 93.45 50  F 1 
ATOM 4272 C C   . SER F 6 50  ? -15.713 -24.599  18.615  1.00 93.50 50  F 1 
ATOM 4273 O O   . SER F 6 50  ? -16.413 -25.165  17.777  1.00 88.72 50  F 1 
ATOM 4274 C CB  . SER F 6 50  ? -17.462 -23.828  20.282  1.00 91.19 50  F 1 
ATOM 4275 O OG  . SER F 6 50  ? -17.480 -22.566  19.652  1.00 85.67 50  F 1 
ATOM 4276 N N   . GLY F 6 51  ? -14.556 -24.002  18.292  1.00 91.39 51  F 1 
ATOM 4277 C CA  . GLY F 6 51  ? -14.052 -23.846  16.928  1.00 91.44 51  F 1 
ATOM 4278 C C   . GLY F 6 51  ? -14.568 -22.587  16.230  1.00 92.79 51  F 1 
ATOM 4279 O O   . GLY F 6 51  ? -14.361 -22.438  15.023  1.00 89.43 51  F 1 
ATOM 4280 N N   . LEU F 6 52  ? -15.253 -21.707  16.951  1.00 94.06 52  F 1 
ATOM 4281 C CA  . LEU F 6 52  ? -15.589 -20.371  16.488  1.00 94.95 52  F 1 
ATOM 4282 C C   . LEU F 6 52  ? -14.482 -19.393  16.858  1.00 95.75 52  F 1 
ATOM 4283 O O   . LEU F 6 52  ? -13.882 -19.474  17.926  1.00 94.19 52  F 1 
ATOM 4284 C CB  . LEU F 6 52  ? -16.937 -19.915  17.080  1.00 93.42 52  F 1 
ATOM 4285 C CG  . LEU F 6 52  ? -18.148 -20.720  16.599  1.00 90.51 52  F 1 
ATOM 4286 C CD1 . LEU F 6 52  ? -19.392 -20.301  17.389  1.00 85.30 52  F 1 
ATOM 4287 C CD2 . LEU F 6 52  ? -18.444 -20.487  15.119  1.00 84.79 52  F 1 
ATOM 4288 N N   . GLY F 6 53  ? -14.229 -18.430  15.963  1.00 94.81 53  F 1 
ATOM 4289 C CA  . GLY F 6 53  ? -13.201 -17.445  16.195  1.00 95.13 53  F 1 
ATOM 4290 C C   . GLY F 6 53  ? -13.159 -16.347  15.151  1.00 95.34 53  F 1 
ATOM 4291 O O   . GLY F 6 53  ? -14.105 -16.112  14.396  1.00 93.46 53  F 1 
ATOM 4292 N N   . PHE F 6 54  ? -12.041 -15.649  15.115  1.00 95.13 54  F 1 
ATOM 4293 C CA  . PHE F 6 54  ? -11.773 -14.573  14.169  1.00 95.48 54  F 1 
ATOM 4294 C C   . PHE F 6 54  ? -10.318 -14.607  13.719  1.00 95.63 54  F 1 
ATOM 4295 O O   . PHE F 6 54  ? -9.456  -15.209  14.362  1.00 95.00 54  F 1 
ATOM 4296 C CB  . PHE F 6 54  ? -12.156 -13.224  14.788  1.00 95.45 54  F 1 
ATOM 4297 C CG  . PHE F 6 54  ? -11.344 -12.850  16.011  1.00 96.53 54  F 1 
ATOM 4298 C CD1 . PHE F 6 54  ? -11.770 -13.250  17.297  1.00 95.68 54  F 1 
ATOM 4299 C CD2 . PHE F 6 54  ? -10.157 -12.119  15.876  1.00 95.69 54  F 1 
ATOM 4300 C CE1 . PHE F 6 54  ? -11.014 -12.925  18.427  1.00 95.31 54  F 1 
ATOM 4301 C CE2 . PHE F 6 54  ? -9.393  -11.792  17.013  1.00 95.40 54  F 1 
ATOM 4302 C CZ  . PHE F 6 54  ? -9.816  -12.196  18.292  1.00 95.89 54  F 1 
ATOM 4303 N N   . SER F 6 55  ? -10.063 -13.948  12.597  1.00 94.70 55  F 1 
ATOM 4304 C CA  . SER F 6 55  ? -8.727  -13.747  12.061  1.00 94.17 55  F 1 
ATOM 4305 C C   . SER F 6 55  ? -8.494  -12.267  11.794  1.00 94.33 55  F 1 
ATOM 4306 O O   . SER F 6 55  ? -9.407  -11.556  11.379  1.00 92.60 55  F 1 
ATOM 4307 C CB  . SER F 6 55  ? -8.509  -14.554  10.783  1.00 91.73 55  F 1 
ATOM 4308 O OG  . SER F 6 55  ? -8.556  -15.939  11.055  1.00 78.45 55  F 1 
ATOM 4309 N N   . LEU F 6 56  ? -7.263  -11.814  12.026  1.00 94.92 56  F 1 
ATOM 4310 C CA  . LEU F 6 56  ? -6.792  -10.459  11.780  1.00 95.30 56  F 1 
ATOM 4311 C C   . LEU F 6 56  ? -5.648  -10.514  10.766  1.00 95.28 56  F 1 
ATOM 4312 O O   . LEU F 6 56  ? -4.672  -11.232  10.966  1.00 94.47 56  F 1 
ATOM 4313 C CB  . LEU F 6 56  ? -6.332  -9.802   13.092  1.00 95.72 56  F 1 
ATOM 4314 C CG  . LEU F 6 56  ? -7.350  -9.816   14.243  1.00 95.66 56  F 1 
ATOM 4315 C CD1 . LEU F 6 56  ? -6.750  -9.172   15.496  1.00 94.43 56  F 1 
ATOM 4316 C CD2 . LEU F 6 56  ? -8.630  -9.063   13.884  1.00 94.34 56  F 1 
ATOM 4317 N N   . GLU F 6 57  ? -5.762  -9.737   9.696   1.00 94.23 57  F 1 
ATOM 4318 C CA  . GLU F 6 57  ? -4.695  -9.590   8.719   1.00 94.00 57  F 1 
ATOM 4319 C C   . GLU F 6 57  ? -3.642  -8.617   9.258   1.00 95.36 57  F 1 
ATOM 4320 O O   . GLU F 6 57  ? -3.992  -7.534   9.729   1.00 94.95 57  F 1 
ATOM 4321 C CB  . GLU F 6 57  ? -5.263  -9.082   7.382   1.00 92.18 57  F 1 
ATOM 4322 C CG  . GLU F 6 57  ? -6.226  -10.081  6.715   1.00 87.85 57  F 1 
ATOM 4323 C CD  . GLU F 6 57  ? -6.839  -9.550   5.404   1.00 80.27 57  F 1 
ATOM 4324 O OE1 . GLU F 6 57  ? -7.854  -10.139  4.968   1.00 71.35 57  F 1 
ATOM 4325 O OE2 . GLU F 6 57  ? -6.320  -8.576   4.827   1.00 70.81 57  F 1 
ATOM 4326 N N   . TYR F 6 58  ? -2.360  -8.956   9.157   1.00 95.97 58  F 1 
ATOM 4327 C CA  . TYR F 6 58  ? -1.279  -8.097   9.675   1.00 96.60 58  F 1 
ATOM 4328 C C   . TYR F 6 58  ? -1.288  -6.661   9.126   1.00 96.62 58  F 1 
ATOM 4329 O O   . TYR F 6 58  ? -1.074  -5.737   9.912   1.00 96.15 58  F 1 
ATOM 4330 C CB  . TYR F 6 58  ? 0.086   -8.753   9.462   1.00 96.77 58  F 1 
ATOM 4331 C CG  . TYR F 6 58  ? 0.309   -9.961   10.343  1.00 97.42 58  F 1 
ATOM 4332 C CD1 . TYR F 6 58  ? 0.528   -9.793   11.723  1.00 96.84 58  F 1 
ATOM 4333 C CD2 . TYR F 6 58  ? 0.259   -11.252  9.796   1.00 96.70 58  F 1 
ATOM 4334 C CE1 . TYR F 6 58  ? 0.678   -10.896  12.559  1.00 96.78 58  F 1 
ATOM 4335 C CE2 . TYR F 6 58  ? 0.414   -12.370  10.627  1.00 96.67 58  F 1 
ATOM 4336 C CZ  . TYR F 6 58  ? 0.613   -12.196  12.006  1.00 97.35 58  F 1 
ATOM 4337 O OH  . TYR F 6 58  ? 0.721   -13.293  12.825  1.00 96.79 58  F 1 
ATOM 4338 N N   . PRO F 6 59  ? -1.598  -6.409   7.826   1.00 95.00 59  F 1 
ATOM 4339 C CA  . PRO F 6 59  ? -1.721  -5.042   7.308   1.00 94.31 59  F 1 
ATOM 4340 C C   . PRO F 6 59  ? -2.758  -4.178   8.022   1.00 94.73 59  F 1 
ATOM 4341 O O   . PRO F 6 59  ? -2.595  -2.958   8.081   1.00 93.82 59  F 1 
ATOM 4342 C CB  . PRO F 6 59  ? -2.059  -5.208   5.820   1.00 93.13 59  F 1 
ATOM 4343 C CG  . PRO F 6 59  ? -1.408  -6.544   5.465   1.00 91.31 59  F 1 
ATOM 4344 C CD  . PRO F 6 59  ? -1.656  -7.360   6.732   1.00 93.74 59  F 1 
ATOM 4345 N N   . THR F 6 60  ? -3.800  -4.777   8.605   1.00 94.79 60  F 1 
ATOM 4346 C CA  . THR F 6 60  ? -4.835  -4.050   9.349   1.00 94.65 60  F 1 
ATOM 4347 C C   . THR F 6 60  ? -4.442  -3.763   10.798  1.00 95.69 60  F 1 
ATOM 4348 O O   . THR F 6 60  ? -5.049  -2.904   11.435  1.00 95.07 60  F 1 
ATOM 4349 C CB  . THR F 6 60  ? -6.184  -4.790   9.323   1.00 93.35 60  F 1 
ATOM 4350 O OG1 . THR F 6 60  ? -6.170  -5.950   10.119  1.00 86.64 60  F 1 
ATOM 4351 C CG2 . THR F 6 60  ? -6.628  -5.179   7.913   1.00 85.48 60  F 1 
ATOM 4352 N N   . ILE F 6 61  ? -3.416  -4.433   11.320  1.00 97.16 61  F 1 
ATOM 4353 C CA  . ILE F 6 61  ? -2.921  -4.243   12.682  1.00 97.71 61  F 1 
ATOM 4354 C C   . ILE F 6 61  ? -2.010  -3.010   12.706  1.00 97.84 61  F 1 
ATOM 4355 O O   . ILE F 6 61  ? -0.898  -3.029   12.194  1.00 97.44 61  F 1 
ATOM 4356 C CB  . ILE F 6 61  ? -2.218  -5.511   13.204  1.00 97.88 61  F 1 
ATOM 4357 C CG1 . ILE F 6 61  ? -3.203  -6.698   13.246  1.00 97.38 61  F 1 
ATOM 4358 C CG2 . ILE F 6 61  ? -1.618  -5.249   14.601  1.00 97.41 61  F 1 
ATOM 4359 C CD1 . ILE F 6 61  ? -2.580  -8.041   13.644  1.00 96.64 61  F 1 
ATOM 4360 N N   . SER F 6 62  ? -2.481  -1.939   13.346  1.00 98.11 62  F 1 
ATOM 4361 C CA  . SER F 6 62  ? -1.747  -0.683   13.447  1.00 98.08 62  F 1 
ATOM 4362 C C   . SER F 6 62  ? -0.598  -0.747   14.444  1.00 98.30 62  F 1 
ATOM 4363 O O   . SER F 6 62  ? 0.469   -0.170   14.216  1.00 97.74 62  F 1 
ATOM 4364 C CB  . SER F 6 62  ? -2.701  0.454    13.811  1.00 96.79 62  F 1 
ATOM 4365 O OG  . SER F 6 62  ? -3.462  0.163    14.964  1.00 87.49 62  F 1 
ATOM 4366 N N   . LEU F 6 63  ? -0.809  -1.437   15.547  1.00 98.40 63  F 1 
ATOM 4367 C CA  . LEU F 6 63  ? 0.212   -1.684   16.548  1.00 98.55 63  F 1 
ATOM 4368 C C   . LEU F 6 63  ? -0.143  -2.893   17.415  1.00 98.65 63  F 1 
ATOM 4369 O O   . LEU F 6 63  ? -1.309  -3.263   17.557  1.00 98.16 63  F 1 
ATOM 4370 C CB  . LEU F 6 63  ? 0.466   -0.408   17.384  1.00 97.58 63  F 1 
ATOM 4371 C CG  . LEU F 6 63  ? -0.710  0.096    18.255  1.00 96.73 63  F 1 
ATOM 4372 C CD1 . LEU F 6 63  ? -0.782  -0.589   19.615  1.00 93.90 63  F 1 
ATOM 4373 C CD2 . LEU F 6 63  ? -0.547  1.593    18.510  1.00 93.45 63  F 1 
ATOM 4374 N N   . HIS F 6 64  ? 0.871   -3.461   18.061  1.00 98.66 64  F 1 
ATOM 4375 C CA  . HIS F 6 64  ? 0.715   -4.416   19.141  1.00 98.73 64  F 1 
ATOM 4376 C C   . HIS F 6 64  ? 1.690   -4.093   20.265  1.00 98.78 64  F 1 
ATOM 4377 O O   . HIS F 6 64  ? 2.709   -3.439   20.051  1.00 98.37 64  F 1 
ATOM 4378 C CB  . HIS F 6 64  ? 0.874   -5.847   18.611  1.00 98.49 64  F 1 
ATOM 4379 C CG  . HIS F 6 64  ? 2.225   -6.122   18.045  1.00 98.64 64  F 1 
ATOM 4380 N ND1 . HIS F 6 64  ? 2.667   -5.792   16.778  1.00 94.36 64  F 1 
ATOM 4381 C CD2 . HIS F 6 64  ? 3.260   -6.781   18.674  1.00 93.83 64  F 1 
ATOM 4382 C CE1 . HIS F 6 64  ? 3.922   -6.242   16.652  1.00 95.69 64  F 1 
ATOM 4383 N NE2 . HIS F 6 64  ? 4.320   -6.845   17.777  1.00 96.03 64  F 1 
ATOM 4384 N N   . ALA F 6 65  ? 1.362   -4.513   21.484  1.00 98.51 65  F 1 
ATOM 4385 C CA  . ALA F 6 65  ? 2.123   -4.137   22.665  1.00 98.56 65  F 1 
ATOM 4386 C C   . ALA F 6 65  ? 1.990   -5.168   23.789  1.00 98.55 65  F 1 
ATOM 4387 O O   . ALA F 6 65  ? 1.026   -5.925   23.846  1.00 97.91 65  F 1 
ATOM 4388 C CB  . ALA F 6 65  ? 1.638   -2.762   23.130  1.00 98.09 65  F 1 
ATOM 4389 N N   . LEU F 6 66  ? 2.940   -5.147   24.714  1.00 98.39 66  F 1 
ATOM 4390 C CA  . LEU F 6 66  ? 2.839   -5.870   25.977  1.00 98.11 66  F 1 
ATOM 4391 C C   . LEU F 6 66  ? 2.444   -4.915   27.096  1.00 98.13 66  F 1 
ATOM 4392 O O   . LEU F 6 66  ? 3.155   -3.950   27.385  1.00 97.06 66  F 1 
ATOM 4393 C CB  . LEU F 6 66  ? 4.155   -6.589   26.296  1.00 97.08 66  F 1 
ATOM 4394 C CG  . LEU F 6 66  ? 4.499   -7.749   25.348  1.00 92.76 66  F 1 
ATOM 4395 C CD1 . LEU F 6 66  ? 5.809   -8.392   25.793  1.00 90.08 66  F 1 
ATOM 4396 C CD2 . LEU F 6 66  ? 3.409   -8.820   25.329  1.00 91.29 66  F 1 
ATOM 4397 N N   . SER F 6 67  ? 1.329   -5.228   27.759  1.00 97.48 67  F 1 
ATOM 4398 C CA  . SER F 6 67  ? 0.997   -4.651   29.049  1.00 96.81 67  F 1 
ATOM 4399 C C   . SER F 6 67  ? 1.524   -5.567   30.149  1.00 96.41 67  F 1 
ATOM 4400 O O   . SER F 6 67  ? 1.223   -6.755   30.169  1.00 94.41 67  F 1 
ATOM 4401 C CB  . SER F 6 67  ? -0.514  -4.465   29.187  1.00 95.88 67  F 1 
ATOM 4402 O OG  . SER F 6 67  ? -0.793  -3.854   30.436  1.00 90.33 67  F 1 
ATOM 4403 N N   . ARG F 6 68  ? 2.313   -4.998   31.038  1.00 94.78 68  F 1 
ATOM 4404 C CA  . ARG F 6 68  ? 2.840   -5.669   32.248  1.00 92.83 68  F 1 
ATOM 4405 C C   . ARG F 6 68  ? 2.298   -5.026   33.525  1.00 91.96 68  F 1 
ATOM 4406 O O   . ARG F 6 68  ? 2.766   -5.335   34.621  1.00 86.54 68  F 1 
ATOM 4407 C CB  . ARG F 6 68  ? 4.374   -5.662   32.220  1.00 89.71 68  F 1 
ATOM 4408 C CG  . ARG F 6 68  ? 4.995   -6.489   31.079  1.00 86.57 68  F 1 
ATOM 4409 C CD  . ARG F 6 68  ? 4.798   -7.994   31.280  1.00 82.09 68  F 1 
ATOM 4410 N NE  . ARG F 6 68  ? 5.620   -8.754   30.311  1.00 80.44 68  F 1 
ATOM 4411 C CZ  . ARG F 6 68  ? 5.805   -10.067  30.302  1.00 77.92 68  F 1 
ATOM 4412 N NH1 . ARG F 6 68  ? 5.244   -10.865  31.177  1.00 69.17 68  F 1 
ATOM 4413 N NH2 . ARG F 6 68  ? 6.559   -10.608  29.397  1.00 73.52 68  F 1 
ATOM 4414 N N   . ASP F 6 69  ? 1.320   -4.134   33.384  1.00 88.90 69  F 1 
ATOM 4415 C CA  . ASP F 6 69  ? 0.717   -3.472   34.528  1.00 86.48 69  F 1 
ATOM 4416 C C   . ASP F 6 69  ? -0.155  -4.458   35.312  1.00 85.93 69  F 1 
ATOM 4417 O O   . ASP F 6 69  ? -1.235  -4.870   34.895  1.00 80.24 69  F 1 
ATOM 4418 C CB  . ASP F 6 69  ? -0.052  -2.217   34.099  1.00 82.00 69  F 1 
ATOM 4419 C CG  . ASP F 6 69  ? -0.469  -1.366   35.311  1.00 77.86 69  F 1 
ATOM 4420 O OD1 . ASP F 6 69  ? -0.328  -1.841   36.462  1.00 71.56 69  F 1 
ATOM 4421 O OD2 . ASP F 6 69  ? -0.905  -0.218   35.101  1.00 72.64 69  F 1 
ATOM 4422 N N   . ARG F 6 70  ? 0.312   -4.836   36.502  1.00 87.09 70  F 1 
ATOM 4423 C CA  . ARG F 6 70  ? -0.398  -5.744   37.408  1.00 85.55 70  F 1 
ATOM 4424 C C   . ARG F 6 70  ? -1.642  -5.120   38.043  1.00 86.43 70  F 1 
ATOM 4425 O O   . ARG F 6 70  ? -2.406  -5.850   38.671  1.00 79.65 70  F 1 
ATOM 4426 C CB  . ARG F 6 70  ? 0.552   -6.231   38.500  1.00 81.02 70  F 1 
ATOM 4427 C CG  . ARG F 6 70  ? 1.695   -7.063   37.922  1.00 75.92 70  F 1 
ATOM 4428 C CD  . ARG F 6 70  ? 2.555   -7.586   39.067  1.00 72.20 70  F 1 
ATOM 4429 N NE  . ARG F 6 70  ? 3.656   -8.404   38.554  1.00 65.27 70  F 1 
ATOM 4430 C CZ  . ARG F 6 70  ? 4.560   -9.048   39.267  1.00 58.94 70  F 1 
ATOM 4431 N NH1 . ARG F 6 70  ? 4.563   -8.993   40.567  1.00 55.50 70  F 1 
ATOM 4432 N NH2 . ARG F 6 70  ? 5.476   -9.754   38.654  1.00 52.65 70  F 1 
ATOM 4433 N N   . SER F 6 71  ? -1.794  -3.797   37.946  1.00 81.69 71  F 1 
ATOM 4434 C CA  . SER F 6 71  ? -2.988  -3.105   38.431  1.00 81.90 71  F 1 
ATOM 4435 C C   . SER F 6 71  ? -4.152  -3.148   37.437  1.00 84.32 71  F 1 
ATOM 4436 O O   . SER F 6 71  ? -5.287  -2.912   37.830  1.00 78.24 71  F 1 
ATOM 4437 C CB  . SER F 6 71  ? -2.653  -1.665   38.831  1.00 78.85 71  F 1 
ATOM 4438 O OG  . SER F 6 71  ? -2.449  -0.809   37.733  1.00 72.97 71  F 1 
ATOM 4439 N N   . ASP F 6 72  ? -3.884  -3.513   36.175  1.00 84.38 72  F 1 
ATOM 4440 C CA  . ASP F 6 72  ? -4.908  -3.760   35.181  1.00 84.30 72  F 1 
ATOM 4441 C C   . ASP F 6 72  ? -5.785  -4.957   35.596  1.00 85.85 72  F 1 
ATOM 4442 O O   . ASP F 6 72  ? -5.289  -5.998   36.042  1.00 81.64 72  F 1 
ATOM 4443 C CB  . ASP F 6 72  ? -4.272  -3.966   33.798  1.00 80.08 72  F 1 
ATOM 4444 C CG  . ASP F 6 72  ? -5.272  -3.847   32.640  1.00 78.89 72  F 1 
ATOM 4445 O OD1 . ASP F 6 72  ? -6.422  -4.291   32.804  1.00 73.82 72  F 1 
ATOM 4446 O OD2 . ASP F 6 72  ? -4.878  -3.318   31.584  1.00 73.34 72  F 1 
ATOM 4447 N N   . CYS F 6 73  ? -7.098  -4.816   35.446  1.00 85.99 73  F 1 
ATOM 4448 C CA  . CYS F 6 73  ? -8.057  -5.868   35.763  1.00 87.30 73  F 1 
ATOM 4449 C C   . CYS F 6 73  ? -7.845  -7.154   34.946  1.00 89.57 73  F 1 
ATOM 4450 O O   . CYS F 6 73  ? -8.174  -8.232   35.430  1.00 84.88 73  F 1 
ATOM 4451 C CB  . CYS F 6 73  ? -9.479  -5.317   35.563  1.00 82.10 73  F 1 
ATOM 4452 S SG  . CYS F 6 73  ? -9.771  -4.767   33.851  1.00 71.07 73  F 1 
ATOM 4453 N N   . LEU F 6 74  ? -7.269  -7.048   33.726  1.00 88.23 74  F 1 
ATOM 4454 C CA  . LEU F 6 74  ? -6.898  -8.189   32.889  1.00 90.16 74  F 1 
ATOM 4455 C C   . LEU F 6 74  ? -5.530  -8.775   33.274  1.00 92.02 74  F 1 
ATOM 4456 O O   . LEU F 6 74  ? -5.186  -9.881   32.854  1.00 88.29 74  F 1 
ATOM 4457 C CB  . LEU F 6 74  ? -6.932  -7.764   31.411  1.00 87.14 74  F 1 
ATOM 4458 C CG  . LEU F 6 74  ? -8.309  -7.281   30.931  1.00 85.97 74  F 1 
ATOM 4459 C CD1 . LEU F 6 74  ? -8.194  -6.817   29.481  1.00 81.69 74  F 1 
ATOM 4460 C CD2 . LEU F 6 74  ? -9.368  -8.390   30.988  1.00 82.19 74  F 1 
ATOM 4461 N N   . GLY F 6 75  ? -4.762  -8.076   34.073  1.00 90.51 75  F 1 
ATOM 4462 C CA  . GLY F 6 75  ? -3.376  -8.414   34.360  1.00 92.17 75  F 1 
ATOM 4463 C C   . GLY F 6 75  ? -2.470  -8.249   33.137  1.00 94.55 75  F 1 
ATOM 4464 O O   . GLY F 6 75  ? -2.736  -7.468   32.224  1.00 91.98 75  F 1 
ATOM 4465 N N   . GLU F 6 76  ? -1.377  -9.008   33.097  1.00 95.37 76  F 1 
ATOM 4466 C CA  . GLU F 6 76  ? -0.429  -8.971   31.977  1.00 96.22 76  F 1 
ATOM 4467 C C   . GLU F 6 76  ? -1.062  -9.580   30.710  1.00 96.74 76  F 1 
ATOM 4468 O O   . GLU F 6 76  ? -1.575  -10.695  30.749  1.00 95.66 76  F 1 
ATOM 4469 C CB  . GLU F 6 76  ? 0.856   -9.718   32.348  1.00 95.22 76  F 1 
ATOM 4470 C CG  . GLU F 6 76  ? 1.591   -9.123   33.561  1.00 93.36 76  F 1 
ATOM 4471 C CD  . GLU F 6 76  ? 2.865   -9.897   33.916  1.00 92.93 76  F 1 
ATOM 4472 O OE1 . GLU F 6 76  ? 3.148   -10.068  35.120  1.00 85.99 76  F 1 
ATOM 4473 O OE2 . GLU F 6 76  ? 3.587   -10.336  32.999  1.00 86.76 76  F 1 
ATOM 4474 N N   . HIS F 6 77  ? -0.988  -8.866   29.590  1.00 97.49 77  F 1 
ATOM 4475 C CA  . HIS F 6 77  ? -1.607  -9.281   28.339  1.00 97.86 77  F 1 
ATOM 4476 C C   . HIS F 6 77  ? -0.890  -8.724   27.103  1.00 97.95 77  F 1 
ATOM 4477 O O   . HIS F 6 77  ? -0.118  -7.768   27.183  1.00 97.35 77  F 1 
ATOM 4478 C CB  . HIS F 6 77  ? -3.097  -8.891   28.345  1.00 97.09 77  F 1 
ATOM 4479 C CG  . HIS F 6 77  ? -3.354  -7.420   28.451  1.00 97.37 77  F 1 
ATOM 4480 N ND1 . HIS F 6 77  ? -3.538  -6.690   29.614  1.00 90.62 77  F 1 
ATOM 4481 C CD2 . HIS F 6 77  ? -3.510  -6.526   27.410  1.00 89.15 77  F 1 
ATOM 4482 C CE1 . HIS F 6 77  ? -3.791  -5.416   29.283  1.00 90.93 77  F 1 
ATOM 4483 N NE2 . HIS F 6 77  ? -3.776  -5.283   27.965  1.00 92.42 77  F 1 
ATOM 4484 N N   . LEU F 6 78  ? -1.183  -9.324   25.938  1.00 98.12 78  F 1 
ATOM 4485 C CA  . LEU F 6 78  ? -0.829  -8.808   24.620  1.00 98.25 78  F 1 
ATOM 4486 C C   . LEU F 6 78  ? -1.963  -7.905   24.128  1.00 98.34 78  F 1 
ATOM 4487 O O   . LEU F 6 78  ? -3.098  -8.347   24.004  1.00 97.95 78  F 1 
ATOM 4488 C CB  . LEU F 6 78  ? -0.577  -10.000  23.685  1.00 98.19 78  F 1 
ATOM 4489 C CG  . LEU F 6 78  ? -0.239  -9.615   22.228  1.00 97.48 78  F 1 
ATOM 4490 C CD1 . LEU F 6 78  ? 1.127   -8.946   22.119  1.00 95.60 78  F 1 
ATOM 4491 C CD2 . LEU F 6 78  ? -0.217  -10.876  21.375  1.00 95.21 78  F 1 
ATOM 4492 N N   . TYR F 6 79  ? -1.652  -6.646   23.834  1.00 98.26 79  F 1 
ATOM 4493 C CA  . TYR F 6 79  ? -2.577  -5.669   23.271  1.00 98.28 79  F 1 
ATOM 4494 C C   . TYR F 6 79  ? -2.382  -5.569   21.756  1.00 98.45 79  F 1 
ATOM 4495 O O   . TYR F 6 79  ? -1.243  -5.514   21.287  1.00 98.15 79  F 1 
ATOM 4496 C CB  . TYR F 6 79  ? -2.345  -4.323   23.962  1.00 98.04 79  F 1 
ATOM 4497 C CG  . TYR F 6 79  ? -3.174  -3.189   23.401  1.00 98.19 79  F 1 
ATOM 4498 C CD1 . TYR F 6 79  ? -2.687  -2.411   22.326  1.00 97.18 79  F 1 
ATOM 4499 C CD2 . TYR F 6 79  ? -4.436  -2.915   23.946  1.00 97.47 79  F 1 
ATOM 4500 C CE1 . TYR F 6 79  ? -3.449  -1.350   21.811  1.00 97.14 79  F 1 
ATOM 4501 C CE2 . TYR F 6 79  ? -5.206  -1.853   23.438  1.00 97.01 79  F 1 
ATOM 4502 C CZ  . TYR F 6 79  ? -4.712  -1.076   22.375  1.00 97.48 79  F 1 
ATOM 4503 O OH  . TYR F 6 79  ? -5.453  -0.027   21.893  1.00 96.56 79  F 1 
ATOM 4504 N N   . VAL F 6 80  ? -3.478  -5.510   20.992  1.00 98.45 80  F 1 
ATOM 4505 C CA  . VAL F 6 80  ? -3.474  -5.382   19.529  1.00 98.53 80  F 1 
ATOM 4506 C C   . VAL F 6 80  ? -4.502  -4.328   19.118  1.00 98.43 80  F 1 
ATOM 4507 O O   . VAL F 6 80  ? -5.667  -4.427   19.479  1.00 97.93 80  F 1 
ATOM 4508 C CB  . VAL F 6 80  ? -3.776  -6.737   18.860  1.00 98.35 80  F 1 
ATOM 4509 C CG1 . VAL F 6 80  ? -3.768  -6.636   17.336  1.00 97.41 80  F 1 
ATOM 4510 C CG2 . VAL F 6 80  ? -2.756  -7.813   19.259  1.00 97.42 80  F 1 
ATOM 4511 N N   . MET F 6 81  ? -4.076  -3.320   18.353  1.00 98.41 81  F 1 
ATOM 4512 C CA  . MET F 6 81  ? -4.953  -2.306   17.781  1.00 98.47 81  F 1 
ATOM 4513 C C   . MET F 6 81  ? -5.123  -2.548   16.279  1.00 98.34 81  F 1 
ATOM 4514 O O   . MET F 6 81  ? -4.135  -2.718   15.566  1.00 97.73 81  F 1 
ATOM 4515 C CB  . MET F 6 81  ? -4.398  -0.908   18.067  1.00 98.11 81  F 1 
ATOM 4516 C CG  . MET F 6 81  ? -5.289  0.214    17.525  1.00 97.31 81  F 1 
ATOM 4517 S SD  . MET F 6 81  ? -4.588  1.884    17.745  1.00 96.09 81  F 1 
ATOM 4518 C CE  . MET F 6 81  ? -4.574  2.002    19.543  1.00 90.55 81  F 1 
ATOM 4519 N N   . VAL F 6 82  ? -6.374  -2.544   15.797  1.00 97.71 82  F 1 
ATOM 4520 C CA  . VAL F 6 82  ? -6.739  -2.812   14.404  1.00 97.36 82  F 1 
ATOM 4521 C C   . VAL F 6 82  ? -7.490  -1.623   13.816  1.00 96.85 82  F 1 
ATOM 4522 O O   . VAL F 6 82  ? -8.407  -1.101   14.449  1.00 95.29 82  F 1 
ATOM 4523 C CB  . VAL F 6 82  ? -7.578  -4.104   14.300  1.00 96.42 82  F 1 
ATOM 4524 C CG1 . VAL F 6 82  ? -7.843  -4.486   12.846  1.00 92.58 82  F 1 
ATOM 4525 C CG2 . VAL F 6 82  ? -6.870  -5.292   14.962  1.00 92.86 82  F 1 
ATOM 4526 N N   . ASN F 6 83  ? -7.144  -1.221   12.591  1.00 94.40 83  F 1 
ATOM 4527 C CA  . ASN F 6 83  ? -7.790  -0.152   11.826  1.00 92.48 83  F 1 
ATOM 4528 C C   . ASN F 6 83  ? -9.051  -0.653   11.098  1.00 90.63 83  F 1 
ATOM 4529 O O   . ASN F 6 83  ? -9.162  -0.577   9.878   1.00 86.23 83  F 1 
ATOM 4530 C CB  . ASN F 6 83  ? -6.790  0.448    10.833  1.00 90.40 83  F 1 
ATOM 4531 C CG  . ASN F 6 83  ? -5.633  1.186    11.475  1.00 89.05 83  F 1 
ATOM 4532 O OD1 . ASN F 6 83  ? -5.647  1.606    12.611  1.00 80.60 83  F 1 
ATOM 4533 N ND2 . ASN F 6 83  ? -4.574  1.355    10.716  1.00 80.70 83  F 1 
ATOM 4534 N N   . ALA F 6 84  ? -9.980  -1.231   11.836  1.00 89.99 84  F 1 
ATOM 4535 C CA  . ALA F 6 84  ? -11.247 -1.693   11.294  1.00 88.35 84  F 1 
ATOM 4536 C C   . ALA F 6 84  ? -12.309 -1.729   12.400  1.00 88.93 84  F 1 
ATOM 4537 O O   . ALA F 6 84  ? -11.995 -1.910   13.577  1.00 85.28 84  F 1 
ATOM 4538 C CB  . ALA F 6 84  ? -11.056 -3.080   10.665  1.00 84.51 84  F 1 
ATOM 4539 N N   . LYS F 6 85  ? -13.594 -1.614   12.008  1.00 85.59 85  F 1 
ATOM 4540 C CA  . LYS F 6 85  ? -14.705 -1.898   12.902  1.00 84.76 85  F 1 
ATOM 4541 C C   . LYS F 6 85  ? -15.003 -3.393   12.873  1.00 85.21 85  F 1 
ATOM 4542 O O   . LYS F 6 85  ? -15.245 -3.958   11.816  1.00 80.43 85  F 1 
ATOM 4543 C CB  . LYS F 6 85  ? -15.951 -1.082   12.534  1.00 78.70 85  F 1 
ATOM 4544 C CG  . LYS F 6 85  ? -15.858 0.381    12.988  1.00 69.46 85  F 1 
ATOM 4545 C CD  . LYS F 6 85  ? -17.174 1.100    12.670  1.00 62.76 85  F 1 
ATOM 4546 C CE  . LYS F 6 85  ? -17.182 2.543    13.141  1.00 54.49 85  F 1 
ATOM 4547 N NZ  . LYS F 6 85  ? -18.484 3.182    12.836  1.00 46.78 85  F 1 
ATOM 4548 N N   . PHE F 6 86  ? -15.053 -4.000   14.037  1.00 83.65 86  F 1 
ATOM 4549 C CA  . PHE F 6 86  ? -15.620 -5.316   14.246  1.00 81.30 86  F 1 
ATOM 4550 C C   . PHE F 6 86  ? -16.991 -5.121   14.890  1.00 77.69 86  F 1 
ATOM 4551 O O   . PHE F 6 86  ? -17.135 -5.162   16.110  1.00 68.71 86  F 1 
ATOM 4552 C CB  . PHE F 6 86  ? -14.666 -6.192   15.057  1.00 79.39 86  F 1 
ATOM 4553 C CG  . PHE F 6 86  ? -13.427 -6.586   14.284  1.00 82.13 86  F 1 
ATOM 4554 C CD1 . PHE F 6 86  ? -13.353 -7.839   13.651  1.00 78.47 86  F 1 
ATOM 4555 C CD2 . PHE F 6 86  ? -12.361 -5.683   14.151  1.00 77.95 86  F 1 
ATOM 4556 C CE1 . PHE F 6 86  ? -12.226 -8.187   12.899  1.00 76.53 86  F 1 
ATOM 4557 C CE2 . PHE F 6 86  ? -11.237 -6.025   13.389  1.00 77.05 86  F 1 
ATOM 4558 C CZ  . PHE F 6 86  ? -11.168 -7.273   12.761  1.00 80.23 86  F 1 
ATOM 4559 N N   . GLU F 6 87  ? -17.996 -4.824   14.054  1.00 69.78 87  F 1 
ATOM 4560 C CA  . GLU F 6 87  ? -19.364 -4.727   14.524  1.00 65.73 87  F 1 
ATOM 4561 C C   . GLU F 6 87  ? -19.897 -6.138   14.785  1.00 64.43 87  F 1 
ATOM 4562 O O   . GLU F 6 87  ? -19.899 -7.004   13.904  1.00 56.12 87  F 1 
ATOM 4563 C CB  . GLU F 6 87  ? -20.241 -3.915   13.563  1.00 56.70 87  F 1 
ATOM 4564 C CG  . GLU F 6 87  ? -19.842 -2.433   13.594  1.00 49.06 87  F 1 
ATOM 4565 C CD  . GLU F 6 87  ? -20.710 -1.505   12.728  1.00 44.37 87  F 1 
ATOM 4566 O OE1 . GLU F 6 87  ? -20.418 -0.278   12.775  1.00 38.75 87  F 1 
ATOM 4567 O OE2 . GLU F 6 87  ? -21.606 -2.011   12.032  1.00 39.92 87  F 1 
ATOM 4568 N N   . GLU F 6 88  ? -20.389 -6.389   15.996  1.00 58.73 88  F 1 
ATOM 4569 C CA  . GLU F 6 88  ? -21.462 -7.362   16.137  1.00 56.17 88  F 1 
ATOM 4570 C C   . GLU F 6 88  ? -22.632 -6.795   15.330  1.00 55.12 88  F 1 
ATOM 4571 O O   . GLU F 6 88  ? -23.200 -5.780   15.719  1.00 50.24 88  F 1 
ATOM 4572 C CB  . GLU F 6 88  ? -21.855 -7.586   17.603  1.00 50.37 88  F 1 
ATOM 4573 C CG  . GLU F 6 88  ? -20.821 -8.414   18.391  1.00 45.16 88  F 1 
ATOM 4574 C CD  . GLU F 6 88  ? -21.274 -8.786   19.814  1.00 41.87 88  F 1 
ATOM 4575 O OE1 . GLU F 6 88  ? -20.703 -9.738   20.396  1.00 38.30 88  F 1 
ATOM 4576 O OE2 . GLU F 6 88  ? -22.145 -8.128   20.404  1.00 39.11 88  F 1 
ATOM 4577 N N   . GLU F 6 89  ? -23.002 -7.428   14.196  1.00 49.44 89  F 1 
ATOM 4578 C CA  . GLU F 6 89  ? -24.264 -7.117   13.517  1.00 48.39 89  F 1 
ATOM 4579 C C   . GLU F 6 89  ? -25.403 -7.363   14.521  1.00 46.26 89  F 1 
ATOM 4580 O O   . GLU F 6 89  ? -25.967 -8.461   14.604  1.00 43.35 89  F 1 
ATOM 4581 C CB  . GLU F 6 89  ? -24.476 -7.985   12.257  1.00 45.04 89  F 1 
ATOM 4582 C CG  . GLU F 6 89  ? -23.696 -7.595   10.990  1.00 40.72 89  F 1 
ATOM 4583 C CD  . GLU F 6 89  ? -24.043 -8.514   9.786   1.00 38.49 89  F 1 
ATOM 4584 O OE1 . GLU F 6 89  ? -23.527 -8.282   8.670   1.00 34.56 89  F 1 
ATOM 4585 O OE2 . GLU F 6 89  ? -24.794 -9.500   9.965   1.00 35.94 89  F 1 
ATOM 4586 N N   . SER F 6 90  ? -25.739 -6.359   15.327  1.00 42.01 90  F 1 
ATOM 4587 C CA  . SER F 6 90  ? -26.987 -6.351   16.062  1.00 40.88 90  F 1 
ATOM 4588 C C   . SER F 6 90  ? -28.085 -6.257   15.008  1.00 39.63 90  F 1 
ATOM 4589 O O   . SER F 6 90  ? -28.088 -5.350   14.185  1.00 38.06 90  F 1 
ATOM 4590 C CB  . SER F 6 90  ? -27.034 -5.205   17.080  1.00 38.24 90  F 1 
ATOM 4591 O OG  . SER F 6 90  ? -26.840 -3.960   16.453  1.00 35.00 90  F 1 
ATOM 4592 N N   . LYS F 6 91  ? -28.994 -7.256   14.998  1.00 39.21 91  F 1 
ATOM 4593 C CA  . LYS F 6 91  ? -30.097 -7.319   14.025  1.00 39.57 91  F 1 
ATOM 4594 C C   . LYS F 6 91  ? -31.089 -6.172   14.136  1.00 38.98 91  F 1 
ATOM 4595 O O   . LYS F 6 91  ? -31.948 -6.088   13.260  1.00 36.80 91  F 1 
ATOM 4596 C CB  . LYS F 6 91  ? -30.892 -8.621   14.207  1.00 36.19 91  F 1 
ATOM 4597 C CG  . LYS F 6 91  ? -30.323 -9.809   13.441  1.00 32.14 91  F 1 
ATOM 4598 C CD  . LYS F 6 91  ? -31.324 -10.954  13.566  1.00 31.76 91  F 1 
ATOM 4599 C CE  . LYS F 6 91  ? -30.877 -12.148  12.747  1.00 26.97 91  F 1 
ATOM 4600 N NZ  . LYS F 6 91  ? -31.863 -13.254  12.846  1.00 25.12 91  F 1 
ATOM 4601 N N   . GLU F 6 92  ? -31.082 -5.420   15.223  1.00 38.05 92  F 1 
ATOM 4602 C CA  . GLU F 6 92  ? -32.059 -4.346   15.337  1.00 39.21 92  F 1 
ATOM 4603 C C   . GLU F 6 92  ? -31.725 -3.315   14.259  1.00 37.86 92  F 1 
ATOM 4604 O O   . GLU F 6 92  ? -30.604 -2.812   14.242  1.00 36.57 92  F 1 
ATOM 4605 C CB  . GLU F 6 92  ? -32.124 -3.748   16.744  1.00 38.22 92  F 1 
ATOM 4606 C CG  . GLU F 6 92  ? -32.837 -4.722   17.691  1.00 34.29 92  F 1 
ATOM 4607 C CD  . GLU F 6 92  ? -33.251 -4.118   19.045  1.00 31.65 92  F 1 
ATOM 4608 O OE1 . GLU F 6 92  ? -34.079 -4.768   19.717  1.00 28.13 92  F 1 
ATOM 4609 O OE2 . GLU F 6 92  ? -32.746 -3.038   19.414  1.00 31.61 92  F 1 
ATOM 4610 N N   . PRO F 6 93  ? -32.682 -3.044   13.323  1.00 32.30 93  F 1 
ATOM 4611 C CA  . PRO F 6 93  ? -32.572 -1.907   12.456  1.00 32.23 93  F 1 
ATOM 4612 C C   . PRO F 6 93  ? -32.678 -0.690   13.370  1.00 31.63 93  F 1 
ATOM 4613 O O   . PRO F 6 93  ? -33.779 -0.241   13.682  1.00 32.00 93  F 1 
ATOM 4614 C CB  . PRO F 6 93  ? -33.728 -2.054   11.455  1.00 29.69 93  F 1 
ATOM 4615 C CG  . PRO F 6 93  ? -34.800 -2.782   12.261  1.00 30.23 93  F 1 
ATOM 4616 C CD  . PRO F 6 93  ? -34.004 -3.648   13.238  1.00 34.72 93  F 1 
ATOM 4617 N N   . VAL F 6 94  ? -31.534 -0.237   13.892  1.00 34.83 94  F 1 
ATOM 4618 C CA  . VAL F 6 94  ? -31.462 1.068    14.527  1.00 35.54 94  F 1 
ATOM 4619 C C   . VAL F 6 94  ? -31.956 2.033    13.468  1.00 34.51 94  F 1 
ATOM 4620 O O   . VAL F 6 94  ? -31.568 1.915    12.301  1.00 34.07 94  F 1 
ATOM 4621 C CB  . VAL F 6 94  ? -30.058 1.404    15.041  1.00 33.33 94  F 1 
ATOM 4622 C CG1 . VAL F 6 94  ? -30.112 2.602    15.997  1.00 30.51 94  F 1 
ATOM 4623 C CG2 . VAL F 6 94  ? -29.435 0.238    15.827  1.00 31.72 94  F 1 
ATOM 4624 N N   . ALA F 6 95  ? -32.900 2.883    13.818  1.00 28.00 95  F 1 
ATOM 4625 C CA  . ALA F 6 95  ? -33.470 3.845    12.906  1.00 29.60 95  F 1 
ATOM 4626 C C   . ALA F 6 95  ? -32.361 4.730    12.315  1.00 29.17 95  F 1 
ATOM 4627 O O   . ALA F 6 95  ? -31.245 4.762    12.837  1.00 28.72 95  F 1 
ATOM 4628 C CB  . ALA F 6 95  ? -34.544 4.649    13.665  1.00 27.42 95  F 1 
ATOM 4629 N N   . ASP F 6 96  ? -32.722 5.489    11.263  1.00 29.23 96  F 1 
ATOM 4630 C CA  . ASP F 6 96  ? -31.969 6.674    10.828  1.00 29.98 96  F 1 
ATOM 4631 C C   . ASP F 6 96  ? -31.901 7.677    12.001  1.00 29.05 96  F 1 
ATOM 4632 O O   . ASP F 6 96  ? -32.606 8.688    12.018  1.00 27.64 96  F 1 
ATOM 4633 C CB  . ASP F 6 96  ? -32.647 7.337    9.604   1.00 28.04 96  F 1 
ATOM 4634 C CG  . ASP F 6 96  ? -32.476 6.641    8.250   1.00 25.31 96  F 1 
ATOM 4635 O OD1 . ASP F 6 96  ? -31.393 6.079    7.987   1.00 25.65 96  F 1 
ATOM 4636 O OD2 . ASP F 6 96  ? -33.449 6.719    7.455   1.00 24.75 96  F 1 
ATOM 4637 N N   . GLU F 6 97  ? -31.139 7.364    13.040  1.00 30.16 97  F 1 
ATOM 4638 C CA  . GLU F 6 97  ? -30.623 8.412    13.880  1.00 31.74 97  F 1 
ATOM 4639 C C   . GLU F 6 97  ? -29.783 9.291    12.956  1.00 30.18 97  F 1 
ATOM 4640 O O   . GLU F 6 97  ? -29.035 8.785    12.120  1.00 28.97 97  F 1 
ATOM 4641 C CB  . GLU F 6 97  ? -29.839 7.891    15.095  1.00 31.16 97  F 1 
ATOM 4642 C CG  . GLU F 6 97  ? -30.788 7.340    16.185  1.00 29.07 97  F 1 
ATOM 4643 C CD  . GLU F 6 97  ? -30.131 7.040    17.544  1.00 28.39 97  F 1 
ATOM 4644 O OE1 . GLU F 6 97  ? -30.897 6.917    18.534  1.00 25.33 97  F 1 
ATOM 4645 O OE2 . GLU F 6 97  ? -28.887 6.941    17.629  1.00 28.02 97  F 1 
ATOM 4646 N N   . GLU F 6 98  ? -30.001 10.602   13.057  1.00 29.50 98  F 1 
ATOM 4647 C CA  . GLU F 6 98  ? -29.162 11.574   12.379  1.00 31.16 98  F 1 
ATOM 4648 C C   . GLU F 6 98  ? -27.719 11.158   12.672  1.00 29.71 98  F 1 
ATOM 4649 O O   . GLU F 6 98  ? -27.313 11.131   13.833  1.00 28.74 98  F 1 
ATOM 4650 C CB  . GLU F 6 98  ? -29.454 12.996   12.898  1.00 29.85 98  F 1 
ATOM 4651 C CG  . GLU F 6 98  ? -30.841 13.545   12.473  1.00 26.71 98  F 1 
ATOM 4652 C CD  . GLU F 6 98  ? -31.177 14.959   13.013  1.00 26.08 98  F 1 
ATOM 4653 O OE1 . GLU F 6 98  ? -32.071 15.611   12.426  1.00 22.37 98  F 1 
ATOM 4654 O OE2 . GLU F 6 98  ? -30.591 15.383   14.032  1.00 25.45 98  F 1 
ATOM 4655 N N   . GLU F 6 99  ? -26.988 10.768   11.633  1.00 36.94 99  F 1 
ATOM 4656 C CA  . GLU F 6 99  ? -25.537 10.725   11.701  1.00 37.28 99  F 1 
ATOM 4657 C C   . GLU F 6 99  ? -25.147 12.131   12.178  1.00 35.53 99  F 1 
ATOM 4658 O O   . GLU F 6 99  ? -25.136 13.069   11.392  1.00 34.86 99  F 1 
ATOM 4659 C CB  . GLU F 6 99  ? -24.892 10.398   10.330  1.00 36.69 99  F 1 
ATOM 4660 C CG  . GLU F 6 99  ? -24.958 8.919    9.915   1.00 33.48 99  F 1 
ATOM 4661 C CD  . GLU F 6 99  ? -24.297 8.602    8.538   1.00 31.54 99  F 1 
ATOM 4662 O OE1 . GLU F 6 99  ? -23.951 7.420    8.310   1.00 27.95 99  F 1 
ATOM 4663 O OE2 . GLU F 6 99  ? -24.185 9.503    7.673   1.00 28.98 99  F 1 
ATOM 4664 N N   . GLU F 6 100 ? -24.974 12.298   13.493  1.00 35.73 100 F 1 
ATOM 4665 C CA  . GLU F 6 100 ? -24.298 13.482   13.979  1.00 36.55 100 F 1 
ATOM 4666 C C   . GLU F 6 100 ? -23.001 13.500   13.180  1.00 34.91 100 F 1 
ATOM 4667 O O   . GLU F 6 100 ? -22.228 12.545   13.266  1.00 34.21 100 F 1 
ATOM 4668 C CB  . GLU F 6 100 ? -24.028 13.458   15.495  1.00 35.95 100 F 1 
ATOM 4669 C CG  . GLU F 6 100 ? -25.204 13.935   16.372  1.00 32.91 100 F 1 
ATOM 4670 C CD  . GLU F 6 100 ? -24.828 14.218   17.847  1.00 30.96 100 F 1 
ATOM 4671 O OE1 . GLU F 6 100 ? -25.541 15.032   18.503  1.00 27.83 100 F 1 
ATOM 4672 O OE2 . GLU F 6 100 ? -23.817 13.687   18.356  1.00 29.31 100 F 1 
ATOM 4673 N N   . ASP F 6 101 ? -22.837 14.563   12.382  1.00 34.41 101 F 1 
ATOM 4674 C CA  . ASP F 6 101 ? -21.600 14.892   11.694  1.00 34.72 101 F 1 
ATOM 4675 C C   . ASP F 6 101 ? -20.478 14.972   12.740  1.00 34.59 101 F 1 
ATOM 4676 O O   . ASP F 6 101 ? -20.064 16.047   13.185  1.00 32.57 101 F 1 
ATOM 4677 C CB  . ASP F 6 101 ? -21.720 16.242   10.941  1.00 32.17 101 F 1 
ATOM 4678 C CG  . ASP F 6 101 ? -22.485 16.218   9.610   1.00 28.80 101 F 1 
ATOM 4679 O OD1 . ASP F 6 101 ? -22.356 15.236   8.854   1.00 26.70 101 F 1 
ATOM 4680 O OD2 . ASP F 6 101 ? -23.152 17.250   9.342   1.00 25.62 101 F 1 
ATOM 4681 N N   . SER F 6 102 ? -20.033 13.826   13.216  1.00 36.52 102 F 1 
ATOM 4682 C CA  . SER F 6 102 ? -18.750 13.701   13.844  1.00 36.51 102 F 1 
ATOM 4683 C C   . SER F 6 102 ? -17.753 13.812   12.701  1.00 36.32 102 F 1 
ATOM 4684 O O   . SER F 6 102 ? -17.247 12.810   12.211  1.00 35.33 102 F 1 
ATOM 4685 C CB  . SER F 6 102 ? -18.631 12.423   14.678  1.00 34.74 102 F 1 
ATOM 4686 O OG  . SER F 6 102 ? -18.697 11.251   13.903  1.00 32.67 102 F 1 
ATOM 4687 N N   . ASP F 6 103 ? -17.516 15.067   12.302  1.00 41.40 103 F 1 
ATOM 4688 C CA  . ASP F 6 103 ? -16.527 15.552   11.329  1.00 40.79 103 F 1 
ATOM 4689 C C   . ASP F 6 103 ? -15.112 14.997   11.539  1.00 41.60 103 F 1 
ATOM 4690 O O   . ASP F 6 103 ? -14.185 15.296   10.781  1.00 39.26 103 F 1 
ATOM 4691 C CB  . ASP F 6 103 ? -16.431 17.084   11.495  1.00 36.84 103 F 1 
ATOM 4692 C CG  . ASP F 6 103 ? -17.103 17.954   10.435  1.00 33.06 103 F 1 
ATOM 4693 O OD1 . ASP F 6 103 ? -17.540 17.439   9.390   1.00 30.70 103 F 1 
ATOM 4694 O OD2 . ASP F 6 103 ? -17.162 19.179   10.698  1.00 29.42 103 F 1 
ATOM 4695 N N   . ASP F 6 104 ? -14.899 14.273   12.618  1.00 48.74 104 F 1 
ATOM 4696 C CA  . ASP F 6 104 ? -13.608 13.717   12.939  1.00 47.98 104 F 1 
ATOM 4697 C C   . ASP F 6 104 ? -13.351 12.538   11.987  1.00 48.90 104 F 1 
ATOM 4698 O O   . ASP F 6 104 ? -13.744 11.414   12.275  1.00 45.60 104 F 1 
ATOM 4699 C CB  . ASP F 6 104 ? -13.575 13.360   14.438  1.00 43.62 104 F 1 
ATOM 4700 C CG  . ASP F 6 104 ? -12.539 14.100   15.266  1.00 38.88 104 F 1 
ATOM 4701 O OD1 . ASP F 6 104 ? -11.633 14.779   14.747  1.00 35.42 104 F 1 
ATOM 4702 O OD2 . ASP F 6 104 ? -12.500 13.877   16.510  1.00 33.85 104 F 1 
ATOM 4703 N N   . ASP F 6 105 ? -12.616 12.802   10.908  1.00 55.39 105 F 1 
ATOM 4704 C CA  . ASP F 6 105 ? -11.984 11.867   9.946   1.00 54.99 105 F 1 
ATOM 4705 C C   . ASP F 6 105 ? -11.051 10.836   10.628  1.00 56.75 105 F 1 
ATOM 4706 O O   . ASP F 6 105 ? -9.963  10.495   10.140  1.00 53.11 105 F 1 
ATOM 4707 C CB  . ASP F 6 105 ? -11.149 12.677   8.925   1.00 49.41 105 F 1 
ATOM 4708 C CG  . ASP F 6 105 ? -11.910 13.269   7.735   1.00 43.77 105 F 1 
ATOM 4709 O OD1 . ASP F 6 105 ? -12.872 12.630   7.258   1.00 39.77 105 F 1 
ATOM 4710 O OD2 . ASP F 6 105 ? -11.425 14.318   7.248   1.00 37.61 105 F 1 
ATOM 4711 N N   . VAL F 6 106 ? -11.390 10.390   11.825  1.00 63.13 106 F 1 
ATOM 4712 C CA  . VAL F 6 106 ? -10.620 9.428    12.588  1.00 64.15 106 F 1 
ATOM 4713 C C   . VAL F 6 106 ? -11.017 8.045    12.122  1.00 68.63 106 F 1 
ATOM 4714 O O   . VAL F 6 106 ? -12.135 7.588    12.354  1.00 64.14 106 F 1 
ATOM 4715 C CB  . VAL F 6 106 ? -10.784 9.600    14.098  1.00 56.47 106 F 1 
ATOM 4716 C CG1 . VAL F 6 106 ? -9.883  8.631    14.866  1.00 48.90 106 F 1 
ATOM 4717 C CG2 . VAL F 6 106 ? -10.363 11.000   14.509  1.00 48.28 106 F 1 
ATOM 4718 N N   . GLU F 6 107 ? -10.051 7.361    11.520  1.00 69.64 107 F 1 
ATOM 4719 C CA  . GLU F 6 107 ? -10.179 5.948    11.184  1.00 72.21 107 F 1 
ATOM 4720 C C   . GLU F 6 107 ? -10.674 5.157    12.406  1.00 77.47 107 F 1 
ATOM 4721 O O   . GLU F 6 107 ? -10.126 5.302    13.502  1.00 74.96 107 F 1 
ATOM 4722 C CB  . GLU F 6 107 ? -8.849  5.377    10.694  1.00 65.06 107 F 1 
ATOM 4723 C CG  . GLU F 6 107 ? -8.443  5.899    9.310   1.00 59.46 107 F 1 
ATOM 4724 C CD  . GLU F 6 107 ? -7.122  5.295    8.800   1.00 54.89 107 F 1
[truncated: 78,312 more chars]
