# Supplementary material for: Spliceosomal Sm core assembly: AlphaFold 3 predicted structure and phosphorylation-dependent regulation of the human 6S complex
Source: Comput Struct Biotechnol J. 2025 Dec 16;31:51–60. doi: 10.1016/j.csbj.2025.12.013 (PMC12771329; doi:10.1016/j.csbj.2025.12.013)
Supplement: Supplementary file 7 — Supplementary material [file mmc3.zip › fold_6s_complex_model_1.cif]

# By using this file you agree to the legally binding terms of use found at alphafoldserver.com/output-terms
data_30fa9218606b3cb2
#
_entry.id 30fa9218606b3cb2
#
loop_
_atom_type.symbol
C 
N 
O 
S 
#
loop_
_audit_author.name
_audit_author.pdbx_ordinal
"Google DeepMind" 1 
"Isomorphic Labs" 2 
#
_audit_conform.dict_location https://raw.githubusercontent.com/ihmwg/ModelCIF/master/dist/mmcif_ma.dic
_audit_conform.dict_name     mmcif_ma.dic
_audit_conform.dict_version  1.4.5
#
loop_
_chem_comp.formula
_chem_comp.formula_weight
_chem_comp.id
_chem_comp.mon_nstd_flag
_chem_comp.name
_chem_comp.pdbx_smiles
_chem_comp.pdbx_synonyms
_chem_comp.type
"C3 H7 N O2"    89.093  ALA y ALANINE         C[C@H](N)C(O)=O                  ? "L-PEPTIDE LINKING" 
"C6 H15 N4 O2"  175.209 ARG y ARGININE        N[C@@H](CCCNC(N)=[NH2+])C(O)=O   ? "L-PEPTIDE LINKING" 
"C4 H8 N2 O3"   132.118 ASN y ASPARAGINE      N[C@@H](CC(N)=O)C(O)=O           ? "L-PEPTIDE LINKING" 
"C4 H7 N O4"    133.103 ASP y "ASPARTIC ACID" N[C@@H](CC(O)=O)C(O)=O           ? "L-PEPTIDE LINKING" 
"C3 H7 N O2 S"  121.158 CYS y CYSTEINE        N[C@@H](CS)C(O)=O                ? "L-PEPTIDE LINKING" 
"C5 H10 N2 O3"  146.144 GLN y GLUTAMINE       N[C@@H](CCC(N)=O)C(O)=O          ? "L-PEPTIDE LINKING" 
"C5 H9 N O4"    147.129 GLU y "GLUTAMIC ACID" N[C@@H](CCC(O)=O)C(O)=O          ? "L-PEPTIDE LINKING" 
"C2 H5 N O2"    75.067  GLY y GLYCINE         NCC(O)=O                         ? "PEPTIDE LINKING"   
"C6 H10 N3 O2"  156.162 HIS y HISTIDINE       N[C@@H](Cc1c[nH]c[nH+]1)C(O)=O   ? "L-PEPTIDE LINKING" 
"C6 H13 N O2"   131.173 ILE y ISOLEUCINE      CC[C@H](C)[C@H](N)C(O)=O         ? "L-PEPTIDE LINKING" 
"C6 H13 N O2"   131.173 LEU y LEUCINE         CC(C)C[C@H](N)C(O)=O             ? "L-PEPTIDE LINKING" 
"C6 H15 N2 O2"  147.195 LYS y LYSINE          N[C@@H](CCCC[NH3+])C(O)=O        ? "L-PEPTIDE LINKING" 
"C5 H11 N O2 S" 149.211 MET y METHIONINE      CSCC[C@H](N)C(O)=O               ? "L-PEPTIDE LINKING" 
"C9 H11 N O2"   165.189 PHE y PHENYLALANINE   N[C@@H](Cc1ccccc1)C(O)=O         ? "L-PEPTIDE LINKING" 
"C5 H9 N O2"    115.130 PRO y PROLINE         OC(=O)[C@@H]1CCCN1               ? "L-PEPTIDE LINKING" 
"C3 H7 N O3"    105.093 SER y SERINE          N[C@@H](CO)C(O)=O                ? "L-PEPTIDE LINKING" 
"C4 H9 N O3"    119.119 THR y THREONINE       C[C@@H](O)[C@H](N)C(O)=O         ? "L-PEPTIDE LINKING" 
"C11 H12 N2 O2" 204.225 TRP y TRYPTOPHAN      N[C@@H](Cc1c[nH]c2ccccc12)C(O)=O ? "L-PEPTIDE LINKING" 
"C9 H11 N O3"   181.189 TYR y TYROSINE        N[C@@H](Cc1ccc(O)cc1)C(O)=O      ? "L-PEPTIDE LINKING" 
"C5 H11 N O2"   117.146 VAL y VALINE          CC(C)[C@H](N)C(O)=O              ? "L-PEPTIDE LINKING" 
#
_citation.book_publisher          ?
_citation.country                 UK
_citation.id                      primary
_citation.journal_full            Nature
_citation.journal_id_ASTM         NATUAS
_citation.journal_id_CSD          0006
_citation.journal_id_ISSN         0028-0836
_citation.journal_volume          ?
_citation.page_first              ?
_citation.page_last               ?
_citation.pdbx_database_id_DOI    ?
_citation.pdbx_database_id_PubMed ?
_citation.title                   "Accurate structure prediction of biomolecular interactions with AlphaFold 3"
_citation.year                    2024
#
loop_
_citation_author.citation_id
_citation_author.name
_citation_author.ordinal
primary "Google DeepMind" 1 
primary "Isomorphic Labs" 2 
#
loop_
_entity.id
_entity.pdbx_description
_entity.type
1 . polymer 
2 . polymer 
3 . polymer 
4 . polymer 
5 . polymer 
6 . polymer 
#
loop_
_entity_poly.entity_id
_entity_poly.pdbx_strand_id
_entity_poly.type
1 A polypeptide(L) 
2 B polypeptide(L) 
3 C polypeptide(L) 
4 D polypeptide(L) 
5 E polypeptide(L) 
6 F polypeptide(L) 
#
loop_
_entity_poly_seq.entity_id
_entity_poly_seq.hetero
_entity_poly_seq.mon_id
_entity_poly_seq.num
1 n MET 1   
1 n LYS 2   
1 n LEU 3   
1 n VAL 4   
1 n ARG 5   
1 n PHE 6   
1 n LEU 7   
1 n MET 8   
1 n LYS 9   
1 n LEU 10  
1 n SER 11  
1 n HIS 12  
1 n GLU 13  
1 n THR 14  
1 n VAL 15  
1 n THR 16  
1 n ILE 17  
1 n GLU 18  
1 n LEU 19  
1 n LYS 20  
1 n ASN 21  
1 n GLY 22  
1 n THR 23  
1 n GLN 24  
1 n VAL 25  
1 n HIS 26  
1 n GLY 27  
1 n THR 28  
1 n ILE 29  
1 n THR 30  
1 n GLY 31  
1 n VAL 32  
1 n ASP 33  
1 n VAL 34  
1 n SER 35  
1 n MET 36  
1 n ASN 37  
1 n THR 38  
1 n HIS 39  
1 n LEU 40  
1 n LYS 41  
1 n ALA 42  
1 n VAL 43  
1 n LYS 44  
1 n MET 45  
1 n THR 46  
1 n LEU 47  
1 n LYS 48  
1 n ASN 49  
1 n ARG 50  
1 n GLU 51  
1 n PRO 52  
1 n VAL 53  
1 n GLN 54  
1 n LEU 55  
1 n GLU 56  
1 n THR 57  
1 n LEU 58  
1 n SER 59  
1 n ILE 60  
1 n ARG 61  
1 n GLY 62  
1 n ASN 63  
1 n ASN 64  
1 n ILE 65  
1 n ARG 66  
1 n TYR 67  
1 n PHE 68  
1 n ILE 69  
1 n LEU 70  
1 n PRO 71  
1 n ASP 72  
1 n SER 73  
1 n LEU 74  
1 n PRO 75  
1 n LEU 76  
1 n ASP 77  
1 n THR 78  
1 n LEU 79  
1 n LEU 80  
1 n VAL 81  
1 n ASP 82  
1 n VAL 83  
1 n GLU 84  
1 n PRO 85  
1 n LYS 86  
1 n VAL 87  
1 n LYS 88  
1 n SER 89  
1 n LYS 90  
1 n LYS 91  
1 n ARG 92  
1 n GLU 93  
1 n ALA 94  
1 n VAL 95  
1 n ALA 96  
1 n GLY 97  
1 n ARG 98  
1 n GLY 99  
1 n ARG 100 
1 n GLY 101 
1 n ARG 102 
1 n GLY 103 
1 n ARG 104 
1 n GLY 105 
1 n ARG 106 
1 n GLY 107 
1 n ARG 108 
1 n GLY 109 
1 n ARG 110 
1 n GLY 111 
1 n ARG 112 
1 n GLY 113 
1 n ARG 114 
1 n GLY 115 
1 n GLY 116 
1 n PRO 117 
1 n ARG 118 
1 n ARG 119 
2 n MET 1   
2 n SER 2   
2 n LEU 3   
2 n LEU 4   
2 n ASN 5   
2 n LYS 6   
2 n PRO 7   
2 n LYS 8   
2 n SER 9   
2 n GLU 10  
2 n MET 11  
2 n THR 12  
2 n PRO 13  
2 n GLU 14  
2 n GLU 15  
2 n LEU 16  
2 n GLN 17  
2 n LYS 18  
2 n ARG 19  
2 n GLU 20  
2 n GLU 21  
2 n GLU 22  
2 n GLU 23  
2 n PHE 24  
2 n ASN 25  
2 n THR 26  
2 n GLY 27  
2 n PRO 28  
2 n LEU 29  
2 n SER 30  
2 n VAL 31  
2 n LEU 32  
2 n THR 33  
2 n GLN 34  
2 n SER 35  
2 n VAL 36  
2 n LYS 37  
2 n ASN 38  
2 n ASN 39  
2 n THR 40  
2 n GLN 41  
2 n VAL 42  
2 n LEU 43  
2 n ILE 44  
2 n ASN 45  
2 n CYS 46  
2 n ARG 47  
2 n ASN 48  
2 n ASN 49  
2 n LYS 50  
2 n LYS 51  
2 n LEU 52  
2 n LEU 53  
2 n GLY 54  
2 n ARG 55  
2 n VAL 56  
2 n LYS 57  
2 n ALA 58  
2 n PHE 59  
2 n ASP 60  
2 n ARG 61  
2 n HIS 62  
2 n CYS 63  
2 n ASN 64  
2 n MET 65  
2 n VAL 66  
2 n LEU 67  
2 n GLU 68  
2 n ASN 69  
2 n VAL 70  
2 n LYS 71  
2 n GLU 72  
2 n MET 73  
2 n TRP 74  
2 n THR 75  
2 n GLU 76  
2 n VAL 77  
2 n PRO 78  
2 n LYS 79  
2 n SER 80  
2 n GLY 81  
2 n LYS 82  
2 n GLY 83  
2 n LYS 84  
2 n LYS 85  
2 n LYS 86  
2 n SER 87  
2 n LYS 88  
2 n PRO 89  
2 n VAL 90  
2 n ASN 91  
2 n LYS 92  
2 n ASP 93  
2 n ARG 94  
2 n TYR 95  
2 n ILE 96  
2 n SER 97  
2 n LYS 98  
2 n MET 99  
2 n PHE 100 
2 n LEU 101 
2 n ARG 102 
2 n GLY 103 
2 n ASP 104 
2 n SER 105 
2 n VAL 106 
2 n ILE 107 
2 n VAL 108 
2 n VAL 109 
2 n LEU 110 
2 n ARG 111 
2 n ASN 112 
2 n PRO 113 
2 n LEU 114 
2 n ILE 115 
2 n ALA 116 
2 n GLY 117 
2 n LYS 118 
3 n MET 1   
3 n ALA 2   
3 n TYR 3   
3 n ARG 4   
3 n GLY 5   
3 n GLN 6   
3 n GLY 7   
3 n GLN 8   
3 n LYS 9   
3 n VAL 10  
3 n GLN 11  
3 n LYS 12  
3 n VAL 13  
3 n MET 14  
3 n VAL 15  
3 n GLN 16  
3 n PRO 17  
3 n ILE 18  
3 n ASN 19  
3 n LEU 20  
3 n ILE 21  
3 n PHE 22  
3 n ARG 23  
3 n TYR 24  
3 n LEU 25  
3 n GLN 26  
3 n ASN 27  
3 n ARG 28  
3 n SER 29  
3 n ARG 30  
3 n ILE 31  
3 n GLN 32  
3 n VAL 33  
3 n TRP 34  
3 n LEU 35  
3 n TYR 36  
3 n GLU 37  
3 n GLN 38  
3 n VAL 39  
3 n ASN 40  
3 n MET 41  
3 n ARG 42  
3 n ILE 43  
3 n GLU 44  
3 n GLY 45  
3 n CYS 46  
3 n ILE 47  
3 n ILE 48  
3 n GLY 49  
3 n PHE 50  
3 n ASP 51  
3 n GLU 52  
3 n TYR 53  
3 n MET 54  
3 n ASN 55  
3 n LEU 56  
3 n VAL 57  
3 n LEU 58  
3 n ASP 59  
3 n ASP 60  
3 n ALA 61  
3 n GLU 62  
3 n GLU 63  
3 n ILE 64  
3 n HIS 65  
3 n SER 66  
3 n LYS 67  
3 n THR 68  
3 n LYS 69  
3 n SER 70  
3 n ARG 71  
3 n LYS 72  
3 n GLN 73  
3 n LEU 74  
3 n GLY 75  
3 n ARG 76  
3 n ILE 77  
3 n MET 78  
3 n LEU 79  
3 n LYS 80  
3 n GLY 81  
3 n ASP 82  
3 n ASN 83  
3 n ILE 84  
3 n THR 85  
3 n LEU 86  
3 n LEU 87  
3 n GLN 88  
3 n SER 89  
3 n VAL 90  
3 n SER 91  
3 n ASN 92  
4 n MET 1   
4 n SER 2   
4 n LYS 3   
4 n ALA 4   
4 n HIS 5   
4 n PRO 6   
4 n PRO 7   
4 n GLU 8   
4 n LEU 9   
4 n LYS 10  
4 n LYS 11  
4 n PHE 12  
4 n MET 13  
4 n ASP 14  
4 n LYS 15  
4 n LYS 16  
4 n LEU 17  
4 n SER 18  
4 n LEU 19  
4 n LYS 20  
4 n LEU 21  
4 n ASN 22  
4 n GLY 23  
4 n GLY 24  
4 n ARG 25  
4 n HIS 26  
4 n VAL 27  
4 n GLN 28  
4 n GLY 29  
4 n ILE 30  
4 n LEU 31  
4 n ARG 32  
4 n GLY 33  
4 n PHE 34  
4 n ASP 35  
4 n PRO 36  
4 n PHE 37  
4 n MET 38  
4 n ASN 39  
4 n LEU 40  
4 n VAL 41  
4 n ILE 42  
4 n ASP 43  
4 n GLU 44  
4 n CYS 45  
4 n VAL 46  
4 n GLU 47  
4 n MET 48  
4 n ALA 49  
4 n THR 50  
4 n SER 51  
4 n GLY 52  
4 n GLN 53  
4 n GLN 54  
4 n ASN 55  
4 n ASN 56  
4 n ILE 57  
4 n GLY 58  
4 n MET 59  
4 n VAL 60  
4 n VAL 61  
4 n ILE 62  
4 n ARG 63  
4 n GLY 64  
4 n ASN 65  
4 n SER 66  
4 n ILE 67  
4 n ILE 68  
4 n MET 69  
4 n LEU 70  
4 n GLU 71  
4 n ALA 72  
4 n LEU 73  
4 n GLU 74  
4 n ARG 75  
4 n VAL 76  
5 n MET 1   
5 n SER 2   
5 n LEU 3   
5 n PRO 4   
5 n LEU 5   
5 n ASN 6   
5 n PRO 7   
5 n LYS 8   
5 n PRO 9   
5 n PHE 10  
5 n LEU 11  
5 n ASN 12  
5 n GLY 13  
5 n LEU 14  
5 n THR 15  
5 n GLY 16  
5 n LYS 17  
5 n PRO 18  
5 n VAL 19  
5 n MET 20  
5 n VAL 21  
5 n LYS 22  
5 n LEU 23  
5 n LYS 24  
5 n TRP 25  
5 n GLY 26  
5 n MET 27  
5 n GLU 28  
5 n TYR 29  
5 n LYS 30  
5 n GLY 31  
5 n TYR 32  
5 n LEU 33  
5 n VAL 34  
5 n SER 35  
5 n VAL 36  
5 n ASP 37  
5 n GLY 38  
5 n TYR 39  
5 n MET 40  
5 n ASN 41  
5 n MET 42  
5 n GLN 43  
5 n LEU 44  
5 n ALA 45  
5 n ASN 46  
5 n THR 47  
5 n GLU 48  
5 n GLU 49  
5 n TYR 50  
5 n ILE 51  
5 n ASP 52  
5 n GLY 53  
5 n ALA 54  
5 n LEU 55  
5 n SER 56  
5 n GLY 57  
5 n HIS 58  
5 n LEU 59  
5 n GLY 60  
5 n GLU 61  
5 n VAL 62  
5 n LEU 63  
5 n ILE 64  
5 n ARG 65  
5 n CYS 66  
5 n ASN 67  
5 n ASN 68  
5 n VAL 69  
5 n LEU 70  
5 n TYR 71  
5 n ILE 72  
5 n ARG 73  
5 n GLY 74  
5 n VAL 75  
5 n GLU 76  
5 n GLU 77  
5 n GLU 78  
5 n GLU 79  
5 n GLU 80  
5 n ASP 81  
5 n GLY 82  
5 n GLU 83  
5 n MET 84  
5 n ARG 85  
5 n GLU 86  
6 n MET 1   
6 n SER 2   
6 n PHE 3   
6 n LEU 4   
6 n LYS 5   
6 n SER 6   
6 n PHE 7   
6 n PRO 8   
6 n PRO 9   
6 n PRO 10  
6 n GLY 11  
6 n PRO 12  
6 n ALA 13  
6 n GLU 14  
6 n GLY 15  
6 n LEU 16  
6 n LEU 17  
6 n ARG 18  
6 n GLN 19  
6 n GLN 20  
6 n PRO 21  
6 n ASP 22  
6 n THR 23  
6 n GLU 24  
6 n ALA 25  
6 n VAL 26  
6 n LEU 27  
6 n ASN 28  
6 n GLY 29  
6 n LYS 30  
6 n GLY 31  
6 n LEU 32  
6 n GLY 33  
6 n THR 34  
6 n GLY 35  
6 n THR 36  
6 n LEU 37  
6 n TYR 38  
6 n ILE 39  
6 n ALA 40  
6 n GLU 41  
6 n SER 42  
6 n ARG 43  
6 n LEU 44  
6 n SER 45  
6 n TRP 46  
6 n LEU 47  
6 n ASP 48  
6 n GLY 49  
6 n SER 50  
6 n GLY 51  
6 n LEU 52  
6 n GLY 53  
6 n PHE 54  
6 n SER 55  
6 n LEU 56  
6 n GLU 57  
6 n TYR 58  
6 n PRO 59  
6 n THR 60  
6 n ILE 61  
6 n SER 62  
6 n LEU 63  
6 n HIS 64  
6 n ALA 65  
6 n LEU 66  
6 n SER 67  
6 n ARG 68  
6 n ASP 69  
6 n ARG 70  
6 n SER 71  
6 n ASP 72  
6 n CYS 73  
6 n LEU 74  
6 n GLY 75  
6 n GLU 76  
6 n HIS 77  
6 n LEU 78  
6 n TYR 79  
6 n VAL 80  
6 n MET 81  
6 n VAL 82  
6 n ASN 83  
6 n ALA 84  
6 n LYS 85  
6 n PHE 86  
6 n GLU 87  
6 n GLU 88  
6 n GLU 89  
6 n SER 90  
6 n LYS 91  
6 n GLU 92  
6 n PRO 93  
6 n VAL 94  
6 n ALA 95  
6 n ASP 96  
6 n GLU 97  
6 n GLU 98  
6 n GLU 99  
6 n GLU 100 
6 n ASP 101 
6 n SER 102 
6 n ASP 103 
6 n ASP 104 
6 n ASP 105 
6 n VAL 106 
6 n GLU 107 
6 n PRO 108 
6 n ILE 109 
6 n THR 110 
6 n GLU 111 
6 n PHE 112 
6 n ARG 113 
6 n PHE 114 
6 n VAL 115 
6 n PRO 116 
6 n SER 117 
6 n ASP 118 
6 n LYS 119 
6 n SER 120 
6 n ALA 121 
6 n LEU 122 
6 n GLU 123 
6 n ALA 124 
6 n MET 125 
6 n PHE 126 
6 n THR 127 
6 n ALA 128 
6 n MET 129 
6 n CYS 130 
6 n GLU 131 
6 n CYS 132 
6 n GLN 133 
6 n ALA 134 
6 n LEU 135 
6 n HIS 136 
6 n PRO 137 
6 n ASP 138 
6 n PRO 139 
6 n GLU 140 
6 n ASP 141 
6 n GLU 142 
6 n ASP 143 
6 n SER 144 
6 n ASP 145 
6 n ASP 146 
6 n TYR 147 
6 n ASP 148 
6 n GLY 149 
6 n GLU 150 
6 n GLU 151 
6 n TYR 152 
6 n ASP 153 
6 n VAL 154 
6 n GLU 155 
6 n ALA 156 
6 n HIS 157 
6 n GLU 158 
6 n GLN 159 
6 n GLY 160 
6 n GLN 161 
6 n GLY 162 
6 n ASP 163 
6 n ILE 164 
6 n PRO 165 
6 n THR 166 
6 n PHE 167 
6 n TYR 168 
6 n THR 169 
6 n TYR 170 
6 n GLU 171 
6 n GLU 172 
6 n GLY 173 
6 n LEU 174 
6 n SER 175 
6 n HIS 176 
6 n LEU 177 
6 n THR 178 
6 n ALA 179 
6 n GLU 180 
6 n GLY 181 
6 n GLN 182 
6 n ALA 183 
6 n THR 184 
6 n LEU 185 
6 n GLU 186 
6 n ARG 187 
6 n LEU 188 
6 n GLU 189 
6 n GLY 190 
6 n MET 191 
6 n LEU 192 
6 n SER 193 
6 n GLN 194 
6 n SER 195 
6 n VAL 196 
6 n SER 197 
6 n SER 198 
6 n GLN 199 
6 n TYR 200 
6 n ASN 201 
6 n MET 202 
6 n ALA 203 
6 n GLY 204 
6 n VAL 205 
6 n ARG 206 
6 n THR 207 
6 n GLU 208 
6 n ASP 209 
6 n SER 210 
6 n ILE 211 
6 n ARG 212 
6 n ASP 213 
6 n TYR 214 
6 n GLU 215 
6 n ASP 216 
6 n GLY 217 
6 n MET 218 
6 n GLU 219 
6 n VAL 220 
6 n ASP 221 
6 n THR 222 
6 n THR 223 
6 n PRO 224 
6 n THR 225 
6 n VAL 226 
6 n ALA 227 
6 n GLY 228 
6 n GLN 229 
6 n PHE 230 
6 n GLU 231 
6 n ASP 232 
6 n ALA 233 
6 n ASP 234 
6 n VAL 235 
6 n ASP 236 
6 n HIS 237 
#
_ma_data.content_type "model coordinates"
_ma_data.id           1
_ma_data.name         Model
#
_ma_model_list.data_id          1
_ma_model_list.model_group_id   1
_ma_model_list.model_group_name "AlphaFold-beta-20231127 (fb0b9d13-0bdd-4522-ba5f-0ee1f426d085 @ 2025-02-03 03:43:13)"
_ma_model_list.model_id         1
_ma_model_list.model_name       "Top ranked model"
_ma_model_list.model_type       "Ab initio model"
_ma_model_list.ordinal_id       1
#
loop_
_ma_protocol_step.method_type
_ma_protocol_step.ordinal_id
_ma_protocol_step.protocol_id
_ma_protocol_step.step_id
"coevolution MSA" 1 1 1 
"template search" 2 1 2 
modeling          3 1 3 
#
loop_
_ma_qa_metric.id
_ma_qa_metric.mode
_ma_qa_metric.name
_ma_qa_metric.software_group_id
_ma_qa_metric.type
1 global pLDDT 1 pLDDT 
2 local  pLDDT 1 pLDDT 
#
_ma_qa_metric_global.metric_id    1
_ma_qa_metric_global.metric_value 77.94
_ma_qa_metric_global.model_id     1
_ma_qa_metric_global.ordinal_id   1
#
_ma_software_group.group_id    1
_ma_software_group.ordinal_id  1
_ma_software_group.software_id 1
#
loop_
_ma_target_entity.data_id
_ma_target_entity.entity_id
_ma_target_entity.origin
1 1 . 
1 2 . 
1 3 . 
1 4 . 
1 5 . 
1 6 . 
#
loop_
_ma_target_entity_instance.asym_id
_ma_target_entity_instance.details
_ma_target_entity_instance.entity_id
A . 1 
B . 2 
C . 3 
D . 4 
E . 5 
F . 6 
#
loop_
_pdbx_data_usage.details
_pdbx_data_usage.id
_pdbx_data_usage.type
_pdbx_data_usage.url
;NON-COMMERCIAL USE ONLY, BY USING THIS FILE YOU AGREE TO THE TERMS OF USE FOUND
AT alphafoldserver.com/output-terms.
;
1 license    ? 
;THE INFORMATION IS NOT INTENDED FOR, HAS NOT BEEN VALIDATED FOR, AND IS NOT
APPROVED FOR CLINICAL USE. IT SHOULD NOT BE USED FOR CLINICAL PURPOSE OR RELIED
ON FOR MEDICAL OR OTHER PROFESSIONAL ADVICE. IT IS THEORETICAL MODELLING ONLY
AND CAUTION SHOULD BE EXERCISED IN ITS USE. IT IS PROVIDED "AS-IS" WITHOUT ANY
WARRANTY OF ANY KIND, WHETHER EXPRESSED OR IMPLIED. NO WARRANTY IS GIVEN THAT
USE OF THE INFORMATION SHALL NOT INFRINGE THE RIGHTS OF ANY THIRD PARTY.
;
2 disclaimer ? 
#
loop_
_pdbx_poly_seq_scheme.asym_id
_pdbx_poly_seq_scheme.auth_seq_num
_pdbx_poly_seq_scheme.entity_id
_pdbx_poly_seq_scheme.hetero
_pdbx_poly_seq_scheme.mon_id
_pdbx_poly_seq_scheme.pdb_ins_code
_pdbx_poly_seq_scheme.pdb_seq_num
_pdbx_poly_seq_scheme.pdb_strand_id
_pdbx_poly_seq_scheme.seq_id
A 1   1 n MET . 1   A 1   
A 2   1 n LYS . 2   A 2   
A 3   1 n LEU . 3   A 3   
A 4   1 n VAL . 4   A 4   
A 5   1 n ARG . 5   A 5   
A 6   1 n PHE . 6   A 6   
A 7   1 n LEU . 7   A 7   
A 8   1 n MET . 8   A 8   
A 9   1 n LYS . 9   A 9   
A 10  1 n LEU . 10  A 10  
A 11  1 n SER . 11  A 11  
A 12  1 n HIS . 12  A 12  
A 13  1 n GLU . 13  A 13  
A 14  1 n THR . 14  A 14  
A 15  1 n VAL . 15  A 15  
A 16  1 n THR . 16  A 16  
A 17  1 n ILE . 17  A 17  
A 18  1 n GLU . 18  A 18  
A 19  1 n LEU . 19  A 19  
A 20  1 n LYS . 20  A 20  
A 21  1 n ASN . 21  A 21  
A 22  1 n GLY . 22  A 22  
A 23  1 n THR . 23  A 23  
A 24  1 n GLN . 24  A 24  
A 25  1 n VAL . 25  A 25  
A 26  1 n HIS . 26  A 26  
A 27  1 n GLY . 27  A 27  
A 28  1 n THR . 28  A 28  
A 29  1 n ILE . 29  A 29  
A 30  1 n THR . 30  A 30  
A 31  1 n GLY . 31  A 31  
A 32  1 n VAL . 32  A 32  
A 33  1 n ASP . 33  A 33  
A 34  1 n VAL . 34  A 34  
A 35  1 n SER . 35  A 35  
A 36  1 n MET . 36  A 36  
A 37  1 n ASN . 37  A 37  
A 38  1 n THR . 38  A 38  
A 39  1 n HIS . 39  A 39  
A 40  1 n LEU . 40  A 40  
A 41  1 n LYS . 41  A 41  
A 42  1 n ALA . 42  A 42  
A 43  1 n VAL . 43  A 43  
A 44  1 n LYS . 44  A 44  
A 45  1 n MET . 45  A 45  
A 46  1 n THR . 46  A 46  
A 47  1 n LEU . 47  A 47  
A 48  1 n LYS . 48  A 48  
A 49  1 n ASN . 49  A 49  
A 50  1 n ARG . 50  A 50  
A 51  1 n GLU . 51  A 51  
A 52  1 n PRO . 52  A 52  
A 53  1 n VAL . 53  A 53  
A 54  1 n GLN . 54  A 54  
A 55  1 n LEU . 55  A 55  
A 56  1 n GLU . 56  A 56  
A 57  1 n THR . 57  A 57  
A 58  1 n LEU . 58  A 58  
A 59  1 n SER . 59  A 59  
A 60  1 n ILE . 60  A 60  
A 61  1 n ARG . 61  A 61  
A 62  1 n GLY . 62  A 62  
A 63  1 n ASN . 63  A 63  
A 64  1 n ASN . 64  A 64  
A 65  1 n ILE . 65  A 65  
A 66  1 n ARG . 66  A 66  
A 67  1 n TYR . 67  A 67  
A 68  1 n PHE . 68  A 68  
A 69  1 n ILE . 69  A 69  
A 70  1 n LEU . 70  A 70  
A 71  1 n PRO . 71  A 71  
A 72  1 n ASP . 72  A 72  
A 73  1 n SER . 73  A 73  
A 74  1 n LEU . 74  A 74  
A 75  1 n PRO . 75  A 75  
A 76  1 n LEU . 76  A 76  
A 77  1 n ASP . 77  A 77  
A 78  1 n THR . 78  A 78  
A 79  1 n LEU . 79  A 79  
A 80  1 n LEU . 80  A 80  
A 81  1 n VAL . 81  A 81  
A 82  1 n ASP . 82  A 82  
A 83  1 n VAL . 83  A 83  
A 84  1 n GLU . 84  A 84  
A 85  1 n PRO . 85  A 85  
A 86  1 n LYS . 86  A 86  
A 87  1 n VAL . 87  A 87  
A 88  1 n LYS . 88  A 88  
A 89  1 n SER . 89  A 89  
A 90  1 n LYS . 90  A 90  
A 91  1 n LYS . 91  A 91  
A 92  1 n ARG . 92  A 92  
A 93  1 n GLU . 93  A 93  
A 94  1 n ALA . 94  A 94  
A 95  1 n VAL . 95  A 95  
A 96  1 n ALA . 96  A 96  
A 97  1 n GLY . 97  A 97  
A 98  1 n ARG . 98  A 98  
A 99  1 n GLY . 99  A 99  
A 100 1 n ARG . 100 A 100 
A 101 1 n GLY . 101 A 101 
A 102 1 n ARG . 102 A 102 
A 103 1 n GLY . 103 A 103 
A 104 1 n ARG . 104 A 104 
A 105 1 n GLY . 105 A 105 
A 106 1 n ARG . 106 A 106 
A 107 1 n GLY . 107 A 107 
A 108 1 n ARG . 108 A 108 
A 109 1 n GLY . 109 A 109 
A 110 1 n ARG . 110 A 110 
A 111 1 n GLY . 111 A 111 
A 112 1 n ARG . 112 A 112 
A 113 1 n GLY . 113 A 113 
A 114 1 n ARG . 114 A 114 
A 115 1 n GLY . 115 A 115 
A 116 1 n GLY . 116 A 116 
A 117 1 n PRO . 117 A 117 
A 118 1 n ARG . 118 A 118 
A 119 1 n ARG . 119 A 119 
B 1   2 n MET . 1   B 1   
B 2   2 n SER . 2   B 2   
B 3   2 n LEU . 3   B 3   
B 4   2 n LEU . 4   B 4   
B 5   2 n ASN . 5   B 5   
B 6   2 n LYS . 6   B 6   
B 7   2 n PRO . 7   B 7   
B 8   2 n LYS . 8   B 8   
B 9   2 n SER . 9   B 9   
B 10  2 n GLU . 10  B 10  
B 11  2 n MET . 11  B 11  
B 12  2 n THR . 12  B 12  
B 13  2 n PRO . 13  B 13  
B 14  2 n GLU . 14  B 14  
B 15  2 n GLU . 15  B 15  
B 16  2 n LEU . 16  B 16  
B 17  2 n GLN . 17  B 17  
B 18  2 n LYS . 18  B 18  
B 19  2 n ARG . 19  B 19  
B 20  2 n GLU . 20  B 20  
B 21  2 n GLU . 21  B 21  
B 22  2 n GLU . 22  B 22  
B 23  2 n GLU . 23  B 23  
B 24  2 n PHE . 24  B 24  
B 25  2 n ASN . 25  B 25  
B 26  2 n THR . 26  B 26  
B 27  2 n GLY . 27  B 27  
B 28  2 n PRO . 28  B 28  
B 29  2 n LEU . 29  B 29  
B 30  2 n SER . 30  B 30  
B 31  2 n VAL . 31  B 31  
B 32  2 n LEU . 32  B 32  
B 33  2 n THR . 33  B 33  
B 34  2 n GLN . 34  B 34  
B 35  2 n SER . 35  B 35  
B 36  2 n VAL . 36  B 36  
B 37  2 n LYS . 37  B 37  
B 38  2 n ASN . 38  B 38  
B 39  2 n ASN . 39  B 39  
B 40  2 n THR . 40  B 40  
B 41  2 n GLN . 41  B 41  
B 42  2 n VAL . 42  B 42  
B 43  2 n LEU . 43  B 43  
B 44  2 n ILE . 44  B 44  
B 45  2 n ASN . 45  B 45  
B 46  2 n CYS . 46  B 46  
B 47  2 n ARG . 47  B 47  
B 48  2 n ASN . 48  B 48  
B 49  2 n ASN . 49  B 49  
B 50  2 n LYS . 50  B 50  
B 51  2 n LYS . 51  B 51  
B 52  2 n LEU . 52  B 52  
B 53  2 n LEU . 53  B 53  
B 54  2 n GLY . 54  B 54  
B 55  2 n ARG . 55  B 55  
B 56  2 n VAL . 56  B 56  
B 57  2 n LYS . 57  B 57  
B 58  2 n ALA . 58  B 58  
B 59  2 n PHE . 59  B 59  
B 60  2 n ASP . 60  B 60  
B 61  2 n ARG . 61  B 61  
B 62  2 n HIS . 62  B 62  
B 63  2 n CYS . 63  B 63  
B 64  2 n ASN . 64  B 64  
B 65  2 n MET . 65  B 65  
B 66  2 n VAL . 66  B 66  
B 67  2 n LEU . 67  B 67  
B 68  2 n GLU . 68  B 68  
B 69  2 n ASN . 69  B 69  
B 70  2 n VAL . 70  B 70  
B 71  2 n LYS . 71  B 71  
B 72  2 n GLU . 72  B 72  
B 73  2 n MET . 73  B 73  
B 74  2 n TRP . 74  B 74  
B 75  2 n THR . 75  B 75  
B 76  2 n GLU . 76  B 76  
B 77  2 n VAL . 77  B 77  
B 78  2 n PRO . 78  B 78  
B 79  2 n LYS . 79  B 79  
B 80  2 n SER . 80  B 80  
B 81  2 n GLY . 81  B 81  
B 82  2 n LYS . 82  B 82  
B 83  2 n GLY . 83  B 83  
B 84  2 n LYS . 84  B 84  
B 85  2 n LYS . 85  B 85  
B 86  2 n LYS . 86  B 86  
B 87  2 n SER . 87  B 87  
B 88  2 n LYS . 88  B 88  
B 89  2 n PRO . 89  B 89  
B 90  2 n VAL . 90  B 90  
B 91  2 n ASN . 91  B 91  
B 92  2 n LYS . 92  B 92  
B 93  2 n ASP . 93  B 93  
B 94  2 n ARG . 94  B 94  
B 95  2 n TYR . 95  B 95  
B 96  2 n ILE . 96  B 96  
B 97  2 n SER . 97  B 97  
B 98  2 n LYS . 98  B 98  
B 99  2 n MET . 99  B 99  
B 100 2 n PHE . 100 B 100 
B 101 2 n LEU . 101 B 101 
B 102 2 n ARG . 102 B 102 
B 103 2 n GLY . 103 B 103 
B 104 2 n ASP . 104 B 104 
B 105 2 n SER . 105 B 105 
B 106 2 n VAL . 106 B 106 
B 107 2 n ILE . 107 B 107 
B 108 2 n VAL . 108 B 108 
B 109 2 n VAL . 109 B 109 
B 110 2 n LEU . 110 B 110 
B 111 2 n ARG . 111 B 111 
B 112 2 n ASN . 112 B 112 
B 113 2 n PRO . 113 B 113 
B 114 2 n LEU . 114 B 114 
B 115 2 n ILE . 115 B 115 
B 116 2 n ALA . 116 B 116 
B 117 2 n GLY . 117 B 117 
B 118 2 n LYS . 118 B 118 
C 1   3 n MET . 1   C 1   
C 2   3 n ALA . 2   C 2   
C 3   3 n TYR . 3   C 3   
C 4   3 n ARG . 4   C 4   
C 5   3 n GLY . 5   C 5   
C 6   3 n GLN . 6   C 6   
C 7   3 n GLY . 7   C 7   
C 8   3 n GLN . 8   C 8   
C 9   3 n LYS . 9   C 9   
C 10  3 n VAL . 10  C 10  
C 11  3 n GLN . 11  C 11  
C 12  3 n LYS . 12  C 12  
C 13  3 n VAL . 13  C 13  
C 14  3 n MET . 14  C 14  
C 15  3 n VAL . 15  C 15  
C 16  3 n GLN . 16  C 16  
C 17  3 n PRO . 17  C 17  
C 18  3 n ILE . 18  C 18  
C 19  3 n ASN . 19  C 19  
C 20  3 n LEU . 20  C 20  
C 21  3 n ILE . 21  C 21  
C 22  3 n PHE . 22  C 22  
C 23  3 n ARG . 23  C 23  
C 24  3 n TYR . 24  C 24  
C 25  3 n LEU . 25  C 25  
C 26  3 n GLN . 26  C 26  
C 27  3 n ASN . 27  C 27  
C 28  3 n ARG . 28  C 28  
C 29  3 n SER . 29  C 29  
C 30  3 n ARG . 30  C 30  
C 31  3 n ILE . 31  C 31  
C 32  3 n GLN . 32  C 32  
C 33  3 n VAL . 33  C 33  
C 34  3 n TRP . 34  C 34  
C 35  3 n LEU . 35  C 35  
C 36  3 n TYR . 36  C 36  
C 37  3 n GLU . 37  C 37  
C 38  3 n GLN . 38  C 38  
C 39  3 n VAL . 39  C 39  
C 40  3 n ASN . 40  C 40  
C 41  3 n MET . 41  C 41  
C 42  3 n ARG . 42  C 42  
C 43  3 n ILE . 43  C 43  
C 44  3 n GLU . 44  C 44  
C 45  3 n GLY . 45  C 45  
C 46  3 n CYS . 46  C 46  
C 47  3 n ILE . 47  C 47  
C 48  3 n ILE . 48  C 48  
C 49  3 n GLY . 49  C 49  
C 50  3 n PHE . 50  C 50  
C 51  3 n ASP . 51  C 51  
C 52  3 n GLU . 52  C 52  
C 53  3 n TYR . 53  C 53  
C 54  3 n MET . 54  C 54  
C 55  3 n ASN . 55  C 55  
C 56  3 n LEU . 56  C 56  
C 57  3 n VAL . 57  C 57  
C 58  3 n LEU . 58  C 58  
C 59  3 n ASP . 59  C 59  
C 60  3 n ASP . 60  C 60  
C 61  3 n ALA . 61  C 61  
C 62  3 n GLU . 62  C 62  
C 63  3 n GLU . 63  C 63  
C 64  3 n ILE . 64  C 64  
C 65  3 n HIS . 65  C 65  
C 66  3 n SER . 66  C 66  
C 67  3 n LYS . 67  C 67  
C 68  3 n THR . 68  C 68  
C 69  3 n LYS . 69  C 69  
C 70  3 n SER . 70  C 70  
C 71  3 n ARG . 71  C 71  
C 72  3 n LYS . 72  C 72  
C 73  3 n GLN . 73  C 73  
C 74  3 n LEU . 74  C 74  
C 75  3 n GLY . 75  C 75  
C 76  3 n ARG . 76  C 76  
C 77  3 n ILE . 77  C 77  
C 78  3 n MET . 78  C 78  
C 79  3 n LEU . 79  C 79  
C 80  3 n LYS . 80  C 80  
C 81  3 n GLY . 81  C 81  
C 82  3 n ASP . 82  C 82  
C 83  3 n ASN . 83  C 83  
C 84  3 n ILE . 84  C 84  
C 85  3 n THR . 85  C 85  
C 86  3 n LEU . 86  C 86  
C 87  3 n LEU . 87  C 87  
C 88  3 n GLN . 88  C 88  
C 89  3 n SER . 89  C 89  
C 90  3 n VAL . 90  C 90  
C 91  3 n SER . 91  C 91  
C 92  3 n ASN . 92  C 92  
D 1   4 n MET . 1   D 1   
D 2   4 n SER . 2   D 2   
D 3   4 n LYS . 3   D 3   
D 4   4 n ALA . 4   D 4   
D 5   4 n HIS . 5   D 5   
D 6   4 n PRO . 6   D 6   
D 7   4 n PRO . 7   D 7   
D 8   4 n GLU . 8   D 8   
D 9   4 n LEU . 9   D 9   
D 10  4 n LYS . 10  D 10  
D 11  4 n LYS . 11  D 11  
D 12  4 n PHE . 12  D 12  
D 13  4 n MET . 13  D 13  
D 14  4 n ASP . 14  D 14  
D 15  4 n LYS . 15  D 15  
D 16  4 n LYS . 16  D 16  
D 17  4 n LEU . 17  D 17  
D 18  4 n SER . 18  D 18  
D 19  4 n LEU . 19  D 19  
D 20  4 n LYS . 20  D 20  
D 21  4 n LEU . 21  D 21  
D 22  4 n ASN . 22  D 22  
D 23  4 n GLY . 23  D 23  
D 24  4 n GLY . 24  D 24  
D 25  4 n ARG . 25  D 25  
D 26  4 n HIS . 26  D 26  
D 27  4 n VAL . 27  D 27  
D 28  4 n GLN . 28  D 28  
D 29  4 n GLY . 29  D 29  
D 30  4 n ILE . 30  D 30  
D 31  4 n LEU . 31  D 31  
D 32  4 n ARG . 32  D 32  
D 33  4 n GLY . 33  D 33  
D 34  4 n PHE . 34  D 34  
D 35  4 n ASP . 35  D 35  
D 36  4 n PRO . 36  D 36  
D 37  4 n PHE . 37  D 37  
D 38  4 n MET . 38  D 38  
D 39  4 n ASN . 39  D 39  
D 40  4 n LEU . 40  D 40  
D 41  4 n VAL . 41  D 41  
D 42  4 n ILE . 42  D 42  
D 43  4 n ASP . 43  D 43  
D 44  4 n GLU . 44  D 44  
D 45  4 n CYS . 45  D 45  
D 46  4 n VAL . 46  D 46  
D 47  4 n GLU . 47  D 47  
D 48  4 n MET . 48  D 48  
D 49  4 n ALA . 49  D 49  
D 50  4 n THR . 50  D 50  
D 51  4 n SER . 51  D 51  
D 52  4 n GLY . 52  D 52  
D 53  4 n GLN . 53  D 53  
D 54  4 n GLN . 54  D 54  
D 55  4 n ASN . 55  D 55  
D 56  4 n ASN . 56  D 56  
D 57  4 n ILE . 57  D 57  
D 58  4 n GLY . 58  D 58  
D 59  4 n MET . 59  D 59  
D 60  4 n VAL . 60  D 60  
D 61  4 n VAL . 61  D 61  
D 62  4 n ILE . 62  D 62  
D 63  4 n ARG . 63  D 63  
D 64  4 n GLY . 64  D 64  
D 65  4 n ASN . 65  D 65  
D 66  4 n SER . 66  D 66  
D 67  4 n ILE . 67  D 67  
D 68  4 n ILE . 68  D 68  
D 69  4 n MET . 69  D 69  
D 70  4 n LEU . 70  D 70  
D 71  4 n GLU . 71  D 71  
D 72  4 n ALA . 72  D 72  
D 73  4 n LEU . 73  D 73  
D 74  4 n GLU . 74  D 74  
D 75  4 n ARG . 75  D 75  
D 76  4 n VAL . 76  D 76  
E 1   5 n MET . 1   E 1   
E 2   5 n SER . 2   E 2   
E 3   5 n LEU . 3   E 3   
E 4   5 n PRO . 4   E 4   
E 5   5 n LEU . 5   E 5   
E 6   5 n ASN . 6   E 6   
E 7   5 n PRO . 7   E 7   
E 8   5 n LYS . 8   E 8   
E 9   5 n PRO . 9   E 9   
E 10  5 n PHE . 10  E 10  
E 11  5 n LEU . 11  E 11  
E 12  5 n ASN . 12  E 12  
E 13  5 n GLY . 13  E 13  
E 14  5 n LEU . 14  E 14  
E 15  5 n THR . 15  E 15  
E 16  5 n GLY . 16  E 16  
E 17  5 n LYS . 17  E 17  
E 18  5 n PRO . 18  E 18  
E 19  5 n VAL . 19  E 19  
E 20  5 n MET . 20  E 20  
E 21  5 n VAL . 21  E 21  
E 22  5 n LYS . 22  E 22  
E 23  5 n LEU . 23  E 23  
E 24  5 n LYS . 24  E 24  
E 25  5 n TRP . 25  E 25  
E 26  5 n GLY . 26  E 26  
E 27  5 n MET . 27  E 27  
E 28  5 n GLU . 28  E 28  
E 29  5 n TYR . 29  E 29  
E 30  5 n LYS . 30  E 30  
E 31  5 n GLY . 31  E 31  
E 32  5 n TYR . 32  E 32  
E 33  5 n LEU . 33  E 33  
E 34  5 n VAL . 34  E 34  
E 35  5 n SER . 35  E 35  
E 36  5 n VAL . 36  E 36  
E 37  5 n ASP . 37  E 37  
E 38  5 n GLY . 38  E 38  
E 39  5 n TYR . 39  E 39  
E 40  5 n MET . 40  E 40  
E 41  5 n ASN . 41  E 41  
E 42  5 n MET . 42  E 42  
E 43  5 n GLN . 43  E 43  
E 44  5 n LEU . 44  E 44  
E 45  5 n ALA . 45  E 45  
E 46  5 n ASN . 46  E 46  
E 47  5 n THR . 47  E 47  
E 48  5 n GLU . 48  E 48  
E 49  5 n GLU . 49  E 49  
E 50  5 n TYR . 50  E 50  
E 51  5 n ILE . 51  E 51  
E 52  5 n ASP . 52  E 52  
E 53  5 n GLY . 53  E 53  
E 54  5 n ALA . 54  E 54  
E 55  5 n LEU . 55  E 55  
E 56  5 n SER . 56  E 56  
E 57  5 n GLY . 57  E 57  
E 58  5 n HIS . 58  E 58  
E 59  5 n LEU . 59  E 59  
E 60  5 n GLY . 60  E 60  
E 61  5 n GLU . 61  E 61  
E 62  5 n VAL . 62  E 62  
E 63  5 n LEU . 63  E 63  
E 64  5 n ILE . 64  E 64  
E 65  5 n ARG . 65  E 65  
E 66  5 n CYS . 66  E 66  
E 67  5 n ASN . 67  E 67  
E 68  5 n ASN . 68  E 68  
E 69  5 n VAL . 69  E 69  
E 70  5 n LEU . 70  E 70  
E 71  5 n TYR . 71  E 71  
E 72  5 n ILE . 72  E 72  
E 73  5 n ARG . 73  E 73  
E 74  5 n GLY . 74  E 74  
E 75  5 n VAL . 75  E 75  
E 76  5 n GLU . 76  E 76  
E 77  5 n GLU . 77  E 77  
E 78  5 n GLU . 78  E 78  
E 79  5 n GLU . 79  E 79  
E 80  5 n GLU . 80  E 80  
E 81  5 n ASP . 81  E 81  
E 82  5 n GLY . 82  E 82  
E 83  5 n GLU . 83  E 83  
E 84  5 n MET . 84  E 84  
E 85  5 n ARG . 85  E 85  
E 86  5 n GLU . 86  E 86  
F 1   6 n MET . 1   F 1   
F 2   6 n SER . 2   F 2   
F 3   6 n PHE . 3   F 3   
F 4   6 n LEU . 4   F 4   
F 5   6 n LYS . 5   F 5   
F 6   6 n SER . 6   F 6   
F 7   6 n PHE . 7   F 7   
F 8   6 n PRO . 8   F 8   
F 9   6 n PRO . 9   F 9   
F 10  6 n PRO . 10  F 10  
F 11  6 n GLY . 11  F 11  
F 12  6 n PRO . 12  F 12  
F 13  6 n ALA . 13  F 13  
F 14  6 n GLU . 14  F 14  
F 15  6 n GLY . 15  F 15  
F 16  6 n LEU . 16  F 16  
F 17  6 n LEU . 17  F 17  
F 18  6 n ARG . 18  F 18  
F 19  6 n GLN . 19  F 19  
F 20  6 n GLN . 20  F 20  
F 21  6 n PRO . 21  F 21  
F 22  6 n ASP . 22  F 22  
F 23  6 n THR . 23  F 23  
F 24  6 n GLU . 24  F 24  
F 25  6 n ALA . 25  F 25  
F 26  6 n VAL . 26  F 26  
F 27  6 n LEU . 27  F 27  
F 28  6 n ASN . 28  F 28  
F 29  6 n GLY . 29  F 29  
F 30  6 n LYS . 30  F 30  
F 31  6 n GLY . 31  F 31  
F 32  6 n LEU . 32  F 32  
F 33  6 n GLY . 33  F 33  
F 34  6 n THR . 34  F 34  
F 35  6 n GLY . 35  F 35  
F 36  6 n THR . 36  F 36  
F 37  6 n LEU . 37  F 37  
F 38  6 n TYR . 38  F 38  
F 39  6 n ILE . 39  F 39  
F 40  6 n ALA . 40  F 40  
F 41  6 n GLU . 41  F 41  
F 42  6 n SER . 42  F 42  
F 43  6 n ARG . 43  F 43  
F 44  6 n LEU . 44  F 44  
F 45  6 n SER . 45  F 45  
F 46  6 n TRP . 46  F 46  
F 47  6 n LEU . 47  F 47  
F 48  6 n ASP . 48  F 48  
F 49  6 n GLY . 49  F 49  
F 50  6 n SER . 50  F 50  
F 51  6 n GLY . 51  F 51  
F 52  6 n LEU . 52  F 52  
F 53  6 n GLY . 53  F 53  
F 54  6 n PHE . 54  F 54  
F 55  6 n SER . 55  F 55  
F 56  6 n LEU . 56  F 56  
F 57  6 n GLU . 57  F 57  
F 58  6 n TYR . 58  F 58  
F 59  6 n PRO . 59  F 59  
F 60  6 n THR . 60  F 60  
F 61  6 n ILE . 61  F 61  
F 62  6 n SER . 62  F 62  
F 63  6 n LEU . 63  F 63  
F 64  6 n HIS . 64  F 64  
F 65  6 n ALA . 65  F 65  
F 66  6 n LEU . 66  F 66  
F 67  6 n SER . 67  F 67  
F 68  6 n ARG . 68  F 68  
F 69  6 n ASP . 69  F 69  
F 70  6 n ARG . 70  F 70  
F 71  6 n SER . 71  F 71  
F 72  6 n ASP . 72  F 72  
F 73  6 n CYS . 73  F 73  
F 74  6 n LEU . 74  F 74  
F 75  6 n GLY . 75  F 75  
F 76  6 n GLU . 76  F 76  
F 77  6 n HIS . 77  F 77  
F 78  6 n LEU . 78  F 78  
F 79  6 n TYR . 79  F 79  
F 80  6 n VAL . 80  F 80  
F 81  6 n MET . 81  F 81  
F 82  6 n VAL . 82  F 82  
F 83  6 n ASN . 83  F 83  
F 84  6 n ALA . 84  F 84  
F 85  6 n LYS . 85  F 85  
F 86  6 n PHE . 86  F 86  
F 87  6 n GLU . 87  F 87  
F 88  6 n GLU . 88  F 88  
F 89  6 n GLU . 89  F 89  
F 90  6 n SER . 90  F 90  
F 91  6 n LYS . 91  F 91  
F 92  6 n GLU . 92  F 92  
F 93  6 n PRO . 93  F 93  
F 94  6 n VAL . 94  F 94  
F 95  6 n ALA . 95  F 95  
F 96  6 n ASP . 96  F 96  
F 97  6 n GLU . 97  F 97  
F 98  6 n GLU . 98  F 98  
F 99  6 n GLU . 99  F 99  
F 100 6 n GLU . 100 F 100 
F 101 6 n ASP . 101 F 101 
F 102 6 n SER . 102 F 102 
F 103 6 n ASP . 103 F 103 
F 104 6 n ASP . 104 F 104 
F 105 6 n ASP . 105 F 105 
F 106 6 n VAL . 106 F 106 
F 107 6 n GLU . 107 F 107 
F 108 6 n PRO . 108 F 108 
F 109 6 n ILE . 109 F 109 
F 110 6 n THR . 110 F 110 
F 111 6 n GLU . 111 F 111 
F 112 6 n PHE . 112 F 112 
F 113 6 n ARG . 113 F 113 
F 114 6 n PHE . 114 F 114 
F 115 6 n VAL . 115 F 115 
F 116 6 n PRO . 116 F 116 
F 117 6 n SER . 117 F 117 
F 118 6 n ASP . 118 F 118 
F 119 6 n LYS . 119 F 119 
F 120 6 n SER . 120 F 120 
F 121 6 n ALA . 121 F 121 
F 122 6 n LEU . 122 F 122 
F 123 6 n GLU . 123 F 123 
F 124 6 n ALA . 124 F 124 
F 125 6 n MET . 125 F 125 
F 126 6 n PHE . 126 F 126 
F 127 6 n THR . 127 F 127 
F 128 6 n ALA . 128 F 128 
F 129 6 n MET . 129 F 129 
F 130 6 n CYS . 130 F 130 
F 131 6 n GLU . 131 F 131 
F 132 6 n CYS . 132 F 132 
F 133 6 n GLN . 133 F 133 
F 134 6 n ALA . 134 F 134 
F 135 6 n LEU . 135 F 135 
F 136 6 n HIS . 136 F 136 
F 137 6 n PRO . 137 F 137 
F 138 6 n ASP . 138 F 138 
F 139 6 n PRO . 139 F 139 
F 140 6 n GLU . 140 F 140 
F 141 6 n ASP . 141 F 141 
F 142 6 n GLU . 142 F 142 
F 143 6 n ASP . 143 F 143 
F 144 6 n SER . 144 F 144 
F 145 6 n ASP . 145 F 145 
F 146 6 n ASP . 146 F 146 
F 147 6 n TYR . 147 F 147 
F 148 6 n ASP . 148 F 148 
F 149 6 n GLY . 149 F 149 
F 150 6 n GLU . 150 F 150 
F 151 6 n GLU . 151 F 151 
F 152 6 n TYR . 152 F 152 
F 153 6 n ASP . 153 F 153 
F 154 6 n VAL . 154 F 154 
F 155 6 n GLU . 155 F 155 
F 156 6 n ALA . 156 F 156 
F 157 6 n HIS . 157 F 157 
F 158 6 n GLU . 158 F 158 
F 159 6 n GLN . 159 F 159 
F 160 6 n GLY . 160 F 160 
F 161 6 n GLN . 161 F 161 
F 162 6 n GLY . 162 F 162 
F 163 6 n ASP . 163 F 163 
F 164 6 n ILE . 164 F 164 
F 165 6 n PRO . 165 F 165 
F 166 6 n THR . 166 F 166 
F 167 6 n PHE . 167 F 167 
F 168 6 n TYR . 168 F 168 
F 169 6 n THR . 169 F 169 
F 170 6 n TYR . 170 F 170 
F 171 6 n GLU . 171 F 171 
F 172 6 n GLU . 172 F 172 
F 173 6 n GLY . 173 F 173 
F 174 6 n LEU . 174 F 174 
F 175 6 n SER . 175 F 175 
F 176 6 n HIS . 176 F 176 
F 177 6 n LEU . 177 F 177 
F 178 6 n THR . 178 F 178 
F 179 6 n ALA . 179 F 179 
F 180 6 n GLU . 180 F 180 
F 181 6 n GLY . 181 F 181 
F 182 6 n GLN . 182 F 182 
F 183 6 n ALA . 183 F 183 
F 184 6 n THR . 184 F 184 
F 185 6 n LEU . 185 F 185 
F 186 6 n GLU . 186 F 186 
F 187 6 n ARG . 187 F 187 
F 188 6 n LEU . 188 F 188 
F 189 6 n GLU . 189 F 189 
F 190 6 n GLY . 190 F 190 
F 191 6 n MET . 191 F 191 
F 192 6 n LEU . 192 F 192 
F 193 6 n SER . 193 F 193 
F 194 6 n GLN . 194 F 194 
F 195 6 n SER . 195 F 195 
F 196 6 n VAL . 196 F 196 
F 197 6 n SER . 197 F 197 
F 198 6 n SER . 198 F 198 
F 199 6 n GLN . 199 F 199 
F 200 6 n TYR . 200 F 200 
F 201 6 n ASN . 201 F 201 
F 202 6 n MET . 202 F 202 
F 203 6 n ALA . 203 F 203 
F 204 6 n GLY . 204 F 204 
F 205 6 n VAL . 205 F 205 
F 206 6 n ARG . 206 F 206 
F 207 6 n THR . 207 F 207 
F 208 6 n GLU . 208 F 208 
F 209 6 n ASP . 209 F 209 
F 210 6 n SER . 210 F 210 
F 211 6 n ILE . 211 F 211 
F 212 6 n ARG . 212 F 212 
F 213 6 n ASP . 213 F 213 
F 214 6 n TYR . 214 F 214 
F 215 6 n GLU . 215 F 215 
F 216 6 n ASP . 216 F 216 
F 217 6 n GLY . 217 F 217 
F 218 6 n MET . 218 F 218 
F 219 6 n GLU . 219 F 219 
F 220 6 n VAL . 220 F 220 
F 221 6 n ASP . 221 F 221 
F 222 6 n THR . 222 F 222 
F 223 6 n THR . 223 F 223 
F 224 6 n PRO . 224 F 224 
F 225 6 n THR . 225 F 225 
F 226 6 n VAL . 226 F 226 
F 227 6 n ALA . 227 F 227 
F 228 6 n GLY . 228 F 228 
F 229 6 n GLN . 229 F 229 
F 230 6 n PHE . 230 F 230 
F 231 6 n GLU . 231 F 231 
F 232 6 n ASP . 232 F 232 
F 233 6 n ALA . 233 F 233 
F 234 6 n ASP . 234 F 234 
F 235 6 n VAL . 235 F 235 
F 236 6 n ASP . 236 F 236 
F 237 6 n HIS . 237 F 237 
#
_software.classification other
_software.date           ?
_software.description    "Structure prediction"
_software.name           AlphaFold
_software.pdbx_ordinal   1
_software.type           package
_software.version        "AlphaFold-beta-20231127 (fb0b9d13-0bdd-4522-ba5f-0ee1f426d085 @ 2025-02-03 03:43:13)"
#
loop_
_struct_asym.entity_id
_struct_asym.id
1 A 
2 B 
3 C 
4 D 
5 E 
6 F 
#
loop_
_atom_site.group_PDB
_atom_site.id
_atom_site.type_symbol
_atom_site.label_atom_id
_atom_site.label_alt_id
_atom_site.label_comp_id
_atom_site.label_asym_id
_atom_site.label_entity_id
_atom_site.label_seq_id
_atom_site.pdbx_PDB_ins_code
_atom_site.Cartn_x
_atom_site.Cartn_y
_atom_site.Cartn_z
_atom_site.occupancy
_atom_site.B_iso_or_equiv
_atom_site.auth_seq_id
_atom_site.auth_asym_id
_atom_site.pdbx_PDB_model_num
ATOM 1    N N   . MET A 1 1   ? -4.834  -8.804  -17.026 1.00 67.61 1   A 1 
ATOM 2    C CA  . MET A 1 1   ? -5.384  -7.554  -17.603 1.00 76.56 1   A 1 
ATOM 3    C C   . MET A 1 1   ? -5.286  -6.479  -16.537 1.00 82.35 1   A 1 
ATOM 4    O O   . MET A 1 1   ? -5.581  -6.764  -15.384 1.00 78.00 1   A 1 
ATOM 5    C CB  . MET A 1 1   ? -6.834  -7.804  -18.045 1.00 66.05 1   A 1 
ATOM 6    C CG  . MET A 1 1   ? -7.534  -6.618  -18.697 1.00 56.76 1   A 1 
ATOM 7    S SD  . MET A 1 1   ? -9.214  -7.086  -19.192 1.00 50.51 1   A 1 
ATOM 8    C CE  . MET A 1 1   ? -9.827  -5.586  -19.942 1.00 42.59 1   A 1 
ATOM 9    N N   . LYS A 1 2   ? -4.829  -5.250  -16.870 1.00 84.44 2   A 1 
ATOM 10   C CA  . LYS A 1 2   ? -4.800  -4.127  -15.928 1.00 89.52 2   A 1 
ATOM 11   C C   . LYS A 1 2   ? -5.848  -3.110  -16.361 1.00 93.23 2   A 1 
ATOM 12   O O   . LYS A 1 2   ? -5.675  -2.479  -17.403 1.00 91.67 2   A 1 
ATOM 13   C CB  . LYS A 1 2   ? -3.406  -3.481  -15.850 1.00 83.17 2   A 1 
ATOM 14   C CG  . LYS A 1 2   ? -2.341  -4.393  -15.224 1.00 76.23 2   A 1 
ATOM 15   C CD  . LYS A 1 2   ? -1.029  -3.627  -14.966 1.00 70.76 2   A 1 
ATOM 16   C CE  . LYS A 1 2   ? -0.001  -4.555  -14.327 1.00 59.34 2   A 1 
ATOM 17   N NZ  . LYS A 1 2   ? 1.178   -3.840  -13.789 1.00 53.05 2   A 1 
ATOM 18   N N   . LEU A 1 3   ? -6.921  -2.952  -15.594 1.00 94.22 3   A 1 
ATOM 19   C CA  . LEU A 1 3   ? -8.026  -2.054  -15.955 1.00 96.27 3   A 1 
ATOM 20   C C   . LEU A 1 3   ? -7.642  -0.572  -15.931 1.00 97.04 3   A 1 
ATOM 21   O O   . LEU A 1 3   ? -8.299  0.219   -16.598 1.00 96.29 3   A 1 
ATOM 22   C CB  . LEU A 1 3   ? -9.250  -2.298  -15.070 1.00 95.61 3   A 1 
ATOM 23   C CG  . LEU A 1 3   ? -10.360 -3.076  -15.799 1.00 93.88 3   A 1 
ATOM 24   C CD1 . LEU A 1 3   ? -10.018 -4.551  -15.893 1.00 91.48 3   A 1 
ATOM 25   C CD2 . LEU A 1 3   ? -11.678 -2.923  -15.053 1.00 91.07 3   A 1 
ATOM 26   N N   . VAL A 1 4   ? -6.569  -0.196  -15.247 1.00 97.13 4   A 1 
ATOM 27   C CA  . VAL A 1 4   ? -6.043  1.182   -15.318 1.00 97.32 4   A 1 
ATOM 28   C C   . VAL A 1 4   ? -5.764  1.603   -16.764 1.00 97.50 4   A 1 
ATOM 29   O O   . VAL A 1 4   ? -6.028  2.740   -17.147 1.00 96.85 4   A 1 
ATOM 30   C CB  . VAL A 1 4   ? -4.804  1.353   -14.415 1.00 96.42 4   A 1 
ATOM 31   C CG1 . VAL A 1 4   ? -3.567  0.605   -14.942 1.00 91.05 4   A 1 
ATOM 32   C CG2 . VAL A 1 4   ? -4.473  2.825   -14.228 1.00 91.59 4   A 1 
ATOM 33   N N   . ARG A 1 5   ? -5.357  0.676   -17.635 1.00 97.21 5   A 1 
ATOM 34   C CA  . ARG A 1 5   ? -5.135  0.953   -19.067 1.00 96.95 5   A 1 
ATOM 35   C C   . ARG A 1 5   ? -6.420  1.343   -19.802 1.00 97.36 5   A 1 
ATOM 36   O O   . ARG A 1 5   ? -6.337  1.972   -20.856 1.00 96.27 5   A 1 
ATOM 37   C CB  . ARG A 1 5   ? -4.514  -0.259  -19.766 1.00 95.67 5   A 1 
ATOM 38   C CG  . ARG A 1 5   ? -3.110  -0.579  -19.251 1.00 90.71 5   A 1 
ATOM 39   C CD  . ARG A 1 5   ? -2.526  -1.730  -20.086 1.00 81.45 5   A 1 
ATOM 40   N NE  . ARG A 1 5   ? -1.154  -2.044  -19.681 1.00 71.88 5   A 1 
ATOM 41   C CZ  . ARG A 1 5   ? -0.358  -2.938  -20.245 1.00 63.36 5   A 1 
ATOM 42   N NH1 . ARG A 1 5   ? -0.747  -3.656  -21.263 1.00 56.19 5   A 1 
ATOM 43   N NH2 . ARG A 1 5   ? 0.846   -3.129  -19.781 1.00 57.08 5   A 1 
ATOM 44   N N   . PHE A 1 6   ? -7.580  0.960   -19.299 1.00 97.32 6   A 1 
ATOM 45   C CA  . PHE A 1 6   ? -8.854  1.451   -19.811 1.00 97.68 6   A 1 
ATOM 46   C C   . PHE A 1 6   ? -9.018  2.936   -19.471 1.00 97.95 6   A 1 
ATOM 47   O O   . PHE A 1 6   ? -9.292  3.723   -20.380 1.00 97.59 6   A 1 
ATOM 48   C CB  . PHE A 1 6   ? -9.997  0.578   -19.276 1.00 97.62 6   A 1 
ATOM 49   C CG  . PHE A 1 6   ? -11.364 1.201   -19.389 1.00 98.09 6   A 1 
ATOM 50   C CD1 . PHE A 1 6   ? -11.895 1.923   -18.303 1.00 97.43 6   A 1 
ATOM 51   C CD2 . PHE A 1 6   ? -12.112 1.080   -20.570 1.00 97.64 6   A 1 
ATOM 52   C CE1 . PHE A 1 6   ? -13.159 2.520   -18.404 1.00 97.26 6   A 1 
ATOM 53   C CE2 . PHE A 1 6   ? -13.369 1.672   -20.671 1.00 97.20 6   A 1 
ATOM 54   C CZ  . PHE A 1 6   ? -13.898 2.399   -19.588 1.00 97.50 6   A 1 
ATOM 55   N N   . LEU A 1 7   ? -8.742  3.342   -18.225 1.00 98.11 7   A 1 
ATOM 56   C CA  . LEU A 1 7   ? -8.807  4.742   -17.812 1.00 98.21 7   A 1 
ATOM 57   C C   . LEU A 1 7   ? -7.827  5.629   -18.589 1.00 98.12 7   A 1 
ATOM 58   O O   . LEU A 1 7   ? -8.183  6.730   -18.987 1.00 97.47 7   A 1 
ATOM 59   C CB  . LEU A 1 7   ? -8.529  4.870   -16.309 1.00 98.07 7   A 1 
ATOM 60   C CG  . LEU A 1 7   ? -9.550  4.190   -15.384 1.00 97.67 7   A 1 
ATOM 61   C CD1 . LEU A 1 7   ? -9.089  4.382   -13.944 1.00 97.31 7   A 1 
ATOM 62   C CD2 . LEU A 1 7   ? -10.945 4.787   -15.540 1.00 97.05 7   A 1 
ATOM 63   N N   . MET A 1 8   ? -6.626  5.122   -18.886 1.00 98.04 8   A 1 
ATOM 64   C CA  . MET A 1 8   ? -5.611  5.837   -19.679 1.00 97.83 8   A 1 
ATOM 65   C C   . MET A 1 8   ? -6.084  6.201   -21.100 1.00 97.86 8   A 1 
ATOM 66   O O   . MET A 1 8   ? -5.518  7.092   -21.727 1.00 96.86 8   A 1 
ATOM 67   C CB  . MET A 1 8   ? -4.330  4.997   -19.756 1.00 97.44 8   A 1 
ATOM 68   C CG  . MET A 1 8   ? -3.640  4.824   -18.395 1.00 96.37 8   A 1 
ATOM 69   S SD  . MET A 1 8   ? -2.217  3.697   -18.449 1.00 94.51 8   A 1 
ATOM 70   C CE  . MET A 1 8   ? -0.970  4.814   -19.107 1.00 86.66 8   A 1 
ATOM 71   N N   . LYS A 1 9   ? -7.118  5.545   -21.609 1.00 97.60 9   A 1 
ATOM 72   C CA  . LYS A 1 9   ? -7.718  5.842   -22.922 1.00 97.33 9   A 1 
ATOM 73   C C   . LYS A 1 9   ? -8.802  6.923   -22.855 1.00 97.42 9   A 1 
ATOM 74   O O   . LYS A 1 9   ? -9.288  7.336   -23.903 1.00 96.14 9   A 1 
ATOM 75   C CB  . LYS A 1 9   ? -8.303  4.565   -23.536 1.00 96.51 9   A 1 
ATOM 76   C CG  . LYS A 1 9   ? -7.266  3.468   -23.810 1.00 95.33 9   A 1 
ATOM 77   C CD  . LYS A 1 9   ? -8.001  2.227   -24.314 1.00 92.78 9   A 1 
ATOM 78   C CE  . LYS A 1 9   ? -7.061  1.059   -24.536 1.00 88.97 9   A 1 
ATOM 79   N NZ  . LYS A 1 9   ? -7.826  -0.117  -25.001 1.00 83.26 9   A 1 
ATOM 80   N N   . LEU A 1 10  ? -9.187  7.360   -21.662 1.00 98.03 10  A 1 
ATOM 81   C CA  . LEU A 1 10  ? -10.306 8.286   -21.475 1.00 98.18 10  A 1 
ATOM 82   C C   . LEU A 1 10  ? -9.909  9.767   -21.561 1.00 98.30 10  A 1 
ATOM 83   O O   . LEU A 1 10  ? -10.629 10.642  -21.074 1.00 97.26 10  A 1 
ATOM 84   C CB  . LEU A 1 10  ? -11.040 7.974   -20.153 1.00 97.87 10  A 1 
ATOM 85   C CG  . LEU A 1 10  ? -11.538 6.529   -20.004 1.00 97.20 10  A 1 
ATOM 86   C CD1 . LEU A 1 10  ? -12.373 6.430   -18.725 1.00 95.78 10  A 1 
ATOM 87   C CD2 . LEU A 1 10  ? -12.398 6.062   -21.175 1.00 95.51 10  A 1 
ATOM 88   N N   . SER A 1 11  ? -8.770  10.066  -22.172 1.00 98.07 11  A 1 
ATOM 89   C CA  . SER A 1 11  ? -8.376  11.455  -22.418 1.00 97.97 11  A 1 
ATOM 90   C C   . SER A 1 11  ? -9.451  12.179  -23.237 1.00 98.00 11  A 1 
ATOM 91   O O   . SER A 1 11  ? -9.955  11.649  -24.224 1.00 95.86 11  A 1 
ATOM 92   C CB  . SER A 1 11  ? -7.037  11.521  -23.151 1.00 96.52 11  A 1 
ATOM 93   O OG  . SER A 1 11  ? -6.022  10.929  -22.372 1.00 81.57 11  A 1 
ATOM 94   N N   . HIS A 1 12  ? -9.753  13.399  -22.818 1.00 98.18 12  A 1 
ATOM 95   C CA  . HIS A 1 12  ? -10.816 14.258  -23.350 1.00 98.20 12  A 1 
ATOM 96   C C   . HIS A 1 12  ? -12.254 13.883  -22.960 1.00 98.36 12  A 1 
ATOM 97   O O   . HIS A 1 12  ? -13.162 14.661  -23.259 1.00 96.96 12  A 1 
ATOM 98   C CB  . HIS A 1 12  ? -10.671 14.471  -24.863 1.00 97.39 12  A 1 
ATOM 99   C CG  . HIS A 1 12  ? -9.290  14.871  -25.273 1.00 94.97 12  A 1 
ATOM 100  N ND1 . HIS A 1 12  ? -8.634  16.029  -24.896 1.00 82.10 12  A 1 
ATOM 101  C CD2 . HIS A 1 12  ? -8.410  14.161  -26.052 1.00 81.67 12  A 1 
ATOM 102  C CE1 . HIS A 1 12  ? -7.410  16.008  -25.426 1.00 83.57 12  A 1 
ATOM 103  N NE2 . HIS A 1 12  ? -7.228  14.890  -26.145 1.00 84.32 12  A 1 
ATOM 104  N N   . GLU A 1 13  ? -12.467 12.784  -22.232 1.00 98.57 13  A 1 
ATOM 105  C CA  . GLU A 1 13  ? -13.786 12.452  -21.698 1.00 98.63 13  A 1 
ATOM 106  C C   . GLU A 1 13  ? -14.115 13.303  -20.464 1.00 98.78 13  A 1 
ATOM 107  O O   . GLU A 1 13  ? -13.277 13.544  -19.599 1.00 98.51 13  A 1 
ATOM 108  C CB  . GLU A 1 13  ? -13.880 10.956  -21.377 1.00 98.45 13  A 1 
ATOM 109  C CG  . GLU A 1 13  ? -13.764 10.052  -22.619 1.00 96.92 13  A 1 
ATOM 110  C CD  . GLU A 1 13  ? -14.903 10.215  -23.636 1.00 96.94 13  A 1 
ATOM 111  O OE1 . GLU A 1 13  ? -14.746 9.735   -24.780 1.00 92.30 13  A 1 
ATOM 112  O OE2 . GLU A 1 13  ? -15.949 10.806  -23.278 1.00 93.16 13  A 1 
ATOM 113  N N   . THR A 1 14  ? -15.367 13.741  -20.376 1.00 98.74 14  A 1 
ATOM 114  C CA  . THR A 1 14  ? -15.874 14.445  -19.202 1.00 98.80 14  A 1 
ATOM 115  C C   . THR A 1 14  ? -16.504 13.444  -18.248 1.00 98.87 14  A 1 
ATOM 116  O O   . THR A 1 14  ? -17.423 12.723  -18.621 1.00 98.42 14  A 1 
ATOM 117  C CB  . THR A 1 14  ? -16.862 15.557  -19.580 1.00 98.54 14  A 1 
ATOM 118  O OG1 . THR A 1 14  ? -16.209 16.488  -20.426 1.00 96.25 14  A 1 
ATOM 119  C CG2 . THR A 1 14  ? -17.354 16.344  -18.371 1.00 95.70 14  A 1 
ATOM 120  N N   . VAL A 1 15  ? -16.017 13.406  -17.014 1.00 98.84 15  A 1 
ATOM 121  C CA  . VAL A 1 15  ? -16.389 12.421  -15.999 1.00 98.83 15  A 1 
ATOM 122  C C   . VAL A 1 15  ? -16.727 13.102  -14.677 1.00 98.82 15  A 1 
ATOM 123  O O   . VAL A 1 15  ? -16.385 14.266  -14.445 1.00 98.70 15  A 1 
ATOM 124  C CB  . VAL A 1 15  ? -15.278 11.365  -15.797 1.00 98.65 15  A 1 
ATOM 125  C CG1 . VAL A 1 15  ? -14.984 10.595  -17.087 1.00 97.86 15  A 1 
ATOM 126  C CG2 . VAL A 1 15  ? -13.967 11.984  -15.280 1.00 97.52 15  A 1 
ATOM 127  N N   . THR A 1 16  ? -17.379 12.366  -13.784 1.00 98.94 16  A 1 
ATOM 128  C CA  . THR A 1 16  ? -17.473 12.722  -12.364 1.00 98.94 16  A 1 
ATOM 129  C C   . THR A 1 16  ? -16.742 11.669  -11.554 1.00 98.96 16  A 1 
ATOM 130  O O   . THR A 1 16  ? -17.037 10.486  -11.685 1.00 98.71 16  A 1 
ATOM 131  C CB  . THR A 1 16  ? -18.924 12.868  -11.904 1.00 98.75 16  A 1 
ATOM 132  O OG1 . THR A 1 16  ? -19.591 13.832  -12.699 1.00 96.96 16  A 1 
ATOM 133  C CG2 . THR A 1 16  ? -19.036 13.334  -10.448 1.00 96.75 16  A 1 
ATOM 134  N N   . ILE A 1 17  ? -15.810 12.090  -10.720 1.00 98.90 17  A 1 
ATOM 135  C CA  . ILE A 1 17  ? -15.035 11.215  -9.840  1.00 98.97 17  A 1 
ATOM 136  C C   . ILE A 1 17  ? -15.529 11.422  -8.415  1.00 98.80 17  A 1 
ATOM 137  O O   . ILE A 1 17  ? -15.589 12.550  -7.943  1.00 98.69 17  A 1 
ATOM 138  C CB  . ILE A 1 17  ? -13.522 11.489  -9.980  1.00 98.88 17  A 1 
ATOM 139  C CG1 . ILE A 1 17  ? -13.089 11.410  -11.465 1.00 98.57 17  A 1 
ATOM 140  C CG2 . ILE A 1 17  ? -12.740 10.498  -9.108  1.00 98.67 17  A 1 
ATOM 141  C CD1 . ILE A 1 17  ? -11.598 11.655  -11.712 1.00 97.99 17  A 1 
ATOM 142  N N   . GLU A 1 18  ? -15.888 10.331  -7.721  1.00 98.78 18  A 1 
ATOM 143  C CA  . GLU A 1 18  ? -16.104 10.363  -6.280  1.00 98.70 18  A 1 
ATOM 144  C C   . GLU A 1 18  ? -14.828 9.898   -5.573  1.00 98.75 18  A 1 
ATOM 145  O O   . GLU A 1 18  ? -14.269 8.850   -5.894  1.00 98.50 18  A 1 
ATOM 146  C CB  . GLU A 1 18  ? -17.340 9.532   -5.869  1.00 98.30 18  A 1 
ATOM 147  C CG  . GLU A 1 18  ? -17.709 9.732   -4.388  1.00 94.43 18  A 1 
ATOM 148  C CD  . GLU A 1 18  ? -19.072 9.100   -3.989  1.00 90.98 18  A 1 
ATOM 149  O OE1 . GLU A 1 18  ? -19.111 8.274   -3.049  1.00 83.52 18  A 1 
ATOM 150  O OE2 . GLU A 1 18  ? -20.113 9.449   -4.588  1.00 85.14 18  A 1 
ATOM 151  N N   . LEU A 1 19  ? -14.351 10.703  -4.617  1.00 98.50 19  A 1 
ATOM 152  C CA  . LEU A 1 19  ? -13.209 10.373  -3.768  1.00 98.55 19  A 1 
ATOM 153  C C   . LEU A 1 19  ? -13.655 9.608   -2.521  1.00 98.34 19  A 1 
ATOM 154  O O   . LEU A 1 19  ? -14.820 9.648   -2.124  1.00 97.66 19  A 1 
ATOM 155  C CB  . LEU A 1 19  ? -12.428 11.650  -3.407  1.00 98.51 19  A 1 
ATOM 156  C CG  . LEU A 1 19  ? -11.944 12.505  -4.602  1.00 98.06 19  A 1 
ATOM 157  C CD1 . LEU A 1 19  ? -10.996 13.587  -4.105  1.00 97.15 19  A 1 
ATOM 158  C CD2 . LEU A 1 19  ? -11.210 11.676  -5.656  1.00 96.68 19  A 1 
ATOM 159  N N   . LYS A 1 20  ? -12.703 8.935   -1.861  1.00 97.92 20  A 1 
ATOM 160  C CA  . LYS A 1 20  ? -12.947 8.174   -0.628  1.00 97.61 20  A 1 
ATOM 161  C C   . LYS A 1 20  ? -13.496 9.058   0.499   1.00 97.14 20  A 1 
ATOM 162  O O   . LYS A 1 20  ? -14.406 8.627   1.189   1.00 95.84 20  A 1 
ATOM 163  C CB  . LYS A 1 20  ? -11.648 7.469   -0.197  1.00 97.35 20  A 1 
ATOM 164  C CG  . LYS A 1 20  ? -11.282 6.325   -1.154  1.00 97.05 20  A 1 
ATOM 165  C CD  . LYS A 1 20  ? -9.940  5.689   -0.752  1.00 95.91 20  A 1 
ATOM 166  C CE  . LYS A 1 20  ? -9.564  4.588   -1.745  1.00 94.89 20  A 1 
ATOM 167  N NZ  . LYS A 1 20  ? -8.207  4.040   -1.476  1.00 93.03 20  A 1 
ATOM 168  N N   . ASN A 1 21  ? -13.037 10.306  0.596   1.00 97.50 21  A 1 
ATOM 169  C CA  . ASN A 1 21  ? -13.511 11.313  1.555   1.00 97.14 21  A 1 
ATOM 170  C C   . ASN A 1 21  ? -14.867 11.973  1.185   1.00 96.90 21  A 1 
ATOM 171  O O   . ASN A 1 21  ? -15.265 12.968  1.776   1.00 95.34 21  A 1 
ATOM 172  C CB  . ASN A 1 21  ? -12.391 12.346  1.765   1.00 96.85 21  A 1 
ATOM 173  C CG  . ASN A 1 21  ? -12.062 13.175  0.532   1.00 96.87 21  A 1 
ATOM 174  O OD1 . ASN A 1 21  ? -12.785 13.219  -0.454  1.00 94.50 21  A 1 
ATOM 175  N ND2 . ASN A 1 21  ? -10.948 13.873  0.558   1.00 93.16 21  A 1 
ATOM 176  N N   . GLY A 1 22  ? -15.558 11.444  0.189   1.00 97.02 22  A 1 
ATOM 177  C CA  . GLY A 1 22  ? -16.862 11.944  -0.248  1.00 96.73 22  A 1 
ATOM 178  C C   . GLY A 1 22  ? -16.824 13.194  -1.130  1.00 97.22 22  A 1 
ATOM 179  O O   . GLY A 1 22  ? -17.881 13.650  -1.572  1.00 96.36 22  A 1 
ATOM 180  N N   . THR A 1 23  ? -15.646 13.753  -1.425  1.00 97.93 23  A 1 
ATOM 181  C CA  . THR A 1 23  ? -15.500 14.854  -2.388  1.00 98.22 23  A 1 
ATOM 182  C C   . THR A 1 23  ? -15.899 14.384  -3.784  1.00 98.40 23  A 1 
ATOM 183  O O   . THR A 1 23  ? -15.520 13.297  -4.210  1.00 98.18 23  A 1 
ATOM 184  C CB  . THR A 1 23  ? -14.072 15.403  -2.403  1.00 97.99 23  A 1 
ATOM 185  O OG1 . THR A 1 23  ? -13.740 15.886  -1.116  1.00 95.64 23  A 1 
ATOM 186  C CG2 . THR A 1 23  ? -13.859 16.572  -3.374  1.00 95.55 23  A 1 
ATOM 187  N N   . GLN A 1 24  ? -16.636 15.216  -4.510  1.00 98.67 24  A 1 
ATOM 188  C CA  . GLN A 1 24  ? -16.975 14.980  -5.914  1.00 98.60 24  A 1 
ATOM 189  C C   . GLN A 1 24  ? -16.219 15.953  -6.807  1.00 98.72 24  A 1 
ATOM 190  O O   . GLN A 1 24  ? -16.199 17.154  -6.561  1.00 98.41 24  A 1 
ATOM 191  C CB  . GLN A 1 24  ? -18.487 15.077  -6.142  1.00 98.04 24  A 1 
ATOM 192  C CG  . GLN A 1 24  ? -19.230 13.939  -5.419  1.00 90.87 24  A 1 
ATOM 193  C CD  . GLN A 1 24  ? -20.714 13.863  -5.761  1.00 87.23 24  A 1 
ATOM 194  O OE1 . GLN A 1 24  ? -21.276 14.640  -6.505  1.00 78.59 24  A 1 
ATOM 195  N NE2 . GLN A 1 24  ? -21.406 12.884  -5.222  1.00 73.55 24  A 1 
ATOM 196  N N   . VAL A 1 25  ? -15.621 15.425  -7.862  1.00 98.82 25  A 1 
ATOM 197  C CA  . VAL A 1 25  ? -14.841 16.189  -8.834  1.00 98.84 25  A 1 
ATOM 198  C C   . VAL A 1 25  ? -15.415 15.936  -10.218 1.00 98.90 25  A 1 
ATOM 199  O O   . VAL A 1 25  ? -15.341 14.831  -10.731 1.00 98.73 25  A 1 
ATOM 200  C CB  . VAL A 1 25  ? -13.352 15.811  -8.755  1.00 98.69 25  A 1 
ATOM 201  C CG1 . VAL A 1 25  ? -12.537 16.642  -9.741  1.00 97.77 25  A 1 
ATOM 202  C CG2 . VAL A 1 25  ? -12.782 16.054  -7.349  1.00 97.84 25  A 1 
ATOM 203  N N   . HIS A 1 26  ? -15.985 16.968  -10.829 1.00 98.80 26  A 1 
ATOM 204  C CA  . HIS A 1 26  ? -16.472 16.915  -12.197 1.00 98.87 26  A 1 
ATOM 205  C C   . HIS A 1 26  ? -15.518 17.678  -13.111 1.00 98.84 26  A 1 
ATOM 206  O O   . HIS A 1 26  ? -15.203 18.834  -12.832 1.00 98.60 26  A 1 
ATOM 207  C CB  . HIS A 1 26  ? -17.889 17.488  -12.252 1.00 98.72 26  A 1 
ATOM 208  C CG  . HIS A 1 26  ? -18.474 17.434  -13.634 1.00 98.24 26  A 1 
ATOM 209  N ND1 . HIS A 1 26  ? -19.012 16.317  -14.250 1.00 86.08 26  A 1 
ATOM 210  C CD2 . HIS A 1 26  ? -18.578 18.461  -14.535 1.00 87.83 26  A 1 
ATOM 211  C CE1 . HIS A 1 26  ? -19.423 16.673  -15.474 1.00 90.31 26  A 1 
ATOM 212  N NE2 . HIS A 1 26  ? -19.185 17.964  -15.690 1.00 92.37 26  A 1 
ATOM 213  N N   . GLY A 1 27  ? -15.052 17.061  -14.192 1.00 98.75 27  A 1 
ATOM 214  C CA  . GLY A 1 27  ? -14.118 17.707  -15.109 1.00 98.79 27  A 1 
ATOM 215  C C   . GLY A 1 27  ? -13.781 16.845  -16.319 1.00 98.86 27  A 1 
ATOM 216  O O   . GLY A 1 27  ? -14.261 15.729  -16.475 1.00 98.55 27  A 1 
ATOM 217  N N   . THR A 1 28  ? -12.950 17.404  -17.206 1.00 98.82 28  A 1 
ATOM 218  C CA  . THR A 1 28  ? -12.489 16.712  -18.411 1.00 98.81 28  A 1 
ATOM 219  C C   . THR A 1 28  ? -11.104 16.127  -18.177 1.00 98.83 28  A 1 
ATOM 220  O O   . THR A 1 28  ? -10.180 16.863  -17.838 1.00 98.64 28  A 1 
ATOM 221  C CB  . THR A 1 28  ? -12.474 17.662  -19.615 1.00 98.71 28  A 1 
ATOM 222  O OG1 . THR A 1 28  ? -13.754 18.227  -19.810 1.00 96.88 28  A 1 
ATOM 223  C CG2 . THR A 1 28  ? -12.103 16.950  -20.917 1.00 96.65 28  A 1 
ATOM 224  N N   . ILE A 1 29  ? -10.938 14.809  -18.394 1.00 98.87 29  A 1 
ATOM 225  C CA  . ILE A 1 29  ? -9.662  14.114  -18.229 1.00 98.80 29  A 1 
ATOM 226  C C   . ILE A 1 29  ? -8.639  14.643  -19.239 1.00 98.81 29  A 1 
ATOM 227  O O   . ILE A 1 29  ? -8.906  14.716  -20.443 1.00 98.60 29  A 1 
ATOM 228  C CB  . ILE A 1 29  ? -9.850  12.578  -18.343 1.00 98.79 29  A 1 
ATOM 229  C CG1 . ILE A 1 29  ? -10.754 12.063  -17.202 1.00 98.40 29  A 1 
ATOM 230  C CG2 . ILE A 1 29  ? -8.490  11.856  -18.322 1.00 98.52 29  A 1 
ATOM 231  C CD1 . ILE A 1 29  ? -11.102 10.572  -17.295 1.00 97.60 29  A 1 
ATOM 232  N N   . THR A 1 30  ? -7.445  14.983  -18.750 1.00 98.87 30  A 1 
ATOM 233  C CA  . THR A 1 30  ? -6.273  15.295  -19.587 1.00 98.78 30  A 1 
ATOM 234  C C   . THR A 1 30  ? -5.301  14.125  -19.643 1.00 98.69 30  A 1 
ATOM 235  O O   . THR A 1 30  ? -4.643  13.936  -20.670 1.00 97.43 30  A 1 
ATOM 236  C CB  . THR A 1 30  ? -5.543  16.558  -19.102 1.00 98.29 30  A 1 
ATOM 237  O OG1 . THR A 1 30  ? -5.191  16.455  -17.739 1.00 92.38 30  A 1 
ATOM 238  C CG2 . THR A 1 30  ? -6.415  17.799  -19.234 1.00 91.69 30  A 1 
ATOM 239  N N   . GLY A 1 31  ? -5.235  13.310  -18.601 1.00 98.61 31  A 1 
ATOM 240  C CA  . GLY A 1 31  ? -4.427  12.105  -18.553 1.00 98.57 31  A 1 
ATOM 241  C C   . GLY A 1 31  ? -4.703  11.279  -17.298 1.00 98.74 31  A 1 
ATOM 242  O O   . GLY A 1 31  ? -5.170  11.798  -16.289 1.00 98.23 31  A 1 
ATOM 243  N N   . VAL A 1 32  ? -4.396  9.985   -17.386 1.00 98.65 32  A 1 
ATOM 244  C CA  . VAL A 1 32  ? -4.382  9.050   -16.258 1.00 98.50 32  A 1 
ATOM 245  C C   . VAL A 1 32  ? -3.097  8.240   -16.372 1.00 98.47 32  A 1 
ATOM 246  O O   . VAL A 1 32  ? -2.769  7.778   -17.466 1.00 97.53 32  A 1 
ATOM 247  C CB  . VAL A 1 32  ? -5.603  8.112   -16.257 1.00 98.36 32  A 1 
ATOM 248  C CG1 . VAL A 1 32  ? -5.596  7.185   -15.039 1.00 97.53 32  A 1 
ATOM 249  C CG2 . VAL A 1 32  ? -6.929  8.887   -16.247 1.00 97.63 32  A 1 
ATOM 250  N N   . ASP A 1 33  ? -2.351  8.087   -15.272 1.00 98.07 33  A 1 
ATOM 251  C CA  . ASP A 1 33  ? -1.122  7.297   -15.241 1.00 97.73 33  A 1 
ATOM 252  C C   . ASP A 1 33  ? -1.359  5.864   -14.734 1.00 97.63 33  A 1 
ATOM 253  O O   . ASP A 1 33  ? -2.492  5.433   -14.490 1.00 96.77 33  A 1 
ATOM 254  C CB  . ASP A 1 33  ? -0.020  8.066   -14.482 1.00 96.98 33  A 1 
ATOM 255  C CG  . ASP A 1 33  ? -0.228  8.173   -12.973 1.00 96.29 33  A 1 
ATOM 256  O OD1 . ASP A 1 33  ? -1.016  7.379   -12.419 1.00 94.22 33  A 1 
ATOM 257  O OD2 . ASP A 1 33  ? 0.410   9.056   -12.357 1.00 93.22 33  A 1 
ATOM 258  N N   . VAL A 1 34  ? -0.270  5.086   -14.606 1.00 96.98 34  A 1 
ATOM 259  C CA  . VAL A 1 34  ? -0.319  3.689   -14.172 1.00 96.66 34  A 1 
ATOM 260  C C   . VAL A 1 34  ? -0.762  3.518   -12.717 1.00 96.83 34  A 1 
ATOM 261  O O   . VAL A 1 34  ? -1.361  2.495   -12.401 1.00 95.67 34  A 1 
ATOM 262  C CB  . VAL A 1 34  ? 1.027   2.970   -14.407 1.00 95.17 34  A 1 
ATOM 263  C CG1 . VAL A 1 34  ? 1.322   2.877   -15.910 1.00 87.32 34  A 1 
ATOM 264  C CG2 . VAL A 1 34  ? 2.200   3.663   -13.715 1.00 88.21 34  A 1 
ATOM 265  N N   . SER A 1 35  ? -0.532  4.523   -11.876 1.00 97.24 35  A 1 
ATOM 266  C CA  . SER A 1 35  ? -0.964  4.578   -10.476 1.00 97.36 35  A 1 
ATOM 267  C C   . SER A 1 35  ? -2.386  5.137   -10.321 1.00 97.77 35  A 1 
ATOM 268  O O   . SER A 1 35  ? -2.843  5.423   -9.218  1.00 96.86 35  A 1 
ATOM 269  C CB  . SER A 1 35  ? 0.032   5.414   -9.658  1.00 96.69 35  A 1 
ATOM 270  O OG  . SER A 1 35  ? 1.343   4.908   -9.817  1.00 93.53 35  A 1 
ATOM 271  N N   . MET A 1 36  ? -3.089  5.289   -11.437 1.00 97.98 36  A 1 
ATOM 272  C CA  . MET A 1 36  ? -4.428  5.881   -11.485 1.00 98.25 36  A 1 
ATOM 273  C C   . MET A 1 36  ? -4.474  7.358   -11.044 1.00 98.34 36  A 1 
ATOM 274  O O   . MET A 1 36  ? -5.563  7.899   -10.849 1.00 97.98 36  A 1 
ATOM 275  C CB  . MET A 1 36  ? -5.420  4.962   -10.742 1.00 97.85 36  A 1 
ATOM 276  C CG  . MET A 1 36  ? -6.844  5.040   -11.233 1.00 96.19 36  A 1 
ATOM 277  S SD  . MET A 1 36  ? -8.022  3.953   -10.341 1.00 95.70 36  A 1 
ATOM 278  C CE  . MET A 1 36  ? -7.352  2.326   -10.714 1.00 90.58 36  A 1 
ATOM 279  N N   . ASN A 1 37  ? -3.337  8.049   -10.926 1.00 98.48 37  A 1 
ATOM 280  C CA  . ASN A 1 37  ? -3.328  9.498   -10.751 1.00 98.42 37  A 1 
ATOM 281  C C   . ASN A 1 37  ? -4.021  10.127  -11.953 1.00 98.57 37  A 1 
ATOM 282  O O   . ASN A 1 37  ? -3.726  9.815   -13.111 1.00 98.14 37  A 1 
ATOM 283  C CB  . ASN A 1 37  ? -1.908  10.054  -10.589 1.00 98.31 37  A 1 
ATOM 284  C CG  . ASN A 1 37  ? -1.179  9.516   -9.367  1.00 98.01 37  A 1 
ATOM 285  O OD1 . ASN A 1 37  ? -1.714  9.437   -8.281  1.00 94.91 37  A 1 
ATOM 286  N ND2 . ASN A 1 37  ? 0.076   9.151   -9.534  1.00 94.44 37  A 1 
ATOM 287  N N   . THR A 1 38  ? -4.998  10.971  -11.676 1.00 98.73 38  A 1 
ATOM 288  C CA  . THR A 1 38  ? -5.887  11.483  -12.716 1.00 98.80 38  A 1 
ATOM 289  C C   . THR A 1 38  ? -5.776  12.991  -12.800 1.00 98.83 38  A 1 
ATOM 290  O O   . THR A 1 38  ? -6.053  13.700  -11.830 1.00 98.64 38  A 1 
ATOM 291  C CB  . THR A 1 38  ? -7.334  11.049  -12.472 1.00 98.67 38  A 1 
ATOM 292  O OG1 . THR A 1 38  ? -7.414  9.640   -12.459 1.00 96.72 38  A 1 
ATOM 293  C CG2 . THR A 1 38  ? -8.266  11.522  -13.587 1.00 97.01 38  A 1 
ATOM 294  N N   . HIS A 1 39  ? -5.428  13.488  -13.973 1.00 98.86 39  A 1 
ATOM 295  C CA  . HIS A 1 39  ? -5.344  14.907  -14.276 1.00 98.73 39  A 1 
ATOM 296  C C   . HIS A 1 39  ? -6.593  15.361  -15.022 1.00 98.83 39  A 1 
ATOM 297  O O   . HIS A 1 39  ? -7.036  14.723  -15.983 1.00 98.54 39  A 1 
ATOM 298  C CB  . HIS A 1 39  ? -4.065  15.208  -15.058 1.00 98.62 39  A 1 
ATOM 299  C CG  . HIS A 1 39  ? -2.830  14.644  -14.414 1.00 98.18 39  A 1 
ATOM 300  N ND1 . HIS A 1 39  ? -2.260  15.031  -13.208 1.00 89.34 39  A 1 
ATOM 301  C CD2 . HIS A 1 39  ? -2.083  13.588  -14.881 1.00 90.32 39  A 1 
ATOM 302  C CE1 . HIS A 1 39  ? -1.203  14.237  -12.974 1.00 92.32 39  A 1 
ATOM 303  N NE2 . HIS A 1 39  ? -1.071  13.351  -13.973 1.00 93.56 39  A 1 
ATOM 304  N N   . LEU A 1 40  ? -7.153  16.473  -14.572 1.00 98.83 40  A 1 
ATOM 305  C CA  . LEU A 1 40  ? -8.397  17.038  -15.068 1.00 98.86 40  A 1 
ATOM 306  C C   . LEU A 1 40  ? -8.229  18.530  -15.399 1.00 98.84 40  A 1 
ATOM 307  O O   . LEU A 1 40  ? -7.439  19.235  -14.767 1.00 98.51 40  A 1 
ATOM 308  C CB  . LEU A 1 40  ? -9.497  16.855  -14.015 1.00 98.71 40  A 1 
ATOM 309  C CG  . LEU A 1 40  ? -9.861  15.390  -13.711 1.00 97.33 40  A 1 
ATOM 310  C CD1 . LEU A 1 40  ? -10.590 15.309  -12.367 1.00 93.66 40  A 1 
ATOM 311  C CD2 . LEU A 1 40  ? -10.807 14.815  -14.759 1.00 93.38 40  A 1 
ATOM 312  N N   . LYS A 1 41  ? -9.039  19.021  -16.331 1.00 98.62 41  A 1 
ATOM 313  C CA  . LYS A 1 41  ? -9.220  20.441  -16.652 1.00 98.69 41  A 1 
ATOM 314  C C   . LYS A 1 41  ? -10.689 20.832  -16.606 1.00 98.63 41  A 1 
ATOM 315  O O   . LYS A 1 41  ? -11.562 19.970  -16.703 1.00 98.27 41  A 1 
ATOM 316  C CB  . LYS A 1 41  ? -8.579  20.762  -18.008 1.00 98.11 41  A 1 
ATOM 317  C CG  . LYS A 1 41  ? -9.303  20.073  -19.179 1.00 95.79 41  A 1 
ATOM 318  C CD  . LYS A 1 41  ? -8.625  20.378  -20.519 1.00 94.18 41  A 1 
ATOM 319  C CE  . LYS A 1 41  ? -9.377  19.641  -21.629 1.00 85.73 41  A 1 
ATOM 320  N NZ  . LYS A 1 41  ? -8.687  19.782  -22.933 1.00 80.51 41  A 1 
ATOM 321  N N   . ALA A 1 42  ? -10.955 22.127  -16.511 1.00 98.53 42  A 1 
ATOM 322  C CA  . ALA A 1 42  ? -12.305 22.681  -16.408 1.00 98.52 42  A 1 
ATOM 323  C C   . ALA A 1 42  ? -13.107 21.985  -15.300 1.00 98.64 42  A 1 
ATOM 324  O O   . ALA A 1 42  ? -14.119 21.326  -15.543 1.00 97.73 42  A 1 
ATOM 325  C CB  . ALA A 1 42  ? -12.972 22.666  -17.792 1.00 97.94 42  A 1 
ATOM 326  N N   . VAL A 1 43  ? -12.589 22.095  -14.085 1.00 98.63 43  A 1 
ATOM 327  C CA  . VAL A 1 43  ? -13.012 21.285  -12.949 1.00 98.67 43  A 1 
ATOM 328  C C   . VAL A 1 43  ? -14.024 22.033  -12.094 1.00 98.55 43  A 1 
ATOM 329  O O   . VAL A 1 43  ? -13.845 23.189  -11.743 1.00 97.98 43  A 1 
ATOM 330  C CB  . VAL A 1 43  ? -11.804 20.840  -12.111 1.00 98.48 43  A 1 
ATOM 331  C CG1 . VAL A 1 43  ? -12.220 19.993  -10.910 1.00 97.31 43  A 1 
ATOM 332  C CG2 . VAL A 1 43  ? -10.826 20.010  -12.959 1.00 97.44 43  A 1 
ATOM 333  N N   . LYS A 1 44  ? -15.072 21.307  -11.686 1.00 98.56 44  A 1 
ATOM 334  C CA  . LYS A 1 44  ? -15.975 21.707  -10.617 1.00 98.58 44  A 1 
ATOM 335  C C   . LYS A 1 44  ? -15.825 20.715  -9.465  1.00 98.53 44  A 1 
ATOM 336  O O   . LYS A 1 44  ? -16.254 19.567  -9.583  1.00 98.13 44  A 1 
ATOM 337  C CB  . LYS A 1 44  ? -17.401 21.782  -11.175 1.00 98.05 44  A 1 
ATOM 338  C CG  . LYS A 1 44  ? -18.381 22.298  -10.119 1.00 92.84 44  A 1 
ATOM 339  C CD  . LYS A 1 44  ? -19.790 22.379  -10.713 1.00 88.19 44  A 1 
ATOM 340  C CE  . LYS A 1 44  ? -20.739 22.914  -9.649  1.00 77.00 44  A 1 
ATOM 341  N NZ  . LYS A 1 44  ? -22.126 23.050  -10.147 1.00 69.64 44  A 1 
ATOM 342  N N   . MET A 1 45  ? -15.237 21.152  -8.358  1.00 98.52 45  A 1 
ATOM 343  C CA  . MET A 1 45  ? -15.026 20.350  -7.156  1.00 98.53 45  A 1 
ATOM 344  C C   . MET A 1 45  ? -16.086 20.682  -6.106  1.00 98.55 45  A 1 
ATOM 345  O O   . MET A 1 45  ? -16.353 21.849  -5.833  1.00 98.00 45  A 1 
ATOM 346  C CB  . MET A 1 45  ? -13.608 20.585  -6.634  1.00 98.19 45  A 1 
ATOM 347  C CG  . MET A 1 45  ? -13.277 19.701  -5.421  1.00 97.15 45  A 1 
ATOM 348  S SD  . MET A 1 45  ? -11.590 19.894  -4.792  1.00 95.54 45  A 1 
ATOM 349  C CE  . MET A 1 45  ? -11.649 21.584  -4.146  1.00 87.31 45  A 1 
ATOM 350  N N   . THR A 1 46  ? -16.697 19.655  -5.505  1.00 98.46 46  A 1 
ATOM 351  C CA  . THR A 1 46  ? -17.682 19.800  -4.437  1.00 98.30 46  A 1 
ATOM 352  C C   . THR A 1 46  ? -17.268 18.937  -3.258  1.00 98.20 46  A 1 
ATOM 353  O O   . THR A 1 46  ? -17.408 17.715  -3.312  1.00 97.47 46  A 1 
ATOM 354  C CB  . THR A 1 46  ? -19.090 19.424  -4.918  1.00 98.00 46  A 1 
ATOM 355  O OG1 . THR A 1 46  ? -19.399 20.078  -6.134  1.00 93.42 46  A 1 
ATOM 356  C CG2 . THR A 1 46  ? -20.168 19.817  -3.909  1.00 93.02 46  A 1 
ATOM 357  N N   . LEU A 1 47  ? -16.771 19.557  -2.192  1.00 97.87 47  A 1 
ATOM 358  C CA  . LEU A 1 47  ? -16.502 18.872  -0.938  1.00 97.51 47  A 1 
ATOM 359  C C   . LEU A 1 47  ? -17.822 18.473  -0.284  1.00 97.13 47  A 1 
ATOM 360  O O   . LEU A 1 47  ? -18.852 19.111  -0.487  1.00 95.30 47  A 1 
ATOM 361  C CB  . LEU A 1 47  ? -15.671 19.760  0.011   1.00 96.74 47  A 1 
ATOM 362  C CG  . LEU A 1 47  ? -14.172 19.837  -0.346  1.00 93.48 47  A 1 
ATOM 363  C CD1 . LEU A 1 47  ? -13.892 20.701  -1.577  1.00 86.27 47  A 1 
ATOM 364  C CD2 . LEU A 1 47  ? -13.407 20.461  0.817   1.00 85.48 47  A 1 
ATOM 365  N N   . LYS A 1 48  ? -17.797 17.414  0.561   1.00 95.71 48  A 1 
ATOM 366  C CA  . LYS A 1 48  ? -18.982 16.965  1.284   1.00 94.24 48  A 1 
ATOM 367  C C   . LYS A 1 48  ? -19.565 18.113  2.117   1.00 93.94 48  A 1 
ATOM 368  O O   . LYS A 1 48  ? -18.867 18.748  2.906   1.00 89.26 48  A 1 
ATOM 369  C CB  . LYS A 1 48  ? -18.634 15.724  2.142   1.00 91.54 48  A 1 
ATOM 370  C CG  . LYS A 1 48  ? -19.893 14.998  2.654   1.00 83.10 48  A 1 
ATOM 371  C CD  . LYS A 1 48  ? -19.522 13.750  3.467   1.00 77.62 48  A 1 
ATOM 372  C CE  . LYS A 1 48  ? -20.772 13.050  4.014   1.00 69.97 48  A 1 
ATOM 373  N NZ  . LYS A 1 48  ? -20.448 11.913  4.917   1.00 61.75 48  A 1 
ATOM 374  N N   . ASN A 1 49  ? -20.860 18.368  1.946   1.00 92.18 49  A 1 
ATOM 375  C CA  . ASN A 1 49  ? -21.610 19.424  2.634   1.00 92.23 49  A 1 
ATOM 376  C C   . ASN A 1 49  ? -21.077 20.863  2.409   1.00 92.93 49  A 1 
ATOM 377  O O   . ASN A 1 49  ? -21.269 21.722  3.270   1.00 89.83 49  A 1 
ATOM 378  C CB  . ASN A 1 49  ? -21.755 19.071  4.128   1.00 89.89 49  A 1 
ATOM 379  C CG  . ASN A 1 49  ? -22.394 17.707  4.362   1.00 86.03 49  A 1 
ATOM 380  O OD1 . ASN A 1 49  ? -23.321 17.315  3.677   1.00 75.69 49  A 1 
ATOM 381  N ND2 . ASN A 1 49  ? -21.920 16.973  5.335   1.00 73.69 49  A 1 
ATOM 382  N N   . ARG A 1 50  ? -20.417 21.131  1.273   1.00 94.72 50  A 1 
ATOM 383  C CA  . ARG A 1 50  ? -19.930 22.468  0.910   1.00 95.21 50  A 1 
ATOM 384  C C   . ARG A 1 50  ? -20.412 22.898  -0.478  1.00 95.93 50  A 1 
ATOM 385  O O   . ARG A 1 50  ? -20.870 22.086  -1.279  1.00 94.19 50  A 1 
ATOM 386  C CB  . ARG A 1 50  ? -18.402 22.541  1.004   1.00 94.07 50  A 1 
ATOM 387  C CG  . ARG A 1 50  ? -17.879 22.281  2.426   1.00 90.60 50  A 1 
ATOM 388  C CD  . ARG A 1 50  ? -16.494 22.879  2.568   1.00 85.88 50  A 1 
ATOM 389  N NE  . ARG A 1 50  ? -15.834 22.517  3.838   1.00 80.28 50  A 1 
ATOM 390  C CZ  . ARG A 1 50  ? -14.604 22.873  4.150   1.00 74.21 50  A 1 
ATOM 391  N NH1 . ARG A 1 50  ? -13.932 23.711  3.419   1.00 68.42 50  A 1 
ATOM 392  N NH2 . ARG A 1 50  ? -14.009 22.366  5.181   1.00 67.98 50  A 1 
ATOM 393  N N   . GLU A 1 51  ? -20.286 24.202  -0.740  1.00 95.97 51  A 1 
ATOM 394  C CA  . GLU A 1 51  ? -20.570 24.760  -2.053  1.00 96.25 51  A 1 
ATOM 395  C C   . GLU A 1 51  ? -19.509 24.327  -3.082  1.00 96.86 51  A 1 
ATOM 396  O O   . GLU A 1 51  ? -18.339 24.149  -2.735  1.00 96.34 51  A 1 
ATOM 397  C CB  . GLU A 1 51  ? -20.657 26.295  -1.975  1.00 95.00 51  A 1 
ATOM 398  C CG  . GLU A 1 51  ? -21.907 26.792  -1.225  1.00 88.08 51  A 1 
ATOM 399  C CD  . GLU A 1 51  ? -23.223 26.353  -1.886  1.00 78.18 51  A 1 
ATOM 400  O OE1 . GLU A 1 51  ? -24.194 26.102  -1.143  1.00 71.21 51  A 1 
ATOM 401  O OE2 . GLU A 1 51  ? -23.262 26.255  -3.134  1.00 72.52 51  A 1 
ATOM 402  N N   . PRO A 1 52  ? -19.912 24.166  -4.352  1.00 96.71 52  A 1 
ATOM 403  C CA  . PRO A 1 52  ? -18.977 23.842  -5.422  1.00 96.81 52  A 1 
ATOM 404  C C   . PRO A 1 52  ? -17.981 24.967  -5.685  1.00 96.72 52  A 1 
ATOM 405  O O   . PRO A 1 52  ? -18.358 26.137  -5.744  1.00 95.66 52  A 1 
ATOM 406  C CB  . PRO A 1 52  ? -19.835 23.578  -6.668  1.00 95.90 52  A 1 
ATOM 407  C CG  . PRO A 1 52  ? -21.236 23.308  -6.107  1.00 92.66 52  A 1 
ATOM 408  C CD  . PRO A 1 52  ? -21.273 24.172  -4.858  1.00 96.13 52  A 1 
ATOM 409  N N   . VAL A 1 53  ? -16.728 24.598  -5.960  1.00 96.80 53  A 1 
ATOM 410  C CA  . VAL A 1 53  ? -15.648 25.514  -6.346  1.00 96.83 53  A 1 
ATOM 411  C C   . VAL A 1 53  ? -15.211 25.203  -7.777  1.00 97.21 53  A 1 
ATOM 412  O O   . VAL A 1 53  ? -15.151 24.038  -8.169  1.00 96.85 53  A 1 
ATOM 413  C CB  . VAL A 1 53  ? -14.464 25.428  -5.358  1.00 95.76 53  A 1 
ATOM 414  C CG1 . VAL A 1 53  ? -13.387 26.466  -5.683  1.00 88.79 53  A 1 
ATOM 415  C CG2 . VAL A 1 53  ? -14.924 25.672  -3.917  1.00 88.23 53  A 1 
ATOM 416  N N   . GLN A 1 54  ? -14.926 26.235  -8.564  1.00 97.06 54  A 1 
ATOM 417  C CA  . GLN A 1 54  ? -14.366 26.078  -9.904  1.00 96.86 54  A 1 
ATOM 418  C C   . GLN A 1 54  ? -12.843 26.155  -9.852  1.00 97.18 54  A 1 
ATOM 419  O O   . GLN A 1 54  ? -12.270 27.012  -9.191  1.00 96.38 54  A 1 
ATOM 420  C CB  . GLN A 1 54  ? -14.938 27.109  -10.877 1.00 95.85 54  A 1 
ATOM 421  C CG  . GLN A 1 54  ? -16.439 26.887  -11.110 1.00 87.52 54  A 1 
ATOM 422  C CD  . GLN A 1 54  ? -17.001 27.703  -12.286 1.00 83.31 54  A 1 
ATOM 423  O OE1 . GLN A 1 54  ? -16.307 28.364  -13.034 1.00 73.37 54  A 1 
ATOM 424  N NE2 . GLN A 1 54  ? -18.293 27.666  -12.514 1.00 69.49 54  A 1 
ATOM 425  N N   . LEU A 1 55  ? -12.192 25.250  -10.582 1.00 97.87 55  A 1 
ATOM 426  C CA  . LEU A 1 55  ? -10.741 25.140  -10.668 1.00 97.99 55  A 1 
ATOM 427  C C   . LEU A 1 55  ? -10.346 24.962  -12.136 1.00 98.08 55  A 1 
ATOM 428  O O   . LEU A 1 55  ? -11.080 24.338  -12.906 1.00 97.49 55  A 1 
ATOM 429  C CB  . LEU A 1 55  ? -10.263 23.969  -9.798  1.00 97.75 55  A 1 
ATOM 430  C CG  . LEU A 1 55  ? -10.599 24.102  -8.294  1.00 97.20 55  A 1 
ATOM 431  C CD1 . LEU A 1 55  ? -10.356 22.782  -7.578  1.00 95.99 55  A 1 
ATOM 432  C CD2 . LEU A 1 55  ? -9.743  25.165  -7.613  1.00 95.55 55  A 1 
ATOM 433  N N   . GLU A 1 56  ? -9.185  25.493  -12.526 1.00 98.00 56  A 1 
ATOM 434  C CA  . GLU A 1 56  ? -8.731  25.373  -13.913 1.00 97.92 56  A 1 
ATOM 435  C C   . GLU A 1 56  ? -8.221  23.965  -14.219 1.00 98.11 56  A 1 
ATOM 436  O O   . GLU A 1 56  ? -8.679  23.306  -15.154 1.00 97.23 56  A 1 
ATOM 437  C CB  . GLU A 1 56  ? -7.650  26.429  -14.186 1.00 96.65 56  A 1 
ATOM 438  C CG  . GLU A 1 56  ? -7.205  26.411  -15.659 1.00 87.98 56  A 1 
ATOM 439  C CD  . GLU A 1 56  ? -6.195  27.529  -15.962 1.00 81.87 56  A 1 
ATOM 440  O OE1 . GLU A 1 56  ? -5.297  27.336  -16.797 1.00 74.53 56  A 1 
ATOM 441  O OE2 . GLU A 1 56  ? -6.333  28.609  -15.367 1.00 73.96 56  A 1 
ATOM 442  N N   . THR A 1 57  ? -7.282  23.506  -13.396 1.00 98.56 57  A 1 
ATOM 443  C CA  . THR A 1 57  ? -6.678  22.174  -13.489 1.00 98.57 57  A 1 
ATOM 444  C C   . THR A 1 57  ? -6.644  21.536  -12.113 1.00 98.61 57  A 1 
ATOM 445  O O   . THR A 1 57  ? -6.557  22.229  -11.100 1.00 97.94 57  A 1 
ATOM 446  C CB  . THR A 1 57  ? -5.257  22.227  -14.074 1.00 97.21 57  A 1 
ATOM 447  O OG1 . THR A 1 57  ? -4.438  23.094  -13.341 1.00 84.38 57  A 1 
ATOM 448  C CG2 . THR A 1 57  ? -5.231  22.716  -15.521 1.00 83.99 57  A 1 
ATOM 449  N N   . LEU A 1 58  ? -6.720  20.206  -12.070 1.00 98.89 58  A 1 
ATOM 450  C CA  . LEU A 1 58  ? -6.688  19.444  -10.830 1.00 98.81 58  A 1 
ATOM 451  C C   . LEU A 1 58  ? -6.026  18.085  -11.087 1.00 98.80 58  A 1 
ATOM 452  O O   . LEU A 1 58  ? -6.301  17.446  -12.102 1.00 98.59 58  A 1 
ATOM 453  C CB  . LEU A 1 58  ? -8.120  19.368  -10.282 1.00 98.60 58  A 1 
ATOM 454  C CG  . LEU A 1 58  ? -8.303  18.607  -8.949  1.00 97.98 58  A 1 
ATOM 455  C CD1 . LEU A 1 58  ? -9.505  19.156  -8.178  1.00 94.90 58  A 1 
ATOM 456  C CD2 . LEU A 1 58  ? -8.579  17.121  -9.191  1.00 94.62 58  A 1 
ATOM 457  N N   . SER A 1 59  ? -5.183  17.648  -10.156 1.00 98.89 59  A 1 
ATOM 458  C CA  . SER A 1 59  ? -4.578  16.320  -10.130 1.00 98.83 59  A 1 
ATOM 459  C C   . SER A 1 59  ? -5.036  15.582  -8.880  1.00 98.87 59  A 1 
ATOM 460  O O   . SER A 1 59  ? -4.918  16.106  -7.783  1.00 98.50 59  A 1 
ATOM 461  C CB  . SER A 1 59  ? -3.056  16.436  -10.165 1.00 98.57 59  A 1 
ATOM 462  O OG  . SER A 1 59  ? -2.477  15.155  -10.183 1.00 93.85 59  A 1 
ATOM 463  N N   . ILE A 1 60  ? -5.574  14.372  -9.049  1.00 98.86 60  A 1 
ATOM 464  C CA  . ILE A 1 60  ? -6.028  13.498  -7.961  1.00 98.88 60  A 1 
ATOM 465  C C   . ILE A 1 60  ? -5.042  12.346  -7.838  1.00 98.79 60  A 1 
ATOM 466  O O   . ILE A 1 60  ? -4.756  11.676  -8.829  1.00 98.48 60  A 1 
ATOM 467  C CB  . ILE A 1 60  ? -7.444  12.949  -8.217  1.00 98.74 60  A 1 
ATOM 468  C CG1 . ILE A 1 60  ? -8.449  14.071  -8.539  1.00 97.79 60  A 1 
ATOM 469  C CG2 . ILE A 1 60  ? -7.921  12.137  -6.996  1.00 97.97 60  A 1 
ATOM 470  C CD1 . ILE A 1 60  ? -9.830  13.563  -8.957  1.00 97.01 60  A 1 
ATOM 471  N N   . ARG A 1 61  ? -4.576  12.071  -6.625  1.00 98.74 61  A 1 
ATOM 472  C CA  . ARG A 1 61  ? -3.815  10.866  -6.320  1.00 98.65 61  A 1 
ATOM 473  C C   . ARG A 1 61  ? -4.716  9.638   -6.455  1.00 98.61 61  A 1 
ATOM 474  O O   . ARG A 1 61  ? -5.792  9.591   -5.861  1.00 98.03 61  A 1 
ATOM 475  C CB  . ARG A 1 61  ? -3.196  11.011  -4.922  1.00 98.13 61  A 1 
ATOM 476  C CG  . ARG A 1 61  ? -2.305  9.821   -4.577  1.00 96.45 61  A 1 
ATOM 477  C CD  . ARG A 1 61  ? -1.686  9.994   -3.176  1.00 94.18 61  A 1 
ATOM 478  N NE  . ARG A 1 61  ? -1.015  8.756   -2.751  1.00 91.50 61  A 1 
ATOM 479  C CZ  . ARG A 1 61  ? 0.222   8.389   -3.041  1.00 90.72 61  A 1 
ATOM 480  N NH1 . ARG A 1 61  ? 1.060   9.157   -3.685  1.00 82.61 61  A 1 
ATOM 481  N NH2 . ARG A 1 61  ? 0.642   7.215   -2.687  1.00 85.93 61  A 1 
ATOM 482  N N   . GLY A 1 62  ? -4.269  8.638   -7.211  1.00 98.40 62  A 1 
ATOM 483  C CA  . GLY A 1 62  ? -5.089  7.502   -7.630  1.00 98.37 62  A 1 
ATOM 484  C C   . GLY A 1 62  ? -5.755  6.743   -6.484  1.00 98.32 62  A 1 
ATOM 485  O O   . GLY A 1 62  ? -6.951  6.434   -6.558  1.00 97.77 62  A 1 
ATOM 486  N N   . ASN A 1 63  ? -5.032  6.504   -5.382  1.00 98.22 63  A 1 
ATOM 487  C CA  . ASN A 1 63  ? -5.547  5.777   -4.218  1.00 98.07 63  A 1 
ATOM 488  C C   . ASN A 1 63  ? -6.664  6.517   -3.450  1.00 98.24 63  A 1 
ATOM 489  O O   . ASN A 1 63  ? -7.322  5.920   -2.609  1.00 97.25 63  A 1 
ATOM 490  C CB  . ASN A 1 63  ? -4.376  5.384   -3.302  1.00 97.06 63  A 1 
ATOM 491  C CG  . ASN A 1 63  ? -3.754  6.547   -2.542  1.00 95.84 63  A 1 
ATOM 492  O OD1 . ASN A 1 63  ? -3.977  7.714   -2.822  1.00 89.36 63  A 1 
ATOM 493  N ND2 . ASN A 1 63  ? -2.954  6.230   -1.557  1.00 87.23 63  A 1 
ATOM 494  N N   . ASN A 1 64  ? -6.920  7.788   -3.741  1.00 98.42 64  A 1 
ATOM 495  C CA  . ASN A 1 64  ? -8.030  8.547   -3.165  1.00 98.40 64  A 1 
ATOM 496  C C   . ASN A 1 64  ? -9.345  8.372   -3.938  1.00 98.54 64  A 1 
ATOM 497  O O   . ASN A 1 64  ? -10.397 8.788   -3.465  1.00 97.88 64  A 1 
ATOM 498  C CB  . ASN A 1 64  ? -7.632  10.019  -3.048  1.00 98.16 64  A 1 
ATOM 499  C CG  . ASN A 1 64  ? -6.635  10.209  -1.937  1.00 97.11 64  A 1 
ATOM 500  O OD1 . ASN A 1 64  ? -6.998  10.448  -0.800  1.00 86.01 64  A 1 
ATOM 501  N ND2 . ASN A 1 64  ? -5.356  10.071  -2.217  1.00 86.91 64  A 1 
ATOM 502  N N   . ILE A 1 65  ? -9.294  7.761   -5.111  1.00 98.70 65  A 1 
ATOM 503  C CA  . ILE A 1 65  ? -10.459 7.587   -5.973  1.00 98.79 65  A 1 
ATOM 504  C C   . ILE A 1 65  ? -11.316 6.427   -5.453  1.00 98.60 65  A 1 
ATOM 505  O O   . ILE A 1 65  ? -10.815 5.338   -5.179  1.00 98.35 65  A 1 
ATOM 506  C CB  . ILE A 1 65  ? -10.024 7.427   -7.442  1.00 98.71 65  A 1 
ATOM 507  C CG1 . ILE A 1 65  ? -9.279  8.706   -7.905  1.00 98.34 65  A 1 
ATOM 508  C CG2 . ILE A 1 65  ? -11.238 7.125   -8.340  1.00 98.47 65  A 1 
ATOM 509  C CD1 . ILE A 1 65  ? -8.656  8.621   -9.295  1.00 97.62 65  A 1 
ATOM 510  N N   . ARG A 1 66  ? -12.623 6.643   -5.320  1.00 98.83 66  A 1 
ATOM 511  C CA  . ARG A 1 66  ? -13.620 5.590   -5.073  1.00 98.71 66  A 1 
ATOM 512  C C   . ARG A 1 66  ? -14.095 5.003   -6.394  1.00 98.78 66  A 1 
ATOM 513  O O   . ARG A 1 66  ? -13.986 3.799   -6.599  1.00 98.57 66  A 1 
ATOM 514  C CB  . ARG A 1 66  ? -14.801 6.187   -4.261  1.00 98.39 66  A 1 
ATOM 515  C CG  . ARG A 1 66  ? -15.823 5.135   -3.793  1.00 94.15 66  A 1 
ATOM 516  C CD  . ARG A 1 66  ? -15.371 4.380   -2.550  1.00 90.14 66  A 1 
ATOM 517  N NE  . ARG A 1 66  ? -15.306 5.288   -1.389  1.00 86.07 66  A 1 
ATOM 518  C CZ  . ARG A 1 66  ? -14.825 5.000   -0.179  1.00 82.10 66  A 1 
ATOM 519  N NH1 . ARG A 1 66  ? -14.341 3.828   0.115   1.00 70.38 66  A 1 
ATOM 520  N NH2 . ARG A 1 66  ? -14.832 5.900   0.756   1.00 77.95 66  A 1 
ATOM 521  N N   . TYR A 1 67  ? -14.602 5.847   -7.271  1.00 98.89 67  A 1 
ATOM 522  C CA  . TYR A 1 67  ? -15.029 5.442   -8.609  1.00 98.86 67  A 1 
ATOM 523  C C   . TYR A 1 67  ? -15.146 6.637   -9.562  1.00 98.80 67  A 1 
ATOM 524  O O   . TYR A 1 67  ? -15.273 7.788   -9.146  1.00 98.75 67  A 1 
ATOM 525  C CB  . TYR A 1 67  ? -16.356 4.672   -8.533  1.00 98.77 67  A 1 
ATOM 526  C CG  . TYR A 1 67  ? -17.500 5.416   -7.853  1.00 98.72 67  A 1 
ATOM 527  C CD1 . TYR A 1 67  ? -17.971 4.982   -6.596  1.00 97.71 67  A 1 
ATOM 528  C CD2 . TYR A 1 67  ? -18.120 6.509   -8.472  1.00 97.52 67  A 1 
ATOM 529  C CE1 . TYR A 1 67  ? -19.032 5.637   -5.963  1.00 97.24 67  A 1 
ATOM 530  C CE2 . TYR A 1 67  ? -19.180 7.181   -7.850  1.00 96.85 67  A 1 
ATOM 531  C CZ  . TYR A 1 67  ? -19.635 6.745   -6.596  1.00 97.48 67  A 1 
ATOM 532  O OH  . TYR A 1 67  ? -20.667 7.397   -5.995  1.00 95.79 67  A 1 
ATOM 533  N N   . PHE A 1 68  ? -15.153 6.333   -10.843 1.00 98.99 68  A 1 
ATOM 534  C CA  . PHE A 1 68  ? -15.506 7.246   -11.921 1.00 98.93 68  A 1 
ATOM 535  C C   . PHE A 1 68  ? -16.936 6.960   -12.378 1.00 98.90 68  A 1 
ATOM 536  O O   . PHE A 1 68  ? -17.280 5.813   -12.651 1.00 98.73 68  A 1 
ATOM 537  C CB  . PHE A 1 68  ? -14.553 7.071   -13.108 1.00 98.88 68  A 1 
ATOM 538  C CG  . PHE A 1 68  ? -13.082 7.349   -12.840 1.00 98.88 68  A 1 
ATOM 539  C CD1 . PHE A 1 68  ? -12.462 8.455   -13.450 1.00 98.31 68  A 1 
ATOM 540  C CD2 . PHE A 1 68  ? -12.317 6.483   -12.044 1.00 98.43 68  A 1 
ATOM 541  C CE1 . PHE A 1 68  ? -11.085 8.698   -13.262 1.00 98.19 68  A 1 
ATOM 542  C CE2 . PHE A 1 68  ? -10.951 6.731   -11.842 1.00 98.04 68  A 1 
ATOM 543  C CZ  . PHE A 1 68  ? -10.329 7.830   -12.451 1.00 98.33 68  A 1 
ATOM 544  N N   . ILE A 1 69  ? -17.744 8.002   -12.516 1.00 98.98 69  A 1 
ATOM 545  C CA  . ILE A 1 69  ? -18.974 7.983   -13.298 1.00 98.91 69  A 1 
ATOM 546  C C   . ILE A 1 69  ? -18.600 8.357   -14.729 1.00 98.96 69  A 1 
ATOM 547  O O   . ILE A 1 69  ? -18.116 9.467   -14.982 1.00 98.74 69  A 1 
ATOM 548  C CB  . ILE A 1 69  ? -20.032 8.935   -12.707 1.00 98.80 69  A 1 
ATOM 549  C CG1 . ILE A 1 69  ? -20.358 8.541   -11.242 1.00 98.22 69  A 1 
ATOM 550  C CG2 . ILE A 1 69  ? -21.293 8.911   -13.582 1.00 98.43 69  A 1 
ATOM 551  C CD1 . ILE A 1 69  ? -21.301 9.521   -10.531 1.00 95.87 69  A 1 
ATOM 552  N N   . LEU A 1 70  ? -18.795 7.420   -15.645 1.00 98.81 70  A 1 
ATOM 553  C CA  . LEU A 1 70  ? -18.409 7.539   -17.041 1.00 98.70 70  A 1 
ATOM 554  C C   . LEU A 1 70  ? -19.580 8.092   -17.877 1.00 98.76 70  A 1 
ATOM 555  O O   . LEU A 1 70  ? -20.741 7.906   -17.506 1.00 98.31 70  A 1 
ATOM 556  C CB  . LEU A 1 70  ? -17.953 6.159   -17.545 1.00 98.63 70  A 1 
ATOM 557  C CG  . LEU A 1 70  ? -16.807 5.511   -16.741 1.00 98.34 70  A 1 
ATOM 558  C CD1 . LEU A 1 70  ? -16.540 4.101   -17.265 1.00 97.83 70  A 1 
ATOM 559  C CD2 . LEU A 1 70  ? -15.515 6.315   -16.823 1.00 97.56 70  A 1 
ATOM 560  N N   . PRO A 1 71  ? -19.294 8.722   -19.041 1.00 98.76 71  A 1 
ATOM 561  C CA  . PRO A 1 71  ? -20.340 9.157   -19.959 1.00 98.57 71  A 1 
ATOM 562  C C   . PRO A 1 71  ? -21.204 7.986   -20.447 1.00 98.45 71  A 1 
ATOM 563  O O   . PRO A 1 71  ? -20.689 6.925   -20.813 1.00 97.57 71  A 1 
ATOM 564  C CB  . PRO A 1 71  ? -19.626 9.840   -21.130 1.00 97.95 71  A 1 
ATOM 565  C CG  . PRO A 1 71  ? -18.270 10.233  -20.553 1.00 95.51 71  A 1 
ATOM 566  C CD  . PRO A 1 71  ? -17.989 9.142   -19.535 1.00 98.27 71  A 1 
ATOM 567  N N   . ASP A 1 72  ? -22.512 8.191   -20.544 1.00 98.13 72  A 1 
ATOM 568  C CA  . ASP A 1 72  ? -23.453 7.176   -21.028 1.00 97.79 72  A 1 
ATOM 569  C C   . ASP A 1 72  ? -23.133 6.706   -22.453 1.00 97.83 72  A 1 
ATOM 570  O O   . ASP A 1 72  ? -23.331 5.536   -22.802 1.00 95.48 72  A 1 
ATOM 571  C CB  . ASP A 1 72  ? -24.880 7.743   -21.013 1.00 95.93 72  A 1 
ATOM 572  C CG  . ASP A 1 72  ? -25.455 8.003   -19.619 1.00 84.45 72  A 1 
ATOM 573  O OD1 . ASP A 1 72  ? -24.799 7.656   -18.621 1.00 76.14 72  A 1 
ATOM 574  O OD2 . ASP A 1 72  ? -26.590 8.531   -19.556 1.00 77.08 72  A 1 
ATOM 575  N N   . SER A 1 73  ? -22.595 7.607   -23.276 1.00 97.87 73  A 1 
ATOM 576  C CA  . SER A 1 73  ? -22.205 7.351   -24.663 1.00 97.56 73  A 1 
ATOM 577  C C   . SER A 1 73  ? -20.900 6.563   -24.809 1.00 97.79 73  A 1 
ATOM 578  O O   . SER A 1 73  ? -20.593 6.131   -25.921 1.00 96.05 73  A 1 
ATOM 579  C CB  . SER A 1 73  ? -22.085 8.682   -25.408 1.00 96.33 73  A 1 
ATOM 580  O OG  . SER A 1 73  ? -21.167 9.536   -24.739 1.00 90.94 73  A 1 
ATOM 581  N N   . LEU A 1 74  ? -20.117 6.356   -23.741 1.00 98.03 74  A 1 
ATOM 582  C CA  . LEU A 1 74  ? -18.794 5.754   -23.820 1.00 98.06 74  A 1 
ATOM 583  C C   . LEU A 1 74  ? -18.860 4.310   -24.361 1.00 98.07 74  A 1 
ATOM 584  O O   . LEU A 1 74  ? -19.547 3.464   -23.778 1.00 96.94 74  A 1 
ATOM 585  C CB  . LEU A 1 74  ? -18.126 5.826   -22.437 1.00 97.51 74  A 1 
ATOM 586  C CG  . LEU A 1 74  ? -16.614 5.513   -22.469 1.00 96.58 74  A 1 
ATOM 587  C CD1 . LEU A 1 74  ? -15.830 6.651   -23.102 1.00 94.52 74  A 1 
ATOM 588  C CD2 . LEU A 1 74  ? -16.106 5.308   -21.050 1.00 94.54 74  A 1 
ATOM 589  N N   . PRO A 1 75  ? -18.134 3.968   -25.441 1.00 97.46 75  A 1 
ATOM 590  C CA  . PRO A 1 75  ? -18.204 2.644   -26.059 1.00 97.15 75  A 1 
ATOM 591  C C   . PRO A 1 75  ? -17.334 1.633   -25.294 1.00 97.18 75  A 1 
ATOM 592  O O   . PRO A 1 75  ? -16.204 1.337   -25.686 1.00 95.81 75  A 1 
ATOM 593  C CB  . PRO A 1 75  ? -17.765 2.873   -27.512 1.00 96.44 75  A 1 
ATOM 594  C CG  . PRO A 1 75  ? -16.754 4.010   -27.399 1.00 94.88 75  A 1 
ATOM 595  C CD  . PRO A 1 75  ? -17.325 4.870   -26.269 1.00 96.98 75  A 1 
ATOM 596  N N   . LEU A 1 76  ? -17.856 1.078   -24.209 1.00 97.47 76  A 1 
ATOM 597  C CA  . LEU A 1 76  ? -17.117 0.175   -23.320 1.00 97.26 76  A 1 
ATOM 598  C C   . LEU A 1 76  ? -16.517 -1.034  -24.046 1.00 96.74 76  A 1 
ATOM 599  O O   . LEU A 1 76  ? -15.333 -1.306  -23.877 1.00 95.13 76  A 1 
ATOM 600  C CB  . LEU A 1 76  ? -18.020 -0.323  -22.174 1.00 96.91 76  A 1 
ATOM 601  C CG  . LEU A 1 76  ? -18.524 0.768   -21.212 1.00 96.81 76  A 1 
ATOM 602  C CD1 . LEU A 1 76  ? -19.347 0.114   -20.104 1.00 96.09 76  A 1 
ATOM 603  C CD2 . LEU A 1 76  ? -17.370 1.550   -20.556 1.00 95.96 76  A 1 
ATOM 604  N N   . ASP A 1 77  ? -17.271 -1.711  -24.903 1.00 96.00 77  A 1 
ATOM 605  C CA  . ASP A 1 77  ? -16.797 -2.890  -25.633 1.00 95.61 77  A 1 
ATOM 606  C C   . ASP A 1 77  ? -15.542 -2.589  -26.460 1.00 95.63 77  A 1 
ATOM 607  O O   . ASP A 1 77  ? -14.558 -3.311  -26.396 1.00 93.07 77  A 1 
ATOM 608  C CB  . ASP A 1 77  ? -17.911 -3.427  -26.544 1.00 94.46 77  A 1 
ATOM 609  C CG  . ASP A 1 77  ? -19.062 -4.014  -25.728 1.00 91.93 77  A 1 
ATOM 610  O OD1 . ASP A 1 77  ? -18.826 -4.970  -24.974 1.00 85.99 77  A 1 
ATOM 611  O OD2 . ASP A 1 77  ? -20.194 -3.484  -25.775 1.00 85.73 77  A 1 
ATOM 612  N N   . THR A 1 78  ? -15.530 -1.467  -27.180 1.00 96.07 78  A 1 
ATOM 613  C CA  . THR A 1 78  ? -14.395 -1.057  -28.015 1.00 95.83 78  A 1 
ATOM 614  C C   . THR A 1 78  ? -13.160 -0.709  -27.175 1.00 95.76 78  A 1 
ATOM 615  O O   . THR A 1 78  ? -12.038 -1.022  -27.551 1.00 93.75 78  A 1 
ATOM 616  C CB  . THR A 1 78  ? -14.779 0.161   -28.869 1.00 94.99 78  A 1 
ATOM 617  O OG1 . THR A 1 78  ? -16.005 -0.067  -29.527 1.00 86.07 78  A 1 
ATOM 618  C CG2 . THR A 1 78  ? -13.746 0.476   -29.945 1.00 84.54 78  A 1 
ATOM 619  N N   . LEU A 1 79  ? -13.356 -0.047  -26.032 1.00 96.40 79  A 1 
ATOM 620  C CA  . LEU A 1 79  ? -12.253 0.391   -25.173 1.00 95.94 79  A 1 
ATOM 621  C C   . LEU A 1 79  ? -11.649 -0.761  -24.366 1.00 95.66 79  A 1 
ATOM 622  O O   . LEU A 1 79  ? -10.456 -0.731  -24.066 1.00 93.38 79  A 1 
ATOM 623  C CB  . LEU A 1 79  ? -12.747 1.513   -24.253 1.00 95.91 79  A 1 
ATOM 624  C CG  . LEU A 1 79  ? -13.100 2.828   -24.997 1.00 95.40 79  A 1 
ATOM 625  C CD1 . LEU A 1 79  ? -13.746 3.793   -24.019 1.00 93.32 79  A 1 
ATOM 626  C CD2 . LEU A 1 79  ? -11.863 3.492   -25.596 1.00 93.19 79  A 1 
ATOM 627  N N   . LEU A 1 80  ? -12.434 -1.785  -24.030 1.00 95.60 80  A 1 
ATOM 628  C CA  . LEU A 1 80  ? -12.005 -2.932  -23.232 1.00 94.41 80  A 1 
ATOM 629  C C   . LEU A 1 80  ? -11.258 -3.986  -24.056 1.00 92.49 80  A 1 
ATOM 630  O O   . LEU A 1 80  ? -10.321 -4.574  -23.527 1.00 86.88 80  A 1 
ATOM 631  C CB  . LEU A 1 80  ? -13.226 -3.536  -22.526 1.00 94.06 80  A 1 
ATOM 632  C CG  . LEU A 1 80  ? -13.778 -2.669  -21.380 1.00 95.04 80  A 1 
ATOM 633  C CD1 . LEU A 1 80  ? -15.126 -3.224  -20.912 1.00 93.13 80  A 1 
ATOM 634  C CD2 . LEU A 1 80  ? -12.830 -2.625  -20.182 1.00 93.40 80  A 1 
ATOM 635  N N   . VAL A 1 81  ? -11.582 -4.180  -25.337 1.00 91.20 81  A 1 
ATOM 636  C CA  . VAL A 1 81  ? -10.911 -5.171  -26.212 1.00 88.15 81  A 1 
ATOM 637  C C   . VAL A 1 81  ? -9.393  -4.960  -26.258 1.00 84.02 81  A 1 
ATOM 638  O O   . VAL A 1 81  ? -8.620  -5.910  -26.177 1.00 72.86 81  A 1 
ATOM 639  C CB  . VAL A 1 81  ? -11.498 -5.118  -27.635 1.00 84.69 81  A 1 
ATOM 640  C CG1 . VAL A 1 81  ? -10.675 -5.906  -28.663 1.00 74.80 81  A 1 
ATOM 641  C CG2 . VAL A 1 81  ? -12.905 -5.705  -27.665 1.00 77.51 81  A 1 
ATOM 642  N N   . ASP A 1 82  ? -8.937  -3.710  -26.356 1.00 73.46 82  A 1 
ATOM 643  C CA  . ASP A 1 82  ? -7.513  -3.391  -26.462 1.00 69.12 82  A 1 
ATOM 644  C C   . ASP A 1 82  ? -6.773  -3.357  -25.105 1.00 68.61 82  A 1 
ATOM 645  O O   . ASP A 1 82  ? -5.583  -3.025  -25.065 1.00 61.61 82  A 1 
ATOM 646  C CB  . ASP A 1 82  ? -7.355  -2.055  -27.195 1.00 60.69 82  A 1 
ATOM 647  C CG  . ASP A 1 82  ? -7.302  -2.128  -28.722 1.00 54.56 82  A 1 
ATOM 648  O OD1 . ASP A 1 82  ? -7.028  -3.207  -29.290 1.00 48.50 82  A 1 
ATOM 649  O OD2 . ASP A 1 82  ? -7.348  -1.032  -29.322 1.00 48.09 82  A 1 
ATOM 650  N N   . VAL A 1 83  ? -7.448  -3.612  -23.994 1.00 73.63 83  A 1 
ATOM 651  C CA  . VAL A 1 83  ? -6.821  -3.668  -22.658 1.00 69.09 83  A 1 
ATOM 652  C C   . VAL A 1 83  ? -6.234  -5.046  -22.379 1.00 70.14 83  A 1 
ATOM 653  O O   . VAL A 1 83  ? -5.243  -5.154  -21.654 1.00 63.02 83  A 1 
ATOM 654  C CB  . VAL A 1 83  ? -7.776  -3.273  -21.523 1.00 62.35 83  A 1 
ATOM 655  C CG1 . VAL A 1 83  ? -7.021  -3.158  -20.190 1.00 58.67 83  A 1 
ATOM 656  C CG2 . VAL A 1 83  ? -8.442  -1.920  -21.769 1.00 62.48 83  A 1 
ATOM 657  N N   . GLU A 1 84  ? -6.802  -6.088  -22.981 1.00 61.31 84  A 1 
ATOM 658  C CA  . GLU A 1 84  ? -6.122  -7.374  -23.046 1.00 58.81 84  A 1 
ATOM 659  C C   . GLU A 1 84  ? -4.752  -7.135  -23.693 1.00 58.29 84  A 1 
ATOM 660  O O   . GLU A 1 84  ? -4.672  -6.470  -24.729 1.00 51.90 84  A 1 
ATOM 661  C CB  . GLU A 1 84  ? -6.927  -8.416  -23.831 1.00 51.19 84  A 1 
ATOM 662  C CG  . GLU A 1 84  ? -8.165  -8.830  -23.026 1.00 45.12 84  A 1 
ATOM 663  C CD  . GLU A 1 84  ? -8.931  -10.012 -23.653 1.00 41.04 84  A 1 
ATOM 664  O OE1 . GLU A 1 84  ? -9.847  -10.501 -22.976 1.00 36.77 84  A 1 
ATOM 665  O OE2 . GLU A 1 84  ? -8.610  -10.376 -24.807 1.00 37.03 84  A 1 
ATOM 666  N N   . PRO A 1 85  ? -3.659  -7.585  -23.060 1.00 46.73 85  A 1 
ATOM 667  C CA  . PRO A 1 85  ? -2.361  -7.490  -23.679 1.00 44.58 85  A 1 
ATOM 668  C C   . PRO A 1 85  ? -2.502  -8.199  -25.019 1.00 45.28 85  A 1 
ATOM 669  O O   . PRO A 1 85  ? -2.729  -9.404  -25.059 1.00 43.16 85  A 1 
ATOM 670  C CB  . PRO A 1 85  ? -1.376  -8.171  -22.713 1.00 39.84 85  A 1 
ATOM 671  C CG  . PRO A 1 85  ? -2.254  -9.094  -21.882 1.00 38.95 85  A 1 
ATOM 672  C CD  . PRO A 1 85  ? -3.611  -8.395  -21.858 1.00 41.10 85  A 1 
ATOM 673  N N   . LYS A 1 86  ? -2.408  -7.440  -26.105 1.00 42.40 86  A 1 
ATOM 674  C CA  . LYS A 1 86  ? -2.253  -8.046  -27.425 1.00 40.76 86  A 1 
ATOM 675  C C   . LYS A 1 86  ? -1.046  -8.944  -27.259 1.00 40.55 86  A 1 
ATOM 676  O O   . LYS A 1 86  ? 0.073   -8.437  -27.173 1.00 38.08 86  A 1 
ATOM 677  C CB  . LYS A 1 86  ? -2.044  -7.003  -28.530 1.00 37.17 86  A 1 
ATOM 678  C CG  . LYS A 1 86  ? -3.386  -6.432  -29.014 1.00 32.79 86  A 1 
ATOM 679  C CD  . LYS A 1 86  ? -3.239  -5.380  -30.124 1.00 31.69 86  A 1 
ATOM 680  C CE  . LYS A 1 86  ? -4.657  -4.959  -30.500 1.00 26.65 86  A 1 
ATOM 681  N NZ  . LYS A 1 86  ? -4.769  -3.629  -31.149 1.00 25.03 86  A 1 
ATOM 682  N N   . VAL A 1 87  ? -1.282  -10.249 -27.147 1.00 38.17 87  A 1 
ATOM 683  C CA  . VAL A 1 87  ? -0.247  -11.251 -27.340 1.00 36.64 87  A 1 
ATOM 684  C C   . VAL A 1 87  ? 0.407   -10.771 -28.621 1.00 36.84 87  A 1 
ATOM 685  O O   . VAL A 1 87  ? -0.258  -10.726 -29.661 1.00 34.69 87  A 1 
ATOM 686  C CB  . VAL A 1 87  ? -0.827  -12.663 -27.502 1.00 33.26 87  A 1 
ATOM 687  C CG1 . VAL A 1 87  ? 0.300   -13.671 -27.762 1.00 28.68 87  A 1 
ATOM 688  C CG2 . VAL A 1 87  ? -1.575  -13.088 -26.232 1.00 30.35 87  A 1 
ATOM 689  N N   . LYS A 1 88  ? 1.640   -10.255 -28.501 1.00 35.80 88  A 1 
ATOM 690  C CA  . LYS A 1 88  ? 2.380   -9.886  -29.702 1.00 34.25 88  A 1 
ATOM 691  C C   . LYS A 1 88  ? 2.460   -11.195 -30.452 1.00 34.06 88  A 1 
ATOM 692  O O   . LYS A 1 88  ? 3.302   -12.022 -30.121 1.00 32.18 88  A 1 
ATOM 693  C CB  . LYS A 1 88  ? 3.780   -9.327  -29.393 1.00 31.95 88  A 1 
ATOM 694  C CG  . LYS A 1 88  ? 3.794   -7.832  -29.062 1.00 29.16 88  A 1 
ATOM 695  C CD  . LYS A 1 88  ? 5.239   -7.374  -28.795 1.00 27.94 88  A 1 
ATOM 696  C CE  . LYS A 1 88  ? 5.299   -5.869  -28.494 1.00 24.04 88  A 1 
ATOM 697  N NZ  . LYS A 1 88  ? 6.664   -5.435  -28.090 1.00 21.90 88  A 1 
ATOM 698  N N   . SER A 1 89  ? 1.554   -11.406 -31.374 1.00 30.93 89  A 1 
ATOM 699  C CA  . SER A 1 89  ? 1.697   -12.452 -32.354 1.00 29.79 89  A 1 
ATOM 700  C C   . SER A 1 89  ? 3.037   -12.104 -32.972 1.00 28.78 89  A 1 
ATOM 701  O O   . SER A 1 89  ? 3.158   -11.083 -33.648 1.00 27.29 89  A 1 
ATOM 702  C CB  . SER A 1 89  ? 0.538   -12.481 -33.361 1.00 27.92 89  A 1 
ATOM 703  O OG  . SER A 1 89  ? 0.442   -11.313 -34.140 1.00 26.41 89  A 1 
ATOM 704  N N   . LYS A 1 90  ? 4.072   -12.848 -32.567 1.00 33.52 90  A 1 
ATOM 705  C CA  . LYS A 1 90  ? 5.347   -12.779 -33.260 1.00 31.73 90  A 1 
ATOM 706  C C   . LYS A 1 90  ? 4.911   -12.960 -34.695 1.00 30.15 90  A 1 
ATOM 707  O O   . LYS A 1 90  ? 4.409   -14.033 -35.024 1.00 28.41 90  A 1 
ATOM 708  C CB  . LYS A 1 90  ? 6.319   -13.877 -32.812 1.00 29.48 90  A 1 
ATOM 709  C CG  . LYS A 1 90  ? 7.160   -13.460 -31.593 1.00 28.06 90  A 1 
ATOM 710  C CD  . LYS A 1 90  ? 8.157   -14.573 -31.197 1.00 27.29 90  A 1 
ATOM 711  C CE  . LYS A 1 90  ? 9.039   -14.107 -30.029 1.00 23.14 90  A 1 
ATOM 712  N NZ  . LYS A 1 90  ? 9.928   -15.183 -29.514 1.00 21.58 90  A 1 
ATOM 713  N N   . LYS A 1 91  ? 4.967   -11.885 -35.469 1.00 31.44 91  A 1 
ATOM 714  C CA  . LYS A 1 91  ? 4.847   -12.018 -36.911 1.00 29.37 91  A 1 
ATOM 715  C C   . LYS A 1 91  ? 5.836   -13.124 -37.202 1.00 27.48 91  A 1 
ATOM 716  O O   . LYS A 1 91  ? 7.034   -12.924 -37.010 1.00 26.44 91  A 1 
ATOM 717  C CB  . LYS A 1 91  ? 5.220   -10.732 -37.661 1.00 28.19 91  A 1 
ATOM 718  C CG  . LYS A 1 91  ? 4.018   -9.802  -37.892 1.00 26.88 91  A 1 
ATOM 719  C CD  . LYS A 1 91  ? 4.454   -8.560  -38.708 1.00 27.09 91  A 1 
ATOM 720  C CE  . LYS A 1 91  ? 3.249   -7.692  -39.064 1.00 23.60 91  A 1 
ATOM 721  N NZ  . LYS A 1 91  ? 3.646   -6.471  -39.802 1.00 21.76 91  A 1 
ATOM 722  N N   . ARG A 1 92  ? 5.333   -14.313 -37.516 1.00 30.82 92  A 1 
ATOM 723  C CA  . ARG A 1 92  ? 6.133   -15.308 -38.191 1.00 29.37 92  A 1 
ATOM 724  C C   . ARG A 1 92  ? 6.594   -14.551 -39.423 1.00 27.08 92  A 1 
ATOM 725  O O   . ARG A 1 92  ? 5.794   -14.363 -40.338 1.00 25.84 92  A 1 
ATOM 726  C CB  . ARG A 1 92  ? 5.320   -16.558 -38.555 1.00 26.95 92  A 1 
ATOM 727  C CG  . ARG A 1 92  ? 5.230   -17.571 -37.405 1.00 25.93 92  A 1 
ATOM 728  C CD  . ARG A 1 92  ? 4.446   -18.812 -37.854 1.00 25.65 92  A 1 
ATOM 729  N NE  . ARG A 1 92  ? 4.520   -19.906 -36.869 1.00 24.05 92  A 1 
ATOM 730  C CZ  . ARG A 1 92  ? 3.897   -21.085 -36.937 1.00 23.47 92  A 1 
ATOM 731  N NH1 . ARG A 1 92  ? 3.101   -21.378 -37.924 1.00 20.66 92  A 1 
ATOM 732  N NH2 . ARG A 1 92  ? 4.076   -21.979 -36.007 1.00 21.96 92  A 1 
ATOM 733  N N   . GLU A 1 93  ? 7.798   -13.990 -39.364 1.00 31.52 93  A 1 
ATOM 734  C CA  . GLU A 1 93  ? 8.468   -13.589 -40.579 1.00 32.38 93  A 1 
ATOM 735  C C   . GLU A 1 93  ? 8.363   -14.817 -41.453 1.00 31.19 93  A 1 
ATOM 736  O O   . GLU A 1 93  ? 8.818   -15.906 -41.072 1.00 30.94 93  A 1 
ATOM 737  C CB  . GLU A 1 93  ? 9.920   -13.187 -40.343 1.00 32.56 93  A 1 
ATOM 738  C CG  . GLU A 1 93  ? 10.028  -11.752 -39.804 1.00 31.24 93  A 1 
ATOM 739  C CD  . GLU A 1 93  ? 11.488  -11.251 -39.769 1.00 29.29 93  A 1 
ATOM 740  O OE1 . GLU A 1 93  ? 11.667  -10.028 -39.888 1.00 25.92 93  A 1 
ATOM 741  O OE2 . GLU A 1 93  ? 12.396  -12.106 -39.644 1.00 28.51 93  A 1 
ATOM 742  N N   . ALA A 1 94  ? 7.628   -14.682 -42.516 1.00 30.27 94  A 1 
ATOM 743  C CA  . ALA A 1 94  ? 7.555   -15.714 -43.516 1.00 31.32 94  A 1 
ATOM 744  C C   . ALA A 1 94  ? 9.000   -15.874 -43.968 1.00 30.23 94  A 1 
ATOM 745  O O   . ALA A 1 94  ? 9.512   -15.027 -44.699 1.00 29.36 94  A 1 
ATOM 746  C CB  . ALA A 1 94  ? 6.601   -15.267 -44.635 1.00 29.58 94  A 1 
ATOM 747  N N   . VAL A 1 95  ? 9.687   -16.893 -43.422 1.00 34.11 95  A 1 
ATOM 748  C CA  . VAL A 1 95  ? 11.026  -17.269 -43.852 1.00 34.91 95  A 1 
ATOM 749  C C   . VAL A 1 95  ? 10.840  -17.518 -45.334 1.00 34.07 95  A 1 
ATOM 750  O O   . VAL A 1 95  ? 10.211  -18.507 -45.715 1.00 32.54 95  A 1 
ATOM 751  C CB  . VAL A 1 95  ? 11.544  -18.510 -43.112 1.00 31.60 95  A 1 
ATOM 752  C CG1 . VAL A 1 95  ? 12.924  -18.917 -43.638 1.00 27.72 95  A 1 
ATOM 753  C CG2 . VAL A 1 95  ? 11.662  -18.234 -41.614 1.00 31.78 95  A 1 
ATOM 754  N N   . ALA A 1 96  ? 11.249  -16.538 -46.129 1.00 31.09 96  A 1 
ATOM 755  C CA  . ALA A 1 96  ? 11.111  -16.611 -47.565 1.00 31.64 96  A 1 
ATOM 756  C C   . ALA A 1 96  ? 11.845  -17.883 -47.966 1.00 30.50 96  A 1 
ATOM 757  O O   . ALA A 1 96  ? 13.061  -17.983 -47.792 1.00 29.90 96  A 1 
ATOM 758  C CB  . ALA A 1 96  ? 11.693  -15.335 -48.201 1.00 30.13 96  A 1 
ATOM 759  N N   . GLY A 1 97  ? 11.091  -18.886 -48.381 1.00 32.86 97  A 1 
ATOM 760  C CA  . GLY A 1 97  ? 11.605  -20.207 -48.713 1.00 33.92 97  A 1 
ATOM 761  C C   . GLY A 1 97  ? 12.588  -20.021 -49.858 1.00 33.21 97  A 1 
ATOM 762  O O   . GLY A 1 97  ? 12.181  -19.913 -51.004 1.00 31.18 97  A 1 
ATOM 763  N N   . ARG A 1 98  ? 13.852  -19.890 -49.499 1.00 35.06 98  A 1 
ATOM 764  C CA  . ARG A 1 98  ? 14.931  -19.644 -50.459 1.00 35.82 98  A 1 
ATOM 765  C C   . ARG A 1 98  ? 14.935  -20.852 -51.372 1.00 34.11 98  A 1 
ATOM 766  O O   . ARG A 1 98  ? 15.388  -21.921 -50.975 1.00 32.01 98  A 1 
ATOM 767  C CB  . ARG A 1 98  ? 16.250  -19.414 -49.708 1.00 32.57 98  A 1 
ATOM 768  C CG  . ARG A 1 98  ? 17.298  -18.688 -50.553 1.00 30.67 98  A 1 
ATOM 769  C CD  . ARG A 1 98  ? 18.550  -18.415 -49.725 1.00 29.25 98  A 1 
ATOM 770  N NE  . ARG A 1 98  ? 19.498  -17.504 -50.418 1.00 27.83 98  A 1 
ATOM 771  C CZ  . ARG A 1 98  ? 20.669  -17.093 -49.959 1.00 25.56 98  A 1 
ATOM 772  N NH1 . ARG A 1 98  ? 21.151  -17.507 -48.821 1.00 23.73 98  A 1 
ATOM 773  N NH2 . ARG A 1 98  ? 21.380  -16.238 -50.639 1.00 25.23 98  A 1 
ATOM 774  N N   . GLY A 1 99  ? 14.351  -20.702 -52.563 1.00 34.12 99  A 1 
ATOM 775  C CA  . GLY A 1 99  ? 14.157  -21.767 -53.534 1.00 36.48 99  A 1 
ATOM 776  C C   . GLY A 1 99  ? 15.519  -22.355 -53.857 1.00 35.41 99  A 1 
ATOM 777  O O   . GLY A 1 99  ? 16.309  -21.734 -54.558 1.00 32.96 99  A 1 
ATOM 778  N N   . ARG A 1 100 ? 15.809  -23.507 -53.279 1.00 35.76 100 A 1 
ATOM 779  C CA  . ARG A 1 100 ? 17.033  -24.254 -53.552 1.00 37.22 100 A 1 
ATOM 780  C C   . ARG A 1 100 ? 16.979  -24.685 -55.013 1.00 34.73 100 A 1 
ATOM 781  O O   . ARG A 1 100 ? 16.491  -25.774 -55.315 1.00 32.16 100 A 1 
ATOM 782  C CB  . ARG A 1 100 ? 17.191  -25.441 -52.582 1.00 34.65 100 A 1 
ATOM 783  C CG  . ARG A 1 100 ? 18.310  -25.234 -51.556 1.00 32.74 100 A 1 
ATOM 784  C CD  . ARG A 1 100 ? 18.442  -26.465 -50.650 1.00 30.70 100 A 1 
ATOM 785  N NE  . ARG A 1 100 ? 19.594  -26.380 -49.732 1.00 29.21 100 A 1 
ATOM 786  C CZ  . ARG A 1 100 ? 19.908  -27.257 -48.785 1.00 26.60 100 A 1 
ATOM 787  N NH1 . ARG A 1 100 ? 19.184  -28.318 -48.559 1.00 24.82 100 A 1 
ATOM 788  N NH2 . ARG A 1 100 ? 20.968  -27.078 -48.040 1.00 26.03 100 A 1 
ATOM 789  N N   . GLY A 1 101 ? 17.439  -23.825 -55.919 1.00 34.01 101 A 1 
ATOM 790  C CA  . GLY A 1 101 ? 17.585  -24.120 -57.335 1.00 35.96 101 A 1 
ATOM 791  C C   . GLY A 1 101 ? 18.482  -25.335 -57.476 1.00 34.62 101 A 1 
ATOM 792  O O   . GLY A 1 101 ? 19.687  -25.269 -57.251 1.00 32.16 101 A 1 
ATOM 793  N N   . ARG A 1 102 ? 17.883  -26.448 -57.774 1.00 36.76 102 A 1 
ATOM 794  C CA  . ARG A 1 102 ? 18.539  -27.748 -57.931 1.00 37.63 102 A 1 
ATOM 795  C C   . ARG A 1 102 ? 19.297  -27.761 -59.264 1.00 34.33 102 A 1 
ATOM 796  O O   . ARG A 1 102 ? 18.909  -28.471 -60.177 1.00 31.80 102 A 1 
ATOM 797  C CB  . ARG A 1 102 ? 17.465  -28.853 -57.794 1.00 35.39 102 A 1 
ATOM 798  C CG  . ARG A 1 102 ? 18.027  -30.230 -57.468 1.00 33.75 102 A 1 
ATOM 799  C CD  . ARG A 1 102 ? 16.870  -31.241 -57.439 1.00 31.48 102 A 1 
ATOM 800  N NE  . ARG A 1 102 ? 17.255  -32.540 -56.829 1.00 29.61 102 A 1 
ATOM 801  C CZ  . ARG A 1 102 ? 16.474  -33.610 -56.738 1.00 27.27 102 A 1 
ATOM 802  N NH1 . ARG A 1 102 ? 15.296  -33.654 -57.282 1.00 25.67 102 A 1 
ATOM 803  N NH2 . ARG A 1 102 ? 16.884  -34.663 -56.088 1.00 26.75 102 A 1 
ATOM 804  N N   . GLY A 1 103 ? 20.348  -26.965 -59.397 1.00 34.70 103 A 1 
ATOM 805  C CA  . GLY A 1 103 ? 21.218  -26.898 -60.571 1.00 36.65 103 A 1 
ATOM 806  C C   . GLY A 1 103 ? 22.013  -28.184 -60.766 1.00 34.93 103 A 1 
ATOM 807  O O   . GLY A 1 103 ? 23.227  -28.188 -60.656 1.00 32.50 103 A 1 
ATOM 808  N N   . ARG A 1 104 ? 21.327  -29.276 -60.987 1.00 36.69 104 A 1 
ATOM 809  C CA  . ARG A 1 104 ? 21.909  -30.603 -61.216 1.00 37.83 104 A 1 
ATOM 810  C C   . ARG A 1 104 ? 22.472  -30.670 -62.647 1.00 34.12 104 A 1 
ATOM 811  O O   . ARG A 1 104 ? 21.883  -31.302 -63.512 1.00 31.52 104 A 1 
ATOM 812  C CB  . ARG A 1 104 ? 20.857  -31.687 -60.887 1.00 35.65 104 A 1 
ATOM 813  C CG  . ARG A 1 104 ? 21.475  -32.982 -60.373 1.00 34.05 104 A 1 
ATOM 814  C CD  . ARG A 1 104 ? 20.371  -34.012 -60.093 1.00 31.59 104 A 1 
ATOM 815  N NE  . ARG A 1 104 ? 20.851  -35.156 -59.283 1.00 29.81 104 A 1 
ATOM 816  C CZ  . ARG A 1 104 ? 20.170  -36.263 -59.005 1.00 27.47 104 A 1 
ATOM 817  N NH1 . ARG A 1 104 ? 18.969  -36.475 -59.481 1.00 26.03 104 A 1 
ATOM 818  N NH2 . ARG A 1 104 ? 20.692  -37.178 -58.234 1.00 27.46 104 A 1 
ATOM 819  N N   . GLY A 1 105 ? 23.540  -29.950 -62.929 1.00 34.81 105 A 1 
ATOM 820  C CA  . GLY A 1 105 ? 24.090  -29.703 -64.254 1.00 37.29 105 A 1 
ATOM 821  C C   . GLY A 1 105 ? 24.759  -30.901 -64.941 1.00 35.63 105 A 1 
ATOM 822  O O   . GLY A 1 105 ? 24.729  -32.044 -64.496 1.00 33.05 105 A 1 
ATOM 823  N N   . ARG A 1 106 ? 25.337  -30.612 -66.069 1.00 34.69 106 A 1 
ATOM 824  C CA  . ARG A 1 106 ? 25.645  -31.507 -67.187 1.00 36.82 106 A 1 
ATOM 825  C C   . ARG A 1 106 ? 26.711  -32.580 -66.895 1.00 33.21 106 A 1 
ATOM 826  O O   . ARG A 1 106 ? 27.810  -32.270 -66.465 1.00 30.53 106 A 1 
ATOM 827  C CB  . ARG A 1 106 ? 26.115  -30.646 -68.377 1.00 34.79 106 A 1 
ATOM 828  C CG  . ARG A 1 106 ? 24.981  -29.888 -69.084 1.00 33.14 106 A 1 
ATOM 829  C CD  . ARG A 1 106 ? 25.572  -28.929 -70.119 1.00 31.07 106 A 1 
ATOM 830  N NE  . ARG A 1 106 ? 24.535  -28.382 -71.031 1.00 29.62 106 A 1 
ATOM 831  C CZ  . ARG A 1 106 ? 24.674  -27.359 -71.872 1.00 27.26 106 A 1 
ATOM 832  N NH1 . ARG A 1 106 ? 25.786  -26.679 -71.947 1.00 25.97 106 A 1 
ATOM 833  N NH2 . ARG A 1 106 ? 23.689  -27.013 -72.655 1.00 27.72 106 A 1 
ATOM 834  N N   . GLY A 1 107 ? 26.418  -33.781 -67.346 1.00 35.40 107 A 1 
ATOM 835  C CA  . GLY A 1 107 ? 27.288  -34.960 -67.293 1.00 38.16 107 A 1 
ATOM 836  C C   . GLY A 1 107 ? 28.140  -35.263 -68.534 1.00 36.32 107 A 1 
ATOM 837  O O   . GLY A 1 107 ? 28.394  -36.433 -68.779 1.00 33.81 107 A 1 
ATOM 838  N N   . ARG A 1 108 ? 28.556  -34.314 -69.360 1.00 35.36 108 A 1 
ATOM 839  C CA  . ARG A 1 108 ? 29.440  -34.571 -70.524 1.00 38.22 108 A 1 
ATOM 840  C C   . ARG A 1 108 ? 30.849  -34.996 -70.066 1.00 34.51 108 A 1 
ATOM 841  O O   . ARG A 1 108 ? 31.199  -34.722 -68.933 1.00 31.69 108 A 1 
ATOM 842  C CB  . ARG A 1 108 ? 29.516  -33.305 -71.416 1.00 36.28 108 A 1 
ATOM 843  C CG  . ARG A 1 108 ? 28.357  -33.191 -72.422 1.00 34.50 108 A 1 
ATOM 844  C CD  . ARG A 1 108 ? 28.601  -31.984 -73.343 1.00 32.17 108 A 1 
ATOM 845  N NE  . ARG A 1 108 ? 27.629  -31.913 -74.450 1.00 30.52 108 A 1 
ATOM 846  C CZ  . ARG A 1 108 ? 27.592  -30.990 -75.417 1.00 28.25 108 A 1 
ATOM 847  N NH1 . ARG A 1 108 ? 28.433  -29.986 -75.426 1.00 26.88 108 A 1 
ATOM 848  N NH2 . ARG A 1 108 ? 26.716  -31.063 -76.384 1.00 28.85 108 A 1 
ATOM 849  N N   . GLY A 1 109 ? 31.742  -35.558 -70.823 1.00 35.62 109 A 1 
ATOM 850  C CA  . GLY A 1 109 ? 31.870  -35.997 -72.210 1.00 38.66 109 A 1 
ATOM 851  C C   . GLY A 1 109 ? 33.186  -36.788 -72.383 1.00 36.83 109 A 1 
ATOM 852  O O   . GLY A 1 109 ? 33.840  -37.154 -71.415 1.00 34.29 109 A 1 
ATOM 853  N N   . ARG A 1 110 ? 33.562  -37.065 -73.579 1.00 35.96 110 A 1 
ATOM 854  C CA  . ARG A 1 110 ? 34.118  -38.342 -74.096 1.00 39.53 110 A 1 
ATOM 855  C C   . ARG A 1 110 ? 35.647  -38.527 -74.229 1.00 35.51 110 A 1 
ATOM 856  O O   . ARG A 1 110 ? 36.077  -39.659 -74.324 1.00 32.63 110 A 1 
ATOM 857  C CB  . ARG A 1 110 ? 33.499  -38.494 -75.511 1.00 37.60 110 A 1 
ATOM 858  C CG  . ARG A 1 110 ? 33.007  -39.893 -75.901 1.00 35.62 110 A 1 
ATOM 859  C CD  . ARG A 1 110 ? 32.457  -39.821 -77.318 1.00 33.21 110 A 1 
ATOM 860  N NE  . ARG A 1 110 ? 31.776  -41.076 -77.717 1.00 31.56 110 A 1 
ATOM 861  C CZ  . ARG A 1 110 ? 31.160  -41.293 -78.873 1.00 29.30 110 A 1 
ATOM 862  N NH1 . ARG A 1 110 ? 31.147  -40.403 -79.828 1.00 27.83 110 A 1 
ATOM 863  N NH2 . ARG A 1 110 ? 30.549  -42.423 -79.093 1.00 30.25 110 A 1 
ATOM 864  N N   . GLY A 1 111 ? 36.423  -37.477 -74.468 1.00 35.10 111 A 1 
ATOM 865  C CA  . GLY A 1 111 ? 37.513  -37.403 -75.462 1.00 38.87 111 A 1 
ATOM 866  C C   . GLY A 1 111 ? 38.723  -38.353 -75.402 1.00 37.01 111 A 1 
ATOM 867  O O   . GLY A 1 111 ? 39.046  -38.949 -74.381 1.00 34.63 111 A 1 
ATOM 868  N N   . ARG A 1 112 ? 39.394  -38.472 -76.520 1.00 35.37 112 A 1 
ATOM 869  C CA  . ARG A 1 112 ? 40.058  -39.683 -77.079 1.00 39.21 112 A 1 
ATOM 870  C C   . ARG A 1 112 ? 41.599  -39.746 -77.074 1.00 35.11 112 A 1 
ATOM 871  O O   . ARG A 1 112 ? 42.124  -40.847 -77.102 1.00 32.65 112 A 1 
ATOM 872  C CB  . ARG A 1 112 ? 39.592  -39.745 -78.562 1.00 37.92 112 A 1 
ATOM 873  C CG  . ARG A 1 112 ? 39.478  -41.133 -79.194 1.00 36.07 112 A 1 
ATOM 874  C CD  . ARG A 1 112 ? 39.093  -40.965 -80.667 1.00 33.88 112 A 1 
ATOM 875  N NE  . ARG A 1 112 ? 38.674  -42.238 -81.295 1.00 32.48 112 A 1 
ATOM 876  C CZ  . ARG A 1 112 ? 38.314  -42.401 -82.562 1.00 30.35 112 A 1 
ATOM 877  N NH1 . ARG A 1 112 ? 38.351  -41.424 -83.422 1.00 28.83 112 A 1 
ATOM 878  N NH2 . ARG A 1 112 ? 37.915  -43.571 -82.982 1.00 32.02 112 A 1 
ATOM 879  N N   . GLY A 1 113 ? 42.318  -38.664 -77.309 1.00 35.80 113 A 1 
ATOM 880  C CA  . GLY A 1 113 ? 43.495  -38.556 -78.193 1.00 41.56 113 A 1 
ATOM 881  C C   . GLY A 1 113 ? 44.796  -39.301 -77.846 1.00 39.91 113 A 1 
ATOM 882  O O   . GLY A 1 113 ? 45.038  -39.690 -76.714 1.00 37.87 113 A 1 
ATOM 883  N N   . ARG A 1 114 ? 45.640  -39.481 -78.830 1.00 34.08 114 A 1 
ATOM 884  C CA  . ARG A 1 114 ? 46.537  -40.637 -79.084 1.00 39.80 114 A 1 
ATOM 885  C C   . ARG A 1 114 ? 48.061  -40.444 -78.950 1.00 35.50 114 A 1 
ATOM 886  O O   . ARG A 1 114 ? 48.733  -41.410 -78.612 1.00 32.50 114 A 1 
ATOM 887  C CB  . ARG A 1 114 ? 46.247  -41.045 -80.551 1.00 37.66 114 A 1 
ATOM 888  C CG  . ARG A 1 114 ? 46.668  -42.458 -80.972 1.00 36.17 114 A 1 
ATOM 889  C CD  . ARG A 1 114 ? 46.460  -42.615 -82.481 1.00 33.86 114 A 1 
ATOM 890  N NE  . ARG A 1 114 ? 46.613  -44.014 -82.920 1.00 32.34 114 A 1 
ATOM 891  C CZ  . ARG A 1 114 ? 46.588  -44.458 -84.177 1.00 29.78 114 A 1 
ATOM 892  N NH1 . ARG A 1 114 ? 46.468  -43.651 -85.201 1.00 27.61 114 A 1 
ATOM 893  N NH2 . ARG A 1 114 ? 46.698  -45.739 -84.431 1.00 30.89 114 A 1 
ATOM 894  N N   . GLY A 1 115 ? 48.620  -39.361 -79.494 1.00 34.42 115 A 1 
ATOM 895  C CA  . GLY A 1 115 ? 49.994  -39.313 -80.040 1.00 40.75 115 A 1 
ATOM 896  C C   . GLY A 1 115 ? 51.145  -39.220 -79.025 1.00 39.34 115 A 1 
ATOM 897  O O   . GLY A 1 115 ? 50.916  -39.343 -77.842 1.00 35.89 115 A 1 
ATOM 898  N N   . GLY A 1 116 ? 52.337  -38.934 -79.287 1.00 35.84 116 A 1 
ATOM 899  C CA  . GLY A 1 116 ? 53.289  -39.270 -80.325 1.00 42.43 116 A 1 
ATOM 900  C C   . GLY A 1 116 ? 54.672  -39.425 -79.659 1.00 39.89 116 A 1 
ATOM 901  O O   . GLY A 1 116 ? 54.791  -39.243 -78.459 1.00 36.95 116 A 1 
ATOM 902  N N   . PRO A 1 117 ? 55.737  -39.776 -80.387 1.00 30.57 117 A 1 
ATOM 903  C CA  . PRO A 1 117 ? 56.786  -40.670 -79.884 1.00 37.37 117 A 1 
ATOM 904  C C   . PRO A 1 117 ? 58.124  -40.031 -79.444 1.00 37.75 117 A 1 
ATOM 905  O O   . PRO A 1 117 ? 59.021  -40.785 -79.095 1.00 35.87 117 A 1 
ATOM 906  C CB  . PRO A 1 117 ? 57.019  -41.592 -81.094 1.00 33.37 117 A 1 
ATOM 907  C CG  . PRO A 1 117 ? 56.879  -40.644 -82.275 1.00 33.58 117 A 1 
ATOM 908  C CD  . PRO A 1 117 ? 55.776  -39.681 -81.800 1.00 39.73 117 A 1 
ATOM 909  N N   . ARG A 1 118 ? 58.330  -38.732 -79.619 1.00 34.04 118 A 1 
ATOM 910  C CA  . ARG A 1 118 ? 59.647  -38.205 -80.075 1.00 39.74 118 A 1 
ATOM 911  C C   . ARG A 1 118 ? 60.857  -38.374 -79.132 1.00 35.53 118 A 1 
ATOM 912  O O   . ARG A 1 118 ? 60.736  -38.707 -77.976 1.00 33.59 118 A 1 
ATOM 913  C CB  . ARG A 1 118 ? 59.509  -36.740 -80.571 1.00 37.59 118 A 1 
ATOM 914  C CG  . ARG A 1 118 ? 59.509  -36.664 -82.116 1.00 34.89 118 A 1 
ATOM 915  C CD  . ARG A 1 118 ? 59.612  -35.205 -82.588 1.00 33.06 118 A 1 
ATOM 916  N NE  . ARG A 1 118 ? 59.647  -35.108 -84.066 1.00 31.59 118 A 1 
ATOM 917  C CZ  . ARG A 1 118 ? 59.787  -33.994 -84.770 1.00 30.08 118 A 1 
ATOM 918  N NH1 . ARG A 1 118 ? 59.925  -32.829 -84.195 1.00 28.70 118 A 1 
ATOM 919  N NH2 . ARG A 1 118 ? 59.784  -34.018 -86.078 1.00 32.37 118 A 1 
ATOM 920  N N   . ARG A 1 119 ? 62.014  -38.130 -79.781 1.00 19.95 119 A 1 
ATOM 921  C CA  . ARG A 1 119 ? 63.446  -38.229 -79.427 1.00 23.47 119 A 1 
ATOM 922  C C   . ARG A 1 119 ? 63.863  -37.572 -78.120 1.00 20.92 119 A 1 
ATOM 923  O O   . ARG A 1 119 ? 63.300  -36.504 -77.797 1.00 18.43 119 A 1 
ATOM 924  C CB  . ARG A 1 119 ? 64.266  -37.516 -80.533 1.00 22.92 119 A 1 
ATOM 925  C CG  . ARG A 1 119 ? 64.538  -38.374 -81.763 1.00 21.71 119 A 1 
ATOM 926  C CD  . ARG A 1 119 ? 65.376  -37.525 -82.728 1.00 20.84 119 A 1 
ATOM 927  N NE  . ARG A 1 119 ? 65.926  -38.322 -83.846 1.00 20.39 119 A 1 
ATOM 928  C CZ  . ARG A 1 119 ? 66.680  -37.847 -84.831 1.00 20.43 119 A 1 
ATOM 929  N NH1 . ARG A 1 119 ? 66.984  -36.588 -84.916 1.00 22.69 119 A 1 
ATOM 930  N NH2 . ARG A 1 119 ? 67.152  -38.660 -85.743 1.00 26.11 119 A 1 
ATOM 931  O OXT . ARG A 1 119 ? 64.843  -38.146 -77.592 1.00 42.43 119 A 1 
ATOM 932  N N   . MET B 2 1   ? -1.714  -30.647 -17.578 1.00 40.33 1   B 1 
ATOM 933  C CA  . MET B 2 1   ? -1.248  -30.263 -16.225 1.00 42.80 1   B 1 
ATOM 934  C C   . MET B 2 1   ? -1.699  -28.833 -16.015 1.00 43.32 1   B 1 
ATOM 935  O O   . MET B 2 1   ? -1.574  -28.056 -16.957 1.00 41.04 1   B 1 
ATOM 936  C CB  . MET B 2 1   ? 0.274   -30.368 -16.087 1.00 40.83 1   B 1 
ATOM 937  C CG  . MET B 2 1   ? 0.738   -31.811 -15.875 1.00 38.80 1   B 1 
ATOM 938  S SD  . MET B 2 1   ? 2.539   -31.980 -15.857 1.00 37.25 1   B 1 
ATOM 939  C CE  . MET B 2 1   ? 2.714   -33.693 -15.353 1.00 31.12 1   B 1 
ATOM 940  N N   . SER B 2 2   ? -2.258  -28.529 -14.863 1.00 55.34 2   B 1 
ATOM 941  C CA  . SER B 2 2   ? -2.674  -27.159 -14.548 1.00 60.33 2   B 1 
ATOM 942  C C   . SER B 2 2   ? -1.430  -26.264 -14.467 1.00 63.61 2   B 1 
ATOM 943  O O   . SER B 2 2   ? -0.419  -26.663 -13.878 1.00 60.08 2   B 1 
ATOM 944  C CB  . SER B 2 2   ? -3.459  -27.151 -13.234 1.00 55.41 2   B 1 
ATOM 945  O OG  . SER B 2 2   ? -3.621  -25.829 -12.777 1.00 50.17 2   B 1 
ATOM 946  N N   . LEU B 2 3   ? -1.489  -25.087 -15.065 1.00 68.09 3   B 1 
ATOM 947  C CA  . LEU B 2 3   ? -0.417  -24.088 -14.990 1.00 68.50 3   B 1 
ATOM 948  C C   . LEU B 2 3   ? -0.260  -23.533 -13.566 1.00 70.46 3   B 1 
ATOM 949  O O   . LEU B 2 3   ? 0.754   -22.923 -13.277 1.00 66.40 3   B 1 
ATOM 950  C CB  . LEU B 2 3   ? -0.701  -22.961 -16.004 1.00 63.85 3   B 1 
ATOM 951  C CG  . LEU B 2 3   ? -0.517  -23.368 -17.476 1.00 61.48 3   B 1 
ATOM 952  C CD1 . LEU B 2 3   ? -1.085  -22.270 -18.387 1.00 59.09 3   B 1 
ATOM 953  C CD2 . LEU B 2 3   ? 0.956   -23.561 -17.839 1.00 61.55 3   B 1 
ATOM 954  N N   . LEU B 2 4   ? -1.223  -23.800 -12.689 1.00 70.00 4   B 1 
ATOM 955  C CA  . LEU B 2 4   ? -1.208  -23.330 -11.296 1.00 68.68 4   B 1 
ATOM 956  C C   . LEU B 2 4   ? 0.016   -23.801 -10.493 1.00 70.56 4   B 1 
ATOM 957  O O   . LEU B 2 4   ? 0.425   -23.114 -9.565  1.00 66.13 4   B 1 
ATOM 958  C CB  . LEU B 2 4   ? -2.502  -23.785 -10.593 1.00 64.21 4   B 1 
ATOM 959  C CG  . LEU B 2 4   ? -3.794  -23.155 -11.155 1.00 61.05 4   B 1 
ATOM 960  C CD1 . LEU B 2 4   ? -5.013  -23.825 -10.525 1.00 57.83 4   B 1 
ATOM 961  C CD2 . LEU B 2 4   ? -3.866  -21.655 -10.878 1.00 60.11 4   B 1 
ATOM 962  N N   . ASN B 2 5   ? 0.619   -24.935 -10.870 1.00 67.06 5   B 1 
ATOM 963  C CA  . ASN B 2 5   ? 1.761   -25.505 -10.152 1.00 67.11 5   B 1 
ATOM 964  C C   . ASN B 2 5   ? 3.127   -25.067 -10.706 1.00 68.33 5   B 1 
ATOM 965  O O   . ASN B 2 5   ? 4.156   -25.500 -10.192 1.00 63.24 5   B 1 
ATOM 966  C CB  . ASN B 2 5   ? 1.646   -27.042 -10.157 1.00 60.67 5   B 1 
ATOM 967  C CG  . ASN B 2 5   ? 0.460   -27.563 -9.365  1.00 56.15 5   B 1 
ATOM 968  O OD1 . ASN B 2 5   ? -0.291  -26.867 -8.719  1.00 50.53 5   B 1 
ATOM 969  N ND2 . ASN B 2 5   ? 0.245   -28.859 -9.407  1.00 51.80 5   B 1 
ATOM 970  N N   . LYS B 2 6   ? 3.166   -24.279 -11.777 1.00 69.35 6   B 1 
ATOM 971  C CA  . LYS B 2 6   ? 4.426   -23.792 -12.351 1.00 71.66 6   B 1 
ATOM 972  C C   . LYS B 2 6   ? 4.778   -22.443 -11.703 1.00 72.18 6   B 1 
ATOM 973  O O   . LYS B 2 6   ? 3.892   -21.601 -11.596 1.00 68.41 6   B 1 
ATOM 974  C CB  . LYS B 2 6   ? 4.300   -23.713 -13.881 1.00 66.30 6   B 1 
ATOM 975  C CG  . LYS B 2 6   ? 5.665   -23.474 -14.545 1.00 62.42 6   B 1 
ATOM 976  C CD  . LYS B 2 6   ? 5.535   -23.370 -16.073 1.00 62.54 6   B 1 
ATOM 977  C CE  . LYS B 2 6   ? 6.907   -23.060 -16.669 1.00 56.50 6   B 1 
ATOM 978  N NZ  . LYS B 2 6   ? 6.832   -22.689 -18.096 1.00 50.30 6   B 1 
ATOM 979  N N   . PRO B 2 7   ? 6.066   -22.217 -11.319 1.00 66.21 7   B 1 
ATOM 980  C CA  . PRO B 2 7   ? 6.493   -20.908 -10.836 1.00 66.60 7   B 1 
ATOM 981  C C   . PRO B 2 7   ? 6.203   -19.797 -11.854 1.00 69.15 7   B 1 
ATOM 982  O O   . PRO B 2 7   ? 6.401   -19.993 -13.052 1.00 66.60 7   B 1 
ATOM 983  C CB  . PRO B 2 7   ? 8.002   -21.033 -10.556 1.00 62.12 7   B 1 
ATOM 984  C CG  . PRO B 2 7   ? 8.210   -22.532 -10.341 1.00 60.82 7   B 1 
ATOM 985  C CD  . PRO B 2 7   ? 7.170   -23.157 -11.268 1.00 64.92 7   B 1 
ATOM 986  N N   . LYS B 2 8   ? 5.737   -18.644 -11.393 1.00 66.80 8   B 1 
ATOM 987  C CA  . LYS B 2 8   ? 5.417   -17.506 -12.279 1.00 66.72 8   B 1 
ATOM 988  C C   . LYS B 2 8   ? 6.645   -17.015 -13.042 1.00 68.98 8   B 1 
ATOM 989  O O   . LYS B 2 8   ? 6.537   -16.707 -14.224 1.00 66.84 8   B 1 
ATOM 990  C CB  . LYS B 2 8   ? 4.799   -16.340 -11.481 1.00 62.02 8   B 1 
ATOM 991  C CG  . LYS B 2 8   ? 3.330   -16.544 -11.066 1.00 58.81 8   B 1 
ATOM 992  C CD  . LYS B 2 8   ? 2.838   -15.260 -10.397 1.00 56.31 8   B 1 
ATOM 993  C CE  . LYS B 2 8   ? 1.364   -15.265 -9.989  1.00 51.04 8   B 1 
ATOM 994  N NZ  . LYS B 2 8   ? 0.992   -13.957 -9.372  1.00 47.27 8   B 1 
ATOM 995  N N   . SER B 2 9   ? 7.807   -17.013 -12.394 1.00 67.96 9   B 1 
ATOM 996  C CA  . SER B 2 9   ? 9.110   -16.633 -12.953 1.00 68.88 9   B 1 
ATOM 997  C C   . SER B 2 9   ? 9.518   -17.458 -14.187 1.00 71.98 9   B 1 
ATOM 998  O O   . SER B 2 9   ? 10.172  -16.955 -15.101 1.00 68.50 9   B 1 
ATOM 999  C CB  . SER B 2 9   ? 10.174  -16.782 -11.853 1.00 64.76 9   B 1 
ATOM 1000 O OG  . SER B 2 9   ? 10.021  -18.001 -11.158 1.00 59.80 9   B 1 
ATOM 1001 N N   . GLU B 2 10  ? 9.060   -18.697 -14.288 1.00 72.49 10  B 1 
ATOM 1002 C CA  . GLU B 2 10  ? 9.343   -19.575 -15.439 1.00 75.02 10  B 1 
ATOM 1003 C C   . GLU B 2 10  ? 8.286   -19.516 -16.549 1.00 77.19 10  B 1 
ATOM 1004 O O   . GLU B 2 10  ? 8.357   -20.273 -17.538 1.00 73.00 10  B 1 
ATOM 1005 C CB  . GLU B 2 10  ? 9.499   -21.020 -14.971 1.00 69.41 10  B 1 
ATOM 1006 C CG  . GLU B 2 10  ? 10.676  -21.259 -14.023 1.00 62.80 10  B 1 
ATOM 1007 C CD  . GLU B 2 10  ? 10.890  -22.759 -13.773 1.00 57.04 10  B 1 
ATOM 1008 O OE1 . GLU B 2 10  ? 11.842  -23.099 -13.050 1.00 50.90 10  B 1 
ATOM 1009 O OE2 . GLU B 2 10  ? 10.122  -23.579 -14.358 1.00 54.08 10  B 1 
ATOM 1010 N N   . MET B 2 11  ? 7.265   -18.662 -16.407 1.00 74.25 11  B 1 
ATOM 1011 C CA  . MET B 2 11  ? 6.171   -18.594 -17.359 1.00 76.15 11  B 1 
ATOM 1012 C C   . MET B 2 11  ? 6.428   -17.578 -18.469 1.00 77.40 11  B 1 
ATOM 1013 O O   . MET B 2 11  ? 6.884   -16.458 -18.259 1.00 75.49 11  B 1 
ATOM 1014 C CB  . MET B 2 11  ? 4.833   -18.327 -16.662 1.00 72.96 11  B 1 
ATOM 1015 C CG  . MET B 2 11  ? 4.404   -19.516 -15.811 1.00 71.84 11  B 1 
ATOM 1016 S SD  . MET B 2 11  ? 2.678   -19.406 -15.279 1.00 69.89 11  B 1 
ATOM 1017 C CE  . MET B 2 11  ? 2.598   -20.909 -14.312 1.00 59.73 11  B 1 
ATOM 1018 N N   . THR B 2 12  ? 6.045   -17.964 -19.685 1.00 81.60 12  B 1 
ATOM 1019 C CA  . THR B 2 12  ? 5.932   -17.008 -20.784 1.00 80.84 12  B 1 
ATOM 1020 C C   . THR B 2 12  ? 4.737   -16.063 -20.552 1.00 82.46 12  B 1 
ATOM 1021 O O   . THR B 2 12  ? 3.788   -16.443 -19.868 1.00 80.54 12  B 1 
ATOM 1022 C CB  . THR B 2 12  ? 5.781   -17.720 -22.137 1.00 77.21 12  B 1 
ATOM 1023 O OG1 . THR B 2 12  ? 4.616   -18.493 -22.173 1.00 71.03 12  B 1 
ATOM 1024 C CG2 . THR B 2 12  ? 6.967   -18.626 -22.458 1.00 69.77 12  B 1 
ATOM 1025 N N   . PRO B 2 13  ? 4.708   -14.873 -21.179 1.00 82.22 13  B 1 
ATOM 1026 C CA  . PRO B 2 13  ? 3.554   -13.973 -21.069 1.00 81.61 13  B 1 
ATOM 1027 C C   . PRO B 2 13  ? 2.214   -14.630 -21.444 1.00 83.31 13  B 1 
ATOM 1028 O O   . PRO B 2 13  ? 1.185   -14.317 -20.855 1.00 81.26 13  B 1 
ATOM 1029 C CB  . PRO B 2 13  ? 3.874   -12.798 -22.009 1.00 78.85 13  B 1 
ATOM 1030 C CG  . PRO B 2 13  ? 5.403   -12.767 -22.012 1.00 76.16 13  B 1 
ATOM 1031 C CD  . PRO B 2 13  ? 5.787   -14.247 -21.918 1.00 79.14 13  B 1 
ATOM 1032 N N   . GLU B 2 14  ? 2.218   -15.559 -22.403 1.00 83.66 14  B 1 
ATOM 1033 C CA  . GLU B 2 14  ? 1.026   -16.326 -22.787 1.00 84.05 14  B 1 
ATOM 1034 C C   . GLU B 2 14  ? 0.605   -17.344 -21.722 1.00 85.37 14  B 1 
ATOM 1035 O O   . GLU B 2 14  ? -0.585  -17.602 -21.544 1.00 83.32 14  B 1 
ATOM 1036 C CB  . GLU B 2 14  ? 1.293   -17.089 -24.096 1.00 82.05 14  B 1 
ATOM 1037 C CG  . GLU B 2 14  ? 1.501   -16.181 -25.324 1.00 72.94 14  B 1 
ATOM 1038 C CD  . GLU B 2 14  ? 1.778   -16.952 -26.620 1.00 63.50 14  B 1 
ATOM 1039 O OE1 . GLU B 2 14  ? 1.973   -16.279 -27.662 1.00 57.22 14  B 1 
ATOM 1040 O OE2 . GLU B 2 14  ? 1.828   -18.203 -26.597 1.00 58.84 14  B 1 
ATOM 1041 N N   . GLU B 2 15  ? 1.572   -17.950 -21.011 1.00 85.74 15  B 1 
ATOM 1042 C CA  . GLU B 2 15  ? 1.300   -18.876 -19.911 1.00 85.85 15  B 1 
ATOM 1043 C C   . GLU B 2 15  ? 0.799   -18.125 -18.675 1.00 86.54 15  B 1 
ATOM 1044 O O   . GLU B 2 15  ? -0.142  -18.595 -18.044 1.00 85.02 15  B 1 
ATOM 1045 C CB  . GLU B 2 15  ? 2.549   -19.695 -19.563 1.00 84.14 15  B 1 
ATOM 1046 C CG  . GLU B 2 15  ? 2.862   -20.769 -20.616 1.00 79.84 15  B 1 
ATOM 1047 C CD  . GLU B 2 15  ? 4.235   -21.422 -20.363 1.00 78.52 15  B 1 
ATOM 1048 O OE1 . GLU B 2 15  ? 4.357   -22.654 -20.551 1.00 72.55 15  B 1 
ATOM 1049 O OE2 . GLU B 2 15  ? 5.185   -20.698 -20.002 1.00 75.80 15  B 1 
ATOM 1050 N N   . LEU B 2 16  ? 1.367   -16.958 -18.387 1.00 83.80 16  B 1 
ATOM 1051 C CA  . LEU B 2 16  ? 0.897   -16.081 -17.314 1.00 83.10 16  B 1 
ATOM 1052 C C   . LEU B 2 16  ? -0.557  -15.660 -17.537 1.00 84.61 16  B 1 
ATOM 1053 O O   . LEU B 2 16  ? -1.371  -15.790 -16.633 1.00 83.79 16  B 1 
ATOM 1054 C CB  . LEU B 2 16  ? 1.804   -14.840 -17.214 1.00 81.56 16  B 1 
ATOM 1055 C CG  . LEU B 2 16  ? 3.196   -15.107 -16.603 1.00 75.74 16  B 1 
ATOM 1056 C CD1 . LEU B 2 16  ? 4.089   -13.881 -16.787 1.00 70.25 16  B 1 
ATOM 1057 C CD2 . LEU B 2 16  ? 3.100   -15.419 -15.114 1.00 72.64 16  B 1 
ATOM 1058 N N   . GLN B 2 17  ? -0.898  -15.246 -18.752 1.00 85.66 17  B 1 
ATOM 1059 C CA  . GLN B 2 17  ? -2.279  -14.889 -19.082 1.00 85.26 17  B 1 
ATOM 1060 C C   . GLN B 2 17  ? -3.228  -16.081 -18.931 1.00 86.95 17  B 1 
ATOM 1061 O O   . GLN B 2 17  ? -4.316  -15.942 -18.359 1.00 85.69 17  B 1 
ATOM 1062 C CB  . GLN B 2 17  ? -2.335  -14.302 -20.494 1.00 82.06 17  B 1 
ATOM 1063 C CG  . GLN B 2 17  ? -3.753  -13.792 -20.803 1.00 73.11 17  B 1 
ATOM 1064 C CD  . GLN B 2 17  ? -3.914  -13.191 -22.199 1.00 67.25 17  B 1 
ATOM 1065 O OE1 . GLN B 2 17  ? -2.986  -13.038 -22.981 1.00 61.20 17  B 1 
ATOM 1066 N NE2 . GLN B 2 17  ? -5.123  -12.838 -22.547 1.00 57.35 17  B 1 
ATOM 1067 N N   . LYS B 2 18  ? -2.829  -17.264 -19.385 1.00 86.74 18  B 1 
ATOM 1068 C CA  . LYS B 2 18  ? -3.643  -18.478 -19.225 1.00 87.67 18  B 1 
ATOM 1069 C C   . LYS B 2 18  ? -3.806  -18.874 -17.763 1.00 89.17 18  B 1 
ATOM 1070 O O   . LYS B 2 18  ? -4.878  -19.339 -17.382 1.00 87.87 18  B 1 
ATOM 1071 C CB  . LYS B 2 18  ? -3.029  -19.645 -19.982 1.00 85.52 18  B 1 
ATOM 1072 C CG  . LYS B 2 18  ? -3.289  -19.530 -21.479 1.00 75.67 18  B 1 
ATOM 1073 C CD  . LYS B 2 18  ? -2.592  -20.695 -22.179 1.00 69.31 18  B 1 
ATOM 1074 C CE  . LYS B 2 18  ? -2.806  -20.581 -23.676 1.00 60.62 18  B 1 
ATOM 1075 N NZ  . LYS B 2 18  ? -2.082  -21.654 -24.379 1.00 52.37 18  B 1 
ATOM 1076 N N   . ARG B 2 19  ? -2.760  -18.718 -16.957 1.00 86.93 19  B 1 
ATOM 1077 C CA  . ARG B 2 19  ? -2.829  -18.964 -15.521 1.00 87.75 19  B 1 
ATOM 1078 C C   . ARG B 2 19  ? -3.792  -17.995 -14.848 1.00 89.55 19  B 1 
ATOM 1079 O O   . ARG B 2 19  ? -4.640  -18.436 -14.090 1.00 87.83 19  B 1 
ATOM 1080 C CB  . ARG B 2 19  ? -1.427  -18.906 -14.912 1.00 84.62 19  B 1 
ATOM 1081 C CG  . ARG B 2 19  ? -1.491  -19.119 -13.399 1.00 80.59 19  B 1 
ATOM 1082 C CD  . ARG B 2 19  ? -0.092  -19.212 -12.812 1.00 75.91 19  B 1 
ATOM 1083 N NE  . ARG B 2 19  ? -0.155  -19.235 -11.337 1.00 71.12 19  B 1 
ATOM 1084 C CZ  . ARG B 2 19  ? 0.843   -19.498 -10.526 1.00 65.79 19  B 1 
ATOM 1085 N NH1 . ARG B 2 19  ? 2.039   -19.811 -10.950 1.00 59.11 19  B 1 
ATOM 1086 N NH2 . ARG B 2 19  ? 0.652   -19.434 -9.248  1.00 58.86 19  B 1 
ATOM 1087 N N   . GLU B 2 20  ? -3.707  -16.701 -15.166 1.00 87.67 20  B 1 
ATOM 1088 C CA  . GLU B 2 20  ? -4.634  -15.686 -14.655 1.00 88.37 20  B 1 
ATOM 1089 C C   . GLU B 2 20  ? -6.089  -16.028 -15.037 1.00 90.06 20  B 1 
ATOM 1090 O O   . GLU B 2 20  ? -6.983  -15.997 -14.203 1.00 90.02 20  B 1 
ATOM 1091 C CB  . GLU B 2 20  ? -4.218  -14.307 -15.183 1.00 86.25 20  B 1 
ATOM 1092 C CG  . GLU B 2 20  ? -5.036  -13.166 -14.551 1.00 81.60 20  B 1 
ATOM 1093 C CD  . GLU B 2 20  ? -4.648  -11.768 -15.067 1.00 80.13 20  B 1 
ATOM 1094 O OE1 . GLU B 2 20  ? -4.635  -10.812 -14.252 1.00 73.60 20  B 1 
ATOM 1095 O OE2 . GLU B 2 20  ? -4.436  -11.607 -16.292 1.00 75.64 20  B 1 
ATOM 1096 N N   . GLU B 2 21  ? -6.335  -16.442 -16.281 1.00 89.44 21  B 1 
ATOM 1097 C CA  . GLU B 2 21  ? -7.656  -16.905 -16.710 1.00 90.08 21  B 1 
ATOM 1098 C C   . GLU B 2 21  ? -8.128  -18.150 -15.945 1.00 92.04 21  B 1 
ATOM 1099 O O   . GLU B 2 21  ? -9.312  -18.255 -15.621 1.00 91.19 21  B 1 
ATOM 1100 C CB  . GLU B 2 21  ? -7.648  -17.225 -18.211 1.00 87.75 21  B 1 
ATOM 1101 C CG  . GLU B 2 21  ? -7.638  -15.990 -19.129 1.00 77.22 21  B 1 
ATOM 1102 C CD  . GLU B 2 21  ? -7.518  -16.359 -20.616 1.00 70.83 21  B 1 
ATOM 1103 O OE1 . GLU B 2 21  ? -7.219  -15.447 -21.438 1.00 65.07 21  B 1 
ATOM 1104 O OE2 . GLU B 2 21  ? -7.728  -17.551 -20.973 1.00 65.95 21  B 1 
ATOM 1105 N N   . GLU B 2 22  ? -7.234  -19.100 -15.664 1.00 91.24 22  B 1 
ATOM 1106 C CA  . GLU B 2 22  ? -7.554  -20.290 -14.878 1.00 92.29 22  B 1 
ATOM 1107 C C   . GLU B 2 22  ? -7.898  -19.911 -13.427 1.00 93.53 22  B 1 
ATOM 1108 O O   . GLU B 2 22  ? -8.947  -20.323 -12.924 1.00 92.14 22  B 1 
ATOM 1109 C CB  . GLU B 2 22  ? -6.407  -21.322 -14.981 1.00 90.77 22  B 1 
ATOM 1110 C CG  . GLU B 2 22  ? -6.778  -22.694 -14.393 1.00 80.25 22  B 1 
ATOM 1111 C CD  . GLU B 2 22  ? -5.694  -23.788 -14.590 1.00 72.03 22  B 1 
ATOM 1112 O OE1 . GLU B 2 22  ? -5.868  -24.908 -14.050 1.00 66.15 22  B 1 
ATOM 1113 O OE2 . GLU B 2 22  ? -4.674  -23.561 -15.280 1.00 67.99 22  B 1 
ATOM 1114 N N   . GLU B 2 23  ? -7.100  -19.048 -12.795 1.00 92.29 23  B 1 
ATOM 1115 C CA  . GLU B 2 23  ? -7.341  -18.515 -11.453 1.00 92.30 23  B 1 
ATOM 1116 C C   . GLU B 2 23  ? -8.667  -17.748 -11.379 1.00 94.25 23  B 1 
ATOM 1117 O O   . GLU B 2 23  ? -9.457  -17.939 -10.458 1.00 92.89 23  B 1 
ATOM 1118 C CB  . GLU B 2 23  ? -6.179  -17.596 -11.030 1.00 89.55 23  B 1 
ATOM 1119 C CG  . GLU B 2 23  ? -4.887  -18.354 -10.687 1.00 78.44 23  B 1 
ATOM 1120 C CD  . GLU B 2 23  ? -3.679  -17.447 -10.403 1.00 73.29 23  B 1 
ATOM 1121 O OE1 . GLU B 2 23  ? -2.561  -17.998 -10.181 1.00 65.96 23  B 1 
ATOM 1122 O OE2 . GLU B 2 23  ? -3.834  -16.209 -10.421 1.00 68.62 23  B 1 
ATOM 1123 N N   . PHE B 2 24  ? -8.990  -16.944 -12.396 1.00 94.28 24  B 1 
ATOM 1124 C CA  . PHE B 2 24  ? -10.264 -16.233 -12.466 1.00 95.45 24  B 1 
ATOM 1125 C C   . PHE B 2 24  ? -11.471 -17.155 -12.686 1.00 96.19 24  B 1 
ATOM 1126 O O   . PHE B 2 24  ? -12.607 -16.755 -12.426 1.00 94.52 24  B 1 
ATOM 1127 C CB  . PHE B 2 24  ? -10.221 -15.174 -13.575 1.00 94.35 24  B 1 
ATOM 1128 C CG  . PHE B 2 24  ? -9.336  -13.964 -13.340 1.00 94.51 24  B 1 
ATOM 1129 C CD1 . PHE B 2 24  ? -8.634  -13.757 -12.144 1.00 90.97 24  B 1 
ATOM 1130 C CD2 . PHE B 2 24  ? -9.236  -13.002 -14.358 1.00 90.41 24  B 1 
ATOM 1131 C CE1 . PHE B 2 24  ? -7.842  -12.608 -11.953 1.00 88.71 24  B 1 
ATOM 1132 C CE2 . PHE B 2 24  ? -8.453  -11.854 -14.181 1.00 88.59 24  B 1 
ATOM 1133 C CZ  . PHE B 2 24  ? -7.754  -11.657 -12.976 1.00 89.62 24  B 1 
ATOM 1134 N N   . ASN B 2 25  ? -11.274 -18.356 -13.204 1.00 95.52 25  B 1 
ATOM 1135 C CA  . ASN B 2 25  ? -12.348 -19.315 -13.406 1.00 96.10 25  B 1 
ATOM 1136 C C   . ASN B 2 25  ? -12.568 -20.233 -12.199 1.00 96.47 25  B 1 
ATOM 1137 O O   . ASN B 2 25  ? -13.699 -20.698 -12.010 1.00 94.65 25  B 1 
ATOM 1138 C CB  . ASN B 2 25  ? -12.072 -20.123 -14.677 1.00 95.04 25  B 1 
ATOM 1139 C CG  . ASN B 2 25  ? -12.326 -19.334 -15.948 1.00 92.59 25  B 1 
ATOM 1140 O OD1 . ASN B 2 25  ? -13.349 -18.701 -16.142 1.00 84.60 25  B 1 
ATOM 1141 N ND2 . ASN B 2 25  ? -11.422 -19.398 -16.895 1.00 83.28 25  B 1 
ATOM 1142 N N   . THR B 2 26  ? -11.518 -20.517 -11.415 1.00 96.35 26  B 1 
ATOM 1143 C CA  . THR B 2 26  ? -11.543 -21.516 -10.343 1.00 96.10 26  B 1 
ATOM 1144 C C   . THR B 2 26  ? -11.385 -20.929 -8.941  1.00 96.53 26  B 1 
ATOM 1145 O O   . THR B 2 26  ? -11.827 -21.546 -7.975  1.00 93.04 26  B 1 
ATOM 1146 C CB  . THR B 2 26  ? -10.450 -22.586 -10.553 1.00 94.08 26  B 1 
ATOM 1147 O OG1 . THR B 2 26  ? -9.167  -21.990 -10.554 1.00 87.35 26  B 1 
ATOM 1148 C CG2 . THR B 2 26  ? -10.618 -23.328 -11.877 1.00 86.01 26  B 1 
ATOM 1149 N N   . GLY B 2 27  ? -10.763 -19.753 -8.825  1.00 96.86 27  B 1 
ATOM 1150 C CA  . GLY B 2 27  ? -10.528 -19.076 -7.563  1.00 97.13 27  B 1 
ATOM 1151 C C   . GLY B 2 27  ? -11.689 -18.176 -7.110  1.00 97.74 27  B 1 
ATOM 1152 O O   . GLY B 2 27  ? -12.743 -18.128 -7.760  1.00 97.01 27  B 1 
ATOM 1153 N N   . PRO B 2 28  ? -11.497 -17.397 -6.037  1.00 98.13 28  B 1 
ATOM 1154 C CA  . PRO B 2 28  ? -12.512 -16.489 -5.495  1.00 98.19 28  B 1 
ATOM 1155 C C   . PRO B 2 28  ? -13.070 -15.486 -6.505  1.00 98.19 28  B 1 
ATOM 1156 O O   . PRO B 2 28  ? -14.265 -15.194 -6.501  1.00 97.47 28  B 1 
ATOM 1157 C CB  . PRO B 2 28  ? -11.818 -15.775 -4.332  1.00 97.70 28  B 1 
ATOM 1158 C CG  . PRO B 2 28  ? -10.742 -16.757 -3.885  1.00 96.46 28  B 1 
ATOM 1159 C CD  . PRO B 2 28  ? -10.323 -17.414 -5.191  1.00 97.77 28  B 1 
ATOM 1160 N N   . LEU B 2 29  ? -12.237 -14.999 -7.430  1.00 98.01 29  B 1 
ATOM 1161 C CA  . LEU B 2 29  ? -12.654 -14.062 -8.483  1.00 98.04 29  B 1 
ATOM 1162 C C   . LEU B 2 29  ? -13.582 -14.700 -9.533  1.00 98.07 29  B 1 
ATOM 1163 O O   . LEU B 2 29  ? -14.172 -13.979 -10.342 1.00 97.11 29  B 1 
ATOM 1164 C CB  . LEU B 2 29  ? -11.416 -13.419 -9.133  1.00 97.68 29  B 1 
ATOM 1165 C CG  . LEU B 2 29  ? -10.544 -12.572 -8.175  1.00 96.14 29  B 1 
ATOM 1166 C CD1 . LEU B 2 29  ? -9.416  -11.901 -8.956  1.00 91.95 29  B 1 
ATOM 1167 C CD2 . LEU B 2 29  ? -11.333 -11.462 -7.482  1.00 90.56 29  B 1 
ATOM 1168 N N   . SER B 2 30  ? -13.814 -16.003 -9.477  1.00 97.85 30  B 1 
ATOM 1169 C CA  . SER B 2 30  ? -14.833 -16.680 -10.289 1.00 97.65 30  B 1 
ATOM 1170 C C   . SER B 2 30  ? -16.233 -16.086 -10.093 1.00 97.61 30  B 1 
ATOM 1171 O O   . SER B 2 30  ? -17.024 -16.081 -11.035 1.00 96.85 30  B 1 
ATOM 1172 C CB  . SER B 2 30  ? -14.859 -18.184 -10.004 1.00 97.12 30  B 1 
ATOM 1173 O OG  . SER B 2 30  ? -15.279 -18.448 -8.679  1.00 94.75 30  B 1 
ATOM 1174 N N   . VAL B 2 31  ? -16.523 -15.511 -8.936  1.00 97.79 31  B 1 
ATOM 1175 C CA  . VAL B 2 31  ? -17.765 -14.760 -8.682  1.00 97.55 31  B 1 
ATOM 1176 C C   . VAL B 2 31  ? -17.939 -13.617 -9.700  1.00 97.52 31  B 1 
ATOM 1177 O O   . VAL B 2 31  ? -19.018 -13.445 -10.276 1.00 96.68 31  B 1 
ATOM 1178 C CB  . VAL B 2 31  ? -17.787 -14.212 -7.237  1.00 97.18 31  B 1 
ATOM 1179 C CG1 . VAL B 2 31  ? -18.998 -13.327 -6.972  1.00 95.63 31  B 1 
ATOM 1180 C CG2 . VAL B 2 31  ? -17.809 -15.357 -6.222  1.00 95.64 31  B 1 
ATOM 1181 N N   . LEU B 2 32  ? -16.861 -12.885 -9.985  1.00 97.92 32  B 1 
ATOM 1182 C CA  . LEU B 2 32  ? -16.855 -11.802 -10.975 1.00 97.80 32  B 1 
ATOM 1183 C C   . LEU B 2 32  ? -16.880 -12.351 -12.400 1.00 97.64 32  B 1 
ATOM 1184 O O   . LEU B 2 32  ? -17.671 -11.891 -13.227 1.00 96.88 32  B 1 
ATOM 1185 C CB  . LEU B 2 32  ? -15.629 -10.891 -10.755 1.00 97.87 32  B 1 
ATOM 1186 C CG  . LEU B 2 32  ? -15.510 -10.276 -9.348  1.00 97.70 32  B 1 
ATOM 1187 C CD1 . LEU B 2 32  ? -14.284 -9.360  -9.296  1.00 97.09 32  B 1 
ATOM 1188 C CD2 . LEU B 2 32  ? -16.745 -9.457  -8.962  1.00 96.84 32  B 1 
ATOM 1189 N N   . THR B 2 33  ? -16.105 -13.396 -12.675 1.00 97.77 33  B 1 
ATOM 1190 C CA  . THR B 2 33  ? -16.092 -14.084 -13.977 1.00 97.53 33  B 1 
ATOM 1191 C C   . THR B 2 33  ? -17.485 -14.567 -14.375 1.00 97.36 33  B 1 
ATOM 1192 O O   . THR B 2 33  ? -17.904 -14.405 -15.525 1.00 96.79 33  B 1 
ATOM 1193 C CB  . THR B 2 33  ? -15.127 -15.276 -13.949 1.00 96.95 33  B 1 
ATOM 1194 O OG1 . THR B 2 33  ? -13.834 -14.842 -13.643 1.00 92.63 33  B 1 
ATOM 1195 C CG2 . THR B 2 33  ? -15.030 -15.974 -15.302 1.00 91.88 33  B 1 
ATOM 1196 N N   . GLN B 2 34  ? -18.234 -15.127 -13.436 1.00 96.42 34  B 1 
ATOM 1197 C CA  . GLN B 2 34  ? -19.600 -15.581 -13.678 1.00 95.89 34  B 1 
ATOM 1198 C C   . GLN B 2 34  ? -20.544 -14.420 -13.994 1.00 96.00 34  B 1 
ATOM 1199 O O   . GLN B 2 34  ? -21.377 -14.545 -14.893 1.00 94.84 34  B 1 
ATOM 1200 C CB  . GLN B 2 34  ? -20.094 -16.370 -12.451 1.00 94.80 34  B 1 
ATOM 1201 C CG  . GLN B 2 34  ? -19.416 -17.757 -12.326 1.00 88.13 34  B 1 
ATOM 1202 C CD  . GLN B 2 34  ? -19.837 -18.746 -13.404 1.00 81.91 34  B 1 
ATOM 1203 O OE1 . GLN B 2 34  ? -20.888 -18.646 -14.014 1.00 73.10 34  B 1 
ATOM 1204 N NE2 . GLN B 2 34  ? -19.049 -19.768 -13.643 1.00 69.39 34  B 1 
ATOM 1205 N N   . SER B 2 35  ? -20.395 -13.281 -13.320 1.00 95.61 35  B 1 
ATOM 1206 C CA  . SER B 2 35  ? -21.179 -12.081 -13.631 1.00 95.59 35  B 1 
ATOM 1207 C C   . SER B 2 35  ? -20.899 -11.575 -15.047 1.00 95.89 35  B 1 
ATOM 1208 O O   . SER B 2 35  ? -21.842 -11.253 -15.771 1.00 95.21 35  B 1 
ATOM 1209 C CB  . SER B 2 35  ? -20.912 -10.971 -12.614 1.00 95.27 35  B 1 
ATOM 1210 O OG  . SER B 2 35  ? -21.706 -9.835  -12.921 1.00 88.98 35  B 1 
ATOM 1211 N N   . VAL B 2 36  ? -19.629 -11.564 -15.474 1.00 97.21 36  B 1 
ATOM 1212 C CA  . VAL B 2 36  ? -19.235 -11.160 -16.837 1.00 97.13 36  B 1 
ATOM 1213 C C   . VAL B 2 36  ? -19.807 -12.124 -17.878 1.00 97.18 36  B 1 
ATOM 1214 O O   . VAL B 2 36  ? -20.473 -11.695 -18.817 1.00 96.38 36  B 1 
ATOM 1215 C CB  . VAL B 2 36  ? -17.706 -11.058 -16.970 1.00 96.63 36  B 1 
ATOM 1216 C CG1 . VAL B 2 36  ? -17.270 -10.735 -18.407 1.00 94.61 36  B 1 
ATOM 1217 C CG2 . VAL B 2 36  ? -17.144 -9.956  -16.072 1.00 95.04 36  B 1 
ATOM 1218 N N   . LYS B 2 37  ? -19.591 -13.444 -17.712 1.00 96.66 37  B 1 
ATOM 1219 C CA  . LYS B 2 37  ? -19.995 -14.464 -18.688 1.00 96.42 37  B 1 
ATOM 1220 C C   . LYS B 2 37  ? -21.511 -14.590 -18.839 1.00 96.56 37  B 1 
ATOM 1221 O O   . LYS B 2 37  ? -22.007 -14.726 -19.953 1.00 95.31 37  B 1 
ATOM 1222 C CB  . LYS B 2 37  ? -19.393 -15.829 -18.311 1.00 95.73 37  B 1 
ATOM 1223 C CG  . LYS B 2 37  ? -17.887 -15.898 -18.590 1.00 89.84 37  B 1 
ATOM 1224 C CD  . LYS B 2 37  ? -17.321 -17.279 -18.214 1.00 85.63 37  B 1 
ATOM 1225 C CE  . LYS B 2 37  ? -15.813 -17.333 -18.522 1.00 78.15 37  B 1 
ATOM 1226 N NZ  . LYS B 2 37  ? -15.198 -18.608 -18.101 1.00 69.77 37  B 1 
ATOM 1227 N N   . ASN B 2 38  ? -22.223 -14.547 -17.721 1.00 96.09 38  B 1 
ATOM 1228 C CA  . ASN B 2 38  ? -23.670 -14.777 -17.703 1.00 95.95 38  B 1 
ATOM 1229 C C   . ASN B 2 38  ? -24.485 -13.481 -17.724 1.00 96.18 38  B 1 
ATOM 1230 O O   . ASN B 2 38  ? -25.712 -13.525 -17.705 1.00 94.69 38  B 1 
ATOM 1231 C CB  . ASN B 2 38  ? -24.021 -15.653 -16.487 1.00 95.30 38  B 1 
ATOM 1232 C CG  . ASN B 2 38  ? -23.340 -17.013 -16.509 1.00 93.17 38  B 1 
ATOM 1233 O OD1 . ASN B 2 38  ? -22.998 -17.576 -17.536 1.00 85.24 38  B 1 
ATOM 1234 N ND2 . ASN B 2 38  ? -23.134 -17.603 -15.347 1.00 84.76 38  B 1 
ATOM 1235 N N   . ASN B 2 39  ? -23.811 -12.318 -17.734 1.00 96.15 39  B 1 
ATOM 1236 C CA  . ASN B 2 39  ? -24.419 -11.002 -17.644 1.00 96.16 39  B 1 
ATOM 1237 C C   . ASN B 2 39  ? -25.395 -10.889 -16.446 1.00 96.21 39  B 1 
ATOM 1238 O O   . ASN B 2 39  ? -26.520 -10.389 -16.579 1.00 94.79 39  B 1 
ATOM 1239 C CB  . ASN B 2 39  ? -25.009 -10.630 -19.014 1.00 95.09 39  B 1 
ATOM 1240 C CG  . ASN B 2 39  ? -25.363 -9.157  -19.136 1.00 89.85 39  B 1 
ATOM 1241 O OD1 . ASN B 2 39  ? -24.912 -8.300  -18.404 1.00 80.16 39  B 1 
ATOM 1242 N ND2 . ASN B 2 39  ? -26.187 -8.805  -20.101 1.00 77.50 39  B 1 
ATOM 1243 N N   . THR B 2 40  ? -24.990 -11.416 -15.291 1.00 96.32 40  B 1 
ATOM 1244 C CA  . THR B 2 40  ? -25.786 -11.409 -14.059 1.00 96.22 40  B 1 
ATOM 1245 C C   . THR B 2 40  ? -25.428 -10.231 -13.168 1.00 96.78 40  B 1 
ATOM 1246 O O   . THR B 2 40  ? -24.324 -9.689  -13.234 1.00 96.01 40  B 1 
ATOM 1247 C CB  . THR B 2 40  ? -25.669 -12.731 -13.279 1.00 94.86 40  B 1 
ATOM 1248 O OG1 . THR B 2 40  ? -24.324 -13.057 -13.033 1.00 88.48 40  B 1 
ATOM 1249 C CG2 . THR B 2 40  ? -26.301 -13.891 -14.043 1.00 88.33 40  B 1 
ATOM 1250 N N   . GLN B 2 41  ? -26.381 -9.806  -12.340 1.00 96.88 41  B 1 
ATOM 1251 C CA  . GLN B 2 41  ? -26.134 -8.765  -11.351 1.00 97.11 41  B 1 
ATOM 1252 C C   . GLN B 2 41  ? -25.348 -9.308  -10.159 1.00 97.32 41  B 1 
ATOM 1253 O O   . GLN B 2 41  ? -25.538 -10.443 -9.729  1.00 96.62 41  B 1 
ATOM 1254 C CB  . GLN B 2 41  ? -27.450 -8.123  -10.896 1.00 96.32 41  B 1 
ATOM 1255 C CG  . GLN B 2 41  ? -28.052 -7.233  -11.995 1.00 93.08 41  B 1 
ATOM 1256 C CD  . GLN B 2 41  ? -29.361 -6.568  -11.558 1.00 93.24 41  B 1 
ATOM 1257 O OE1 . GLN B 2 41  ? -30.217 -7.160  -10.934 1.00 85.15 41  B 1 
ATOM 1258 N NE2 . GLN B 2 41  ? -29.560 -5.321  -11.892 1.00 82.83 41  B 1 
ATOM 1259 N N   . VAL B 2 42  ? -24.491 -8.446  -9.615  1.00 97.96 42  B 1 
ATOM 1260 C CA  . VAL B 2 42  ? -23.816 -8.625  -8.327  1.00 98.02 42  B 1 
ATOM 1261 C C   . VAL B 2 42  ? -24.185 -7.471  -7.404  1.00 98.18 42  B 1 
ATOM 1262 O O   . VAL B 2 42  ? -24.508 -6.372  -7.869  1.00 97.81 42  B 1 
ATOM 1263 C CB  . VAL B 2 42  ? -22.287 -8.741  -8.484  1.00 97.70 42  B 1 
ATOM 1264 C CG1 . VAL B 2 42  ? -21.910 -10.002 -9.275  1.00 96.51 42  B 1 
ATOM 1265 C CG2 . VAL B 2 42  ? -21.655 -7.514  -9.160  1.00 96.41 42  B 1 
ATOM 1266 N N   . LEU B 2 43  ? -24.148 -7.722  -6.096  1.00 98.11 43  B 1 
ATOM 1267 C CA  . LEU B 2 43  ? -24.273 -6.692  -5.073  1.00 98.13 43  B 1 
ATOM 1268 C C   . LEU B 2 43  ? -22.908 -6.507  -4.406  1.00 98.21 43  B 1 
ATOM 1269 O O   . LEU B 2 43  ? -22.367 -7.451  -3.839  1.00 98.09 43  B 1 
ATOM 1270 C CB  . LEU B 2 43  ? -25.363 -7.088  -4.076  1.00 97.78 43  B 1 
ATOM 1271 C CG  . LEU B 2 43  ? -25.606 -6.055  -2.956  1.00 97.07 43  B 1 
ATOM 1272 C CD1 . LEU B 2 43  ? -26.250 -4.781  -3.509  1.00 95.37 43  B 1 
ATOM 1273 C CD2 . LEU B 2 43  ? -26.559 -6.641  -1.909  1.00 94.83 43  B 1 
ATOM 1274 N N   . ILE B 2 44  ? -22.365 -5.301  -4.475  1.00 98.42 44  B 1 
ATOM 1275 C CA  . ILE B 2 44  ? -21.043 -4.955  -3.956  1.00 98.54 44  B 1 
ATOM 1276 C C   . ILE B 2 44  ? -21.227 -4.085  -2.718  1.00 98.41 44  B 1 
ATOM 1277 O O   . ILE B 2 44  ? -21.792 -2.996  -2.814  1.00 98.15 44  B 1 
ATOM 1278 C CB  . ILE B 2 44  ? -20.195 -4.263  -5.039  1.00 98.61 44  B 1 
ATOM 1279 C CG1 . ILE B 2 44  ? -20.135 -5.092  -6.351  1.00 98.34 44  B 1 
ATOM 1280 C CG2 . ILE B 2 44  ? -18.782 -3.978  -4.494  1.00 98.38 44  B 1 
ATOM 1281 C CD1 . ILE B 2 44  ? -19.495 -4.351  -7.533  1.00 97.72 44  B 1 
ATOM 1282 N N   . ASN B 2 45  ? -20.733 -4.542  -1.570  1.00 98.30 45  B 1 
ATOM 1283 C CA  . ASN B 2 45  ? -20.607 -3.712  -0.373  1.00 98.12 45  B 1 
ATOM 1284 C C   . ASN B 2 45  ? -19.294 -2.929  -0.467  1.00 98.37 45  B 1 
ATOM 1285 O O   . ASN B 2 45  ? -18.229 -3.516  -0.640  1.00 97.90 45  B 1 
ATOM 1286 C CB  . ASN B 2 45  ? -20.662 -4.584  0.890   1.00 97.34 45  B 1 
ATOM 1287 C CG  . ASN B 2 45  ? -22.028 -5.197  1.176   1.00 89.60 45  B 1 
ATOM 1288 O OD1 . ASN B 2 45  ? -23.049 -4.857  0.596   1.00 79.22 45  B 1 
ATOM 1289 N ND2 . ASN B 2 45  ? -22.102 -6.108  2.133   1.00 79.49 45  B 1 
ATOM 1290 N N   . CYS B 2 46  ? -19.367 -1.602  -0.357  1.00 98.36 46  B 1 
ATOM 1291 C CA  . CYS B 2 46  ? -18.226 -0.700  -0.434  1.00 98.38 46  B 1 
ATOM 1292 C C   . CYS B 2 46  ? -17.871 -0.113  0.940   1.00 98.09 46  B 1 
ATOM 1293 O O   . CYS B 2 46  ? -18.729 0.027   1.810   1.00 96.31 46  B 1 
ATOM 1294 C CB  . CYS B 2 46  ? -18.528 0.416   -1.447  1.00 98.04 46  B 1 
ATOM 1295 S SG  . CYS B 2 46  ? -18.696 -0.266  -3.134  1.00 96.34 46  B 1 
ATOM 1296 N N   . ARG B 2 47  ? -16.624 0.315   1.090   1.00 97.77 47  B 1 
ATOM 1297 C CA  . ARG B 2 47  ? -16.080 0.900   2.342   1.00 96.92 47  B 1 
ATOM 1298 C C   . ARG B 2 47  ? -16.758 2.201   2.807   1.00 95.82 47  B 1 
ATOM 1299 O O   . ARG B 2 47  ? -16.487 2.653   3.905   1.00 87.32 47  B 1 
ATOM 1300 C CB  . ARG B 2 47  ? -14.577 1.157   2.185   1.00 95.50 47  B 1 
ATOM 1301 C CG  . ARG B 2 47  ? -13.723 -0.122  2.160   1.00 89.92 47  B 1 
ATOM 1302 C CD  . ARG B 2 47  ? -12.246 0.275   2.188   1.00 83.98 47  B 1 
ATOM 1303 N NE  . ARG B 2 47  ? -11.339 -0.894  2.226   1.00 80.09 47  B 1 
ATOM 1304 C CZ  . ARG B 2 47  ? -10.045 -0.846  2.515   1.00 75.34 47  B 1 
ATOM 1305 N NH1 . ARG B 2 47  ? -9.407  0.253   2.771   1.00 66.60 47  B 1 
ATOM 1306 N NH2 . ARG B 2 47  ? -9.361  -1.937  2.544   1.00 68.65 47  B 1 
ATOM 1307 N N   . ASN B 2 48  ? -17.595 2.826   2.003   1.00 95.55 48  B 1 
ATOM 1308 C CA  . ASN B 2 48  ? -18.341 4.036   2.357   1.00 95.62 48  B 1 
ATOM 1309 C C   . ASN B 2 48  ? -19.776 3.740   2.842   1.00 96.21 48  B 1 
ATOM 1310 O O   . ASN B 2 48  ? -20.646 4.591   2.702   1.00 93.42 48  B 1 
ATOM 1311 C CB  . ASN B 2 48  ? -18.309 5.021   1.170   1.00 93.36 48  B 1 
ATOM 1312 C CG  . ASN B 2 48  ? -18.995 4.500   -0.084  1.00 92.40 48  B 1 
ATOM 1313 O OD1 . ASN B 2 48  ? -19.337 3.342   -0.218  1.00 84.99 48  B 1 
ATOM 1314 N ND2 . ASN B 2 48  ? -19.196 5.358   -1.060  1.00 85.52 48  B 1 
ATOM 1315 N N   . ASN B 2 49  ? -20.039 2.539   3.326   1.00 95.81 49  B 1 
ATOM 1316 C CA  . ASN B 2 49  ? -21.367 2.068   3.736   1.00 96.02 49  B 1 
ATOM 1317 C C   . ASN B 2 49  ? -22.439 2.157   2.626   1.00 96.96 49  B 1 
ATOM 1318 O O   . ASN B 2 49  ? -23.644 2.111   2.890   1.00 95.26 49  B 1 
ATOM 1319 C CB  . ASN B 2 49  ? -21.768 2.730   5.074   1.00 94.06 49  B 1 
ATOM 1320 C CG  . ASN B 2 49  ? -20.869 2.273   6.219   1.00 86.38 49  B 1 
ATOM 1321 O OD1 . ASN B 2 49  ? -20.385 1.159   6.217   1.00 76.04 49  B 1 
ATOM 1322 N ND2 . ASN B 2 49  ? -20.648 3.115   7.210   1.00 72.95 49  B 1 
ATOM 1323 N N   . LYS B 2 50  ? -22.017 2.242   1.360   1.00 97.35 50  B 1 
ATOM 1324 C CA  . LYS B 2 50  ? -22.907 2.186   0.202   1.00 97.68 50  B 1 
ATOM 1325 C C   . LYS B 2 50  ? -22.833 0.808   -0.457  1.00 97.96 50  B 1 
ATOM 1326 O O   . LYS B 2 50  ? -21.806 0.139   -0.436  1.00 97.31 50  B 1 
ATOM 1327 C CB  . LYS B 2 50  ? -22.606 3.309   -0.804  1.00 97.37 50  B 1 
ATOM 1328 C CG  . LYS B 2 50  ? -22.757 4.720   -0.201  1.00 95.63 50  B 1 
ATOM 1329 C CD  . LYS B 2 50  ? -22.573 5.772   -1.305  1.00 92.15 50  B 1 
ATOM 1330 C CE  . LYS B 2 50  ? -22.580 7.207   -0.783  1.00 88.15 50  B 1 
ATOM 1331 N NZ  . LYS B 2 50  ? -22.161 8.150   -1.853  1.00 80.18 50  B 1 
ATOM 1332 N N   . LYS B 2 51  ? -23.942 0.408   -1.088  1.00 97.70 51  B 1 
ATOM 1333 C CA  . LYS B 2 51  ? -24.059 -0.837  -1.842  1.00 97.91 51  B 1 
ATOM 1334 C C   . LYS B 2 51  ? -24.262 -0.514  -3.318  1.00 98.24 51  B 1 
ATOM 1335 O O   . LYS B 2 51  ? -25.052 0.362   -3.653  1.00 97.91 51  B 1 
ATOM 1336 C CB  . LYS B 2 51  ? -25.190 -1.718  -1.282  1.00 97.33 51  B 1 
ATOM 1337 C CG  . LYS B 2 51  ? -24.977 -2.051  0.208   1.00 95.40 51  B 1 
ATOM 1338 C CD  . LYS B 2 51  ? -25.964 -3.102  0.745   1.00 91.96 51  B 1 
ATOM 1339 C CE  . LYS B 2 51  ? -25.633 -3.361  2.226   1.00 86.68 51  B 1 
ATOM 1340 N NZ  . LYS B 2 51  ? -26.326 -4.543  2.806   1.00 77.56 51  B 1 
ATOM 1341 N N   . LEU B 2 52  ? -23.569 -1.234  -4.198  1.00 98.24 52  B 1 
ATOM 1342 C CA  . LEU B 2 52  ? -23.698 -1.104  -5.645  1.00 98.40 52  B 1 
ATOM 1343 C C   . LEU B 2 52  ? -24.317 -2.386  -6.202  1.00 98.33 52  B 1 
ATOM 1344 O O   . LEU B 2 52  ? -23.704 -3.444  -6.139  1.00 98.08 52  B 1 
ATOM 1345 C CB  . LEU B 2 52  ? -22.326 -0.820  -6.285  1.00 98.50 52  B 1 
ATOM 1346 C CG  . LEU B 2 52  ? -21.577 0.415   -5.746  1.00 98.25 52  B 1 
ATOM 1347 C CD1 . LEU B 2 52  ? -20.226 0.535   -6.446  1.00 97.78 52  B 1 
ATOM 1348 C CD2 . LEU B 2 52  ? -22.350 1.712   -5.990  1.00 97.66 52  B 1 
ATOM 1349 N N   . LEU B 2 53  ? -25.512 -2.291  -6.768  1.00 98.01 53  B 1 
ATOM 1350 C CA  . LEU B 2 53  ? -26.150 -3.382  -7.506  1.00 97.91 53  B 1 
ATOM 1351 C C   . LEU B 2 53  ? -25.946 -3.133  -8.999  1.00 97.94 53  B 1 
ATOM 1352 O O   . LEU B 2 53  ? -26.507 -2.186  -9.537  1.00 97.61 53  B 1 
ATOM 1353 C CB  . LEU B 2 53  ? -27.630 -3.442  -7.117  1.00 97.56 53  B 1 
ATOM 1354 C CG  . LEU B 2 53  ? -28.421 -4.556  -7.840  1.00 96.87 53  B 1 
ATOM 1355 C CD1 . LEU B 2 53  ? -28.000 -5.945  -7.372  1.00 95.26 53  B 1 
ATOM 1356 C CD2 . LEU B 2 53  ? -29.910 -4.384  -7.558  1.00 94.52 53  B 1 
ATOM 1357 N N   . GLY B 2 54  ? -25.172 -3.987  -9.686  1.00 97.91 54  B 1 
ATOM 1358 C CA  . GLY B 2 54  ? -24.858 -3.778  -11.095 1.00 97.97 54  B 1 
ATOM 1359 C C   . GLY B 2 54  ? -24.358 -5.029  -11.797 1.00 98.01 54  B 1 
ATOM 1360 O O   . GLY B 2 54  ? -24.311 -6.119  -11.220 1.00 97.52 54  B 1 
ATOM 1361 N N   . ARG B 2 55  ? -23.993 -4.885  -13.074 1.00 97.88 55  B 1 
ATOM 1362 C CA  . ARG B 2 55  ? -23.424 -5.945  -13.905 1.00 97.72 55  B 1 
ATOM 1363 C C   . ARG B 2 55  ? -21.947 -5.669  -14.135 1.00 97.80 55  B 1 
ATOM 1364 O O   . ARG B 2 55  ? -21.601 -4.564  -14.521 1.00 97.34 55  B 1 
ATOM 1365 C CB  . ARG B 2 55  ? -24.168 -6.047  -15.240 1.00 96.91 55  B 1 
ATOM 1366 C CG  . ARG B 2 55  ? -25.641 -6.429  -15.038 1.00 92.84 55  B 1 
ATOM 1367 C CD  . ARG B 2 55  ? -26.407 -6.383  -16.357 1.00 89.13 55  B 1 
ATOM 1368 N NE  . ARG B 2 55  ? -27.856 -6.552  -16.136 1.00 83.32 55  B 1 
ATOM 1369 C CZ  . ARG B 2 55  ? -28.509 -7.693  -16.007 1.00 78.92 55  B 1 
ATOM 1370 N NH1 . ARG B 2 55  ? -27.941 -8.847  -16.190 1.00 67.82 55  B 1 
ATOM 1371 N NH2 . ARG B 2 55  ? -29.754 -7.692  -15.667 1.00 72.18 55  B 1 
ATOM 1372 N N   . VAL B 2 56  ? -21.105 -6.674  -13.928 1.00 97.95 56  B 1 
ATOM 1373 C CA  . VAL B 2 56  ? -19.670 -6.558  -14.184 1.00 98.03 56  B 1 
ATOM 1374 C C   . VAL B 2 56  ? -19.422 -6.724  -15.676 1.00 97.87 56  B 1 
ATOM 1375 O O   . VAL B 2 56  ? -19.756 -7.765  -16.252 1.00 97.11 56  B 1 
ATOM 1376 C CB  . VAL B 2 56  ? -18.851 -7.566  -13.365 1.00 97.91 56  B 1 
ATOM 1377 C CG1 . VAL B 2 56  ? -17.352 -7.295  -13.508 1.00 97.29 56  B 1 
ATOM 1378 C CG2 . VAL B 2 56  ? -19.193 -7.506  -11.869 1.00 97.16 56  B 1 
ATOM 1379 N N   . LYS B 2 57  ? -18.839 -5.701  -16.304 1.00 98.17 57  B 1 
ATOM 1380 C CA  . LYS B 2 57  ? -18.462 -5.717  -17.712 1.00 97.87 57  B 1 
ATOM 1381 C C   . LYS B 2 57  ? -17.028 -6.214  -17.896 1.00 97.87 57  B 1 
ATOM 1382 O O   . LYS B 2 57  ? -16.748 -6.974  -18.823 1.00 96.91 57  B 1 
ATOM 1383 C CB  . LYS B 2 57  ? -18.648 -4.298  -18.278 1.00 97.31 57  B 1 
ATOM 1384 C CG  . LYS B 2 57  ? -18.478 -4.222  -19.804 1.00 90.52 57  B 1 
ATOM 1385 C CD  . LYS B 2 57  ? -19.593 -4.975  -20.535 1.00 87.35 57  B 1 
ATOM 1386 C CE  . LYS B 2 57  ? -19.424 -4.727  -22.021 1.00 84.34 57  B 1 
ATOM 1387 N NZ  . LYS B 2 57  ? -20.564 -5.202  -22.825 1.00 77.07 57  B 1 
ATOM 1388 N N   . ALA B 2 58  ? -16.138 -5.808  -17.014 1.00 97.60 58  B 1 
ATOM 1389 C CA  . ALA B 2 58  ? -14.762 -6.269  -16.923 1.00 97.72 58  B 1 
ATOM 1390 C C   . ALA B 2 58  ? -14.241 -6.072  -15.498 1.00 97.90 58  B 1 
ATOM 1391 O O   . ALA B 2 58  ? -14.736 -5.215  -14.772 1.00 97.63 58  B 1 
ATOM 1392 C CB  . ALA B 2 58  ? -13.900 -5.501  -17.925 1.00 97.22 58  B 1 
ATOM 1393 N N   . PHE B 2 59  ? -13.213 -6.852  -15.124 1.00 97.64 59  B 1 
ATOM 1394 C CA  . PHE B 2 59  ? -12.508 -6.716  -13.857 1.00 97.68 59  B 1 
ATOM 1395 C C   . PHE B 2 59  ? -11.027 -7.099  -14.013 1.00 97.16 59  B 1 
ATOM 1396 O O   . PHE B 2 59  ? -10.629 -7.635  -15.048 1.00 96.34 59  B 1 
ATOM 1397 C CB  . PHE B 2 59  ? -13.200 -7.552  -12.770 1.00 97.59 59  B 1 
ATOM 1398 C CG  . PHE B 2 59  ? -13.081 -9.044  -12.955 1.00 97.86 59  B 1 
ATOM 1399 C CD1 . PHE B 2 59  ? -13.963 -9.736  -13.813 1.00 97.50 59  B 1 
ATOM 1400 C CD2 . PHE B 2 59  ? -12.078 -9.760  -12.288 1.00 97.33 59  B 1 
ATOM 1401 C CE1 . PHE B 2 59  ? -13.840 -11.117 -13.998 1.00 97.01 59  B 1 
ATOM 1402 C CE2 . PHE B 2 59  ? -11.944 -11.144 -12.469 1.00 96.85 59  B 1 
ATOM 1403 C CZ  . PHE B 2 59  ? -12.824 -11.820 -13.329 1.00 96.90 59  B 1 
ATOM 1404 N N   . ASP B 2 60  ? -10.214 -6.809  -13.006 1.00 96.85 60  B 1 
ATOM 1405 C CA  . ASP B 2 60  ? -8.835  -7.281  -12.892 1.00 96.43 60  B 1 
ATOM 1406 C C   . ASP B 2 60  ? -8.578  -7.914  -11.509 1.00 96.31 60  B 1 
ATOM 1407 O O   . ASP B 2 60  ? -9.467  -7.968  -10.650 1.00 95.31 60  B 1 
ATOM 1408 C CB  . ASP B 2 60  ? -7.852  -6.149  -13.234 1.00 95.95 60  B 1 
ATOM 1409 C CG  . ASP B 2 60  ? -7.823  -4.971  -12.265 1.00 95.95 60  B 1 
ATOM 1410 O OD1 . ASP B 2 60  ? -8.280  -5.101  -11.109 1.00 95.05 60  B 1 
ATOM 1411 O OD2 . ASP B 2 60  ? -7.316  -3.904  -12.677 1.00 94.20 60  B 1 
ATOM 1412 N N   . ARG B 2 61  ? -7.345  -8.383  -11.297 1.00 95.14 61  B 1 
ATOM 1413 C CA  . ARG B 2 61  ? -6.924  -9.026  -10.042 1.00 94.68 61  B 1 
ATOM 1414 C C   . ARG B 2 61  ? -7.035  -8.132  -8.803  1.00 95.63 61  B 1 
ATOM 1415 O O   . ARG B 2 61  ? -7.167  -8.642  -7.696  1.00 94.29 61  B 1 
ATOM 1416 C CB  . ARG B 2 61  ? -5.498  -9.572  -10.195 1.00 91.93 61  B 1 
ATOM 1417 C CG  . ARG B 2 61  ? -4.450  -8.466  -10.378 1.00 81.12 61  B 1 
ATOM 1418 C CD  . ARG B 2 61  ? -3.054  -9.085  -10.462 1.00 74.43 61  B 1 
ATOM 1419 N NE  . ARG B 2 61  ? -2.048  -8.054  -10.705 1.00 65.33 61  B 1 
ATOM 1420 C CZ  . ARG B 2 61  ? -0.835  -8.258  -11.171 1.00 57.76 61  B 1 
ATOM 1421 N NH1 . ARG B 2 61  ? -0.349  -9.437  -11.410 1.00 52.28 61  B 1 
ATOM 1422 N NH2 . ARG B 2 61  ? -0.089  -7.271  -11.407 1.00 51.15 61  B 1 
ATOM 1423 N N   . HIS B 2 62  ? -7.017  -6.808  -8.979  1.00 95.41 62  B 1 
ATOM 1424 C CA  . HIS B 2 62  ? -7.194  -5.843  -7.892  1.00 96.12 62  B 1 
ATOM 1425 C C   . HIS B 2 62  ? -8.678  -5.610  -7.562  1.00 97.19 62  B 1 
ATOM 1426 O O   . HIS B 2 62  ? -9.005  -4.779  -6.723  1.00 96.69 62  B 1 
ATOM 1427 C CB  . HIS B 2 62  ? -6.499  -4.525  -8.266  1.00 95.19 62  B 1 
ATOM 1428 C CG  . HIS B 2 62  ? -5.039  -4.702  -8.568  1.00 93.60 62  B 1 
ATOM 1429 N ND1 . HIS B 2 62  ? -4.415  -4.476  -9.773  1.00 84.40 62  B 1 
ATOM 1430 C CD2 . HIS B 2 62  ? -4.078  -5.142  -7.687  1.00 83.90 62  B 1 
ATOM 1431 C CE1 . HIS B 2 62  ? -3.114  -4.743  -9.614  1.00 85.10 62  B 1 
ATOM 1432 N NE2 . HIS B 2 62  ? -2.875  -5.163  -8.366  1.00 86.22 62  B 1 
ATOM 1433 N N   . CYS B 2 63  ? -9.586  -6.346  -8.186  1.00 96.90 63  B 1 
ATOM 1434 C CA  . CYS B 2 63  ? -11.028 -6.120  -8.125  1.00 97.74 63  B 1 
ATOM 1435 C C   . CYS B 2 63  ? -11.448 -4.730  -8.637  1.00 98.14 63  B 1 
ATOM 1436 O O   . CYS B 2 63  ? -12.557 -4.287  -8.320  1.00 97.92 63  B 1 
ATOM 1437 C CB  . CYS B 2 63  ? -11.595 -6.440  -6.729  1.00 97.48 63  B 1 
ATOM 1438 S SG  . CYS B 2 63  ? -11.235 -8.149  -6.219  1.00 96.06 63  B 1 
ATOM 1439 N N   . ASN B 2 64  ? -10.621 -4.040  -9.415  1.00 98.07 64  B 1 
ATOM 1440 C CA  . ASN B 2 64  ? -11.111 -2.917  -10.213 1.00 98.10 64  B 1 
ATOM 1441 C C   . ASN B 2 64  ? -12.173 -3.448  -11.168 1.00 98.23 64  B 1 
ATOM 1442 O O   . ASN B 2 64  ? -12.017 -4.538  -11.727 1.00 97.91 64  B 1 
ATOM 1443 C CB  . ASN B 2 64  ? -9.974  -2.243  -10.989 1.00 98.05 64  B 1 
ATOM 1444 C CG  . ASN B 2 64  ? -8.890  -1.660  -10.101 1.00 97.66 64  B 1 
ATOM 1445 O OD1 . ASN B 2 64  ? -9.153  -0.954  -9.149  1.00 95.27 64  B 1 
ATOM 1446 N ND2 . ASN B 2 64  ? -7.644  -1.928  -10.413 1.00 95.02 64  B 1 
ATOM 1447 N N   . MET B 2 65  ? -13.253 -2.712  -11.350 1.00 98.41 65  B 1 
ATOM 1448 C CA  . MET B 2 65  ? -14.374 -3.186  -12.151 1.00 98.52 65  B 1 
ATOM 1449 C C   . MET B 2 65  ? -14.909 -2.079  -13.047 1.00 98.72 65  B 1 
ATOM 1450 O O   . MET B 2 65  ? -15.097 -0.952  -12.608 1.00 98.52 65  B 1 
ATOM 1451 C CB  . MET B 2 65  ? -15.518 -3.704  -11.257 1.00 98.23 65  B 1 
ATOM 1452 C CG  . MET B 2 65  ? -15.118 -4.887  -10.382 1.00 96.37 65  B 1 
ATOM 1453 S SD  . MET B 2 65  ? -16.462 -5.482  -9.322  1.00 96.13 65  B 1 
ATOM 1454 C CE  . MET B 2 65  ? -15.521 -5.842  -7.839  1.00 89.51 65  B 1 
ATOM 1455 N N   . VAL B 2 66  ? -15.238 -2.439  -14.283 1.00 98.50 66  B 1 
ATOM 1456 C CA  . VAL B 2 66  ? -16.164 -1.651  -15.097 1.00 98.68 66  B 1 
ATOM 1457 C C   . VAL B 2 66  ? -17.558 -2.238  -14.897 1.00 98.57 66  B 1 
ATOM 1458 O O   . VAL B 2 66  ? -17.780 -3.421  -15.162 1.00 98.22 66  B 1 
ATOM 1459 C CB  . VAL B 2 66  ? -15.757 -1.611  -16.573 1.00 98.40 66  B 1 
ATOM 1460 C CG1 . VAL B 2 66  ? -16.741 -0.767  -17.392 1.00 97.52 66  B 1 
ATOM 1461 C CG2 . VAL B 2 66  ? -14.367 -0.979  -16.730 1.00 97.54 66  B 1 
ATOM 1462 N N   . LEU B 2 67  ? -18.474 -1.410  -14.409 1.00 98.46 67  B 1 
ATOM 1463 C CA  . LEU B 2 67  ? -19.850 -1.783  -14.106 1.00 98.59 67  B 1 
ATOM 1464 C C   . LEU B 2 67  ? -20.826 -1.065  -15.040 1.00 98.57 67  B 1 
ATOM 1465 O O   . LEU B 2 67  ? -20.630 0.106   -15.376 1.00 98.21 67  B 1 
ATOM 1466 C CB  . LEU B 2 67  ? -20.173 -1.475  -12.630 1.00 98.45 67  B 1 
ATOM 1467 C CG  . LEU B 2 67  ? -19.270 -2.156  -11.583 1.00 98.04 67  B 1 
ATOM 1468 C CD1 . LEU B 2 67  ? -19.643 -1.651  -10.180 1.00 97.34 67  B 1 
ATOM 1469 C CD2 . LEU B 2 67  ? -19.438 -3.672  -11.584 1.00 97.00 67  B 1 
ATOM 1470 N N   . GLU B 2 68  ? -21.909 -1.756  -15.398 1.00 98.29 68  B 1 
ATOM 1471 C CA  . GLU B 2 68  ? -23.026 -1.207  -16.160 1.00 98.12 68  B 1 
ATOM 1472 C C   . GLU B 2 68  ? -24.339 -1.317  -15.383 1.00 98.25 68  B 1 
ATOM 1473 O O   . GLU B 2 68  ? -24.544 -2.263  -14.616 1.00 97.75 68  B 1 
ATOM 1474 C CB  . GLU B 2 68  ? -23.167 -1.906  -17.518 1.00 96.93 68  B 1 
ATOM 1475 C CG  . GLU B 2 68  ? -22.034 -1.562  -18.492 1.00 88.39 68  B 1 
ATOM 1476 C CD  . GLU B 2 68  ? -22.272 -2.147  -19.896 1.00 89.66 68  B 1 
ATOM 1477 O OE1 . GLU B 2 68  ? -22.068 -1.420  -20.893 1.00 84.33 68  B 1 
ATOM 1478 O OE2 . GLU B 2 68  ? -22.629 -3.341  -20.000 1.00 84.69 68  B 1 
ATOM 1479 N N   . ASN B 2 69  ? -25.246 -0.388  -15.631 1.00 97.93 69  B 1 
ATOM 1480 C CA  . ASN B 2 69  ? -26.588 -0.332  -15.051 1.00 97.99 69  B 1 
ATOM 1481 C C   . ASN B 2 69  ? -26.558 -0.461  -13.523 1.00 98.09 69  B 1 
ATOM 1482 O O   . ASN B 2 69  ? -27.168 -1.363  -12.952 1.00 97.37 69  B 1 
ATOM 1483 C CB  . ASN B 2 69  ? -27.495 -1.365  -15.740 1.00 97.31 69  B 1 
ATOM 1484 C CG  . ASN B 2 69  ? -27.613 -1.120  -17.239 1.00 94.51 69  B 1 
ATOM 1485 O OD1 . ASN B 2 69  ? -27.911 -0.043  -17.694 1.00 84.41 69  B 1 
ATOM 1486 N ND2 . ASN B 2 69  ? -27.396 -2.138  -18.041 1.00 82.19 69  B 1 
ATOM 1487 N N   . VAL B 2 70  ? -25.780 0.430   -12.880 1.00 98.49 70  B 1 
ATOM 1488 C CA  . VAL B 2 70  ? -25.540 0.411   -11.447 1.00 98.50 70  B 1 
ATOM 1489 C C   . VAL B 2 70  ? -26.639 1.155   -10.712 1.00 98.63 70  B 1 
ATOM 1490 O O   . VAL B 2 70  ? -26.948 2.305   -11.022 1.00 98.41 70  B 1 
ATOM 1491 C CB  . VAL B 2 70  ? -24.158 0.978   -11.093 1.00 98.42 70  B 1 
ATOM 1492 C CG1 . VAL B 2 70  ? -23.870 0.863   -9.597  1.00 97.72 70  B 1 
ATOM 1493 C CG2 . VAL B 2 70  ? -23.045 0.229   -11.850 1.00 97.80 70  B 1 
ATOM 1494 N N   . LYS B 2 71  ? -27.181 0.514   -9.679  1.00 98.23 71  B 1 
ATOM 1495 C CA  . LYS B 2 71  ? -28.002 1.153   -8.664  1.00 98.12 71  B 1 
ATOM 1496 C C   . LYS B 2 71  ? -27.163 1.277   -7.395  1.00 98.10 71  B 1 
ATOM 1497 O O   . LYS B 2 71  ? -26.918 0.270   -6.738  1.00 97.93 71  B 1 
ATOM 1498 C CB  . LYS B 2 71  ? -29.294 0.347   -8.478  1.00 97.88 71  B 1 
ATOM 1499 C CG  . LYS B 2 71  ? -30.222 1.052   -7.499  1.00 95.74 71  B 1 
ATOM 1500 C CD  . LYS B 2 71  ? -31.543 0.284   -7.319  1.00 92.61 71  B 1 
ATOM 1501 C CE  . LYS B 2 71  ? -32.358 1.127   -6.348  1.00 84.58 71  B 1 
ATOM 1502 N NZ  . LYS B 2 71  ? -33.744 0.670   -6.120  1.00 77.07 71  B 1 
ATOM 1503 N N   . GLU B 2 72  ? -26.757 2.492   -7.064  1.00 98.55 72  B 1 
ATOM 1504 C CA  . GLU B 2 72  ? -26.138 2.769   -5.771  1.00 98.59 72  B 1 
ATOM 1505 C C   . GLU B 2 72  ? -27.225 2.974   -4.719  1.00 98.52 72  B 1 
ATOM 1506 O O   . GLU B 2 72  ? -28.186 3.701   -4.954  1.00 97.96 72  B 1 
ATOM 1507 C CB  . GLU B 2 72  ? -25.214 3.977   -5.877  1.00 98.39 72  B 1 
ATOM 1508 C CG  . GLU B 2 72  ? -24.421 4.223   -4.580  1.00 97.80 72  B 1 
ATOM 1509 C CD  . GLU B 2 72  ? -23.513 5.452   -4.716  1.00 97.32 72  B 1 
ATOM 1510 O OE1 . GLU B 2 72  ? -22.408 5.472   -4.159  1.00 94.37 72  B 1 
ATOM 1511 O OE2 . GLU B 2 72  ? -23.933 6.416   -5.384  1.00 94.51 72  B 1 
ATOM 1512 N N   . MET B 2 73  ? -27.075 2.323   -3.564  1.00 98.34 73  B 1 
ATOM 1513 C CA  . MET B 2 73  ? -28.028 2.339   -2.466  1.00 98.25 73  B 1 
ATOM 1514 C C   . MET B 2 73  ? -27.303 2.650   -1.165  1.00 98.25 73  B 1 
ATOM 1515 O O   . MET B 2 73  ? -26.253 2.075   -0.877  1.00 97.58 73  B 1 
ATOM 1516 C CB  . MET B 2 73  ? -28.732 0.980   -2.344  1.00 97.33 73  B 1 
ATOM 1517 C CG  . MET B 2 73  ? -29.503 0.591   -3.611  1.00 95.04 73  B 1 
ATOM 1518 S SD  . MET B 2 73  ? -30.226 -1.074  -3.574  1.00 92.20 73  B 1 
ATOM 1519 C CE  . MET B 2 73  ? -28.730 -2.066  -3.611  1.00 81.05 73  B 1 
ATOM 1520 N N   . TRP B 2 74  ? -27.883 3.524   -0.343  1.00 97.98 74  B 1 
ATOM 1521 C CA  . TRP B 2 74  ? -27.362 3.871   0.973   1.00 97.81 74  B 1 
ATOM 1522 C C   . TRP B 2 74  ? -28.490 4.292   1.910   1.00 97.83 74  B 1 
ATOM 1523 O O   . TRP B 2 74  ? -29.633 4.515   1.497   1.00 96.91 74  B 1 
ATOM 1524 C CB  . TRP B 2 74  ? -26.299 4.968   0.850   1.00 97.39 74  B 1 
ATOM 1525 C CG  . TRP B 2 74  ? -26.794 6.321   0.428   1.00 97.32 74  B 1 
ATOM 1526 C CD1 . TRP B 2 74  ? -26.997 7.378   1.248   1.00 95.99 74  B 1 
ATOM 1527 C CD2 . TRP B 2 74  ? -27.124 6.796   -0.922  1.00 96.68 74  B 1 
ATOM 1528 N NE1 . TRP B 2 74  ? -27.422 8.472   0.506   1.00 95.16 74  B 1 
ATOM 1529 C CE2 . TRP B 2 74  ? -27.510 8.158   -0.827  1.00 96.03 74  B 1 
ATOM 1530 C CE3 . TRP B 2 74  ? -27.124 6.197   -2.198  1.00 95.62 74  B 1 
ATOM 1531 C CZ2 . TRP B 2 74  ? -27.887 8.917   -1.963  1.00 94.56 74  B 1 
ATOM 1532 C CZ3 . TRP B 2 74  ? -27.500 6.949   -3.329  1.00 94.31 74  B 1 
ATOM 1533 C CH2 . TRP B 2 74  ? -27.881 8.283   -3.214  1.00 93.74 74  B 1 
ATOM 1534 N N   . THR B 2 75  ? -28.163 4.388   3.202   1.00 96.78 75  B 1 
ATOM 1535 C CA  . THR B 2 75  ? -29.089 4.836   4.227   1.00 95.82 75  B 1 
ATOM 1536 C C   . THR B 2 75  ? -28.597 6.159   4.786   1.00 95.56 75  B 1 
ATOM 1537 O O   . THR B 2 75  ? -27.424 6.280   5.136   1.00 92.57 75  B 1 
ATOM 1538 C CB  . THR B 2 75  ? -29.242 3.769   5.325   1.00 94.01 75  B 1 
ATOM 1539 O OG1 . THR B 2 75  ? -29.632 2.540   4.732   1.00 80.71 75  B 1 
ATOM 1540 C CG2 . THR B 2 75  ? -30.329 4.128   6.320   1.00 78.50 75  B 1 
ATOM 1541 N N   . GLU B 2 76  ? -29.480 7.152   4.874   1.00 94.60 76  B 1 
ATOM 1542 C CA  . GLU B 2 76  ? -29.195 8.436   5.507   1.00 93.54 76  B 1 
ATOM 1543 C C   . GLU B 2 76  ? -30.109 8.642   6.706   1.00 93.98 76  B 1 
ATOM 1544 O O   . GLU B 2 76  ? -31.308 8.375   6.637   1.00 91.27 76  B 1 
ATOM 1545 C CB  . GLU B 2 76  ? -29.363 9.591   4.519   1.00 89.57 76  B 1 
ATOM 1546 C CG  . GLU B 2 76  ? -28.225 9.690   3.483   1.00 80.30 76  B 1 
ATOM 1547 C CD  . GLU B 2 76  ? -28.458 10.838  2.492   1.00 80.85 76  B 1 
ATOM 1548 O OE1 . GLU B 2 76  ? -28.004 10.761  1.330   1.00 75.48 76  B 1 
ATOM 1549 O OE2 . GLU B 2 76  ? -29.198 11.790  2.810   1.00 77.23 76  B 1 
ATOM 1550 N N   . VAL B 2 77  ? -29.547 9.177   7.795   1.00 90.92 77  B 1 
ATOM 1551 C CA  . VAL B 2 77  ? -30.349 9.689   8.906   1.00 90.22 77  B 1 
ATOM 1552 C C   . VAL B 2 77  ? -30.563 11.181  8.652   1.00 89.72 77  B 1 
ATOM 1553 O O   . VAL B 2 77  ? -29.593 11.945  8.646   1.00 84.70 77  B 1 
ATOM 1554 C CB  . VAL B 2 77  ? -29.690 9.413   10.264  1.00 87.28 77  B 1 
ATOM 1555 C CG1 . VAL B 2 77  ? -30.597 9.887   11.396  1.00 77.58 77  B 1 
ATOM 1556 C CG2 . VAL B 2 77  ? -29.456 7.906   10.448  1.00 80.08 77  B 1 
ATOM 1557 N N   . PRO B 2 78  ? -31.803 11.646  8.402   1.00 88.54 78  B 1 
ATOM 1558 C CA  . PRO B 2 78  ? -32.051 13.068  8.226   1.00 87.47 78  B 1 
ATOM 1559 C C   . PRO B 2 78  ? -31.605 13.840  9.465   1.00 86.63 78  B 1 
ATOM 1560 O O   . PRO B 2 78  ? -31.992 13.475  10.580  1.00 81.23 78  B 1 
ATOM 1561 C CB  . PRO B 2 78  ? -33.559 13.205  7.977   1.00 83.88 78  B 1 
ATOM 1562 C CG  . PRO B 2 78  ? -33.981 11.819  7.498   1.00 81.49 78  B 1 
ATOM 1563 C CD  . PRO B 2 78  ? -33.015 10.885  8.227   1.00 85.50 78  B 1 
ATOM 1564 N N   . LYS B 2 79  ? -30.838 14.933  9.286   1.00 81.90 79  B 1 
ATOM 1565 C CA  . LYS B 2 79  ? -30.423 15.787  10.402  1.00 80.22 79  B 1 
ATOM 1566 C C   . LYS B 2 79  ? -31.666 16.322  11.109  1.00 80.45 79  B 1 
ATOM 1567 O O   . LYS B 2 79  ? -32.427 17.121  10.562  1.00 71.96 79  B 1 
ATOM 1568 C CB  . LYS B 2 79  ? -29.501 16.931  9.935   1.00 73.10 79  B 1 
ATOM 1569 C CG  . LYS B 2 79  ? -28.092 16.421  9.583   1.00 64.01 79  B 1 
ATOM 1570 C CD  . LYS B 2 79  ? -27.100 17.568  9.343   1.00 59.12 79  B 1 
ATOM 1571 C CE  . LYS B 2 79  ? -25.707 16.977  9.098   1.00 52.38 79  B 1 
ATOM 1572 N NZ  . LYS B 2 79  ? -24.631 18.005  9.022   1.00 45.97 79  B 1 
ATOM 1573 N N   . SER B 2 80  ? -31.882 15.850  12.331  1.00 78.20 80  B 1 
ATOM 1574 C CA  . SER B 2 80  ? -32.896 16.399  13.221  1.00 77.71 80  B 1 
ATOM 1575 C C   . SER B 2 80  ? -32.350 17.717  13.774  1.00 78.87 80  B 1 
ATOM 1576 O O   . SER B 2 80  ? -31.191 17.797  14.158  1.00 70.00 80  B 1 
ATOM 1577 C CB  . SER B 2 80  ? -33.218 15.404  14.335  1.00 70.36 80  B 1 
ATOM 1578 O OG  . SER B 2 80  ? -33.687 14.195  13.780  1.00 62.57 80  B 1 
ATOM 1579 N N   . GLY B 2 81  ? -33.151 18.761  13.808  1.00 77.33 81  B 1 
ATOM 1580 C CA  . GLY B 2 81  ? -32.758 19.977  14.511  1.00 76.81 81  B 1 
ATOM 1581 C C   . GLY B 2 81  ? -32.524 19.713  16.004  1.00 77.91 81  B 1 
ATOM 1582 O O   . GLY B 2 81  ? -33.131 18.795  16.553  1.00 72.53 81  B 1 
ATOM 1583 N N   . LYS B 2 82  ? -31.711 20.550  16.662  1.00 73.86 82  B 1 
ATOM 1584 C CA  . LYS B 2 82  ? -31.379 20.459  18.101  1.00 74.93 82  B 1 
ATOM 1585 C C   . LYS B 2 82  ? -32.614 20.100  18.952  1.00 76.23 82  B 1 
ATOM 1586 O O   . LYS B 2 82  ? -33.663 20.740  18.846  1.00 69.21 82  B 1 
ATOM 1587 C CB  . LYS B 2 82  ? -30.724 21.768  18.624  1.00 69.02 82  B 1 
ATOM 1588 C CG  . LYS B 2 82  ? -29.216 21.867  18.320  1.00 62.15 82  B 1 
ATOM 1589 C CD  . LYS B 2 82  ? -28.505 23.041  19.048  1.00 58.36 82  B 1 
ATOM 1590 C CE  . LYS B 2 82  ? -26.980 22.930  18.852  1.00 52.37 82  B 1 
ATOM 1591 N NZ  . LYS B 2 82  ? -26.146 23.880  19.665  1.00 45.09 82  B 1 
ATOM 1592 N N   . GLY B 2 83  ? -32.482 19.044  19.768  1.00 76.53 83  B 1 
ATOM 1593 C CA  . GLY B 2 83  ? -33.504 18.581  20.717  1.00 77.27 83  B 1 
ATOM 1594 C C   . GLY B 2 83  ? -34.631 17.708  20.157  1.00 79.12 83  B 1 
ATOM 1595 O O   . GLY B 2 83  ? -35.454 17.195  20.931  1.00 74.63 83  B 1 
ATOM 1596 N N   . LYS B 2 84  ? -34.740 17.484  18.850  1.00 78.88 84  B 1 
ATOM 1597 C CA  . LYS B 2 84  ? -35.703 16.517  18.305  1.00 79.23 84  B 1 
ATOM 1598 C C   . LYS B 2 84  ? -35.129 15.096  18.329  1.00 79.59 84  B 1 
ATOM 1599 O O   . LYS B 2 84  ? -33.950 14.893  18.079  1.00 73.29 84  B 1 
ATOM 1600 C CB  . LYS B 2 84  ? -36.189 16.920  16.902  1.00 73.03 84  B 1 
ATOM 1601 C CG  . LYS B 2 84  ? -37.179 18.092  16.970  1.00 67.06 84  B 1 
ATOM 1602 C CD  . LYS B 2 84  ? -37.757 18.394  15.580  1.00 62.23 84  B 1 
ATOM 1603 C CE  . LYS B 2 84  ? -38.768 19.530  15.679  1.00 57.39 84  B 1 
ATOM 1604 N NZ  . LYS B 2 84  ? -39.308 19.905  14.343  1.00 50.19 84  B 1 
ATOM 1605 N N   . LYS B 2 85  ? -35.994 14.100  18.569  1.00 79.20 85  B 1 
ATOM 1606 C CA  . LYS B 2 85  ? -35.642 12.673  18.524  1.00 80.48 85  B 1 
ATOM 1607 C C   . LYS B 2 85  ? -34.908 12.340  17.223  1.00 81.39 85  B 1 
ATOM 1608 O O   . LYS B 2 85  ? -35.372 12.777  16.163  1.00 76.01 85  B 1 
ATOM 1609 C CB  . LYS B 2 85  ? -36.901 11.790  18.632  1.00 75.16 85  B 1 
ATOM 1610 C CG  . LYS B 2 85  ? -37.429 11.676  20.071  1.00 68.08 85  B 1 
ATOM 1611 C CD  . LYS B 2 85  ? -38.609 10.695  20.141  1.00 62.50 85  B 1 
ATOM 1612 C CE  . LYS B 2 85  ? -39.042 10.516  21.599  1.00 56.36 85  B 1 
ATOM 1613 N NZ  . LYS B 2 85  ? -40.160 9.548   21.761  1.00 48.84 85  B 1 
ATOM 1614 N N   . LYS B 2 86  ? -33.844 11.493  17.307  1.00 78.73 86  B 1 
ATOM 1615 C CA  . LYS B 2 86  ? -33.135 10.924  16.147  1.00 79.61 86  B 1 
ATOM 1616 C C   . LYS B 2 86  ? -34.192 10.446  15.129  1.00 82.09 86  B 1 
ATOM 1617 O O   . LYS B 2 86  ? -35.074 9.640   15.455  1.00 76.62 86  B 1 
ATOM 1618 C CB  . LYS B 2 86  ? -32.145 9.790   16.549  1.00 72.68 86  B 1 
ATOM 1619 C CG  . LYS B 2 86  ? -30.808 10.279  17.181  1.00 63.33 86  B 1 
ATOM 1620 C CD  . LYS B 2 86  ? -29.749 9.164   17.428  1.00 58.54 86  B 1 
ATOM 1621 C CE  . LYS B 2 86  ? -28.399 9.712   17.981  1.00 52.52 86  B 1 
ATOM 1622 N NZ  . LYS B 2 86  ? -27.283 8.726   18.184  1.00 46.32 86  B 1 
ATOM 1623 N N   . SER B 2 87  ? -34.187 11.032  13.939  1.00 82.44 87  B 1 
ATOM 1624 C CA  . SER B 2 87  ? -35.120 10.691  12.877  1.00 84.69 87  B 1 
ATOM 1625 C C   . SER B 2 87  ? -34.841 9.280   12.362  1.00 87.09 87  B 1 
ATOM 1626 O O   . SER B 2 87  ? -33.732 8.773   12.464  1.00 82.54 87  B 1 
ATOM 1627 C CB  . SER B 2 87  ? -35.098 11.739  11.755  1.00 78.43 87  B 1 
ATOM 1628 O OG  . SER B 2 87  ? -33.793 12.120  11.437  1.00 67.88 87  B 1 
ATOM 1629 N N   . LYS B 2 88  ? -35.869 8.619   11.835  1.00 88.22 88  B 1 
ATOM 1630 C CA  . LYS B 2 88  ? -35.697 7.263   11.307  1.00 89.93 88  B 1 
ATOM 1631 C C   . LYS B 2 88  ? -34.769 7.302   10.094  1.00 91.55 88  B 1 
ATOM 1632 O O   . LYS B 2 88  ? -34.930 8.204   9.266   1.00 88.35 88  B 1 
ATOM 1633 C CB  . LYS B 2 88  ? -37.042 6.618   10.945  1.00 85.55 88  B 1 
ATOM 1634 C CG  . LYS B 2 88  ? -37.831 6.193   12.195  1.00 74.53 88  B 1 
ATOM 1635 C CD  . LYS B 2 88  ? -39.095 5.424   11.784  1.00 67.22 88  B 1 
ATOM 1636 C CE  . LYS B 2 88  ? -39.844 4.932   13.011  1.00 57.97 88  B 1 
ATOM 1637 N NZ  . LYS B 2 88  ? -41.028 4.103   12.651  1.00 48.75 88  B 1 
ATOM 1638 N N   . PRO B 2 89  ? -33.865 6.323   9.937   1.00 92.23 89  B 1 
ATOM 1639 C CA  . PRO B 2 89  ? -33.071 6.161   8.723   1.00 93.16 89  B 1 
ATOM 1640 C C   . PRO B 2 89  ? -33.961 6.088   7.480   1.00 94.81 89  B 1 
ATOM 1641 O O   . PRO B 2 89  ? -35.012 5.439   7.491   1.00 93.00 89  B 1 
ATOM 1642 C CB  . PRO B 2 89  ? -32.267 4.878   8.921   1.00 90.11 89  B 1 
ATOM 1643 C CG  . PRO B 2 89  ? -32.187 4.723   10.443  1.00 85.30 89  B 1 
ATOM 1644 C CD  . PRO B 2 89  ? -33.528 5.305   10.902  1.00 88.52 89  B 1 
ATOM 1645 N N   . VAL B 2 90  ? -33.542 6.749   6.401   1.00 95.79 90  B 1 
ATOM 1646 C CA  . VAL B 2 90  ? -34.218 6.749   5.103   1.00 96.29 90  B 1 
ATOM 1647 C C   . VAL B 2 90  ? -33.299 6.111   4.073   1.00 96.94 90  B 1 
ATOM 1648 O O   . VAL B 2 90  ? -32.157 6.542   3.902   1.00 95.66 90  B 1 
ATOM 1649 C CB  . VAL B 2 90  ? -34.638 8.163   4.680   1.00 94.50 90  B 1 
ATOM 1650 C CG1 . VAL B 2 90  ? -35.372 8.153   3.336   1.00 85.85 90  B 1 
ATOM 1651 C CG2 . VAL B 2 90  ? -35.588 8.791   5.712   1.00 86.89 90  B 1 
ATOM 1652 N N   . ASN B 2 91  ? -33.808 5.103   3.370   1.00 96.80 91  B 1 
ATOM 1653 C CA  . ASN B 2 91  ? -33.083 4.495   2.264   1.00 97.18 91  B 1 
ATOM 1654 C C   . ASN B 2 91  ? -33.111 5.427   1.056   1.00 97.51 91  B 1 
ATOM 1655 O O   . ASN B 2 91  ? -34.169 5.940   0.677   1.00 96.37 91  B 1 
ATOM 1656 C CB  . ASN B 2 91  ? -33.682 3.125   1.928   1.00 95.74 91  B 1 
ATOM 1657 C CG  . ASN B 2 91  ? -33.494 2.108   3.047   1.00 92.98 91  B 1 
ATOM 1658 O OD1 . ASN B 2 91  ? -32.662 2.232   3.927   1.00 84.75 91  B 1 
ATOM 1659 N ND2 . ASN B 2 91  ? -34.280 1.054   3.050   1.00 83.88 91  B 1 
ATOM 1660 N N   . LYS B 2 92  ? -31.951 5.622   0.440   1.00 97.50 92  B 1 
ATOM 1661 C CA  . LYS B 2 92  ? -31.777 6.385   -0.792  1.00 97.58 92  B 1 
ATOM 1662 C C   . LYS B 2 92  ? -31.133 5.512   -1.854  1.00 97.96 92  B 1 
ATOM 1663 O O   . LYS B 2 92  ? -30.436 4.544   -1.555  1.00 97.26 92  B 1 
ATOM 1664 C CB  . LYS B 2 92  ? -30.956 7.648   -0.540  1.00 96.53 92  B 1 
ATOM 1665 C CG  . LYS B 2 92  ? -31.723 8.689   0.283   1.00 93.25 92  B 1 
ATOM 1666 C CD  . LYS B 2 92  ? -30.977 10.019  0.210   1.00 86.52 92  B 1 
ATOM 1667 C CE  . LYS B 2 92  ? -31.703 11.127  0.969   1.00 81.96 92  B 1 
ATOM 1668 N NZ  . LYS B 2 92  ? -30.885 12.363  0.954   1.00 72.63 92  B 1 
ATOM 1669 N N   . ASP B 2 93  ? -31.368 5.870   -3.105  1.00 98.29 93  B 1 
ATOM 1670 C CA  . ASP B 2 93  ? -30.714 5.254   -4.240  1.00 98.28 93  B 1 
ATOM 1671 C C   . ASP B 2 93  ? -30.468 6.271   -5.350  1.00 98.28 93  B 1 
ATOM 1672 O O   . ASP B 2 93  ? -31.075 7.336   -5.410  1.00 97.10 93  B 1 
ATOM 1673 C CB  . ASP B 2 93  ? -31.494 4.004   -4.709  1.00 96.98 93  B 1 
ATOM 1674 C CG  . ASP B 2 93  ? -32.962 4.206   -5.102  1.00 95.03 93  B 1 
ATOM 1675 O OD1 . ASP B 2 93  ? -33.335 5.271   -5.610  1.00 90.10 93  B 1 
ATOM 1676 O OD2 . ASP B 2 93  ? -33.726 3.214   -4.984  1.00 88.03 93  B 1 
ATOM 1677 N N   . ARG B 2 94  ? -29.525 5.948   -6.250  1.00 98.49 94  B 1 
ATOM 1678 C CA  . ARG B 2 94  ? -29.311 6.632   -7.525  1.00 98.27 94  B 1 
ATOM 1679 C C   . ARG B 2 94  ? -28.908 5.626   -8.601  1.00 98.50 94  B 1 
ATOM 1680 O O   . ARG B 2 94  ? -28.322 4.589   -8.314  1.00 98.17 94  B 1 
ATOM 1681 C CB  . ARG B 2 94  ? -28.305 7.788   -7.395  1.00 96.12 94  B 1 
ATOM 1682 C CG  . ARG B 2 94  ? -26.858 7.356   -7.070  1.00 93.92 94  B 1 
ATOM 1683 C CD  . ARG B 2 94  ? -25.932 8.587   -7.080  1.00 92.85 94  B 1 
ATOM 1684 N NE  . ARG B 2 94  ? -24.551 8.265   -6.674  1.00 90.28 94  B 1 
ATOM 1685 C CZ  . ARG B 2 94  ? -23.495 9.062   -6.727  1.00 91.09 94  B 1 
ATOM 1686 N NH1 . ARG B 2 94  ? -23.566 10.262  -7.212  1.00 85.48 94  B 1 
ATOM 1687 N NH2 . ARG B 2 94  ? -22.351 8.663   -6.279  1.00 85.97 94  B 1 
ATOM 1688 N N   . TYR B 2 95  ? -29.212 5.975   -9.844  1.00 98.46 95  B 1 
ATOM 1689 C CA  . TYR B 2 95  ? -28.821 5.193   -11.006 1.00 98.54 95  B 1 
ATOM 1690 C C   . TYR B 2 95  ? -27.549 5.783   -11.638 1.00 98.62 95  B 1 
ATOM 1691 O O   . TYR B 2 95  ? -27.432 6.998   -11.783 1.00 98.14 95  B 1 
ATOM 1692 C CB  . TYR B 2 95  ? -29.989 5.129   -11.990 1.00 98.30 95  B 1 
ATOM 1693 C CG  . TYR B 2 95  ? -29.650 4.395   -13.273 1.00 97.54 95  B 1 
ATOM 1694 C CD1 . TYR B 2 95  ? -29.360 5.119   -14.440 1.00 95.00 95  B 1 
ATOM 1695 C CD2 . TYR B 2 95  ? -29.593 2.988   -13.286 1.00 95.69 95  B 1 
ATOM 1696 C CE1 . TYR B 2 95  ? -29.035 4.440   -15.628 1.00 94.54 95  B 1 
ATOM 1697 C CE2 . TYR B 2 95  ? -29.263 2.300   -14.457 1.00 94.33 95  B 1 
ATOM 1698 C CZ  . TYR B 2 95  ? -28.990 3.029   -15.635 1.00 95.11 95  B 1 
ATOM 1699 O OH  . TYR B 2 95  ? -28.681 2.366   -16.793 1.00 93.31 95  B 1 
ATOM 1700 N N   . ILE B 2 96  ? -26.618 4.905   -12.020 1.00 98.79 96  B 1 
ATOM 1701 C CA  . ILE B 2 96  ? -25.388 5.232   -12.735 1.00 98.78 96  B 1 
ATOM 1702 C C   . ILE B 2 96  ? -25.270 4.248   -13.901 1.00 98.76 96  B 1 
ATOM 1703 O O   . ILE B 2 96  ? -25.190 3.046   -13.681 1.00 98.41 96  B 1 
ATOM 1704 C CB  . ILE B 2 96  ? -24.164 5.165   -11.792 1.00 98.55 96  B 1 
ATOM 1705 C CG1 . ILE B 2 96  ? -24.297 6.150   -10.603 1.00 97.70 96  B 1 
ATOM 1706 C CG2 . ILE B 2 96  ? -22.873 5.448   -12.585 1.00 97.90 96  B 1 
ATOM 1707 C CD1 . ILE B 2 96  ? -23.260 5.958   -9.494  1.00 95.06 96  B 1 
ATOM 1708 N N   . SER B 2 97  ? -25.265 4.735   -15.139 1.00 98.78 97  B 1 
ATOM 1709 C CA  . SER B 2 97  ? -25.283 3.854   -16.314 1.00 98.66 97  B 1 
ATOM 1710 C C   . SER B 2 97  ? -23.975 3.071   -16.473 1.00 98.66 97  B 1 
ATOM 1711 O O   . SER B 2 97  ? -23.987 1.866   -16.703 1.00 97.84 97  B 1 
ATOM 1712 C CB  . SER B 2 97  ? -25.566 4.659   -17.576 1.00 98.14 97  B 1 
ATOM 1713 O OG  . SER B 2 97  ? -24.476 5.493   -17.868 1.00 90.03 97  B 1 
ATOM 1714 N N   . LYS B 2 98  ? -22.837 3.773   -16.334 1.00 98.80 98  B 1 
ATOM 1715 C CA  . LYS B 2 98  ? -21.484 3.250   -16.517 1.00 98.87 98  B 1 
ATOM 1716 C C   . LYS B 2 98  ? -20.570 3.786   -15.424 1.00 98.82 98  B 1 
ATOM 1717 O O   . LYS B 2 98  ? -20.514 4.986   -15.186 1.00 98.56 98  B 1 
ATOM 1718 C CB  . LYS B 2 98  ? -20.942 3.638   -17.901 1.00 98.64 98  B 1 
ATOM 1719 C CG  . LYS B 2 98  ? -21.761 2.999   -19.031 1.00 97.87 98  B 1 
ATOM 1720 C CD  . LYS B 2 98  ? -21.257 3.437   -20.408 1.00 96.85 98  B 1 
ATOM 1721 C CE  . LYS B 2 98  ? -22.210 2.868   -21.455 1.00 94.41 98  B 1 
ATOM 1722 N NZ  . LYS B 2 98  ? -21.959 3.443   -22.785 1.00 90.58 98  B 1 
ATOM 1723 N N   . MET B 2 99  ? -19.830 2.872   -14.789 1.00 98.70 99  B 1 
ATOM 1724 C CA  . MET B 2 99  ? -18.946 3.199   -13.685 1.00 98.63 99  B 1 
ATOM 1725 C C   . MET B 2 99  ? -17.633 2.438   -13.823 1.00 98.71 99  B 1 
ATOM 1726 O O   . MET B 2 99  ? -17.633 1.263   -14.181 1.00 98.40 99  B 1 
ATOM 1727 C CB  . MET B 2 99  ? -19.666 2.875   -12.367 1.00 97.10 99  B 1 
ATOM 1728 C CG  . MET B 2 99  ? -18.801 3.074   -11.115 1.00 94.25 99  B 1 
ATOM 1729 S SD  . MET B 2 99  ? -19.595 2.586   -9.555  1.00 93.84 99  B 1 
ATOM 1730 C CE  . MET B 2 99  ? -20.782 3.925   -9.362  1.00 89.07 99  B 1 
ATOM 1731 N N   . PHE B 2 100 ? -16.523 3.089   -13.472 1.00 98.81 100 B 1 
ATOM 1732 C CA  . PHE B 2 100 ? -15.295 2.389   -13.108 1.00 98.83 100 B 1 
ATOM 1733 C C   . PHE B 2 100 ? -15.149 2.435   -11.593 1.00 98.80 100 B 1 
ATOM 1734 O O   . PHE B 2 100 ? -14.963 3.513   -11.039 1.00 98.76 100 B 1 
ATOM 1735 C CB  . PHE B 2 100 ? -14.097 3.019   -13.827 1.00 98.77 100 B 1 
ATOM 1736 C CG  . PHE B 2 100 ? -12.783 2.336   -13.520 1.00 98.74 100 B 1 
ATOM 1737 C CD1 . PHE B 2 100 ? -12.115 2.582   -12.307 1.00 98.40 100 B 1 
ATOM 1738 C CD2 . PHE B 2 100 ? -12.226 1.444   -14.447 1.00 98.38 100 B 1 
ATOM 1739 C CE1 . PHE B 2 100 ? -10.897 1.941   -12.021 1.00 98.15 100 B 1 
ATOM 1740 C CE2 . PHE B 2 100 ? -11.011 0.814   -14.173 1.00 97.97 100 B 1 
ATOM 1741 C CZ  . PHE B 2 100 ? -10.342 1.057   -12.959 1.00 98.08 100 B 1 
ATOM 1742 N N   . LEU B 2 101 ? -15.237 1.290   -10.921 1.00 98.85 101 B 1 
ATOM 1743 C CA  . LEU B 2 101 ? -15.046 1.149   -9.477  1.00 98.86 101 B 1 
ATOM 1744 C C   . LEU B 2 101 ? -13.601 0.726   -9.192  1.00 98.80 101 B 1 
ATOM 1745 O O   . LEU B 2 101 ? -13.141 -0.285  -9.727  1.00 98.58 101 B 1 
ATOM 1746 C CB  . LEU B 2 101 ? -16.057 0.130   -8.947  1.00 98.81 101 B 1 
ATOM 1747 C CG  . LEU B 2 101 ? -15.907 -0.209  -7.443  1.00 98.66 101 B 1 
ATOM 1748 C CD1 . LEU B 2 101 ? -16.203 0.997   -6.550  1.00 98.36 101 B 1 
ATOM 1749 C CD2 . LEU B 2 101 ? -16.892 -1.325  -7.087  1.00 98.30 101 B 1 
ATOM 1750 N N   . ARG B 2 102 ? -12.913 1.456   -8.319  1.00 98.76 102 B 1 
ATOM 1751 C CA  . ARG B 2 102 ? -11.588 1.080   -7.840  1.00 98.79 102 B 1 
ATOM 1752 C C   . ARG B 2 102 ? -11.704 -0.041  -6.804  1.00 98.68 102 B 1 
ATOM 1753 O O   . ARG B 2 102 ? -12.498 0.033   -5.875  1.00 98.24 102 B 1 
ATOM 1754 C CB  . ARG B 2 102 ? -10.865 2.327   -7.316  1.00 98.53 102 B 1 
ATOM 1755 C CG  . ARG B 2 102 ? -9.383  2.038   -7.039  1.00 97.84 102 B 1 
ATOM 1756 C CD  . ARG B 2 102 ? -8.638  3.290   -6.618  1.00 96.89 102 B 1 
ATOM 1757 N NE  . ARG B 2 102 ? -7.471  2.928   -5.818  1.00 94.91 102 B 1 
ATOM 1758 C CZ  . ARG B 2 102 ? -6.195  2.836   -6.165  1.00 95.28 102 B 1 
ATOM 1759 N NH1 . ARG B 2 102 ? -5.728  3.178   -7.325  1.00 88.70 102 B 1 
ATOM 1760 N NH2 . ARG B 2 102 ? -5.362  2.376   -5.313  1.00 90.99 102 B 1 
ATOM 1761 N N   . GLY B 2 103 ? -10.898 -1.097  -6.971  1.00 98.37 103 B 1 
ATOM 1762 C CA  . GLY B 2 103 ? -11.044 -2.348  -6.232  1.00 98.29 103 B 1 
ATOM 1763 C C   . GLY B 2 103 ? -10.823 -2.247  -4.730  1.00 98.27 103 B 1 
ATOM 1764 O O   . GLY B 2 103 ? -11.470 -2.956  -3.963  1.00 97.58 103 B 1 
ATOM 1765 N N   . ASP B 2 104 ? -9.950  -1.340  -4.272  1.00 97.90 104 B 1 
ATOM 1766 C CA  . ASP B 2 104 ? -9.633  -1.165  -2.844  1.00 97.74 104 B 1 
ATOM 1767 C C   . ASP B 2 104 ? -10.830 -0.680  -2.003  1.00 97.96 104 B 1 
ATOM 1768 O O   . ASP B 2 104 ? -10.828 -0.809  -0.786  1.00 96.67 104 B 1 
ATOM 1769 C CB  . ASP B 2 104 ? -8.428  -0.228  -2.704  1.00 96.63 104 B 1 
ATOM 1770 C CG  . ASP B 2 104 ? -8.714  1.205   -3.157  1.00 95.87 104 B 1 
ATOM 1771 O OD1 . ASP B 2 104 ? -9.829  1.496   -3.658  1.00 93.32 104 B 1 
ATOM 1772 O OD2 . ASP B 2 104 ? -7.831  2.057   -2.968  1.00 91.31 104 B 1 
ATOM 1773 N N   . SER B 2 105 ? -11.876 -0.184  -2.639  1.00 98.31 105 B 1 
ATOM 1774 C CA  . SER B 2 105 ? -13.134 0.191   -1.993  1.00 98.43 105 B 1 
ATOM 1775 C C   . SER B 2 105 ? -14.131 -0.967  -1.877  1.00 98.54 105 B 1 
ATOM 1776 O O   . SER B 2 105 ? -15.168 -0.807  -1.237  1.00 97.74 105 B 1 
ATOM 1777 C CB  . SER B 2 105 ? -13.759 1.366   -2.736  1.00 97.85 105 B 1 
ATOM 1778 O OG  . SER B 2 105 ? -12.907 2.489   -2.608  1.00 93.66 105 B 1 
ATOM 1779 N N   . VAL B 2 106 ? -13.831 -2.119  -2.471  1.00 98.67 106 B 1 
ATOM 1780 C CA  . VAL B 2 106 ? -14.672 -3.316  -2.408  1.00 98.78 106 B 1 
ATOM 1781 C C   . VAL B 2 106 ? -14.393 -4.070  -1.109  1.00 98.74 106 B 1 
ATOM 1782 O O   . VAL B 2 106 ? -13.247 -4.404  -0.816  1.00 98.30 106 B 1 
ATOM 1783 C CB  . VAL B 2 106 ? -14.439 -4.227  -3.626  1.00 98.61 106 B 1 
ATOM 1784 C CG1 . VAL B 2 106 ? -15.292 -5.501  -3.572  1.00 98.21 106 B 1 
ATOM 1785 C CG2 . VAL B 2 106 ? -14.783 -3.489  -4.928  1.00 98.20 106 B 1 
ATOM 1786 N N   . ILE B 2 107 ? -15.433 -4.366  -0.337  1.00 98.65 107 B 1 
ATOM 1787 C CA  . ILE B 2 107 ? -15.367 -5.215  0.850   1.00 98.64 107 B 1 
ATOM 1788 C C   . ILE B 2 107 ? -15.781 -6.635  0.470   1.00 98.76 107 B 1 
ATOM 1789 O O   . ILE B 2 107 ? -14.983 -7.566  0.569   1.00 98.46 107 B 1 
ATOM 1790 C CB  . ILE B 2 107 ? -16.232 -4.654  2.002   1.00 98.28 107 B 1 
ATOM 1791 C CG1 . ILE B 2 107 ? -15.833 -3.191  2.345   1.00 96.83 107 B 1 
ATOM 1792 C CG2 . ILE B 2 107 ? -16.108 -5.558  3.234   1.00 96.38 107 B 1 
ATOM 1793 C CD1 . ILE B 2 107 ? -16.683 -2.572  3.451   1.00 93.43 107 B 1 
ATOM 1794 N N   . VAL B 2 108 ? -17.020 -6.785  0.030   1.00 98.57 108 B 1 
ATOM 1795 C CA  . VAL B 2 108 ? -17.655 -8.063  -0.284  1.00 98.57 108 B 1 
ATOM 1796 C C   . VAL B 2 108 ? -18.460 -7.920  -1.566  1.00 98.64 108 B 1 
ATOM 1797 O O   . VAL B 2 108 ? -19.113 -6.901  -1.781  1.00 98.32 108 B 1 
ATOM 1798 C CB  . VAL B 2 108 ? -18.544 -8.535  0.887   1.00 97.45 108 B 1 
ATOM 1799 C CG1 . VAL B 2 108 ? -19.319 -9.806  0.573   1.00 90.48 108 B 1 
ATOM 1800 C CG2 . VAL B 2 108 ? -17.705 -8.810  2.136   1.00 89.72 108 B 1 
ATOM 1801 N N   . VAL B 2 109 ? -18.447 -8.961  -2.399  1.00 98.65 109 B 1 
ATOM 1802 C CA  . VAL B 2 109 ? -19.290 -9.079  -3.585  1.00 98.63 109 B 1 
ATOM 1803 C C   . VAL B 2 109 ? -20.195 -10.290 -3.427  1.00 98.62 109 B 1 
ATOM 1804 O O   . VAL B 2 109 ? -19.702 -11.405 -3.298  1.00 98.40 109 B 1 
ATOM 1805 C CB  . VAL B 2 109 ? -18.463 -9.188  -4.873  1.00 98.57 109 B 1 
ATOM 1806 C CG1 . VAL B 2 109 ? -19.364 -9.182  -6.108  1.00 98.10 109 B 1 
ATOM 1807 C CG2 . VAL B 2 109 ? -17.458 -8.028  -5.002  1.00 98.11 109 B 1 
ATOM 1808 N N   . LEU B 2 110 ? -21.508 -10.093 -3.469  1.00 98.14 110 B 1 
ATOM 1809 C CA  . LEU B 2 110 ? -22.509 -11.153 -3.433  1.00 97.97 110 B 1 
ATOM 1810 C C   . LEU B 2 110 ? -22.880 -11.550 -4.860  1.00 97.82 110 B 1 
ATOM 1811 O O   . LEU B 2 110 ? -23.234 -10.698 -5.684  1.00 96.89 110 B 1 
ATOM 1812 C CB  . LEU B 2 110 ? -23.767 -10.708 -2.690  1.00 97.44 110 B 1 
ATOM 1813 C CG  . LEU B 2 110 ? -23.648 -10.541 -1.163  1.00 93.52 110 B 1 
ATOM 1814 C CD1 . LEU B 2 110 ? -22.776 -9.363  -0.732  1.00 86.25 110 B 1 
ATOM 1815 C CD2 . LEU B 2 110 ? -25.055 -10.316 -0.597  1.00 86.25 110 B 1 
ATOM 1816 N N   . ARG B 2 111 ? -22.847 -12.850 -5.134  1.00 96.75 111 B 1 
ATOM 1817 C CA  . ARG B 2 111 ? -23.330 -13.405 -6.393  1.00 94.74 111 B 1 
ATOM 1818 C C   . ARG B 2 111 ? -24.834 -13.618 -6.337  1.00 91.85 111 B 1 
ATOM 1819 O O   . ARG B 2 111 ? -25.349 -14.131 -5.354  1.00 83.72 111 B 1 
ATOM 1820 C CB  . ARG B 2 111 ? -22.574 -14.708 -6.665  1.00 92.07 111 B 1 
ATOM 1821 C CG  . ARG B 2 111 ? -22.946 -15.298 -8.034  1.00 85.95 111 B 1 
ATOM 1822 C CD  . ARG B 2 111 ? -22.192 -16.601 -8.224  1.00 82.44 111 B 1 
ATOM 1823 N NE  . ARG B 2 111 ? -22.618 -17.291 -9.443  1.00 75.27 111 B 1 
ATOM 1824 C CZ  . ARG B 2 111 ? -22.265 -18.515 -9.759  1.00 70.05 111 B 1 
ATOM 1825 N NH1 . ARG B 2 111 ? -21.438 -19.200 -9.014  1.00 63.10 111 B 1 
ATOM 1826 N NH2 . ARG B 2 111 ? -22.745 -19.080 -10.820 1.00 61.67 111 B 1 
ATOM 1827 N N   . ASN B 2 112 ? -25.520 -13.301 -7.446  1.00 86.76 112 B 1 
ATOM 1828 C CA  . ASN B 2 112 ? -26.969 -13.483 -7.582  1.00 84.26 112 B 1 
ATOM 1829 C C   . ASN B 2 112 ? -27.739 -13.066 -6.320  1.00 84.49 112 B 1 
ATOM 1830 O O   . ASN B 2 112 ? -28.431 -13.889 -5.724  1.00 77.16 112 B 1 
ATOM 1831 C CB  . ASN B 2 112 ? -27.276 -14.936 -7.987  1.00 75.70 112 B 1 
ATOM 1832 C CG  . ASN B 2 112 ? -26.775 -15.300 -9.375  1.00 70.50 112 B 1 
ATOM 1833 O OD1 . ASN B 2 112 ? -26.497 -14.472 -10.224 1.00 62.60 112 B 1 
ATOM 1834 N ND2 . ASN B 2 112 ? -26.674 -16.584 -9.650  1.00 61.12 112 B 1 
ATOM 1835 N N   . PRO B 2 113 ? -27.603 -11.797 -5.876  1.00 83.04 113 B 1 
ATOM 1836 C CA  . PRO B 2 113 ? -28.274 -11.361 -4.673  1.00 81.54 113 B 1 
ATOM 1837 C C   . PRO B 2 113 ? -29.773 -11.626 -4.823  1.00 81.80 113 B 1 
ATOM 1838 O O   . PRO B 2 113 ? -30.386 -11.218 -5.813  1.00 75.65 113 B 1 
ATOM 1839 C CB  . PRO B 2 113 ? -27.948 -9.873  -4.531  1.00 76.31 113 B 1 
ATOM 1840 C CG  . PRO B 2 113 ? -27.656 -9.434  -5.968  1.00 75.02 113 B 1 
ATOM 1841 C CD  . PRO B 2 113 ? -27.004 -10.672 -6.580  1.00 77.42 113 B 1 
ATOM 1842 N N   . LEU B 2 114 ? -30.336 -12.326 -3.847  1.00 74.37 114 B 1 
ATOM 1843 C CA  . LEU B 2 114 ? -31.781 -12.410 -3.725  1.00 71.22 114 B 1 
ATOM 1844 C C   . LEU B 2 114 ? -32.265 -10.978 -3.516  1.00 69.79 114 B 1 
ATOM 1845 O O   . LEU B 2 114 ? -32.211 -10.448 -2.412  1.00 63.70 114 B 1 
ATOM 1846 C CB  . LEU B 2 114 ? -32.169 -13.335 -2.556  1.00 64.12 114 B 1 
ATOM 1847 C CG  . LEU B 2 114 ? -31.963 -14.837 -2.849  1.00 58.32 114 B 1 
ATOM 1848 C CD1 . LEU B 2 114 ? -32.094 -15.635 -1.549  1.00 53.78 114 B 1 
ATOM 1849 C CD2 . LEU B 2 114 ? -32.990 -15.372 -3.841  1.00 52.95 114 B 1 
ATOM 1850 N N   . ILE B 2 115 ? -32.676 -10.331 -4.606  1.00 66.76 115 B 1 
ATOM 1851 C CA  . ILE B 2 115 ? -33.381 -9.068  -4.522  1.00 63.52 115 B 1 
ATOM 1852 C C   . ILE B 2 115 ? -34.677 -9.405  -3.803  1.00 62.74 115 B 1 
ATOM 1853 O O   . ILE B 2 115 ? -35.618 -9.908  -4.416  1.00 56.17 115 B 1 
ATOM 1854 C CB  . ILE B 2 115 ? -33.607 -8.421  -5.913  1.00 56.09 115 B 1 
ATOM 1855 C CG1 . ILE B 2 115 ? -32.269 -8.241  -6.663  1.00 51.90 115 B 1 
ATOM 1856 C CG2 . ILE B 2 115 ? -34.310 -7.062  -5.726  1.00 49.68 115 B 1 
ATOM 1857 C CD1 . ILE B 2 115 ? -32.446 -7.757  -8.119  1.00 45.01 115 B 1 
ATOM 1858 N N   . ALA B 2 116 ? -34.692 -9.209  -2.491  1.00 49.69 116 B 1 
ATOM 1859 C CA  . ALA B 2 116 ? -35.934 -9.224  -1.747  1.00 47.32 116 B 1 
ATOM 1860 C C   . ALA B 2 116 ? -36.787 -8.108  -2.349  1.00 46.36 116 B 1 
ATOM 1861 O O   . ALA B 2 116 ? -36.597 -6.931  -2.053  1.00 43.28 116 B 1 
ATOM 1862 C CB  . ALA B 2 116 ? -35.635 -9.038  -0.253  1.00 43.39 116 B 1 
ATOM 1863 N N   . GLY B 2 117 ? -37.664 -8.491  -3.273  1.00 42.46 117 B 1 
ATOM 1864 C CA  . GLY B 2 117 ? -38.670 -7.595  -3.797  1.00 38.27 117 B 1 
ATOM 1865 C C   . GLY B 2 117 ? -39.525 -7.150  -2.613  1.00 35.81 117 B 1 
ATOM 1866 O O   . GLY B 2 117 ? -40.363 -7.906  -2.139  1.00 32.85 117 B 1 
ATOM 1867 N N   . LYS B 2 118 ? -39.277 -5.921  -2.139  1.00 32.02 118 B 1 
ATOM 1868 C CA  . LYS B 2 118 ? -40.347 -5.105  -1.593  1.00 30.01 118 B 1 
ATOM 1869 C C   . LYS B 2 118 ? -40.870 -4.217  -2.700  1.00 28.25 118 B 1 
ATOM 1870 O O   . LYS B 2 118 ? -40.053 -3.732  -3.506  1.00 25.90 118 B 1 
ATOM 1871 C CB  . LYS B 2 118 ? -39.899 -4.276  -0.380  1.00 27.81 118 B 1 
ATOM 1872 C CG  . LYS B 2 118 ? -40.048 -5.084  0.908   1.00 25.88 118 B 1 
ATOM 1873 C CD  . LYS B 2 118 ? -39.861 -4.153  2.111   1.00 25.44 118 B 1 
ATOM 1874 C CE  . LYS B 2 118 ? -40.102 -4.937  3.403   1.00 22.52 118 B 1 
ATOM 1875 N NZ  . LYS B 2 118 ? -39.979 -4.056  4.596   1.00 20.74 118 B 1 
ATOM 1876 O OXT . LYS B 2 118 ? -42.122 -4.023  -2.660  1.00 22.74 118 B 1 
ATOM 1877 N N   . MET C 3 1   ? 57.987  -2.458  17.743  1.00 17.29 1   C 1 
ATOM 1878 C CA  . MET C 3 1   ? 56.901  -1.993  16.851  1.00 21.45 1   C 1 
ATOM 1879 C C   . MET C 3 1   ? 55.594  -2.502  17.428  1.00 23.09 1   C 1 
ATOM 1880 O O   . MET C 3 1   ? 55.390  -3.712  17.466  1.00 21.17 1   C 1 
ATOM 1881 C CB  . MET C 3 1   ? 57.099  -2.518  15.425  1.00 20.72 1   C 1 
ATOM 1882 C CG  . MET C 3 1   ? 58.216  -1.772  14.692  1.00 18.58 1   C 1 
ATOM 1883 S SD  . MET C 3 1   ? 58.621  -2.529  13.115  1.00 17.33 1   C 1 
ATOM 1884 C CE  . MET C 3 1   ? 59.721  -1.275  12.401  1.00 14.62 1   C 1 
ATOM 1885 N N   . ALA C 3 2   ? 54.772  -1.637  17.984  1.00 28.31 2   C 1 
ATOM 1886 C CA  . ALA C 3 2   ? 53.518  -2.051  18.604  1.00 35.45 2   C 1 
ATOM 1887 C C   . ALA C 3 2   ? 52.531  -2.408  17.485  1.00 35.39 2   C 1 
ATOM 1888 O O   . ALA C 3 2   ? 52.157  -1.538  16.702  1.00 34.33 2   C 1 
ATOM 1889 C CB  . ALA C 3 2   ? 53.007  -0.917  19.503  1.00 34.29 2   C 1 
ATOM 1890 N N   . TYR C 3 3   ? 52.123  -3.682  17.405  1.00 26.77 3   C 1 
ATOM 1891 C CA  . TYR C 3 3   ? 50.975  -4.084  16.612  1.00 29.05 3   C 1 
ATOM 1892 C C   . TYR C 3 3   ? 49.765  -3.341  17.193  1.00 28.52 3   C 1 
ATOM 1893 O O   . TYR C 3 3   ? 49.173  -3.780  18.179  1.00 27.25 3   C 1 
ATOM 1894 C CB  . TYR C 3 3   ? 50.794  -5.608  16.659  1.00 27.57 3   C 1 
ATOM 1895 C CG  . TYR C 3 3   ? 51.301  -6.338  15.427  1.00 26.73 3   C 1 
ATOM 1896 C CD1 . TYR C 3 3   ? 50.399  -6.726  14.417  1.00 25.47 3   C 1 
ATOM 1897 C CD2 . TYR C 3 3   ? 52.663  -6.653  15.292  1.00 25.54 3   C 1 
ATOM 1898 C CE1 . TYR C 3 3   ? 50.839  -7.428  13.285  1.00 21.89 3   C 1 
ATOM 1899 C CE2 . TYR C 3 3   ? 53.115  -7.356  14.151  1.00 21.89 3   C 1 
ATOM 1900 C CZ  . TYR C 3 3   ? 52.202  -7.745  13.156  1.00 25.72 3   C 1 
ATOM 1901 O OH  . TYR C 3 3   ? 52.644  -8.436  12.055  1.00 27.93 3   C 1 
ATOM 1902 N N   . ARG C 3 4   ? 49.427  -2.186  16.626  1.00 26.94 4   C 1 
ATOM 1903 C CA  . ARG C 3 4   ? 48.088  -1.614  16.796  1.00 30.34 4   C 1 
ATOM 1904 C C   . ARG C 3 4   ? 47.143  -2.670  16.234  1.00 28.89 4   C 1 
ATOM 1905 O O   . ARG C 3 4   ? 47.057  -2.802  15.017  1.00 28.69 4   C 1 
ATOM 1906 C CB  . ARG C 3 4   ? 47.933  -0.271  16.059  1.00 30.60 4   C 1 
ATOM 1907 C CG  . ARG C 3 4   ? 48.363  0.925   16.919  1.00 28.91 4   C 1 
ATOM 1908 C CD  . ARG C 3 4   ? 48.082  2.232   16.164  1.00 29.34 4   C 1 
ATOM 1909 N NE  . ARG C 3 4   ? 48.308  3.427   17.005  1.00 26.48 4   C 1 
ATOM 1910 C CZ  . ARG C 3 4   ? 48.144  4.693   16.639  1.00 23.86 4   C 1 
ATOM 1911 N NH1 . ARG C 3 4   ? 47.783  5.010   15.430  1.00 21.92 4   C 1 
ATOM 1912 N NH2 . ARG C 3 4   ? 48.338  5.668   17.491  1.00 24.11 4   C 1 
ATOM 1913 N N   . GLY C 3 5   ? 46.550  -3.458  17.117  1.00 29.77 5   C 1 
ATOM 1914 C CA  . GLY C 3 5   ? 45.452  -4.323  16.741  1.00 31.53 5   C 1 
ATOM 1915 C C   . GLY C 3 5   ? 44.435  -3.428  16.049  1.00 32.28 5   C 1 
ATOM 1916 O O   . GLY C 3 5   ? 43.860  -2.561  16.699  1.00 29.98 5   C 1 
ATOM 1917 N N   . GLN C 3 6   ? 44.295  -3.566  14.717  1.00 28.54 6   C 1 
ATOM 1918 C CA  . GLN C 3 6   ? 43.147  -3.016  14.020  1.00 31.31 6   C 1 
ATOM 1919 C C   . GLN C 3 6   ? 41.950  -3.645  14.720  1.00 31.05 6   C 1 
ATOM 1920 O O   . GLN C 3 6   ? 41.747  -4.851  14.631  1.00 30.65 6   C 1 
ATOM 1921 C CB  . GLN C 3 6   ? 43.168  -3.386  12.531  1.00 31.42 6   C 1 
ATOM 1922 C CG  . GLN C 3 6   ? 43.990  -2.398  11.694  1.00 30.70 6   C 1 
ATOM 1923 C CD  . GLN C 3 6   ? 44.032  -2.795  10.218  1.00 29.40 6   C 1 
ATOM 1924 O OE1 . GLN C 3 6   ? 43.928  -3.950  9.857   1.00 28.71 6   C 1 
ATOM 1925 N NE2 . GLN C 3 6   ? 44.204  -1.859  9.310   1.00 30.07 6   C 1 
ATOM 1926 N N   . GLY C 3 7   ? 41.248  -2.856  15.526  1.00 30.33 7   C 1 
ATOM 1927 C CA  . GLY C 3 7   ? 40.001  -3.283  16.110  1.00 31.04 7   C 1 
ATOM 1928 C C   . GLY C 3 7   ? 39.120  -3.629  14.923  1.00 31.93 7   C 1 
ATOM 1929 O O   . GLY C 3 7   ? 38.676  -2.720  14.230  1.00 30.34 7   C 1 
ATOM 1930 N N   . GLN C 3 8   ? 38.985  -4.933  14.629  1.00 32.44 8   C 1 
ATOM 1931 C CA  . GLN C 3 8   ? 37.970  -5.401  13.704  1.00 35.00 8   C 1 
ATOM 1932 C C   . GLN C 3 8   ? 36.686  -4.771  14.232  1.00 36.15 8   C 1 
ATOM 1933 O O   . GLN C 3 8   ? 36.250  -5.104  15.331  1.00 35.34 8   C 1 
ATOM 1934 C CB  . GLN C 3 8   ? 37.878  -6.931  13.696  1.00 33.60 8   C 1 
ATOM 1935 C CG  . GLN C 3 8   ? 38.861  -7.584  12.711  1.00 31.13 8   C 1 
ATOM 1936 C CD  . GLN C 3 8   ? 38.778  -9.108  12.731  1.00 28.73 8   C 1 
ATOM 1937 O OE1 . GLN C 3 8   ? 38.553  -9.729  13.752  1.00 27.51 8   C 1 
ATOM 1938 N NE2 . GLN C 3 8   ? 38.973  -9.763  11.607  1.00 28.55 8   C 1 
ATOM 1939 N N   . LYS C 3 9   ? 36.159  -3.784  13.506  1.00 37.66 9   C 1 
ATOM 1940 C CA  . LYS C 3 9   ? 34.812  -3.294  13.742  1.00 39.23 9   C 1 
ATOM 1941 C C   . LYS C 3 9   ? 33.941  -4.532  13.566  1.00 39.34 9   C 1 
ATOM 1942 O O   . LYS C 3 9   ? 33.713  -4.931  12.436  1.00 38.03 9   C 1 
ATOM 1943 C CB  . LYS C 3 9   ? 34.412  -2.189  12.748  1.00 38.18 9   C 1 
ATOM 1944 C CG  . LYS C 3 9   ? 34.902  -0.791  13.152  1.00 34.46 9   C 1 
ATOM 1945 C CD  . LYS C 3 9   ? 34.404  0.232   12.122  1.00 33.17 9   C 1 
ATOM 1946 C CE  . LYS C 3 9   ? 34.753  1.669   12.526  1.00 27.95 9   C 1 
ATOM 1947 N NZ  . LYS C 3 9   ? 34.266  2.660   11.521  1.00 26.04 9   C 1 
ATOM 1948 N N   . VAL C 3 10  ? 33.621  -5.192  14.678  1.00 42.51 10  C 1 
ATOM 1949 C CA  . VAL C 3 10  ? 32.681  -6.297  14.698  1.00 45.33 10  C 1 
ATOM 1950 C C   . VAL C 3 10  ? 31.446  -5.717  14.052  1.00 47.21 10  C 1 
ATOM 1951 O O   . VAL C 3 10  ? 30.841  -4.805  14.622  1.00 46.03 10  C 1 
ATOM 1952 C CB  . VAL C 3 10  ? 32.410  -6.789  16.132  1.00 42.98 10  C 1 
ATOM 1953 C CG1 . VAL C 3 10  ? 31.417  -7.944  16.148  1.00 38.40 10  C 1 
ATOM 1954 C CG2 . VAL C 3 10  ? 33.710  -7.271  16.795  1.00 39.98 10  C 1 
ATOM 1955 N N   . GLN C 3 11  ? 31.155  -6.112  12.791  1.00 46.52 11  C 1 
ATOM 1956 C CA  . GLN C 3 11  ? 29.938  -5.704  12.116  1.00 48.96 11  C 1 
ATOM 1957 C C   . GLN C 3 11  ? 28.813  -6.149  13.030  1.00 51.02 11  C 1 
ATOM 1958 O O   . GLN C 3 11  ? 28.653  -7.339  13.296  1.00 49.77 11  C 1 
ATOM 1959 C CB  . GLN C 3 11  ? 29.838  -6.323  10.714  1.00 46.80 11  C 1 
ATOM 1960 C CG  . GLN C 3 11  ? 30.352  -5.382  9.624   1.00 43.09 11  C 1 
ATOM 1961 C CD  . GLN C 3 11  ? 30.310  -6.022  8.239   1.00 39.45 11  C 1 
ATOM 1962 O OE1 . GLN C 3 11  ? 30.521  -7.203  8.085   1.00 37.71 11  C 1 
ATOM 1963 N NE2 . GLN C 3 11  ? 30.059  -5.268  7.189   1.00 36.61 11  C 1 
ATOM 1964 N N   . LYS C 3 12  ? 28.144  -5.184  13.652  1.00 62.18 12  C 1 
ATOM 1965 C CA  . LYS C 3 12  ? 27.100  -5.482  14.617  1.00 64.30 12  C 1 
ATOM 1966 C C   . LYS C 3 12  ? 26.003  -6.204  13.865  1.00 66.90 12  C 1 
ATOM 1967 O O   . LYS C 3 12  ? 25.417  -5.646  12.942  1.00 63.97 12  C 1 
ATOM 1968 C CB  . LYS C 3 12  ? 26.581  -4.216  15.292  1.00 58.57 12  C 1 
ATOM 1969 C CG  . LYS C 3 12  ? 27.447  -3.771  16.482  1.00 52.37 12  C 1 
ATOM 1970 C CD  . LYS C 3 12  ? 26.803  -2.508  17.045  1.00 48.46 12  C 1 
ATOM 1971 C CE  . LYS C 3 12  ? 27.292  -2.081  18.416  1.00 42.32 12  C 1 
ATOM 1972 N NZ  . LYS C 3 12  ? 26.415  -0.993  18.909  1.00 38.68 12  C 1 
ATOM 1973 N N   . VAL C 3 13  ? 25.783  -7.437  14.290  1.00 77.38 13  C 1 
ATOM 1974 C CA  . VAL C 3 13  ? 24.734  -8.295  13.770  1.00 81.00 13  C 1 
ATOM 1975 C C   . VAL C 3 13  ? 23.397  -7.608  13.991  1.00 85.33 13  C 1 
ATOM 1976 O O   . VAL C 3 13  ? 23.035  -7.279  15.126  1.00 82.42 13  C 1 
ATOM 1977 C CB  . VAL C 3 13  ? 24.808  -9.645  14.487  1.00 74.14 13  C 1 
ATOM 1978 C CG1 . VAL C 3 13  ? 23.605  -10.503 14.177  1.00 64.65 13  C 1 
ATOM 1979 C CG2 . VAL C 3 13  ? 26.098  -10.398 14.102  1.00 66.11 13  C 1 
ATOM 1980 N N   . MET C 3 14  ? 22.671  -7.383  12.914  1.00 84.73 14  C 1 
ATOM 1981 C CA  . MET C 3 14  ? 21.323  -6.847  12.964  1.00 88.09 14  C 1 
ATOM 1982 C C   . MET C 3 14  ? 20.342  -7.954  13.365  1.00 90.21 14  C 1 
ATOM 1983 O O   . MET C 3 14  ? 20.420  -9.071  12.855  1.00 88.83 14  C 1 
ATOM 1984 C CB  . MET C 3 14  ? 21.002  -6.226  11.599  1.00 83.34 14  C 1 
ATOM 1985 C CG  . MET C 3 14  ? 19.645  -5.531  11.596  1.00 78.75 14  C 1 
ATOM 1986 S SD  . MET C 3 14  ? 19.286  -4.613  10.086  1.00 79.37 14  C 1 
ATOM 1987 C CE  . MET C 3 14  ? 19.149  -5.959  8.895   1.00 70.76 14  C 1 
ATOM 1988 N N   . VAL C 3 15  ? 19.412  -7.650  14.259  1.00 92.08 15  C 1 
ATOM 1989 C CA  . VAL C 3 15  ? 18.300  -8.558  14.573  1.00 93.42 15  C 1 
ATOM 1990 C C   . VAL C 3 15  ? 17.155  -8.243  13.621  1.00 94.37 15  C 1 
ATOM 1991 O O   . VAL C 3 15  ? 16.561  -7.172  13.712  1.00 92.68 15  C 1 
ATOM 1992 C CB  . VAL C 3 15  ? 17.857  -8.449  16.043  1.00 91.99 15  C 1 
ATOM 1993 C CG1 . VAL C 3 15  ? 16.744  -9.460  16.353  1.00 86.17 15  C 1 
ATOM 1994 C CG2 . VAL C 3 15  ? 19.019  -8.731  17.003  1.00 87.41 15  C 1 
ATOM 1995 N N   . GLN C 3 16  ? 16.838  -9.178  12.730  1.00 93.79 16  C 1 
ATOM 1996 C CA  . GLN C 3 16  ? 15.711  -9.006  11.823  1.00 93.82 16  C 1 
ATOM 1997 C C   . GLN C 3 16  ? 14.379  -9.381  12.492  1.00 95.29 16  C 1 
ATOM 1998 O O   . GLN C 3 16  ? 14.352  -10.287 13.336  1.00 93.99 16  C 1 
ATOM 1999 C CB  . GLN C 3 16  ? 15.925  -9.818  10.550  1.00 90.83 16  C 1 
ATOM 2000 C CG  . GLN C 3 16  ? 17.134  -9.356  9.743   1.00 85.11 16  C 1 
ATOM 2001 C CD  . GLN C 3 16  ? 17.226  -10.081 8.404   1.00 82.44 16  C 1 
ATOM 2002 O OE1 . GLN C 3 16  ? 16.352  -10.845 8.026   1.00 73.76 16  C 1 
ATOM 2003 N NE2 . GLN C 3 16  ? 18.279  -9.880  7.656   1.00 70.50 16  C 1 
ATOM 2004 N N   . PRO C 3 17  ? 13.256  -8.759  12.077  1.00 95.67 17  C 1 
ATOM 2005 C CA  . PRO C 3 17  ? 11.916  -9.140  12.513  1.00 95.98 17  C 1 
ATOM 2006 C C   . PRO C 3 17  ? 11.617  -10.637 12.389  1.00 96.29 17  C 1 
ATOM 2007 O O   . PRO C 3 17  ? 11.146  -11.248 13.354  1.00 95.25 17  C 1 
ATOM 2008 C CB  . PRO C 3 17  ? 10.974  -8.315  11.630  1.00 95.12 17  C 1 
ATOM 2009 C CG  . PRO C 3 17  ? 11.771  -7.035  11.395  1.00 93.73 17  C 1 
ATOM 2010 C CD  . PRO C 3 17  ? 13.204  -7.556  11.264  1.00 95.22 17  C 1 
ATOM 2011 N N   . ILE C 3 18  ? 11.991  -11.250 11.263  1.00 95.11 18  C 1 
ATOM 2012 C CA  . ILE C 3 18  ? 11.792  -12.689 11.014  1.00 94.88 18  C 1 
ATOM 2013 C C   . ILE C 3 18  ? 12.467  -13.554 12.085  1.00 95.78 18  C 1 
ATOM 2014 O O   . ILE C 3 18  ? 11.867  -14.503 12.580  1.00 94.95 18  C 1 
ATOM 2015 C CB  . ILE C 3 18  ? 12.283  -13.023 9.583   1.00 92.55 18  C 1 
ATOM 2016 C CG1 . ILE C 3 18  ? 11.765  -14.378 9.085   1.00 81.22 18  C 1 
ATOM 2017 C CG2 . ILE C 3 18  ? 13.814  -12.954 9.434   1.00 79.07 18  C 1 
ATOM 2018 C CD1 . ILE C 3 18  ? 10.358  -14.295 8.494   1.00 73.46 18  C 1 
ATOM 2019 N N   . ASN C 3 19  ? 13.669  -13.189 12.540  1.00 95.59 19  C 1 
ATOM 2020 C CA  . ASN C 3 19  ? 14.412  -13.917 13.566  1.00 95.17 19  C 1 
ATOM 2021 C C   . ASN C 3 19  ? 13.714  -13.846 14.927  1.00 95.79 19  C 1 
ATOM 2022 O O   . ASN C 3 19  ? 13.756  -14.794 15.715  1.00 94.73 19  C 1 
ATOM 2023 C CB  . ASN C 3 19  ? 15.837  -13.341 13.679  1.00 93.57 19  C 1 
ATOM 2024 C CG  . ASN C 3 19  ? 16.667  -13.535 12.420  1.00 89.05 19  C 1 
ATOM 2025 O OD1 . ASN C 3 19  ? 16.419  -14.408 11.613  1.00 79.96 19  C 1 
ATOM 2026 N ND2 . ASN C 3 19  ? 17.705  -12.741 12.236  1.00 79.97 19  C 1 
ATOM 2027 N N   . LEU C 3 20  ? 13.075  -12.723 15.222  1.00 96.32 20  C 1 
ATOM 2028 C CA  . LEU C 3 20  ? 12.329  -12.557 16.463  1.00 96.85 20  C 1 
ATOM 2029 C C   . LEU C 3 20  ? 11.019  -13.354 16.432  1.00 97.24 20  C 1 
ATOM 2030 O O   . LEU C 3 20  ? 10.699  -14.033 17.409  1.00 96.62 20  C 1 
ATOM 2031 C CB  . LEU C 3 20  ? 12.123  -11.058 16.734  1.00 96.47 20  C 1 
ATOM 2032 C CG  . LEU C 3 20  ? 11.471  -10.761 18.097  1.00 93.63 20  C 1 
ATOM 2033 C CD1 . LEU C 3 20  ? 12.260  -11.343 19.278  1.00 90.75 20  C 1 
ATOM 2034 C CD2 . LEU C 3 20  ? 11.368  -9.253  18.297  1.00 91.30 20  C 1 
ATOM 2035 N N   . ILE C 3 21  ? 10.312  -13.335 15.305  1.00 97.05 21  C 1 
ATOM 2036 C CA  . ILE C 3 21  ? 9.099   -14.136 15.102  1.00 97.23 21  C 1 
ATOM 2037 C C   . ILE C 3 21  ? 9.422   -15.632 15.201  1.00 97.13 21  C 1 
ATOM 2038 O O   . ILE C 3 21  ? 8.731   -16.370 15.916  1.00 96.71 21  C 1 
ATOM 2039 C CB  . ILE C 3 21  ? 8.434   -13.784 13.747  1.00 97.25 21  C 1 
ATOM 2040 C CG1 . ILE C 3 21  ? 7.938   -12.315 13.765  1.00 96.24 21  C 1 
ATOM 2041 C CG2 . ILE C 3 21  ? 7.254   -14.731 13.451  1.00 96.17 21  C 1 
ATOM 2042 C CD1 . ILE C 3 21  ? 7.506   -11.804 12.390  1.00 93.15 21  C 1 
ATOM 2043 N N   . PHE C 3 22  ? 10.515  -16.070 14.573  1.00 96.70 22  C 1 
ATOM 2044 C CA  . PHE C 3 22  ? 10.983  -17.447 14.662  1.00 96.10 22  C 1 
ATOM 2045 C C   . PHE C 3 22  ? 11.315  -17.854 16.110  1.00 96.00 22  C 1 
ATOM 2046 O O   . PHE C 3 22  ? 10.922  -18.933 16.563  1.00 95.11 22  C 1 
ATOM 2047 C CB  . PHE C 3 22  ? 12.186  -17.619 13.742  1.00 94.98 22  C 1 
ATOM 2048 C CG  . PHE C 3 22  ? 12.599  -19.071 13.581  1.00 89.77 22  C 1 
ATOM 2049 C CD1 . PHE C 3 22  ? 13.773  -19.545 14.177  1.00 82.64 22  C 1 
ATOM 2050 C CD2 . PHE C 3 22  ? 11.803  -19.928 12.817  1.00 80.77 22  C 1 
ATOM 2051 C CE1 . PHE C 3 22  ? 14.157  -20.885 13.986  1.00 77.74 22  C 1 
ATOM 2052 C CE2 . PHE C 3 22  ? 12.179  -21.260 12.626  1.00 75.24 22  C 1 
ATOM 2053 C CZ  . PHE C 3 22  ? 13.359  -21.746 13.200  1.00 76.40 22  C 1 
ATOM 2054 N N   . ARG C 3 23  ? 11.939  -16.961 16.876  1.00 96.15 23  C 1 
ATOM 2055 C CA  . ARG C 3 23  ? 12.191  -17.189 18.304  1.00 95.98 23  C 1 
ATOM 2056 C C   . ARG C 3 23  ? 10.893  -17.336 19.107  1.00 96.29 23  C 1 
ATOM 2057 O O   . ARG C 3 23  ? 10.822  -18.173 20.000  1.00 95.57 23  C 1 
ATOM 2058 C CB  . ARG C 3 23  ? 13.064  -16.053 18.842  1.00 94.67 23  C 1 
ATOM 2059 C CG  . ARG C 3 23  ? 13.561  -16.324 20.266  1.00 82.97 23  C 1 
ATOM 2060 C CD  . ARG C 3 23  ? 14.349  -15.126 20.814  1.00 82.17 23  C 1 
ATOM 2061 N NE  . ARG C 3 23  ? 15.542  -14.835 19.993  1.00 73.74 23  C 1 
ATOM 2062 C CZ  . ARG C 3 23  ? 16.281  -13.730 20.035  1.00 68.46 23  C 1 
ATOM 2063 N NH1 . ARG C 3 23  ? 16.046  -12.772 20.896  1.00 62.31 23  C 1 
ATOM 2064 N NH2 . ARG C 3 23  ? 17.274  -13.572 19.198  1.00 58.91 23  C 1 
ATOM 2065 N N   . TYR C 3 24  ? 9.858   -16.555 18.797  1.00 97.04 24  C 1 
ATOM 2066 C CA  . TYR C 3 24  ? 8.546   -16.704 19.433  1.00 97.09 24  C 1 
ATOM 2067 C C   . TYR C 3 24  ? 7.910   -18.061 19.105  1.00 97.02 24  C 1 
ATOM 2068 O O   . TYR C 3 24  ? 7.370   -18.701 20.005  1.00 96.36 24  C 1 
ATOM 2069 C CB  . TYR C 3 24  ? 7.604   -15.568 19.018  1.00 97.03 24  C 1 
ATOM 2070 C CG  . TYR C 3 24  ? 7.996   -14.160 19.433  1.00 96.88 24  C 1 
ATOM 2071 C CD1 . TYR C 3 24  ? 8.688   -13.914 20.638  1.00 94.41 24  C 1 
ATOM 2072 C CD2 . TYR C 3 24  ? 7.617   -13.068 18.621  1.00 94.71 24  C 1 
ATOM 2073 C CE1 . TYR C 3 24  ? 8.997   -12.604 21.037  1.00 93.86 24  C 1 
ATOM 2074 C CE2 . TYR C 3 24  ? 7.917   -11.757 19.013  1.00 93.80 24  C 1 
ATOM 2075 C CZ  . TYR C 3 24  ? 8.608   -11.521 20.223  1.00 94.81 24  C 1 
ATOM 2076 O OH  . TYR C 3 24  ? 8.887   -10.236 20.607  1.00 93.12 24  C 1 
ATOM 2077 N N   . LEU C 3 25  ? 8.037   -18.518 17.858  1.00 96.92 25  C 1 
ATOM 2078 C CA  . LEU C 3 25  ? 7.555   -19.824 17.423  1.00 96.70 25  C 1 
ATOM 2079 C C   . LEU C 3 25  ? 8.289   -20.960 18.148  1.00 96.42 25  C 1 
ATOM 2080 O O   . LEU C 3 25  ? 7.649   -21.816 18.761  1.00 94.96 25  C 1 
ATOM 2081 C CB  . LEU C 3 25  ? 7.666   -19.895 15.883  1.00 96.35 25  C 1 
ATOM 2082 C CG  . LEU C 3 25  ? 7.104   -21.198 15.256  1.00 94.93 25  C 1 
ATOM 2083 C CD1 . LEU C 3 25  ? 6.677   -20.916 13.826  1.00 88.83 25  C 1 
ATOM 2084 C CD2 . LEU C 3 25  ? 8.137   -22.332 15.199  1.00 88.14 25  C 1 
ATOM 2085 N N   . GLN C 3 26  ? 9.626   -20.959 18.145  1.00 96.71 26  C 1 
ATOM 2086 C CA  . GLN C 3 26  ? 10.440  -21.994 18.786  1.00 96.37 26  C 1 
ATOM 2087 C C   . GLN C 3 26  ? 10.166  -22.110 20.289  1.00 96.10 26  C 1 
ATOM 2088 O O   . GLN C 3 26  ? 10.011  -23.215 20.821  1.00 94.75 26  C 1 
ATOM 2089 C CB  . GLN C 3 26  ? 11.927  -21.692 18.566  1.00 95.26 26  C 1 
ATOM 2090 C CG  . GLN C 3 26  ? 12.410  -22.043 17.149  1.00 88.26 26  C 1 
ATOM 2091 C CD  . GLN C 3 26  ? 13.921  -21.871 17.021  1.00 83.25 26  C 1 
ATOM 2092 O OE1 . GLN C 3 26  ? 14.544  -21.052 17.685  1.00 74.62 26  C 1 
ATOM 2093 N NE2 . GLN C 3 26  ? 14.571  -22.644 16.187  1.00 71.94 26  C 1 
ATOM 2094 N N   . ASN C 3 27  ? 10.066  -20.974 20.961  1.00 96.07 27  C 1 
ATOM 2095 C CA  . ASN C 3 27  ? 9.828   -20.930 22.400  1.00 95.61 27  C 1 
ATOM 2096 C C   . ASN C 3 27  ? 8.348   -21.127 22.780  1.00 95.45 27  C 1 
ATOM 2097 O O   . ASN C 3 27  ? 8.039   -21.133 23.974  1.00 92.99 27  C 1 
ATOM 2098 C CB  . ASN C 3 27  ? 10.385  -19.611 22.953  1.00 94.51 27  C 1 
ATOM 2099 C CG  . ASN C 3 27  ? 11.903  -19.504 22.860  1.00 91.35 27  C 1 
ATOM 2100 O OD1 . ASN C 3 27  ? 12.642  -20.467 22.761  1.00 83.73 27  C 1 
ATOM 2101 N ND2 . ASN C 3 27  ? 12.427  -18.298 22.946  1.00 82.90 27  C 1 
ATOM 2102 N N   . ARG C 3 28  ? 7.435   -21.235 21.791  1.00 95.47 28  C 1 
ATOM 2103 C CA  . ARG C 3 28  ? 5.980   -21.212 22.001  1.00 95.34 28  C 1 
ATOM 2104 C C   . ARG C 3 28  ? 5.533   -20.050 22.897  1.00 96.06 28  C 1 
ATOM 2105 O O   . ARG C 3 28  ? 4.669   -20.200 23.766  1.00 94.19 28  C 1 
ATOM 2106 C CB  . ARG C 3 28  ? 5.474   -22.572 22.506  1.00 93.34 28  C 1 
ATOM 2107 C CG  . ARG C 3 28  ? 5.734   -23.707 21.504  1.00 81.92 28  C 1 
ATOM 2108 C CD  . ARG C 3 28  ? 5.084   -24.986 22.037  1.00 73.20 28  C 1 
ATOM 2109 N NE  . ARG C 3 28  ? 5.146   -26.066 21.045  1.00 62.82 28  C 1 
ATOM 2110 C CZ  . ARG C 3 28  ? 4.488   -27.211 21.116  1.00 55.04 28  C 1 
ATOM 2111 N NH1 . ARG C 3 28  ? 3.762   -27.520 22.162  1.00 49.47 28  C 1 
ATOM 2112 N NH2 . ARG C 3 28  ? 4.543   -28.056 20.128  1.00 48.12 28  C 1 
ATOM 2113 N N   . SER C 3 29  ? 6.162   -18.907 22.722  1.00 96.51 29  C 1 
ATOM 2114 C CA  . SER C 3 29  ? 5.852   -17.712 23.502  1.00 96.65 29  C 1 
ATOM 2115 C C   . SER C 3 29  ? 4.438   -17.244 23.186  1.00 97.25 29  C 1 
ATOM 2116 O O   . SER C 3 29  ? 4.062   -17.140 22.015  1.00 96.38 29  C 1 
ATOM 2117 C CB  . SER C 3 29  ? 6.848   -16.585 23.210  1.00 95.54 29  C 1 
ATOM 2118 O OG  . SER C 3 29  ? 8.168   -17.001 23.507  1.00 89.27 29  C 1 
ATOM 2119 N N   . ARG C 3 30  ? 3.668   -16.911 24.214  1.00 97.72 30  C 1 
ATOM 2120 C CA  . ARG C 3 30  ? 2.421   -16.189 24.012  1.00 98.00 30  C 1 
ATOM 2121 C C   . ARG C 3 30  ? 2.763   -14.764 23.608  1.00 98.28 30  C 1 
ATOM 2122 O O   . ARG C 3 30  ? 3.550   -14.095 24.282  1.00 97.58 30  C 1 
ATOM 2123 C CB  . ARG C 3 30  ? 1.537   -16.280 25.260  1.00 97.45 30  C 1 
ATOM 2124 C CG  . ARG C 3 30  ? 0.093   -15.816 24.953  1.00 94.29 30  C 1 
ATOM 2125 C CD  . ARG C 3 30  ? -0.837  -16.112 26.141  1.00 93.22 30  C 1 
ATOM 2126 N NE  . ARG C 3 30  ? -2.242  -15.800 25.854  1.00 92.05 30  C 1 
ATOM 2127 C CZ  . ARG C 3 30  ? -3.114  -16.550 25.181  1.00 93.49 30  C 1 
ATOM 2128 N NH1 . ARG C 3 30  ? -2.800  -17.706 24.671  1.00 84.71 30  C 1 
ATOM 2129 N NH2 . ARG C 3 30  ? -4.332  -16.150 25.016  1.00 88.41 30  C 1 
ATOM 2130 N N   . ILE C 3 31  ? 2.191   -14.315 22.503  1.00 98.26 31  C 1 
ATOM 2131 C CA  . ILE C 3 31  ? 2.401   -12.966 21.979  1.00 98.21 31  C 1 
ATOM 2132 C C   . ILE C 3 31  ? 1.100   -12.174 22.010  1.00 98.59 31  C 1 
ATOM 2133 O O   . ILE C 3 31  ? 0.007   -12.738 21.925  1.00 98.16 31  C 1 
ATOM 2134 C CB  . ILE C 3 31  ? 3.026   -12.970 20.566  1.00 96.82 31  C 1 
ATOM 2135 C CG1 . ILE C 3 31  ? 2.121   -13.634 19.509  1.00 86.89 31  C 1 
ATOM 2136 C CG2 . ILE C 3 31  ? 4.415   -13.631 20.605  1.00 82.50 31  C 1 
ATOM 2137 C CD1 . ILE C 3 31  ? 2.237   -12.924 18.167  1.00 77.86 31  C 1 
ATOM 2138 N N   . GLN C 3 32  ? 1.234   -10.865 22.091  1.00 98.62 32  C 1 
ATOM 2139 C CA  . GLN C 3 32  ? 0.149   -9.922  21.899  1.00 98.61 32  C 1 
ATOM 2140 C C   . GLN C 3 32  ? 0.409   -9.099  20.640  1.00 98.73 32  C 1 
ATOM 2141 O O   . GLN C 3 32  ? 1.486   -8.530  20.464  1.00 98.45 32  C 1 
ATOM 2142 C CB  . GLN C 3 32  ? -0.004  -9.060  23.162  1.00 98.08 32  C 1 
ATOM 2143 C CG  . GLN C 3 32  ? -1.264  -8.195  23.108  1.00 95.33 32  C 1 
ATOM 2144 C CD  . GLN C 3 32  ? -1.441  -7.397  24.396  1.00 95.17 32  C 1 
ATOM 2145 O OE1 . GLN C 3 32  ? -1.136  -6.219  24.462  1.00 86.70 32  C 1 
ATOM 2146 N NE2 . GLN C 3 32  ? -1.937  -8.001  25.448  1.00 84.53 32  C 1 
ATOM 2147 N N   . VAL C 3 33  ? -0.606  -9.032  19.794  1.00 98.79 33  C 1 
ATOM 2148 C CA  . VAL C 3 33  ? -0.588  -8.280  18.545  1.00 98.75 33  C 1 
ATOM 2149 C C   . VAL C 3 33  ? -1.380  -6.992  18.721  1.00 98.74 33  C 1 
ATOM 2150 O O   . VAL C 3 33  ? -2.571  -7.011  19.041  1.00 98.48 33  C 1 
ATOM 2151 C CB  . VAL C 3 33  ? -1.161  -9.098  17.377  1.00 98.62 33  C 1 
ATOM 2152 C CG1 . VAL C 3 33  ? -0.924  -8.364  16.051  1.00 97.92 33  C 1 
ATOM 2153 C CG2 . VAL C 3 33  ? -0.548  -10.506 17.292  1.00 97.94 33  C 1 
ATOM 2154 N N   . TRP C 3 34  ? -0.716  -5.859  18.506  1.00 98.69 34  C 1 
ATOM 2155 C CA  . TRP C 3 34  ? -1.370  -4.564  18.373  1.00 98.62 34  C 1 
ATOM 2156 C C   . TRP C 3 34  ? -1.856  -4.428  16.935  1.00 98.62 34  C 1 
ATOM 2157 O O   . TRP C 3 34  ? -1.071  -4.598  15.998  1.00 98.15 34  C 1 
ATOM 2158 C CB  . TRP C 3 34  ? -0.423  -3.437  18.733  1.00 98.51 34  C 1 
ATOM 2159 C CG  . TRP C 3 34  ? 0.122   -3.394  20.129  1.00 98.40 34  C 1 
ATOM 2160 C CD1 . TRP C 3 34  ? 0.228   -4.426  20.993  1.00 97.57 34  C 1 
ATOM 2161 C CD2 . TRP C 3 34  ? 0.690   -2.236  20.814  1.00 98.17 34  C 1 
ATOM 2162 N NE1 . TRP C 3 34  ? 0.831   -3.998  22.178  1.00 97.47 34  C 1 
ATOM 2163 C CE2 . TRP C 3 34  ? 1.130   -2.658  22.093  1.00 97.76 34  C 1 
ATOM 2164 C CE3 . TRP C 3 34  ? 0.869   -0.880  20.458  1.00 97.70 34  C 1 
ATOM 2165 C CZ2 . TRP C 3 34  ? 1.740   -1.766  23.001  1.00 96.99 34  C 1 
ATOM 2166 C CZ3 . TRP C 3 34  ? 1.476   0.009   21.368  1.00 96.44 34  C 1 
ATOM 2167 C CH2 . TRP C 3 34  ? 1.900   -0.438  22.612  1.00 96.23 34  C 1 
ATOM 2168 N N   . LEU C 3 35  ? -3.133  -4.117  16.754  1.00 98.53 35  C 1 
ATOM 2169 C CA  . LEU C 3 35  ? -3.766  -4.054  15.440  1.00 98.49 35  C 1 
ATOM 2170 C C   . LEU C 3 35  ? -3.677  -2.642  14.840  1.00 98.16 35  C 1 
ATOM 2171 O O   . LEU C 3 35  ? -3.722  -1.652  15.566  1.00 97.03 35  C 1 
ATOM 2172 C CB  . LEU C 3 35  ? -5.217  -4.537  15.552  1.00 98.34 35  C 1 
ATOM 2173 C CG  . LEU C 3 35  ? -5.362  -5.968  16.084  1.00 98.00 35  C 1 
ATOM 2174 C CD1 . LEU C 3 35  ? -6.842  -6.296  16.257  1.00 97.41 35  C 1 
ATOM 2175 C CD2 . LEU C 3 35  ? -4.743  -7.007  15.142  1.00 97.06 35  C 1 
ATOM 2176 N N   . TYR C 3 36  ? -3.556  -2.566  13.507  1.00 97.50 36  C 1 
ATOM 2177 C CA  . TYR C 3 36  ? -3.407  -1.303  12.770  1.00 96.57 36  C 1 
ATOM 2178 C C   . TYR C 3 36  ? -4.650  -0.414  12.899  1.00 93.85 36  C 1 
ATOM 2179 O O   . TYR C 3 36  ? -4.568  0.696   13.409  1.00 88.40 36  C 1 
ATOM 2180 C CB  . TYR C 3 36  ? -3.078  -1.632  11.308  1.00 95.56 36  C 1 
ATOM 2181 C CG  . TYR C 3 36  ? -2.726  -0.414  10.477  1.00 94.98 36  C 1 
ATOM 2182 C CD1 . TYR C 3 36  ? -3.730  0.314   9.800   1.00 91.01 36  C 1 
ATOM 2183 C CD2 . TYR C 3 36  ? -1.390  0.020   10.385  1.00 90.45 36  C 1 
ATOM 2184 C CE1 . TYR C 3 36  ? -3.405  1.449   9.047   1.00 89.01 36  C 1 
ATOM 2185 C CE2 . TYR C 3 36  ? -1.053  1.157   9.635   1.00 87.83 36  C 1 
ATOM 2186 C CZ  . TYR C 3 36  ? -2.064  1.871   8.976   1.00 90.56 36  C 1 
ATOM 2187 O OH  . TYR C 3 36  ? -1.739  2.999   8.252   1.00 88.16 36  C 1 
ATOM 2188 N N   . GLU C 3 37  ? -5.809  -0.929  12.535  1.00 93.04 37  C 1 
ATOM 2189 C CA  . GLU C 3 37  ? -7.083  -0.194  12.522  1.00 91.12 37  C 1 
ATOM 2190 C C   . GLU C 3 37  ? -7.754  -0.128  13.902  1.00 92.37 37  C 1 
ATOM 2191 O O   . GLU C 3 37  ? -8.414  0.843   14.251  1.00 87.85 37  C 1 
ATOM 2192 C CB  . GLU C 3 37  ? -8.025  -0.893  11.530  1.00 86.98 37  C 1 
ATOM 2193 C CG  . GLU C 3 37  ? -7.567  -0.830  10.055  1.00 81.45 37  C 1 
ATOM 2194 C CD  . GLU C 3 37  ? -7.866  0.495   9.346   1.00 75.05 37  C 1 
ATOM 2195 O OE1 . GLU C 3 37  ? -7.332  0.671   8.220   1.00 65.42 37  C 1 
ATOM 2196 O OE2 . GLU C 3 37  ? -8.620  1.319   9.910   1.00 68.78 37  C 1 
ATOM 2197 N N   . GLN C 3 38  ? -7.602  -1.172  14.722  1.00 91.86 38  C 1 
ATOM 2198 C CA  . GLN C 3 38  ? -8.335  -1.315  15.980  1.00 93.75 38  C 1 
ATOM 2199 C C   . GLN C 3 38  ? -7.449  -1.080  17.205  1.00 95.72 38  C 1 
ATOM 2200 O O   . GLN C 3 38  ? -6.731  -1.963  17.679  1.00 94.16 38  C 1 
ATOM 2201 C CB  . GLN C 3 38  ? -9.062  -2.658  16.050  1.00 91.42 38  C 1 
ATOM 2202 C CG  . GLN C 3 38  ? -10.153 -2.796  14.967  1.00 83.17 38  C 1 
ATOM 2203 C CD  . GLN C 3 38  ? -11.338 -3.644  15.414  1.00 80.83 38  C 1 
ATOM 2204 O OE1 . GLN C 3 38  ? -11.467 -4.010  16.569  1.00 73.40 38  C 1 
ATOM 2205 N NE2 . GLN C 3 38  ? -12.257 -3.945  14.527  1.00 69.08 38  C 1 
ATOM 2206 N N   . VAL C 3 39  ? -7.556  0.110   17.786  1.00 95.14 39  C 1 
ATOM 2207 C CA  . VAL C 3 39  ? -6.821  0.477   19.003  1.00 95.13 39  C 1 
ATOM 2208 C C   . VAL C 3 39  ? -7.456  -0.069  20.285  1.00 95.57 39  C 1 
ATOM 2209 O O   . VAL C 3 39  ? -6.774  -0.260  21.288  1.00 93.23 39  C 1 
ATOM 2210 C CB  . VAL C 3 39  ? -6.647  2.005   19.113  1.00 93.35 39  C 1 
ATOM 2211 C CG1 . VAL C 3 39  ? -5.834  2.517   17.914  1.00 84.78 39  C 1 
ATOM 2212 C CG2 . VAL C 3 39  ? -7.981  2.760   19.165  1.00 85.69 39  C 1 
ATOM 2213 N N   . ASN C 3 40  ? -8.759  -0.361  20.250  1.00 96.07 40  C 1 
ATOM 2214 C CA  . ASN C 3 40  ? -9.519  -0.848  21.406  1.00 96.06 40  C 1 
ATOM 2215 C C   . ASN C 3 40  ? -9.506  -2.375  21.542  1.00 96.76 40  C 1 
ATOM 2216 O O   . ASN C 3 40  ? -10.057 -2.900  22.504  1.00 95.57 40  C 1 
ATOM 2217 C CB  . ASN C 3 40  ? -10.950 -0.309  21.313  1.00 94.43 40  C 1 
ATOM 2218 C CG  . ASN C 3 40  ? -11.007 1.204   21.422  1.00 88.78 40  C 1 
ATOM 2219 O OD1 . ASN C 3 40  ? -10.363 1.832   22.244  1.00 78.65 40  C 1 
ATOM 2220 N ND2 . ASN C 3 40  ? -11.809 1.841   20.598  1.00 77.36 40  C 1 
ATOM 2221 N N   . MET C 3 41  ? -8.902  -3.080  20.577  1.00 97.20 41  C 1 
ATOM 2222 C CA  . MET C 3 41  ? -8.803  -4.529  20.544  1.00 97.64 41  C 1 
ATOM 2223 C C   . MET C 3 41  ? -7.368  -4.935  20.235  1.00 98.03 41  C 1 
ATOM 2224 O O   . MET C 3 41  ? -6.698  -4.305  19.411  1.00 97.45 41  C 1 
ATOM 2225 C CB  . MET C 3 41  ? -9.795  -5.095  19.515  1.00 96.55 41  C 1 
ATOM 2226 C CG  . MET C 3 41  ? -9.879  -6.624  19.569  1.00 93.37 41  C 1 
ATOM 2227 S SD  . MET C 3 41  ? -11.110 -7.316  18.423  1.00 91.69 41  C 1 
ATOM 2228 C CE  . MET C 3 41  ? -10.257 -7.129  16.854  1.00 82.77 41  C 1 
ATOM 2229 N N   . ARG C 3 42  ? -6.904  -6.002  20.883  1.00 98.27 42  C 1 
ATOM 2230 C CA  . ARG C 3 42  ? -5.648  -6.690  20.563  1.00 98.26 42  C 1 
ATOM 2231 C C   . ARG C 3 42  ? -5.931  -8.170  20.378  1.00 98.41 42  C 1 
ATOM 2232 O O   . ARG C 3 42  ? -6.954  -8.667  20.850  1.00 98.01 42  C 1 
ATOM 2233 C CB  . ARG C 3 42  ? -4.588  -6.414  21.647  1.00 97.58 42  C 1 
ATOM 2234 C CG  . ARG C 3 42  ? -4.214  -4.915  21.767  1.00 95.86 42  C 1 
ATOM 2235 C CD  . ARG C 3 42  ? -3.100  -4.710  22.795  1.00 93.57 42  C 1 
ATOM 2236 N NE  . ARG C 3 42  ? -2.748  -3.280  22.974  1.00 90.87 42  C 1 
ATOM 2237 C CZ  . ARG C 3 42  ? -1.809  -2.788  23.783  1.00 89.23 42  C 1 
ATOM 2238 N NH1 . ARG C 3 42  ? -1.070  -3.550  24.539  1.00 83.65 42  C 1 
ATOM 2239 N NH2 . ARG C 3 42  ? -1.604  -1.508  23.856  1.00 85.97 42  C 1 
ATOM 2240 N N   . ILE C 3 43  ? -5.042  -8.885  19.711  1.00 98.63 43  C 1 
ATOM 2241 C CA  . ILE C 3 43  ? -5.104  -10.347 19.616  1.00 98.66 43  C 1 
ATOM 2242 C C   . ILE C 3 43  ? -3.970  -10.924 20.452  1.00 98.74 43  C 1 
ATOM 2243 O O   . ILE C 3 43  ? -2.836  -10.471 20.353  1.00 98.47 43  C 1 
ATOM 2244 C CB  . ILE C 3 43  ? -5.042  -10.813 18.146  1.00 98.44 43  C 1 
ATOM 2245 C CG1 . ILE C 3 43  ? -6.160  -10.219 17.256  1.00 96.22 43  C 1 
ATOM 2246 C CG2 . ILE C 3 43  ? -5.064  -12.352 18.064  1.00 97.51 43  C 1 
ATOM 2247 C CD1 . ILE C 3 43  ? -7.586  -10.631 17.642  1.00 86.78 43  C 1 
ATOM 2248 N N   . GLU C 3 44  ? -4.255  -11.925 21.268  1.00 98.53 44  C 1 
ATOM 2249 C CA  . GLU C 3 44  ? -3.236  -12.769 21.898  1.00 98.42 44  C 1 
ATOM 2250 C C   . GLU C 3 44  ? -3.258  -14.175 21.308  1.00 98.60 44  C 1 
ATOM 2251 O O   . GLU C 3 44  ? -4.302  -14.646 20.875  1.00 98.19 44  C 1 
ATOM 2252 C CB  . GLU C 3 44  ? -3.401  -12.815 23.421  1.00 97.30 44  C 1 
ATOM 2253 C CG  . GLU C 3 44  ? -2.562  -11.733 24.102  1.00 89.74 44  C 1 
ATOM 2254 C CD  . GLU C 3 44  ? -2.712  -11.708 25.629  1.00 92.67 44  C 1 
ATOM 2255 O OE1 . GLU C 3 44  ? -2.478  -10.629 26.226  1.00 88.13 44  C 1 
ATOM 2256 O OE2 . GLU C 3 44  ? -3.115  -12.719 26.242  1.00 89.71 44  C 1 
ATOM 2257 N N   . GLY C 3 45  ? -2.116  -14.853 21.299  1.00 98.42 45  C 1 
ATOM 2258 C CA  . GLY C 3 45  ? -2.013  -16.246 20.882  1.00 98.46 45  C 1 
ATOM 2259 C C   . GLY C 3 45  ? -0.573  -16.733 20.834  1.00 98.48 45  C 1 
ATOM 2260 O O   . GLY C 3 45  ? 0.357   -15.976 21.091  1.00 97.94 45  C 1 
ATOM 2261 N N   . CYS C 3 46  ? -0.384  -18.011 20.509  1.00 98.18 46  C 1 
ATOM 2262 C CA  . CYS C 3 46  ? 0.933   -18.609 20.315  1.00 98.10 46  C 1 
ATOM 2263 C C   . CYS C 3 46  ? 1.191   -18.791 18.820  1.00 98.34 46  C 1 
ATOM 2264 O O   . CYS C 3 46  ? 0.391   -19.445 18.150  1.00 97.73 46  C 1 
ATOM 2265 C CB  . CYS C 3 46  ? 1.012   -19.937 21.065  1.00 97.55 46  C 1 
ATOM 2266 S SG  . CYS C 3 46  ? 0.881   -19.661 22.864  1.00 92.54 46  C 1 
ATOM 2267 N N   . ILE C 3 47  ? 2.290   -18.255 18.288  1.00 98.28 47  C 1 
ATOM 2268 C CA  . ILE C 3 47  ? 2.643   -18.438 16.877  1.00 98.21 47  C 1 
ATOM 2269 C C   . ILE C 3 47  ? 2.998   -19.907 16.637  1.00 98.15 47  C 1 
ATOM 2270 O O   . ILE C 3 47  ? 3.902   -20.440 17.283  1.00 97.43 47  C 1 
ATOM 2271 C CB  . ILE C 3 47  ? 3.788   -17.508 16.432  1.00 98.01 47  C 1 
ATOM 2272 C CG1 . ILE C 3 47  ? 3.423   -16.021 16.654  1.00 97.08 47  C 1 
ATOM 2273 C CG2 . ILE C 3 47  ? 4.126   -17.748 14.943  1.00 97.04 47  C 1 
ATOM 2274 C CD1 . ILE C 3 47  ? 4.561   -15.037 16.352  1.00 95.53 47  C 1 
ATOM 2275 N N   . ILE C 3 48  ? 2.320   -20.547 15.682  1.00 98.29 48  C 1 
ATOM 2276 C CA  . ILE C 3 48  ? 2.617   -21.904 15.218  1.00 98.19 48  C 1 
ATOM 2277 C C   . ILE C 3 48  ? 3.057   -21.941 13.752  1.00 98.07 48  C 1 
ATOM 2278 O O   . ILE C 3 48  ? 3.515   -22.977 13.283  1.00 97.09 48  C 1 
ATOM 2279 C CB  . ILE C 3 48  ? 1.448   -22.868 15.491  1.00 97.63 48  C 1 
ATOM 2280 C CG1 . ILE C 3 48  ? 0.163   -22.451 14.738  1.00 94.95 48  C 1 
ATOM 2281 C CG2 . ILE C 3 48  ? 1.204   -22.967 17.006  1.00 93.13 48  C 1 
ATOM 2282 C CD1 . ILE C 3 48  ? -0.925  -23.529 14.774  1.00 92.29 48  C 1 
ATOM 2283 N N   . GLY C 3 49  ? 2.942   -20.832 13.036  1.00 98.12 49  C 1 
ATOM 2284 C CA  . GLY C 3 49  ? 3.414   -20.651 11.674  1.00 98.01 49  C 1 
ATOM 2285 C C   . GLY C 3 49  ? 3.269   -19.206 11.222  1.00 98.15 49  C 1 
ATOM 2286 O O   . GLY C 3 49  ? 2.528   -18.430 11.829  1.00 97.59 49  C 1 
ATOM 2287 N N   . PHE C 3 50  ? 4.002   -18.849 10.162  1.00 97.82 50  C 1 
ATOM 2288 C CA  . PHE C 3 50  ? 3.979   -17.530 9.550   1.00 97.62 50  C 1 
ATOM 2289 C C   . PHE C 3 50  ? 4.505   -17.609 8.116   1.00 97.30 50  C 1 
ATOM 2290 O O   . PHE C 3 50  ? 5.027   -18.645 7.701   1.00 96.13 50  C 1 
ATOM 2291 C CB  . PHE C 3 50  ? 4.792   -16.535 10.398  1.00 97.14 50  C 1 
ATOM 2292 C CG  . PHE C 3 50  ? 6.260   -16.863 10.527  1.00 97.23 50  C 1 
ATOM 2293 C CD1 . PHE C 3 50  ? 6.712   -17.749 11.525  1.00 96.15 50  C 1 
ATOM 2294 C CD2 . PHE C 3 50  ? 7.195   -16.287 9.655   1.00 95.57 50  C 1 
ATOM 2295 C CE1 . PHE C 3 50  ? 8.076   -18.053 11.645  1.00 94.78 50  C 1 
ATOM 2296 C CE2 . PHE C 3 50  ? 8.566   -16.583 9.770   1.00 94.33 50  C 1 
ATOM 2297 C CZ  . PHE C 3 50  ? 8.997   -17.467 10.767  1.00 94.29 50  C 1 
ATOM 2298 N N   . ASP C 3 51  ? 4.362   -16.531 7.356   1.00 96.72 51  C 1 
ATOM 2299 C CA  . ASP C 3 51  ? 4.915   -16.363 6.013   1.00 96.28 51  C 1 
ATOM 2300 C C   . ASP C 3 51  ? 5.688   -15.039 5.892   1.00 95.60 51  C 1 
ATOM 2301 O O   . ASP C 3 51  ? 5.808   -14.270 6.849   1.00 94.10 51  C 1 
ATOM 2302 C CB  . ASP C 3 51  ? 3.795   -16.510 4.955   1.00 95.79 51  C 1 
ATOM 2303 C CG  . ASP C 3 51  ? 2.692   -15.457 5.032   1.00 95.86 51  C 1 
ATOM 2304 O OD1 . ASP C 3 51  ? 2.910   -14.344 5.572   1.00 94.38 51  C 1 
ATOM 2305 O OD2 . ASP C 3 51  ? 1.569   -15.747 4.561   1.00 93.52 51  C 1 
ATOM 2306 N N   . GLU C 3 52  ? 6.212   -14.788 4.693   1.00 94.26 52  C 1 
ATOM 2307 C CA  . GLU C 3 52  ? 6.993   -13.604 4.348   1.00 93.08 52  C 1 
ATOM 2308 C C   . GLU C 3 52  ? 6.226   -12.278 4.468   1.00 93.01 52  C 1 
ATOM 2309 O O   . GLU C 3 52  ? 6.833   -11.220 4.619   1.00 91.04 52  C 1 
ATOM 2310 C CB  . GLU C 3 52  ? 7.571   -13.780 2.924   1.00 91.17 52  C 1 
ATOM 2311 C CG  . GLU C 3 52  ? 6.558   -13.821 1.747   1.00 84.62 52  C 1 
ATOM 2312 C CD  . GLU C 3 52  ? 5.876   -15.175 1.474   1.00 80.61 52  C 1 
ATOM 2313 O OE1 . GLU C 3 52  ? 5.227   -15.292 0.406   1.00 73.71 52  C 1 
ATOM 2314 O OE2 . GLU C 3 52  ? 5.969   -16.103 2.308   1.00 75.81 52  C 1 
ATOM 2315 N N   . TYR C 3 53  ? 4.885   -12.322 4.475   1.00 94.28 53  C 1 
ATOM 2316 C CA  . TYR C 3 53  ? 4.024   -11.153 4.638   1.00 94.47 53  C 1 
ATOM 2317 C C   . TYR C 3 53  ? 3.649   -10.888 6.103   1.00 95.47 53  C 1 
ATOM 2318 O O   . TYR C 3 53  ? 2.802   -10.039 6.396   1.00 94.15 53  C 1 
ATOM 2319 C CB  . TYR C 3 53  ? 2.783   -11.304 3.752   1.00 93.13 53  C 1 
ATOM 2320 C CG  . TYR C 3 53  ? 3.103   -11.536 2.293   1.00 92.02 53  C 1 
ATOM 2321 C CD1 . TYR C 3 53  ? 3.616   -10.488 1.501   1.00 87.83 53  C 1 
ATOM 2322 C CD2 . TYR C 3 53  ? 2.931   -12.813 1.720   1.00 87.59 53  C 1 
ATOM 2323 C CE1 . TYR C 3 53  ? 3.952   -10.697 0.159   1.00 85.44 53  C 1 
ATOM 2324 C CE2 . TYR C 3 53  ? 3.269   -13.041 0.383   1.00 85.20 53  C 1 
ATOM 2325 C CZ  . TYR C 3 53  ? 3.789   -11.985 -0.397  1.00 86.48 53  C 1 
ATOM 2326 O OH  . TYR C 3 53  ? 4.142   -12.205 -1.706  1.00 84.51 53  C 1 
ATOM 2327 N N   . MET C 3 54  ? 4.254   -11.606 7.044   1.00 94.83 54  C 1 
ATOM 2328 C CA  . MET C 3 54  ? 3.885   -11.649 8.460   1.00 96.13 54  C 1 
ATOM 2329 C C   . MET C 3 54  ? 2.437   -12.090 8.695   1.00 97.30 54  C 1 
ATOM 2330 O O   . MET C 3 54  ? 1.880   -11.774 9.752   1.00 96.85 54  C 1 
ATOM 2331 C CB  . MET C 3 54  ? 4.169   -10.332 9.193   1.00 94.95 54  C 1 
ATOM 2332 C CG  . MET C 3 54  ? 5.620   -9.893  9.152   1.00 89.95 54  C 1 
ATOM 2333 S SD  . MET C 3 54  ? 5.928   -8.504  10.286  1.00 87.72 54  C 1 
ATOM 2334 C CE  . MET C 3 54  ? 7.679   -8.320  9.957   1.00 79.28 54  C 1 
ATOM 2335 N N   . ASN C 3 55  ? 1.800   -12.821 7.792   1.00 97.41 55  C 1 
ATOM 2336 C CA  . ASN C 3 55  ? 0.581   -13.533 8.156   1.00 97.92 55  C 1 
ATOM 2337 C C   . ASN C 3 55  ? 0.951   -14.563 9.221   1.00 98.03 55  C 1 
ATOM 2338 O O   . ASN C 3 55  ? 1.932   -15.283 9.078   1.00 97.72 55  C 1 
ATOM 2339 C CB  . ASN C 3 55  ? -0.072  -14.182 6.932   1.00 97.92 55  C 1 
ATOM 2340 C CG  . ASN C 3 55  ? -0.400  -13.188 5.834   1.00 97.57 55  C 1 
ATOM 2341 O OD1 . ASN C 3 55  ? -1.117  -12.224 6.035   1.00 94.69 55  C 1 
ATOM 2342 N ND2 . ASN C 3 55  ? 0.103   -13.406 4.635   1.00 94.52 55  C 1 
ATOM 2343 N N   . LEU C 3 56  ? 0.189   -14.616 10.305  1.00 98.47 56  C 1 
ATOM 2344 C CA  . LEU C 3 56  ? 0.509   -15.468 11.450  1.00 98.52 56  C 1 
ATOM 2345 C C   . LEU C 3 56  ? -0.588  -16.509 11.636  1.00 98.77 56  C 1 
ATOM 2346 O O   . LEU C 3 56  ? -1.765  -16.169 11.689  1.00 98.48 56  C 1 
ATOM 2347 C CB  . LEU C 3 56  ? 0.663   -14.624 12.727  1.00 98.31 56  C 1 
ATOM 2348 C CG  . LEU C 3 56  ? 1.671   -13.462 12.664  1.00 97.88 56  C 1 
ATOM 2349 C CD1 . LEU C 3 56  ? 1.704   -12.759 14.018  1.00 97.05 56  C 1 
ATOM 2350 C CD2 . LEU C 3 56  ? 3.090   -13.925 12.335  1.00 96.99 56  C 1 
ATOM 2351 N N   . VAL C 3 57  ? -0.205  -17.769 11.825  1.00 98.69 57  C 1 
ATOM 2352 C CA  . VAL C 3 57  ? -1.113  -18.763 12.397  1.00 98.76 57  C 1 
ATOM 2353 C C   . VAL C 3 57  ? -0.909  -18.775 13.906  1.00 98.61 57  C 1 
ATOM 2354 O O   . VAL C 3 57  ? 0.196   -19.028 14.388  1.00 98.41 57  C 1 
ATOM 2355 C CB  . VAL C 3 57  ? -0.947  -20.154 11.770  1.00 98.60 57  C 1 
ATOM 2356 C CG1 . VAL C 3 57  ? -2.066  -21.092 12.265  1.00 97.96 57  C 1 
ATOM 2357 C CG2 . VAL C 3 57  ? -1.045  -20.092 10.247  1.00 97.77 57  C 1 
ATOM 2358 N N   . LEU C 3 58  ? -1.968  -18.463 14.636  1.00 98.69 58  C 1 
ATOM 2359 C CA  . LEU C 3 58  ? -1.976  -18.384 16.089  1.00 98.77 58  C 1 
ATOM 2360 C C   . LEU C 3 58  ? -2.823  -19.516 16.657  1.00 98.62 58  C 1 
ATOM 2361 O O   . LEU C 3 58  ? -3.973  -19.691 16.259  1.00 98.30 58  C 1 
ATOM 2362 C CB  . LEU C 3 58  ? -2.501  -17.019 16.560  1.00 98.57 58  C 1 
ATOM 2363 C CG  . LEU C 3 58  ? -1.736  -15.788 16.034  1.00 97.99 58  C 1 
ATOM 2364 C CD1 . LEU C 3 58  ? -2.393  -14.509 16.560  1.00 97.14 58  C 1 
ATOM 2365 C CD2 . LEU C 3 58  ? -0.281  -15.786 16.488  1.00 96.89 58  C 1 
ATOM 2366 N N   . ASP C 3 59  ? -2.264  -20.247 17.626  1.00 98.30 59  C 1 
ATOM 2367 C CA  . ASP C 3 59  ? -2.997  -21.208 18.443  1.00 98.17 59  C 1 
ATOM 2368 C C   . ASP C 3 59  ? -3.474  -20.558 19.747  1.00 98.20 59  C 1 
ATOM 2369 O O   . ASP C 3 59  ? -2.889  -19.567 20.202  1.00 97.30 59  C 1 
ATOM 2370 C CB  . ASP C 3 59  ? -2.139  -22.461 18.702  1.00 96.98 59  C 1 
ATOM 2371 C CG  . ASP C 3 59  ? -2.891  -23.777 18.490  1.00 93.01 59  C 1 
ATOM 2372 O OD1 . ASP C 3 59  ? -4.114  -23.766 18.249  1.00 88.24 59  C 1 
ATOM 2373 O OD2 . ASP C 3 59  ? -2.216  -24.829 18.375  1.00 86.82 59  C 1 
ATOM 2374 N N   . ASP C 3 60  ? -4.538  -21.093 20.336  1.00 97.90 60  C 1 
ATOM 2375 C CA  . ASP C 3 60  ? -5.173  -20.557 21.545  1.00 97.98 60  C 1 
ATOM 2376 C C   . ASP C 3 60  ? -5.360  -19.034 21.495  1.00 98.27 60  C 1 
ATOM 2377 O O   . ASP C 3 60  ? -5.043  -18.294 22.440  1.00 97.22 60  C 1 
ATOM 2378 C CB  . ASP C 3 60  ? -4.426  -21.039 22.798  1.00 96.83 60  C 1 
ATOM 2379 C CG  . ASP C 3 60  ? -4.496  -22.555 22.992  1.00 89.48 60  C 1 
ATOM 2380 O OD1 . ASP C 3 60  ? -5.541  -23.143 22.643  1.00 83.05 60  C 1 
ATOM 2381 O OD2 . ASP C 3 60  ? -3.515  -23.105 23.553  1.00 81.07 60  C 1 
ATOM 2382 N N   . ALA C 3 61  ? -5.830  -18.537 20.342  1.00 98.50 61  C 1 
ATOM 2383 C CA  . ALA C 3 61  ? -5.985  -17.114 20.111  1.00 98.73 61  C 1 
ATOM 2384 C C   . ALA C 3 61  ? -7.190  -16.543 20.866  1.00 98.72 61  C 1 
ATOM 2385 O O   . ALA C 3 61  ? -8.229  -17.185 21.034  1.00 98.32 61  C 1 
ATOM 2386 C CB  . ALA C 3 61  ? -6.049  -16.829 18.607  1.00 98.56 61  C 1 
ATOM 2387 N N   . GLU C 3 62  ? -7.052  -15.285 21.296  1.00 98.62 62  C 1 
ATOM 2388 C CA  . GLU C 3 62  ? -8.087  -14.539 21.999  1.00 98.50 62  C 1 
ATOM 2389 C C   . GLU C 3 62  ? -8.137  -13.095 21.499  1.00 98.69 62  C 1 
ATOM 2390 O O   . GLU C 3 62  ? -7.100  -12.442 21.340  1.00 98.21 62  C 1 
ATOM 2391 C CB  . GLU C 3 62  ? -7.848  -14.563 23.519  1.00 97.72 62  C 1 
ATOM 2392 C CG  . GLU C 3 62  ? -7.841  -15.967 24.138  1.00 91.16 62  C 1 
ATOM 2393 C CD  . GLU C 3 62  ? -7.666  -15.938 25.669  1.00 92.76 62  C 1 
ATOM 2394 O OE1 . GLU C 3 62  ? -8.299  -16.762 26.359  1.00 86.83 62  C 1 
ATOM 2395 O OE2 . GLU C 3 62  ? -6.890  -15.095 26.185  1.00 87.74 62  C 1 
ATOM 2396 N N   . GLU C 3 63  ? -9.342  -12.563 21.302  1.00 98.51 63  C 1 
ATOM 2397 C CA  . GLU C 3 63  ? -9.561  -11.120 21.244  1.00 98.33 63  C 1 
ATOM 2398 C C   . GLU C 3 63  ? -9.553  -10.547 22.657  1.00 98.39 63  C 1 
ATOM 2399 O O   . GLU C 3 63  ? -10.266 -11.034 23.537  1.00 97.56 63  C 1 
ATOM 2400 C CB  . GLU C 3 63  ? -10.904 -10.766 20.586  1.00 97.77 63  C 1 
ATOM 2401 C CG  . GLU C 3 63  ? -10.982 -11.052 19.086  1.00 94.82 63  C 1 
ATOM 2402 C CD  . GLU C 3 63  ? -12.359 -10.737 18.487  1.00 95.83 63  C 1 
ATOM 2403 O OE1 . GLU C 3 63  ? -12.538 -10.922 17.260  1.00 91.61 63  C 1 
ATOM 2404 O OE2 . GLU C 3 63  ? -13.289 -10.339 19.227  1.00 93.00 63  C 1 
ATOM 2405 N N   . ILE C 3 64  ? -8.792  -9.473  22.866  1.00 98.25 64  C 1 
ATOM 2406 C CA  . ILE C 3 64  ? -8.747  -8.722  24.117  1.00 98.10 64  C 1 
ATOM 2407 C C   . ILE C 3 64  ? -9.319  -7.338  23.866  1.00 98.13 64  C 1 
ATOM 2408 O O   . ILE C 3 64  ? -8.695  -6.513  23.191  1.00 97.33 64  C 1 
ATOM 2409 C CB  . ILE C 3 64  ? -7.318  -8.637  24.682  1.00 97.27 64  C 1 
ATOM 2410 C CG1 . ILE C 3 64  ? -6.704  -10.039 24.831  1.00 92.49 64  C 1 
ATOM 2411 C CG2 . ILE C 3 64  ? -7.342  -7.898  26.033  1.00 89.68 64  C 1 
ATOM 2412 C CD1 . ILE C 3 64  ? -5.245  -9.969  25.254  1.00 80.36 64  C 1 
ATOM 2413 N N   . HIS C 3 65  ? -10.472 -7.054  24.455  1.00 97.51 65  C 1 
ATOM 2414 C CA  . HIS C 3 65  ? -11.127 -5.759  24.357  1.00 97.33 65  C 1 
ATOM 2415 C C   . HIS C 3 65  ? -10.672 -4.853  25.507  1.00 97.18 65  C 1 
ATOM 2416 O O   . HIS C 3 65  ? -11.023 -5.063  26.666  1.00 95.50 65  C 1 
ATOM 2417 C CB  . HIS C 3 65  ? -12.638 -5.947  24.324  1.00 96.63 65  C 1 
ATOM 2418 C CG  . HIS C 3 65  ? -13.107 -6.682  23.099  1.00 95.36 65  C 1 
ATOM 2419 N ND1 . HIS C 3 65  ? -13.408 -6.123  21.869  1.00 81.86 65  C 1 
ATOM 2420 C CD2 . HIS C 3 65  ? -13.258 -8.040  22.980  1.00 82.60 65  C 1 
ATOM 2421 C CE1 . HIS C 3 65  ? -13.730 -7.121  21.035  1.00 85.84 65  C 1 
ATOM 2422 N NE2 . HIS C 3 65  ? -13.652 -8.290  21.677  1.00 87.40 65  C 1 
ATOM 2423 N N   . SER C 3 66  ? -9.899  -3.802  25.184  1.00 95.88 66  C 1 
ATOM 2424 C CA  . SER C 3 66  ? -9.233  -2.949  26.173  1.00 94.79 66  C 1 
ATOM 2425 C C   . SER C 3 66  ? -10.209 -2.171  27.062  1.00 94.87 66  C 1 
ATOM 2426 O O   . SER C 3 66  ? -9.979  -2.034  28.263  1.00 90.48 66  C 1 
ATOM 2427 C CB  . SER C 3 66  ? -8.299  -1.960  25.465  1.00 91.80 66  C 1 
ATOM 2428 O OG  . SER C 3 66  ? -7.363  -2.656  24.662  1.00 78.79 66  C 1 
ATOM 2429 N N   . LYS C 3 67  ? -11.333 -1.683  26.508  1.00 94.50 67  C 1 
ATOM 2430 C CA  . LYS C 3 67  ? -12.344 -0.906  27.258  1.00 93.79 67  C 1 
ATOM 2431 C C   . LYS C 3 67  ? -13.144 -1.775  28.233  1.00 94.13 67  C 1 
ATOM 2432 O O   . LYS C 3 67  ? -13.307 -1.411  29.394  1.00 89.92 67  C 1 
ATOM 2433 C CB  . LYS C 3 67  ? -13.291 -0.170  26.282  1.00 90.97 67  C 1 
ATOM 2434 C CG  . LYS C 3 67  ? -12.622 1.013   25.554  1.00 81.53 67  C 1 
ATOM 2435 C CD  . LYS C 3 67  ? -13.640 1.778   24.698  1.00 72.37 67  C 1 
ATOM 2436 C CE  . LYS C 3 67  ? -13.006 3.020   24.045  1.00 63.97 67  C 1 
ATOM 2437 N NZ  . LYS C 3 67  ? -13.931 3.742   23.135  1.00 55.23 67  C 1 
ATOM 2438 N N   . THR C 3 68  ? -13.621 -2.926  27.755  1.00 95.12 68  C 1 
ATOM 2439 C CA  . THR C 3 68  ? -14.472 -3.827  28.554  1.00 95.01 68  C 1 
ATOM 2440 C C   . THR C 3 68  ? -13.665 -4.822  29.382  1.00 95.36 68  C 1 
ATOM 2441 O O   . THR C 3 68  ? -14.229 -5.462  30.277  1.00 91.99 68  C 1 
ATOM 2442 C CB  . THR C 3 68  ? -15.450 -4.593  27.650  1.00 93.59 68  C 1 
ATOM 2443 O OG1 . THR C 3 68  ? -14.715 -5.325  26.694  1.00 86.84 68  C 1 
ATOM 2444 C CG2 . THR C 3 68  ? -16.393 -3.660  26.891  1.00 84.71 68  C 1 
ATOM 2445 N N   . LYS C 3 69  ? -12.375 -4.968  29.114  1.00 95.04 69  C 1 
ATOM 2446 C CA  . LYS C 3 69  ? -11.485 -6.009  29.645  1.00 95.15 69  C 1 
ATOM 2447 C C   . LYS C 3 69  ? -12.009 -7.432  29.402  1.00 96.35 69  C 1 
ATOM 2448 O O   . LYS C 3 69  ? -11.601 -8.356  30.093  1.00 93.06 69  C 1 
ATOM 2449 C CB  . LYS C 3 69  ? -11.148 -5.757  31.126  1.00 92.46 69  C 1 
ATOM 2450 C CG  . LYS C 3 69  ? -10.523 -4.380  31.377  1.00 86.44 69  C 1 
ATOM 2451 C CD  . LYS C 3 69  ? -10.130 -4.269  32.849  1.00 74.20 69  C 1 
ATOM 2452 C CE  . LYS C 3 69  ? -9.458  -2.915  33.099  1.00 66.90 69  C 1 
ATOM 2453 N NZ  . LYS C 3 69  ? -8.989  -2.794  34.506  1.00 57.23 69  C 1 
ATOM 2454 N N   . SER C 3 70  ? -12.905 -7.606  28.435  1.00 96.53 70  C 1 
ATOM 2455 C CA  . SER C 3 70  ? -13.396 -8.914  28.049  1.00 96.95 70  C 1 
ATOM 2456 C C   . SER C 3 70  ? -12.395 -9.619  27.140  1.00 97.55 70  C 1 
ATOM 2457 O O   . SER C 3 70  ? -11.667 -8.981  26.376  1.00 96.10 70  C 1 
ATOM 2458 C CB  . SER C 3 70  ? -14.777 -8.836  27.399  1.00 94.70 70  C 1 
ATOM 2459 O OG  . SER C 3 70  ? -14.758 -8.078  26.207  1.00 84.14 70  C 1 
ATOM 2460 N N   . ARG C 3 71  ? -12.380 -10.950 27.223  1.00 97.72 71  C 1 
ATOM 2461 C CA  . ARG C 3 71  ? -11.623 -11.835 26.345  1.00 97.65 71  C 1 
ATOM 2462 C C   . ARG C 3 71  ? -12.602 -12.754 25.613  1.00 97.88 71  C 1 
ATOM 2463 O O   . ARG C 3 71  ? -13.487 -13.331 26.240  1.00 96.64 71  C 1 
ATOM 2464 C CB  . ARG C 3 71  ? -10.589 -12.646 27.146  1.00 96.20 71  C 1 
ATOM 2465 C CG  . ARG C 3 71  ? -9.445  -11.773 27.690  1.00 92.05 71  C 1 
ATOM 2466 C CD  . ARG C 3 71  ? -8.448  -12.620 28.490  1.00 90.47 71  C 1 
ATOM 2467 N NE  . ARG C 3 71  ? -7.226  -11.858 28.841  1.00 87.25 71  C 1 
ATOM 2468 C CZ  . ARG C 3 71  ? -5.981  -12.129 28.446  1.00 87.85 71  C 1 
ATOM 2469 N NH1 . ARG C 3 71  ? -5.683  -13.169 27.726  1.00 76.84 71  C 1 
ATOM 2470 N NH2 . ARG C 3 71  ? -5.015  -11.333 28.765  1.00 80.26 71  C 1 
ATOM 2471 N N   . LYS C 3 72  ? -12.451 -12.860 24.293  1.00 97.74 72  C 1 
ATOM 2472 C CA  . LYS C 3 72  ? -13.209 -13.792 23.447  1.00 97.51 72  C 1 
ATOM 2473 C C   . LYS C 3 72  ? -12.241 -14.841 22.919  1.00 97.94 72  C 1 
ATOM 2474 O O   . LYS C 3 72  ? -11.335 -14.497 22.167  1.00 97.48 72  C 1 
ATOM 2475 C CB  . LYS C 3 72  ? -13.927 -13.015 22.328  1.00 96.45 72  C 1 
ATOM 2476 C CG  . LYS C 3 72  ? -14.713 -13.910 21.339  1.00 91.48 72  C 1 
ATOM 2477 C CD  . LYS C 3 72  ? -15.299 -13.065 20.193  1.00 88.45 72  C 1 
ATOM 2478 C CE  . LYS C 3 72  ? -16.005 -13.920 19.133  1.00 79.56 72  C 1 
ATOM 2479 N NZ  . LYS C 3 72  ? -16.404 -13.125 17.929  1.00 73.33 72  C 1 
ATOM 2480 N N   . GLN C 3 73  ? -12.433 -16.098 23.308  1.00 98.07 73  C 1 
ATOM 2481 C CA  . GLN C 3 73  ? -11.644 -17.208 22.785  1.00 98.19 73  C 1 
ATOM 2482 C C   . GLN C 3 73  ? -11.997 -17.463 21.315  1.00 98.28 73  C 1 
ATOM 2483 O O   . GLN C 3 73  ? -13.171 -17.485 20.944  1.00 97.35 73  C 1 
ATOM 2484 C CB  . GLN C 3 73  ? -11.856 -18.475 23.623  1.00 97.47 73  C 1 
ATOM 2485 C CG  . GLN C 3 73  ? -11.211 -18.353 25.014  1.00 89.81 73  C 1 
ATOM 2486 C CD  . GLN C 3 73  ? -11.310 -19.634 25.838  1.00 82.92 73  C 1 
ATOM 2487 O OE1 . GLN C 3 73  ? -12.040 -20.565 25.534  1.00 72.71 73  C 1 
ATOM 2488 N NE2 . GLN C 3 73  ? -10.581 -19.719 26.923  1.00 69.12 73  C 1 
ATOM 2489 N N   . LEU C 3 74  ? -10.971 -17.644 20.488  1.00 98.46 74  C 1 
ATOM 2490 C CA  . LEU C 3 74  ? -11.091 -17.871 19.045  1.00 98.32 74  C 1 
ATOM 2491 C C   . LEU C 3 74  ? -10.600 -19.260 18.633  1.00 98.22 74  C 1 
ATOM 2492 O O   . LEU C 3 74  ? -10.997 -19.745 17.570  1.00 96.35 74  C 1 
ATOM 2493 C CB  . LEU C 3 74  ? -10.311 -16.776 18.298  1.00 98.11 74  C 1 
ATOM 2494 C CG  . LEU C 3 74  ? -10.694 -15.325 18.643  1.00 97.90 74  C 1 
ATOM 2495 C CD1 . LEU C 3 74  ? -9.803  -14.372 17.840  1.00 96.85 74  C 1 
ATOM 2496 C CD2 . LEU C 3 74  ? -12.155 -15.015 18.312  1.00 96.58 74  C 1 
ATOM 2497 N N   . GLY C 3 75  ? -9.755  -19.892 19.434  1.00 98.33 75  C 1 
ATOM 2498 C CA  . GLY C 3 75  ? -9.028  -21.104 19.073  1.00 98.26 75  C 1 
ATOM 2499 C C   . GLY C 3 75  ? -7.907  -20.804 18.090  1.00 98.52 75  C 1 
ATOM 2500 O O   . GLY C 3 75  ? -7.173  -19.825 18.250  1.00 97.81 75  C 1 
ATOM 2501 N N   . ARG C 3 76  ? -7.759  -21.620 17.051  1.00 98.68 76  C 1 
ATOM 2502 C CA  . ARG C 3 76  ? -6.734  -21.427 16.017  1.00 98.63 76  C 1 
ATOM 2503 C C   . ARG C 3 76  ? -7.219  -20.472 14.938  1.00 98.79 76  C 1 
ATOM 2504 O O   . ARG C 3 76  ? -8.280  -20.689 14.354  1.00 98.43 76  C 1 
ATOM 2505 C CB  . ARG C 3 76  ? -6.326  -22.787 15.450  1.00 98.35 76  C 1 
ATOM 2506 C CG  . ARG C 3 76  ? -5.137  -22.667 14.483  1.00 97.36 76  C 1 
ATOM 2507 C CD  . ARG C 3 76  ? -4.640  -24.056 14.055  1.00 96.24 76  C 1 
ATOM 2508 N NE  . ARG C 3 76  ? -4.075  -24.777 15.199  1.00 94.49 76  C 1 
ATOM 2509 C CZ  . ARG C 3 76  ? -3.724  -26.049 15.269  1.00 93.94 76  C 1 
ATOM 2510 N NH1 . ARG C 3 76  ? -3.842  -26.852 14.259  1.00 89.05 76  C 1 
ATOM 2511 N NH2 . ARG C 3 76  ? -3.244  -26.517 16.386  1.00 90.35 76  C 1 
ATOM 2512 N N   . ILE C 3 77  ? -6.421  -19.453 14.631  1.00 98.71 77  C 1 
ATOM 2513 C CA  . ILE C 3 77  ? -6.725  -18.449 13.611  1.00 98.74 77  C 1 
ATOM 2514 C C   . ILE C 3 77  ? -5.527  -18.214 12.684  1.00 98.79 77  C 1 
ATOM 2515 O O   . ILE C 3 77  ? -4.382  -18.420 13.080  1.00 98.55 77  C 1 
ATOM 2516 C CB  . ILE C 3 77  ? -7.220  -17.111 14.224  1.00 98.52 77  C 1 
ATOM 2517 C CG1 . ILE C 3 77  ? -6.082  -16.295 14.886  1.00 97.30 77  C 1 
ATOM 2518 C CG2 . ILE C 3 77  ? -8.353  -17.373 15.231  1.00 95.55 77  C 1 
ATOM 2519 C CD1 . ILE C 3 77  ? -6.513  -14.906 15.387  1.00 97.07 77  C 1 
ATOM 2520 N N   . MET C 3 78  ? -5.788  -17.715 11.481  1.00 98.88 78  C 1 
ATOM 2521 C CA  . MET C 3 78  ? -4.793  -17.040 10.658  1.00 98.84 78  C 1 
ATOM 2522 C C   . MET C 3 78  ? -5.083  -15.546 10.684  1.00 98.96 78  C 1 
ATOM 2523 O O   . MET C 3 78  ? -6.132  -15.108 10.210  1.00 98.78 78  C 1 
ATOM 2524 C CB  . MET C 3 78  ? -4.772  -17.644 9.247   1.00 98.74 78  C 1 
ATOM 2525 C CG  . MET C 3 78  ? -3.665  -17.065 8.353   1.00 97.78 78  C 1 
ATOM 2526 S SD  . MET C 3 78  ? -3.970  -15.431 7.612   1.00 95.54 78  C 1 
ATOM 2527 C CE  . MET C 3 78  ? -5.277  -15.852 6.437   1.00 85.03 78  C 1 
ATOM 2528 N N   . LEU C 3 79  ? -4.171  -14.770 11.271  1.00 98.87 79  C 1 
ATOM 2529 C CA  . LEU C 3 79  ? -4.203  -13.312 11.323  1.00 98.83 79  C 1 
ATOM 2530 C C   . LEU C 3 79  ? -3.401  -12.758 10.138  1.00 98.75 79  C 1 
ATOM 2531 O O   . LEU C 3 79  ? -2.236  -13.099 9.982   1.00 98.44 79  C 1 
ATOM 2532 C CB  . LEU C 3 79  ? -3.615  -12.850 12.664  1.00 98.72 79  C 1 
ATOM 2533 C CG  . LEU C 3 79  ? -3.476  -11.329 12.807  1.00 98.27 79  C 1 
ATOM 2534 C CD1 . LEU C 3 79  ? -4.832  -10.644 12.963  1.00 96.96 79  C 1 
ATOM 2535 C CD2 . LEU C 3 79  ? -2.655  -10.995 14.055  1.00 96.76 79  C 1 
ATOM 2536 N N   . LYS C 3 80  ? -4.000  -11.867 9.345   1.00 98.60 80  C 1 
ATOM 2537 C CA  . LYS C 3 80  ? -3.293  -11.251 8.223   1.00 98.52 80  C 1 
ATOM 2538 C C   . LYS C 3 80  ? -2.268  -10.211 8.690   1.00 98.49 80  C 1 
ATOM 2539 O O   . LYS C 3 80  ? -2.576  -9.345  9.505   1.00 97.82 80  C 1 
ATOM 2540 C CB  . LYS C 3 80  ? -4.274  -10.619 7.241   1.00 98.10 80  C 1 
ATOM 2541 C CG  . LYS C 3 80  ? -5.011  -11.673 6.395   1.00 94.36 80  C 1 
ATOM 2542 C CD  . LYS C 3 80  ? -5.591  -11.034 5.127   1.00 89.95 80  C 1 
ATOM 2543 C CE  . LYS C 3 80  ? -4.464  -10.566 4.207   1.00 87.13 80  C 1 
ATOM 2544 N NZ  . LYS C 3 80  ? -4.919  -9.615  3.186   1.00 82.64 80  C 1 
ATOM 2545 N N   . GLY C 3 81  ? -1.071  -10.261 8.099   1.00 97.88 81  C 1 
ATOM 2546 C CA  . GLY C 3 81  ? 0.064   -9.416  8.449   1.00 97.56 81  C 1 
ATOM 2547 C C   . GLY C 3 81  ? -0.171  -7.921  8.243   1.00 97.31 81  C 1 
ATOM 2548 O O   . GLY C 3 81  ? 0.342   -7.108  9.009   1.00 96.48 81  C 1 
ATOM 2549 N N   . ASP C 3 82  ? -1.001  -7.530  7.271   1.00 97.09 82  C 1 
ATOM 2550 C CA  . ASP C 3 82  ? -1.345  -6.127  7.015   1.00 96.67 82  C 1 
ATOM 2551 C C   . ASP C 3 82  ? -2.145  -5.469  8.160   1.00 97.18 82  C 1 
ATOM 2552 O O   . ASP C 3 82  ? -2.266  -4.247  8.207   1.00 95.93 82  C 1 
ATOM 2553 C CB  . ASP C 3 82  ? -2.064  -6.005  5.655   1.00 94.91 82  C 1 
ATOM 2554 C CG  . ASP C 3 82  ? -3.461  -6.643  5.614   1.00 89.18 82  C 1 
ATOM 2555 O OD1 . ASP C 3 82  ? -3.786  -7.475  6.482   1.00 81.58 82  C 1 
ATOM 2556 O OD2 . ASP C 3 82  ? -4.260  -6.293  4.720   1.00 83.03 82  C 1 
ATOM 2557 N N   . ASN C 3 83  ? -2.630  -6.255  9.124   1.00 97.96 83  C 1 
ATOM 2558 C CA  . ASN C 3 83  ? -3.299  -5.768  10.328  1.00 98.26 83  C 1 
ATOM 2559 C C   . ASN C 3 83  ? -2.359  -5.546  11.505  1.00 98.33 83  C 1 
ATOM 2560 O O   . ASN C 3 83  ? -2.794  -5.048  12.547  1.00 97.65 83  C 1 
ATOM 2561 C CB  . ASN C 3 83  ? -4.408  -6.750  10.720  1.00 97.95 83  C 1 
ATOM 2562 C CG  . ASN C 3 83  ? -5.410  -6.890  9.609   1.00 97.38 83  C 1 
ATOM 2563 O OD1 . ASN C 3 83  ? -6.189  -5.989  9.338   1.00 91.43 83  C 1 
ATOM 2564 N ND2 . ASN C 3 83  ? -5.412  -8.006  8.913   1.00 91.67 83  C 1 
ATOM 2565 N N   . ILE C 3 84  ? -1.091  -5.932  11.386  1.00 98.46 84  C 1 
ATOM 2566 C CA  . ILE C 3 84  ? -0.140  -5.879  12.493  1.00 98.42 84  C 1 
ATOM 2567 C C   . ILE C 3 84  ? 0.471   -4.479  12.570  1.00 98.24 84  C 1 
ATOM 2568 O O   . ILE C 3 84  ? 0.968   -3.945  11.586  1.00 97.35 84  C 1 
ATOM 2569 C CB  . ILE C 3 84  ? 0.912   -7.001  12.370  1.00 98.23 84  C 1 
ATOM 2570 C CG1 . ILE C 3 84  ? 0.220   -8.384  12.369  1.00 97.30 84  C 1 
ATOM 2571 C CG2 . ILE C 3 84  ? 1.951   -6.893  13.502  1.00 97.56 84  C 1 
ATOM 2572 C CD1 . ILE C 3 84  ? 1.165   -9.571  12.151  1.00 95.65 84  C 1 
ATOM 2573 N N   . THR C 3 85  ? 0.465   -3.900  13.756  1.00 98.44 85  C 1 
ATOM 2574 C CA  . THR C 3 85  ? 1.250   -2.710  14.101  1.00 98.39 85  C 1 
ATOM 2575 C C   . THR C 3 85  ? 2.452   -3.078  14.961  1.00 98.49 85  C 1 
ATOM 2576 O O   . THR C 3 85  ? 3.545   -2.581  14.703  1.00 97.69 85  C 1 
ATOM 2577 C CB  . THR C 3 85  ? 0.373   -1.684  14.832  1.00 97.75 85  C 1 
ATOM 2578 O OG1 . THR C 3 85  ? -0.529  -1.107  13.909  1.00 91.93 85  C 1 
ATOM 2579 C CG2 . THR C 3 85  ? 1.168   -0.525  15.437  1.00 91.56 85  C 1 
ATOM 2580 N N   . LEU C 3 86  ? 2.271   -3.927  15.967  1.00 98.53 86  C 1 
ATOM 2581 C CA  . LEU C 3 86  ? 3.334   -4.320  16.888  1.00 98.61 86  C 1 
ATOM 2582 C C   . LEU C 3 86  ? 3.116   -5.750  17.373  1.00 98.69 86  C 1 
ATOM 2583 O O   . LEU C 3 86  ? 1.986   -6.126  17.693  1.00 98.41 86  C 1 
ATOM 2584 C CB  . LEU C 3 86  ? 3.404   -3.274  18.018  1.00 98.39 86  C 1 
ATOM 2585 C CG  . LEU C 3 86  ? 4.502   -3.479  19.088  1.00 97.95 86  C 1 
ATOM 2586 C CD1 . LEU C 3 86  ? 4.877   -2.125  19.714  1.00 96.24 86  C 1 
ATOM 2587 C CD2 . LEU C 3 86  ? 4.042   -4.384  20.236  1.00 95.66 86  C 1 
ATOM 2588 N N   . LEU C 3 87  ? 4.202   -6.513  17.470  1.00 98.50 87  C 1 
ATOM 2589 C CA  . LEU C 3 87  ? 4.239   -7.824  18.113  1.00 98.48 87  C 1 
ATOM 2590 C C   . LEU C 3 87  ? 5.073   -7.724  19.390  1.00 98.40 87  C 1 
ATOM 2591 O O   . LEU C 3 87  ? 6.227   -7.324  19.331  1.00 97.82 87  C 1 
ATOM 2592 C CB  . LEU C 3 87  ? 4.849   -8.875  17.163  1.00 98.06 87  C 1 
ATOM 2593 C CG  . LEU C 3 87  ? 4.139   -9.052  15.818  1.00 96.50 87  C 1 
ATOM 2594 C CD1 . LEU C 3 87  ? 4.881   -10.080 14.961  1.00 95.03 87  C 1 
ATOM 2595 C CD2 . LEU C 3 87  ? 2.708   -9.536  16.009  1.00 95.35 87  C 1 
ATOM 2596 N N   . GLN C 3 88  ? 4.509   -8.128  20.525  1.00 98.20 88  C 1 
ATOM 2597 C CA  . GLN C 3 88  ? 5.236   -8.245  21.787  1.00 98.04 88  C 1 
ATOM 2598 C C   . GLN C 3 88  ? 5.029   -9.635  22.391  1.00 98.11 88  C 1 
ATOM 2599 O O   . GLN C 3 88  ? 3.945   -10.203 22.287  1.00 97.49 88  C 1 
ATOM 2600 C CB  . GLN C 3 88  ? 4.826   -7.137  22.775  1.00 96.28 88  C 1 
ATOM 2601 C CG  . GLN C 3 88  ? 3.357   -7.191  23.203  1.00 93.34 88  C 1 
ATOM 2602 C CD  . GLN C 3 88  ? 3.053   -6.246  24.366  1.00 94.20 88  C 1 
ATOM 2603 O OE1 . GLN C 3 88  ? 2.753   -5.085  24.186  1.00 86.77 88  C 1 
ATOM 2604 N NE2 . GLN C 3 88  ? 3.111   -6.723  25.584  1.00 84.97 88  C 1 
ATOM 2605 N N   . SER C 3 89  ? 6.044   -10.144 23.080  1.00 97.93 89  C 1 
ATOM 2606 C CA  . SER C 3 89  ? 5.848   -11.300 23.961  1.00 97.68 89  C 1 
ATOM 2607 C C   . SER C 3 89  ? 5.131   -10.853 25.236  1.00 97.66 89  C 1 
ATOM 2608 O O   . SER C 3 89  ? 5.476   -9.832  25.827  1.00 96.09 89  C 1 
ATOM 2609 C CB  . SER C 3 89  ? 7.192   -11.949 24.286  1.00 96.07 89  C 1 
ATOM 2610 O OG  . SER C 3 89  ? 7.012   -13.104 25.071  1.00 86.78 89  C 1 
ATOM 2611 N N   . VAL C 3 90  ? 4.151   -11.638 25.679  1.00 96.79 90  C 1 
ATOM 2612 C CA  . VAL C 3 90  ? 3.553   -11.493 27.006  1.00 95.10 90  C 1 
ATOM 2613 C C   . VAL C 3 90  ? 4.046   -12.642 27.869  1.00 91.21 90  C 1 
ATOM 2614 O O   . VAL C 3 90  ? 3.837   -13.811 27.561  1.00 76.64 90  C 1 
ATOM 2615 C CB  . VAL C 3 90  ? 2.014   -11.372 26.971  1.00 93.13 90  C 1 
ATOM 2616 C CG1 . VAL C 3 90  ? 1.618   -10.015 26.380  1.00 84.44 90  C 1 
ATOM 2617 C CG2 . VAL C 3 90  ? 1.309   -12.466 26.168  1.00 87.02 90  C 1 
ATOM 2618 N N   . SER C 3 91  ? 4.762   -12.296 28.920  1.00 85.36 91  C 1 
ATOM 2619 C CA  . SER C 3 91  ? 5.152   -13.286 29.917  1.00 79.07 91  C 1 
ATOM 2620 C C   . SER C 3 91  ? 3.895   -13.760 30.639  1.00 74.17 91  C 1 
ATOM 2621 O O   . SER C 3 91  ? 3.163   -12.932 31.186  1.00 60.36 91  C 1 
ATOM 2622 C CB  . SER C 3 91  ? 6.140   -12.682 30.918  1.00 68.16 91  C 1 
ATOM 2623 O OG  . SER C 3 91  ? 7.232   -12.079 30.234  1.00 58.45 91  C 1 
ATOM 2624 N N   . ASN C 3 92  ? 3.631   -15.062 30.601  1.00 65.78 92  C 1 
ATOM 2625 C CA  . ASN C 3 92  ? 2.680   -15.685 31.523  1.00 60.60 92  C 1 
ATOM 2626 C C   . ASN C 3 92  ? 3.255   -15.707 32.938  1.00 55.33 92  C 1 
ATOM 2627 O O   . ASN C 3 92  ? 4.489   -15.864 33.072  1.00 48.01 92  C 1 
ATOM 2628 C CB  . ASN C 3 92  ? 2.309   -17.096 31.046  1.00 52.19 92  C 1 
ATOM 2629 C CG  . ASN C 3 92  ? 1.250   -17.135 29.956  1.00 46.90 92  C 1 
ATOM 2630 O OD1 . ASN C 3 92  ? 0.490   -16.210 29.697  1.00 43.49 92  C 1 
ATOM 2631 N ND2 . ASN C 3 92  ? 1.110   -18.270 29.299  1.00 40.50 92  C 1 
ATOM 2632 O OXT . ASN C 3 92  ? 2.430   -15.593 33.893  1.00 36.91 92  C 1 
ATOM 2633 N N   . MET D 4 1   ? 18.256  8.201   -12.221 1.00 20.62 1   D 1 
ATOM 2634 C CA  . MET D 4 1   ? 18.634  7.638   -10.910 1.00 21.32 1   D 1 
ATOM 2635 C C   . MET D 4 1   ? 19.082  8.817   -10.068 1.00 23.20 1   D 1 
ATOM 2636 O O   . MET D 4 1   ? 20.182  9.312   -10.292 1.00 20.93 1   D 1 
ATOM 2637 C CB  . MET D 4 1   ? 19.764  6.611   -11.037 1.00 18.59 1   D 1 
ATOM 2638 C CG  . MET D 4 1   ? 19.298  5.294   -11.660 1.00 15.61 1   D 1 
ATOM 2639 S SD  . MET D 4 1   ? 20.667  4.154   -12.008 1.00 13.85 1   D 1 
ATOM 2640 C CE  . MET D 4 1   ? 19.751  2.661   -12.435 1.00 11.51 1   D 1 
ATOM 2641 N N   . SER D 4 2   ? 18.229  9.330   -9.190  1.00 26.55 2   D 1 
ATOM 2642 C CA  . SER D 4 2   ? 18.691  10.251  -8.159  1.00 27.26 2   D 1 
ATOM 2643 C C   . SER D 4 2   ? 19.800  9.523   -7.393  1.00 28.12 2   D 1 
ATOM 2644 O O   . SER D 4 2   ? 19.754  8.298   -7.243  1.00 26.57 2   D 1 
ATOM 2645 C CB  . SER D 4 2   ? 17.531  10.678  -7.246  1.00 26.16 2   D 1 
ATOM 2646 O OG  . SER D 4 2   ? 16.752  9.568   -6.900  1.00 23.72 2   D 1 
ATOM 2647 N N   . LYS D 4 3   ? 20.872  10.217  -7.022  1.00 28.84 3   D 1 
ATOM 2648 C CA  . LYS D 4 3   ? 21.910  9.613   -6.190  1.00 28.57 3   D 1 
ATOM 2649 C C   . LYS D 4 3   ? 21.237  9.276   -4.872  1.00 29.62 3   D 1 
ATOM 2650 O O   . LYS D 4 3   ? 20.988  10.187  -4.094  1.00 28.01 3   D 1 
ATOM 2651 C CB  . LYS D 4 3   ? 23.076  10.584  -5.968  1.00 26.13 3   D 1 
ATOM 2652 C CG  . LYS D 4 3   ? 24.029  10.676  -7.171  1.00 22.73 3   D 1 
ATOM 2653 C CD  . LYS D 4 3   ? 25.166  11.640  -6.826  1.00 21.12 3   D 1 
ATOM 2654 C CE  . LYS D 4 3   ? 26.185  11.720  -7.949  1.00 17.71 3   D 1 
ATOM 2655 N NZ  . LYS D 4 3   ? 27.267  12.681  -7.622  1.00 16.22 3   D 1 
ATOM 2656 N N   . ALA D 4 4   ? 20.916  7.990   -4.664  1.00 33.87 4   D 1 
ATOM 2657 C CA  . ALA D 4 4   ? 20.435  7.505   -3.385  1.00 33.65 4   D 1 
ATOM 2658 C C   . ALA D 4 4   ? 21.454  7.976   -2.346  1.00 35.48 4   D 1 
ATOM 2659 O O   . ALA D 4 4   ? 22.618  7.567   -2.388  1.00 33.71 4   D 1 
ATOM 2660 C CB  . ALA D 4 4   ? 20.293  5.977   -3.437  1.00 31.03 4   D 1 
ATOM 2661 N N   . HIS D 4 5   ? 21.050  8.920   -1.497  1.00 41.66 5   D 1 
ATOM 2662 C CA  . HIS D 4 5   ? 21.888  9.297   -0.389  1.00 41.81 5   D 1 
ATOM 2663 C C   . HIS D 4 5   ? 22.082  8.042   0.441   1.00 43.78 5   D 1 
ATOM 2664 O O   . HIS D 4 5   ? 21.126  7.280   0.604   1.00 41.79 5   D 1 
ATOM 2665 C CB  . HIS D 4 5   ? 21.271  10.449  0.413   1.00 38.91 5   D 1 
ATOM 2666 C CG  . HIS D 4 5   ? 21.835  11.753  -0.059  1.00 36.01 5   D 1 
ATOM 2667 N ND1 . HIS D 4 5   ? 23.030  12.305  0.367   1.00 32.98 5   D 1 
ATOM 2668 C CD2 . HIS D 4 5   ? 21.379  12.525  -1.089  1.00 32.36 5   D 1 
ATOM 2669 C CE1 . HIS D 4 5   ? 23.291  13.377  -0.386  1.00 29.63 5   D 1 
ATOM 2670 N NE2 . HIS D 4 5   ? 22.311  13.540  -1.287  1.00 29.50 5   D 1 
ATOM 2671 N N   . PRO D 4 6   ? 23.325  7.741   0.888   1.00 39.68 6   D 1 
ATOM 2672 C CA  . PRO D 4 6   ? 23.552  6.553   1.690   1.00 39.21 6   D 1 
ATOM 2673 C C   . PRO D 4 6   ? 22.577  6.618   2.870   1.00 43.03 6   D 1 
ATOM 2674 O O   . PRO D 4 6   ? 22.568  7.646   3.557   1.00 42.07 6   D 1 
ATOM 2675 C CB  . PRO D 4 6   ? 25.024  6.609   2.114   1.00 35.11 6   D 1 
ATOM 2676 C CG  . PRO D 4 6   ? 25.386  8.081   1.975   1.00 34.55 6   D 1 
ATOM 2677 C CD  . PRO D 4 6   ? 24.507  8.568   0.825   1.00 38.14 6   D 1 
ATOM 2678 N N   . PRO D 4 7   ? 21.746  5.589   3.059   1.00 49.06 7   D 1 
ATOM 2679 C CA  . PRO D 4 7   ? 20.649  5.655   4.000   1.00 48.23 7   D 1 
ATOM 2680 C C   . PRO D 4 7   ? 21.152  6.059   5.388   1.00 53.49 7   D 1 
ATOM 2681 O O   . PRO D 4 7   ? 22.052  5.436   5.959   1.00 51.34 7   D 1 
ATOM 2682 C CB  . PRO D 4 7   ? 19.960  4.301   3.969   1.00 42.49 7   D 1 
ATOM 2683 C CG  . PRO D 4 7   ? 20.536  3.555   2.773   1.00 41.36 7   D 1 
ATOM 2684 C CD  . PRO D 4 7   ? 21.716  4.369   2.292   1.00 44.00 7   D 1 
ATOM 2685 N N   . GLU D 4 8   ? 20.609  7.148   5.912   1.00 64.20 8   D 1 
ATOM 2686 C CA  . GLU D 4 8   ? 21.086  7.736   7.164   1.00 68.41 8   D 1 
ATOM 2687 C C   . GLU D 4 8   ? 20.651  6.925   8.383   1.00 74.72 8   D 1 
ATOM 2688 O O   . GLU D 4 8   ? 21.209  7.099   9.463   1.00 70.82 8   D 1 
ATOM 2689 C CB  . GLU D 4 8   ? 20.645  9.188   7.297   1.00 59.36 8   D 1 
ATOM 2690 C CG  . GLU D 4 8   ? 21.248  10.127  6.252   1.00 51.50 8   D 1 
ATOM 2691 C CD  . GLU D 4 8   ? 21.578  11.492  6.842   1.00 45.72 8   D 1 
ATOM 2692 O OE1 . GLU D 4 8   ? 22.667  12.000  6.490   1.00 40.96 8   D 1 
ATOM 2693 O OE2 . GLU D 4 8   ? 20.918  11.943  7.794   1.00 41.80 8   D 1 
ATOM 2694 N N   . LEU D 4 9   ? 19.724  5.988   8.214   1.00 73.13 9   D 1 
ATOM 2695 C CA  . LEU D 4 9   ? 19.232  5.124   9.284   1.00 75.36 9   D 1 
ATOM 2696 C C   . LEU D 4 9   ? 20.364  4.389   10.023  1.00 78.81 9   D 1 
ATOM 2697 O O   . LEU D 4 9   ? 20.239  4.083   11.201  1.00 75.88 9   D 1 
ATOM 2698 C CB  . LEU D 4 9   ? 18.209  4.128   8.700   1.00 70.80 9   D 1 
ATOM 2699 C CG  . LEU D 4 9   ? 17.375  3.410   9.774   1.00 70.08 9   D 1 
ATOM 2700 C CD1 . LEU D 4 9   ? 16.323  4.327   10.389  1.00 66.79 9   D 1 
ATOM 2701 C CD2 . LEU D 4 9   ? 16.663  2.201   9.183   1.00 67.31 9   D 1 
ATOM 2702 N N   . LYS D 4 10  ? 21.524  4.163   9.375   1.00 80.00 10  D 1 
ATOM 2703 C CA  . LYS D 4 10  ? 22.728  3.572   9.986   1.00 79.78 10  D 1 
ATOM 2704 C C   . LYS D 4 10  ? 23.184  4.316   11.239  1.00 82.48 10  D 1 
ATOM 2705 O O   . LYS D 4 10  ? 23.665  3.700   12.181  1.00 80.12 10  D 1 
ATOM 2706 C CB  . LYS D 4 10  ? 23.875  3.538   8.966   1.00 74.11 10  D 1 
ATOM 2707 C CG  . LYS D 4 10  ? 25.028  2.624   9.404   1.00 65.62 10  D 1 
ATOM 2708 C CD  . LYS D 4 10  ? 26.056  2.466   8.286   1.00 59.87 10  D 1 
ATOM 2709 C CE  . LYS D 4 10  ? 27.113  1.422   8.643   1.00 52.01 10  D 1 
ATOM 2710 N NZ  . LYS D 4 10  ? 28.004  1.123   7.484   1.00 45.58 10  D 1 
ATOM 2711 N N   . LYS D 4 11  ? 23.034  5.628   11.245  1.00 83.00 11  D 1 
ATOM 2712 C CA  . LYS D 4 11  ? 23.417  6.481   12.372  1.00 83.80 11  D 1 
ATOM 2713 C C   . LYS D 4 11  ? 22.545  6.210   13.603  1.00 85.84 11  D 1 
ATOM 2714 O O   . LYS D 4 11  ? 23.001  6.401   14.728  1.00 82.48 11  D 1 
ATOM 2715 C CB  . LYS D 4 11  ? 23.321  7.951   11.944  1.00 79.56 11  D 1 
ATOM 2716 C CG  . LYS D 4 11  ? 24.226  8.330   10.758  1.00 73.13 11  D 1 
ATOM 2717 C CD  . LYS D 4 11  ? 23.971  9.786   10.351  1.00 68.55 11  D 1 
ATOM 2718 C CE  . LYS D 4 11  ? 24.738  10.196  9.096   1.00 58.93 11  D 1 
ATOM 2719 N NZ  . LYS D 4 11  ? 24.259  11.506  8.574   1.00 51.88 11  D 1 
ATOM 2720 N N   . PHE D 4 12  ? 21.332  5.724   13.390  1.00 88.41 12  D 1 
ATOM 2721 C CA  . PHE D 4 12  ? 20.329  5.488   14.426  1.00 89.03 12  D 1 
ATOM 2722 C C   . PHE D 4 12  ? 20.277  4.028   14.908  1.00 90.66 12  D 1 
ATOM 2723 O O   . PHE D 4 12  ? 19.546  3.723   15.843  1.00 88.54 12  D 1 
ATOM 2724 C CB  . PHE D 4 12  ? 18.967  5.969   13.920  1.00 86.79 12  D 1 
ATOM 2725 C CG  . PHE D 4 12  ? 18.963  7.414   13.511  1.00 85.68 12  D 1 
ATOM 2726 C CD1 . PHE D 4 12  ? 18.762  8.434   14.465  1.00 81.79 12  D 1 
ATOM 2727 C CD2 . PHE D 4 12  ? 19.191  7.775   12.170  1.00 81.20 12  D 1 
ATOM 2728 C CE1 . PHE D 4 12  ? 18.767  9.781   14.083  1.00 79.28 12  D 1 
ATOM 2729 C CE2 . PHE D 4 12  ? 19.204  9.132   11.777  1.00 78.61 12  D 1 
ATOM 2730 C CZ  . PHE D 4 12  ? 18.991  10.121  12.738  1.00 78.67 12  D 1 
ATOM 2731 N N   . MET D 4 13  ? 21.069  3.131   14.304  1.00 90.48 13  D 1 
ATOM 2732 C CA  . MET D 4 13  ? 21.223  1.766   14.803  1.00 90.69 13  D 1 
ATOM 2733 C C   . MET D 4 13  ? 21.808  1.765   16.216  1.00 91.28 13  D 1 
ATOM 2734 O O   . MET D 4 13  ? 22.750  2.491   16.519  1.00 89.95 13  D 1 
ATOM 2735 C CB  . MET D 4 13  ? 22.110  0.937   13.864  1.00 89.27 13  D 1 
ATOM 2736 C CG  . MET D 4 13  ? 21.392  0.585   12.550  1.00 82.86 13  D 1 
ATOM 2737 S SD  . MET D 4 13  ? 19.901  -0.436  12.717  1.00 82.65 13  D 1 
ATOM 2738 C CE  . MET D 4 13  ? 20.588  -1.913  13.472  1.00 71.70 13  D 1 
ATOM 2739 N N   . ASP D 4 14  ? 21.240  0.927   17.082  1.00 92.71 14  D 1 
ATOM 2740 C CA  . ASP D 4 14  ? 21.536  0.843   18.513  1.00 93.54 14  D 1 
ATOM 2741 C C   . ASP D 4 14  ? 21.332  2.167   19.280  1.00 94.16 14  D 1 
ATOM 2742 O O   . ASP D 4 14  ? 21.891  2.347   20.364  1.00 91.69 14  D 1 
ATOM 2743 C CB  . ASP D 4 14  ? 22.929  0.234   18.752  1.00 92.05 14  D 1 
ATOM 2744 C CG  . ASP D 4 14  ? 23.100  -1.160  18.173  1.00 90.00 14  D 1 
ATOM 2745 O OD1 . ASP D 4 14  ? 22.212  -2.015  18.391  1.00 84.56 14  D 1 
ATOM 2746 O OD2 . ASP D 4 14  ? 24.196  -1.419  17.641  1.00 83.82 14  D 1 
ATOM 2747 N N   . LYS D 4 15  ? 20.512  3.071   18.725  1.00 93.19 15  D 1 
ATOM 2748 C CA  . LYS D 4 15  ? 20.123  4.322   19.370  1.00 93.76 15  D 1 
ATOM 2749 C C   . LYS D 4 15  ? 18.697  4.238   19.905  1.00 94.98 15  D 1 
ATOM 2750 O O   . LYS D 4 15  ? 17.854  3.522   19.368  1.00 94.48 15  D 1 
ATOM 2751 C CB  . LYS D 4 15  ? 20.268  5.503   18.398  1.00 92.32 15  D 1 
ATOM 2752 C CG  . LYS D 4 15  ? 21.706  5.728   17.913  1.00 89.10 15  D 1 
ATOM 2753 C CD  . LYS D 4 15  ? 22.623  6.130   19.055  1.00 84.58 15  D 1 
ATOM 2754 C CE  . LYS D 4 15  ? 23.982  6.534   18.504  1.00 80.22 15  D 1 
ATOM 2755 N NZ  . LYS D 4 15  ? 24.763  7.259   19.531  1.00 71.99 15  D 1 
ATOM 2756 N N   . LYS D 4 16  ? 18.429  5.001   20.951  1.00 95.64 16  D 1 
ATOM 2757 C CA  . LYS D 4 16  ? 17.093  5.102   21.534  1.00 96.34 16  D 1 
ATOM 2758 C C   . LYS D 4 16  ? 16.222  6.030   20.691  1.00 96.24 16  D 1 
ATOM 2759 O O   . LYS D 4 16  ? 16.569  7.187   20.470  1.00 95.15 16  D 1 
ATOM 2760 C CB  . LYS D 4 16  ? 17.196  5.519   23.003  1.00 95.93 16  D 1 
ATOM 2761 C CG  . LYS D 4 16  ? 15.867  5.284   23.726  1.00 88.23 16  D 1 
ATOM 2762 C CD  . LYS D 4 16  ? 16.028  5.516   25.231  1.00 85.72 16  D 1 
ATOM 2763 C CE  . LYS D 4 16  ? 14.722  5.174   25.935  1.00 78.68 16  D 1 
ATOM 2764 N NZ  . LYS D 4 16  ? 14.852  5.219   27.411  1.00 70.29 16  D 1 
ATOM 2765 N N   . LEU D 4 17  ? 15.080  5.511   20.270  1.00 96.33 17  D 1 
ATOM 2766 C CA  . LEU D 4 17  ? 14.109  6.200   19.436  1.00 96.58 17  D 1 
ATOM 2767 C C   . LEU D 4 17  ? 12.767  6.334   20.155  1.00 97.10 17  D 1 
ATOM 2768 O O   . LEU D 4 17  ? 12.401  5.502   20.985  1.00 96.62 17  D 1 
ATOM 2769 C CB  . LEU D 4 17  ? 13.942  5.450   18.094  1.00 95.49 17  D 1 
ATOM 2770 C CG  . LEU D 4 17  ? 15.229  5.233   17.277  1.00 94.31 17  D 1 
ATOM 2771 C CD1 . LEU D 4 17  ? 14.884  4.530   15.970  1.00 91.70 17  D 1 
ATOM 2772 C CD2 . LEU D 4 17  ? 15.936  6.544   16.942  1.00 91.11 17  D 1 
ATOM 2773 N N   . SER D 4 18  ? 12.032  7.379   19.809  1.00 96.95 18  D 1 
ATOM 2774 C CA  . SER D 4 18  ? 10.620  7.574   20.133  1.00 96.85 18  D 1 
ATOM 2775 C C   . SER D 4 18  ? 9.789   7.328   18.884  1.00 96.69 18  D 1 
ATOM 2776 O O   . SER D 4 18  ? 10.026  7.962   17.857  1.00 95.26 18  D 1 
ATOM 2777 C CB  . SER D 4 18  ? 10.421  9.002   20.643  1.00 96.33 18  D 1 
ATOM 2778 O OG  . SER D 4 18  ? 9.069   9.268   20.914  1.00 91.49 18  D 1 
ATOM 2779 N N   . LEU D 4 19  ? 8.821   6.420   18.957  1.00 97.07 19  D 1 
ATOM 2780 C CA  . LEU D 4 19  ? 7.958   6.041   17.849  1.00 97.30 19  D 1 
ATOM 2781 C C   . LEU D 4 19  ? 6.509   6.339   18.201  1.00 97.46 19  D 1 
ATOM 2782 O O   . LEU D 4 19  ? 5.942   5.731   19.104  1.00 96.61 19  D 1 
ATOM 2783 C CB  . LEU D 4 19  ? 8.143   4.558   17.482  1.00 96.92 19  D 1 
ATOM 2784 C CG  . LEU D 4 19  ? 9.581   4.131   17.121  1.00 95.34 19  D 1 
ATOM 2785 C CD1 . LEU D 4 19  ? 10.362  3.609   18.334  1.00 89.45 19  D 1 
ATOM 2786 C CD2 . LEU D 4 19  ? 9.547   3.003   16.097  1.00 89.04 19  D 1 
ATOM 2787 N N   . LYS D 4 20  ? 5.884   7.267   17.463  1.00 96.97 20  D 1 
ATOM 2788 C CA  . LYS D 4 20  ? 4.429   7.437   17.476  1.00 96.32 20  D 1 
ATOM 2789 C C   . LYS D 4 20  ? 3.823   6.538   16.414  1.00 96.33 20  D 1 
ATOM 2790 O O   . LYS D 4 20  ? 4.214   6.612   15.253  1.00 95.37 20  D 1 
ATOM 2791 C CB  . LYS D 4 20  ? 4.030   8.899   17.279  1.00 95.57 20  D 1 
ATOM 2792 C CG  . LYS D 4 20  ? 4.494   9.766   18.463  1.00 89.02 20  D 1 
ATOM 2793 C CD  . LYS D 4 20  ? 4.031   11.207  18.280  1.00 79.14 20  D 1 
ATOM 2794 C CE  . LYS D 4 20  ? 4.608   12.068  19.396  1.00 72.64 20  D 1 
ATOM 2795 N NZ  . LYS D 4 20  ? 4.505   13.512  19.089  1.00 64.52 20  D 1 
ATOM 2796 N N   . LEU D 4 21  ? 2.907   5.681   16.837  1.00 96.98 21  D 1 
ATOM 2797 C CA  . LEU D 4 21  ? 2.267   4.686   15.996  1.00 96.92 21  D 1 
ATOM 2798 C C   . LEU D 4 21  ? 0.832   5.095   15.673  1.00 96.30 21  D 1 
ATOM 2799 O O   . LEU D 4 21  ? 0.229   5.923   16.369  1.00 95.11 21  D 1 
ATOM 2800 C CB  . LEU D 4 21  ? 2.308   3.305   16.683  1.00 97.21 21  D 1 
ATOM 2801 C CG  . LEU D 4 21  ? 3.699   2.847   17.180  1.00 97.08 21  D 1 
ATOM 2802 C CD1 . LEU D 4 21  ? 3.574   1.471   17.833  1.00 96.20 21  D 1 
ATOM 2803 C CD2 . LEU D 4 21  ? 4.720   2.766   16.048  1.00 95.71 21  D 1 
ATOM 2804 N N   . ASN D 4 22  ? 0.255   4.468   14.646  1.00 95.99 22  D 1 
ATOM 2805 C CA  . ASN D 4 22  ? -1.139  4.667   14.291  1.00 95.29 22  D 1 
ATOM 2806 C C   . ASN D 4 22  ? -2.082  4.452   15.497  1.00 95.33 22  D 1 
ATOM 2807 O O   . ASN D 4 22  ? -1.844  3.604   16.369  1.00 92.63 22  D 1 
ATOM 2808 C CB  . ASN D 4 22  ? -1.476  3.755   13.098  1.00 93.00 22  D 1 
ATOM 2809 C CG  . ASN D 4 22  ? -2.842  4.084   12.511  1.00 90.30 22  D 1 
ATOM 2810 O OD1 . ASN D 4 22  ? -3.418  5.122   12.778  1.00 76.12 22  D 1 
ATOM 2811 N ND2 . ASN D 4 22  ? -3.406  3.200   11.736  1.00 81.38 22  D 1 
ATOM 2812 N N   . GLY D 4 23  ? -3.158  5.241   15.547  1.00 94.06 23  D 1 
ATOM 2813 C CA  . GLY D 4 23  ? -4.113  5.246   16.650  1.00 93.62 23  D 1 
ATOM 2814 C C   . GLY D 4 23  ? -3.636  5.973   17.912  1.00 94.15 23  D 1 
ATOM 2815 O O   . GLY D 4 23  ? -4.108  5.672   19.000  1.00 91.63 23  D 1 
ATOM 2816 N N   . GLY D 4 24  ? -2.682  6.890   17.779  1.00 94.18 24  D 1 
ATOM 2817 C CA  . GLY D 4 24  ? -2.186  7.712   18.897  1.00 94.04 24  D 1 
ATOM 2818 C C   . GLY D 4 24  ? -1.329  6.951   19.918  1.00 95.08 24  D 1 
ATOM 2819 O O   . GLY D 4 24  ? -1.059  7.467   21.006  1.00 93.46 24  D 1 
ATOM 2820 N N   . ARG D 4 25  ? -0.877  5.743   19.574  1.00 96.56 25  D 1 
ATOM 2821 C CA  . ARG D 4 25  ? -0.009  4.937   20.447  1.00 96.80 25  D 1 
ATOM 2822 C C   . ARG D 4 25  ? 1.427   5.449   20.388  1.00 97.16 25  D 1 
ATOM 2823 O O   . ARG D 4 25  ? 1.880   5.922   19.353  1.00 96.08 25  D 1 
ATOM 2824 C CB  . ARG D 4 25  ? -0.100  3.457   20.050  1.00 96.02 25  D 1 
ATOM 2825 C CG  . ARG D 4 25  ? -1.500  2.894   20.304  1.00 94.82 25  D 1 
ATOM 2826 C CD  . ARG D 4 25  ? -1.669  1.517   19.663  1.00 93.88 25  D 1 
ATOM 2827 N NE  . ARG D 4 25  ? -1.707  1.634   18.202  1.00 92.96 25  D 1 
ATOM 2828 C CZ  . ARG D 4 25  ? -2.038  0.684   17.339  1.00 94.25 25  D 1 
ATOM 2829 N NH1 . ARG D 4 25  ? -2.352  -0.528  17.722  1.00 87.05 25  D 1 
ATOM 2830 N NH2 . ARG D 4 25  ? -2.076  0.945   16.074  1.00 89.44 25  D 1 
ATOM 2831 N N   . HIS D 4 26  ? 2.142   5.332   21.501  1.00 97.58 26  D 1 
ATOM 2832 C CA  . HIS D 4 26  ? 3.508   5.817   21.613  1.00 97.78 26  D 1 
ATOM 2833 C C   . HIS D 4 26  ? 4.370   4.782   22.328  1.00 98.01 26  D 1 
ATOM 2834 O O   . HIS D 4 26  ? 4.002   4.272   23.374  1.00 97.36 26  D 1 
ATOM 2835 C CB  . HIS D 4 26  ? 3.485   7.179   22.319  1.00 97.00 26  D 1 
ATOM 2836 C CG  . HIS D 4 26  ? 4.804   7.857   22.476  1.00 94.62 26  D 1 
ATOM 2837 N ND1 . HIS D 4 26  ? 5.100   8.795   23.464  1.00 82.63 26  D 1 
ATOM 2838 C CD2 . HIS D 4 26  ? 5.925   7.718   21.705  1.00 84.77 26  D 1 
ATOM 2839 C CE1 . HIS D 4 26  ? 6.361   9.188   23.278  1.00 85.59 26  D 1 
ATOM 2840 N NE2 . HIS D 4 26  ? 6.884   8.562   22.221  1.00 87.30 26  D 1 
ATOM 2841 N N   . VAL D 4 27  ? 5.531   4.485   21.751  1.00 98.14 27  D 1 
ATOM 2842 C CA  . VAL D 4 27  ? 6.538   3.606   22.341  1.00 98.20 27  D 1 
ATOM 2843 C C   . VAL D 4 27  ? 7.925   4.233   22.238  1.00 98.30 27  D 1 
ATOM 2844 O O   . VAL D 4 27  ? 8.177   5.095   21.394  1.00 97.78 27  D 1 
ATOM 2845 C CB  . VAL D 4 27  ? 6.521   2.188   21.735  1.00 97.70 27  D 1 
ATOM 2846 C CG1 . VAL D 4 27  ? 5.152   1.515   21.883  1.00 95.71 27  D 1 
ATOM 2847 C CG2 . VAL D 4 27  ? 6.905   2.171   20.255  1.00 95.40 27  D 1 
ATOM 2848 N N   . GLN D 4 28  ? 8.840   3.803   23.099  1.00 98.24 28  D 1 
ATOM 2849 C CA  . GLN D 4 28  ? 10.244  4.185   23.054  1.00 98.21 28  D 1 
ATOM 2850 C C   . GLN D 4 28  ? 11.112  2.941   23.186  1.00 98.37 28  D 1 
ATOM 2851 O O   . GLN D 4 28  ? 10.749  2.038   23.921  1.00 97.52 28  D 1 
ATOM 2852 C CB  . GLN D 4 28  ? 10.573  5.182   24.169  1.00 97.06 28  D 1 
ATOM 2853 C CG  . GLN D 4 28  ? 9.809   6.496   23.994  1.00 90.71 28  D 1 
ATOM 2854 C CD  . GLN D 4 28  ? 10.202  7.557   25.033  1.00 92.37 28  D 1 
ATOM 2855 O OE1 . GLN D 4 28  ? 10.987  7.342   25.939  1.00 86.40 28  D 1 
ATOM 2856 N NE2 . GLN D 4 28  ? 9.676   8.752   24.914  1.00 83.95 28  D 1 
ATOM 2857 N N   . GLY D 4 29  ? 12.264  2.905   22.519  1.00 98.05 29  D 1 
ATOM 2858 C CA  . GLY D 4 29  ? 13.181  1.766   22.637  1.00 97.90 29  D 1 
ATOM 2859 C C   . GLY D 4 29  ? 14.380  1.891   21.709  1.00 97.97 29  D 1 
ATOM 2860 O O   . GLY D 4 29  ? 14.561  2.911   21.043  1.00 97.06 29  D 1 
ATOM 2861 N N   . ILE D 4 30  ? 15.224  0.864   21.670  1.00 97.72 30  D 1 
ATOM 2862 C CA  . ILE D 4 30  ? 16.501  0.865   20.951  1.00 97.72 30  D 1 
ATOM 2863 C C   . ILE D 4 30  ? 16.329  0.126   19.620  1.00 97.52 30  D 1 
ATOM 2864 O O   . ILE D 4 30  ? 15.936  -1.036  19.608  1.00 96.74 30  D 1 
ATOM 2865 C CB  . ILE D 4 30  ? 17.607  0.235   21.821  1.00 97.38 30  D 1 
ATOM 2866 C CG1 . ILE D 4 30  ? 17.760  0.999   23.161  1.00 95.60 30  D 1 
ATOM 2867 C CG2 . ILE D 4 30  ? 18.942  0.243   21.053  1.00 95.51 30  D 1 
ATOM 2868 C CD1 . ILE D 4 30  ? 18.675  0.301   24.175  1.00 91.45 30  D 1 
ATOM 2869 N N   . LEU D 4 31  ? 16.669  0.769   18.500  1.00 96.91 31  D 1 
ATOM 2870 C CA  . LEU D 4 31  ? 16.639  0.137   17.186  1.00 96.31 31  D 1 
ATOM 2871 C C   . LEU D 4 31  ? 17.738  -0.924  17.079  1.00 95.90 31  D 1 
ATOM 2872 O O   . LEU D 4 31  ? 18.920  -0.601  17.156  1.00 94.60 31  D 1 
ATOM 2873 C CB  . LEU D 4 31  ? 16.777  1.218   16.102  1.00 95.74 31  D 1 
ATOM 2874 C CG  . LEU D 4 31  ? 16.761  0.682   14.655  1.00 95.06 31  D 1 
ATOM 2875 C CD1 . LEU D 4 31  ? 15.434  0.013   14.299  1.00 92.84 31  D 1 
ATOM 2876 C CD2 . LEU D 4 31  ? 16.996  1.827   13.681  1.00 92.17 31  D 1 
ATOM 2877 N N   . ARG D 4 32  ? 17.345  -2.188  16.863  1.00 96.36 32  D 1 
ATOM 2878 C CA  . ARG D 4 32  ? 18.277  -3.322  16.711  1.00 95.96 32  D 1 
ATOM 2879 C C   . ARG D 4 32  ? 18.373  -3.841  15.283  1.00 95.28 32  D 1 
ATOM 2880 O O   . ARG D 4 32  ? 19.363  -4.501  14.959  1.00 93.60 32  D 1 
ATOM 2881 C CB  . ARG D 4 32  ? 17.861  -4.466  17.631  1.00 95.83 32  D 1 
ATOM 2882 C CG  . ARG D 4 32  ? 17.968  -4.139  19.120  1.00 94.30 32  D 1 
ATOM 2883 C CD  . ARG D 4 32  ? 19.406  -3.820  19.547  1.00 92.82 32  D 1 
ATOM 2884 N NE  . ARG D 4 32  ? 19.501  -3.822  21.014  1.00 91.41 32  D 1 
ATOM 2885 C CZ  . ARG D 4 32  ? 20.378  -3.197  21.761  1.00 91.27 32  D 1 
ATOM 2886 N NH1 . ARG D 4 32  ? 21.378  -2.522  21.259  1.00 83.94 32  D 1 
ATOM 2887 N NH2 . ARG D 4 32  ? 20.236  -3.238  23.049  1.00 86.92 32  D 1 
ATOM 2888 N N   . GLY D 4 33  ? 17.370  -3.608  14.468  1.00 94.78 33  D 1 
ATOM 2889 C CA  . GLY D 4 33  ? 17.361  -4.075  13.093  1.00 94.42 33  D 1 
ATOM 2890 C C   . GLY D 4 33  ? 16.050  -3.822  12.372  1.00 95.03 33  D 1 
ATOM 2891 O O   . GLY D 4 33  ? 15.100  -3.279  12.953  1.00 94.23 33  D 1 
ATOM 2892 N N   . PHE D 4 34  ? 16.024  -4.218  11.109  1.00 94.52 34  D 1 
ATOM 2893 C CA  . PHE D 4 34  ? 14.887  -4.092  10.209  1.00 94.23 34  D 1 
ATOM 2894 C C   . PHE D 4 34  ? 14.914  -5.214  9.168   1.00 94.20 34  D 1 
ATOM 2895 O O   . PHE D 4 34  ? 15.884  -5.980  9.092   1.00 92.87 34  D 1 
ATOM 2896 C CB  . PHE D 4 34  ? 14.899  -2.696  9.558   1.00 92.69 34  D 1 
ATOM 2897 C CG  . PHE D 4 34  ? 16.152  -2.389  8.769   1.00 92.39 34  D 1 
ATOM 2898 C CD1 . PHE D 4 34  ? 17.266  -1.810  9.408   1.00 88.44 34  D 1 
ATOM 2899 C CD2 . PHE D 4 34  ? 16.236  -2.703  7.406   1.00 87.75 34  D 1 
ATOM 2900 C CE1 . PHE D 4 34  ? 18.444  -1.561  8.692   1.00 85.66 34  D 1 
ATOM 2901 C CE2 . PHE D 4 34  ? 17.406  -2.462  6.683   1.00 84.95 34  D 1 
ATOM 2902 C CZ  . PHE D 4 34  ? 18.515  -1.902  7.330   1.00 85.74 34  D 1 
ATOM 2903 N N   . ASP D 4 35  ? 13.858  -5.344  8.386   1.00 92.35 35  D 1 
ATOM 2904 C CA  . ASP D 4 35  ? 13.742  -6.290  7.272   1.00 92.16 35  D 1 
ATOM 2905 C C   . ASP D 4 35  ? 13.596  -5.553  5.923   1.00 92.18 35  D 1 
ATOM 2906 O O   . ASP D 4 35  ? 13.554  -4.318  5.903   1.00 90.64 35  D 1 
ATOM 2907 C CB  . ASP D 4 35  ? 12.594  -7.274  7.574   1.00 90.98 35  D 1 
ATOM 2908 C CG  . ASP D 4 35  ? 11.191  -6.675  7.553   1.00 90.84 35  D 1 
ATOM 2909 O OD1 . ASP D 4 35  ? 11.008  -5.548  7.056   1.00 87.91 35  D 1 
ATOM 2910 O OD2 . ASP D 4 35  ? 10.268  -7.350  8.058   1.00 87.91 35  D 1 
ATOM 2911 N N   . PRO D 4 36  ? 13.499  -6.282  4.789   1.00 91.42 36  D 1 
ATOM 2912 C CA  . PRO D 4 36  ? 13.313  -5.672  3.474   1.00 90.30 36  D 1 
ATOM 2913 C C   . PRO D 4 36  ? 12.060  -4.801  3.317   1.00 90.35 36  D 1 
ATOM 2914 O O   . PRO D 4 36  ? 12.006  -3.976  2.411   1.00 88.06 36  D 1 
ATOM 2915 C CB  . PRO D 4 36  ? 13.282  -6.852  2.501   1.00 88.66 36  D 1 
ATOM 2916 C CG  . PRO D 4 36  ? 14.127  -7.914  3.191   1.00 87.39 36  D 1 
ATOM 2917 C CD  . PRO D 4 36  ? 13.751  -7.712  4.649   1.00 90.79 36  D 1 
ATOM 2918 N N   . PHE D 4 37  ? 11.066  -4.943  4.189   1.00 90.19 37  D 1 
ATOM 2919 C CA  . PHE D 4 37  ? 9.853   -4.120  4.214   1.00 89.62 37  D 1 
ATOM 2920 C C   . PHE D 4 37  ? 9.951   -2.942  5.200   1.00 90.89 37  D 1 
ATOM 2921 O O   . PHE D 4 37  ? 8.965   -2.248  5.446   1.00 88.62 37  D 1 
ATOM 2922 C CB  . PHE D 4 37  ? 8.648   -5.007  4.534   1.00 87.73 37  D 1 
ATOM 2923 C CG  . PHE D 4 37  ? 8.390   -6.089  3.513   1.00 85.66 37  D 1 
ATOM 2924 C CD1 . PHE D 4 37  ? 7.704   -5.784  2.329   1.00 80.91 37  D 1 
ATOM 2925 C CD2 . PHE D 4 37  ? 8.801   -7.414  3.757   1.00 81.08 37  D 1 
ATOM 2926 C CE1 . PHE D 4 37  ? 7.405   -6.788  1.399   1.00 78.05 37  D 1 
ATOM 2927 C CE2 . PHE D 4 37  ? 8.499   -8.423  2.831   1.00 77.54 37  D 1 
ATOM 2928 C CZ  . PHE D 4 37  ? 7.792   -8.115  1.652   1.00 79.42 37  D 1 
ATOM 2929 N N   . MET D 4 38  ? 11.120  -2.720  5.788   1.00 91.24 38  D 1 
ATOM 2930 C CA  . MET D 4 38  ? 11.347  -1.731  6.844   1.00 92.68 38  D 1 
ATOM 2931 C C   . MET D 4 38  ? 10.454  -1.927  8.077   1.00 94.26 38  D 1 
ATOM 2932 O O   . MET D 4 38  ? 10.122  -0.971  8.776   1.00 93.29 38  D 1 
ATOM 2933 C CB  . MET D 4 38  ? 11.302  -0.301  6.279   1.00 90.49 38  D 1 
ATOM 2934 C CG  . MET D 4 38  ? 12.555  0.024   5.463   1.00 83.67 38  D 1 
ATOM 2935 S SD  . MET D 4 38  ? 14.110  0.014   6.415   1.00 82.65 38  D 1 
ATOM 2936 C CE  . MET D 4 38  ? 13.710  1.216   7.679   1.00 71.47 38  D 1 
ATOM 2937 N N   . ASN D 4 39  ? 10.106  -3.167  8.395   1.00 94.42 39  D 1 
ATOM 2938 C CA  . ASN D 4 39  ? 9.635   -3.490  9.730   1.00 94.92 39  D 1 
ATOM 2939 C C   . ASN D 4 39  ? 10.832  -3.449  10.684  1.00 94.84 39  D 1 
ATOM 2940 O O   . ASN D 4 39  ? 11.925  -3.891  10.340  1.00 93.83 39  D 1 
ATOM 2941 C CB  . ASN D 4 39  ? 8.934   -4.848  9.753   1.00 95.18 39  D 1 
ATOM 2942 C CG  . ASN D 4 39  ? 7.826   -4.928  8.726   1.00 94.90 39  D 1 
ATOM 2943 O OD1 . ASN D 4 39  ? 6.897   -4.144  8.717   1.00 89.83 39  D 1 
ATOM 2944 N ND2 . ASN D 4 39  ? 7.890   -5.896  7.828   1.00 89.47 39  D 1 
ATOM 2945 N N   . LEU D 4 40  ? 10.641  -2.912  11.880  1.00 96.19 40  D 1 
ATOM 2946 C CA  . LEU D 4 40  ? 11.723  -2.635  12.814  1.00 96.70 40  D 1 
ATOM 2947 C C   . LEU D 4 40  ? 11.721  -3.612  13.982  1.00 97.29 40  D 1 
ATOM 2948 O O   . LEU D 4 40  ? 10.666  -3.976  14.499  1.00 96.72 40  D 1 
ATOM 2949 C CB  . LEU D 4 40  ? 11.635  -1.184  13.316  1.00 96.17 40  D 1 
ATOM 2950 C CG  . LEU D 4 40  ? 11.556  -0.085  12.228  1.00 95.15 40  D 1 
ATOM 2951 C CD1 . LEU D 4 40  ? 11.620  1.286   12.900  1.00 92.27 40  D 1 
ATOM 2952 C CD2 . LEU D 4 40  ? 12.688  -0.169  11.219  1.00 91.77 40  D 1 
ATOM 2953 N N   . VAL D 4 41  ? 12.912  -3.972  14.461  1.00 97.46 41  D 1 
ATOM 2954 C CA  . VAL D 4 41  ? 13.094  -4.588  15.775  1.00 97.52 41  D 1 
ATOM 2955 C C   . VAL D 4 41  ? 13.512  -3.507  16.764  1.00 97.46 41  D 1 
ATOM 2956 O O   . VAL D 4 41  ? 14.569  -2.885  16.609  1.00 96.76 41  D 1 
ATOM 2957 C CB  . VAL D 4 41  ? 14.110  -5.746  15.756  1.00 97.15 41  D 1 
ATOM 2958 C CG1 . VAL D 4 41  ? 14.280  -6.351  17.156  1.00 94.94 41  D 1 
ATOM 2959 C CG2 . VAL D 4 41  ? 13.635  -6.855  14.819  1.00 95.12 41  D 1 
ATOM 2960 N N   . ILE D 4 42  ? 12.695  -3.293  17.786  1.00 97.88 42  D 1 
ATOM 2961 C CA  . ILE D 4 42  ? 12.954  -2.356  18.871  1.00 98.06 42  D 1 
ATOM 2962 C C   . ILE D 4 42  ? 13.167  -3.151  20.161  1.00 98.14 42  D 1 
ATOM 2963 O O   . ILE D 4 42  ? 12.291  -3.896  20.590  1.00 97.81 42  D 1 
ATOM 2964 C CB  . ILE D 4 42  ? 11.811  -1.327  18.997  1.00 97.87 42  D 1 
ATOM 2965 C CG1 . ILE D 4 42  ? 11.538  -0.559  17.681  1.00 96.36 42  D 1 
ATOM 2966 C CG2 . ILE D 4 42  ? 12.103  -0.341  20.131  1.00 96.71 42  D 1 
ATOM 2967 C CD1 . ILE D 4 42  ? 12.706  0.277   17.149  1.00 92.70 42  D 1 
ATOM 2968 N N   . ASP D 4 43  ? 14.332  -2.980  20.767  1.00 97.81 43  D 1 
ATOM 2969 C CA  . ASP D 4 43  ? 14.718  -3.602  22.033  1.00 97.83 43  D 1 
ATOM 2970 C C   . ASP D 4 43  ? 14.482  -2.657  23.212  1.00 97.91 43  D 1 
ATOM 2971 O O   . ASP D 4 43  ? 14.375  -1.439  23.036  1.00 97.17 43  D 1 
ATOM 2972 C CB  . ASP D 4 43  ? 16.181  -4.043  21.931  1.00 96.97 43  D 1 
ATOM 2973 C CG  . ASP D 4 43  ? 16.626  -5.018  23.013  1.00 95.23 43  D 1 
ATOM 2974 O OD1 . ASP D 4 43  ? 15.755  -5.616  23.681  1.00 91.63 43  D 1 
ATOM 2975 O OD2 . ASP D 4 43  ? 17.865  -5.171  23.136  1.00 90.58 43  D 1 
ATOM 2976 N N   . GLU D 4 44  ? 14.395  -3.202  24.418  1.00 97.99 44  D 1 
ATOM 2977 C CA  . GLU D 4 44  ? 14.088  -2.450  25.640  1.00 98.08 44  D 1 
ATOM 2978 C C   . GLU D 4 44  ? 12.890  -1.504  25.452  1.00 98.20 44  D 1 
ATOM 2979 O O   . GLU D 4 44  ? 12.889  -0.347  25.880  1.00 96.84 44  D 1 
ATOM 2980 C CB  . GLU D 4 44  ? 15.348  -1.733  26.164  1.00 97.42 44  D 1 
ATOM 2981 C CG  . GLU D 4 44  ? 16.471  -2.703  26.538  1.00 94.77 44  D 1 
ATOM 2982 C CD  . GLU D 4 44  ? 17.750  -1.973  27.000  1.00 92.90 44  D 1 
ATOM 2983 O OE1 . GLU D 4 44  ? 18.843  -2.529  26.791  1.00 86.30 44  D 1 
ATOM 2984 O OE2 . GLU D 4 44  ? 17.633  -0.852  27.558  1.00 88.07 44  D 1 
ATOM 2985 N N   . CYS D 4 45  ? 11.858  -1.996  24.740  1.00 98.19 45  D 1 
ATOM 2986 C CA  . CYS D 4 45  ? 10.727  -1.182  24.352  1.00 98.44 45  D 1 
ATOM 2987 C C   . CYS D 4 45  ? 9.828   -0.869  25.556  1.00 98.40 45  D 1 
ATOM 2988 O O   . CYS D 4 45  ? 9.521   -1.730  26.384  1.00 97.82 45  D 1 
ATOM 2989 C CB  . CYS D 4 45  ? 9.981   -1.861  23.203  1.00 98.17 45  D 1 
ATOM 2990 S SG  . CYS D 4 45  ? 8.827   -0.689  22.418  1.00 96.94 45  D 1 
ATOM 2991 N N   . VAL D 4 46  ? 9.398   0.378   25.636  1.00 98.41 46  D 1 
ATOM 2992 C CA  . VAL D 4 46  ? 8.510   0.898   26.669  1.00 98.44 46  D 1 
ATOM 2993 C C   . VAL D 4 46  ? 7.279   1.493   26.000  1.00 98.54 46  D 1 
ATOM 2994 O O   . VAL D 4 46  ? 7.394   2.429   25.218  1.00 97.86 46  D 1 
ATOM 2995 C CB  . VAL D 4 46  ? 9.221   1.936   27.555  1.00 97.89 46  D 1 
ATOM 2996 C CG1 . VAL D 4 46  ? 8.319   2.396   28.700  1.00 93.68 46  D 1 
ATOM 2997 C CG2 . VAL D 4 46  ? 10.506  1.377   28.174  1.00 93.48 46  D 1 
ATOM 2998 N N   . GLU D 4 47  ? 6.099   0.954   26.312  1.00 98.37 47  D 1 
ATOM 2999 C CA  . GLU D 4 47  ? 4.827   1.568   25.962  1.00 98.19 47  D 1 
ATOM 3000 C C   . GLU D 4 47  ? 4.594   2.808   26.823  1.00 98.00 47  D 1 
ATOM 3001 O O   . GLU D 4 47  ? 4.600   2.735   28.050  1.00 96.99 47  D 1 
ATOM 3002 C CB  . GLU D 4 47  ? 3.680   0.553   26.122  1.00 97.16 47  D 1 
ATOM 3003 C CG  . GLU D 4 47  ? 2.272   1.141   25.906  1.00 94.73 47  D 1 
ATOM 3004 C CD  . GLU D 4 47  ? 1.140   0.104   26.091  1.00 93.31 47  D 1 
ATOM 3005 O OE1 . GLU D 4 47  ? 0.071   0.265   25.464  1.00 87.10 47  D 1 
ATOM 3006 O OE2 . GLU D 4 47  ? 1.313   -0.869  26.854  1.00 88.84 47  D 1 
ATOM 3007 N N   . MET D 4 48  ? 4.363   3.941   26.182  1.00 97.80 48  D 1 
ATOM 3008 C CA  . MET D 4 48  ? 4.012   5.215   26.803  1.00 97.47 48  D 1 
ATOM 3009 C C   . MET D 4 48  ? 2.493   5.370   26.756  1.00 96.85 48  D 1 
ATOM 3010 O O   . MET D 4 48  ? 1.937   5.932   25.814  1.00 94.22 48  D 1 
ATOM 3011 C CB  . MET D 4 48  ? 4.731   6.361   26.073  1.00 96.78 48  D 1 
ATOM 3012 C CG  . MET D 4 48  ? 6.253   6.193   25.972  1.00 94.09 48  D 1 
ATOM 3013 S SD  . MET D 4 48  ? 7.157   6.171   27.540  1.00 90.31 48  D 1 
ATOM 3014 C CE  . MET D 4 48  ? 6.964   7.879   28.062  1.00 79.10 48  D 1 
ATOM 3015 N N   . ALA D 4 49  ? 1.804   4.844   27.766  1.00 95.63 49  D 1 
ATOM 3016 C CA  . ALA D 4 49  ? 0.355   4.900   27.811  1.00 94.54 49  D 1 
ATOM 3017 C C   . ALA D 4 49  ? -0.155  6.346   27.978  1.00 94.30 49  D 1 
ATOM 3018 O O   . ALA D 4 49  ? 0.484   7.187   28.598  1.00 90.86 49  D 1 
ATOM 3019 C CB  . ALA D 4 49  ? -0.151  3.973   28.925  1.00 92.12 49  D 1 
ATOM 3020 N N   . THR D 4 50  ? -1.373  6.622   27.481  1.00 93.70 50  D 1 
ATOM 3021 C CA  . THR D 4 50  ? -2.009  7.946   27.577  1.00 92.21 50  D 1 
ATOM 3022 C C   . THR D 4 50  ? -2.222  8.410   29.023  1.00 92.90 50  D 1 
ATOM 3023 O O   . THR D 4 50  ? -2.230  9.614   29.300  1.00 88.50 50  D 1 
ATOM 3024 C CB  . THR D 4 50  ? -3.369  7.941   26.875  1.00 88.60 50  D 1 
ATOM 3025 O OG1 . THR D 4 50  ? -4.136  6.837   27.315  1.00 77.51 50  D 1 
ATOM 3026 C CG2 . THR D 4 50  ? -3.222  7.818   25.356  1.00 74.43 50  D 1 
ATOM 3027 N N   . SER D 4 51  ? -2.316  7.475   29.971  1.00 92.59 51  D 1 
ATOM 3028 C CA  . SER D 4 51  ? -2.383  7.759   31.405  1.00 92.82 51  D 1 
ATOM 3029 C C   . SER D 4 51  ? -1.060  8.261   32.009  1.00 94.18 51  D 1 
ATOM 3030 O O   . SER D 4 51  ? -1.015  8.590   33.192  1.00 90.75 51  D 1 
ATOM 3031 C CB  . SER D 4 51  ? -2.829  6.494   32.144  1.00 91.09 51  D 1 
ATOM 3032 O OG  . SER D 4 51  ? -1.890  5.448   31.941  1.00 86.01 51  D 1 
ATOM 3033 N N   . GLY D 4 52  ? 0.024   8.261   31.222  1.00 93.58 52  D 1 
ATOM 3034 C CA  . GLY D 4 52  ? 1.386   8.506   31.697  1.00 94.32 52  D 1 
ATOM 3035 C C   . GLY D 4 52  ? 2.079   7.268   32.276  1.00 95.85 52  D 1 
ATOM 3036 O O   . GLY D 4 52  ? 3.253   7.332   32.622  1.00 93.19 52  D 1 
ATOM 3037 N N   . GLN D 4 53  ? 1.379   6.136   32.371  1.00 96.09 53  D 1 
ATOM 3038 C CA  . GLN D 4 53  ? 1.976   4.870   32.770  1.00 96.56 53  D 1 
ATOM 3039 C C   . GLN D 4 53  ? 2.966   4.399   31.707  1.00 97.30 53  D 1 
ATOM 3040 O O   . GLN D 4 53  ? 2.682   4.448   30.510  1.00 95.87 53  D 1 
ATOM 3041 C CB  . GLN D 4 53  ? 0.873   3.834   33.041  1.00 94.48 53  D 1 
ATOM 3042 C CG  . GLN D 4 53  ? 1.447   2.505   33.563  1.00 85.63 53  D 1 
ATOM 3043 C CD  . GLN D 4 53  ? 0.364   1.498   33.964  1.00 78.42 53  D 1 
ATOM 3044 O OE1 . GLN D 4 53  ? -0.824  1.750   33.921  1.00 71.38 53  D 1 
ATOM 3045 N NE2 . GLN D 4 53  ? 0.764   0.318   34.373  1.00 66.17 53  D 1 
ATOM 3046 N N   . GLN D 4 54  ? 4.122   3.901   32.159  1.00 97.53 54  D 1 
ATOM 3047 C CA  . GLN D 4 54  ? 5.126   3.281   31.301  1.00 97.67 54  D 1 
ATOM 3048 C C   . GLN D 4 54  ? 5.125   1.769   31.542  1.00 97.63 54  D 1 
ATOM 3049 O O   . GLN D 4 54  ? 5.286   1.334   32.677  1.00 95.83 54  D 1 
ATOM 3050 C CB  . GLN D 4 54  ? 6.509   3.891   31.569  1.00 96.74 54  D 1 
ATOM 3051 C CG  . GLN D 4 54  ? 6.542   5.391   31.233  1.00 94.01 54  D 1 
ATOM 3052 C CD  . GLN D 4 54  ? 7.945   6.006   31.354  1.00 92.86 54  D 1 
ATOM 3053 O OE1 . GLN D 4 54  ? 8.934   5.350   31.619  1.00 86.31 54  D 1 
ATOM 3054 N NE2 . GLN D 4 54  ? 8.065   7.297   31.157  1.00 83.19 54  D 1 
ATOM 3055 N N   . ASN D 4 55  ? 4.966   0.999   30.469  1.00 97.10 55  D 1 
ATOM 3056 C CA  . ASN D 4 55  ? 4.963   -0.461  30.524  1.00 96.75 55  D 1 
ATOM 3057 C C   . ASN D 4 55  ? 6.161   -0.992  29.740  1.00 97.20 55  D 1 
ATOM 3058 O O   . ASN D 4 55  ? 6.249   -0.768  28.536  1.00 96.15 55  D 1 
ATOM 3059 C CB  . ASN D 4 55  ? 3.635   -1.002  29.958  1.00 95.06 55  D 1 
ATOM 3060 C CG  . ASN D 4 55  ? 2.398   -0.508  30.681  1.00 92.00 55  D 1 
ATOM 3061 O OD1 . ASN D 4 55  ? 2.350   -0.398  31.902  1.00 84.85 55  D 1 
ATOM 3062 N ND2 . ASN D 4 55  ? 1.352   -0.220  29.944  1.00 83.46 55  D 1 
ATOM 3063 N N   . ASN D 4 56  ? 7.062   -1.724  30.399  1.00 97.41 56  D 1 
ATOM 3064 C CA  . ASN D 4 56  ? 8.154   -2.410  29.708  1.00 97.44 56  D 1 
ATOM 3065 C C   . ASN D 4 56  ? 7.585   -3.605  28.945  1.00 97.41 56  D 1 
ATOM 3066 O O   . ASN D 4 56  ? 6.969   -4.475  29.549  1.00 95.82 56  D 1 
ATOM 3067 C CB  . ASN D 4 56  ? 9.223   -2.853  30.720  1.00 96.41 56  D 1 
ATOM 3068 C CG  . ASN D 4 56  ? 9.932   -1.689  31.393  1.00 89.25 56  D 1 
ATOM 3069 O OD1 . ASN D 4 56  ? 9.984   -0.575  30.913  1.00 79.52 56  D 1 
ATOM 3070 N ND2 . ASN D 4 56  ? 10.512  -1.925  32.553  1.00 77.75 56  D 1 
ATOM 3071 N N   . ILE D 4 57  ? 7.807   -3.641  27.629  1.00 97.76 57  D 1 
ATOM 3072 C CA  . ILE D 4 57  ? 7.286   -4.691  26.745  1.00 97.79 57  D 1 
ATOM 3073 C C   . ILE D 4 57  ? 8.407   -5.500  26.068  1.00 97.89 57  D 1 
ATOM 3074 O O   . ILE D 4 57  ? 8.132   -6.397  25.273  1.00 96.60 57  D 1 
ATOM 3075 C CB  . ILE D 4 57  ? 6.237   -4.122  25.762  1.00 97.18 57  D 1 
ATOM 3076 C CG1 . ILE D 4 57  ? 6.823   -3.026  24.841  1.00 95.62 57  D 1 
ATOM 3077 C CG2 . ILE D 4 57  ? 5.025   -3.590  26.553  1.00 92.83 57  D 1 
ATOM 3078 C CD1 . ILE D 4 57  ? 5.838   -2.535  23.763  1.00 93.87 57  D 1 
ATOM 3079 N N   . GLY D 4 58  ? 9.655   -5.228  26.412  1.00 97.32 58  D 1 
ATOM 3080 C CA  . GLY D 4 58  ? 10.826  -5.977  25.967  1.00 97.25 58  D 1 
ATOM 3081 C C   . GLY D 4 58  ? 11.188  -5.719  24.509  1.00 97.86 58  D 1 
ATOM 3082 O O   . GLY D 4 58  ? 11.071  -4.596  24.016  1.00 96.80 58  D 1 
ATOM 3083 N N   . MET D 4 59  ? 11.655  -6.753  23.828  1.00 98.01 59  D 1 
ATOM 3084 C CA  . MET D 4 59  ? 11.979  -6.692  22.400  1.00 98.13 59  D 1 
ATOM 3085 C C   . MET D 4 59  ? 10.719  -6.951  21.568  1.00 98.32 59  D 1 
ATOM 3086 O O   . MET D 4 59  ? 10.042  -7.963  21.777  1.00 97.80 59  D 1 
ATOM 3087 C CB  . MET D 4 59  ? 13.099  -7.684  22.079  1.00 97.57 59  D 1 
ATOM 3088 C CG  . MET D 4 59  ? 13.634  -7.516  20.647  1.00 95.75 59  D 1 
ATOM 3089 S SD  . MET D 4 59  ? 14.986  -8.661  20.223  1.00 94.12 59  D 1 
ATOM 3090 C CE  . MET D 4 59  ? 16.331  -7.950  21.188  1.00 86.22 59  D 1 
ATOM 3091 N N   . VAL D 4 60  ? 10.431  -6.058  20.623  1.00 98.26 60  D 1 
ATOM 3092 C CA  . VAL D 4 60  ? 9.200   -6.067  19.828  1.00 98.47 60  D 1 
ATOM 3093 C C   . VAL D 4 60  ? 9.500   -5.923  18.331  1.00 98.46 60  D 1 
ATOM 3094 O O   . VAL D 4 60  ? 10.531  -5.370  17.942  1.00 97.90 60  D 1 
ATOM 3095 C CB  . VAL D 4 60  ? 8.220   -4.972  20.278  1.00 98.03 60  D 1 
ATOM 3096 C CG1 . VAL D 4 60  ? 7.868   -5.107  21.767  1.00 96.53 60  D 1 
ATOM 3097 C CG2 . VAL D 4 60  ? 8.736   -3.544  20.030  1.00 95.71 60  D 1 
ATOM 3098 N N   . VAL D 4 61  ? 8.576   -6.388  17.508  1.00 98.34 61  D 1 
ATOM 3099 C CA  . VAL D 4 61  ? 8.524   -6.059  16.077  1.00 98.30 61  D 1 
ATOM 3100 C C   . VAL D 4 61  ? 7.503   -4.953  15.874  1.00 98.40 61  D 1 
ATOM 3101 O O   . VAL D 4 61  ? 6.395   -5.033  16.407  1.00 98.04 61  D 1 
ATOM 3102 C CB  . VAL D 4 61  ? 8.159   -7.283  15.219  1.00 97.78 61  D 1 
ATOM 3103 C CG1 . VAL D 4 61  ? 8.112   -6.932  13.723  1.00 95.67 61  D 1 
ATOM 3104 C CG2 . VAL D 4 61  ? 9.175   -8.409  15.401  1.00 96.08 61  D 1 
ATOM 3105 N N   . ILE D 4 62  ? 7.853   -3.924  15.100  1.00 98.20 62  D 1 
ATOM 3106 C CA  . ILE D 4 62  ? 6.956   -2.834  14.714  1.00 98.26 62  D 1 
ATOM 3107 C C   . ILE D 4 62  ? 6.930   -2.742  13.190  1.00 97.96 62  D 1 
ATOM 3108 O O   . ILE D 4 62  ? 7.985   -2.631  12.572  1.00 97.04 62  D 1 
ATOM 3109 C CB  . ILE D 4 62  ? 7.388   -1.500  15.348  1.00 98.10 62  D 1 
ATOM 3110 C CG1 . ILE D 4 62  ? 7.452   -1.629  16.882  1.00 96.94 62  D 1 
ATOM 3111 C CG2 . ILE D 4 62  ? 6.430   -0.373  14.925  1.00 97.38 62  D 1 
ATOM 3112 C CD1 . ILE D 4 62  ? 7.830   -0.342  17.626  1.00 94.98 62  D 1 
ATOM 3113 N N   . ARG D 4 63  ? 5.746   -2.743  12.581  1.00 97.74 63  D 1 
ATOM 3114 C CA  . ARG D 4 63  ? 5.634   -2.518  11.135  1.00 97.45 63  D 1 
ATOM 3115 C C   . ARG D 4 63  ? 5.988   -1.071  10.781  1.00 97.21 63  D 1 
ATOM 3116 O O   . ARG D 4 63  ? 5.457   -0.138  11.387  1.00 95.86 63  D 1 
ATOM 3117 C CB  . ARG D 4 63  ? 4.248   -2.882  10.604  1.00 96.15 63  D 1 
ATOM 3118 C CG  . ARG D 4 63  ? 4.023   -4.404  10.534  1.00 89.27 63  D 1 
ATOM 3119 C CD  . ARG D 4 63  ? 2.773   -4.749  9.731   1.00 85.65 63  D 1 
ATOM 3120 N NE  . ARG D 4 63  ? 2.918   -4.463  8.288   1.00 82.58 63  D 1 
ATOM 3121 C CZ  . ARG D 4 63  ? 3.009   -5.336  7.286   1.00 81.13 63  D 1 
ATOM 3122 N NH1 . ARG D 4 63  ? 2.995   -6.627  7.499   1.00 70.50 63  D 1 
ATOM 3123 N NH2 . ARG D 4 63  ? 3.119   -4.948  6.058   1.00 73.64 63  D 1 
ATOM 3124 N N   . GLY D 4 64  ? 6.828   -0.897  9.760   1.00 95.52 64  D 1 
ATOM 3125 C CA  . GLY D 4 64  ? 7.281   0.413   9.311   1.00 94.95 64  D 1 
ATOM 3126 C C   . GLY D 4 64  ? 6.144   1.330   8.871   1.00 94.82 64  D 1 
ATOM 3127 O O   . GLY D 4 64  ? 6.100   2.503   9.258   1.00 93.51 64  D 1 
ATOM 3128 N N   . ASN D 4 65  ? 5.163   0.787   8.148   1.00 94.31 65  D 1 
ATOM 3129 C CA  . ASN D 4 65  ? 3.988   1.540   7.699   1.00 93.60 65  D 1 
ATOM 3130 C C   . ASN D 4 65  ? 3.073   2.030   8.838   1.00 94.48 65  D 1 
ATOM 3131 O O   . ASN D 4 65  ? 2.312   2.976   8.660   1.00 91.99 65  D 1 
ATOM 3132 C CB  . ASN D 4 65  ? 3.227   0.712   6.640   1.00 90.70 65  D 1 
ATOM 3133 C CG  . ASN D 4 65  ? 2.625   -0.590  7.148   1.00 84.13 65  D 1 
ATOM 3134 O OD1 . ASN D 4 65  ? 2.637   -0.896  8.329   1.00 69.03 65  D 1 
ATOM 3135 N ND2 . ASN D 4 65  ? 2.083   -1.385  6.256   1.00 75.07 65  D 1 
ATOM 3136 N N   . SER D 4 66  ? 3.187   1.446   10.026  1.00 95.00 66  D 1 
ATOM 3137 C CA  . SER D 4 66  ? 2.433   1.860   11.216  1.00 95.99 66  D 1 
ATOM 3138 C C   . SER D 4 66  ? 3.062   3.034   11.973  1.00 96.27 66  D 1 
ATOM 3139 O O   . SER D 4 66  ? 2.442   3.552   12.906  1.00 94.72 66  D 1 
ATOM 3140 C CB  . SER D 4 66  ? 2.266   0.677   12.166  1.00 95.68 66  D 1 
ATOM 3141 O OG  . SER D 4 66  ? 1.532   -0.370  11.537  1.00 91.62 66  D 1 
ATOM 3142 N N   . ILE D 4 67  ? 4.268   3.462   11.608  1.00 95.60 67  D 1 
ATOM 3143 C CA  . ILE D 4 67  ? 4.987   4.559   12.254  1.00 95.49 67  D 1 
ATOM 3144 C C   . ILE D 4 67  ? 4.532   5.884   11.653  1.00 94.48 67  D 1 
ATOM 3145 O O   . ILE D 4 67  ? 4.716   6.130   10.463  1.00 92.61 67  D 1 
ATOM 3146 C CB  . ILE D 4 67  ? 6.512   4.355   12.152  1.00 95.57 67  D 1 
ATOM 3147 C CG1 . ILE D 4 67  ? 6.943   3.005   12.774  1.00 94.71 67  D 1 
ATOM 3148 C CG2 . ILE D 4 67  ? 7.248   5.519   12.840  1.00 94.56 67  D 1 
ATOM 3149 C CD1 . ILE D 4 67  ? 8.394   2.616   12.477  1.00 93.09 67  D 1 
ATOM 3150 N N   . ILE D 4 68  ? 3.963   6.749   12.479  1.00 93.87 68  D 1 
ATOM 3151 C CA  . ILE D 4 68  ? 3.477   8.082   12.099  1.00 91.97 68  D 1 
ATOM 3152 C C   . ILE D 4 68  ? 4.532   9.156   12.362  1.00 90.91 68  D 1 
ATOM 3153 O O   . ILE D 4 68  ? 4.611   10.155  11.655  1.00 87.62 68  D 1 
ATOM 3154 C CB  . ILE D 4 68  ? 2.172   8.392   12.865  1.00 90.30 68  D 1 
ATOM 3155 C CG1 . ILE D 4 68  ? 1.081   7.306   12.677  1.00 83.89 68  D 1 
ATOM 3156 C CG2 . ILE D 4 68  ? 1.608   9.769   12.488  1.00 81.52 68  D 1 
ATOM 3157 C CD1 . ILE D 4 68  ? 0.671   7.030   11.227  1.00 75.38 68  D 1 
ATOM 3158 N N   . MET D 4 69  ? 5.354   8.964   13.392  1.00 91.97 69  D 1 
ATOM 3159 C CA  . MET D 4 69  ? 6.449   9.866   13.725  1.00 91.83 69  D 1 
ATOM 3160 C C   . MET D 4 69  ? 7.586   9.076   14.352  1.00 93.18 69  D 1 
ATOM 3161 O O   . MET D 4 69  ? 7.349   8.223   15.214  1.00 92.29 69  D 1 
ATOM 3162 C CB  . MET D 4 69  ? 5.933   10.974  14.659  1.00 88.76 69  D 1 
ATOM 3163 C CG  . MET D 4 69  ? 6.986   12.036  14.990  1.00 76.51 69  D 1 
ATOM 3164 S SD  . MET D 4 69  ? 6.347   13.369  16.054  1.00 70.39 69  D 1 
ATOM 3165 C CE  . MET D 4 69  ? 5.348   14.268  14.866  1.00 60.53 69  D 1 
ATOM 3166 N N   . LEU D 4 70  ? 8.814   9.393   13.943  1.00 91.71 70  D 1 
ATOM 3167 C CA  . LEU D 4 70  ? 10.038  8.795   14.459  1.00 92.49 70  D 1 
ATOM 3168 C C   . LEU D 4 70  ? 10.990  9.916   14.885  1.00 92.65 70  D 1 
ATOM 3169 O O   . LEU D 4 70  ? 11.312  10.792  14.092  1.00 90.69 70  D 1 
ATOM 3170 C CB  . LEU D 4 70  ? 10.627  7.894   13.365  1.00 91.44 70  D 1 
ATOM 3171 C CG  . LEU D 4 70  ? 11.842  7.067   13.818  1.00 90.58 70  D 1 
ATOM 3172 C CD1 . LEU D 4 70  ? 11.468  6.055   14.889  1.00 87.10 70  D 1 
ATOM 3173 C CD2 . LEU D 4 70  ? 12.398  6.299   12.620  1.00 86.39 70  D 1 
ATOM 3174 N N   . GLU D 4 71  ? 11.436  9.884   16.147  1.00 92.95 71  D 1 
ATOM 3175 C CA  . GLU D 4 71  ? 12.336  10.887  16.713  1.00 92.88 71  D 1 
ATOM 3176 C C   . GLU D 4 71  ? 13.505  10.203  17.428  1.00 93.24 71  D 1 
ATOM 3177 O O   . GLU D 4 71  ? 13.316  9.234   18.166  1.00 92.29 71  D 1 
ATOM 3178 C CB  . GLU D 4 71  ? 11.581  11.826  17.670  1.00 90.54 71  D 1 
ATOM 3179 C CG  . GLU D 4 71  ? 10.484  12.670  16.993  1.00 80.10 71  D 1 
ATOM 3180 C CD  . GLU D 4 71  ? 9.664   13.545  17.961  1.00 78.44 71  D 1 
ATOM 3181 O OE1 . GLU D 4 71  ? 8.759   14.270  17.480  1.00 70.10 71  D 1 
ATOM 3182 O OE2 . GLU D 4 71  ? 9.872   13.464  19.186  1.00 71.34 71  D 1 
ATOM 3183 N N   . ALA D 4 72  ? 14.723  10.709  17.239  1.00 92.24 72  D 1 
ATOM 3184 C CA  . ALA D 4 72  ? 15.881  10.268  18.002  1.00 91.62 72  D 1 
ATOM 3185 C C   . ALA D 4 72  ? 15.837  10.886  19.407  1.00 91.74 72  D 1 
ATOM 3186 O O   . ALA D 4 72  ? 15.674  12.096  19.558  1.00 89.41 72  D 1 
ATOM 3187 C CB  . ALA D 4 72  ? 17.156  10.620  17.244  1.00 89.23 72  D 1 
ATOM 3188 N N   . LEU D 4 73  ? 16.013  10.061  20.454  1.00 91.86 73  D 1 
ATOM 3189 C CA  . LEU D 4 73  ? 16.117  10.507  21.843  1.00 91.45 73  D 1 
ATOM 3190 C C   . LEU D 4 73  ? 17.571  10.683  22.293  1.00 90.11 73  D 1 
ATOM 3191 O O   . LEU D 4 73  ? 17.843  11.350  23.294  1.00 84.79 73  D 1 
ATOM 3192 C CB  . LEU D 4 73  ? 15.398  9.516   22.759  1.00 90.68 73  D 1 
ATOM 3193 C CG  . LEU D 4 73  ? 13.882  9.404   22.525  1.00 91.30 73  D 1 
ATOM 3194 C CD1 . LEU D 4 73  ? 13.319  8.353   23.476  1.00 87.99 73  D 1 
ATOM 3195 C CD2 . LEU D 4 73  ? 13.161  10.726  22.784  1.00 87.96 73  D 1 
ATOM 3196 N N   . GLU D 4 74  ? 18.504  10.089  21.554  1.00 88.99 74  D 1 
ATOM 3197 C CA  . GLU D 4 74  ? 19.939  10.193  21.781  1.00 87.07 74  D 1 
ATOM 3198 C C   . GLU D 4 74  ? 20.577  11.037  20.682  1.00 84.01 74  D 1 
ATOM 3199 O O   . GLU D 4 74  ? 20.123  11.028  19.540  1.00 77.53 74  D 1 
ATOM 3200 C CB  . GLU D 4 74  ? 20.578  8.808   21.845  1.00 82.20 74  D 1 
ATOM 3201 C CG  . GLU D 4 74  ? 20.096  7.994   23.048  1.00 77.61 74  D 1 
ATOM 3202 C CD  . GLU D 4 74  ? 20.752  6.611   23.154  1.00 79.29 74  D 1 
ATOM 3203 O OE1 . GLU D 4 74  ? 20.462  5.920   24.154  1.00 72.05 74  D 1 
ATOM 3204 O OE2 . GLU D 4 74  ? 21.538  6.237   22.263  1.00 76.11 74  D 1 
ATOM 3205 N N   . ARG D 4 75  ? 21.659  11.748  21.018  1.00 83.03 75  D 1 
ATOM 3206 C CA  . ARG D 4 75  ? 22.472  12.412  19.998  1.00 79.63 75  D 1 
ATOM 3207 C C   . ARG D 4 75  ? 23.144  11.356  19.125  1.00 76.66 75  D 1 
ATOM 3208 O O   . ARG D 4 75  ? 23.684  10.378  19.637  1.00 67.73 75  D 1 
ATOM 3209 C CB  . ARG D 4 75  ? 23.511  13.366  20.613  1.00 72.62 75  D 1 
ATOM 3210 C CG  . ARG D 4 75  ? 22.848  14.644  21.121  1.00 63.73 75  D 1 
ATOM 3211 C CD  . ARG D 4 75  ? 23.918  15.627  21.608  1.00 58.48 75  D 1 
ATOM 3212 N NE  . ARG D 4 75  ? 23.329  16.908  22.026  1.00 50.52 75  D 1 
ATOM 3213 C CZ  . ARG D 4 75  ? 23.992  17.976  22.441  1.00 43.58 75  D 1 
ATOM 3214 N NH1 . ARG D 4 75  ? 25.286  17.973  22.549  1.00 40.85 75  D 1 
ATOM 3215 N NH2 . ARG D 4 75  ? 23.351  19.066  22.750  1.00 39.52 75  D 1 
ATOM 3216 N N   . VAL D 4 76  ? 23.074  11.578  17.828  1.00 73.89 76  D 1 
ATOM 3217 C CA  . VAL D 4 76  ? 23.718  10.775  16.798  1.00 69.50 76  D 1 
ATOM 3218 C C   . VAL D 4 76  ? 25.121  11.292  16.569  1.00 63.66 76  D 1 
ATOM 3219 O O   . VAL D 4 76  ? 25.300  12.532  16.528  1.00 58.80 76  D 1 
ATOM 3220 C CB  . VAL D 4 76  ? 22.885  10.750  15.510  1.00 62.88 76  D 1 
ATOM 3221 C CG1 . VAL D 4 76  ? 23.454  9.733   14.525  1.00 56.34 76  D 1 
ATOM 3222 C CG2 . VAL D 4 76  ? 21.442  10.346  15.825  1.00 56.63 76  D 1 
ATOM 3223 O OXT . VAL D 4 76  ? 26.037  10.417  16.431  1.00 55.66 76  D 1 
ATOM 3224 N N   . MET E 5 1   ? 9.937   -31.196 17.264  1.00 44.00 1   E 1 
ATOM 3225 C CA  . MET E 5 1   ? 8.853   -30.237 17.574  1.00 48.33 1   E 1 
ATOM 3226 C C   . MET E 5 1   ? 7.702   -30.541 16.626  1.00 50.85 1   E 1 
ATOM 3227 O O   . MET E 5 1   ? 7.904   -31.289 15.680  1.00 47.99 1   E 1 
ATOM 3228 C CB  . MET E 5 1   ? 9.346   -28.799 17.448  1.00 46.83 1   E 1 
ATOM 3229 C CG  . MET E 5 1   ? 10.362  -28.456 18.547  1.00 44.06 1   E 1 
ATOM 3230 S SD  . MET E 5 1   ? 10.857  -26.732 18.522  1.00 41.15 1   E 1 
ATOM 3231 C CE  . MET E 5 1   ? 12.233  -26.739 19.676  1.00 34.93 1   E 1 
ATOM 3232 N N   . SER E 5 2   ? 6.470   -30.085 16.899  1.00 65.72 2   E 1 
ATOM 3233 C CA  . SER E 5 2   ? 5.407   -30.192 15.898  1.00 72.72 2   E 1 
ATOM 3234 C C   . SER E 5 2   ? 5.792   -29.337 14.700  1.00 78.61 2   E 1 
ATOM 3235 O O   . SER E 5 2   ? 6.173   -28.181 14.925  1.00 72.54 2   E 1 
ATOM 3236 C CB  . SER E 5 2   ? 4.066   -29.706 16.468  1.00 62.81 2   E 1 
ATOM 3237 O OG  . SER E 5 2   ? 4.231   -28.438 17.074  1.00 53.90 2   E 1 
ATOM 3238 N N   . LEU E 5 3   ? 5.670   -29.858 13.473  1.00 79.63 3   E 1 
ATOM 3239 C CA  . LEU E 5 3   ? 5.876   -29.095 12.254  1.00 84.36 3   E 1 
ATOM 3240 C C   . LEU E 5 3   ? 5.098   -27.772 12.321  1.00 88.47 3   E 1 
ATOM 3241 O O   . LEU E 5 3   ? 3.938   -27.772 12.768  1.00 84.05 3   E 1 
ATOM 3242 C CB  . LEU E 5 3   ? 5.400   -29.940 11.049  1.00 75.91 3   E 1 
ATOM 3243 C CG  . LEU E 5 3   ? 6.491   -30.895 10.539  1.00 66.22 3   E 1 
ATOM 3244 C CD1 . LEU E 5 3   ? 5.880   -32.179 9.989   1.00 60.56 3   E 1 
ATOM 3245 C CD2 . LEU E 5 3   ? 7.285   -30.218 9.422   1.00 60.55 3   E 1 
ATOM 3246 N N   . PRO E 5 4   ? 5.719   -26.666 11.910  1.00 90.58 4   E 1 
ATOM 3247 C CA  . PRO E 5 4   ? 5.032   -25.387 11.833  1.00 93.25 4   E 1 
ATOM 3248 C C   . PRO E 5 4   ? 3.844   -25.496 10.879  1.00 95.47 4   E 1 
ATOM 3249 O O   . PRO E 5 4   ? 3.909   -26.147 9.832   1.00 93.67 4   E 1 
ATOM 3250 C CB  . PRO E 5 4   ? 6.080   -24.375 11.363  1.00 88.76 4   E 1 
ATOM 3251 C CG  . PRO E 5 4   ? 7.073   -25.234 10.587  1.00 83.32 4   E 1 
ATOM 3252 C CD  . PRO E 5 4   ? 7.059   -26.552 11.350  1.00 85.21 4   E 1 
ATOM 3253 N N   . LEU E 5 5   ? 2.743   -24.852 11.232  1.00 96.49 5   E 1 
ATOM 3254 C CA  . LEU E 5 5   ? 1.569   -24.757 10.384  1.00 97.59 5   E 1 
ATOM 3255 C C   . LEU E 5 5   ? 1.501   -23.339 9.811   1.00 97.93 5   E 1 
ATOM 3256 O O   . LEU E 5 5   ? 0.954   -22.436 10.440  1.00 96.71 5   E 1 
ATOM 3257 C CB  . LEU E 5 5   ? 0.319   -25.169 11.178  1.00 96.84 5   E 1 
ATOM 3258 C CG  . LEU E 5 5   ? -0.971  -25.134 10.335  1.00 96.30 5   E 1 
ATOM 3259 C CD1 . LEU E 5 5   ? -0.943  -26.134 9.179   1.00 94.01 5   E 1 
ATOM 3260 C CD2 . LEU E 5 5   ? -2.169  -25.481 11.220  1.00 93.57 5   E 1 
ATOM 3261 N N   . ASN E 5 6   ? 2.071   -23.176 8.626   1.00 97.70 6   E 1 
ATOM 3262 C CA  . ASN E 5 6   ? 2.131   -21.888 7.943   1.00 97.80 6   E 1 
ATOM 3263 C C   . ASN E 5 6   ? 0.754   -21.458 7.391   1.00 98.05 6   E 1 
ATOM 3264 O O   . ASN E 5 6   ? -0.142  -22.297 7.236   1.00 97.51 6   E 1 
ATOM 3265 C CB  . ASN E 5 6   ? 3.236   -21.964 6.873   1.00 97.17 6   E 1 
ATOM 3266 C CG  . ASN E 5 6   ? 4.630   -22.021 7.479   1.00 96.33 6   E 1 
ATOM 3267 O OD1 . ASN E 5 6   ? 4.843   -21.736 8.647   1.00 91.81 6   E 1 
ATOM 3268 N ND2 . ASN E 5 6   ? 5.620   -22.396 6.694   1.00 90.00 6   E 1 
ATOM 3269 N N   . PRO E 5 7   ? 0.552   -20.173 7.066   1.00 98.26 7   E 1 
ATOM 3270 C CA  . PRO E 5 7   ? -0.737  -19.643 6.621   1.00 98.23 7   E 1 
ATOM 3271 C C   . PRO E 5 7   ? -1.355  -20.370 5.428   1.00 98.14 7   E 1 
ATOM 3272 O O   . PRO E 5 7   ? -2.529  -20.741 5.470   1.00 97.62 7   E 1 
ATOM 3273 C CB  . PRO E 5 7   ? -0.466  -18.172 6.301   1.00 97.91 7   E 1 
ATOM 3274 C CG  . PRO E 5 7   ? 0.627   -17.815 7.297   1.00 97.24 7   E 1 
ATOM 3275 C CD  . PRO E 5 7   ? 1.479   -19.082 7.331   1.00 98.00 7   E 1 
ATOM 3276 N N   . LYS E 5 8   ? -0.591  -20.638 4.373   1.00 97.80 8   E 1 
ATOM 3277 C CA  . LYS E 5 8   ? -1.112  -21.291 3.166   1.00 97.47 8   E 1 
ATOM 3278 C C   . LYS E 5 8   ? -1.538  -22.744 3.409   1.00 97.79 8   E 1 
ATOM 3279 O O   . LYS E 5 8   ? -2.680  -23.080 3.066   1.00 97.13 8   E 1 
ATOM 3280 C CB  . LYS E 5 8   ? -0.103  -21.087 2.028   1.00 95.85 8   E 1 
ATOM 3281 C CG  . LYS E 5 8   ? -0.508  -21.732 0.690   1.00 85.78 8   E 1 
ATOM 3282 C CD  . LYS E 5 8   ? 0.571   -21.309 -0.305  1.00 77.18 8   E 1 
ATOM 3283 C CE  . LYS E 5 8   ? 0.630   -22.105 -1.595  1.00 65.95 8   E 1 
ATOM 3284 N NZ  . LYS E 5 8   ? 2.018   -22.042 -2.117  1.00 57.16 8   E 1 
ATOM 3285 N N   . PRO E 5 9   ? -0.741  -23.615 4.062   1.00 97.97 9   E 1 
ATOM 3286 C CA  . PRO E 5 9   ? -1.201  -24.933 4.499   1.00 97.91 9   E 1 
ATOM 3287 C C   . PRO E 5 9   ? -2.415  -24.880 5.429   1.00 98.27 9   E 1 
ATOM 3288 O O   . PRO E 5 9   ? -3.321  -25.705 5.308   1.00 97.87 9   E 1 
ATOM 3289 C CB  . PRO E 5 9   ? 0.004   -25.569 5.211   1.00 97.28 9   E 1 
ATOM 3290 C CG  . PRO E 5 9   ? 1.200   -24.912 4.521   1.00 94.98 9   E 1 
ATOM 3291 C CD  . PRO E 5 9   ? 0.702   -23.498 4.253   1.00 97.23 9   E 1 
ATOM 3292 N N   . PHE E 5 10  ? -2.485  -23.897 6.327   1.00 98.37 10  E 1 
ATOM 3293 C CA  . PHE E 5 10  ? -3.635  -23.710 7.216   1.00 98.55 10  E 1 
ATOM 3294 C C   . PHE E 5 10  ? -4.919  -23.413 6.424   1.00 98.63 10  E 1 
ATOM 3295 O O   . PHE E 5 10  ? -5.926  -24.086 6.632   1.00 98.38 10  E 1 
ATOM 3296 C CB  . PHE E 5 10  ? -3.328  -22.596 8.226   1.00 98.50 10  E 1 
ATOM 3297 C CG  . PHE E 5 10  ? -4.499  -22.236 9.108   1.00 98.61 10  E 1 
ATOM 3298 C CD1 . PHE E 5 10  ? -5.198  -21.032 8.902   1.00 98.05 10  E 1 
ATOM 3299 C CD2 . PHE E 5 10  ? -4.900  -23.096 10.139  1.00 98.19 10  E 1 
ATOM 3300 C CE1 . PHE E 5 10  ? -6.280  -20.683 9.724   1.00 97.90 10  E 1 
ATOM 3301 C CE2 . PHE E 5 10  ? -5.978  -22.759 10.967  1.00 97.95 10  E 1 
ATOM 3302 C CZ  . PHE E 5 10  ? -6.667  -21.545 10.763  1.00 98.17 10  E 1 
ATOM 3303 N N   . LEU E 5 11  ? -4.868  -22.480 5.472   1.00 98.58 11  E 1 
ATOM 3304 C CA  . LEU E 5 11  ? -6.000  -22.138 4.616   1.00 98.54 11  E 1 
ATOM 3305 C C   . LEU E 5 11  ? -6.422  -23.308 3.711   1.00 98.58 11  E 1 
ATOM 3306 O O   . LEU E 5 11  ? -7.619  -23.582 3.589   1.00 98.12 11  E 1 
ATOM 3307 C CB  . LEU E 5 11  ? -5.648  -20.907 3.764   1.00 98.43 11  E 1 
ATOM 3308 C CG  . LEU E 5 11  ? -5.506  -19.601 4.561   1.00 97.82 11  E 1 
ATOM 3309 C CD1 . LEU E 5 11  ? -5.043  -18.491 3.626   1.00 96.86 11  E 1 
ATOM 3310 C CD2 . LEU E 5 11  ? -6.823  -19.174 5.212   1.00 96.52 11  E 1 
ATOM 3311 N N   . ASN E 5 12  ? -5.468  -24.044 3.155   1.00 98.28 12  E 1 
ATOM 3312 C CA  . ASN E 5 12  ? -5.758  -25.257 2.389   1.00 98.05 12  E 1 
ATOM 3313 C C   . ASN E 5 12  ? -6.477  -26.307 3.253   1.00 98.11 12  E 1 
ATOM 3314 O O   . ASN E 5 12  ? -7.405  -26.973 2.795   1.00 97.47 12  E 1 
ATOM 3315 C CB  . ASN E 5 12  ? -4.449  -25.812 1.814   1.00 97.02 12  E 1 
ATOM 3316 C CG  . ASN E 5 12  ? -3.871  -24.962 0.685   1.00 93.31 12  E 1 
ATOM 3317 O OD1 . ASN E 5 12  ? -4.527  -24.146 0.073   1.00 85.11 12  E 1 
ATOM 3318 N ND2 . ASN E 5 12  ? -2.615  -25.171 0.355   1.00 84.61 12  E 1 
ATOM 3319 N N   . GLY E 5 13  ? -6.092  -26.426 4.518   1.00 98.22 13  E 1 
ATOM 3320 C CA  . GLY E 5 13  ? -6.753  -27.305 5.481   1.00 98.13 13  E 1 
ATOM 3321 C C   . GLY E 5 13  ? -8.167  -26.869 5.880   1.00 98.49 13  E 1 
ATOM 3322 O O   . GLY E 5 13  ? -8.946  -27.708 6.346   1.00 97.69 13  E 1 
ATOM 3323 N N   . LEU E 5 14  ? -8.510  -25.589 5.714   1.00 98.60 14  E 1 
ATOM 3324 C CA  . LEU E 5 14  ? -9.850  -25.033 5.949   1.00 98.69 14  E 1 
ATOM 3325 C C   . LEU E 5 14  ? -10.756 -25.084 4.710   1.00 98.65 14  E 1 
ATOM 3326 O O   . LEU E 5 14  ? -11.973 -24.969 4.854   1.00 98.08 14  E 1 
ATOM 3327 C CB  . LEU E 5 14  ? -9.734  -23.587 6.455   1.00 98.38 14  E 1 
ATOM 3328 C CG  . LEU E 5 14  ? -9.180  -23.419 7.881   1.00 97.60 14  E 1 
ATOM 3329 C CD1 . LEU E 5 14  ? -9.168  -21.918 8.218   1.00 96.42 14  E 1 
ATOM 3330 C CD2 . LEU E 5 14  ? -10.031 -24.131 8.934   1.00 96.28 14  E 1 
ATOM 3331 N N   . THR E 5 15  ? -10.196 -25.261 3.513   1.00 98.54 15  E 1 
ATOM 3332 C CA  . THR E 5 15  ? -10.990 -25.338 2.278   1.00 98.49 15  E 1 
ATOM 3333 C C   . THR E 5 15  ? -11.989 -26.495 2.351   1.00 98.41 15  E 1 
ATOM 3334 O O   . THR E 5 15  ? -11.641 -27.620 2.697   1.00 97.39 15  E 1 
ATOM 3335 C CB  . THR E 5 15  ? -10.082 -25.455 1.045   1.00 97.80 15  E 1 
ATOM 3336 O OG1 . THR E 5 15  ? -9.176  -24.371 1.010   1.00 92.92 15  E 1 
ATOM 3337 C CG2 . THR E 5 15  ? -10.879 -25.385 -0.256  1.00 91.14 15  E 1 
ATOM 3338 N N   . GLY E 5 16  ? -13.250 -26.200 2.040   1.00 98.34 16  E 1 
ATOM 3339 C CA  . GLY E 5 16  ? -14.375 -27.123 2.144   1.00 98.27 16  E 1 
ATOM 3340 C C   . GLY E 5 16  ? -15.009 -27.218 3.538   1.00 98.42 16  E 1 
ATOM 3341 O O   . GLY E 5 16  ? -15.999 -27.935 3.690   1.00 97.31 16  E 1 
ATOM 3342 N N   . LYS E 5 17  ? -14.479 -26.504 4.533   1.00 98.58 17  E 1 
ATOM 3343 C CA  . LYS E 5 17  ? -14.976 -26.531 5.916   1.00 98.50 17  E 1 
ATOM 3344 C C   . LYS E 5 17  ? -15.712 -25.236 6.283   1.00 98.60 17  E 1 
ATOM 3345 O O   . LYS E 5 17  ? -15.489 -24.206 5.649   1.00 98.29 17  E 1 
ATOM 3346 C CB  . LYS E 5 17  ? -13.817 -26.796 6.886   1.00 98.09 17  E 1 
ATOM 3347 C CG  . LYS E 5 17  ? -13.184 -28.169 6.647   1.00 96.49 17  E 1 
ATOM 3348 C CD  . LYS E 5 17  ? -12.069 -28.401 7.672   1.00 93.06 17  E 1 
ATOM 3349 C CE  . LYS E 5 17  ? -11.357 -29.718 7.340   1.00 88.66 17  E 1 
ATOM 3350 N NZ  . LYS E 5 17  ? -10.076 -29.803 8.069   1.00 79.42 17  E 1 
ATOM 3351 N N   . PRO E 5 18  ? -16.564 -25.268 7.321   1.00 98.71 18  E 1 
ATOM 3352 C CA  . PRO E 5 18  ? -17.147 -24.062 7.871   1.00 98.76 18  E 1 
ATOM 3353 C C   . PRO E 5 18  ? -16.071 -23.200 8.547   1.00 98.74 18  E 1 
ATOM 3354 O O   . PRO E 5 18  ? -15.244 -23.675 9.331   1.00 98.43 18  E 1 
ATOM 3355 C CB  . PRO E 5 18  ? -18.243 -24.526 8.831   1.00 98.23 18  E 1 
ATOM 3356 C CG  . PRO E 5 18  ? -17.734 -25.885 9.301   1.00 94.96 18  E 1 
ATOM 3357 C CD  . PRO E 5 18  ? -17.013 -26.426 8.072   1.00 98.05 18  E 1 
ATOM 3358 N N   . VAL E 5 19  ? -16.101 -21.915 8.223   1.00 98.89 19  E 1 
ATOM 3359 C CA  . VAL E 5 19  ? -15.170 -20.911 8.718   1.00 98.83 19  E 1 
ATOM 3360 C C   . VAL E 5 19  ? -15.913 -19.659 9.163   1.00 98.86 19  E 1 
ATOM 3361 O O   . VAL E 5 19  ? -17.029 -19.378 8.720   1.00 98.59 19  E 1 
ATOM 3362 C CB  . VAL E 5 19  ? -14.089 -20.551 7.676   1.00 98.66 19  E 1 
ATOM 3363 C CG1 . VAL E 5 19  ? -13.236 -21.763 7.288   1.00 97.85 19  E 1 
ATOM 3364 C CG2 . VAL E 5 19  ? -14.674 -19.927 6.394   1.00 97.47 19  E 1 
ATOM 3365 N N   . MET E 5 20  ? -15.265 -18.878 10.017  1.00 98.81 20  E 1 
ATOM 3366 C CA  . MET E 5 20  ? -15.668 -17.529 10.388  1.00 98.85 20  E 1 
ATOM 3367 C C   . MET E 5 20  ? -14.563 -16.567 9.982   1.00 98.81 20  E 1 
ATOM 3368 O O   . MET E 5 20  ? -13.429 -16.678 10.463  1.00 98.73 20  E 1 
ATOM 3369 C CB  . MET E 5 20  ? -15.943 -17.479 11.896  1.00 98.48 20  E 1 
ATOM 3370 C CG  . MET E 5 20  ? -16.509 -16.129 12.351  1.00 94.81 20  E 1 
ATOM 3371 S SD  . MET E 5 20  ? -18.229 -15.826 11.881  1.00 92.58 20  E 1 
ATOM 3372 C CE  . MET E 5 20  ? -19.090 -16.850 13.081  1.00 84.26 20  E 1 
ATOM 3373 N N   . VAL E 5 21  ? -14.879 -15.621 9.104   1.00 98.90 21  E 1 
ATOM 3374 C CA  . VAL E 5 21  ? -13.973 -14.569 8.646   1.00 98.90 21  E 1 
ATOM 3375 C C   . VAL E 5 21  ? -14.340 -13.271 9.348   1.00 98.80 21  E 1 
ATOM 3376 O O   . VAL E 5 21  ? -15.423 -12.740 9.128   1.00 98.66 21  E 1 
ATOM 3377 C CB  . VAL E 5 21  ? -14.022 -14.409 7.117   1.00 98.82 21  E 1 
ATOM 3378 C CG1 . VAL E 5 21  ? -12.995 -13.375 6.641   1.00 98.24 21  E 1 
ATOM 3379 C CG2 . VAL E 5 21  ? -13.728 -15.727 6.399   1.00 98.27 21  E 1 
ATOM 3380 N N   . LYS E 5 22  ? -13.429 -12.750 10.173  1.00 98.73 22  E 1 
ATOM 3381 C CA  . LYS E 5 22  ? -13.561 -11.421 10.785  1.00 98.74 22  E 1 
ATOM 3382 C C   . LYS E 5 22  ? -12.957 -10.382 9.849   1.00 98.76 22  E 1 
ATOM 3383 O O   . LYS E 5 22  ? -11.839 -10.552 9.372   1.00 98.55 22  E 1 
ATOM 3384 C CB  . LYS E 5 22  ? -12.864 -11.416 12.152  1.00 98.51 22  E 1 
ATOM 3385 C CG  . LYS E 5 22  ? -12.993 -10.101 12.946  1.00 97.34 22  E 1 
ATOM 3386 C CD  . LYS E 5 22  ? -14.393 -9.920  13.517  1.00 94.50 22  E 1 
ATOM 3387 C CE  . LYS E 5 22  ? -14.429 -8.777  14.529  1.00 91.09 22  E 1 
ATOM 3388 N NZ  . LYS E 5 22  ? -15.669 -8.818  15.341  1.00 86.17 22  E 1 
ATOM 3389 N N   . LEU E 5 23  ? -13.681 -9.287  9.621   1.00 98.59 23  E 1 
ATOM 3390 C CA  . LEU E 5 23  ? -13.163 -8.149  8.868   1.00 98.53 23  E 1 
ATOM 3391 C C   . LEU E 5 23  ? -12.627 -7.051  9.797   1.00 98.37 23  E 1 
ATOM 3392 O O   . LEU E 5 23  ? -13.024 -6.951  10.958  1.00 97.79 23  E 1 
ATOM 3393 C CB  . LEU E 5 23  ? -14.231 -7.602  7.917   1.00 98.47 23  E 1 
ATOM 3394 C CG  . LEU E 5 23  ? -14.786 -8.607  6.886   1.00 97.91 23  E 1 
ATOM 3395 C CD1 . LEU E 5 23  ? -15.484 -7.825  5.778   1.00 97.24 23  E 1 
ATOM 3396 C CD2 . LEU E 5 23  ? -13.732 -9.477  6.222   1.00 96.76 23  E 1 
ATOM 3397 N N   . LYS E 5 24  ? -11.768 -6.181  9.247   1.00 97.96 24  E 1 
ATOM 3398 C CA  . LYS E 5 24  ? -11.206 -4.996  9.935   1.00 97.45 24  E 1 
ATOM 3399 C C   . LYS E 5 24  ? -12.304 -4.082  10.501  1.00 96.82 24  E 1 
ATOM 3400 O O   . LYS E 5 24  ? -12.139 -3.503  11.561  1.00 94.75 24  E 1 
ATOM 3401 C CB  . LYS E 5 24  ? -10.320 -4.201  8.958   1.00 96.79 24  E 1 
ATOM 3402 C CG  . LYS E 5 24  ? -9.137  -5.021  8.432   1.00 95.88 24  E 1 
ATOM 3403 C CD  . LYS E 5 24  ? -8.205  -4.198  7.516   1.00 94.12 24  E 1 
ATOM 3404 C CE  . LYS E 5 24  ? -7.076  -5.111  7.037   1.00 91.85 24  E 1 
ATOM 3405 N NZ  . LYS E 5 24  ? -6.072  -4.437  6.175   1.00 88.36 24  E 1 
ATOM 3406 N N   . TRP E 5 25  ? -13.435 -4.018  9.816   1.00 96.67 25  E 1 
ATOM 3407 C CA  . TRP E 5 25  ? -14.583 -3.154  10.125  1.00 95.55 25  E 1 
ATOM 3408 C C   . TRP E 5 25  ? -15.541 -3.743  11.174  1.00 94.95 25  E 1 
ATOM 3409 O O   . TRP E 5 25  ? -16.639 -3.230  11.377  1.00 91.22 25  E 1 
ATOM 3410 C CB  . TRP E 5 25  ? -15.318 -2.863  8.808   1.00 94.41 25  E 1 
ATOM 3411 C CG  . TRP E 5 25  ? -14.407 -2.613  7.637   1.00 94.07 25  E 1 
ATOM 3412 C CD1 . TRP E 5 25  ? -14.206 -3.460  6.599   1.00 88.70 25  E 1 
ATOM 3413 C CD2 . TRP E 5 25  ? -13.496 -1.492  7.425   1.00 92.68 25  E 1 
ATOM 3414 N NE1 . TRP E 5 25  ? -13.235 -2.936  5.753   1.00 87.78 25  E 1 
ATOM 3415 C CE2 . TRP E 5 25  ? -12.766 -1.730  6.224   1.00 90.72 25  E 1 
ATOM 3416 C CE3 . TRP E 5 25  ? -13.214 -0.308  8.139   1.00 87.70 25  E 1 
ATOM 3417 C CZ2 . TRP E 5 25  ? -11.792 -0.832  5.760   1.00 88.86 25  E 1 
ATOM 3418 C CZ3 . TRP E 5 25  ? -12.246 0.590   7.667   1.00 84.09 25  E 1 
ATOM 3419 C CH2 . TRP E 5 25  ? -11.537 0.332   6.502   1.00 86.02 25  E 1 
ATOM 3420 N N   . GLY E 5 26  ? -15.181 -4.846  11.812  1.00 96.19 26  E 1 
ATOM 3421 C CA  . GLY E 5 26  ? -15.956 -5.456  12.890  1.00 95.88 26  E 1 
ATOM 3422 C C   . GLY E 5 26  ? -16.967 -6.524  12.462  1.00 96.67 26  E 1 
ATOM 3423 O O   . GLY E 5 26  ? -17.277 -7.401  13.276  1.00 95.65 26  E 1 
ATOM 3424 N N   . MET E 5 27  ? -17.449 -6.514  11.215  1.00 97.30 27  E 1 
ATOM 3425 C CA  . MET E 5 27  ? -18.371 -7.531  10.702  1.00 97.44 27  E 1 
ATOM 3426 C C   . MET E 5 27  ? -17.701 -8.915  10.579  1.00 98.05 27  E 1 
ATOM 3427 O O   . MET E 5 27  ? -16.498 -9.024  10.342  1.00 97.74 27  E 1 
ATOM 3428 C CB  . MET E 5 27  ? -19.012 -7.070  9.376   1.00 95.74 27  E 1 
ATOM 3429 C CG  . MET E 5 27  ? -17.982 -6.706  8.310   1.00 90.48 27  E 1 
ATOM 3430 S SD  . MET E 5 27  ? -18.627 -5.971  6.779   1.00 89.11 27  E 1 
ATOM 3431 C CE  . MET E 5 27  ? -19.324 -4.432  7.387   1.00 78.38 27  E 1 
ATOM 3432 N N   . GLU E 5 28  ? -18.493 -9.977  10.749  1.00 98.43 28  E 1 
ATOM 3433 C CA  . GLU E 5 28  ? -18.063 -11.371 10.634  1.00 98.59 28  E 1 
ATOM 3434 C C   . GLU E 5 28  ? -18.899 -12.088 9.567   1.00 98.62 28  E 1 
ATOM 3435 O O   . GLU E 5 28  ? -20.108 -11.884 9.469   1.00 98.29 28  E 1 
ATOM 3436 C CB  . GLU E 5 28  ? -18.133 -12.095 12.000  1.00 98.14 28  E 1 
ATOM 3437 C CG  . GLU E 5 28  ? -17.192 -11.504 13.063  1.00 95.11 28  E 1 
ATOM 3438 C CD  . GLU E 5 28  ? -17.200 -12.195 14.441  1.00 93.65 28  E 1 
ATOM 3439 O OE1 . GLU E 5 28  ? -16.449 -11.735 15.349  1.00 87.35 28  E 1 
ATOM 3440 O OE2 . GLU E 5 28  ? -17.911 -13.184 14.672  1.00 87.68 28  E 1 
ATOM 3441 N N   . TYR E 5 29  ? -18.276 -12.966 8.782   1.00 98.82 29  E 1 
ATOM 3442 C CA  . TYR E 5 29  ? -18.933 -13.801 7.782   1.00 98.85 29  E 1 
ATOM 3443 C C   . TYR E 5 29  ? -18.683 -15.268 8.095   1.00 98.81 29  E 1 
ATOM 3444 O O   . TYR E 5 29  ? -17.539 -15.724 8.046   1.00 98.56 29  E 1 
ATOM 3445 C CB  . TYR E 5 29  ? -18.450 -13.431 6.376   1.00 98.74 29  E 1 
ATOM 3446 C CG  . TYR E 5 29  ? -18.836 -12.027 5.961   1.00 98.64 29  E 1 
ATOM 3447 C CD1 . TYR E 5 29  ? -20.108 -11.766 5.418   1.00 98.00 29  E 1 
ATOM 3448 C CD2 . TYR E 5 29  ? -17.941 -10.956 6.155   1.00 97.99 29  E 1 
ATOM 3449 C CE1 . TYR E 5 29  ? -20.496 -10.460 5.080   1.00 97.33 29  E 1 
ATOM 3450 C CE2 . TYR E 5 29  ? -18.318 -9.642  5.824   1.00 97.29 29  E 1 
ATOM 3451 C CZ  . TYR E 5 29  ? -19.602 -9.398  5.287   1.00 97.50 29  E 1 
ATOM 3452 O OH  . TYR E 5 29  ? -19.982 -8.114  4.995   1.00 96.10 29  E 1 
ATOM 3453 N N   . LYS E 5 30  ? -19.739 -16.015 8.410   1.00 98.72 30  E 1 
ATOM 3454 C CA  . LYS E 5 30  ? -19.715 -17.468 8.614   1.00 98.74 30  E 1 
ATOM 3455 C C   . LYS E 5 30  ? -20.159 -18.156 7.333   1.00 98.71 30  E 1 
ATOM 3456 O O   . LYS E 5 30  ? -21.173 -17.788 6.761   1.00 98.33 30  E 1 
ATOM 3457 C CB  . LYS E 5 30  ? -20.601 -17.846 9.816   1.00 98.46 30  E 1 
ATOM 3458 C CG  . LYS E 5 30  ? -20.546 -19.345 10.189  1.00 97.39 30  E 1 
ATOM 3459 C CD  . LYS E 5 30  ? -21.523 -19.665 11.350  1.00 95.05 30  E 1 
ATOM 3460 C CE  . LYS E 5 30  ? -21.554 -21.162 11.684  1.00 88.34 30  E 1 
ATOM 3461 N NZ  . LYS E 5 30  ? -22.631 -21.516 12.659  1.00 80.70 30  E 1 
ATOM 3462 N N   . GLY E 5 31  ? -19.429 -19.178 6.879   1.00 98.62 31  E 1 
ATOM 3463 C CA  . GLY E 5 31  ? -19.803 -19.956 5.712   1.00 98.65 31  E 1 
ATOM 3464 C C   . GLY E 5 31  ? -18.784 -21.036 5.384   1.00 98.75 31  E 1 
ATOM 3465 O O   . GLY E 5 31  ? -17.764 -21.146 6.054   1.00 98.48 31  E 1 
ATOM 3466 N N   . TYR E 5 32  ? -19.035 -21.829 4.339   1.00 98.79 32  E 1 
ATOM 3467 C CA  . TYR E 5 32  ? -18.075 -22.826 3.858   1.00 98.78 32  E 1 
ATOM 3468 C C   . TYR E 5 32  ? -17.017 -22.159 2.987   1.00 98.78 32  E 1 
ATOM 3469 O O   . TYR E 5 32  ? -17.355 -21.503 2.005   1.00 98.32 32  E 1 
ATOM 3470 C CB  . TYR E 5 32  ? -18.801 -23.935 3.095   1.00 98.51 32  E 1 
ATOM 3471 C CG  . TYR E 5 32  ? -19.645 -24.811 3.997   1.00 96.13 32  E 1 
ATOM 3472 C CD1 . TYR E 5 32  ? -19.078 -25.950 4.607   1.00 91.13 32  E 1 
ATOM 3473 C CD2 . TYR E 5 32  ? -20.998 -24.493 4.257   1.00 91.71 32  E 1 
ATOM 3474 C CE1 . TYR E 5 32  ? -19.839 -26.753 5.466   1.00 89.55 32  E 1 
ATOM 3475 C CE2 . TYR E 5 32  ? -21.769 -25.290 5.124   1.00 89.17 32  E 1 
ATOM 3476 C CZ  . TYR E 5 32  ? -21.184 -26.418 5.725   1.00 90.08 32  E 1 
ATOM 3477 O OH  . TYR E 5 32  ? -21.930 -27.201 6.579   1.00 87.76 32  E 1 
ATOM 3478 N N   . LEU E 5 33  ? -15.737 -22.341 3.313   1.00 98.86 33  E 1 
ATOM 3479 C CA  . LEU E 5 33  ? -14.629 -21.828 2.514   1.00 98.85 33  E 1 
ATOM 3480 C C   . LEU E 5 33  ? -14.515 -22.630 1.209   1.00 98.75 33  E 1 
ATOM 3481 O O   . LEU E 5 33  ? -14.074 -23.770 1.211   1.00 98.44 33  E 1 
ATOM 3482 C CB  . LEU E 5 33  ? -13.336 -21.867 3.339   1.00 98.74 33  E 1 
ATOM 3483 C CG  . LEU E 5 33  ? -12.112 -21.277 2.614   1.00 98.49 33  E 1 
ATOM 3484 C CD1 . LEU E 5 33  ? -12.282 -19.781 2.327   1.00 98.07 33  E 1 
ATOM 3485 C CD2 . LEU E 5 33  ? -10.865 -21.450 3.475   1.00 97.97 33  E 1 
ATOM 3486 N N   . VAL E 5 34  ? -14.902 -22.031 0.083   1.00 98.70 34  E 1 
ATOM 3487 C CA  . VAL E 5 34  ? -14.890 -22.684 -1.238  1.00 98.60 34  E 1 
ATOM 3488 C C   . VAL E 5 34  ? -13.507 -22.621 -1.864  1.00 98.56 34  E 1 
ATOM 3489 O O   . VAL E 5 34  ? -13.011 -23.626 -2.377  1.00 97.62 34  E 1 
ATOM 3490 C CB  . VAL E 5 34  ? -15.931 -22.046 -2.179  1.00 98.14 34  E 1 
ATOM 3491 C CG1 . VAL E 5 34  ? -15.944 -22.714 -3.558  1.00 96.33 34  E 1 
ATOM 3492 C CG2 . VAL E 5 34  ? -17.338 -22.149 -1.590  1.00 96.50 34  E 1 
ATOM 3493 N N   . SER E 5 35  ? -12.874 -21.441 -1.844  1.00 98.53 35  E 1 
ATOM 3494 C CA  . SER E 5 35  ? -11.546 -21.245 -2.413  1.00 98.45 35  E 1 
ATOM 3495 C C   . SER E 5 35  ? -10.842 -20.040 -1.791  1.00 98.55 35  E 1 
ATOM 3496 O O   . SER E 5 35  ? -11.475 -19.125 -1.263  1.00 98.14 35  E 1 
ATOM 3497 C CB  . SER E 5 35  ? -11.619 -21.094 -3.936  1.00 97.74 35  E 1 
ATOM 3498 O OG  . SER E 5 35  ? -12.365 -19.949 -4.318  1.00 95.50 35  E 1 
ATOM 3499 N N   . VAL E 5 36  ? -9.509  -20.061 -1.898  1.00 98.20 36  E 1 
ATOM 3500 C CA  . VAL E 5 36  ? -8.613  -18.959 -1.541  1.00 98.11 36  E 1 
ATOM 3501 C C   . VAL E 5 36  ? -7.597  -18.809 -2.671  1.00 97.80 36  E 1 
ATOM 3502 O O   . VAL E 5 36  ? -7.180  -19.807 -3.253  1.00 96.48 36  E 1 
ATOM 3503 C CB  . VAL E 5 36  ? -7.903  -19.222 -0.196  1.00 97.48 36  E 1 
ATOM 3504 C CG1 . VAL E 5 36  ? -7.046  -18.033 0.246   1.00 91.24 36  E 1 
ATOM 3505 C CG2 . VAL E 5 36  ? -8.904  -19.491 0.936   1.00 91.41 36  E 1 
ATOM 3506 N N   . ASP E 5 37  ? -7.208  -17.587 -3.022  1.00 97.45 37  E 1 
ATOM 3507 C CA  . ASP E 5 37  ? -6.137  -17.316 -3.987  1.00 96.86 37  E 1 
ATOM 3508 C C   . ASP E 5 37  ? -4.835  -16.868 -3.302  1.00 96.52 37  E 1 
ATOM 3509 O O   . ASP E 5 37  ? -4.765  -16.726 -2.083  1.00 95.10 37  E 1 
ATOM 3510 C CB  . ASP E 5 37  ? -6.634  -16.343 -5.078  1.00 96.34 37  E 1 
ATOM 3511 C CG  . ASP E 5 37  ? -6.941  -14.917 -4.604  1.00 96.40 37  E 1 
ATOM 3512 O OD1 . ASP E 5 37  ? -6.443  -14.496 -3.538  1.00 95.15 37  E 1 
ATOM 3513 O OD2 . ASP E 5 37  ? -7.697  -14.219 -5.310  1.00 94.10 37  E 1 
ATOM 3514 N N   . GLY E 5 38  ? -3.789  -16.617 -4.101  1.00 95.29 38  E 1 
ATOM 3515 C CA  . GLY E 5 38  ? -2.483  -16.168 -3.609  1.00 94.44 38  E 1 
ATOM 3516 C C   . GLY E 5 38  ? -2.500  -14.819 -2.887  1.00 94.74 38  E 1 
ATOM 3517 O O   . GLY E 5 38  ? -1.603  -14.531 -2.101  1.00 92.77 38  E 1 
ATOM 3518 N N   . TYR E 5 39  ? -3.525  -13.997 -3.107  1.00 95.74 39  E 1 
ATOM 3519 C CA  . TYR E 5 39  ? -3.722  -12.734 -2.397  1.00 95.68 39  E 1 
ATOM 3520 C C   . TYR E 5 39  ? -4.544  -12.901 -1.114  1.00 96.48 39  E 1 
ATOM 3521 O O   . TYR E 5 39  ? -4.754  -11.937 -0.381  1.00 95.40 39  E 1 
ATOM 3522 C CB  . TYR E 5 39  ? -4.360  -11.709 -3.344  1.00 94.27 39  E 1 
ATOM 3523 C CG  . TYR E 5 39  ? -3.481  -11.359 -4.525  1.00 92.28 39  E 1 
ATOM 3524 C CD1 . TYR E 5 39  ? -2.435  -10.429 -4.357  1.00 87.36 39  E 1 
ATOM 3525 C CD2 . TYR E 5 39  ? -3.677  -11.967 -5.776  1.00 87.17 39  E 1 
ATOM 3526 C CE1 . TYR E 5 39  ? -1.592  -10.107 -5.434  1.00 84.79 39  E 1 
ATOM 3527 C CE2 . TYR E 5 39  ? -2.841  -11.659 -6.856  1.00 84.87 39  E 1 
ATOM 3528 C CZ  . TYR E 5 39  ? -1.792  -10.725 -6.677  1.00 85.83 39  E 1 
ATOM 3529 O OH  . TYR E 5 39  ? -0.957  -10.422 -7.727  1.00 83.33 39  E 1 
ATOM 3530 N N   . MET E 5 40  ? -5.024  -14.109 -0.826  1.00 96.51 40  E 1 
ATOM 3531 C CA  . MET E 5 40  ? -5.967  -14.431 0.240   1.00 97.54 40  E 1 
ATOM 3532 C C   . MET E 5 40  ? -7.336  -13.745 0.065   1.00 98.11 40  E 1 
ATOM 3533 O O   . MET E 5 40  ? -8.011  -13.446 1.055   1.00 97.70 40  E 1 
ATOM 3534 C CB  . MET E 5 40  ? -5.373  -14.210 1.633   1.00 97.07 40  E 1 
ATOM 3535 C CG  . MET E 5 40  ? -4.024  -14.893 1.846   1.00 94.76 40  E 1 
ATOM 3536 S SD  . MET E 5 40  ? -3.452  -14.711 3.562   1.00 91.22 40  E 1 
ATOM 3537 C CE  . MET E 5 40  ? -1.931  -15.652 3.466   1.00 82.56 40  E 1 
ATOM 3538 N N   . ASN E 5 41  ? -7.782  -13.497 -1.166  1.00 98.26 41  E 1 
ATOM 3539 C CA  . ASN E 5 41  ? -9.207  -13.322 -1.416  1.00 98.33 41  E 1 
ATOM 3540 C C   . ASN E 5 41  ? -9.917  -14.640 -1.091  1.00 98.51 41  E 1 
ATOM 3541 O O   . ASN E 5 41  ? -9.369  -15.715 -1.319  1.00 98.31 41  E 1 
ATOM 3542 C CB  . ASN E 5 41  ? -9.488  -12.909 -2.868  1.00 98.22 41  E 1 
ATOM 3543 C CG  . ASN E 5 41  ? -8.817  -11.606 -3.262  1.00 97.79 41  E 1 
ATOM 3544 O OD1 . ASN E 5 41  ? -9.045  -10.557 -2.681  1.00 94.85 41  E 1 
ATOM 3545 N ND2 . ASN E 5 41  ? -7.980  -11.640 -4.278  1.00 94.68 41  E 1 
ATOM 3546 N N   . MET E 5 42  ? -11.118 -14.562 -0.551  1.00 98.68 42  E 1 
ATOM 3547 C CA  . MET E 5 42  ? -11.841 -15.729 -0.057  1.00 98.75 42  E 1 
ATOM 3548 C C   . MET E 5 42  ? -13.211 -15.817 -0.713  1.00 98.83 42  E 1 
ATOM 3549 O O   . MET E 5 42  ? -13.938 -14.829 -0.794  1.00 98.65 42  E 1 
ATOM 3550 C CB  . MET E 5 42  ? -11.965 -15.667 1.472   1.00 98.48 42  E 1 
ATOM 3551 C CG  . MET E 5 42  ? -10.595 -15.699 2.159   1.00 97.23 42  E 1 
ATOM 3552 S SD  . MET E 5 42  ? -10.657 -15.495 3.959   1.00 95.76 42  E 1 
ATOM 3553 C CE  . MET E 5 42  ? -8.886  -15.440 4.293   1.00 87.60 42  E 1 
ATOM 3554 N N   . GLN E 5 43  ? -13.577 -17.007 -1.152  1.00 98.78 43  E 1 
ATOM 3555 C CA  . GLN E 5 43  ? -14.919 -17.333 -1.603  1.00 98.73 43  E 1 
ATOM 3556 C C   . GLN E 5 43  ? -15.595 -18.183 -0.536  1.00 98.75 43  E 1 
ATOM 3557 O O   . GLN E 5 43  ? -15.084 -19.247 -0.179  1.00 98.53 43  E 1 
ATOM 3558 C CB  . GLN E 5 43  ? -14.836 -18.050 -2.950  1.00 98.46 43  E 1 
ATOM 3559 C CG  . GLN E 5 43  ? -16.203 -18.299 -3.603  1.00 97.57 43  E 1 
ATOM 3560 C CD  . GLN E 5 43  ? -16.062 -19.081 -4.918  1.00 97.01 43  E 1 
ATOM 3561 O OE1 . GLN E 5 43  ? -14.988 -19.502 -5.317  1.00 90.49 43  E 1 
ATOM 3562 N NE2 . GLN E 5 43  ? -17.132 -19.316 -5.641  1.00 88.86 43  E 1 
ATOM 3563 N N   . LEU E 5 44  ? -16.741 -17.721 -0.047  1.00 98.67 44  E 1 
ATOM 3564 C CA  . LEU E 5 44  ? -17.573 -18.457 0.902   1.00 98.78 44  E 1 
ATOM 3565 C C   . LEU E 5 44  ? -18.897 -18.857 0.244   1.00 98.51 44  E 1 
ATOM 3566 O O   . LEU E 5 44  ? -19.469 -18.081 -0.535  1.00 98.21 44  E 1 
ATOM 3567 C CB  . LEU E 5 44  ? -17.823 -17.634 2.180   1.00 98.68 44  E 1 
ATOM 3568 C CG  . LEU E 5 44  ? -16.576 -17.118 2.932   1.00 98.12 44  E 1 
ATOM 3569 C CD1 . LEU E 5 44  ? -17.026 -16.411 4.213   1.00 97.27 44  E 1 
ATOM 3570 C CD2 . LEU E 5 44  ? -15.625 -18.233 3.323   1.00 96.94 44  E 1 
ATOM 3571 N N   . ALA E 5 45  ? -19.406 -20.034 0.593   1.00 98.36 45  E 1 
ATOM 3572 C CA  . ALA E 5 45  ? -20.747 -20.491 0.251   1.00 98.11 45  E 1 
ATOM 3573 C C   . ALA E 5 45  ? -21.635 -20.569 1.503   1.00 98.17 45  E 1 
ATOM 3574 O O   . ALA E 5 45  ? -21.122 -20.681 2.606   1.00 97.51 45  E 1 
ATOM 3575 C CB  . ALA E 5 45  ? -20.654 -21.843 -0.447  1.00 97.46 45  E 1 
ATOM 3576 N N   . ASN E 5 46  ? -22.950 -20.512 1.313   1.00 97.87 46  E 1 
ATOM 3577 C CA  . ASN E 5 46  ? -23.936 -20.480 2.402   1.00 97.65 46  E 1 
ATOM 3578 C C   . ASN E 5 46  ? -23.564 -19.464 3.483   1.00 97.84 46  E 1 
ATOM 3579 O O   . ASN E 5 46  ? -23.482 -19.775 4.667   1.00 96.85 46  E 1 
ATOM 3580 C CB  . ASN E 5 46  ? -24.175 -21.904 2.941   1.00 96.73 46  E 1 
ATOM 3581 C CG  . ASN E 5 46  ? -24.940 -22.789 1.968   1.00 90.74 46  E 1 
ATOM 3582 O OD1 . ASN E 5 46  ? -25.436 -22.367 0.941   1.00 79.39 46  E 1 
ATOM 3583 N ND2 . ASN E 5 46  ? -25.066 -24.056 2.294   1.00 77.09 46  E 1 
ATOM 3584 N N   . THR E 5 47  ? -23.244 -18.242 3.044   1.00 98.07 47  E 1 
ATOM 3585 C CA  . THR E 5 47  ? -22.659 -17.232 3.920   1.00 98.14 47  E 1 
ATOM 3586 C C   . THR E 5 47  ? -23.719 -16.530 4.752   1.00 97.90 47  E 1 
ATOM 3587 O O   . THR E 5 47  ? -24.729 -16.060 4.227   1.00 97.47 47  E 1 
ATOM 3588 C CB  . THR E 5 47  ? -21.856 -16.199 3.130   1.00 98.01 47  E 1 
ATOM 3589 O OG1 . THR E 5 47  ? -20.982 -16.853 2.237   1.00 95.41 47  E 1 
ATOM 3590 C CG2 . THR E 5 47  ? -21.009 -15.304 4.034   1.00 95.50 47  E 1 
ATOM 3591 N N   . GLU E 5 48  ? -23.427 -16.409 6.037   1.00 98.08 48  E 1 
ATOM 3592 C CA  . GLU E 5 48  ? -24.182 -15.640 7.009   1.00 98.09 48  E 1 
ATOM 3593 C C   . GLU E 5 48  ? -23.369 -14.416 7.419   1.00 98.20 48  E 1 
ATOM 3594 O O   . GLU E 5 48  ? -22.176 -14.516 7.693   1.00 97.76 48  E 1 
ATOM 3595 C CB  . GLU E 5 48  ? -24.494 -16.506 8.225   1.00 97.58 48  E 1 
ATOM 3596 C CG  . GLU E 5 48  ? -25.375 -17.714 7.888   1.00 94.79 48  E 1 
ATOM 3597 C CD  . GLU E 5 48  ? -25.602 -18.643 9.088   1.00 94.56 48  E 1 
ATOM 3598 O OE1 . GLU E 5 48  ? -26.560 -19.437 9.019   1.00 88.77 48  E 1 
ATOM 3599 O OE2 . GLU E 5 48  ? -24.832 -18.569 10.069  1.00 90.32 48  E 1 
ATOM 3600 N N   . GLU E 5 49  ? -24.003 -13.240 7.455   1.00 98.25 49  E 1 
ATOM 3601 C CA  . GLU E 5 49  ? -23.404 -12.003 7.954   1.00 98.16 49  E 1 
ATOM 3602 C C   . GLU E 5 49  ? -23.780 -11.791 9.415   1.00 98.21 49  E 1 
ATOM 3603 O O   . GLU E 5 49  ? -24.956 -11.816 9.779   1.00 97.86 49  E 1 
ATOM 3604 C CB  . GLU E 5 49  ? -23.842 -10.822 7.078   1.00 97.52 49  E 1 
ATOM 3605 C CG  . GLU E 5 49  ? -23.228 -9.472  7.492   1.00 96.47 49  E 1 
ATOM 3606 C CD  . GLU E 5 49  ? -23.681 -8.350  6.535   1.00 95.30 49  E 1 
ATOM 3607 O OE1 . GLU E 5 49  ? -22.821 -7.773  5.828   1.00 91.07 49  E 1 
ATOM 3608 O OE2 . GLU E 5 49  ? -24.897 -8.069  6.461   1.00 91.04 49  E 1 
ATOM 3609 N N   . TYR E 5 50  ? -22.778 -11.525 10.246  1.00 98.51 50  E 1 
ATOM 3610 C CA  . TYR E 5 50  ? -22.925 -11.164 11.649  1.00 98.53 50  E 1 
ATOM 3611 C C   . TYR E 5 50  ? -22.387 -9.748  11.869  1.00 98.37 50  E 1 
ATOM 3612 O O   . TYR E 5 50  ? -21.239 -9.453  11.543  1.00 97.70 50  E 1 
ATOM 3613 C CB  . TYR E 5 50  ? -22.213 -12.180 12.545  1.00 98.42 50  E 1 
ATOM 3614 C CG  . TYR E 5 50  ? -22.831 -13.562 12.546  1.00 98.41 50  E 1 
ATOM 3615 C CD1 . TYR E 5 50  ? -23.679 -13.960 13.597  1.00 97.23 50  E 1 
ATOM 3616 C CD2 . TYR E 5 50  ? -22.576 -14.466 11.493  1.00 97.43 50  E 1 
ATOM 3617 C CE1 . TYR E 5 50  ? -24.278 -15.231 13.598  1.00 96.93 50  E 1 
ATOM 3618 C CE2 . TYR E 5 50  ? -23.174 -15.735 11.480  1.00 96.99 50  E 1 
ATOM 3619 C CZ  . TYR E 5 50  ? -24.032 -16.113 12.537  1.00 97.44 50  E 1 
ATOM 3620 O OH  . TYR E 5 50  ? -24.643 -17.345 12.522  1.00 96.22 50  E 1 
ATOM 3621 N N   . ILE E 5 51  ? -23.203 -8.886  12.454  1.00 97.91 51  E 1 
ATOM 3622 C CA  . ILE E 5 51  ? -22.843 -7.531  12.868  1.00 97.57 51  E 1 
ATOM 3623 C C   . ILE E 5 51  ? -23.007 -7.460  14.385  1.00 97.59 51  E 1 
ATOM 3624 O O   . ILE E 5 51  ? -24.043 -7.860  14.912  1.00 96.15 51  E 1 
ATOM 3625 C CB  . ILE E 5 51  ? -23.695 -6.468  12.132  1.00 96.62 51  E 1 
ATOM 3626 C CG1 . ILE E 5 51  ? -23.507 -6.608  10.606  1.00 93.84 51  E 1 
ATOM 3627 C CG2 . ILE E 5 51  ? -23.313 -5.064  12.615  1.00 93.75 51  E 1 
ATOM 3628 C CD1 . ILE E 5 51  ? -24.356 -5.632  9.764   1.00 83.77 51  E 1 
ATOM 3629 N N   . ASP E 5 52  ? -21.972 -7.021  15.088  1.00 95.90 52  E 1 
ATOM 3630 C CA  . ASP E 5 52  ? -21.920 -6.985  16.557  1.00 95.24 52  E 1 
ATOM 3631 C C   . ASP E 5 52  ? -22.315 -8.322  17.228  1.00 95.64 52  E 1 
ATOM 3632 O O   . ASP E 5 52  ? -22.934 -8.376  18.288  1.00 92.58 52  E 1 
ATOM 3633 C CB  . ASP E 5 52  ? -22.674 -5.758  17.092  1.00 93.50 52  E 1 
ATOM 3634 C CG  . ASP E 5 52  ? -22.070 -4.453  16.573  1.00 87.77 52  E 1 
ATOM 3635 O OD1 . ASP E 5 52  ? -20.821 -4.403  16.468  1.00 81.41 52  E 1 
ATOM 3636 O OD2 . ASP E 5 52  ? -22.851 -3.525  16.290  1.00 79.43 52  E 1 
ATOM 3637 N N   . GLY E 5 53  ? -21.952 -9.427  16.576  1.00 94.30 53  E 1 
ATOM 3638 C CA  . GLY E 5 53  ? -22.251 -10.783 17.041  1.00 94.77 53  E 1 
ATOM 3639 C C   . GLY E 5 53  ? -23.686 -11.259 16.784  1.00 96.31 53  E 1 
ATOM 3640 O O   . GLY E 5 53  ? -23.998 -12.414 17.092  1.00 94.79 53  E 1 
ATOM 3641 N N   . ALA E 5 54  ? -24.555 -10.425 16.216  1.00 97.18 54  E 1 
ATOM 3642 C CA  . ALA E 5 54  ? -25.917 -10.786 15.839  1.00 97.80 54  E 1 
ATOM 3643 C C   . ALA E 5 54  ? -26.009 -11.127 14.346  1.00 98.23 54  E 1 
ATOM 3644 O O   . ALA E 5 54  ? -25.422 -10.445 13.512  1.00 97.39 54  E 1 
ATOM 3645 C CB  . ALA E 5 54  ? -26.858 -9.636  16.219  1.00 96.98 54  E 1 
ATOM 3646 N N   . LEU E 5 55  ? -26.797 -12.152 14.011  1.00 97.89 55  E 1 
ATOM 3647 C CA  . LEU E 5 55  ? -27.093 -12.507 12.627  1.00 98.11 55  E 1 
ATOM 3648 C C   . LEU E 5 55  ? -27.829 -11.351 11.933  1.00 98.03 55  E 1 
ATOM 3649 O O   . LEU E 5 55  ? -28.925 -10.977 12.339  1.00 97.09 55  E 1 
ATOM 3650 C CB  . LEU E 5 55  ? -27.906 -13.815 12.598  1.00 97.76 55  E 1 
ATOM 3651 C CG  . LEU E 5 55  ? -28.275 -14.311 11.177  1.00 96.63 55  E 1 
ATOM 3652 C CD1 . LEU E 5 55  ? -27.044 -14.738 10.384  1.00 93.71 55  E 1 
ATOM 3653 C CD2 . LEU E 5 55  ? -29.217 -15.507 11.284  1.00 93.38 55  E 1 
ATOM 3654 N N   . SER E 5 56  ? -27.211 -10.799 10.871  1.00 97.54 56  E 1 
ATOM 3655 C CA  . SER E 5 56  ? -27.745 -9.705  10.052  1.00 96.77 56  E 1 
ATOM 3656 C C   . SER E 5 56  ? -28.487 -10.233 8.826   1.00 96.44 56  E 1 
ATOM 3657 O O   . SER E 5 56  ? -29.519 -9.676  8.425   1.00 93.54 56  E 1 
ATOM 3658 C CB  . SER E 5 56  ? -26.589 -8.796  9.637   1.00 95.11 56  E 1 
ATOM 3659 O OG  . SER E 5 56  ? -27.006 -7.771  8.761   1.00 82.68 56  E 1 
ATOM 3660 N N   . GLY E 5 57  ? -28.002 -11.319 8.209   1.00 96.28 57  E 1 
ATOM 3661 C CA  . GLY E 5 57  ? -28.660 -11.902 7.056   1.00 95.78 57  E 1 
ATOM 3662 C C   . GLY E 5 57  ? -27.926 -13.089 6.430   1.00 96.70 57  E 1 
ATOM 3663 O O   . GLY E 5 57  ? -26.761 -13.343 6.713   1.00 96.13 57  E 1 
ATOM 3664 N N   . HIS E 5 58  ? -28.635 -13.776 5.525   1.00 96.84 58  E 1 
ATOM 3665 C CA  . HIS E 5 58  ? -28.094 -14.847 4.692   1.00 96.85 58  E 1 
ATOM 3666 C C   . HIS E 5 58  ? -27.763 -14.286 3.309   1.00 96.59 58  E 1 
ATOM 3667 O O   . HIS E 5 58  ? -28.631 -13.739 2.624   1.00 95.24 58  E 1 
ATOM 3668 C CB  . HIS E 5 58  ? -29.092 -16.000 4.598   1.00 96.54 58  E 1 
ATOM 3669 C CG  . HIS E 5 58  ? -29.388 -16.644 5.917   1.00 93.49 58  E 1 
ATOM 3670 N ND1 . HIS E 5 58  ? -28.647 -17.638 6.537   1.00 79.15 58  E 1 
ATOM 3671 C CD2 . HIS E 5 58  ? -30.449 -16.375 6.752   1.00 79.52 58  E 1 
ATOM 3672 C CE1 . HIS E 5 58  ? -29.255 -17.946 7.701   1.00 82.79 58  E 1 
ATOM 3673 N NE2 . HIS E 5 58  ? -30.346 -17.205 7.860   1.00 83.54 58  E 1 
ATOM 3674 N N   . LEU E 5 59  ? -26.495 -14.409 2.885   1.00 97.40 59  E 1 
ATOM 3675 C CA  . LEU E 5 59  ? -25.961 -13.782 1.674   1.00 97.17 59  E 1 
ATOM 3676 C C   . LEU E 5 59  ? -25.723 -14.780 0.532   1.00 96.66 59  E 1 
ATOM 3677 O O   . LEU E 5 59  ? -25.591 -14.374 -0.618  1.00 92.59 59  E 1 
ATOM 3678 C CB  . LEU E 5 59  ? -24.661 -13.040 2.035   1.00 96.55 59  E 1 
ATOM 3679 C CG  . LEU E 5 59  ? -24.741 -12.027 3.194   1.00 96.05 59  E 1 
ATOM 3680 C CD1 . LEU E 5 59  ? -23.401 -11.291 3.277   1.00 93.64 59  E 1 
ATOM 3681 C CD2 . LEU E 5 59  ? -25.850 -10.990 3.012   1.00 92.72 59  E 1 
ATOM 3682 N N   . GLY E 5 60  ? -25.682 -16.074 0.818   1.00 96.64 60  E 1 
ATOM 3683 C CA  . GLY E 5 60  ? -25.365 -17.117 -0.151  1.00 96.59 60  E 1 
ATOM 3684 C C   . GLY E 5 60  ? -23.870 -17.154 -0.490  1.00 97.25 60  E 1 
ATOM 3685 O O   . GLY E 5 60  ? -23.029 -17.226 0.401   1.00 96.64 60  E 1 
ATOM 3686 N N   . GLU E 5 61  ? -23.531 -17.124 -1.783  1.00 97.66 61  E 1 
ATOM 3687 C CA  . GLU E 5 61  ? -22.149 -17.165 -2.252  1.00 97.79 61  E 1 
ATOM 3688 C C   . GLU E 5 61  ? -21.558 -15.750 -2.313  1.00 98.03 61  E 1 
ATOM 3689 O O   . GLU E 5 61  ? -22.134 -14.859 -2.945  1.00 97.43 61  E 1 
ATOM 3690 C CB  . GLU E 5 61  ? -22.083 -17.866 -3.619  1.00 96.76 61  E 1 
ATOM 3691 C CG  . GLU E 5 61  ? -20.652 -18.166 -4.087  1.00 90.34 61  E 1 
ATOM 3692 C CD  . GLU E 5 61  ? -20.618 -18.814 -5.489  1.00 87.29 61  E 1 
ATOM 3693 O OE1 . GLU E 5 61  ? -19.512 -18.963 -6.069  1.00 80.65 61  E 1 
ATOM 3694 O OE2 . GLU E 5 61  ? -21.684 -19.108 -6.076  1.00 81.25 61  E 1 
ATOM 3695 N N   . VAL E 5 62  ? -20.395 -15.557 -1.683  1.00 98.10 62  E 1 
ATOM 3696 C CA  . VAL E 5 62  ? -19.726 -14.258 -1.606  1.00 98.30 62  E 1 
ATOM 3697 C C   . VAL E 5 62  ? -18.237 -14.357 -1.921  1.00 98.53 62  E 1 
ATOM 3698 O O   . VAL E 5 62  ? -17.578 -15.341 -1.618  1.00 98.37 62  E 1 
ATOM 3699 C CB  . VAL E 5 62  ? -19.940 -13.559 -0.249  1.00 97.45 62  E 1 
ATOM 3700 C CG1 . VAL E 5 62  ? -21.431 -13.489 0.128   1.00 93.62 62  E 1 
ATOM 3701 C CG2 . VAL E 5 62  ? -19.179 -14.201 0.908   1.00 94.03 62  E 1 
ATOM 3702 N N   . LEU E 5 63  ? -17.708 -13.291 -2.505  1.00 98.63 63  E 1 
ATOM 3703 C CA  . LEU E 5 63  ? -16.280 -12.985 -2.575  1.00 98.74 63  E 1 
ATOM 3704 C C   . LEU E 5 63  ? -15.956 -11.947 -1.495  1.00 98.74 63  E 1 
ATOM 3705 O O   . LEU E 5 63  ? -16.548 -10.870 -1.496  1.00 98.53 63  E 1 
ATOM 3706 C CB  . LEU E 5 63  ? -15.965 -12.463 -3.985  1.00 98.53 63  E 1 
ATOM 3707 C CG  . LEU E 5 63  ? -14.609 -11.735 -4.140  1.00 98.10 63  E 1 
ATOM 3708 C CD1 . LEU E 5 63  ? -13.432 -12.678 -3.958  1.00 96.93 63  E 1 
ATOM 3709 C CD2 . LEU E 5 63  ? -14.515 -11.113 -5.539  1.00 96.73 63  E 1 
ATOM 3710 N N   . ILE E 5 64  ? -14.990 -12.243 -0.625  1.00 98.85 64  E 1 
ATOM 3711 C CA  . ILE E 5 64  ? -14.409 -11.288 0.323   1.00 98.86 64  E 1 
ATOM 3712 C C   . ILE E 5 64  ? -13.045 -10.869 -0.214  1.00 98.83 64  E 1 
ATOM 3713 O O   . ILE E 5 64  ? -12.169 -11.705 -0.418  1.00 98.55 64  E 1 
ATOM 3714 C CB  . ILE E 5 64  ? -14.304 -11.898 1.739   1.00 98.83 64  E 1 
ATOM 3715 C CG1 . ILE E 5 64  ? -15.678 -12.410 2.229   1.00 98.50 64  E 1 
ATOM 3716 C CG2 . ILE E 5 64  ? -13.721 -10.855 2.713   1.00 98.59 64  E 1 
ATOM 3717 C CD1 . ILE E 5 64  ? -15.645 -13.095 3.601   1.00 97.87 64  E 1 
ATOM 3718 N N   . ARG E 5 65  ? -12.848 -9.564  -0.426  1.00 98.72 65  E 1 
ATOM 3719 C CA  . ARG E 5 65  ? -11.561 -9.044  -0.881  1.00 98.60 65  E 1 
ATOM 3720 C C   . ARG E 5 65  ? -10.534 -9.096  0.252   1.00 98.56 65  E 1 
ATOM 3721 O O   . ARG E 5 65  ? -10.800 -8.635  1.359   1.00 97.80 65  E 1 
ATOM 3722 C CB  . ARG E 5 65  ? -11.749 -7.634  -1.462  1.00 98.42 65  E 1 
ATOM 3723 C CG  . ARG E 5 65  ? -10.446 -7.095  -2.079  1.00 97.47 65  E 1 
ATOM 3724 C CD  . ARG E 5 65  ? -10.610 -5.648  -2.536  1.00 95.77 65  E 1 
ATOM 3725 N NE  . ARG E 5 65  ? -9.295  -4.960  -2.611  1.00 93.21 65  E 1 
ATOM 3726 C CZ  . ARG E 5 65  ? -8.530  -4.769  -3.672  1.00 92.48 65  E 1 
ATOM 3727 N NH1 . ARG E 5 65  ? -8.869  -5.169  -4.855  1.00 84.98 65  E 1 
ATOM 3728 N NH2 . ARG E 5 65  ? -7.389  -4.164  -3.557  1.00 87.39 65  E 1 
ATOM 3729 N N   . CYS E 5 66  ? -9.329  -9.580  -0.072  1.00 98.14 66  E 1 
ATOM 3730 C CA  . CYS E 5 66  ? -8.244  -9.873  0.856   1.00 97.92 66  E 1 
ATOM 3731 C C   . CYS E 5 66  ? -7.902  -8.746  1.834   1.00 97.90 66  E 1 
ATOM 3732 O O   . CYS E 5 66  ? -7.746  -9.011  3.032   1.00 96.98 66  E 1 
ATOM 3733 C CB  . CYS E 5 66  ? -7.001  -10.261 0.037   1.00 96.72 66  E 1 
ATOM 3734 S SG  . CYS E 5 66  ? -6.495  -8.943  -1.126  1.00 93.67 66  E 1 
ATOM 3735 N N   . ASN E 5 67  ? -7.840  -7.497  1.388   1.00 97.41 67  E 1 
ATOM 3736 C CA  . ASN E 5 67  ? -7.414  -6.371  2.216   1.00 97.11 67  E 1 
ATOM 3737 C C   . ASN E 5 67  ? -8.405  -5.987  3.322   1.00 97.40 67  E 1 
ATOM 3738 O O   . ASN E 5 67  ? -8.079  -5.169  4.170   1.00 96.07 67  E 1 
ATOM 3739 C CB  . ASN E 5 67  ? -7.086  -5.163  1.310   1.00 95.90 67  E 1 
ATOM 3740 C CG  . ASN E 5 67  ? -8.305  -4.510  0.688   1.00 91.97 67  E 1 
ATOM 3741 O OD1 . ASN E 5 67  ? -9.338  -5.123  0.474   1.00 81.51 67  E 1 
ATOM 3742 N ND2 . ASN E 5 67  ? -8.209  -3.241  0.367   1.00 82.95 67  E 1 
ATOM 3743 N N   . ASN E 5 68  ? -9.600  -6.560  3.359   1.00 98.15 68  E 1 
ATOM 3744 C CA  . ASN E 5 68  ? -10.585 -6.327  4.414   1.00 98.33 68  E 1 
ATOM 3745 C C   . ASN E 5 68  ? -10.518 -7.369  5.538   1.00 98.49 68  E 1 
ATOM 3746 O O   . ASN E 5 68  ? -11.093 -7.145  6.599   1.00 97.82 68  E 1 
ATOM 3747 C CB  . ASN E 5 68  ? -11.990 -6.291  3.794   1.00 98.06 68  E 1 
ATOM 3748 C CG  . ASN E 5 68  ? -12.085 -5.244  2.708   1.00 97.58 68  E 1 
ATOM 3749 O OD1 . ASN E 5 68  ? -12.147 -4.050  2.946   1.00 91.58 68  E 1 
ATOM 3750 N ND2 . ASN E 5 68  ? -12.072 -5.672  1.463   1.00 92.14 68  E 1 
ATOM 3751 N N   . VAL E 5 69  ? -9.836  -8.491  5.306   1.00 98.65 69  E 1 
ATOM 3752 C CA  . VAL E 5 69  ? -9.783  -9.598  6.265   1.00 98.73 69  E 1 
ATOM 3753 C C   . VAL E 5 69  ? -8.859  -9.237  7.422   1.00 98.64 69  E 1 
ATOM 3754 O O   . VAL E 5 69  ? -7.701  -8.867  7.210   1.00 98.30 69  E 1 
ATOM 3755 C CB  . VAL E 5 69  ? -9.351  -10.909 5.578   1.00 98.64 69  E 1 
ATOM 3756 C CG1 . VAL E 5 69  ? -9.251  -12.068 6.569   1.00 98.26 69  E 1 
ATOM 3757 C CG2 . VAL E 5 69  ? -10.356 -11.300 4.482   1.00 98.21 69  E 1 
ATOM 3758 N N   . LEU E 5 70  ? -9.353  -9.362  8.657   1.00 98.69 70  E 1 
ATOM 3759 C CA  . LEU E 5 70  ? -8.557  -9.292  9.877   1.00 98.65 70  E 1 
ATOM 3760 C C   . LEU E 5 70  ? -7.980  -10.673 10.199  1.00 98.75 70  E 1 
ATOM 3761 O O   . LEU E 5 70  ? -6.761  -10.845 10.228  1.00 98.53 70  E 1 
ATOM 3762 C CB  . LEU E 5 70  ? -9.415  -8.714  11.016  1.00 98.53 70  E 1 
ATOM 3763 C CG  . LEU E 5 70  ? -8.706  -8.676  12.387  1.00 98.00 70  E 1 
ATOM 3764 C CD1 . LEU E 5 70  ? -7.444  -7.817  12.366  1.00 97.00 70  E 1 
ATOM 3765 C CD2 . LEU E 5 70  ? -9.656  -8.105  13.437  1.00 96.81 70  E 1 
ATOM 3766 N N   . TYR E 5 71  ? -8.848  -11.660 10.393  1.00 98.77 71  E 1 
ATOM 3767 C CA  . TYR E 5 71  ? -8.458  -13.052 10.579  1.00 98.81 71  E 1 
ATOM 3768 C C   . TYR E 5 71  ? -9.523  -14.009 10.043  1.00 98.85 71  E 1 
ATOM 3769 O O   . TYR E 5 71  ? -10.691 -13.653 9.898   1.00 98.75 71  E 1 
ATOM 3770 C CB  . TYR E 5 71  ? -8.136  -13.337 12.054  1.00 98.79 71  E 1 
ATOM 3771 C CG  . TYR E 5 71  ? -9.307  -13.217 13.014  1.00 98.79 71  E 1 
ATOM 3772 C CD1 . TYR E 5 71  ? -9.415  -12.118 13.886  1.00 98.36 71  E 1 
ATOM 3773 C CD2 . TYR E 5 71  ? -10.293 -14.219 13.060  1.00 98.24 71  E 1 
ATOM 3774 C CE1 . TYR E 5 71  ? -10.496 -12.003 14.775  1.00 98.15 71  E 1 
ATOM 3775 C CE2 . TYR E 5 71  ? -11.394 -14.112 13.931  1.00 98.02 71  E 1 
ATOM 3776 C CZ  . TYR E 5 71  ? -11.495 -13.001 14.788  1.00 98.29 71  E 1 
ATOM 3777 O OH  . TYR E 5 71  ? -12.584 -12.890 15.614  1.00 97.35 71  E 1 
ATOM 3778 N N   . ILE E 5 72  ? -9.121  -15.252 9.809   1.00 98.89 72  E 1 
ATOM 3779 C CA  . ILE E 5 72  ? -10.015 -16.382 9.541   1.00 98.80 72  E 1 
ATOM 3780 C C   . ILE E 5 72  ? -9.770  -17.479 10.572  1.00 98.85 72  E 1 
ATOM 3781 O O   . ILE E 5 72  ? -8.634  -17.725 10.970  1.00 98.73 72  E 1 
ATOM 3782 C CB  . ILE E 5 72  ? -9.878  -16.865 8.085   1.00 98.79 72  E 1 
ATOM 3783 C CG1 . ILE E 5 72  ? -10.846 -18.028 7.786   1.00 98.17 72  E 1 
ATOM 3784 C CG2 . ILE E 5 72  ? -8.420  -17.271 7.761   1.00 97.32 72  E 1 
ATOM 3785 C CD1 . ILE E 5 72  ? -10.909 -18.417 6.305   1.00 97.29 72  E 1 
ATOM 3786 N N   . ARG E 5 73  ? -10.836 -18.174 10.986  1.00 98.80 73  E 1 
ATOM 3787 C CA  . ARG E 5 73  ? -10.775 -19.359 11.840  1.00 98.77 73  E 1 
ATOM 3788 C C   . ARG E 5 73  ? -11.744 -20.432 11.363  1.00 98.82 73  E 1 
ATOM 3789 O O   . ARG E 5 73  ? -12.779 -20.109 10.786  1.00 98.49 73  E 1 
ATOM 3790 C CB  . ARG E 5 73  ? -11.019 -18.966 13.308  1.00 98.11 73  E 1 
ATOM 3791 C CG  . ARG E 5 73  ? -12.441 -18.422 13.579  1.00 96.84 73  E 1 
ATOM 3792 C CD  . ARG E 5 73  ? -12.557 -17.950 15.022  1.00 95.39 73  E 1 
ATOM 3793 N NE  . ARG E 5 73  ? -13.924 -17.504 15.348  1.00 92.76 73  E 1 
ATOM 3794 C CZ  . ARG E 5 73  ? -14.829 -18.172 16.063  1.00 92.61 73  E 1 
ATOM 3795 N NH1 . ARG E 5 73  ? -14.584 -19.353 16.557  1.00 86.52 73  E 1 
ATOM 3796 N NH2 . ARG E 5 73  ? -15.989 -17.650 16.276  1.00 87.61 73  E 1 
ATOM 3797 N N   . GLY E 5 74  ? -11.421 -21.691 11.628  1.00 98.54 74  E 1 
ATOM 3798 C CA  . GLY E 5 74  ? -12.403 -22.766 11.538  1.00 98.43 74  E 1 
ATOM 3799 C C   . GLY E 5 74  ? -13.470 -22.616 12.627  1.00 98.35 74  E 1 
ATOM 3800 O O   . GLY E 5 74  ? -13.196 -22.091 13.711  1.00 97.06 74  E 1 
ATOM 3801 N N   . VAL E 5 75  ? -14.683 -23.075 12.333  1.00 97.97 75  E 1 
ATOM 3802 C CA  . VAL E 5 75  ? -15.739 -23.241 13.333  1.00 97.12 75  E 1 
ATOM 3803 C C   . VAL E 5 75  ? -16.182 -24.704 13.322  1.00 95.35 75  E 1 
ATOM 3804 O O   . VAL E 5 75  ? -16.049 -25.378 12.307  1.00 84.69 75  E 1 
ATOM 3805 C CB  . VAL E 5 75  ? -16.907 -22.258 13.128  1.00 95.15 75  E 1 
ATOM 3806 C CG1 . VAL E 5 75  ? -16.442 -20.820 13.355  1.00 87.30 75  E 1 
ATOM 3807 C CG2 . VAL E 5 75  ? -17.550 -22.346 11.744  1.00 89.64 75  E 1 
ATOM 3808 N N   . GLU E 5 76  ? -16.645 -25.183 14.466  1.00 93.02 76  E 1 
ATOM 3809 C CA  . GLU E 5 76  ? -17.221 -26.518 14.516  1.00 90.31 76  E 1 
ATOM 3810 C C   . GLU E 5 76  ? -18.503 -26.541 13.676  1.00 87.76 76  E 1 
ATOM 3811 O O   . GLU E 5 76  ? -19.247 -25.553 13.627  1.00 76.61 76  E 1 
ATOM 3812 C CB  . GLU E 5 76  ? -17.430 -26.962 15.968  1.00 83.98 76  E 1 
ATOM 3813 C CG  . GLU E 5 76  ? -16.073 -27.151 16.672  1.00 73.06 76  E 1 
ATOM 3814 C CD  . GLU E 5 76  ? -16.156 -27.575 18.151  1.00 62.46 76  E 1 
ATOM 3815 O OE1 . GLU E 5 76  ? -15.066 -27.802 18.727  1.00 54.58 76  E 1 
ATOM 3816 O OE2 . GLU E 5 76  ? -17.266 -27.615 18.714  1.00 56.99 76  E 1 
ATOM 3817 N N   . GLU E 5 77  ? -18.732 -27.653 12.963  1.00 83.40 77  E 1 
ATOM 3818 C CA  . GLU E 5 77  ? -20.048 -27.922 12.407  1.00 79.57 77  E 1 
ATOM 3819 C C   . GLU E 5 77  ? -20.997 -28.075 13.594  1.00 76.90 77  E 1 
ATOM 3820 O O   . GLU E 5 77  ? -20.777 -28.915 14.463  1.00 66.55 77  E 1 
ATOM 3821 C CB  . GLU E 5 77  ? -20.041 -29.148 11.483  1.00 71.15 77  E 1 
ATOM 3822 C CG  . GLU E 5 77  ? -19.364 -28.814 10.143  1.00 63.44 77  E 1 
ATOM 3823 C CD  . GLU E 5 77  ? -19.358 -29.929 9.095   1.00 57.78 77  E 1 
ATOM 3824 O OE1 . GLU E 5 77  ? -19.140 -29.577 7.904   1.00 52.89 77  E 1 
ATOM 3825 O OE2 . GLU E 5 77  ? -19.519 -31.114 9.446   1.00 54.55 77  E 1 
ATOM 3826 N N   . GLU E 5 78  ? -22.012 -27.213 13.661  1.00 70.63 78  E 1 
ATOM 3827 C CA  . GLU E 5 78  ? -23.164 -27.541 14.487  1.00 68.16 78  E 1 
ATOM 3828 C C   . GLU E 5 78  ? -23.756 -28.809 13.878  1.00 65.94 78  E 1 
ATOM 3829 O O   . GLU E 5 78  ? -24.360 -28.755 12.808  1.00 58.89 78  E 1 
ATOM 3830 C CB  . GLU E 5 78  ? -24.157 -26.365 14.531  1.00 60.80 78  E 1 
ATOM 3831 C CG  . GLU E 5 78  ? -23.664 -25.213 15.428  1.00 54.06 78  E 1 
ATOM 3832 C CD  . GLU E 5 78  ? -24.504 -23.930 15.377  1.00 48.99 78  E 1 
ATOM 3833 O OE1 . GLU E 5 78  ? -24.117 -22.963 16.075  1.00 44.36 78  E 1 
ATOM 3834 O OE2 . GLU E 5 78  ? -25.459 -23.838 14.579  1.00 45.70 78  E 1 
ATOM 3835 N N   . GLU E 5 79  ? -23.503 -29.957 14.508  1.00 52.21 79  E 1 
ATOM 3836 C CA  . GLU E 5 79  ? -24.295 -31.144 14.221  1.00 52.29 79  E 1 
ATOM 3837 C C   . GLU E 5 79  ? -25.754 -30.741 14.474  1.00 50.11 79  E 1 
ATOM 3838 O O   . GLU E 5 79  ? -26.130 -30.419 15.597  1.00 47.28 79  E 1 
ATOM 3839 C CB  . GLU E 5 79  ? -23.863 -32.355 15.079  1.00 48.11 79  E 1 
ATOM 3840 C CG  . GLU E 5 79  ? -22.533 -32.976 14.608  1.00 42.10 79  E 1 
ATOM 3841 C CD  . GLU E 5 79  ? -22.108 -34.251 15.370  1.00 38.57 79  E 1 
ATOM 3842 O OE1 . GLU E 5 79  ? -21.321 -35.039 14.793  1.00 31.92 79  E 1 
ATOM 3843 O OE2 . GLU E 5 79  ? -22.509 -34.438 16.534  1.00 38.39 79  E 1 
ATOM 3844 N N   . GLU E 5 80  ? -26.575 -30.731 13.417  1.00 46.74 80  E 1 
ATOM 3845 C CA  . GLU E 5 80  ? -28.029 -30.812 13.559  1.00 46.06 80  E 1 
ATOM 3846 C C   . GLU E 5 80  ? -28.359 -32.211 14.117  1.00 42.43 80  E 1 
ATOM 3847 O O   . GLU E 5 80  ? -28.900 -33.062 13.426  1.00 40.38 80  E 1 
ATOM 3848 C CB  . GLU E 5 80  ? -28.763 -30.524 12.233  1.00 44.36 80  E 1 
ATOM 3849 C CG  . GLU E 5 80  ? -28.845 -29.039 11.853  1.00 40.56 80  E 1 
ATOM 3850 C CD  . GLU E 5 80  ? -29.785 -28.776 10.640  1.00 37.86 80  E 1 
ATOM 3851 O OE1 . GLU E 5 80  ? -30.234 -27.618 10.486  1.00 33.50 80  E 1 
ATOM 3852 O OE2 . GLU E 5 80  ? -30.058 -29.720 9.867   1.00 38.05 80  E 1 
ATOM 3853 N N   . ASP E 5 81  ? -28.033 -32.442 15.373  1.00 40.54 81  E 1 
ATOM 3854 C CA  . ASP E 5 81  ? -28.363 -33.649 16.142  1.00 38.18 81  E 1 
ATOM 3855 C C   . ASP E 5 81  ? -29.880 -33.741 16.423  1.00 34.27 81  E 1 
ATOM 3856 O O   . ASP E 5 81  ? -30.354 -34.498 17.265  1.00 32.62 81  E 1 
ATOM 3857 C CB  . ASP E 5 81  ? -27.511 -33.636 17.435  1.00 36.03 81  E 1 
ATOM 3858 C CG  . ASP E 5 81  ? -26.552 -34.822 17.623  1.00 32.02 81  E 1 
ATOM 3859 O OD1 . ASP E 5 81  ? -26.508 -35.726 16.754  1.00 33.61 81  E 1 
ATOM 3860 O OD2 . ASP E 5 81  ? -25.913 -34.850 18.703  1.00 33.48 81  E 1 
ATOM 3861 N N   . GLY E 5 82  ? -30.650 -32.940 15.696  1.00 36.38 82  E 1 
ATOM 3862 C CA  . GLY E 5 82  ? -32.098 -32.914 15.815  1.00 34.49 82  E 1 
ATOM 3863 C C   . GLY E 5 82  ? -32.819 -34.142 15.256  1.00 33.40 82  E 1 
ATOM 3864 O O   . GLY E 5 82  ? -34.022 -34.263 15.493  1.00 31.87 82  E 1 
ATOM 3865 N N   . GLU E 5 83  ? -32.159 -35.062 14.534  1.00 28.38 83  E 1 
ATOM 3866 C CA  . GLU E 5 83  ? -32.795 -36.339 14.212  1.00 29.28 83  E 1 
ATOM 3867 C C   . GLU E 5 83  ? -32.950 -37.159 15.501  1.00 27.16 83  E 1 
ATOM 3868 O O   . GLU E 5 83  ? -32.082 -37.922 15.910  1.00 27.50 83  E 1 
ATOM 3869 C CB  . GLU E 5 83  ? -32.097 -37.117 13.089  1.00 30.55 83  E 1 
ATOM 3870 C CG  . GLU E 5 83  ? -32.508 -36.637 11.684  1.00 29.24 83  E 1 
ATOM 3871 C CD  . GLU E 5 83  ? -32.174 -37.629 10.550  1.00 28.67 83  E 1 
ATOM 3872 O OE1 . GLU E 5 83  ? -32.724 -37.443 9.444   1.00 24.63 83  E 1 
ATOM 3873 O OE2 . GLU E 5 83  ? -31.409 -38.592 10.789  1.00 29.16 83  E 1 
ATOM 3874 N N   . MET E 5 84  ? -34.117 -37.010 16.121  1.00 24.02 84  E 1 
ATOM 3875 C CA  . MET E 5 84  ? -34.655 -38.012 17.022  1.00 24.14 84  E 1 
ATOM 3876 C C   . MET E 5 84  ? -34.617 -39.345 16.283  1.00 23.00 84  E 1 
ATOM 3877 O O   . MET E 5 84  ? -35.437 -39.621 15.400  1.00 24.04 84  E 1 
ATOM 3878 C CB  . MET E 5 84  ? -36.114 -37.699 17.415  1.00 24.88 84  E 1 
ATOM 3879 C CG  . MET E 5 84  ? -36.250 -36.553 18.425  1.00 23.81 84  E 1 
ATOM 3880 S SD  . MET E 5 84  ? -37.961 -36.356 19.025  1.00 23.36 84  E 1 
ATOM 3881 C CE  . MET E 5 84  ? -37.807 -34.807 19.945  1.00 21.25 84  E 1 
ATOM 3882 N N   . ARG E 5 85  ? -33.675 -40.216 16.674  1.00 21.36 85  E 1 
ATOM 3883 C CA  . ARG E 5 85  ? -33.858 -41.650 16.505  1.00 22.80 85  E 1 
ATOM 3884 C C   . ARG E 5 85  ? -35.019 -42.063 17.413  1.00 21.99 85  E 1 
ATOM 3885 O O   . ARG E 5 85  ? -34.807 -42.325 18.593  1.00 21.63 85  E 1 
ATOM 3886 C CB  . ARG E 5 85  ? -32.576 -42.428 16.836  1.00 22.55 85  E 1 
ATOM 3887 C CG  . ARG E 5 85  ? -31.522 -42.298 15.736  1.00 20.78 85  E 1 
ATOM 3888 C CD  . ARG E 5 85  ? -30.337 -43.213 16.073  1.00 20.96 85  E 1 
ATOM 3889 N NE  . ARG E 5 85  ? -29.313 -43.149 15.022  1.00 18.13 85  E 1 
ATOM 3890 C CZ  . ARG E 5 85  ? -28.182 -43.848 14.993  1.00 17.35 85  E 1 
ATOM 3891 N NH1 . ARG E 5 85  ? -27.894 -44.702 15.930  1.00 16.69 85  E 1 
ATOM 3892 N NH2 . ARG E 5 85  ? -27.343 -43.677 14.018  1.00 17.33 85  E 1 
ATOM 3893 N N   . GLU E 5 86  ? -36.226 -42.057 16.859  1.00 19.09 86  E 1 
ATOM 3894 C CA  . GLU E 5 86  ? -37.250 -43.029 17.274  1.00 18.47 86  E 1 
ATOM 3895 C C   . GLU E 5 86  ? -36.865 -44.446 16.818  1.00 17.03 86  E 1 
ATOM 3896 O O   . GLU E 5 86  ? -36.278 -44.591 15.719  1.00 14.59 86  E 1 
ATOM 3897 C CB  . GLU E 5 86  ? -38.652 -42.638 16.775  1.00 17.86 86  E 1 
ATOM 3898 C CG  . GLU E 5 86  ? -39.336 -41.555 17.641  1.00 16.95 86  E 1 
ATOM 3899 C CD  . GLU E 5 86  ? -40.854 -41.405 17.354  1.00 17.08 86  E 1 
ATOM 3900 O OE1 . GLU E 5 86  ? -41.585 -40.941 18.270  1.00 15.27 86  E 1 
ATOM 3901 O OE2 . GLU E 5 86  ? -41.314 -41.769 16.240  1.00 19.37 86  E 1 
ATOM 3902 O OXT . GLU E 5 86  ? -37.182 -45.381 17.603  1.00 21.02 86  E 1 
ATOM 3903 N N   . MET F 6 1   ? 0.015   23.810  20.950  1.00 31.74 1   F 1 
ATOM 3904 C CA  . MET F 6 1   ? 1.292   24.295  20.389  1.00 32.79 1   F 1 
ATOM 3905 C C   . MET F 6 1   ? 1.055   24.551  18.915  1.00 34.42 1   F 1 
ATOM 3906 O O   . MET F 6 1   ? 0.174   23.916  18.352  1.00 32.79 1   F 1 
ATOM 3907 C CB  . MET F 6 1   ? 2.438   23.306  20.590  1.00 31.46 1   F 1 
ATOM 3908 C CG  . MET F 6 1   ? 2.934   23.267  22.036  1.00 28.24 1   F 1 
ATOM 3909 S SD  . MET F 6 1   ? 4.354   22.169  22.287  1.00 26.18 1   F 1 
ATOM 3910 C CE  . MET F 6 1   ? 4.657   22.379  24.034  1.00 22.07 1   F 1 
ATOM 3911 N N   . SER F 6 2   ? 1.800   25.477  18.309  1.00 52.87 2   F 1 
ATOM 3912 C CA  . SER F 6 2   ? 1.723   25.622  16.855  1.00 57.88 2   F 1 
ATOM 3913 C C   . SER F 6 2   ? 2.202   24.320  16.207  1.00 62.66 2   F 1 
ATOM 3914 O O   . SER F 6 2   ? 3.200   23.756  16.660  1.00 59.80 2   F 1 
ATOM 3915 C CB  . SER F 6 2   ? 2.587   26.798  16.408  1.00 53.04 2   F 1 
ATOM 3916 O OG  . SER F 6 2   ? 2.544   26.914  15.006  1.00 47.09 2   F 1 
ATOM 3917 N N   . PHE F 6 3   ? 1.524   23.866  15.163  1.00 77.49 3   F 1 
ATOM 3918 C CA  . PHE F 6 3   ? 1.993   22.743  14.342  1.00 81.45 3   F 1 
ATOM 3919 C C   . PHE F 6 3   ? 3.270   23.084  13.556  1.00 84.84 3   F 1 
ATOM 3920 O O   . PHE F 6 3   ? 3.915   22.201  13.015  1.00 83.34 3   F 1 
ATOM 3921 C CB  . PHE F 6 3   ? 0.862   22.298  13.400  1.00 76.02 3   F 1 
ATOM 3922 C CG  . PHE F 6 3   ? 0.616   23.262  12.251  1.00 76.46 3   F 1 
ATOM 3923 C CD1 . PHE F 6 3   ? -0.178  24.403  12.434  1.00 73.28 3   F 1 
ATOM 3924 C CD2 . PHE F 6 3   ? 1.230   23.037  11.010  1.00 73.76 3   F 1 
ATOM 3925 C CE1 . PHE F 6 3   ? -0.344  25.326  11.396  1.00 68.77 3   F 1 
ATOM 3926 C CE2 . PHE F 6 3   ? 1.066   23.960  9.959   1.00 71.41 3   F 1 
ATOM 3927 C CZ  . PHE F 6 3   ? 0.285   25.105  10.158  1.00 71.33 3   F 1 
ATOM 3928 N N   . LEU F 6 4   ? 3.650   24.366  13.505  1.00 88.32 4   F 1 
ATOM 3929 C CA  . LEU F 6 4   ? 4.875   24.830  12.869  1.00 90.01 4   F 1 
ATOM 3930 C C   . LEU F 6 4   ? 6.091   24.362  13.678  1.00 89.54 4   F 1 
ATOM 3931 O O   . LEU F 6 4   ? 6.151   24.515  14.898  1.00 86.59 4   F 1 
ATOM 3932 C CB  . LEU F 6 4   ? 4.873   26.359  12.710  1.00 89.54 4   F 1 
ATOM 3933 C CG  . LEU F 6 4   ? 3.706   26.951  11.913  1.00 90.08 4   F 1 
ATOM 3934 C CD1 . LEU F 6 4   ? 3.844   28.478  11.824  1.00 87.62 4   F 1 
ATOM 3935 C CD2 . LEU F 6 4   ? 3.632   26.407  10.484  1.00 87.29 4   F 1 
ATOM 3936 N N   . LYS F 6 5   ? 7.079   23.814  12.961  1.00 89.90 5   F 1 
ATOM 3937 C CA  . LYS F 6 5   ? 8.340   23.321  13.509  1.00 89.37 5   F 1 
ATOM 3938 C C   . LYS F 6 5   ? 9.509   24.013  12.825  1.00 90.76 5   F 1 
ATOM 3939 O O   . LYS F 6 5   ? 9.383   24.494  11.702  1.00 87.90 5   F 1 
ATOM 3940 C CB  . LYS F 6 5   ? 8.428   21.795  13.354  1.00 84.99 5   F 1 
ATOM 3941 C CG  . LYS F 6 5   ? 7.371   21.046  14.180  1.00 78.86 5   F 1 
ATOM 3942 C CD  . LYS F 6 5   ? 7.617   19.534  14.094  1.00 72.34 5   F 1 
ATOM 3943 C CE  . LYS F 6 5   ? 6.611   18.745  14.930  1.00 63.79 5   F 1 
ATOM 3944 N NZ  . LYS F 6 5   ? 6.961   17.292  14.948  1.00 55.79 5   F 1 
ATOM 3945 N N   . SER F 6 6   ? 10.659  24.025  13.498  1.00 90.12 6   F 1 
ATOM 3946 C CA  . SER F 6 6   ? 11.916  24.439  12.875  1.00 90.74 6   F 1 
ATOM 3947 C C   . SER F 6 6   ? 12.573  23.228  12.229  1.00 90.83 6   F 1 
ATOM 3948 O O   . SER F 6 6   ? 12.784  22.210  12.890  1.00 87.24 6   F 1 
ATOM 3949 C CB  . SER F 6 6   ? 12.846  25.076  13.906  1.00 87.41 6   F 1 
ATOM 3950 O OG  . SER F 6 6   ? 13.969  25.634  13.261  1.00 77.25 6   F 1 
ATOM 3951 N N   . PHE F 6 7   ? 12.900  23.336  10.950  1.00 88.83 7   F 1 
ATOM 3952 C CA  . PHE F 6 7   ? 13.640  22.323  10.198  1.00 89.52 7   F 1 
ATOM 3953 C C   . PHE F 6 7   ? 14.417  23.001  9.056   1.00 90.22 7   F 1 
ATOM 3954 O O   . PHE F 6 7   ? 14.068  24.107  8.652   1.00 88.54 7   F 1 
ATOM 3955 C CB  . PHE F 6 7   ? 12.684  21.231  9.692   1.00 88.01 7   F 1 
ATOM 3956 C CG  . PHE F 6 7   ? 11.562  21.709  8.792   1.00 90.17 7   F 1 
ATOM 3957 C CD1 . PHE F 6 7   ? 10.338  22.131  9.353   1.00 87.96 7   F 1 
ATOM 3958 C CD2 . PHE F 6 7   ? 11.726  21.732  7.403   1.00 88.57 7   F 1 
ATOM 3959 C CE1 . PHE F 6 7   ? 9.300   22.580  8.532   1.00 86.22 7   F 1 
ATOM 3960 C CE2 . PHE F 6 7   ? 10.693  22.187  6.577   1.00 87.41 7   F 1 
ATOM 3961 C CZ  . PHE F 6 7   ? 9.481   22.611  7.135   1.00 88.13 7   F 1 
ATOM 3962 N N   . PRO F 6 8   ? 15.505  22.378  8.563   1.00 89.93 8   F 1 
ATOM 3963 C CA  . PRO F 6 8   ? 16.244  22.935  7.444   1.00 90.22 8   F 1 
ATOM 3964 C C   . PRO F 6 8   ? 15.410  22.823  6.156   1.00 91.51 8   F 1 
ATOM 3965 O O   . PRO F 6 8   ? 14.680  21.841  5.971   1.00 89.83 8   F 1 
ATOM 3966 C CB  . PRO F 6 8   ? 17.534  22.121  7.367   1.00 87.03 8   F 1 
ATOM 3967 C CG  . PRO F 6 8   ? 17.117  20.759  7.914   1.00 84.26 8   F 1 
ATOM 3968 C CD  . PRO F 6 8   ? 16.053  21.108  8.955   1.00 87.31 8   F 1 
ATOM 3969 N N   . PRO F 6 9   ? 15.517  23.801  5.248   1.00 91.20 9   F 1 
ATOM 3970 C CA  . PRO F 6 9   ? 14.883  23.681  3.947   1.00 91.80 9   F 1 
ATOM 3971 C C   . PRO F 6 9   ? 15.450  22.469  3.192   1.00 92.32 9   F 1 
ATOM 3972 O O   . PRO F 6 9   ? 16.652  22.193  3.305   1.00 89.78 9   F 1 
ATOM 3973 C CB  . PRO F 6 9   ? 15.179  24.995  3.226   1.00 89.75 9   F 1 
ATOM 3974 C CG  . PRO F 6 9   ? 16.474  25.471  3.872   1.00 87.15 9   F 1 
ATOM 3975 C CD  . PRO F 6 9   ? 16.345  24.983  5.312   1.00 89.99 9   F 1 
ATOM 3976 N N   . PRO F 6 10  ? 14.625  21.754  2.401   1.00 90.96 10  F 1 
ATOM 3977 C CA  . PRO F 6 10  ? 15.096  20.654  1.579   1.00 90.87 10  F 1 
ATOM 3978 C C   . PRO F 6 10  ? 16.141  21.164  0.581   1.00 90.85 10  F 1 
ATOM 3979 O O   . PRO F 6 10  ? 15.953  22.174  -0.104  1.00 86.92 10  F 1 
ATOM 3980 C CB  . PRO F 6 10  ? 13.854  20.068  0.897   1.00 88.72 10  F 1 
ATOM 3981 C CG  . PRO F 6 10  ? 12.851  21.213  0.913   1.00 86.65 10  F 1 
ATOM 3982 C CD  . PRO F 6 10  ? 13.204  21.990  2.179   1.00 89.48 10  F 1 
ATOM 3983 N N   . GLY F 6 11  ? 17.256  20.448  0.523   1.00 87.97 11  F 1 
ATOM 3984 C CA  . GLY F 6 11  ? 18.345  20.757  -0.387  1.00 87.96 11  F 1 
ATOM 3985 C C   . GLY F 6 11  ? 18.262  19.980  -1.702  1.00 89.56 11  F 1 
ATOM 3986 O O   . GLY F 6 11  ? 17.407  19.109  -1.868  1.00 87.12 11  F 1 
ATOM 3987 N N   . PRO F 6 12  ? 19.218  20.209  -2.622  1.00 89.08 12  F 1 
ATOM 3988 C CA  . PRO F 6 12  ? 19.335  19.440  -3.869  1.00 88.32 12  F 1 
ATOM 3989 C C   . PRO F 6 12  ? 19.461  17.924  -3.650  1.00 88.57 12  F 1 
ATOM 3990 O O   . PRO F 6 12  ? 19.075  17.131  -4.506  1.00 84.48 12  F 1 
ATOM 3991 C CB  . PRO F 6 12  ? 20.596  19.985  -4.548  1.00 85.84 12  F 1 
ATOM 3992 C CG  . PRO F 6 12  ? 20.750  21.394  -3.978  1.00 82.86 12  F 1 
ATOM 3993 C CD  . PRO F 6 12  ? 20.228  21.244  -2.550  1.00 85.69 12  F 1 
ATOM 3994 N N   . ALA F 6 13  ? 20.008  17.540  -2.500  1.00 86.76 13  F 1 
ATOM 3995 C CA  . ALA F 6 13  ? 20.112  16.184  -2.001  1.00 86.14 13  F 1 
ATOM 3996 C C   . ALA F 6 13  ? 18.758  15.454  -1.879  1.00 87.18 13  F 1 
ATOM 3997 O O   . ALA F 6 13  ? 18.676  14.255  -2.116  1.00 83.02 13  F 1 
ATOM 3998 C CB  . ALA F 6 13  ? 20.778  16.305  -0.618  1.00 81.98 13  F 1 
ATOM 3999 N N   . GLU F 6 14  ? 17.715  16.183  -1.525  1.00 87.94 14  F 1 
ATOM 4000 C CA  . GLU F 6 14  ? 16.353  15.675  -1.330  1.00 88.71 14  F 1 
ATOM 4001 C C   . GLU F 6 14  ? 15.507  15.755  -2.621  1.00 91.05 14  F 1 
ATOM 4002 O O   . GLU F 6 14  ? 14.285  15.625  -2.564  1.00 88.87 14  F 1 
ATOM 4003 C CB  . GLU F 6 14  ? 15.677  16.424  -0.168  1.00 85.25 14  F 1 
ATOM 4004 C CG  . GLU F 6 14  ? 16.349  16.202  1.197   1.00 80.39 14  F 1 
ATOM 4005 C CD  . GLU F 6 14  ? 15.633  16.945  2.339   1.00 76.28 14  F 1 
ATOM 4006 O OE1 . GLU F 6 14  ? 16.316  17.416  3.273   1.00 67.98 14  F 1 
ATOM 4007 O OE2 . GLU F 6 14  ? 14.390  17.086  2.312   1.00 68.85 14  F 1 
ATOM 4008 N N   . GLY F 6 15  ? 16.138  15.982  -3.765  1.00 90.98 15  F 1 
ATOM 4009 C CA  . GLY F 6 15  ? 15.442  16.115  -5.041  1.00 92.52 15  F 1 
ATOM 4010 C C   . GLY F 6 15  ? 14.595  17.393  -5.131  1.00 94.69 15  F 1 
ATOM 4011 O O   . GLY F 6 15  ? 13.460  17.362  -5.575  1.00 92.87 15  F 1 
ATOM 4012 N N   . LEU F 6 16  ? 15.139  18.525  -4.687  1.00 95.09 16  F 1 
ATOM 4013 C CA  . LEU F 6 16  ? 14.447  19.813  -4.782  1.00 96.07 16  F 1 
ATOM 4014 C C   . LEU F 6 16  ? 14.208  20.190  -6.253  1.00 96.26 16  F 1 
ATOM 4015 O O   . LEU F 6 16  ? 15.132  20.611  -6.947  1.00 94.80 16  F 1 
ATOM 4016 C CB  . LEU F 6 16  ? 15.244  20.883  -4.028  1.00 95.46 16  F 1 
ATOM 4017 C CG  . LEU F 6 16  ? 14.575  22.280  -4.038  1.00 94.73 16  F 1 
ATOM 4018 C CD1 . LEU F 6 16  ? 13.257  22.288  -3.271  1.00 92.01 16  F 1 
ATOM 4019 C CD2 . LEU F 6 16  ? 15.510  23.296  -3.380  1.00 91.85 16  F 1 
ATOM 4020 N N   . LEU F 6 17  ? 12.963  20.089  -6.698  1.00 96.74 17  F 1 
ATOM 4021 C CA  . LEU F 6 17  ? 12.546  20.450  -8.053  1.00 96.35 17  F 1 
ATOM 4022 C C   . LEU F 6 17  ? 12.300  21.954  -8.192  1.00 96.47 17  F 1 
ATOM 4023 O O   . LEU F 6 17  ? 12.641  22.561  -9.212  1.00 94.53 17  F 1 
ATOM 4024 C CB  . LEU F 6 17  ? 11.262  19.682  -8.421  1.00 95.37 17  F 1 
ATOM 4025 C CG  . LEU F 6 17  ? 11.418  18.154  -8.526  1.00 92.61 17  F 1 
ATOM 4026 C CD1 . LEU F 6 17  ? 10.076  17.554  -8.952  1.00 86.65 17  F 1 
ATOM 4027 C CD2 . LEU F 6 17  ? 12.454  17.756  -9.581  1.00 85.90 17  F 1 
ATOM 4028 N N   . ARG F 6 18  ? 11.689  22.544  -7.165  1.00 97.07 18  F 1 
ATOM 4029 C CA  . ARG F 6 18  ? 11.326  23.960  -7.211  1.00 97.18 18  F 1 
ATOM 4030 C C   . ARG F 6 18  ? 11.280  24.568  -5.821  1.00 97.46 18  F 1 
ATOM 4031 O O   . ARG F 6 18  ? 10.752  23.985  -4.880  1.00 96.57 18  F 1 
ATOM 4032 C CB  . ARG F 6 18  ? 9.981   24.097  -7.943  1.00 96.02 18  F 1 
ATOM 4033 C CG  . ARG F 6 18  ? 9.683   25.543  -8.327  1.00 90.50 18  F 1 
ATOM 4034 C CD  . ARG F 6 18  ? 8.392   25.639  -9.133  1.00 88.51 18  F 1 
ATOM 4035 N NE  . ARG F 6 18  ? 8.141   27.023  -9.569  1.00 84.98 18  F 1 
ATOM 4036 C CZ  . ARG F 6 18  ? 8.535   27.598  -10.698 1.00 82.93 18  F 1 
ATOM 4037 N NH1 . ARG F 6 18  ? 9.189   26.948  -11.615 1.00 72.84 18  F 1 
ATOM 4038 N NH2 . ARG F 6 18  ? 8.268   28.850  -10.920 1.00 77.11 18  F 1 
ATOM 4039 N N   . GLN F 6 19  ? 11.756  25.806  -5.730  1.00 97.00 19  F 1 
ATOM 4040 C CA  . GLN F 6 19  ? 11.497  26.690  -4.602  1.00 96.87 19  F 1 
ATOM 4041 C C   . GLN F 6 19  ? 10.763  27.932  -5.115  1.00 97.23 19  F 1 
ATOM 4042 O O   . GLN F 6 19  ? 11.120  28.479  -6.164  1.00 95.83 19  F 1 
ATOM 4043 C CB  . GLN F 6 19  ? 12.800  27.018  -3.854  1.00 94.04 19  F 1 
ATOM 4044 C CG  . GLN F 6 19  ? 13.816  27.804  -4.707  1.00 85.50 19  F 1 
ATOM 4045 C CD  . GLN F 6 19  ? 15.143  28.068  -3.983  1.00 86.20 19  F 1 
ATOM 4046 O OE1 . GLN F 6 19  ? 15.376  27.641  -2.872  1.00 78.67 19  F 1 
ATOM 4047 N NE2 . GLN F 6 19  ? 16.052  28.782  -4.590  1.00 75.81 19  F 1 
ATOM 4048 N N   . GLN F 6 20  ? 9.751   28.363  -4.374  1.00 97.57 20  F 1 
ATOM 4049 C CA  . GLN F 6 20  ? 8.972   29.550  -4.699  1.00 97.87 20  F 1 
ATOM 4050 C C   . GLN F 6 20  ? 8.973   30.500  -3.498  1.00 98.05 20  F 1 
ATOM 4051 O O   . GLN F 6 20  ? 8.201   30.290  -2.560  1.00 97.41 20  F 1 
ATOM 4052 C CB  . GLN F 6 20  ? 7.562   29.128  -5.146  1.00 97.42 20  F 1 
ATOM 4053 C CG  . GLN F 6 20  ? 6.776   30.311  -5.728  1.00 93.92 20  F 1 
ATOM 4054 C CD  . GLN F 6 20  ? 7.414   30.856  -7.014  1.00 95.54 20  F 1 
ATOM 4055 O OE1 . GLN F 6 20  ? 7.881   30.112  -7.869  1.00 86.62 20  F 1 
ATOM 4056 N NE2 . GLN F 6 20  ? 7.463   32.154  -7.178  1.00 85.10 20  F 1 
ATOM 4057 N N   . PRO F 6 21  ? 9.852   31.527  -3.498  1.00 97.50 21  F 1 
ATOM 4058 C CA  . PRO F 6 21  ? 9.846   32.558  -2.472  1.00 97.22 21  F 1 
ATOM 4059 C C   . PRO F 6 21  ? 8.581   33.418  -2.565  1.00 97.57 21  F 1 
ATOM 4060 O O   . PRO F 6 21  ? 7.798   33.286  -3.506  1.00 96.05 21  F 1 
ATOM 4061 C CB  . PRO F 6 21  ? 11.126  33.373  -2.715  1.00 95.99 21  F 1 
ATOM 4062 C CG  . PRO F 6 21  ? 11.306  33.263  -4.225  1.00 93.54 21  F 1 
ATOM 4063 C CD  . PRO F 6 21  ? 10.822  31.846  -4.528  1.00 96.74 21  F 1 
ATOM 4064 N N   . ASP F 6 22  ? 8.386   34.279  -1.579  1.00 97.51 22  F 1 
ATOM 4065 C CA  . ASP F 6 22  ? 7.255   35.211  -1.506  1.00 97.84 22  F 1 
ATOM 4066 C C   . ASP F 6 22  ? 5.905   34.526  -1.728  1.00 97.90 22  F 1 
ATOM 4067 O O   . ASP F 6 22  ? 5.047   34.986  -2.489  1.00 96.51 22  F 1 
ATOM 4068 C CB  . ASP F 6 22  ? 7.491   36.417  -2.427  1.00 97.14 22  F 1 
ATOM 4069 C CG  . ASP F 6 22  ? 8.776   37.184  -2.100  1.00 93.55 22  F 1 
ATOM 4070 O OD1 . ASP F 6 22  ? 9.101   37.300  -0.900  1.00 85.88 22  F 1 
ATOM 4071 O OD2 . ASP F 6 22  ? 9.416   37.653  -3.066  1.00 84.88 22  F 1 
ATOM 4072 N N   . THR F 6 23  ? 5.722   33.373  -1.066  1.00 97.90 23  F 1 
ATOM 4073 C CA  . THR F 6 23  ? 4.503   32.579  -1.135  1.00 98.01 23  F 1 
ATOM 4074 C C   . THR F 6 23  ? 3.799   32.596  0.215   1.00 98.08 23  F 1 
ATOM 4075 O O   . THR F 6 23  ? 4.325   32.096  1.209   1.00 97.21 23  F 1 
ATOM 4076 C CB  . THR F 6 23  ? 4.807   31.140  -1.581  1.00 97.83 23  F 1 
ATOM 4077 O OG1 . THR F 6 23  ? 5.432   31.169  -2.850  1.00 95.29 23  F 1 
ATOM 4078 C CG2 . THR F 6 23  ? 3.549   30.303  -1.730  1.00 94.80 23  F 1 
ATOM 4079 N N   . GLU F 6 24  ? 2.594   33.148  0.255   1.00 97.78 24  F 1 
ATOM 4080 C CA  . GLU F 6 24  ? 1.733   33.076  1.427   1.00 97.70 24  F 1 
ATOM 4081 C C   . GLU F 6 24  ? 1.156   31.669  1.561   1.00 97.94 24  F 1 
ATOM 4082 O O   . GLU F 6 24  ? 0.675   31.089  0.582   1.00 97.25 24  F 1 
ATOM 4083 C CB  . GLU F 6 24  ? 0.636   34.151  1.334   1.00 96.95 24  F 1 
ATOM 4084 C CG  . GLU F 6 24  ? -0.210  34.228  2.613   1.00 87.88 24  F 1 
ATOM 4085 C CD  . GLU F 6 24  ? -1.289  35.325  2.577   1.00 83.23 24  F 1 
ATOM 4086 O OE1 . GLU F 6 24  ? -1.999  35.464  3.600   1.00 75.36 24  F 1 
ATOM 4087 O OE2 . GLU F 6 24  ? -1.404  36.030  1.550   1.00 76.49 24  F 1 
ATOM 4088 N N   . ALA F 6 25  ? 1.170   31.121  2.783   1.00 97.77 25  F 1 
ATOM 4089 C CA  . ALA F 6 25  ? 0.477   29.889  3.099   1.00 97.72 25  F 1 
ATOM 4090 C C   . ALA F 6 25  ? -0.805  30.184  3.886   1.00 97.63 25  F 1 
ATOM 4091 O O   . ALA F 6 25  ? -0.804  30.955  4.845   1.00 96.74 25  F 1 
ATOM 4092 C CB  . ALA F 6 25  ? 1.409   28.935  3.859   1.00 97.22 25  F 1 
ATOM 4093 N N   . VAL F 6 26  ? -1.898  29.537  3.500   1.00 97.32 26  F 1 
ATOM 4094 C CA  . VAL F 6 26  ? -3.202  29.654  4.154   1.00 97.33 26  F 1 
ATOM 4095 C C   . VAL F 6 26  ? -3.693  28.260  4.530   1.00 97.31 26  F 1 
ATOM 4096 O O   . VAL F 6 26  ? -3.882  27.415  3.661   1.00 96.80 26  F 1 
ATOM 4097 C CB  . VAL F 6 26  ? -4.212  30.383  3.251   1.00 96.91 26  F 1 
ATOM 4098 C CG1 . VAL F 6 26  ? -5.538  30.614  3.987   1.00 95.15 26  F 1 
ATOM 4099 C CG2 . VAL F 6 26  ? -3.693  31.744  2.786   1.00 95.30 26  F 1 
ATOM 4100 N N   . LEU F 6 27  ? -3.916  28.013  5.824   1.00 96.58 27  F 1 
ATOM 4101 C CA  . LEU F 6 27  ? -4.431  26.765  6.375   1.00 96.27 27  F 1 
ATOM 4102 C C   . LEU F 6 27  ? -5.909  26.933  6.732   1.00 95.84 27  F 1 
ATOM 4103 O O   . LEU F 6 27  ? -6.241  27.715  7.622   1.00 93.98 27  F 1 
ATOM 4104 C CB  . LEU F 6 27  ? -3.595  26.383  7.606   1.00 95.46 27  F 1 
ATOM 4105 C CG  . LEU F 6 27  ? -4.147  25.176  8.383   1.00 94.04 27  F 1 
ATOM 4106 C CD1 . LEU F 6 27  ? -4.111  23.895  7.550   1.00 89.55 27  F 1 
ATOM 4107 C CD2 . LEU F 6 27  ? -3.323  24.938  9.646   1.00 88.76 27  F 1 
ATOM 4108 N N   . ASN F 6 28  ? -6.804  26.189  6.095   1.00 95.36 28  F 1 
ATOM 4109 C CA  . ASN F 6 28  ? -8.248  26.222  6.361   1.00 94.95 28  F 1 
ATOM 4110 C C   . ASN F 6 28  ? -8.842  27.653  6.411   1.00 94.42 28  F 1 
ATOM 4111 O O   . ASN F 6 28  ? -9.714  27.953  7.225   1.00 91.41 28  F 1 
ATOM 4112 C CB  . ASN F 6 28  ? -8.558  25.382  7.622   1.00 94.10 28  F 1 
ATOM 4113 C CG  . ASN F 6 28  ? -8.303  23.897  7.436   1.00 93.59 28  F 1 
ATOM 4114 O OD1 . ASN F 6 28  ? -8.396  23.357  6.351   1.00 87.49 28  F 1 
ATOM 4115 N ND2 . ASN F 6 28  ? -8.012  23.195  8.515   1.00 86.66 28  F 1 
ATOM 4116 N N   . GLY F 6 29  ? -8.339  28.536  5.555   1.00 94.00 29  F 1 
ATOM 4117 C CA  . GLY F 6 29  ? -8.744  29.937  5.519   1.00 93.71 29  F 1 
ATOM 4118 C C   . GLY F 6 29  ? -7.971  30.868  6.464   1.00 94.27 29  F 1 
ATOM 4119 O O   . GLY F 6 29  ? -8.138  32.088  6.366   1.00 91.89 29  F 1 
ATOM 4120 N N   . LYS F 6 30  ? -7.106  30.359  7.347   1.00 94.78 30  F 1 
ATOM 4121 C CA  . LYS F 6 30  ? -6.242  31.159  8.223   1.00 94.60 30  F 1 
ATOM 4122 C C   . LYS F 6 30  ? -4.869  31.362  7.591   1.00 95.51 30  F 1 
ATOM 4123 O O   . LYS F 6 30  ? -4.162  30.400  7.323   1.00 94.61 30  F 1 
ATOM 4124 C CB  . LYS F 6 30  ? -6.151  30.479  9.595   1.00 92.58 30  F 1 
ATOM 4125 C CG  . LYS F 6 30  ? -5.377  31.338  10.606  1.00 79.80 30  F 1 
ATOM 4126 C CD  . LYS F 6 30  ? -5.274  30.605  11.951  1.00 74.34 30  F 1 
ATOM 4127 C CE  . LYS F 6 30  ? -4.447  31.429  12.930  1.00 62.78 30  F 1 
ATOM 4128 N NZ  . LYS F 6 30  ? -4.248  30.704  14.208  1.00 55.05 30  F 1 
ATOM 4129 N N   . GLY F 6 31  ? -4.472  32.616  7.393   1.00 95.28 31  F 1 
ATOM 4130 C CA  . GLY F 6 31  ? -3.130  32.959  6.923   1.00 95.63 31  F 1 
ATOM 4131 C C   . GLY F 6 31  ? -2.053  32.592  7.950   1.00 95.69 31  F 1 
ATOM 4132 O O   . GLY F 6 31  ? -2.191  32.890  9.135   1.00 94.00 31  F 1 
ATOM 4133 N N   . LEU F 6 32  ? -0.975  31.956  7.491   1.00 96.27 32  F 1 
ATOM 4134 C CA  . LEU F 6 32  ? 0.216   31.611  8.273   1.00 95.88 32  F 1 
ATOM 4135 C C   . LEU F 6 32  ? 1.348   32.625  8.075   1.00 95.69 32  F 1 
ATOM 4136 O O   . LEU F 6 32  ? 2.350   32.591  8.789   1.00 92.34 32  F 1 
ATOM 4137 C CB  . LEU F 6 32  ? 0.683   30.197  7.899   1.00 95.33 32  F 1 
ATOM 4138 C CG  . LEU F 6 32  ? -0.368  29.080  8.094   1.00 94.98 32  F 1 
ATOM 4139 C CD1 . LEU F 6 32  ? 0.235   27.753  7.644   1.00 92.51 32  F 1 
ATOM 4140 C CD2 . LEU F 6 32  ? -0.810  28.962  9.559   1.00 91.67 32  F 1 
ATOM 4141 N N   . GLY F 6 33  ? 1.201   33.511  7.126   1.00 95.81 33  F 1 
ATOM 4142 C CA  . GLY F 6 33  ? 2.185   34.503  6.724   1.00 96.16 33  F 1 
ATOM 4143 C C   . GLY F 6 33  ? 2.840   34.170  5.384   1.00 97.08 33  F 1 
ATOM 4144 O O   . GLY F 6 33  ? 2.489   33.202  4.713   1.00 96.00 33  F 1 
ATOM 4145 N N   . THR F 6 34  ? 3.799   35.019  5.001   1.00 97.15 34  F 1 
ATOM 4146 C CA  . THR F 6 34  ? 4.565   34.853  3.763   1.00 97.49 34  F 1 
ATOM 4147 C C   . THR F 6 34  ? 5.874   34.142  4.050   1.00 97.52 34  F 1 
ATOM 4148 O O   . THR F 6 34  ? 6.571   34.459  5.014   1.00 95.60 34  F 1 
ATOM 4149 C CB  . THR F 6 34  ? 4.820   36.207  3.097   1.00 96.33 34  F 1 
ATOM 4150 O OG1 . THR F 6 34  ? 3.593   36.875  2.900   1.00 87.91 34  F 1 
ATOM 4151 C CG2 . THR F 6 34  ? 5.471   36.073  1.719   1.00 86.83 34  F 1 
ATOM 4152 N N   . GLY F 6 35  ? 6.225   33.187  3.189   1.00 97.56 35  F 1 
ATOM 4153 C CA  . GLY F 6 35  ? 7.444   32.415  3.291   1.00 97.60 35  F 1 
ATOM 4154 C C   . GLY F 6 35  ? 7.886   31.861  1.943   1.00 98.00 35  F 1 
ATOM 4155 O O   . GLY F 6 35  ? 7.591   32.413  0.887   1.00 97.07 35  F 1 
ATOM 4156 N N   . THR F 6 36  ? 8.603   30.745  1.984   1.00 97.95 36  F 1 
ATOM 4157 C CA  . THR F 6 36  ? 9.077   30.037  0.793   1.00 98.06 36  F 1 
ATOM 4158 C C   . THR F 6 36  ? 8.464   28.644  0.737   1.00 98.11 36  F 1 
ATOM 4159 O O   . THR F 6 36  ? 8.565   27.887  1.701   1.00 97.42 36  F 1 
ATOM 4160 C CB  . THR F 6 36  ? 10.607  29.978  0.758   1.00 97.44 36  F 1 
ATOM 4161 O OG1 . THR F 6 36  ? 11.135  31.288  0.802   1.00 93.18 36  F 1 
ATOM 4162 C CG2 . THR F 6 36  ? 11.137  29.341  -0.520  1.00 92.95 36  F 1 
ATOM 4163 N N   . LEU F 6 37  ? 7.856   28.298  -0.391  1.00 98.04 37  F 1 
ATOM 4164 C CA  . LEU F 6 37  ? 7.404   26.945  -0.692  1.00 98.25 37  F 1 
ATOM 4165 C C   . LEU F 6 37  ? 8.525   26.161  -1.377  1.00 98.21 37  F 1 
ATOM 4166 O O   . LEU F 6 37  ? 9.105   26.640  -2.349  1.00 97.73 37  F 1 
ATOM 4167 C CB  . LEU F 6 37  ? 6.140   27.014  -1.565  1.00 98.10 37  F 1 
ATOM 4168 C CG  . LEU F 6 37  ? 5.509   25.635  -1.849  1.00 97.63 37  F 1 
ATOM 4169 C CD1 . LEU F 6 37  ? 4.875   25.043  -0.601  1.00 96.24 37  F 1 
ATOM 4170 C CD2 . LEU F 6 37  ? 4.412   25.780  -2.903  1.00 96.15 37  F 1 
ATOM 4171 N N   . TYR F 6 38  ? 8.787   24.945  -0.904  1.00 97.88 38  F 1 
ATOM 4172 C CA  . TYR F 6 38  ? 9.761   24.018  -1.459  1.00 97.63 38  F 1 
ATOM 4173 C C   . TYR F 6 38  ? 9.031   22.767  -1.954  1.00 97.58 38  F 1 
ATOM 4174 O O   . TYR F 6 38  ? 8.370   22.090  -1.178  1.00 96.99 38  F 1 
ATOM 4175 C CB  . TYR F 6 38  ? 10.805  23.654  -0.402  1.00 97.37 38  F 1 
ATOM 4176 C CG  . TYR F 6 38  ? 11.568  24.836  0.166   1.00 97.40 38  F 1 
ATOM 4177 C CD1 . TYR F 6 38  ? 12.803  25.223  -0.392  1.00 96.17 38  F 1 
ATOM 4178 C CD2 . TYR F 6 38  ? 11.056  25.556  1.265   1.00 96.40 38  F 1 
ATOM 4179 C CE1 . TYR F 6 38  ? 13.523  26.308  0.139   1.00 95.80 38  F 1 
ATOM 4180 C CE2 . TYR F 6 38  ? 11.760  26.649  1.798   1.00 95.73 38  F 1 
ATOM 4181 C CZ  . TYR F 6 38  ? 12.992  27.015  1.226   1.00 96.25 38  F 1 
ATOM 4182 O OH  . TYR F 6 38  ? 13.687  28.091  1.749   1.00 95.01 38  F 1 
ATOM 4183 N N   . ILE F 6 39  ? 9.172   22.461  -3.237  1.00 97.84 39  F 1 
ATOM 4184 C CA  . ILE F 6 39  ? 8.630   21.263  -3.870  1.00 98.00 39  F 1 
ATOM 4185 C C   . ILE F 6 39  ? 9.822   20.346  -4.151  1.00 97.89 39  F 1 
ATOM 4186 O O   . ILE F 6 39  ? 10.563  20.563  -5.110  1.00 97.19 39  F 1 
ATOM 4187 C CB  . ILE F 6 39  ? 7.830   21.614  -5.148  1.00 98.23 39  F 1 
ATOM 4188 C CG1 . ILE F 6 39  ? 6.734   22.663  -4.848  1.00 97.73 39  F 1 
ATOM 4189 C CG2 . ILE F 6 39  ? 7.229   20.328  -5.720  1.00 97.89 39  F 1 
ATOM 4190 C CD1 . ILE F 6 39  ? 5.984   23.161  -6.095  1.00 96.43 39  F 1 
ATOM 4191 N N   . ALA F 6 40  ? 10.029  19.362  -3.274  1.00 97.23 40  F 1 
ATOM 4192 C CA  . ALA F 6 40  ? 11.070  18.343  -3.390  1.00 96.99 40  F 1 
ATOM 4193 C C   . ALA F 6 40  ? 10.447  16.975  -3.689  1.00 96.98 40  F 1 
ATOM 4194 O O   . ALA F 6 40  ? 9.280   16.748  -3.390  1.00 96.06 40  F 1 
ATOM 4195 C CB  . ALA F 6 40  ? 11.900  18.333  -2.099  1.00 95.99 40  F 1 
ATOM 4196 N N   . GLU F 6 41  ? 11.222  16.051  -4.232  1.00 96.29 41  F 1 
ATOM 4197 C CA  . GLU F 6 41  ? 10.761  14.684  -4.537  1.00 95.71 41  F 1 
ATOM 4198 C C   . GLU F 6 41  ? 10.257  13.954  -3.280  1.00 95.36 41  F 1 
ATOM 4199 O O   . GLU F 6 41  ? 9.281   13.218  -3.349  1.00 93.76 41  F 1 
ATOM 4200 C CB  . GLU F 6 41  ? 11.900  13.876  -5.185  1.00 94.90 41  F 1 
ATOM 4201 C CG  . GLU F 6 41  ? 12.283  14.384  -6.585  1.00 92.24 41  F 1 
ATOM 4202 C CD  . GLU F 6 41  ? 13.439  13.601  -7.242  1.00 91.04 41  F 1 
ATOM 4203 O OE1 . GLU F 6 41  ? 13.780  13.930  -8.401  1.00 84.55 41  F 1 
ATOM 4204 O OE2 . GLU F 6 41  ? 14.030  12.702  -6.601  1.00 85.82 41  F 1 
ATOM 4205 N N   . SER F 6 42  ? 10.876  14.198  -2.119  1.00 93.26 42  F 1 
ATOM 4206 C CA  . SER F 6 42  ? 10.535  13.554  -0.844  1.00 91.74 42  F 1 
ATOM 4207 C C   . SER F 6 42  ? 9.279   14.136  -0.178  1.00 92.31 42  F 1 
ATOM 4208 O O   . SER F 6 42  ? 8.494   13.403  0.423   1.00 90.71 42  F 1 
ATOM 4209 C CB  . SER F 6 42  ? 11.725  13.673  0.117   1.00 89.16 42  F 1 
ATOM 4210 O OG  . SER F 6 42  ? 12.081  15.035  0.316   1.00 80.83 42  F 1 
ATOM 4211 N N   . ARG F 6 43  ? 9.080   15.449  -0.241  1.00 93.94 43  F 1 
ATOM 4212 C CA  . ARG F 6 43  ? 8.024   16.151  0.499   1.00 94.39 43  F 1 
ATOM 4213 C C   . ARG F 6 43  ? 7.769   17.560  -0.036  1.00 95.64 43  F 1 
ATOM 4214 O O   . ARG F 6 43  ? 8.645   18.214  -0.596  1.00 95.13 43  F 1 
ATOM 4215 C CB  . ARG F 6 43  ? 8.376   16.195  1.998   1.00 91.31 43  F 1 
ATOM 4216 C CG  . ARG F 6 43  ? 9.738   16.856  2.274   1.00 83.31 43  F 1 
ATOM 4217 C CD  . ARG F 6 43  ? 10.133  16.759  3.743   1.00 82.11 43  F 1 
ATOM 4218 N NE  . ARG F 6 43  ? 11.504  17.239  3.942   1.00 72.35 43  F 1 
ATOM 4219 C CZ  . ARG F 6 43  ? 12.021  17.812  5.008   1.00 66.08 43  F 1 
ATOM 4220 N NH1 . ARG F 6 43  ? 11.313  18.031  6.072   1.00 59.62 43  F 1 
ATOM 4221 N NH2 . ARG F 6 43  ? 13.274  18.177  5.000   1.00 55.71 43  F 1 
ATOM 4222 N N   . LEU F 6 44  ? 6.570   18.051  0.244   1.00 96.58 44  F 1 
ATOM 4223 C CA  . LEU F 6 44  ? 6.221   19.457  0.069   1.00 97.12 44  F 1 
ATOM 4224 C C   . LEU F 6 44  ? 6.465   20.188  1.387   1.00 97.00 44  F 1 
ATOM 4225 O O   . LEU F 6 44  ? 5.907   19.805  2.413   1.00 96.24 44  F 1 
ATOM 4226 C CB  . LEU F 6 44  ? 4.759   19.548  -0.383  1.00 97.28 44  F 1 
ATOM 4227 C CG  . LEU F 6 44  ? 4.307   20.979  -0.723  1.00 96.44 44  F 1 
ATOM 4228 C CD1 . LEU F 6 44  ? 4.890   21.440  -2.055  1.00 93.91 44  F 1 
ATOM 4229 C CD2 . LEU F 6 44  ? 2.782   21.033  -0.844  1.00 93.74 44  F 1 
ATOM 4230 N N   . SER F 6 45  ? 7.275   21.250  1.390   1.00 97.36 45  F 1 
ATOM 4231 C CA  . SER F 6 45  ? 7.596   22.005  2.600   1.00 97.13 45  F 1 
ATOM 4232 C C   . SER F 6 45  ? 7.333   23.492  2.413   1.00 97.56 45  F 1 
ATOM 4233 O O   . SER F 6 45  ? 7.557   24.033  1.340   1.00 96.99 45  F 1 
ATOM 4234 C CB  . SER F 6 45  ? 9.048   21.781  3.018   1.00 95.61 45  F 1 
ATOM 4235 O OG  . SER F 6 45  ? 9.320   20.405  3.211   1.00 89.03 45  F 1 
ATOM 4236 N N   . TRP F 6 46  ? 6.882   24.135  3.483   1.00 97.59 46  F 1 
ATOM 4237 C CA  . TRP F 6 46  ? 6.771   25.590  3.522   1.00 97.83 46  F 1 
ATOM 4238 C C   . TRP F 6 46  ? 7.439   26.107  4.793   1.00 97.76 46  F 1 
ATOM 4239 O O   . TRP F 6 46  ? 7.205   25.568  5.869   1.00 97.06 46  F 1 
ATOM 4240 C CB  . TRP F 6 46  ? 5.317   26.011  3.421   1.00 97.90 46  F 1 
ATOM 4241 C CG  . TRP F 6 46  ? 5.106   27.494  3.469   1.00 98.05 46  F 1 
ATOM 4242 C CD1 . TRP F 6 46  ? 5.109   28.336  2.411   1.00 97.27 46  F 1 
ATOM 4243 C CD2 . TRP F 6 46  ? 4.880   28.327  4.646   1.00 97.84 46  F 1 
ATOM 4244 N NE1 . TRP F 6 46  ? 4.882   29.631  2.843   1.00 97.16 46  F 1 
ATOM 4245 C CE2 . TRP F 6 46  ? 4.738   29.669  4.207   1.00 97.53 46  F 1 
ATOM 4246 C CE3 . TRP F 6 46  ? 4.776   28.063  6.033   1.00 97.43 46  F 1 
ATOM 4247 C CZ2 . TRP F 6 46  ? 4.479   30.722  5.119   1.00 96.98 46  F 1 
ATOM 4248 C CZ3 . TRP F 6 46  ? 4.524   29.121  6.935   1.00 96.53 46  F 1 
ATOM 4249 C CH2 . TRP F 6 46  ? 4.376   30.430  6.481   1.00 96.42 46  F 1 
ATOM 4250 N N   . LEU F 6 47  ? 8.263   27.127  4.651   1.00 97.30 47  F 1 
ATOM 4251 C CA  . LEU F 6 47  ? 8.965   27.788  5.748   1.00 97.30 47  F 1 
ATOM 4252 C C   . LEU F 6 47  ? 8.671   29.282  5.715   1.00 97.44 47  F 1 
ATOM 4253 O O   . LEU F 6 47  ? 8.773   29.914  4.665   1.00 96.35 47  F 1 
ATOM 4254 C CB  . LEU F 6 47  ? 10.478  27.534  5.636   1.00 96.36 47  F 1 
ATOM 4255 C CG  . LEU F 6 47  ? 10.904  26.116  6.019   1.00 94.12 47  F 1 
ATOM 4256 C CD1 . LEU F 6 47  ? 12.337  25.849  5.560   1.00 89.86 47  F 1 
ATOM 4257 C CD2 . LEU F 6 47  ? 10.859  25.916  7.538   1.00 89.76 47  F 1 
ATOM 4258 N N   . ASP F 6 48  ? 8.346   29.840  6.880   1.00 95.93 48  F 1 
ATOM 4259 C CA  . ASP F 6 48  ? 8.216   31.284  7.033   1.00 95.28 48  F 1 
ATOM 4260 C C   . ASP F 6 48  ? 9.591   31.983  7.059   1.00 94.00 48  F 1 
ATOM 4261 O O   . ASP F 6 48  ? 10.657  31.352  7.048   1.00 85.61 48  F 1 
ATOM 4262 C CB  . ASP F 6 48  ? 7.303   31.619  8.228   1.00 92.88 48  F 1 
ATOM 4263 C CG  . ASP F 6 48  ? 7.938   31.501  9.613   1.00 92.23 48  F 1 
ATOM 4264 O OD1 . ASP F 6 48  ? 9.164   31.289  9.726   1.00 86.70 48  F 1 
ATOM 4265 O OD2 . ASP F 6 48  ? 7.219   31.723  10.607  1.00 85.96 48  F 1 
ATOM 4266 N N   . GLY F 6 49  ? 9.591   33.283  7.121   1.00 91.95 49  F 1 
ATOM 4267 C CA  . GLY F 6 49  ? 10.828  34.067  7.183   1.00 90.71 49  F 1 
ATOM 4268 C C   . GLY F 6 49  ? 11.648  33.886  8.468   1.00 91.47 49  F 1 
ATOM 4269 O O   . GLY F 6 49  ? 12.790  34.346  8.532   1.00 85.45 49  F 1 
ATOM 4270 N N   . SER F 6 50  ? 11.094  33.226  9.503   1.00 93.81 50  F 1 
ATOM 4271 C CA  . SER F 6 50  ? 11.771  32.926  10.767  1.00 93.55 50  F 1 
ATOM 4272 C C   . SER F 6 50  ? 12.403  31.529  10.807  1.00 93.60 50  F 1 
ATOM 4273 O O   . SER F 6 50  ? 13.128  31.210  11.746  1.00 88.84 50  F 1 
ATOM 4274 C CB  . SER F 6 50  ? 10.814  33.152  11.943  1.00 91.31 50  F 1 
ATOM 4275 O OG  . SER F 6 50  ? 9.904   32.102  12.135  1.00 85.70 50  F 1 
ATOM 4276 N N   . GLY F 6 51  ? 12.154  30.697  9.775   1.00 91.39 51  F 1 
ATOM 4277 C CA  . GLY F 6 51  ? 12.609  29.305  9.706   1.00 91.54 51  F 1 
ATOM 4278 C C   . GLY F 6 51  ? 11.656  28.319  10.372  1.00 92.89 51  F 1 
ATOM 4279 O O   . GLY F 6 51  ? 12.020  27.156  10.553  1.00 89.51 51  F 1 
ATOM 4280 N N   . LEU F 6 52  ? 10.460  28.757  10.767  1.00 94.16 52  F 1 
ATOM 4281 C CA  . LEU F 6 52  ? 9.369   27.885  11.183  1.00 95.05 52  F 1 
ATOM 4282 C C   . LEU F 6 52  ? 8.507   27.525  9.982   1.00 95.85 52  F 1 
ATOM 4283 O O   . LEU F 6 52  ? 8.270   28.336  9.097   1.00 94.29 52  F 1 
ATOM 4284 C CB  . LEU F 6 52  ? 8.526   28.568  12.274  1.00 93.52 52  F 1 
ATOM 4285 C CG  . LEU F 6 52  ? 9.261   28.810  13.591  1.00 90.59 52  F 1 
ATOM 4286 C CD1 . LEU F 6 52  ? 8.395   29.655  14.527  1.00 85.37 52  F 1 
ATOM 4287 C CD2 . LEU F 6 52  ? 9.569   27.495  14.321  1.00 84.86 52  F 1 
ATOM 4288 N N   . GLY F 6 53  ? 8.012   26.283  9.971   1.00 94.94 53  F 1 
ATOM 4289 C CA  . GLY F 6 53  ? 7.189   25.813  8.884   1.00 95.24 53  F 1 
ATOM 4290 C C   . GLY F 6 53  ? 6.579   24.443  9.121   1.00 95.41 53  F 1 
ATOM 4291 O O   . GLY F 6 53  ? 6.507   23.940  10.241  1.00 93.52 53  F 1 
ATOM 4292 N N   . PHE F 6 54  ? 6.121   23.841  8.036   1.00 95.22 54  F 1 
ATOM 4293 C CA  . PHE F 6 54  ? 5.544   22.510  8.021   1.00 95.48 54  F 1 
ATOM 4294 C C   . PHE F 6 54  ? 5.952   21.763  6.753   1.00 95.63 54  F 1 
ATOM 4295 O O   . PHE F 6 54  ? 6.356   22.362  5.757   1.00 95.11 54  F 1 
ATOM 4296 C CB  . PHE F 6 54  ? 4.024   22.590  8.172   1.00 95.54 54  F 1 
ATOM 4297 C CG  . PHE F 6 54  ? 3.319   23.302  7.032   1.00 96.61 54  F 1 
ATOM 4298 C CD1 . PHE F 6 54  ? 3.134   24.703  7.071   1.00 95.78 54  F 1 
ATOM 4299 C CD2 . PHE F 6 54  ? 2.879   22.585  5.917   1.00 95.79 54  F 1 
ATOM 4300 C CE1 . PHE F 6 54  ? 2.516   25.367  6.006   1.00 95.41 54  F 1 
ATOM 4301 C CE2 . PHE F 6 54  ? 2.256   23.246  4.842   1.00 95.50 54  F 1 
ATOM 4302 C CZ  . PHE F 6 54  ? 2.079   24.639  4.880   1.00 95.98 54  F 1 
ATOM 4303 N N   . SER F 6 55  ? 5.825   20.437  6.806   1.00 94.84 55  F 1 
ATOM 4304 C CA  . SER F 6 55  ? 6.044   19.545  5.678   1.00 94.27 55  F 1 
ATOM 4305 C C   . SER F 6 55  ? 4.826   18.652  5.481   1.00 94.53 55  F 1 
ATOM 4306 O O   . SER F 6 55  ? 4.187   18.246  6.452   1.00 92.79 55  F 1 
ATOM 4307 C CB  . SER F 6 55  ? 7.301   18.699  5.871   1.00 91.83 55  F 1 
ATOM 4308 O OG  . SER F 6 55  ? 8.445   19.527  5.929   1.00 78.76 55  F 1 
ATOM 4309 N N   . LEU F 6 56  ? 4.518   18.347  4.218   1.00 95.00 56  F 1 
ATOM 4310 C CA  . LEU F 6 56  ? 3.444   17.464  3.792   1.00 95.52 56  F 1 
ATOM 4311 C C   . LEU F 6 56  ? 4.050   16.318  2.990   1.00 95.48 56  F 1 
ATOM 4312 O O   . LEU F 6 56  ? 4.729   16.549  1.995   1.00 94.66 56  F 1 
ATOM 4313 C CB  . LEU F 6 56  ? 2.412   18.236  2.953   1.00 95.89 56  F 1 
ATOM 4314 C CG  . LEU F 6 56  ? 1.823   19.497  3.606   1.00 95.85 56  F 1 
ATOM 4315 C CD1 . LEU F 6 56  ? 0.841   20.177  2.642   1.00 94.68 56  F 1 
ATOM 4316 C CD2 . LEU F 6 56  ? 1.079   19.181  4.901   1.00 94.59 56  F 1 
ATOM 4317 N N   . GLU F 6 57  ? 3.763   15.089  3.411   1.00 94.44 57  F 1 
ATOM 4318 C CA  . GLU F 6 57  ? 4.168   13.895  2.687   1.00 94.23 57  F 1 
ATOM 4319 C C   . GLU F 6 57  ? 3.231   13.678  1.492   1.00 95.56 57  F 1 
ATOM 4320 O O   . GLU F 6 57  ? 2.011   13.693  1.665   1.00 95.15 57  F 1 
ATOM 4321 C CB  . GLU F 6 57  ? 4.133   12.677  3.623   1.00 92.39 57  F 1 
ATOM 4322 C CG  . GLU F 6 57  ? 5.045   12.795  4.863   1.00 88.02 57  F 1 
ATOM 4323 C CD  . GLU F 6 57  ? 6.523   12.995  4.497   1.00 80.26 57  F 1 
ATOM 4324 O OE1 . GLU F 6 57  ? 7.200   13.723  5.258   1.00 71.43 57  F 1 
ATOM 4325 O OE2 . GLU F 6 57  ? 6.957   12.428  3.475   1.00 70.87 57  F 1 
ATOM 4326 N N   . TYR F 6 58  ? 3.766   13.417  0.305   1.00 96.17 58  F 1 
ATOM 4327 C CA  . TYR F 6 58  ? 2.951   13.232  -0.912  1.00 96.83 58  F 1 
ATOM 4328 C C   . TYR F 6 58  ? 1.857   12.160  -0.784  1.00 96.80 58  F 1 
ATOM 4329 O O   . TYR F 6 58  ? 0.745   12.404  -1.247  1.00 96.36 58  F 1 
ATOM 4330 C CB  . TYR F 6 58  ? 3.837   12.957  -2.126  1.00 96.96 58  F 1 
ATOM 4331 C CG  . TYR F 6 58  ? 4.620   14.170  -2.575  1.00 97.57 58  F 1 
ATOM 4332 C CD1 . TYR F 6 58  ? 3.968   15.243  -3.208  1.00 97.06 58  F 1 
ATOM 4333 C CD2 . TYR F 6 58  ? 6.002   14.242  -2.333  1.00 96.94 58  F 1 
ATOM 4334 C CE1 . TYR F 6 58  ? 4.666   16.387  -3.577  1.00 97.02 58  F 1 
ATOM 4335 C CE2 . TYR F 6 58  ? 6.718   15.388  -2.704  1.00 96.91 58  F 1 
ATOM 4336 C CZ  . TYR F 6 58  ? 6.048   16.466  -3.315  1.00 97.52 58  F 1 
ATOM 4337 O OH  . TYR F 6 58  ? 6.744   17.601  -3.636  1.00 97.00 58  F 1 
ATOM 4338 N N   . PRO F 6 59  ? 2.084   11.003  -0.113  1.00 95.14 59  F 1 
ATOM 4339 C CA  . PRO F 6 59  ? 1.026   10.017  0.118   1.00 94.51 59  F 1 
ATOM 4340 C C   . PRO F 6 59  ? -0.194  10.549  0.876   1.00 94.83 59  F 1 
ATOM 4341 O O   . PRO F 6 59  ? -1.293  10.023  0.695   1.00 94.01 59  F 1 
ATOM 4342 C CB  . PRO F 6 59  ? 1.701   8.872   0.883   1.00 93.34 59  F 1 
ATOM 4343 C CG  . PRO F 6 59  ? 3.152   8.948   0.408   1.00 91.55 59  F 1 
ATOM 4344 C CD  . PRO F 6 59  ? 3.363   10.461  0.288   1.00 93.94 59  F 1 
ATOM 4345 N N   . THR F 6 60  ? -0.034  11.592  1.692   1.00 94.99 60  F 1 
ATOM 4346 C CA  . THR F 6 60  ? -1.136  12.217  2.441   1.00 94.85 60  F 1 
ATOM 4347 C C   . THR F 6 60  ? -1.909  13.255  1.624   1.00 95.79 60  F 1 
ATOM 4348 O O   . THR F 6 60  ? -3.026  13.602  1.990   1.00 95.19 60  F 1 
ATOM 4349 C CB  . THR F 6 60  ? -0.650  12.851  3.752   1.00 93.55 60  F 1 
ATOM 4350 O OG1 . THR F 6 60  ? 0.100   14.024  3.531   1.00 86.87 60  F 1 
ATOM 4351 C CG2 . THR F 6 60  ? 0.183   11.898  4.608   1.00 85.73 60  F 1 
ATOM 4352 N N   . ILE F 6 61  ? -1.344  13.727  0.513   1.00 97.26 61  F 1 
ATOM 4353 C CA  . ILE F 6 61  ? -1.972  14.706  -0.368  1.00 97.81 61  F 1 
ATOM 4354 C C   . ILE F 6 61  ? -2.965  13.984  -1.286  1.00 97.92 61  F 1 
ATOM 4355 O O   . ILE F 6 61  ? -2.575  13.249  -2.187  1.00 97.55 61  F 1 
ATOM 4356 C CB  . ILE F 6 61  ? -0.920  15.508  -1.152  1.00 97.94 61  F 1 
ATOM 4357 C CG1 . ILE F 6 61  ? 0.004   16.285  -0.188  1.00 97.45 61  F 1 
ATOM 4358 C CG2 . ILE F 6 61  ? -1.613  16.474  -2.136  1.00 97.48 61  F 1 
ATOM 4359 C CD1 . ILE F 6 61  ? 1.162   17.023  -0.870  1.00 96.73 61  F 1 
ATOM 4360 N N   . SER F 6 62  ? -4.255  14.223  -1.066  1.00 98.21 62  F 1 
ATOM 4361 C CA  . SER F 6 62  ? -5.323  13.595  -1.844  1.00 98.18 62  F 1 
ATOM 4362 C C   . SER F 6 62  ? -5.478  14.206  -3.227  1.00 98.41 62  F 1 
ATOM 4363 O O   . SER F 6 62  ? -5.736  13.493  -4.204  1.00 97.82 62  F 1 
ATOM 4364 C CB  . SER F 6 62  ? -6.644  13.669  -1.080  1.00 96.99 62  F 1 
ATOM 4365 O OG  . SER F 6 62  ? -6.959  14.993  -0.696  1.00 87.84 62  F 1 
ATOM 4366 N N   . LEU F 6 63  ? -5.328  15.513  -3.324  1.00 98.40 63  F 1 
ATOM 4367 C CA  . LEU F 6 63  ? -5.340  16.235  -4.585  1.00 98.55 63  F 1 
ATOM 4368 C C   . LEU F 6 63  ? -4.654  17.597  -4.461  1.00 98.65 63  F 1 
ATOM 4369 O O   . LEU F 6 63  ? -4.558  18.165  -3.373  1.00 98.20 63  F 1 
ATOM 4370 C CB  . LEU F 6 63  ? -6.784  16.351  -5.115  1.00 97.67 63  F 1 
ATOM 4371 C CG  . LEU F 6 63  ? -7.774  17.169  -4.254  1.00 96.80 63  F 1 
ATOM 4372 C CD1 . LEU F 6 63  ? -7.725  18.665  -4.552  1.00 94.08 63  F 1 
ATOM 4373 C CD2 . LEU F 6 63  ? -9.203  16.704  -4.539  1.00 93.62 63  F 1 
ATOM 4374 N N   . HIS F 6 64  ? -4.231  18.133  -5.597  1.00 98.66 64  F 1 
ATOM 4375 C CA  . HIS F 6 64  ? -3.810  19.519  -5.728  1.00 98.73 64  F 1 
ATOM 4376 C C   . HIS F 6 64  ? -4.397  20.123  -6.996  1.00 98.78 64  F 1 
ATOM 4377 O O   . HIS F 6 64  ? -4.760  19.402  -7.933  1.00 98.41 64  F 1 
ATOM 4378 C CB  . HIS F 6 64  ? -2.282  19.615  -5.686  1.00 98.52 64  F 1 
ATOM 4379 C CG  . HIS F 6 64  ? -1.611  18.904  -6.810  1.00 98.67 64  F 1 
ATOM 4380 N ND1 . HIS F 6 64  ? -1.346  17.552  -6.884  1.00 94.63 64  F 1 
ATOM 4381 C CD2 . HIS F 6 64  ? -1.109  19.468  -7.963  1.00 94.10 64  F 1 
ATOM 4382 C CE1 . HIS F 6 64  ? -0.704  17.317  -8.034  1.00 95.84 64  F 1 
ATOM 4383 N NE2 . HIS F 6 64  ? -0.543  18.455  -8.720  1.00 96.16 64  F 1 
ATOM 4384 N N   . ALA F 6 65  ? -4.540  21.443  -7.019  1.00 98.61 65  F 1 
ATOM 4385 C CA  . ALA F 6 65  ? -5.226  22.130  -8.095  1.00 98.56 65  F 1 
ATOM 4386 C C   . ALA F 6 65  ? -4.753  23.574  -8.258  1.00 98.55 65  F 1 
ATOM 4387 O O   . ALA F 6 65  ? -4.249  24.185  -7.323  1.00 98.00 65  F 1 
ATOM 4388 C CB  . ALA F 6 65  ? -6.732  22.085  -7.818  1.00 98.14 65  F 1 
ATOM 4389 N N   . LEU F 6 66  ? -4.987  24.133  -9.438  1.00 98.39 66  F 1 
ATOM 4390 C CA  . LEU F 6 66  ? -4.841  25.559  -9.676  1.00 98.24 66  F 1 
ATOM 4391 C C   . LEU F 6 66  ? -6.209  26.230  -9.634  1.00 98.24 66  F 1 
ATOM 4392 O O   . LEU F 6 66  ? -7.100  25.915  -10.426 1.00 97.24 66  F 1 
ATOM 4393 C CB  . LEU F 6 66  ? -4.140  25.812  -11.013 1.00 97.24 66  F 1 
ATOM 4394 C CG  . LEU F 6 66  ? -2.665  25.372  -11.049 1.00 93.08 66  F 1 
ATOM 4395 C CD1 . LEU F 6 66  ? -2.077  25.706  -12.419 1.00 90.38 66  F 1 
ATOM 4396 C CD2 . LEU F 6 66  ? -1.831  26.057  -9.970  1.00 91.54 66  F 1 
ATOM 4397 N N   . SER F 6 67  ? -6.342  27.203  -8.730  1.00 97.68 67  F 1 
ATOM 4398 C CA  . SER F 6 67  ? -7.425  28.163  -8.762  1.00 97.10 67  F 1 
ATOM 4399 C C   . SER F 6 67  ? -6.961  29.403  -9.514  1.00 96.74 67  F 1 
ATOM 4400 O O   . SER F 6 67  ? -5.946  30.002  -9.156  1.00 94.90 67  F 1 
ATOM 4401 C CB  . SER F 6 67  ? -7.867  28.530  -7.351  1.00 96.19 67  F 1 
ATOM 4402 O OG  . SER F 6 67  ? -8.959  29.429  -7.430  1.00 90.93 67  F 1 
ATOM 4403 N N   . ARG F 6 68  ? -7.716  29.797  -10.534 1.00 95.08 68  F 1 
ATOM 4404 C CA  . ARG F 6 68  ? -7.527  31.065  -11.267 1.00 93.24 68  F 1 
ATOM 4405 C C   . ARG F 6 68  ? -8.741  31.975  -11.157 1.00 92.36 68  F 1 
ATOM 4406 O O   . ARG F 6 68  ? -8.890  32.918  -11.925 1.00 87.17 68  F 1 
ATOM 4407 C CB  . ARG F 6 68  ? -7.111  30.803  -12.714 1.00 90.38 68  F 1 
ATOM 4408 C CG  . ARG F 6 68  ? -5.705  30.191  -12.777 1.00 87.48 68  F 1 
ATOM 4409 C CD  . ARG F 6 68  ? -5.121  30.374  -14.176 1.00 83.20 68  F 1 
ATOM 4410 N NE  . ARG F 6 68  ? -3.748  29.830  -14.242 1.00 81.80 68  F 1 
ATOM 4411 C CZ  . ARG F 6 68  ? -2.936  29.872  -15.276 1.00 79.64 68  F 1 
ATOM 4412 N NH1 . ARG F 6 68  ? -3.229  30.479  -16.375 1.00 70.72 68  F 1 
ATOM 4413 N NH2 . ARG F 6 68  ? -1.795  29.273  -15.202 1.00 75.42 68  F 1 
ATOM 4414 N N   . ASP F 6 69  ? -9.598  31.684  -10.185 1.00 89.93 69  F 1 
ATOM 4415 C CA  . ASP F 6 69  ? -10.727 32.547  -9.906  1.00 87.58 69  F 1 
ATOM 4416 C C   . ASP F 6 69  ? -10.254 33.849  -9.246  1.00 87.00 69  F 1 
ATOM 4417 O O   . ASP F 6 69  ? -9.907  33.903  -8.073  1.00 81.57 69  F 1 
ATOM 4418 C CB  . ASP F 6 69  ? -11.794 31.820  -9.085  1.00 83.44 69  F 1 
ATOM 4419 C CG  . ASP F 6 69  ? -13.096 32.626  -9.018  1.00 79.50 69  F 1 
ATOM 4420 O OD1 . ASP F 6 69  ? -13.098 33.805  -9.455  1.00 73.33 69  F 1 
ATOM 4421 O OD2 . ASP F 6 69  ? -14.108 32.064  -8.560  1.00 74.28 69  F 1 
ATOM 4422 N N   . ARG F 6 70  ? -10.248 34.927  -10.025 1.00 88.19 70  F 1 
ATOM 4423 C CA  . ARG F 6 70  ? -9.862  36.264  -9.558  1.00 86.65 70  F 1 
ATOM 4424 C C   . ARG F 6 70  ? -10.884 36.898  -8.620  1.00 87.30 70  F 1 
ATOM 4425 O O   . ARG F 6 70  ? -10.588 37.949  -8.050  1.00 80.66 70  F 1 
ATOM 4426 C CB  . ARG F 6 70  ? -9.624  37.182  -10.760 1.00 82.31 70  F 1 
ATOM 4427 C CG  . ARG F 6 70  ? -8.446  36.699  -11.605 1.00 77.41 70  F 1 
ATOM 4428 C CD  . ARG F 6 70  ? -8.189  37.705  -12.721 1.00 73.81 70  F 1 
ATOM 4429 N NE  . ARG F 6 70  ? -7.048  37.284  -13.531 1.00 66.97 70  F 1 
ATOM 4430 C CZ  . ARG F 6 70  ? -6.503  37.920  -14.544 1.00 60.63 70  F 1 
ATOM 4431 N NH1 . ARG F 6 70  ? -6.983  39.057  -14.964 1.00 57.06 70  F 1 
ATOM 4432 N NH2 . ARG F 6 70  ? -5.459  37.396  -15.139 1.00 54.33 70  F 1 
ATOM 4433 N N   . SER F 6 71  ? -12.084 36.316  -8.515  1.00 82.89 71  F 1 
ATOM 4434 C CA  . SER F 6 71  ? -13.095 36.769  -7.556  1.00 83.04 71  F 1 
ATOM 4435 C C   . SER F 6 71  ? -12.844 36.256  -6.139  1.00 85.31 71  F 1 
ATOM 4436 O O   . SER F 6 71  ? -13.361 36.836  -5.191  1.00 79.24 71  F 1 
ATOM 4437 C CB  . SER F 6 71  ? -14.500 36.416  -8.045  1.00 80.03 71  F 1 
ATOM 4438 O OG  . SER F 6 71  ? -14.830 35.060  -7.886  1.00 74.09 71  F 1 
ATOM 4439 N N   . ASP F 6 72  ? -12.000 35.230  -5.994  1.00 85.38 72  F 1 
ATOM 4440 C CA  . ASP F 6 72  ? -11.524 34.767  -4.698  1.00 85.32 72  F 1 
ATOM 4441 C C   . ASP F 6 72  ? -10.670 35.861  -4.027  1.00 86.75 72  F 1 
ATOM 4442 O O   . ASP F 6 72  ? -9.811  36.496  -4.653  1.00 82.59 72  F 1 
ATOM 4443 C CB  . ASP F 6 72  ? -10.759 33.439  -4.844  1.00 81.31 72  F 1 
ATOM 4444 C CG  . ASP F 6 72  ? -10.548 32.699  -3.510  1.00 80.17 72  F 1 
ATOM 4445 O OD1 . ASP F 6 72  ? -10.413 33.377  -2.474  1.00 74.92 72  F 1 
ATOM 4446 O OD2 . ASP F 6 72  ? -10.525 31.456  -3.533  1.00 74.51 72  F 1 
ATOM 4447 N N   . CYS F 6 73  ? -10.894 36.087  -2.740  1.00 86.79 73  F 1 
ATOM 4448 C CA  . CYS F 6 73  ? -10.150 37.056  -1.948  1.00 88.01 73  F 1 
ATOM 4449 C C   . CYS F 6 73  ? -8.640  36.769  -1.894  1.00 90.17 73  F 1 
ATOM 4450 O O   . CYS F 6 73  ? -7.855  37.702  -1.729  1.00 85.46 73  F 1 
ATOM 4451 C CB  . CYS F 6 73  ? -10.751 37.105  -0.535  1.00 83.02 73  F 1 
ATOM 4452 S SG  . CYS F 6 73  ? -10.674 35.486  0.298   1.00 72.01 73  F 1 
ATOM 4453 N N   . LEU F 6 74  ? -8.226  35.502  -2.080  1.00 89.00 74  F 1 
ATOM 4454 C CA  . LEU F 6 74  ? -6.819  35.099  -2.163  1.00 90.86 74  F 1 
ATOM 4455 C C   . LEU F 6 74  ? -6.232  35.331  -3.567  1.00 92.64 74  F 1 
ATOM 4456 O O   . LEU F 6 74  ? -5.015  35.343  -3.732  1.00 88.93 74  F 1 
ATOM 4457 C CB  . LEU F 6 74  ? -6.691  33.628  -1.742  1.00 87.95 74  F 1 
ATOM 4458 C CG  . LEU F 6 74  ? -7.156  33.342  -0.302  1.00 86.79 74  F 1 
ATOM 4459 C CD1 . LEU F 6 74  ? -7.067  31.842  -0.039  1.00 82.38 74  F 1 
ATOM 4460 C CD2 . LEU F 6 74  ? -6.288  34.063  0.737   1.00 82.99 74  F 1 
ATOM 4461 N N   . GLY F 6 75  ? -7.061  35.511  -4.565  1.00 91.12 75  F 1 
ATOM 4462 C CA  . GLY F 6 75  ? -6.652  35.547  -5.960  1.00 92.67 75  F 1 
ATOM 4463 C C   . GLY F 6 75  ? -6.203  34.176  -6.482  1.00 94.95 75  F 1 
ATOM 4464 O O   . GLY F 6 75  ? -6.555  33.121  -5.947  1.00 92.48 75  F 1 
ATOM 4465 N N   . GLU F 6 76  ? -5.392  34.178  -7.540  1.00 95.77 76  F 1 
ATOM 4466 C CA  . GLU F 6 76  ? -4.869  32.944  -8.142  1.00 96.51 76  F 1 
ATOM 4467 C C   . GLU F 6 76  ? -3.897  32.241  -7.178  1.00 96.92 76  F 1 
ATOM 4468 O O   . GLU F 6 76  ? -2.961  32.864  -6.664  1.00 95.91 76  F 1 
ATOM 4469 C CB  . GLU F 6 76  ? -4.186  33.256  -9.484  1.00 95.54 76  F 1 
ATOM 4470 C CG  . GLU F 6 76  ? -5.118  33.914  -10.515 1.00 93.70 76  F 1 
ATOM 4471 C CD  . GLU F 6 76  ? -4.445  34.215  -11.867 1.00 93.28 76  F 1 
ATOM 4472 O OE1 . GLU F 6 76  ? -4.762  35.259  -12.481 1.00 86.38 76  F 1 
ATOM 4473 O OE2 . GLU F 6 76  ? -3.611  33.415  -12.315 1.00 87.16 76  F 1 
ATOM 4474 N N   . HIS F 6 77  ? -4.082  30.942  -6.942  1.00 97.59 77  F 1 
ATOM 4475 C CA  . HIS F 6 77  ? -3.302  30.179  -5.981  1.00 97.96 77  F 1 
ATOM 4476 C C   . HIS F 6 77  ? -3.231  28.680  -6.320  1.00 98.05 77  F 1 
ATOM 4477 O O   . HIS F 6 77  ? -4.028  28.158  -7.100  1.00 97.50 77  F 1 
ATOM 4478 C CB  . HIS F 6 77  ? -3.866  30.396  -4.568  1.00 97.27 77  F 1 
ATOM 4479 C CG  . HIS F 6 77  ? -5.294  29.974  -4.382  1.00 97.54 77  F 1 
ATOM 4480 N ND1 . HIS F 6 77  ? -6.416  30.772  -4.532  1.00 91.11 77  F 1 
ATOM 4481 C CD2 . HIS F 6 77  ? -5.752  28.742  -3.976  1.00 89.60 77  F 1 
ATOM 4482 C CE1 . HIS F 6 77  ? -7.498  30.041  -4.232  1.00 91.34 77  F 1 
ATOM 4483 N NE2 . HIS F 6 77  ? -7.136  28.813  -3.895  1.00 92.78 77  F 1 
ATOM 4484 N N   . LEU F 6 78  ? -2.272  27.990  -5.687  1.00 98.23 78  F 1 
ATOM 4485 C CA  . LEU F 6 78  ? -2.176  26.535  -5.665  1.00 98.35 78  F 1 
ATOM 4486 C C   . LEU F 6 78  ? -2.974  26.011  -4.473  1.00 98.31 78  F 1 
ATOM 4487 O O   . LEU F 6 78  ? -2.691  26.356  -3.326  1.00 98.04 78  F 1 
ATOM 4488 C CB  . LEU F 6 78  ? -0.692  26.141  -5.596  1.00 98.26 78  F 1 
ATOM 4489 C CG  . LEU F 6 78  ? -0.427  24.630  -5.533  1.00 97.60 78  F 1 
ATOM 4490 C CD1 . LEU F 6 78  ? -0.776  23.932  -6.839  1.00 95.83 78  F 1 
ATOM 4491 C CD2 . LEU F 6 78  ? 1.052   24.393  -5.247  1.00 95.47 78  F 1 
ATOM 4492 N N   . TYR F 6 79  ? -3.967  25.152  -4.731  1.00 98.36 79  F 1 
ATOM 4493 C CA  . TYR F 6 79  ? -4.772  24.481  -3.722  1.00 98.38 79  F 1 
ATOM 4494 C C   . TYR F 6 79  ? -4.239  23.066  -3.475  1.00 98.55 79  F 1 
ATOM 4495 O O   . TYR F 6 79  ? -3.946  22.351  -4.429  1.00 98.23 79  F 1 
ATOM 4496 C CB  . TYR F 6 79  ? -6.229  24.464  -4.183  1.00 98.12 79  F 1 
ATOM 4497 C CG  . TYR F 6 79  ? -7.162  23.713  -3.266  1.00 98.26 79  F 1 
ATOM 4498 C CD1 . TYR F 6 79  ? -7.380  22.323  -3.443  1.00 97.33 79  F 1 
ATOM 4499 C CD2 . TYR F 6 79  ? -7.817  24.388  -2.226  1.00 97.59 79  F 1 
ATOM 4500 C CE1 . TYR F 6 79  ? -8.254  21.627  -2.601  1.00 97.27 79  F 1 
ATOM 4501 C CE2 . TYR F 6 79  ? -8.701  23.694  -1.379  1.00 97.15 79  F 1 
ATOM 4502 C CZ  . TYR F 6 79  ? -8.918  22.322  -1.567  1.00 97.58 79  F 1 
ATOM 4503 O OH  . TYR F 6 79  ? -9.796  21.644  -0.759  1.00 96.70 79  F 1 
ATOM 4504 N N   . VAL F 6 80  ? -4.147  22.654  -2.212  1.00 98.55 80  F 1 
ATOM 4505 C CA  . VAL F 6 80  ? -3.692  21.322  -1.798  1.00 98.52 80  F 1 
ATOM 4506 C C   . VAL F 6 80  ? -4.635  20.778  -0.729  1.00 98.41 80  F 1 
ATOM 4507 O O   . VAL F 6 80  ? -4.835  21.412  0.298   1.00 97.96 80  F 1 
ATOM 4508 C CB  . VAL F 6 80  ? -2.245  21.366  -1.281  1.00 98.39 80  F 1 
ATOM 4509 C CG1 . VAL F 6 80  ? -1.742  19.992  -0.854  1.00 97.50 80  F 1 
ATOM 4510 C CG2 . VAL F 6 80  ? -1.269  21.904  -2.347  1.00 97.49 80  F 1 
ATOM 4511 N N   . MET F 6 81  ? -5.212  19.592  -0.960  1.00 98.43 81  F 1 
ATOM 4512 C CA  . MET F 6 81  ? -6.035  18.891  0.018   1.00 98.47 81  F 1 
ATOM 4513 C C   . MET F 6 81  ? -5.252  17.725  0.630   1.00 98.44 81  F 1 
ATOM 4514 O O   . MET F 6 81  ? -4.678  16.915  -0.100  1.00 97.78 81  F 1 
ATOM 4515 C CB  . MET F 6 81  ? -7.331  18.408  -0.638  1.00 98.12 81  F 1 
ATOM 4516 C CG  . MET F 6 81  ? -8.270  17.704  0.340   1.00 97.31 81  F 1 
ATOM 4517 S SD  . MET F 6 81  ? -9.765  16.994  -0.428  1.00 96.08 81  F 1 
ATOM 4518 C CE  . MET F 6 81  ? -10.579 18.499  -1.004  1.00 90.49 81  F 1 
ATOM 4519 N N   . VAL F 6 82  ? -5.250  17.625  1.963   1.00 97.70 82  F 1 
ATOM 4520 C CA  . VAL F 6 82  ? -4.526  16.611  2.728   1.00 97.36 82  F 1 
ATOM 4521 C C   . VAL F 6 82  ? -5.497  15.802  3.577   1.00 96.95 82  F 1 
ATOM 4522 O O   . VAL F 6 82  ? -6.328  16.377  4.279   1.00 95.59 82  F 1 
ATOM 4523 C CB  . VAL F 6 82  ? -3.432  17.265  3.596   1.00 96.54 82  F 1 
ATOM 4524 C CG1 . VAL F 6 82  ? -2.572  16.219  4.301   1.00 92.85 82  F 1 
ATOM 4525 C CG2 . VAL F 6 82  ? -2.495  18.138  2.756   1.00 93.07 82  F 1 
ATOM 4526 N N   . ASN F 6 83  ? -5.368  14.465  3.562   1.00 94.60 83  F 1 
ATOM 4527 C CA  . ASN F 6 83  ? -6.138  13.537  4.391   1.00 92.78 83  F 1 
ATOM 4528 C C   . ASN F 6 83  ? -5.521  13.410  5.795   1.00 90.90 83  F 1 
ATOM 4529 O O   . ASN F 6 83  ? -5.120  12.328  6.232   1.00 86.35 83  F 1 
ATOM 4530 C CB  . ASN F 6 83  ? -6.233  12.176  3.687   1.00 90.89 83  F 1 
ATOM 4531 C CG  . ASN F 6 83  ? -7.054  12.181  2.416   1.00 89.57 83  F 1 
ATOM 4532 O OD1 . ASN F 6 83  ? -7.878  13.035  2.145   1.00 80.99 83  F 1 
ATOM 4533 N ND2 . ASN F 6 83  ? -6.841  11.185  1.584   1.00 81.09 83  F 1 
ATOM 4534 N N   . ALA F 6 84  ? -5.378  14.516  6.496   1.00 90.09 84  F 1 
ATOM 4535 C CA  . ALA F 6 84  ? -4.860  14.551  7.855   1.00 88.25 84  F 1 
ATOM 4536 C C   . ALA F 6 84  ? -5.420  15.771  8.594   1.00 88.60 84  F 1 
ATOM 4537 O O   . ALA F 6 84  ? -5.800  16.770  7.988   1.00 84.79 84  F 1 
ATOM 4538 C CB  . ALA F 6 84  ? -3.326  14.577  7.811   1.00 84.42 84  F 1 
ATOM 4539 N N   . LYS F 6 85  ? -5.434  15.673  9.935   1.00 85.49 85  F 1 
ATOM 4540 C CA  . LYS F 6 85  ? -5.848  16.785  10.781  1.00 84.76 85  F 1 
ATOM 4541 C C   . LYS F 6 85  ? -4.617  17.581  11.197  1.00 85.32 85  F 1 
ATOM 4542 O O   . LYS F 6 85  ? -3.717  17.052  11.839  1.00 80.56 85  F 1 
ATOM 4543 C CB  . LYS F 6 85  ? -6.662  16.257  11.969  1.00 78.78 85  F 1 
ATOM 4544 C CG  . LYS F 6 85  ? -7.679  17.296  12.451  1.00 69.34 85  F 1 
ATOM 4545 C CD  . LYS F 6 85  ? -8.491  16.733  13.632  1.00 62.68 85  F 1 
ATOM 4546 C CE  . LYS F 6 85  ? -9.683  17.633  13.945  1.00 54.38 85  F 1 
ATOM 4547 N NZ  . LYS F 6 85  ? -10.332 17.242  15.211  1.00 46.65 85  F 1 
ATOM 4548 N N   . PHE F 6 86  ? -4.588  18.858  10.857  1.00 84.05 86  F 1 
ATOM 4549 C CA  . PHE F 6 86  ? -3.613  19.824  11.348  1.00 81.94 86  F 1 
ATOM 4550 C C   . PHE F 6 86  ? -4.323  20.717  12.369  1.00 78.29 86  F 1 
ATOM 4551 O O   . PHE F 6 86  ? -4.850  21.770  12.030  1.00 69.33 86  F 1 
ATOM 4552 C CB  . PHE F 6 86  ? -2.989  20.596  10.183  1.00 80.08 86  F 1 
ATOM 4553 C CG  . PHE F 6 86  ? -2.082  19.752  9.310   1.00 82.87 86  F 1 
ATOM 4554 C CD1 . PHE F 6 86  ? -0.688  19.765  9.507   1.00 79.27 86  F 1 
ATOM 4555 C CD2 . PHE F 6 86  ? -2.624  18.934  8.311   1.00 78.65 86  F 1 
ATOM 4556 C CE1 . PHE F 6 86  ? 0.150   18.979  8.712   1.00 77.39 86  F 1 
ATOM 4557 C CE2 . PHE F 6 86  ? -1.795  18.136  7.518   1.00 77.87 86  F 1 
ATOM 4558 C CZ  . PHE F 6 86  ? -0.404  18.154  7.716   1.00 80.96 86  F 1 
ATOM 4559 N N   . GLU F 6 87  ? -4.388  20.238  13.614  1.00 70.98 87  F 1 
ATOM 4560 C CA  . GLU F 6 87  ? -4.901  21.059  14.701  1.00 66.81 87  F 1 
ATOM 4561 C C   . GLU F 6 87  ? -3.802  22.010  15.178  1.00 65.53 87  F 1 
ATOM 4562 O O   . GLU F 6 87  ? -2.707  21.590  15.575  1.00 57.05 87  F 1 
ATOM 4563 C CB  . GLU F 6 87  ? -5.456  20.216  15.847  1.00 57.78 87  F 1 
ATOM 4564 C CG  . GLU F 6 87  ? -6.784  19.560  15.455  1.00 50.03 87  F 1 
ATOM 4565 C CD  . GLU F 6 87  ? -7.457  18.782  16.598  1.00 45.16 87  F 1 
ATOM 4566 O OE1 . GLU F 6 87  ? -8.677  18.535  16.463  1.00 39.47 87  F 1 
ATOM 4567 O OE2 . GLU F 6 87  ? -6.762  18.390  17.552  1.00 40.66 87  F 1 
ATOM 4568 N N   . GLU F 6 88  ? -4.108  23.304  15.221  1.00 59.51 88  F 1 
ATOM 4569 C CA  . GLU F 6 88  ? -3.514  24.108  16.275  1.00 56.97 88  F 1 
ATOM 4570 C C   . GLU F 6 88  ? -4.022  23.543  17.608  1.00 55.93 88  F 1 
ATOM 4571 O O   . GLU F 6 88  ? -5.231  23.426  17.800  1.00 50.85 88  F 1 
ATOM 4572 C CB  . GLU F 6 88  ? -3.879  25.589  16.137  1.00 51.13 88  F 1 
ATOM 4573 C CG  . GLU F 6 88  ? -3.132  26.277  14.980  1.00 45.89 88  F 1 
ATOM 4574 C CD  . GLU F 6 88  ? -3.354  27.796  14.952  1.00 42.50 88  F 1 
ATOM 4575 O OE1 . GLU F 6 88  ? -2.562  28.516  14.312  1.00 38.97 88  F 1 
ATOM 4576 O OE2 . GLU F 6 88  ? -4.334  28.297  15.533  1.00 39.57 88  F 1 
ATOM 4577 N N   . GLU F 6 89  ? -3.120  23.194  18.537  1.00 48.34 89  F 1 
ATOM 4578 C CA  . GLU F 6 89  ? -3.507  22.927  19.927  1.00 47.19 89  F 1 
ATOM 4579 C C   . GLU F 6 89  ? -4.118  24.211  20.523  1.00 45.06 89  F 1 
ATOM 4580 O O   . GLU F 6 89  ? -3.456  24.959  21.247  1.00 42.26 89  F 1 
ATOM 4581 C CB  . GLU F 6 89  ? -2.291  22.486  20.774  1.00 43.85 89  F 1 
ATOM 4582 C CG  . GLU F 6 89  ? -1.766  21.057  20.602  1.00 39.57 89  F 1 
ATOM 4583 C CD  . GLU F 6 89  ? -0.590  20.758  21.565  1.00 37.37 89  F 1 
ATOM 4584 O OE1 . GLU F 6 89  ? -0.142  19.590  21.633  1.00 33.27 89  F 1 
ATOM 4585 O OE2 . GLU F 6 89  ? -0.091  21.691  22.236  1.00 35.14 89  F 1 
ATOM 4586 N N   . SER F 6 90  ? -5.379  24.479  20.223  1.00 42.53 90  F 1 
ATOM 4587 C CA  . SER F 6 90  ? -6.163  25.410  21.001  1.00 41.58 90  F 1 
ATOM 4588 C C   . SER F 6 90  ? -6.409  24.723  22.340  1.00 40.30 90  F 1 
ATOM 4589 O O   . SER F 6 90  ? -7.223  23.809  22.441  1.00 38.69 90  F 1 
ATOM 4590 C CB  . SER F 6 90  ? -7.459  25.801  20.282  1.00 38.98 90  F 1 
ATOM 4591 O OG  . SER F 6 90  ? -8.243  24.677  19.976  1.00 35.75 90  F 1 
ATOM 4592 N N   . LYS F 6 91  ? -5.654  25.164  23.374  1.00 39.63 91  F 1 
ATOM 4593 C CA  . LYS F 6 91  ? -5.784  24.648  24.743  1.00 39.97 91  F 1 
ATOM 4594 C C   . LYS F 6 91  ? -7.129  24.935  25.393  1.00 39.28 91  F 1 
ATOM 4595 O O   . LYS F 6 91  ? -7.310  24.487  26.519  1.00 37.16 91  F 1 
ATOM 4596 C CB  . LYS F 6 91  ? -4.709  25.270  25.641  1.00 36.63 91  F 1 
ATOM 4597 C CG  . LYS F 6 91  ? -3.405  24.489  25.678  1.00 32.67 91  F 1 
ATOM 4598 C CD  . LYS F 6 91  ? -2.540  25.103  26.777  1.00 32.34 91  F 1 
ATOM 4599 C CE  . LYS F 6 91  ? -1.264  24.302  26.947  1.00 27.36 91  F 1 
ATOM 4600 N NZ  . LYS F 6 91  ? -0.449  24.855  28.059  1.00 25.53 91  F 1 
ATOM 4601 N N   . GLU F 6 92  ? -7.972  25.759  24.806  1.00 38.65 92  F 1 
ATOM 4602 C CA  . GLU F 6 92  ? -9.249  26.005  25.460  1.00 40.14 92  F 1 
ATOM 4603 C C   . GLU F 6 92  ? -9.977  24.663  25.508  1.00 38.46 92  F 1 
ATOM 4604 O O   . GLU F 6 92  ? -10.207 24.071  24.457  1.00 37.31 92  F 1 
ATOM 4605 C CB  . GLU F 6 92  ? -10.070 27.108  24.800  1.00 39.18 92  F 1 
ATOM 4606 C CG  . GLU F 6 92  ? -9.472  28.486  25.137  1.00 35.33 92  F 1 
ATOM 4607 C CD  . GLU F 6 92  ? -10.422 29.671  24.902  1.00 32.73 92  F 1 
ATOM 4608 O OE1 . GLU F 6 92  ? -10.122 30.748  25.453  1.00 29.13 92  F 1 
ATOM 4609 O OE2 . GLU F 6 92  ? -11.436 29.513  24.198  1.00 32.68 92  F 1 
ATOM 4610 N N   . PRO F 6 93  ? -10.278 24.146  26.720  1.00 32.02 93  F 1 
ATOM 4611 C CA  . PRO F 6 93  ? -11.183 23.043  26.855  1.00 31.90 93  F 1 
ATOM 4612 C C   . PRO F 6 93  ? -12.523 23.580  26.364  1.00 31.40 93  F 1 
ATOM 4613 O O   . PRO F 6 93  ? -13.255 24.210  27.112  1.00 31.80 93  F 1 
ATOM 4614 C CB  . PRO F 6 93  ? -11.156 22.677  28.346  1.00 29.25 93  F 1 
ATOM 4615 C CG  . PRO F 6 93  ? -10.850 24.001  29.032  1.00 29.82 93  F 1 
ATOM 4616 C CD  . PRO F 6 93  ? -9.998  24.756  28.015  1.00 34.58 93  F 1 
ATOM 4617 N N   . VAL F 6 94  ? -12.781 23.413  25.058  1.00 35.13 94  F 1 
ATOM 4618 C CA  . VAL F 6 94  ? -14.131 23.538  24.549  1.00 36.02 94  F 1 
ATOM 4619 C C   . VAL F 6 94  ? -14.932 22.578  25.414  1.00 34.91 94  F 1 
ATOM 4620 O O   . VAL F 6 94  ? -14.499 21.439  25.617  1.00 34.54 94  F 1 
ATOM 4621 C CB  . VAL F 6 94  ? -14.237 23.206  23.051  1.00 33.92 94  F 1 
ATOM 4622 C CG1 . VAL F 6 94  ? -15.569 23.734  22.496  1.00 31.20 94  F 1 
ATOM 4623 C CG2 . VAL F 6 94  ? -13.119 23.859  22.229  1.00 32.44 94  F 1 
ATOM 4624 N N   . ALA F 6 95  ? -15.981 23.066  26.048  1.00 29.13 95  F 1 
ATOM 4625 C CA  . ALA F 6 95  ? -16.795 22.268  26.935  1.00 30.90 95  F 1 
ATOM 4626 C C   . ALA F 6 95  ? -17.281 21.015  26.191  1.00 30.47 95  F 1 
ATOM 4627 O O   . ALA F 6 95  ? -17.269 20.982  24.963  1.00 30.08 95  F 1 
ATOM 4628 C CB  . ALA F 6 95  ? -17.949 23.145  27.454  1.00 28.83 95  F 1 
ATOM 4629 N N   . ASP F 6 96  ? -17.771 20.027  26.968  1.00 28.04 96  F 1 
ATOM 4630 C CA  . ASP F 6 96  ? -18.593 18.919  26.469  1.00 29.08 96  F 1 
ATOM 4631 C C   . ASP F 6 96  ? -19.825 19.486  25.730  1.00 28.15 96  F 1 
ATOM 4632 O O   . ASP F 6 96  ? -20.950 19.455  26.242  1.00 26.94 96  F 1 
ATOM 4633 C CB  . ASP F 6 96  ? -19.055 18.004  27.629  1.00 27.25 96  F 1 
ATOM 4634 C CG  . ASP F 6 96  ? -18.009 17.061  28.236  1.00 24.70 96  F 1 
ATOM 4635 O OD1 . ASP F 6 96  ? -17.151 16.557  27.491  1.00 25.14 96  F 1 
ATOM 4636 O OD2 . ASP F 6 96  ? -18.113 16.837  29.467  1.00 24.36 96  F 1 
ATOM 4637 N N   . GLU F 6 97  ? -19.635 20.086  24.558  1.00 32.16 97  F 1 
ATOM 4638 C CA  . GLU F 6 97  ? -20.684 20.026  23.572  1.00 33.84 97  F 1 
ATOM 4639 C C   . GLU F 6 97  ? -20.874 18.535  23.313  1.00 32.08 97  F 1 
ATOM 4640 O O   . GLU F 6 97  ? -19.897 17.820  23.098  1.00 30.99 97  F 1 
ATOM 4641 C CB  . GLU F 6 97  ? -20.387 20.824  22.301  1.00 33.36 97  F 1 
ATOM 4642 C CG  . GLU F 6 97  ? -20.534 22.346  22.538  1.00 31.11 97  F 1 
ATOM 4643 C CD  . GLU F 6 97  ? -20.703 23.180  21.255  1.00 30.30 97  F 1 
ATOM 4644 O OE1 . GLU F 6 97  ? -21.438 24.195  21.321  1.00 27.32 97  F 1 
ATOM 4645 O OE2 . GLU F 6 97  ? -20.169 22.801  20.191  1.00 29.63 97  F 1 
ATOM 4646 N N   . GLU F 6 98  ? -22.122 18.072  23.458  1.00 32.61 98  F 1 
ATOM 4647 C CA  . GLU F 6 98  ? -22.495 16.698  23.186  1.00 34.26 98  F 1 
ATOM 4648 C C   . GLU F 6 98  ? -21.800 16.301  21.882  1.00 32.62 98  F 1 
ATOM 4649 O O   . GLU F 6 98  ? -21.994 16.962  20.863  1.00 31.50 98  F 1 
ATOM 4650 C CB  . GLU F 6 98  ? -24.028 16.576  23.059  1.00 33.06 98  F 1 
ATOM 4651 C CG  . GLU F 6 98  ? -24.780 16.759  24.395  1.00 29.72 98  F 1 
ATOM 4652 C CD  . GLU F 6 98  ? -26.325 16.700  24.279  1.00 28.88 98  F 1 
ATOM 4653 O OE1 . GLU F 6 98  ? -26.984 16.416  25.309  1.00 25.28 98  F 1 
ATOM 4654 O OE2 . GLU F 6 98  ? -26.870 16.985  23.191  1.00 27.91 98  F 1 
ATOM 4655 N N   . GLU F 6 99  ? -20.968 15.263  21.948  1.00 36.53 99  F 1 
ATOM 4656 C CA  . GLU F 6 99  ? -20.582 14.522  20.760  1.00 36.88 99  F 1 
ATOM 4657 C C   . GLU F 6 99  ? -21.910 14.109  20.116  1.00 35.33 99  F 1 
ATOM 4658 O O   . GLU F 6 99  ? -22.513 13.108  20.493  1.00 34.60 99  F 1 
ATOM 4659 C CB  . GLU F 6 99  ? -19.701 13.295  21.093  1.00 36.02 99  F 1 
ATOM 4660 C CG  . GLU F 6 99  ? -18.241 13.621  21.456  1.00 32.73 99  F 1 
ATOM 4661 C CD  . GLU F 6 99  ? -17.357 12.371  21.758  1.00 30.89 99  F 1 
ATOM 4662 O OE1 . GLU F 6 99  ? -16.114 12.497  21.698  1.00 27.22 99  F 1 
ATOM 4663 O OE2 . GLU F 6 99  ? -17.913 11.294  22.086  1.00 28.31 99  F 1 
ATOM 4664 N N   . GLU F 6 100 ? -22.445 14.948  19.231  1.00 37.12 100 F 1 
ATOM 4665 C CA  . GLU F 6 100 ? -23.417 14.455  18.288  1.00 38.05 100 F 1 
ATOM 4666 C C   . GLU F 6 100 ? -22.684 13.285  17.630  1.00 36.32 100 F 1 
ATOM 4667 O O   . GLU F 6 100 ? -21.682 13.502  16.952  1.00 35.61 100 F 1 
ATOM 4668 C CB  . GLU F 6 100 ? -23.870 15.518  17.265  1.00 37.49 100 F 1 
ATOM 4669 C CG  . GLU F 6 100 ? -24.991 16.448  17.780  1.00 34.47 100 F 1 
ATOM 4670 C CD  . GLU F 6 100 ? -25.649 17.348  16.706  1.00 32.35 100 F 1 
ATOM 4671 O OE1 . GLU F 6 100 ? -26.792 17.825  16.943  1.00 29.33 100 F 1 
ATOM 4672 O OE2 . GLU F 6 100 ? -25.062 17.591  15.633  1.00 30.47 100 F 1 
ATOM 4673 N N   . ASP F 6 101 ? -23.185 12.066  17.896  1.00 34.41 101 F 1 
ATOM 4674 C CA  . ASP F 6 101 ? -22.875 10.853  17.147  1.00 34.64 101 F 1 
ATOM 4675 C C   . ASP F 6 101 ? -23.225 11.089  15.665  1.00 34.49 101 F 1 
ATOM 4676 O O   . ASP F 6 101 ? -24.165 10.511  15.107  1.00 32.50 101 F 1 
ATOM 4677 C CB  . ASP F 6 101 ? -23.704 9.642   17.643  1.00 32.23 101 F 1 
ATOM 4678 C CG  . ASP F 6 101 ? -23.394 9.041   19.007  1.00 28.91 101 F 1 
ATOM 4679 O OD1 . ASP F 6 101 ? -22.207 8.945   19.378  1.00 26.85 101 F 1 
ATOM 4680 O OD2 . ASP F 6 101 ? -24.409 8.586   19.613  1.00 25.75 101 F 1 
ATOM 4681 N N   . SER F 6 102 ? -22.540 12.002  15.031  1.00 36.41 102 F 1 
ATOM 4682 C CA  . SER F 6 102 ? -22.423 12.009  13.608  1.00 36.42 102 F 1 
ATOM 4683 C C   . SER F 6 102 ? -21.480 10.862  13.300  1.00 36.11 102 F 1 
ATOM 4684 O O   . SER F 6 102 ? -20.278 11.068  13.158  1.00 35.18 102 F 1 
ATOM 4685 C CB  . SER F 6 102 ? -21.985 13.367  13.063  1.00 34.79 102 F 1 
ATOM 4686 O OG  . SER F 6 102 ? -20.709 13.763  13.505  1.00 32.75 102 F 1 
ATOM 4687 N N   . ASP F 6 103 ? -22.064 9.660   13.211  1.00 41.21 103 F 1 
ATOM 4688 C CA  . ASP F 6 103 ? -21.496 8.448   12.599  1.00 40.59 103 F 1 
ATOM 4689 C C   . ASP F 6 103 ? -20.986 8.684   11.167  1.00 41.30 103 F 1 
ATOM 4690 O O   . ASP F 6 103 ? -20.672 7.740   10.440  1.00 39.02 103 F 1 
ATOM 4691 C CB  . ASP F 6 103 ? -22.586 7.358   12.524  1.00 36.73 103 F 1 
ATOM 4692 C CG  . ASP F 6 103 ? -22.795 6.512   13.785  1.00 33.00 103 F 1 
ATOM 4693 O OD1 . ASP F 6 103 ? -21.858 6.388   14.593  1.00 30.65 103 F 1 
ATOM 4694 O OD2 . ASP F 6 103 ? -23.918 5.972   13.902  1.00 29.32 103 F 1 
ATOM 4695 N N   . ASP F 6 104 ? -20.968 9.917   10.709  1.00 48.92 104 F 1 
ATOM 4696 C CA  . ASP F 6 104 ? -20.368 10.283  9.460   1.00 48.18 104 F 1 
ATOM 4697 C C   . ASP F 6 104 ? -18.853 10.095  9.637   1.00 49.03 104 F 1 
ATOM 4698 O O   . ASP F 6 104 ? -18.160 11.016  10.045  1.00 45.69 104 F 1 
ATOM 4699 C CB  . ASP F 6 104 ? -20.810 11.708  9.066   1.00 43.81 104 F 1 
ATOM 4700 C CG  . ASP F 6 104 ? -21.612 11.815  7.781   1.00 39.05 104 F 1 
ATOM 4701 O OD1 . ASP F 6 104 ? -21.804 10.831  7.043   1.00 35.51 104 F 1 
ATOM 4702 O OD2 . ASP F 6 104 ? -21.933 12.969  7.366   1.00 33.93 104 F 1 
ATOM 4703 N N   . ASP F 6 105 ? -18.365 8.900   9.285   1.00 55.89 105 F 1 
ATOM 4704 C CA  . ASP F 6 105 ? -16.959 8.515   9.025   1.00 55.39 105 F 1 
ATOM 4705 C C   . ASP F 6 105 ? -16.342 9.408   7.926   1.00 57.05 105 F 1 
ATOM 4706 O O   . ASP F 6 105 ? -15.821 8.948   6.900   1.00 53.33 105 F 1 
ATOM 4707 C CB  . ASP F 6 105 ? -16.887 7.031   8.605   1.00 49.98 105 F 1 
ATOM 4708 C CG  . ASP F 6 105 ? -16.774 5.994   9.730   1.00 44.27 105 F 1 
ATOM 4709 O OD1 . ASP F 6 105 ? -16.224 6.330   10.801  1.00 40.17 105 F 1 
ATOM 4710 O OD2 . ASP F 6 105 ? -17.152 4.834   9.459   1.00 38.03 105 F 1 
ATOM 4711 N N   . VAL F 6 106 ? -16.460 10.717  8.065   1.00 62.24 106 F 1 
ATOM 4712 C CA  . VAL F 6 106 ? -15.822 11.693  7.203   1.00 63.05 106 F 1 
ATOM 4713 C C   . VAL F 6 106 ? -14.386 11.767  7.672   1.00 67.52 106 F 1 
ATOM 4714 O O   . VAL F 6 106 ? -14.087 12.382  8.693   1.00 62.93 106 F 1 
ATOM 4715 C CB  . VAL F 6 106 ? -16.495 13.068  7.219   1.00 55.48 106 F 1 
ATOM 4716 C CG1 . VAL F 6 106 ? -15.892 13.955  6.129   1.00 48.07 106 F 1 
ATOM 4717 C CG2 . VAL F 6 106 ? -17.989 12.977  6.923   1.00 47.45 106 F 1 
ATOM 4718 N N   . GLU F 6 107 ? -13.495 11.159  6.883   1.00 69.34 107 F 1 
ATOM 4719 C CA  . GLU F 6 107 ? -12.066 11.359  7.059   1.00 71.81 107 F 1 
ATOM 4720 C C   . GLU F 6 107 ? -11.771 12.862  7.148   1.00 77.07 107 F 1 
ATOM 4721 O O   . GLU F 6 107 ? -12.206 13.630  6.284   1.00 74.59 107 F 1 
ATOM 4722 C CB  . GLU F 6 107 ? -11.275 10.731  5.909   1.00 64.78 107 F 1 
ATOM 4723 C CG  . GLU F 6 107 ? -11.243 9.201   5.977   1.00 59.23 107 F 1 
ATOM 4724 C CD  . GLU F 6 107 ? -10.401 8.572   4.852   1.00 54.67 107 F 1 
ATOM 4725 O OE1 . GLU F 6 107 ? -10.188 7.343   4.916   1.00 49.38 107 F 1 
ATOM 4726 O OE2 . GLU F 6 107 ? -10.016 9.296   3.913   1.00 50.39 107 F 1 
ATOM 4727 N N   . PRO F 6 108 ? -11.061 13.306  8.197   1.00 81.77 108 F 1 
ATOM 4728 C CA  . PRO F 6 108 ? -10.742 14.707  8.362   1.00 84.88 108 F 1 
ATOM 4729 C C   . PRO F 6 108 ? -9.868  15.166  7.200   1.00 89.12 108 F 1 
ATOM 4730 O O   . PRO F 6 108 ? -8.834  14.572  6.899   1.00 86.88 108 F 1 
ATOM 4731 C CB  . PRO F 6 108 ? -10.048 14.821  9.715   1.00 78.65 108 F 1 
ATOM 4732 C CG  . PRO F 6 108 ? -9.445  13.431  9.925   1.00 72.72 108 F 1 
ATOM 4733 C CD  . PRO F 6 108 ? -10.450 12.508  9.251   1.00 75.02 108 F 1 
ATOM 4734 N N   . ILE F 6 109 ? -10.271 16.259  6.562   1.00 91.91 109 F 1 
ATOM 4735 C CA  . ILE F 6 109 ? -9.516  16.898  5.497   1.00 93.42 109 F 1 
ATOM 4736 C C   . ILE F 6 109 ? -8.962  18.236  5.972   1.00 94.26 109 F 1 
ATOM 4737 O O   . ILE F 6 109 ? -9.621  18.983  6.696   1.00 92.37 109 F 1 
ATOM 4738 C CB  . ILE F 6 109 ? -10.332 17.029  4.193   1.00 91.45 109 F 1 
ATOM 4739 C CG1 . ILE F 6 109 ? -11.608 17.881  4.397   1.00 83.82 109 F 1 
ATOM 4740 C CG2 . ILE F 6 109 ? -10.653 15.622  3.649   1.00 81.24 109 F 1 
ATOM 4741 C CD1 . ILE F 6 109 ? -12.362 18.163  3.098   1.00 78.50 109 F 1 
ATOM 4742 N N   . THR F 6 110 ? -7.753  18.545  5.525   1.00 95.98 110 F 1 
ATOM 4743 C CA  . THR F 6 110 ? -7.135  19.857  5.708   1.00 96.48 110 F 1 
ATOM 4744 C C   . THR F 6 110 ? -6.882  20.485  4.352   1.00 97.27 110 F 1 
ATOM 4745 O O   . THR F 6 110 ? -6.411  19.831  3.433   1.00 96.86 110 F 1 
ATOM 4746 C CB  . THR F 6 110 ? -5.847  19.742  6.536   1.00 95.60 110 F 1 
ATOM 4747 O OG1 . THR F 6 110 ? -6.150  19.210  7.802   1.00 90.78 110 F 1 
ATOM 4748 C CG2 . THR F 6 110 ? -5.202  21.101  6.783   1.00 90.29 110 F 1 
ATOM 4749 N N   . GLU F 6 111 ? -7.196  21.764  4.226   1.00 97.26 111 F 1 
ATOM 4750 C CA  . GLU F 6 111 ? -7.027  22.517  2.999   1.00 97.38 111 F 1 
ATOM 4751 C C   . GLU F 6 111 ? -5.900  23.537  3.156   1.00 97.47 111 F 1 
ATOM 4752 O O   . GLU F 6 111 ? -5.986  24.450  3.988   1.00 96.83 111 F 1 
ATOM 4753 C CB  . GLU F 6 111 ? -8.336  23.212  2.617   1.00 96.69 111 F 1 
ATOM 4754 C CG  . GLU F 6 111 ? -9.456  22.225  2.297   1.00 95.23 111 F 1 
ATOM 4755 C CD  . GLU F 6 111 ? -10.757 22.999  2.046   1.00 94.93 111 F 1 
ATOM 4756 O OE1 . GLU F 6 111 ? -11.058 23.337  0.882   1.00 90.07 111 F 1 
ATOM 4757 O OE2 . GLU F 6 111 ? -11.466 23.308  3.022   1.00 90.79 111 F 1 
ATOM 4758 N N   . PHE F 6 112 ? -4.871  23.404  2.335   1.00 97.78 112 F 1 
ATOM 4759 C CA  . PHE F 6 112 ? -3.812  24.389  2.187   1.00 97.92 112 F 1 
ATOM 4760 C C   . PHE F 6 112 ? -4.006  25.180  0.896   1.00 98.18 112 F 1 
ATOM 4761 O O   . PHE F 6 112 ? -4.404  24.633  -0.131  1.00 97.60 112 F 1 
ATOM 4762 C CB  . PHE F 6 112 ? -2.448  23.709  2.219   1.00 97.63 112 F 1 
ATOM 4763 C CG  . PHE F 6 112 ? -2.100  23.123  3.566   1.00 97.57 112 F 1 
ATOM 4764 C CD1 . PHE F 6 112 ? -1.434  23.901  4.521   1.00 96.15 112 F 1 
ATOM 4765 C CD2 . PHE F 6 112 ? -2.430  21.789  3.869   1.00 96.30 112 F 1 
ATOM 4766 C CE1 . PHE F 6 112 ? -1.085  23.364  5.767   1.00 95.49 112 F 1 
ATOM 4767 C CE2 . PHE F 6 112 ? -2.094  21.244  5.114   1.00 95.29 112 F 1 
ATOM 4768 C CZ  . PHE F 6 112 ? -1.417  22.026  6.065   1.00 95.85 112 F 1 
ATOM 4769 N N   . ARG F 6 113 ? -3.680  26.457  0.945   1.00 97.93 113 F 1 
ATOM 4770 C CA  . ARG F 6 113 ? -3.570  27.310  -0.236  1.00 97.97 113 F 1 
ATOM 4771 C C   . ARG F 6 113 ? -2.225  28.009  -0.211  1.00 98.08 113 F 1 
ATOM 4772 O O   . ARG F 6 113 ? -1.851  28.572  0.812   1.00 97.41 113 F 1 
ATOM 4773 C CB  . ARG F 6 113 ? -4.727  28.308  -0.297  1.00 97.37 113 F 1 
ATOM 4774 C CG  . ARG F 6 113 ? -6.092  27.616  -0.432  1.00 95.68 113 F 1 
ATOM 4775 C CD  . ARG F 6 113 ? -7.216  28.661  -0.469  1.00 93.95 113 F 1 
ATOM 4776 N NE  . ARG F 6 113 ? -8.544  28.049  -0.664  1.00 89.99 113 F 1 
ATOM 4777 C CZ  . ARG F 6 113 ? -9.298  27.465  0.264   1.00 88.62 113 F 1 
ATOM 4778 N NH1 . ARG F 6 113 ? -8.945  27.410  1.523   1.00 78.49 113 F 1 
ATOM 4779 N NH2 . ARG F 6 113 ? -10.417 26.909  -0.070  1.00 84.10 113 F 1 
ATOM 4780 N N   . PHE F 6 114 ? -1.511  27.973  -1.324  1.00 98.17 114 F 1 
ATOM 4781 C CA  . PHE F 6 114 ? -0.227  28.635  -1.510  1.00 98.27 114 F 1 
ATOM 4782 C C   . PHE F 6 114 ? -0.395  29.742  -2.545  1.00 98.21 114 F 1 
ATOM 4783 O O   . PHE F 6 114 ? -0.710  29.473  -3.703  1.00 97.67 114 F 1 
ATOM 4784 C CB  . PHE F 6 114 ? 0.835   27.617  -1.909  1.00 98.22 114 F 1 
ATOM 4785 C CG  . PHE F 6 114 ? 1.045   26.528  -0.876  1.00 98.39 114 F 1 
ATOM 4786 C CD1 . PHE F 6 114 ? 1.713   26.809  0.323   1.00 97.62 114 F 1 
ATOM 4787 C CD2 . PHE F 6 114 ? 0.547   25.232  -1.099  1.00 97.61 114 F 1
[truncated: 72,507 more chars]
