# Supplementary material for: Spliceosomal Sm core assembly: AlphaFold 3 predicted structure and phosphorylation-dependent regulation of the human 6S complex
Source: Comput Struct Biotechnol J. 2025 Dec 16;31:51–60. doi: 10.1016/j.csbj.2025.12.013 (PMC12771329; doi:10.1016/j.csbj.2025.12.013)
Supplement: Supplementary file 7 — Supplementary material [file mmc3.zip › fold_6s_complex_model_2.cif]

# By using this file you agree to the legally binding terms of use found at alphafoldserver.com/output-terms
data_30fa9218606b3cb2
#
_entry.id 30fa9218606b3cb2
#
loop_
_atom_type.symbol
C 
N 
O 
S 
#
loop_
_audit_author.name
_audit_author.pdbx_ordinal
"Google DeepMind" 1 
"Isomorphic Labs" 2 
#
_audit_conform.dict_location https://raw.githubusercontent.com/ihmwg/ModelCIF/master/dist/mmcif_ma.dic
_audit_conform.dict_name     mmcif_ma.dic
_audit_conform.dict_version  1.4.5
#
loop_
_chem_comp.formula
_chem_comp.formula_weight
_chem_comp.id
_chem_comp.mon_nstd_flag
_chem_comp.name
_chem_comp.pdbx_smiles
_chem_comp.pdbx_synonyms
_chem_comp.type
"C3 H7 N O2"    89.093  ALA y ALANINE         C[C@H](N)C(O)=O                  ? "L-PEPTIDE LINKING" 
"C6 H15 N4 O2"  175.209 ARG y ARGININE        N[C@@H](CCCNC(N)=[NH2+])C(O)=O   ? "L-PEPTIDE LINKING" 
"C4 H8 N2 O3"   132.118 ASN y ASPARAGINE      N[C@@H](CC(N)=O)C(O)=O           ? "L-PEPTIDE LINKING" 
"C4 H7 N O4"    133.103 ASP y "ASPARTIC ACID" N[C@@H](CC(O)=O)C(O)=O           ? "L-PEPTIDE LINKING" 
"C3 H7 N O2 S"  121.158 CYS y CYSTEINE        N[C@@H](CS)C(O)=O                ? "L-PEPTIDE LINKING" 
"C5 H10 N2 O3"  146.144 GLN y GLUTAMINE       N[C@@H](CCC(N)=O)C(O)=O          ? "L-PEPTIDE LINKING" 
"C5 H9 N O4"    147.129 GLU y "GLUTAMIC ACID" N[C@@H](CCC(O)=O)C(O)=O          ? "L-PEPTIDE LINKING" 
"C2 H5 N O2"    75.067  GLY y GLYCINE         NCC(O)=O                         ? "PEPTIDE LINKING"   
"C6 H10 N3 O2"  156.162 HIS y HISTIDINE       N[C@@H](Cc1c[nH]c[nH+]1)C(O)=O   ? "L-PEPTIDE LINKING" 
"C6 H13 N O2"   131.173 ILE y ISOLEUCINE      CC[C@H](C)[C@H](N)C(O)=O         ? "L-PEPTIDE LINKING" 
"C6 H13 N O2"   131.173 LEU y LEUCINE         CC(C)C[C@H](N)C(O)=O             ? "L-PEPTIDE LINKING" 
"C6 H15 N2 O2"  147.195 LYS y LYSINE          N[C@@H](CCCC[NH3+])C(O)=O        ? "L-PEPTIDE LINKING" 
"C5 H11 N O2 S" 149.211 MET y METHIONINE      CSCC[C@H](N)C(O)=O               ? "L-PEPTIDE LINKING" 
"C9 H11 N O2"   165.189 PHE y PHENYLALANINE   N[C@@H](Cc1ccccc1)C(O)=O         ? "L-PEPTIDE LINKING" 
"C5 H9 N O2"    115.130 PRO y PROLINE         OC(=O)[C@@H]1CCCN1               ? "L-PEPTIDE LINKING" 
"C3 H7 N O3"    105.093 SER y SERINE          N[C@@H](CO)C(O)=O                ? "L-PEPTIDE LINKING" 
"C4 H9 N O3"    119.119 THR y THREONINE       C[C@@H](O)[C@H](N)C(O)=O         ? "L-PEPTIDE LINKING" 
"C11 H12 N2 O2" 204.225 TRP y TRYPTOPHAN      N[C@@H](Cc1c[nH]c2ccccc12)C(O)=O ? "L-PEPTIDE LINKING" 
"C9 H11 N O3"   181.189 TYR y TYROSINE        N[C@@H](Cc1ccc(O)cc1)C(O)=O      ? "L-PEPTIDE LINKING" 
"C5 H11 N O2"   117.146 VAL y VALINE          CC(C)[C@H](N)C(O)=O              ? "L-PEPTIDE LINKING" 
#
_citation.book_publisher          ?
_citation.country                 UK
_citation.id                      primary
_citation.journal_full            Nature
_citation.journal_id_ASTM         NATUAS
_citation.journal_id_CSD          0006
_citation.journal_id_ISSN         0028-0836
_citation.journal_volume          ?
_citation.page_first              ?
_citation.page_last               ?
_citation.pdbx_database_id_DOI    ?
_citation.pdbx_database_id_PubMed ?
_citation.title                   "Accurate structure prediction of biomolecular interactions with AlphaFold 3"
_citation.year                    2024
#
loop_
_citation_author.citation_id
_citation_author.name
_citation_author.ordinal
primary "Google DeepMind" 1 
primary "Isomorphic Labs" 2 
#
loop_
_entity.id
_entity.pdbx_description
_entity.type
1 . polymer 
2 . polymer 
3 . polymer 
4 . polymer 
5 . polymer 
6 . polymer 
#
loop_
_entity_poly.entity_id
_entity_poly.pdbx_strand_id
_entity_poly.type
1 A polypeptide(L) 
2 B polypeptide(L) 
3 C polypeptide(L) 
4 D polypeptide(L) 
5 E polypeptide(L) 
6 F polypeptide(L) 
#
loop_
_entity_poly_seq.entity_id
_entity_poly_seq.hetero
_entity_poly_seq.mon_id
_entity_poly_seq.num
1 n MET 1   
1 n LYS 2   
1 n LEU 3   
1 n VAL 4   
1 n ARG 5   
1 n PHE 6   
1 n LEU 7   
1 n MET 8   
1 n LYS 9   
1 n LEU 10  
1 n SER 11  
1 n HIS 12  
1 n GLU 13  
1 n THR 14  
1 n VAL 15  
1 n THR 16  
1 n ILE 17  
1 n GLU 18  
1 n LEU 19  
1 n LYS 20  
1 n ASN 21  
1 n GLY 22  
1 n THR 23  
1 n GLN 24  
1 n VAL 25  
1 n HIS 26  
1 n GLY 27  
1 n THR 28  
1 n ILE 29  
1 n THR 30  
1 n GLY 31  
1 n VAL 32  
1 n ASP 33  
1 n VAL 34  
1 n SER 35  
1 n MET 36  
1 n ASN 37  
1 n THR 38  
1 n HIS 39  
1 n LEU 40  
1 n LYS 41  
1 n ALA 42  
1 n VAL 43  
1 n LYS 44  
1 n MET 45  
1 n THR 46  
1 n LEU 47  
1 n LYS 48  
1 n ASN 49  
1 n ARG 50  
1 n GLU 51  
1 n PRO 52  
1 n VAL 53  
1 n GLN 54  
1 n LEU 55  
1 n GLU 56  
1 n THR 57  
1 n LEU 58  
1 n SER 59  
1 n ILE 60  
1 n ARG 61  
1 n GLY 62  
1 n ASN 63  
1 n ASN 64  
1 n ILE 65  
1 n ARG 66  
1 n TYR 67  
1 n PHE 68  
1 n ILE 69  
1 n LEU 70  
1 n PRO 71  
1 n ASP 72  
1 n SER 73  
1 n LEU 74  
1 n PRO 75  
1 n LEU 76  
1 n ASP 77  
1 n THR 78  
1 n LEU 79  
1 n LEU 80  
1 n VAL 81  
1 n ASP 82  
1 n VAL 83  
1 n GLU 84  
1 n PRO 85  
1 n LYS 86  
1 n VAL 87  
1 n LYS 88  
1 n SER 89  
1 n LYS 90  
1 n LYS 91  
1 n ARG 92  
1 n GLU 93  
1 n ALA 94  
1 n VAL 95  
1 n ALA 96  
1 n GLY 97  
1 n ARG 98  
1 n GLY 99  
1 n ARG 100 
1 n GLY 101 
1 n ARG 102 
1 n GLY 103 
1 n ARG 104 
1 n GLY 105 
1 n ARG 106 
1 n GLY 107 
1 n ARG 108 
1 n GLY 109 
1 n ARG 110 
1 n GLY 111 
1 n ARG 112 
1 n GLY 113 
1 n ARG 114 
1 n GLY 115 
1 n GLY 116 
1 n PRO 117 
1 n ARG 118 
1 n ARG 119 
2 n MET 1   
2 n SER 2   
2 n LEU 3   
2 n LEU 4   
2 n ASN 5   
2 n LYS 6   
2 n PRO 7   
2 n LYS 8   
2 n SER 9   
2 n GLU 10  
2 n MET 11  
2 n THR 12  
2 n PRO 13  
2 n GLU 14  
2 n GLU 15  
2 n LEU 16  
2 n GLN 17  
2 n LYS 18  
2 n ARG 19  
2 n GLU 20  
2 n GLU 21  
2 n GLU 22  
2 n GLU 23  
2 n PHE 24  
2 n ASN 25  
2 n THR 26  
2 n GLY 27  
2 n PRO 28  
2 n LEU 29  
2 n SER 30  
2 n VAL 31  
2 n LEU 32  
2 n THR 33  
2 n GLN 34  
2 n SER 35  
2 n VAL 36  
2 n LYS 37  
2 n ASN 38  
2 n ASN 39  
2 n THR 40  
2 n GLN 41  
2 n VAL 42  
2 n LEU 43  
2 n ILE 44  
2 n ASN 45  
2 n CYS 46  
2 n ARG 47  
2 n ASN 48  
2 n ASN 49  
2 n LYS 50  
2 n LYS 51  
2 n LEU 52  
2 n LEU 53  
2 n GLY 54  
2 n ARG 55  
2 n VAL 56  
2 n LYS 57  
2 n ALA 58  
2 n PHE 59  
2 n ASP 60  
2 n ARG 61  
2 n HIS 62  
2 n CYS 63  
2 n ASN 64  
2 n MET 65  
2 n VAL 66  
2 n LEU 67  
2 n GLU 68  
2 n ASN 69  
2 n VAL 70  
2 n LYS 71  
2 n GLU 72  
2 n MET 73  
2 n TRP 74  
2 n THR 75  
2 n GLU 76  
2 n VAL 77  
2 n PRO 78  
2 n LYS 79  
2 n SER 80  
2 n GLY 81  
2 n LYS 82  
2 n GLY 83  
2 n LYS 84  
2 n LYS 85  
2 n LYS 86  
2 n SER 87  
2 n LYS 88  
2 n PRO 89  
2 n VAL 90  
2 n ASN 91  
2 n LYS 92  
2 n ASP 93  
2 n ARG 94  
2 n TYR 95  
2 n ILE 96  
2 n SER 97  
2 n LYS 98  
2 n MET 99  
2 n PHE 100 
2 n LEU 101 
2 n ARG 102 
2 n GLY 103 
2 n ASP 104 
2 n SER 105 
2 n VAL 106 
2 n ILE 107 
2 n VAL 108 
2 n VAL 109 
2 n LEU 110 
2 n ARG 111 
2 n ASN 112 
2 n PRO 113 
2 n LEU 114 
2 n ILE 115 
2 n ALA 116 
2 n GLY 117 
2 n LYS 118 
3 n MET 1   
3 n ALA 2   
3 n TYR 3   
3 n ARG 4   
3 n GLY 5   
3 n GLN 6   
3 n GLY 7   
3 n GLN 8   
3 n LYS 9   
3 n VAL 10  
3 n GLN 11  
3 n LYS 12  
3 n VAL 13  
3 n MET 14  
3 n VAL 15  
3 n GLN 16  
3 n PRO 17  
3 n ILE 18  
3 n ASN 19  
3 n LEU 20  
3 n ILE 21  
3 n PHE 22  
3 n ARG 23  
3 n TYR 24  
3 n LEU 25  
3 n GLN 26  
3 n ASN 27  
3 n ARG 28  
3 n SER 29  
3 n ARG 30  
3 n ILE 31  
3 n GLN 32  
3 n VAL 33  
3 n TRP 34  
3 n LEU 35  
3 n TYR 36  
3 n GLU 37  
3 n GLN 38  
3 n VAL 39  
3 n ASN 40  
3 n MET 41  
3 n ARG 42  
3 n ILE 43  
3 n GLU 44  
3 n GLY 45  
3 n CYS 46  
3 n ILE 47  
3 n ILE 48  
3 n GLY 49  
3 n PHE 50  
3 n ASP 51  
3 n GLU 52  
3 n TYR 53  
3 n MET 54  
3 n ASN 55  
3 n LEU 56  
3 n VAL 57  
3 n LEU 58  
3 n ASP 59  
3 n ASP 60  
3 n ALA 61  
3 n GLU 62  
3 n GLU 63  
3 n ILE 64  
3 n HIS 65  
3 n SER 66  
3 n LYS 67  
3 n THR 68  
3 n LYS 69  
3 n SER 70  
3 n ARG 71  
3 n LYS 72  
3 n GLN 73  
3 n LEU 74  
3 n GLY 75  
3 n ARG 76  
3 n ILE 77  
3 n MET 78  
3 n LEU 79  
3 n LYS 80  
3 n GLY 81  
3 n ASP 82  
3 n ASN 83  
3 n ILE 84  
3 n THR 85  
3 n LEU 86  
3 n LEU 87  
3 n GLN 88  
3 n SER 89  
3 n VAL 90  
3 n SER 91  
3 n ASN 92  
4 n MET 1   
4 n SER 2   
4 n LYS 3   
4 n ALA 4   
4 n HIS 5   
4 n PRO 6   
4 n PRO 7   
4 n GLU 8   
4 n LEU 9   
4 n LYS 10  
4 n LYS 11  
4 n PHE 12  
4 n MET 13  
4 n ASP 14  
4 n LYS 15  
4 n LYS 16  
4 n LEU 17  
4 n SER 18  
4 n LEU 19  
4 n LYS 20  
4 n LEU 21  
4 n ASN 22  
4 n GLY 23  
4 n GLY 24  
4 n ARG 25  
4 n HIS 26  
4 n VAL 27  
4 n GLN 28  
4 n GLY 29  
4 n ILE 30  
4 n LEU 31  
4 n ARG 32  
4 n GLY 33  
4 n PHE 34  
4 n ASP 35  
4 n PRO 36  
4 n PHE 37  
4 n MET 38  
4 n ASN 39  
4 n LEU 40  
4 n VAL 41  
4 n ILE 42  
4 n ASP 43  
4 n GLU 44  
4 n CYS 45  
4 n VAL 46  
4 n GLU 47  
4 n MET 48  
4 n ALA 49  
4 n THR 50  
4 n SER 51  
4 n GLY 52  
4 n GLN 53  
4 n GLN 54  
4 n ASN 55  
4 n ASN 56  
4 n ILE 57  
4 n GLY 58  
4 n MET 59  
4 n VAL 60  
4 n VAL 61  
4 n ILE 62  
4 n ARG 63  
4 n GLY 64  
4 n ASN 65  
4 n SER 66  
4 n ILE 67  
4 n ILE 68  
4 n MET 69  
4 n LEU 70  
4 n GLU 71  
4 n ALA 72  
4 n LEU 73  
4 n GLU 74  
4 n ARG 75  
4 n VAL 76  
5 n MET 1   
5 n SER 2   
5 n LEU 3   
5 n PRO 4   
5 n LEU 5   
5 n ASN 6   
5 n PRO 7   
5 n LYS 8   
5 n PRO 9   
5 n PHE 10  
5 n LEU 11  
5 n ASN 12  
5 n GLY 13  
5 n LEU 14  
5 n THR 15  
5 n GLY 16  
5 n LYS 17  
5 n PRO 18  
5 n VAL 19  
5 n MET 20  
5 n VAL 21  
5 n LYS 22  
5 n LEU 23  
5 n LYS 24  
5 n TRP 25  
5 n GLY 26  
5 n MET 27  
5 n GLU 28  
5 n TYR 29  
5 n LYS 30  
5 n GLY 31  
5 n TYR 32  
5 n LEU 33  
5 n VAL 34  
5 n SER 35  
5 n VAL 36  
5 n ASP 37  
5 n GLY 38  
5 n TYR 39  
5 n MET 40  
5 n ASN 41  
5 n MET 42  
5 n GLN 43  
5 n LEU 44  
5 n ALA 45  
5 n ASN 46  
5 n THR 47  
5 n GLU 48  
5 n GLU 49  
5 n TYR 50  
5 n ILE 51  
5 n ASP 52  
5 n GLY 53  
5 n ALA 54  
5 n LEU 55  
5 n SER 56  
5 n GLY 57  
5 n HIS 58  
5 n LEU 59  
5 n GLY 60  
5 n GLU 61  
5 n VAL 62  
5 n LEU 63  
5 n ILE 64  
5 n ARG 65  
5 n CYS 66  
5 n ASN 67  
5 n ASN 68  
5 n VAL 69  
5 n LEU 70  
5 n TYR 71  
5 n ILE 72  
5 n ARG 73  
5 n GLY 74  
5 n VAL 75  
5 n GLU 76  
5 n GLU 77  
5 n GLU 78  
5 n GLU 79  
5 n GLU 80  
5 n ASP 81  
5 n GLY 82  
5 n GLU 83  
5 n MET 84  
5 n ARG 85  
5 n GLU 86  
6 n MET 1   
6 n SER 2   
6 n PHE 3   
6 n LEU 4   
6 n LYS 5   
6 n SER 6   
6 n PHE 7   
6 n PRO 8   
6 n PRO 9   
6 n PRO 10  
6 n GLY 11  
6 n PRO 12  
6 n ALA 13  
6 n GLU 14  
6 n GLY 15  
6 n LEU 16  
6 n LEU 17  
6 n ARG 18  
6 n GLN 19  
6 n GLN 20  
6 n PRO 21  
6 n ASP 22  
6 n THR 23  
6 n GLU 24  
6 n ALA 25  
6 n VAL 26  
6 n LEU 27  
6 n ASN 28  
6 n GLY 29  
6 n LYS 30  
6 n GLY 31  
6 n LEU 32  
6 n GLY 33  
6 n THR 34  
6 n GLY 35  
6 n THR 36  
6 n LEU 37  
6 n TYR 38  
6 n ILE 39  
6 n ALA 40  
6 n GLU 41  
6 n SER 42  
6 n ARG 43  
6 n LEU 44  
6 n SER 45  
6 n TRP 46  
6 n LEU 47  
6 n ASP 48  
6 n GLY 49  
6 n SER 50  
6 n GLY 51  
6 n LEU 52  
6 n GLY 53  
6 n PHE 54  
6 n SER 55  
6 n LEU 56  
6 n GLU 57  
6 n TYR 58  
6 n PRO 59  
6 n THR 60  
6 n ILE 61  
6 n SER 62  
6 n LEU 63  
6 n HIS 64  
6 n ALA 65  
6 n LEU 66  
6 n SER 67  
6 n ARG 68  
6 n ASP 69  
6 n ARG 70  
6 n SER 71  
6 n ASP 72  
6 n CYS 73  
6 n LEU 74  
6 n GLY 75  
6 n GLU 76  
6 n HIS 77  
6 n LEU 78  
6 n TYR 79  
6 n VAL 80  
6 n MET 81  
6 n VAL 82  
6 n ASN 83  
6 n ALA 84  
6 n LYS 85  
6 n PHE 86  
6 n GLU 87  
6 n GLU 88  
6 n GLU 89  
6 n SER 90  
6 n LYS 91  
6 n GLU 92  
6 n PRO 93  
6 n VAL 94  
6 n ALA 95  
6 n ASP 96  
6 n GLU 97  
6 n GLU 98  
6 n GLU 99  
6 n GLU 100 
6 n ASP 101 
6 n SER 102 
6 n ASP 103 
6 n ASP 104 
6 n ASP 105 
6 n VAL 106 
6 n GLU 107 
6 n PRO 108 
6 n ILE 109 
6 n THR 110 
6 n GLU 111 
6 n PHE 112 
6 n ARG 113 
6 n PHE 114 
6 n VAL 115 
6 n PRO 116 
6 n SER 117 
6 n ASP 118 
6 n LYS 119 
6 n SER 120 
6 n ALA 121 
6 n LEU 122 
6 n GLU 123 
6 n ALA 124 
6 n MET 125 
6 n PHE 126 
6 n THR 127 
6 n ALA 128 
6 n MET 129 
6 n CYS 130 
6 n GLU 131 
6 n CYS 132 
6 n GLN 133 
6 n ALA 134 
6 n LEU 135 
6 n HIS 136 
6 n PRO 137 
6 n ASP 138 
6 n PRO 139 
6 n GLU 140 
6 n ASP 141 
6 n GLU 142 
6 n ASP 143 
6 n SER 144 
6 n ASP 145 
6 n ASP 146 
6 n TYR 147 
6 n ASP 148 
6 n GLY 149 
6 n GLU 150 
6 n GLU 151 
6 n TYR 152 
6 n ASP 153 
6 n VAL 154 
6 n GLU 155 
6 n ALA 156 
6 n HIS 157 
6 n GLU 158 
6 n GLN 159 
6 n GLY 160 
6 n GLN 161 
6 n GLY 162 
6 n ASP 163 
6 n ILE 164 
6 n PRO 165 
6 n THR 166 
6 n PHE 167 
6 n TYR 168 
6 n THR 169 
6 n TYR 170 
6 n GLU 171 
6 n GLU 172 
6 n GLY 173 
6 n LEU 174 
6 n SER 175 
6 n HIS 176 
6 n LEU 177 
6 n THR 178 
6 n ALA 179 
6 n GLU 180 
6 n GLY 181 
6 n GLN 182 
6 n ALA 183 
6 n THR 184 
6 n LEU 185 
6 n GLU 186 
6 n ARG 187 
6 n LEU 188 
6 n GLU 189 
6 n GLY 190 
6 n MET 191 
6 n LEU 192 
6 n SER 193 
6 n GLN 194 
6 n SER 195 
6 n VAL 196 
6 n SER 197 
6 n SER 198 
6 n GLN 199 
6 n TYR 200 
6 n ASN 201 
6 n MET 202 
6 n ALA 203 
6 n GLY 204 
6 n VAL 205 
6 n ARG 206 
6 n THR 207 
6 n GLU 208 
6 n ASP 209 
6 n SER 210 
6 n ILE 211 
6 n ARG 212 
6 n ASP 213 
6 n TYR 214 
6 n GLU 215 
6 n ASP 216 
6 n GLY 217 
6 n MET 218 
6 n GLU 219 
6 n VAL 220 
6 n ASP 221 
6 n THR 222 
6 n THR 223 
6 n PRO 224 
6 n THR 225 
6 n VAL 226 
6 n ALA 227 
6 n GLY 228 
6 n GLN 229 
6 n PHE 230 
6 n GLU 231 
6 n ASP 232 
6 n ALA 233 
6 n ASP 234 
6 n VAL 235 
6 n ASP 236 
6 n HIS 237 
#
_ma_data.content_type "model coordinates"
_ma_data.id           1
_ma_data.name         Model
#
_ma_model_list.data_id          1
_ma_model_list.model_group_id   1
_ma_model_list.model_group_name "AlphaFold-beta-20231127 (fb0b9d13-0bdd-4522-ba5f-0ee1f426d085 @ 2025-02-03 03:43:13)"
_ma_model_list.model_id         1
_ma_model_list.model_name       "Top ranked model"
_ma_model_list.model_type       "Ab initio model"
_ma_model_list.ordinal_id       1
#
loop_
_ma_protocol_step.method_type
_ma_protocol_step.ordinal_id
_ma_protocol_step.protocol_id
_ma_protocol_step.step_id
"coevolution MSA" 1 1 1 
"template search" 2 1 2 
modeling          3 1 3 
#
loop_
_ma_qa_metric.id
_ma_qa_metric.mode
_ma_qa_metric.name
_ma_qa_metric.software_group_id
_ma_qa_metric.type
1 global pLDDT 1 pLDDT 
2 local  pLDDT 1 pLDDT 
#
_ma_qa_metric_global.metric_id    1
_ma_qa_metric_global.metric_value 77.78
_ma_qa_metric_global.model_id     1
_ma_qa_metric_global.ordinal_id   1
#
_ma_software_group.group_id    1
_ma_software_group.ordinal_id  1
_ma_software_group.software_id 1
#
loop_
_ma_target_entity.data_id
_ma_target_entity.entity_id
_ma_target_entity.origin
1 1 . 
1 2 . 
1 3 . 
1 4 . 
1 5 . 
1 6 . 
#
loop_
_ma_target_entity_instance.asym_id
_ma_target_entity_instance.details
_ma_target_entity_instance.entity_id
A . 1 
B . 2 
C . 3 
D . 4 
E . 5 
F . 6 
#
loop_
_pdbx_data_usage.details
_pdbx_data_usage.id
_pdbx_data_usage.type
_pdbx_data_usage.url
;NON-COMMERCIAL USE ONLY, BY USING THIS FILE YOU AGREE TO THE TERMS OF USE FOUND
AT alphafoldserver.com/output-terms.
;
1 license    ? 
;THE INFORMATION IS NOT INTENDED FOR, HAS NOT BEEN VALIDATED FOR, AND IS NOT
APPROVED FOR CLINICAL USE. IT SHOULD NOT BE USED FOR CLINICAL PURPOSE OR RELIED
ON FOR MEDICAL OR OTHER PROFESSIONAL ADVICE. IT IS THEORETICAL MODELLING ONLY
AND CAUTION SHOULD BE EXERCISED IN ITS USE. IT IS PROVIDED "AS-IS" WITHOUT ANY
WARRANTY OF ANY KIND, WHETHER EXPRESSED OR IMPLIED. NO WARRANTY IS GIVEN THAT
USE OF THE INFORMATION SHALL NOT INFRINGE THE RIGHTS OF ANY THIRD PARTY.
;
2 disclaimer ? 
#
loop_
_pdbx_poly_seq_scheme.asym_id
_pdbx_poly_seq_scheme.auth_seq_num
_pdbx_poly_seq_scheme.entity_id
_pdbx_poly_seq_scheme.hetero
_pdbx_poly_seq_scheme.mon_id
_pdbx_poly_seq_scheme.pdb_ins_code
_pdbx_poly_seq_scheme.pdb_seq_num
_pdbx_poly_seq_scheme.pdb_strand_id
_pdbx_poly_seq_scheme.seq_id
A 1   1 n MET . 1   A 1   
A 2   1 n LYS . 2   A 2   
A 3   1 n LEU . 3   A 3   
A 4   1 n VAL . 4   A 4   
A 5   1 n ARG . 5   A 5   
A 6   1 n PHE . 6   A 6   
A 7   1 n LEU . 7   A 7   
A 8   1 n MET . 8   A 8   
A 9   1 n LYS . 9   A 9   
A 10  1 n LEU . 10  A 10  
A 11  1 n SER . 11  A 11  
A 12  1 n HIS . 12  A 12  
A 13  1 n GLU . 13  A 13  
A 14  1 n THR . 14  A 14  
A 15  1 n VAL . 15  A 15  
A 16  1 n THR . 16  A 16  
A 17  1 n ILE . 17  A 17  
A 18  1 n GLU . 18  A 18  
A 19  1 n LEU . 19  A 19  
A 20  1 n LYS . 20  A 20  
A 21  1 n ASN . 21  A 21  
A 22  1 n GLY . 22  A 22  
A 23  1 n THR . 23  A 23  
A 24  1 n GLN . 24  A 24  
A 25  1 n VAL . 25  A 25  
A 26  1 n HIS . 26  A 26  
A 27  1 n GLY . 27  A 27  
A 28  1 n THR . 28  A 28  
A 29  1 n ILE . 29  A 29  
A 30  1 n THR . 30  A 30  
A 31  1 n GLY . 31  A 31  
A 32  1 n VAL . 32  A 32  
A 33  1 n ASP . 33  A 33  
A 34  1 n VAL . 34  A 34  
A 35  1 n SER . 35  A 35  
A 36  1 n MET . 36  A 36  
A 37  1 n ASN . 37  A 37  
A 38  1 n THR . 38  A 38  
A 39  1 n HIS . 39  A 39  
A 40  1 n LEU . 40  A 40  
A 41  1 n LYS . 41  A 41  
A 42  1 n ALA . 42  A 42  
A 43  1 n VAL . 43  A 43  
A 44  1 n LYS . 44  A 44  
A 45  1 n MET . 45  A 45  
A 46  1 n THR . 46  A 46  
A 47  1 n LEU . 47  A 47  
A 48  1 n LYS . 48  A 48  
A 49  1 n ASN . 49  A 49  
A 50  1 n ARG . 50  A 50  
A 51  1 n GLU . 51  A 51  
A 52  1 n PRO . 52  A 52  
A 53  1 n VAL . 53  A 53  
A 54  1 n GLN . 54  A 54  
A 55  1 n LEU . 55  A 55  
A 56  1 n GLU . 56  A 56  
A 57  1 n THR . 57  A 57  
A 58  1 n LEU . 58  A 58  
A 59  1 n SER . 59  A 59  
A 60  1 n ILE . 60  A 60  
A 61  1 n ARG . 61  A 61  
A 62  1 n GLY . 62  A 62  
A 63  1 n ASN . 63  A 63  
A 64  1 n ASN . 64  A 64  
A 65  1 n ILE . 65  A 65  
A 66  1 n ARG . 66  A 66  
A 67  1 n TYR . 67  A 67  
A 68  1 n PHE . 68  A 68  
A 69  1 n ILE . 69  A 69  
A 70  1 n LEU . 70  A 70  
A 71  1 n PRO . 71  A 71  
A 72  1 n ASP . 72  A 72  
A 73  1 n SER . 73  A 73  
A 74  1 n LEU . 74  A 74  
A 75  1 n PRO . 75  A 75  
A 76  1 n LEU . 76  A 76  
A 77  1 n ASP . 77  A 77  
A 78  1 n THR . 78  A 78  
A 79  1 n LEU . 79  A 79  
A 80  1 n LEU . 80  A 80  
A 81  1 n VAL . 81  A 81  
A 82  1 n ASP . 82  A 82  
A 83  1 n VAL . 83  A 83  
A 84  1 n GLU . 84  A 84  
A 85  1 n PRO . 85  A 85  
A 86  1 n LYS . 86  A 86  
A 87  1 n VAL . 87  A 87  
A 88  1 n LYS . 88  A 88  
A 89  1 n SER . 89  A 89  
A 90  1 n LYS . 90  A 90  
A 91  1 n LYS . 91  A 91  
A 92  1 n ARG . 92  A 92  
A 93  1 n GLU . 93  A 93  
A 94  1 n ALA . 94  A 94  
A 95  1 n VAL . 95  A 95  
A 96  1 n ALA . 96  A 96  
A 97  1 n GLY . 97  A 97  
A 98  1 n ARG . 98  A 98  
A 99  1 n GLY . 99  A 99  
A 100 1 n ARG . 100 A 100 
A 101 1 n GLY . 101 A 101 
A 102 1 n ARG . 102 A 102 
A 103 1 n GLY . 103 A 103 
A 104 1 n ARG . 104 A 104 
A 105 1 n GLY . 105 A 105 
A 106 1 n ARG . 106 A 106 
A 107 1 n GLY . 107 A 107 
A 108 1 n ARG . 108 A 108 
A 109 1 n GLY . 109 A 109 
A 110 1 n ARG . 110 A 110 
A 111 1 n GLY . 111 A 111 
A 112 1 n ARG . 112 A 112 
A 113 1 n GLY . 113 A 113 
A 114 1 n ARG . 114 A 114 
A 115 1 n GLY . 115 A 115 
A 116 1 n GLY . 116 A 116 
A 117 1 n PRO . 117 A 117 
A 118 1 n ARG . 118 A 118 
A 119 1 n ARG . 119 A 119 
B 1   2 n MET . 1   B 1   
B 2   2 n SER . 2   B 2   
B 3   2 n LEU . 3   B 3   
B 4   2 n LEU . 4   B 4   
B 5   2 n ASN . 5   B 5   
B 6   2 n LYS . 6   B 6   
B 7   2 n PRO . 7   B 7   
B 8   2 n LYS . 8   B 8   
B 9   2 n SER . 9   B 9   
B 10  2 n GLU . 10  B 10  
B 11  2 n MET . 11  B 11  
B 12  2 n THR . 12  B 12  
B 13  2 n PRO . 13  B 13  
B 14  2 n GLU . 14  B 14  
B 15  2 n GLU . 15  B 15  
B 16  2 n LEU . 16  B 16  
B 17  2 n GLN . 17  B 17  
B 18  2 n LYS . 18  B 18  
B 19  2 n ARG . 19  B 19  
B 20  2 n GLU . 20  B 20  
B 21  2 n GLU . 21  B 21  
B 22  2 n GLU . 22  B 22  
B 23  2 n GLU . 23  B 23  
B 24  2 n PHE . 24  B 24  
B 25  2 n ASN . 25  B 25  
B 26  2 n THR . 26  B 26  
B 27  2 n GLY . 27  B 27  
B 28  2 n PRO . 28  B 28  
B 29  2 n LEU . 29  B 29  
B 30  2 n SER . 30  B 30  
B 31  2 n VAL . 31  B 31  
B 32  2 n LEU . 32  B 32  
B 33  2 n THR . 33  B 33  
B 34  2 n GLN . 34  B 34  
B 35  2 n SER . 35  B 35  
B 36  2 n VAL . 36  B 36  
B 37  2 n LYS . 37  B 37  
B 38  2 n ASN . 38  B 38  
B 39  2 n ASN . 39  B 39  
B 40  2 n THR . 40  B 40  
B 41  2 n GLN . 41  B 41  
B 42  2 n VAL . 42  B 42  
B 43  2 n LEU . 43  B 43  
B 44  2 n ILE . 44  B 44  
B 45  2 n ASN . 45  B 45  
B 46  2 n CYS . 46  B 46  
B 47  2 n ARG . 47  B 47  
B 48  2 n ASN . 48  B 48  
B 49  2 n ASN . 49  B 49  
B 50  2 n LYS . 50  B 50  
B 51  2 n LYS . 51  B 51  
B 52  2 n LEU . 52  B 52  
B 53  2 n LEU . 53  B 53  
B 54  2 n GLY . 54  B 54  
B 55  2 n ARG . 55  B 55  
B 56  2 n VAL . 56  B 56  
B 57  2 n LYS . 57  B 57  
B 58  2 n ALA . 58  B 58  
B 59  2 n PHE . 59  B 59  
B 60  2 n ASP . 60  B 60  
B 61  2 n ARG . 61  B 61  
B 62  2 n HIS . 62  B 62  
B 63  2 n CYS . 63  B 63  
B 64  2 n ASN . 64  B 64  
B 65  2 n MET . 65  B 65  
B 66  2 n VAL . 66  B 66  
B 67  2 n LEU . 67  B 67  
B 68  2 n GLU . 68  B 68  
B 69  2 n ASN . 69  B 69  
B 70  2 n VAL . 70  B 70  
B 71  2 n LYS . 71  B 71  
B 72  2 n GLU . 72  B 72  
B 73  2 n MET . 73  B 73  
B 74  2 n TRP . 74  B 74  
B 75  2 n THR . 75  B 75  
B 76  2 n GLU . 76  B 76  
B 77  2 n VAL . 77  B 77  
B 78  2 n PRO . 78  B 78  
B 79  2 n LYS . 79  B 79  
B 80  2 n SER . 80  B 80  
B 81  2 n GLY . 81  B 81  
B 82  2 n LYS . 82  B 82  
B 83  2 n GLY . 83  B 83  
B 84  2 n LYS . 84  B 84  
B 85  2 n LYS . 85  B 85  
B 86  2 n LYS . 86  B 86  
B 87  2 n SER . 87  B 87  
B 88  2 n LYS . 88  B 88  
B 89  2 n PRO . 89  B 89  
B 90  2 n VAL . 90  B 90  
B 91  2 n ASN . 91  B 91  
B 92  2 n LYS . 92  B 92  
B 93  2 n ASP . 93  B 93  
B 94  2 n ARG . 94  B 94  
B 95  2 n TYR . 95  B 95  
B 96  2 n ILE . 96  B 96  
B 97  2 n SER . 97  B 97  
B 98  2 n LYS . 98  B 98  
B 99  2 n MET . 99  B 99  
B 100 2 n PHE . 100 B 100 
B 101 2 n LEU . 101 B 101 
B 102 2 n ARG . 102 B 102 
B 103 2 n GLY . 103 B 103 
B 104 2 n ASP . 104 B 104 
B 105 2 n SER . 105 B 105 
B 106 2 n VAL . 106 B 106 
B 107 2 n ILE . 107 B 107 
B 108 2 n VAL . 108 B 108 
B 109 2 n VAL . 109 B 109 
B 110 2 n LEU . 110 B 110 
B 111 2 n ARG . 111 B 111 
B 112 2 n ASN . 112 B 112 
B 113 2 n PRO . 113 B 113 
B 114 2 n LEU . 114 B 114 
B 115 2 n ILE . 115 B 115 
B 116 2 n ALA . 116 B 116 
B 117 2 n GLY . 117 B 117 
B 118 2 n LYS . 118 B 118 
C 1   3 n MET . 1   C 1   
C 2   3 n ALA . 2   C 2   
C 3   3 n TYR . 3   C 3   
C 4   3 n ARG . 4   C 4   
C 5   3 n GLY . 5   C 5   
C 6   3 n GLN . 6   C 6   
C 7   3 n GLY . 7   C 7   
C 8   3 n GLN . 8   C 8   
C 9   3 n LYS . 9   C 9   
C 10  3 n VAL . 10  C 10  
C 11  3 n GLN . 11  C 11  
C 12  3 n LYS . 12  C 12  
C 13  3 n VAL . 13  C 13  
C 14  3 n MET . 14  C 14  
C 15  3 n VAL . 15  C 15  
C 16  3 n GLN . 16  C 16  
C 17  3 n PRO . 17  C 17  
C 18  3 n ILE . 18  C 18  
C 19  3 n ASN . 19  C 19  
C 20  3 n LEU . 20  C 20  
C 21  3 n ILE . 21  C 21  
C 22  3 n PHE . 22  C 22  
C 23  3 n ARG . 23  C 23  
C 24  3 n TYR . 24  C 24  
C 25  3 n LEU . 25  C 25  
C 26  3 n GLN . 26  C 26  
C 27  3 n ASN . 27  C 27  
C 28  3 n ARG . 28  C 28  
C 29  3 n SER . 29  C 29  
C 30  3 n ARG . 30  C 30  
C 31  3 n ILE . 31  C 31  
C 32  3 n GLN . 32  C 32  
C 33  3 n VAL . 33  C 33  
C 34  3 n TRP . 34  C 34  
C 35  3 n LEU . 35  C 35  
C 36  3 n TYR . 36  C 36  
C 37  3 n GLU . 37  C 37  
C 38  3 n GLN . 38  C 38  
C 39  3 n VAL . 39  C 39  
C 40  3 n ASN . 40  C 40  
C 41  3 n MET . 41  C 41  
C 42  3 n ARG . 42  C 42  
C 43  3 n ILE . 43  C 43  
C 44  3 n GLU . 44  C 44  
C 45  3 n GLY . 45  C 45  
C 46  3 n CYS . 46  C 46  
C 47  3 n ILE . 47  C 47  
C 48  3 n ILE . 48  C 48  
C 49  3 n GLY . 49  C 49  
C 50  3 n PHE . 50  C 50  
C 51  3 n ASP . 51  C 51  
C 52  3 n GLU . 52  C 52  
C 53  3 n TYR . 53  C 53  
C 54  3 n MET . 54  C 54  
C 55  3 n ASN . 55  C 55  
C 56  3 n LEU . 56  C 56  
C 57  3 n VAL . 57  C 57  
C 58  3 n LEU . 58  C 58  
C 59  3 n ASP . 59  C 59  
C 60  3 n ASP . 60  C 60  
C 61  3 n ALA . 61  C 61  
C 62  3 n GLU . 62  C 62  
C 63  3 n GLU . 63  C 63  
C 64  3 n ILE . 64  C 64  
C 65  3 n HIS . 65  C 65  
C 66  3 n SER . 66  C 66  
C 67  3 n LYS . 67  C 67  
C 68  3 n THR . 68  C 68  
C 69  3 n LYS . 69  C 69  
C 70  3 n SER . 70  C 70  
C 71  3 n ARG . 71  C 71  
C 72  3 n LYS . 72  C 72  
C 73  3 n GLN . 73  C 73  
C 74  3 n LEU . 74  C 74  
C 75  3 n GLY . 75  C 75  
C 76  3 n ARG . 76  C 76  
C 77  3 n ILE . 77  C 77  
C 78  3 n MET . 78  C 78  
C 79  3 n LEU . 79  C 79  
C 80  3 n LYS . 80  C 80  
C 81  3 n GLY . 81  C 81  
C 82  3 n ASP . 82  C 82  
C 83  3 n ASN . 83  C 83  
C 84  3 n ILE . 84  C 84  
C 85  3 n THR . 85  C 85  
C 86  3 n LEU . 86  C 86  
C 87  3 n LEU . 87  C 87  
C 88  3 n GLN . 88  C 88  
C 89  3 n SER . 89  C 89  
C 90  3 n VAL . 90  C 90  
C 91  3 n SER . 91  C 91  
C 92  3 n ASN . 92  C 92  
D 1   4 n MET . 1   D 1   
D 2   4 n SER . 2   D 2   
D 3   4 n LYS . 3   D 3   
D 4   4 n ALA . 4   D 4   
D 5   4 n HIS . 5   D 5   
D 6   4 n PRO . 6   D 6   
D 7   4 n PRO . 7   D 7   
D 8   4 n GLU . 8   D 8   
D 9   4 n LEU . 9   D 9   
D 10  4 n LYS . 10  D 10  
D 11  4 n LYS . 11  D 11  
D 12  4 n PHE . 12  D 12  
D 13  4 n MET . 13  D 13  
D 14  4 n ASP . 14  D 14  
D 15  4 n LYS . 15  D 15  
D 16  4 n LYS . 16  D 16  
D 17  4 n LEU . 17  D 17  
D 18  4 n SER . 18  D 18  
D 19  4 n LEU . 19  D 19  
D 20  4 n LYS . 20  D 20  
D 21  4 n LEU . 21  D 21  
D 22  4 n ASN . 22  D 22  
D 23  4 n GLY . 23  D 23  
D 24  4 n GLY . 24  D 24  
D 25  4 n ARG . 25  D 25  
D 26  4 n HIS . 26  D 26  
D 27  4 n VAL . 27  D 27  
D 28  4 n GLN . 28  D 28  
D 29  4 n GLY . 29  D 29  
D 30  4 n ILE . 30  D 30  
D 31  4 n LEU . 31  D 31  
D 32  4 n ARG . 32  D 32  
D 33  4 n GLY . 33  D 33  
D 34  4 n PHE . 34  D 34  
D 35  4 n ASP . 35  D 35  
D 36  4 n PRO . 36  D 36  
D 37  4 n PHE . 37  D 37  
D 38  4 n MET . 38  D 38  
D 39  4 n ASN . 39  D 39  
D 40  4 n LEU . 40  D 40  
D 41  4 n VAL . 41  D 41  
D 42  4 n ILE . 42  D 42  
D 43  4 n ASP . 43  D 43  
D 44  4 n GLU . 44  D 44  
D 45  4 n CYS . 45  D 45  
D 46  4 n VAL . 46  D 46  
D 47  4 n GLU . 47  D 47  
D 48  4 n MET . 48  D 48  
D 49  4 n ALA . 49  D 49  
D 50  4 n THR . 50  D 50  
D 51  4 n SER . 51  D 51  
D 52  4 n GLY . 52  D 52  
D 53  4 n GLN . 53  D 53  
D 54  4 n GLN . 54  D 54  
D 55  4 n ASN . 55  D 55  
D 56  4 n ASN . 56  D 56  
D 57  4 n ILE . 57  D 57  
D 58  4 n GLY . 58  D 58  
D 59  4 n MET . 59  D 59  
D 60  4 n VAL . 60  D 60  
D 61  4 n VAL . 61  D 61  
D 62  4 n ILE . 62  D 62  
D 63  4 n ARG . 63  D 63  
D 64  4 n GLY . 64  D 64  
D 65  4 n ASN . 65  D 65  
D 66  4 n SER . 66  D 66  
D 67  4 n ILE . 67  D 67  
D 68  4 n ILE . 68  D 68  
D 69  4 n MET . 69  D 69  
D 70  4 n LEU . 70  D 70  
D 71  4 n GLU . 71  D 71  
D 72  4 n ALA . 72  D 72  
D 73  4 n LEU . 73  D 73  
D 74  4 n GLU . 74  D 74  
D 75  4 n ARG . 75  D 75  
D 76  4 n VAL . 76  D 76  
E 1   5 n MET . 1   E 1   
E 2   5 n SER . 2   E 2   
E 3   5 n LEU . 3   E 3   
E 4   5 n PRO . 4   E 4   
E 5   5 n LEU . 5   E 5   
E 6   5 n ASN . 6   E 6   
E 7   5 n PRO . 7   E 7   
E 8   5 n LYS . 8   E 8   
E 9   5 n PRO . 9   E 9   
E 10  5 n PHE . 10  E 10  
E 11  5 n LEU . 11  E 11  
E 12  5 n ASN . 12  E 12  
E 13  5 n GLY . 13  E 13  
E 14  5 n LEU . 14  E 14  
E 15  5 n THR . 15  E 15  
E 16  5 n GLY . 16  E 16  
E 17  5 n LYS . 17  E 17  
E 18  5 n PRO . 18  E 18  
E 19  5 n VAL . 19  E 19  
E 20  5 n MET . 20  E 20  
E 21  5 n VAL . 21  E 21  
E 22  5 n LYS . 22  E 22  
E 23  5 n LEU . 23  E 23  
E 24  5 n LYS . 24  E 24  
E 25  5 n TRP . 25  E 25  
E 26  5 n GLY . 26  E 26  
E 27  5 n MET . 27  E 27  
E 28  5 n GLU . 28  E 28  
E 29  5 n TYR . 29  E 29  
E 30  5 n LYS . 30  E 30  
E 31  5 n GLY . 31  E 31  
E 32  5 n TYR . 32  E 32  
E 33  5 n LEU . 33  E 33  
E 34  5 n VAL . 34  E 34  
E 35  5 n SER . 35  E 35  
E 36  5 n VAL . 36  E 36  
E 37  5 n ASP . 37  E 37  
E 38  5 n GLY . 38  E 38  
E 39  5 n TYR . 39  E 39  
E 40  5 n MET . 40  E 40  
E 41  5 n ASN . 41  E 41  
E 42  5 n MET . 42  E 42  
E 43  5 n GLN . 43  E 43  
E 44  5 n LEU . 44  E 44  
E 45  5 n ALA . 45  E 45  
E 46  5 n ASN . 46  E 46  
E 47  5 n THR . 47  E 47  
E 48  5 n GLU . 48  E 48  
E 49  5 n GLU . 49  E 49  
E 50  5 n TYR . 50  E 50  
E 51  5 n ILE . 51  E 51  
E 52  5 n ASP . 52  E 52  
E 53  5 n GLY . 53  E 53  
E 54  5 n ALA . 54  E 54  
E 55  5 n LEU . 55  E 55  
E 56  5 n SER . 56  E 56  
E 57  5 n GLY . 57  E 57  
E 58  5 n HIS . 58  E 58  
E 59  5 n LEU . 59  E 59  
E 60  5 n GLY . 60  E 60  
E 61  5 n GLU . 61  E 61  
E 62  5 n VAL . 62  E 62  
E 63  5 n LEU . 63  E 63  
E 64  5 n ILE . 64  E 64  
E 65  5 n ARG . 65  E 65  
E 66  5 n CYS . 66  E 66  
E 67  5 n ASN . 67  E 67  
E 68  5 n ASN . 68  E 68  
E 69  5 n VAL . 69  E 69  
E 70  5 n LEU . 70  E 70  
E 71  5 n TYR . 71  E 71  
E 72  5 n ILE . 72  E 72  
E 73  5 n ARG . 73  E 73  
E 74  5 n GLY . 74  E 74  
E 75  5 n VAL . 75  E 75  
E 76  5 n GLU . 76  E 76  
E 77  5 n GLU . 77  E 77  
E 78  5 n GLU . 78  E 78  
E 79  5 n GLU . 79  E 79  
E 80  5 n GLU . 80  E 80  
E 81  5 n ASP . 81  E 81  
E 82  5 n GLY . 82  E 82  
E 83  5 n GLU . 83  E 83  
E 84  5 n MET . 84  E 84  
E 85  5 n ARG . 85  E 85  
E 86  5 n GLU . 86  E 86  
F 1   6 n MET . 1   F 1   
F 2   6 n SER . 2   F 2   
F 3   6 n PHE . 3   F 3   
F 4   6 n LEU . 4   F 4   
F 5   6 n LYS . 5   F 5   
F 6   6 n SER . 6   F 6   
F 7   6 n PHE . 7   F 7   
F 8   6 n PRO . 8   F 8   
F 9   6 n PRO . 9   F 9   
F 10  6 n PRO . 10  F 10  
F 11  6 n GLY . 11  F 11  
F 12  6 n PRO . 12  F 12  
F 13  6 n ALA . 13  F 13  
F 14  6 n GLU . 14  F 14  
F 15  6 n GLY . 15  F 15  
F 16  6 n LEU . 16  F 16  
F 17  6 n LEU . 17  F 17  
F 18  6 n ARG . 18  F 18  
F 19  6 n GLN . 19  F 19  
F 20  6 n GLN . 20  F 20  
F 21  6 n PRO . 21  F 21  
F 22  6 n ASP . 22  F 22  
F 23  6 n THR . 23  F 23  
F 24  6 n GLU . 24  F 24  
F 25  6 n ALA . 25  F 25  
F 26  6 n VAL . 26  F 26  
F 27  6 n LEU . 27  F 27  
F 28  6 n ASN . 28  F 28  
F 29  6 n GLY . 29  F 29  
F 30  6 n LYS . 30  F 30  
F 31  6 n GLY . 31  F 31  
F 32  6 n LEU . 32  F 32  
F 33  6 n GLY . 33  F 33  
F 34  6 n THR . 34  F 34  
F 35  6 n GLY . 35  F 35  
F 36  6 n THR . 36  F 36  
F 37  6 n LEU . 37  F 37  
F 38  6 n TYR . 38  F 38  
F 39  6 n ILE . 39  F 39  
F 40  6 n ALA . 40  F 40  
F 41  6 n GLU . 41  F 41  
F 42  6 n SER . 42  F 42  
F 43  6 n ARG . 43  F 43  
F 44  6 n LEU . 44  F 44  
F 45  6 n SER . 45  F 45  
F 46  6 n TRP . 46  F 46  
F 47  6 n LEU . 47  F 47  
F 48  6 n ASP . 48  F 48  
F 49  6 n GLY . 49  F 49  
F 50  6 n SER . 50  F 50  
F 51  6 n GLY . 51  F 51  
F 52  6 n LEU . 52  F 52  
F 53  6 n GLY . 53  F 53  
F 54  6 n PHE . 54  F 54  
F 55  6 n SER . 55  F 55  
F 56  6 n LEU . 56  F 56  
F 57  6 n GLU . 57  F 57  
F 58  6 n TYR . 58  F 58  
F 59  6 n PRO . 59  F 59  
F 60  6 n THR . 60  F 60  
F 61  6 n ILE . 61  F 61  
F 62  6 n SER . 62  F 62  
F 63  6 n LEU . 63  F 63  
F 64  6 n HIS . 64  F 64  
F 65  6 n ALA . 65  F 65  
F 66  6 n LEU . 66  F 66  
F 67  6 n SER . 67  F 67  
F 68  6 n ARG . 68  F 68  
F 69  6 n ASP . 69  F 69  
F 70  6 n ARG . 70  F 70  
F 71  6 n SER . 71  F 71  
F 72  6 n ASP . 72  F 72  
F 73  6 n CYS . 73  F 73  
F 74  6 n LEU . 74  F 74  
F 75  6 n GLY . 75  F 75  
F 76  6 n GLU . 76  F 76  
F 77  6 n HIS . 77  F 77  
F 78  6 n LEU . 78  F 78  
F 79  6 n TYR . 79  F 79  
F 80  6 n VAL . 80  F 80  
F 81  6 n MET . 81  F 81  
F 82  6 n VAL . 82  F 82  
F 83  6 n ASN . 83  F 83  
F 84  6 n ALA . 84  F 84  
F 85  6 n LYS . 85  F 85  
F 86  6 n PHE . 86  F 86  
F 87  6 n GLU . 87  F 87  
F 88  6 n GLU . 88  F 88  
F 89  6 n GLU . 89  F 89  
F 90  6 n SER . 90  F 90  
F 91  6 n LYS . 91  F 91  
F 92  6 n GLU . 92  F 92  
F 93  6 n PRO . 93  F 93  
F 94  6 n VAL . 94  F 94  
F 95  6 n ALA . 95  F 95  
F 96  6 n ASP . 96  F 96  
F 97  6 n GLU . 97  F 97  
F 98  6 n GLU . 98  F 98  
F 99  6 n GLU . 99  F 99  
F 100 6 n GLU . 100 F 100 
F 101 6 n ASP . 101 F 101 
F 102 6 n SER . 102 F 102 
F 103 6 n ASP . 103 F 103 
F 104 6 n ASP . 104 F 104 
F 105 6 n ASP . 105 F 105 
F 106 6 n VAL . 106 F 106 
F 107 6 n GLU . 107 F 107 
F 108 6 n PRO . 108 F 108 
F 109 6 n ILE . 109 F 109 
F 110 6 n THR . 110 F 110 
F 111 6 n GLU . 111 F 111 
F 112 6 n PHE . 112 F 112 
F 113 6 n ARG . 113 F 113 
F 114 6 n PHE . 114 F 114 
F 115 6 n VAL . 115 F 115 
F 116 6 n PRO . 116 F 116 
F 117 6 n SER . 117 F 117 
F 118 6 n ASP . 118 F 118 
F 119 6 n LYS . 119 F 119 
F 120 6 n SER . 120 F 120 
F 121 6 n ALA . 121 F 121 
F 122 6 n LEU . 122 F 122 
F 123 6 n GLU . 123 F 123 
F 124 6 n ALA . 124 F 124 
F 125 6 n MET . 125 F 125 
F 126 6 n PHE . 126 F 126 
F 127 6 n THR . 127 F 127 
F 128 6 n ALA . 128 F 128 
F 129 6 n MET . 129 F 129 
F 130 6 n CYS . 130 F 130 
F 131 6 n GLU . 131 F 131 
F 132 6 n CYS . 132 F 132 
F 133 6 n GLN . 133 F 133 
F 134 6 n ALA . 134 F 134 
F 135 6 n LEU . 135 F 135 
F 136 6 n HIS . 136 F 136 
F 137 6 n PRO . 137 F 137 
F 138 6 n ASP . 138 F 138 
F 139 6 n PRO . 139 F 139 
F 140 6 n GLU . 140 F 140 
F 141 6 n ASP . 141 F 141 
F 142 6 n GLU . 142 F 142 
F 143 6 n ASP . 143 F 143 
F 144 6 n SER . 144 F 144 
F 145 6 n ASP . 145 F 145 
F 146 6 n ASP . 146 F 146 
F 147 6 n TYR . 147 F 147 
F 148 6 n ASP . 148 F 148 
F 149 6 n GLY . 149 F 149 
F 150 6 n GLU . 150 F 150 
F 151 6 n GLU . 151 F 151 
F 152 6 n TYR . 152 F 152 
F 153 6 n ASP . 153 F 153 
F 154 6 n VAL . 154 F 154 
F 155 6 n GLU . 155 F 155 
F 156 6 n ALA . 156 F 156 
F 157 6 n HIS . 157 F 157 
F 158 6 n GLU . 158 F 158 
F 159 6 n GLN . 159 F 159 
F 160 6 n GLY . 160 F 160 
F 161 6 n GLN . 161 F 161 
F 162 6 n GLY . 162 F 162 
F 163 6 n ASP . 163 F 163 
F 164 6 n ILE . 164 F 164 
F 165 6 n PRO . 165 F 165 
F 166 6 n THR . 166 F 166 
F 167 6 n PHE . 167 F 167 
F 168 6 n TYR . 168 F 168 
F 169 6 n THR . 169 F 169 
F 170 6 n TYR . 170 F 170 
F 171 6 n GLU . 171 F 171 
F 172 6 n GLU . 172 F 172 
F 173 6 n GLY . 173 F 173 
F 174 6 n LEU . 174 F 174 
F 175 6 n SER . 175 F 175 
F 176 6 n HIS . 176 F 176 
F 177 6 n LEU . 177 F 177 
F 178 6 n THR . 178 F 178 
F 179 6 n ALA . 179 F 179 
F 180 6 n GLU . 180 F 180 
F 181 6 n GLY . 181 F 181 
F 182 6 n GLN . 182 F 182 
F 183 6 n ALA . 183 F 183 
F 184 6 n THR . 184 F 184 
F 185 6 n LEU . 185 F 185 
F 186 6 n GLU . 186 F 186 
F 187 6 n ARG . 187 F 187 
F 188 6 n LEU . 188 F 188 
F 189 6 n GLU . 189 F 189 
F 190 6 n GLY . 190 F 190 
F 191 6 n MET . 191 F 191 
F 192 6 n LEU . 192 F 192 
F 193 6 n SER . 193 F 193 
F 194 6 n GLN . 194 F 194 
F 195 6 n SER . 195 F 195 
F 196 6 n VAL . 196 F 196 
F 197 6 n SER . 197 F 197 
F 198 6 n SER . 198 F 198 
F 199 6 n GLN . 199 F 199 
F 200 6 n TYR . 200 F 200 
F 201 6 n ASN . 201 F 201 
F 202 6 n MET . 202 F 202 
F 203 6 n ALA . 203 F 203 
F 204 6 n GLY . 204 F 204 
F 205 6 n VAL . 205 F 205 
F 206 6 n ARG . 206 F 206 
F 207 6 n THR . 207 F 207 
F 208 6 n GLU . 208 F 208 
F 209 6 n ASP . 209 F 209 
F 210 6 n SER . 210 F 210 
F 211 6 n ILE . 211 F 211 
F 212 6 n ARG . 212 F 212 
F 213 6 n ASP . 213 F 213 
F 214 6 n TYR . 214 F 214 
F 215 6 n GLU . 215 F 215 
F 216 6 n ASP . 216 F 216 
F 217 6 n GLY . 217 F 217 
F 218 6 n MET . 218 F 218 
F 219 6 n GLU . 219 F 219 
F 220 6 n VAL . 220 F 220 
F 221 6 n ASP . 221 F 221 
F 222 6 n THR . 222 F 222 
F 223 6 n THR . 223 F 223 
F 224 6 n PRO . 224 F 224 
F 225 6 n THR . 225 F 225 
F 226 6 n VAL . 226 F 226 
F 227 6 n ALA . 227 F 227 
F 228 6 n GLY . 228 F 228 
F 229 6 n GLN . 229 F 229 
F 230 6 n PHE . 230 F 230 
F 231 6 n GLU . 231 F 231 
F 232 6 n ASP . 232 F 232 
F 233 6 n ALA . 233 F 233 
F 234 6 n ASP . 234 F 234 
F 235 6 n VAL . 235 F 235 
F 236 6 n ASP . 236 F 236 
F 237 6 n HIS . 237 F 237 
#
_software.classification other
_software.date           ?
_software.description    "Structure prediction"
_software.name           AlphaFold
_software.pdbx_ordinal   1
_software.type           package
_software.version        "AlphaFold-beta-20231127 (fb0b9d13-0bdd-4522-ba5f-0ee1f426d085 @ 2025-02-03 03:43:13)"
#
loop_
_struct_asym.entity_id
_struct_asym.id
1 A 
2 B 
3 C 
4 D 
5 E 
6 F 
#
loop_
_atom_site.group_PDB
_atom_site.id
_atom_site.type_symbol
_atom_site.label_atom_id
_atom_site.label_alt_id
_atom_site.label_comp_id
_atom_site.label_asym_id
_atom_site.label_entity_id
_atom_site.label_seq_id
_atom_site.pdbx_PDB_ins_code
_atom_site.Cartn_x
_atom_site.Cartn_y
_atom_site.Cartn_z
_atom_site.occupancy
_atom_site.B_iso_or_equiv
_atom_site.auth_seq_id
_atom_site.auth_asym_id
_atom_site.pdbx_PDB_model_num
ATOM 1    N N   . MET A 1 1   ? -2.308  -16.202 12.352  1.00 66.52 1   A 1 
ATOM 2    C CA  . MET A 1 1   ? -2.991  -17.027 11.320  1.00 75.05 1   A 1 
ATOM 3    C C   . MET A 1 1   ? -3.037  -16.207 10.037  1.00 81.05 1   A 1 
ATOM 4    O O   . MET A 1 1   ? -3.359  -15.032 10.109  1.00 76.35 1   A 1 
ATOM 5    C CB  . MET A 1 1   ? -4.387  -17.396 11.819  1.00 64.61 1   A 1 
ATOM 6    C CG  . MET A 1 1   ? -5.211  -18.266 10.878  1.00 54.85 1   A 1 
ATOM 7    S SD  . MET A 1 1   ? -6.848  -18.588 11.601  1.00 48.48 1   A 1 
ATOM 8    C CE  . MET A 1 1   ? -7.574  -19.707 10.416  1.00 40.95 1   A 1 
ATOM 9    N N   . LYS A 1 2   ? -2.698  -16.781 8.872   1.00 83.73 2   A 1 
ATOM 10   C CA  . LYS A 1 2   ? -2.797  -16.107 7.573   1.00 88.90 2   A 1 
ATOM 11   C C   . LYS A 1 2   ? -3.887  -16.783 6.747   1.00 92.80 2   A 1 
ATOM 12   O O   . LYS A 1 2   ? -3.696  -17.920 6.318   1.00 91.20 2   A 1 
ATOM 13   C CB  . LYS A 1 2   ? -1.460  -16.106 6.818   1.00 82.31 2   A 1 
ATOM 14   C CG  . LYS A 1 2   ? -0.331  -15.337 7.516   1.00 75.18 2   A 1 
ATOM 15   C CD  . LYS A 1 2   ? 0.874   -15.121 6.572   1.00 69.64 2   A 1 
ATOM 16   C CE  . LYS A 1 2   ? 2.050   -14.519 7.325   1.00 58.13 2   A 1 
ATOM 17   N NZ  . LYS A 1 2   ? 3.015   -13.773 6.475   1.00 51.92 2   A 1 
ATOM 18   N N   . LEU A 1 3   ? -5.010  -16.109 6.505   1.00 93.34 3   A 1 
ATOM 19   C CA  . LEU A 1 3   ? -6.121  -16.693 5.746   1.00 95.65 3   A 1 
ATOM 20   C C   . LEU A 1 3   ? -5.822  -16.872 4.258   1.00 96.81 3   A 1 
ATOM 21   O O   . LEU A 1 3   ? -6.486  -17.684 3.613   1.00 96.00 3   A 1 
ATOM 22   C CB  . LEU A 1 3   ? -7.404  -15.874 5.948   1.00 94.78 3   A 1 
ATOM 23   C CG  . LEU A 1 3   ? -8.164  -16.166 7.247   1.00 92.91 3   A 1 
ATOM 24   C CD1 . LEU A 1 3   ? -9.458  -15.359 7.221   1.00 90.12 3   A 1 
ATOM 25   C CD2 . LEU A 1 3   ? -8.560  -17.637 7.392   1.00 89.71 3   A 1 
ATOM 26   N N   . VAL A 1 4   ? -4.802  -16.233 3.720   1.00 96.92 4   A 1 
ATOM 27   C CA  . VAL A 1 4   ? -4.327  -16.529 2.358   1.00 97.10 4   A 1 
ATOM 28   C C   . VAL A 1 4   ? -4.000  -18.020 2.189   1.00 97.41 4   A 1 
ATOM 29   O O   . VAL A 1 4   ? -4.271  -18.608 1.147   1.00 96.75 4   A 1 
ATOM 30   C CB  . VAL A 1 4   ? -3.141  -15.630 1.973   1.00 96.15 4   A 1 
ATOM 31   C CG1 . VAL A 1 4   ? -1.853  -15.968 2.744   1.00 90.57 4   A 1 
ATOM 32   C CG2 . VAL A 1 4   ? -2.874  -15.704 0.475   1.00 91.06 4   A 1 
ATOM 33   N N   . ARG A 1 5   ? -3.543  -18.696 3.249   1.00 97.20 5   A 1 
ATOM 34   C CA  . ARG A 1 5   ? -3.269  -20.143 3.243   1.00 96.99 5   A 1 
ATOM 35   C C   . ARG A 1 5   ? -4.527  -20.981 3.013   1.00 97.36 5   A 1 
ATOM 36   O O   . ARG A 1 5   ? -4.412  -22.109 2.536   1.00 96.25 5   A 1 
ATOM 37   C CB  . ARG A 1 5   ? -2.606  -20.564 4.562   1.00 95.56 5   A 1 
ATOM 38   C CG  . ARG A 1 5   ? -1.225  -19.927 4.814   1.00 90.57 5   A 1 
ATOM 39   C CD  . ARG A 1 5   ? -0.179  -20.431 3.808   1.00 81.19 5   A 1 
ATOM 40   N NE  . ARG A 1 5   ? 1.160   -19.931 4.149   1.00 71.58 5   A 1 
ATOM 41   C CZ  . ARG A 1 5   ? 2.290   -20.280 3.555   1.00 63.08 5   A 1 
ATOM 42   N NH1 . ARG A 1 5   ? 2.318   -21.161 2.590   1.00 55.96 5   A 1 
ATOM 43   N NH2 . ARG A 1 5   ? 3.420   -19.740 3.920   1.00 56.70 5   A 1 
ATOM 44   N N   . PHE A 1 6   ? -5.693  -20.470 3.349   1.00 97.32 6   A 1 
ATOM 45   C CA  . PHE A 1 6   ? -6.961  -21.090 2.986   1.00 97.68 6   A 1 
ATOM 46   C C   . PHE A 1 6   ? -7.205  -20.985 1.482   1.00 97.97 6   A 1 
ATOM 47   O O   . PHE A 1 6   ? -7.460  -22.008 0.852   1.00 97.63 6   A 1 
ATOM 48   C CB  . PHE A 1 6   ? -8.089  -20.473 3.831   1.00 97.62 6   A 1 
ATOM 49   C CG  . PHE A 1 6   ? -9.475  -20.718 3.298   1.00 98.09 6   A 1 
ATOM 50   C CD1 . PHE A 1 6   ? -10.079 -19.769 2.450   1.00 97.43 6   A 1 
ATOM 51   C CD2 . PHE A 1 6   ? -10.170 -21.887 3.631   1.00 97.64 6   A 1 
ATOM 52   C CE1 . PHE A 1 6   ? -11.363 -19.995 1.940   1.00 97.27 6   A 1 
ATOM 53   C CE2 . PHE A 1 6   ? -11.448 -22.115 3.125   1.00 97.21 6   A 1 
ATOM 54   C CZ  . PHE A 1 6   ? -12.051 -21.171 2.274   1.00 97.51 6   A 1 
ATOM 55   N N   . LEU A 1 7   ? -7.014  -19.794 0.889   1.00 98.13 7   A 1 
ATOM 56   C CA  . LEU A 1 7   ? -7.172  -19.599 -0.555  1.00 98.24 7   A 1 
ATOM 57   C C   . LEU A 1 7   ? -6.213  -20.473 -1.376  1.00 98.11 7   A 1 
ATOM 58   O O   . LEU A 1 7   ? -6.620  -21.047 -2.381  1.00 97.49 7   A 1 
ATOM 59   C CB  . LEU A 1 7   ? -6.955  -18.122 -0.921  1.00 98.07 7   A 1 
ATOM 60   C CG  . LEU A 1 7   ? -7.978  -17.137 -0.335  1.00 97.67 7   A 1 
ATOM 61   C CD1 . LEU A 1 7   ? -7.589  -15.725 -0.766  1.00 97.30 7   A 1 
ATOM 62   C CD2 . LEU A 1 7   ? -9.396  -17.432 -0.829  1.00 97.03 7   A 1 
ATOM 63   N N   . MET A 1 8   ? -4.981  -20.649 -0.909  1.00 98.14 8   A 1 
ATOM 64   C CA  . MET A 1 8   ? -3.986  -21.509 -1.560  1.00 97.92 8   A 1 
ATOM 65   C C   . MET A 1 8   ? -4.409  -22.983 -1.666  1.00 97.95 8   A 1 
ATOM 66   O O   . MET A 1 8   ? -3.851  -23.730 -2.472  1.00 96.98 8   A 1 
ATOM 67   C CB  . MET A 1 8   ? -2.648  -21.408 -0.808  1.00 97.52 8   A 1 
ATOM 68   C CG  . MET A 1 8   ? -2.004  -20.021 -0.907  1.00 96.47 8   A 1 
ATOM 69   S SD  . MET A 1 8   ? -0.486  -19.863 0.085   1.00 94.64 8   A 1 
ATOM 70   C CE  . MET A 1 8   ? 0.670   -20.628 -1.063  1.00 86.75 8   A 1 
ATOM 71   N N   . LYS A 1 9   ? -5.385  -23.421 -0.879  1.00 97.61 9   A 1 
ATOM 72   C CA  . LYS A 1 9   ? -5.944  -24.785 -0.933  1.00 97.34 9   A 1 
ATOM 73   C C   . LYS A 1 9   ? -7.080  -24.927 -1.953  1.00 97.52 9   A 1 
ATOM 74   O O   . LYS A 1 9   ? -7.561  -26.044 -2.153  1.00 96.19 9   A 1 
ATOM 75   C CB  . LYS A 1 9   ? -6.429  -25.217 0.457   1.00 96.55 9   A 1 
ATOM 76   C CG  . LYS A 1 9   ? -5.324  -25.273 1.526   1.00 95.38 9   A 1 
ATOM 77   C CD  . LYS A 1 9   ? -5.961  -25.626 2.874   1.00 92.86 9   A 1 
ATOM 78   C CE  . LYS A 1 9   ? -4.947  -25.673 4.005   1.00 89.08 9   A 1 
ATOM 79   N NZ  . LYS A 1 9   ? -5.603  -26.063 5.275   1.00 83.28 9   A 1 
ATOM 80   N N   . LEU A 1 10  ? -7.514  -23.842 -2.579  1.00 98.01 10  A 1 
ATOM 81   C CA  . LEU A 1 10  ? -8.685  -23.825 -3.456  1.00 98.28 10  A 1 
ATOM 82   C C   . LEU A 1 10  ? -8.369  -24.127 -4.928  1.00 98.33 10  A 1 
ATOM 83   O O   . LEU A 1 10  ? -9.168  -23.816 -5.818  1.00 97.28 10  A 1 
ATOM 84   C CB  . LEU A 1 10  ? -9.455  -22.504 -3.295  1.00 97.90 10  A 1 
ATOM 85   C CG  . LEU A 1 10  ? -9.865  -22.143 -1.865  1.00 97.23 10  A 1 
ATOM 86   C CD1 . LEU A 1 10  ? -10.749 -20.895 -1.899  1.00 95.82 10  A 1 
ATOM 87   C CD2 . LEU A 1 10  ? -10.636 -23.256 -1.167  1.00 95.56 10  A 1 
ATOM 88   N N   . SER A 1 11  ? -7.227  -24.721 -5.206  1.00 98.08 11  A 1 
ATOM 89   C CA  . SER A 1 11  ? -6.912  -25.165 -6.567  1.00 97.96 11  A 1 
ATOM 90   C C   . SER A 1 11  ? -7.986  -26.128 -7.082  1.00 98.02 11  A 1 
ATOM 91   O O   . SER A 1 11  ? -8.411  -27.038 -6.372  1.00 96.01 11  A 1 
ATOM 92   C CB  . SER A 1 11  ? -5.540  -25.836 -6.622  1.00 96.64 11  A 1 
ATOM 93   O OG  . SER A 1 11  ? -4.533  -24.910 -6.292  1.00 81.77 11  A 1 
ATOM 94   N N   . HIS A 1 12  ? -8.370  -25.918 -8.333  1.00 98.28 12  A 1 
ATOM 95   C CA  . HIS A 1 12  ? -9.450  -26.618 -9.035  1.00 98.33 12  A 1 
ATOM 96   C C   . HIS A 1 12  ? -10.881 -26.235 -8.628  1.00 98.47 12  A 1 
ATOM 97   O O   . HIS A 1 12  ? -11.818 -26.693 -9.291  1.00 97.04 12  A 1 
ATOM 98   C CB  . HIS A 1 12  ? -9.238  -28.138 -9.030  1.00 97.47 12  A 1 
ATOM 99   C CG  . HIS A 1 12  ? -7.857  -28.540 -9.452  1.00 95.09 12  A 1 
ATOM 100  N ND1 . HIS A 1 12  ? -7.274  -28.289 -10.680 1.00 82.11 12  A 1 
ATOM 101  C CD2 . HIS A 1 12  ? -6.918  -29.203 -8.701  1.00 81.75 12  A 1 
ATOM 102  C CE1 . HIS A 1 12  ? -6.028  -28.773 -10.663 1.00 83.74 12  A 1 
ATOM 103  N NE2 . HIS A 1 12  ? -5.773  -29.345 -9.476  1.00 84.53 12  A 1 
ATOM 104  N N   . GLU A 1 13  ? -11.070 -25.354 -7.653  1.00 98.59 13  A 1 
ATOM 105  C CA  . GLU A 1 13  ? -12.391 -24.829 -7.319  1.00 98.64 13  A 1 
ATOM 106  C C   . GLU A 1 13  ? -12.828 -23.756 -8.319  1.00 98.78 13  A 1 
ATOM 107  O O   . GLU A 1 13  ? -12.047 -22.905 -8.737  1.00 98.53 13  A 1 
ATOM 108  C CB  . GLU A 1 13  ? -12.420 -24.298 -5.882  1.00 98.47 13  A 1 
ATOM 109  C CG  . GLU A 1 13  ? -12.186 -25.387 -4.821  1.00 96.97 13  A 1 
ATOM 110  C CD  . GLU A 1 13  ? -13.274 -26.461 -4.759  1.00 97.01 13  A 1 
ATOM 111  O OE1 . GLU A 1 13  ? -13.041 -27.505 -4.111  1.00 92.43 13  A 1 
ATOM 112  O OE2 . GLU A 1 13  ? -14.367 -26.251 -5.338  1.00 93.28 13  A 1 
ATOM 113  N N   . THR A 1 14  ? -14.104 -23.782 -8.683  1.00 98.71 14  A 1 
ATOM 114  C CA  . THR A 1 14  ? -14.706 -22.745 -9.520  1.00 98.84 14  A 1 
ATOM 115  C C   . THR A 1 14  ? -15.324 -21.682 -8.631  1.00 98.89 14  A 1 
ATOM 116  O O   . THR A 1 14  ? -16.185 -21.980 -7.810  1.00 98.41 14  A 1 
ATOM 117  C CB  . THR A 1 14  ? -15.734 -23.322 -10.502 1.00 98.53 14  A 1 
ATOM 118  O OG1 . THR A 1 14  ? -15.088 -24.264 -11.345 1.00 96.16 14  A 1 
ATOM 119  C CG2 . THR A 1 14  ? -16.324 -22.259 -11.420 1.00 95.57 14  A 1 
ATOM 120  N N   . VAL A 1 15  ? -14.894 -20.433 -8.811  1.00 98.83 15  A 1 
ATOM 121  C CA  . VAL A 1 15  ? -15.261 -19.297 -7.963  1.00 98.80 15  A 1 
ATOM 122  C C   . VAL A 1 15  ? -15.706 -18.108 -8.805  1.00 98.81 15  A 1 
ATOM 123  O O   . VAL A 1 15  ? -15.442 -18.035 -10.010 1.00 98.69 15  A 1 
ATOM 124  C CB  . VAL A 1 15  ? -14.107 -18.894 -7.023  1.00 98.65 15  A 1 
ATOM 125  C CG1 . VAL A 1 15  ? -13.700 -20.043 -6.095  1.00 97.88 15  A 1 
ATOM 126  C CG2 . VAL A 1 15  ? -12.862 -18.411 -7.789  1.00 97.55 15  A 1 
ATOM 127  N N   . THR A 1 16  ? -16.365 -17.147 -8.171  1.00 98.93 16  A 1 
ATOM 128  C CA  . THR A 1 16  ? -16.551 -15.809 -8.723  1.00 98.93 16  A 1 
ATOM 129  C C   . THR A 1 16  ? -15.814 -14.819 -7.846  1.00 98.99 16  A 1 
ATOM 130  O O   . THR A 1 16  ? -16.043 -14.775 -6.645  1.00 98.70 16  A 1 
ATOM 131  C CB  . THR A 1 16  ? -18.033 -15.437 -8.846  1.00 98.74 16  A 1 
ATOM 132  O OG1 . THR A 1 16  ? -18.707 -16.394 -9.639  1.00 96.93 16  A 1 
ATOM 133  C CG2 . THR A 1 16  ? -18.243 -14.076 -9.515  1.00 96.69 16  A 1 
ATOM 134  N N   . ILE A 1 17  ? -14.949 -14.014 -8.440  1.00 98.90 17  A 1 
ATOM 135  C CA  . ILE A 1 17  ? -14.173 -12.985 -7.750  1.00 98.96 17  A 1 
ATOM 136  C C   . ILE A 1 17  ? -14.751 -11.627 -8.133  1.00 98.82 17  A 1 
ATOM 137  O O   . ILE A 1 17  ? -14.891 -11.334 -9.317  1.00 98.67 17  A 1 
ATOM 138  C CB  . ILE A 1 17  ? -12.672 -13.103 -8.097  1.00 98.88 17  A 1 
ATOM 139  C CG1 . ILE A 1 17  ? -12.164 -14.542 -7.831  1.00 98.56 17  A 1 
ATOM 140  C CG2 . ILE A 1 17  ? -11.878 -12.068 -7.283  1.00 98.67 17  A 1 
ATOM 141  C CD1 . ILE A 1 17  ? -10.681 -14.763 -8.120  1.00 97.95 17  A 1 
ATOM 142  N N   . GLU A 1 18  ? -15.075 -10.791 -7.139  1.00 98.76 18  A 1 
ATOM 143  C CA  . GLU A 1 18  ? -15.350 -9.377  -7.367  1.00 98.62 18  A 1 
ATOM 144  C C   . GLU A 1 18  ? -14.081 -8.572  -7.087  1.00 98.75 18  A 1 
ATOM 145  O O   . GLU A 1 18  ? -13.460 -8.717  -6.038  1.00 98.44 18  A 1 
ATOM 146  C CB  . GLU A 1 18  ? -16.555 -8.885  -6.542  1.00 98.24 18  A 1 
ATOM 147  C CG  . GLU A 1 18  ? -16.983 -7.456  -6.941  1.00 94.36 18  A 1 
ATOM 148  C CD  . GLU A 1 18  ? -18.318 -6.987  -6.308  1.00 90.94 18  A 1 
ATOM 149  O OE1 . GLU A 1 18  ? -18.340 -5.919  -5.660  1.00 83.36 18  A 1 
ATOM 150  O OE2 . GLU A 1 18  ? -19.350 -7.659  -6.492  1.00 85.02 18  A 1 
ATOM 151  N N   . LEU A 1 19  ? -13.696 -7.724  -8.048  1.00 98.42 19  A 1 
ATOM 152  C CA  . LEU A 1 19  ? -12.583 -6.795  -7.906  1.00 98.47 19  A 1 
ATOM 153  C C   . LEU A 1 19  ? -13.055 -5.465  -7.308  1.00 98.21 19  A 1 
ATOM 154  O O   . LEU A 1 19  ? -14.241 -5.133  -7.339  1.00 97.55 19  A 1 
ATOM 155  C CB  . LEU A 1 19  ? -11.879 -6.587  -9.260  1.00 98.47 19  A 1 
ATOM 156  C CG  . LEU A 1 19  ? -11.395 -7.871  -9.967  1.00 98.05 19  A 1 
ATOM 157  C CD1 . LEU A 1 19  ? -10.507 -7.497  -11.152 1.00 97.14 19  A 1 
ATOM 158  C CD2 . LEU A 1 19  ? -10.580 -8.780  -9.042  1.00 96.67 19  A 1 
ATOM 159  N N   . LYS A 1 20  ? -12.106 -4.669  -6.792  1.00 97.82 20  A 1 
ATOM 160  C CA  . LYS A 1 20  ? -12.377 -3.351  -6.207  1.00 97.41 20  A 1 
ATOM 161  C C   . LYS A 1 20  ? -13.022 -2.403  -7.224  1.00 97.00 20  A 1 
ATOM 162  O O   . LYS A 1 20  ? -13.985 -1.734  -6.879  1.00 95.67 20  A 1 
ATOM 163  C CB  . LYS A 1 20  ? -11.075 -2.764  -5.641  1.00 97.14 20  A 1 
ATOM 164  C CG  . LYS A 1 20  ? -10.601 -3.530  -4.389  1.00 96.80 20  A 1 
ATOM 165  C CD  . LYS A 1 20  ? -9.263  -2.963  -3.906  1.00 95.56 20  A 1 
ATOM 166  C CE  . LYS A 1 20  ? -8.749  -3.766  -2.713  1.00 94.50 20  A 1 
ATOM 167  N NZ  . LYS A 1 20  ? -7.379  -3.337  -2.328  1.00 92.51 20  A 1 
ATOM 168  N N   . ASN A 1 21  ? -12.603 -2.443  -8.480  1.00 97.30 21  A 1 
ATOM 169  C CA  . ASN A 1 21  ? -13.183 -1.670  -9.587  1.00 97.14 21  A 1 
ATOM 170  C C   . ASN A 1 21  ? -14.553 -2.189  -10.101 1.00 96.94 21  A 1 
ATOM 171  O O   . ASN A 1 21  ? -15.038 -1.762  -11.144 1.00 95.37 21  A 1 
ATOM 172  C CB  . ASN A 1 21  ? -12.130 -1.567  -10.706 1.00 96.81 21  A 1 
ATOM 173  C CG  . ASN A 1 21  ? -11.780 -2.893  -11.362 1.00 96.85 21  A 1 
ATOM 174  O OD1 . ASN A 1 21  ? -12.468 -3.892  -11.252 1.00 94.44 21  A 1 
ATOM 175  N ND2 . ASN A 1 21  ? -10.673 -2.930  -12.079 1.00 93.09 21  A 1 
ATOM 176  N N   . GLY A 1 22  ? -15.162 -3.130  -9.404  1.00 97.02 22  A 1 
ATOM 177  C CA  . GLY A 1 22  ? -16.464 -3.682  -9.748  1.00 96.70 22  A 1 
ATOM 178  C C   . GLY A 1 22  ? -16.459 -4.741  -10.858 1.00 97.22 22  A 1 
ATOM 179  O O   . GLY A 1 22  ? -17.518 -5.279  -11.186 1.00 96.37 22  A 1 
ATOM 180  N N   . THR A 1 23  ? -15.295 -5.066  -11.432 1.00 97.82 23  A 1 
ATOM 181  C CA  . THR A 1 23  ? -15.162 -6.178  -12.385 1.00 98.13 23  A 1 
ATOM 182  C C   . THR A 1 23  ? -15.471 -7.500  -11.691 1.00 98.32 23  A 1 
ATOM 183  O O   . THR A 1 23  ? -15.032 -7.743  -10.574 1.00 98.16 23  A 1 
ATOM 184  C CB  . THR A 1 23  ? -13.760 -6.222  -13.000 1.00 97.98 23  A 1 
ATOM 185  O OG1 . THR A 1 23  ? -13.513 -5.007  -13.680 1.00 95.69 23  A 1 
ATOM 186  C CG2 . THR A 1 23  ? -13.561 -7.346  -14.018 1.00 95.57 23  A 1 
ATOM 187  N N   . GLN A 1 24  ? -16.215 -8.371  -12.363 1.00 98.65 24  A 1 
ATOM 188  C CA  . GLN A 1 24  ? -16.479 -9.730  -11.910 1.00 98.61 24  A 1 
ATOM 189  C C   . GLN A 1 24  ? -15.737 -10.729 -12.781 1.00 98.71 24  A 1 
ATOM 190  O O   . GLN A 1 24  ? -15.792 -10.661 -14.007 1.00 98.38 24  A 1 
ATOM 191  C CB  . GLN A 1 24  ? -17.982 -10.027 -11.875 1.00 98.01 24  A 1 
ATOM 192  C CG  . GLN A 1 24  ? -18.694 -9.171  -10.814 1.00 90.78 24  A 1 
ATOM 193  C CD  . GLN A 1 24  ? -20.162 -9.548  -10.604 1.00 87.04 24  A 1 
ATOM 194  O OE1 . GLN A 1 24  ? -20.721 -10.440 -11.216 1.00 78.43 24  A 1 
ATOM 195  N NE2 . GLN A 1 24  ? -20.835 -8.878  -9.698  1.00 73.40 24  A 1 
ATOM 196  N N   . VAL A 1 25  ? -15.072 -11.683 -12.143 1.00 98.82 25  A 1 
ATOM 197  C CA  . VAL A 1 25  ? -14.294 -12.722 -12.807 1.00 98.82 25  A 1 
ATOM 198  C C   . VAL A 1 25  ? -14.783 -14.075 -12.320 1.00 98.81 25  A 1 
ATOM 199  O O   . VAL A 1 25  ? -14.627 -14.412 -11.158 1.00 98.72 25  A 1 
ATOM 200  C CB  . VAL A 1 25  ? -12.793 -12.531 -12.537 1.00 98.68 25  A 1 
ATOM 201  C CG1 . VAL A 1 25  ? -11.980 -13.594 -13.271 1.00 97.75 25  A 1 
ATOM 202  C CG2 . VAL A 1 25  ? -12.302 -11.151 -13.007 1.00 97.81 25  A 1 
ATOM 203  N N   . HIS A 1 26  ? -15.374 -14.855 -13.210 1.00 98.83 26  A 1 
ATOM 204  C CA  . HIS A 1 26  ? -15.785 -16.218 -12.925 1.00 98.85 26  A 1 
ATOM 205  C C   . HIS A 1 26  ? -14.838 -17.198 -13.604 1.00 98.82 26  A 1 
ATOM 206  O O   . HIS A 1 26  ? -14.618 -17.091 -14.811 1.00 98.61 26  A 1 
ATOM 207  C CB  . HIS A 1 26  ? -17.233 -16.411 -13.376 1.00 98.72 26  A 1 
ATOM 208  C CG  . HIS A 1 26  ? -17.746 -17.794 -13.082 1.00 98.21 26  A 1 
ATOM 209  N ND1 . HIS A 1 26  ? -18.226 -18.245 -11.863 1.00 86.10 26  A 1 
ATOM 210  C CD2 . HIS A 1 26  ? -17.828 -18.849 -13.946 1.00 87.85 26  A 1 
ATOM 211  C CE1 . HIS A 1 26  ? -18.577 -19.524 -12.002 1.00 90.43 26  A 1 
ATOM 212  N NE2 . HIS A 1 26  ? -18.361 -19.937 -13.253 1.00 92.41 26  A 1 
ATOM 213  N N   . GLY A 1 27  ? -14.277 -18.142 -12.868 1.00 98.75 27  A 1 
ATOM 214  C CA  . GLY A 1 27  ? -13.345 -19.108 -13.433 1.00 98.87 27  A 1 
ATOM 215  C C   . GLY A 1 27  ? -12.889 -20.161 -12.434 1.00 98.89 27  A 1 
ATOM 216  O O   . GLY A 1 27  ? -13.282 -20.157 -11.268 1.00 98.57 27  A 1 
ATOM 217  N N   . THR A 1 28  ? -12.072 -21.094 -12.911 1.00 98.80 28  A 1 
ATOM 218  C CA  . THR A 1 28  ? -11.509 -22.167 -12.082 1.00 98.80 28  A 1 
ATOM 219  C C   . THR A 1 28  ? -10.109 -21.788 -11.625 1.00 98.91 28  A 1 
ATOM 220  O O   . THR A 1 28  ? -9.245  -21.527 -12.461 1.00 98.65 28  A 1 
ATOM 221  C CB  . THR A 1 28  ? -11.485 -23.493 -12.845 1.00 98.72 28  A 1 
ATOM 222  O OG1 . THR A 1 28  ? -12.781 -23.824 -13.303 1.00 96.90 28  A 1 
ATOM 223  C CG2 . THR A 1 28  ? -11.018 -24.659 -11.973 1.00 96.65 28  A 1 
ATOM 224  N N   . ILE A 1 29  ? -9.868  -21.795 -10.311 1.00 98.89 29  A 1 
ATOM 225  C CA  . ILE A 1 29  ? -8.564  -21.477 -9.721  1.00 98.84 29  A 1 
ATOM 226  C C   . ILE A 1 29  ? -7.531  -22.518 -10.164 1.00 98.82 29  A 1 
ATOM 227  O O   . ILE A 1 29  ? -7.732  -23.726 -10.027 1.00 98.62 29  A 1 
ATOM 228  C CB  . ILE A 1 29  ? -8.662  -21.368 -8.186  1.00 98.79 29  A 1 
ATOM 229  C CG1 . ILE A 1 29  ? -9.588  -20.193 -7.786  1.00 98.40 29  A 1 
ATOM 230  C CG2 . ILE A 1 29  ? -7.267  -21.178 -7.558  1.00 98.52 29  A 1 
ATOM 231  C CD1 . ILE A 1 29  ? -9.849  -20.072 -6.277  1.00 97.61 29  A 1 
ATOM 232  N N   . THR A 1 30  ? -6.389  -22.040 -10.653 1.00 98.87 30  A 1 
ATOM 233  C CA  . THR A 1 30  ? -5.201  -22.867 -10.915 1.00 98.76 30  A 1 
ATOM 234  C C   . THR A 1 30  ? -4.163  -22.714 -9.816  1.00 98.69 30  A 1 
ATOM 235  O O   . THR A 1 30  ? -3.456  -23.674 -9.505  1.00 97.48 30  A 1 
ATOM 236  C CB  . THR A 1 30  ? -4.566  -22.547 -12.278 1.00 98.32 30  A 1 
ATOM 237  O OG1 . THR A 1 30  ? -4.266  -21.176 -12.397 1.00 92.46 30  A 1 
ATOM 238  C CG2 . THR A 1 30  ? -5.510  -22.888 -13.424 1.00 91.68 30  A 1 
ATOM 239  N N   . GLY A 1 31  ? -4.093  -21.553 -9.172  1.00 98.60 31  A 1 
ATOM 240  C CA  . GLY A 1 31  ? -3.228  -21.295 -8.037  1.00 98.58 31  A 1 
ATOM 241  C C   . GLY A 1 31  ? -3.520  -19.946 -7.382  1.00 98.73 31  A 1 
ATOM 242  O O   . GLY A 1 31  ? -4.062  -19.041 -8.012  1.00 98.22 31  A 1 
ATOM 243  N N   . VAL A 1 32  ? -3.146  -19.832 -6.112  1.00 98.56 32  A 1 
ATOM 244  C CA  . VAL A 1 32  ? -3.126  -18.577 -5.355  1.00 98.50 32  A 1 
ATOM 245  C C   . VAL A 1 32  ? -1.785  -18.516 -4.629  1.00 98.36 32  A 1 
ATOM 246  O O   . VAL A 1 32  ? -1.382  -19.508 -4.020  1.00 97.51 32  A 1 
ATOM 247  C CB  . VAL A 1 32  ? -4.284  -18.479 -4.350  1.00 98.33 32  A 1 
ATOM 248  C CG1 . VAL A 1 32  ? -4.283  -17.123 -3.632  1.00 97.50 32  A 1 
ATOM 249  C CG2 . VAL A 1 32  ? -5.651  -18.644 -5.024  1.00 97.60 32  A 1 
ATOM 250  N N   . ASP A 1 33  ? -1.084  -17.380 -4.700  1.00 97.99 33  A 1 
ATOM 251  C CA  . ASP A 1 33  ? 0.186   -17.184 -4.000  1.00 97.60 33  A 1 
ATOM 252  C C   . ASP A 1 33  ? 0.003   -16.486 -2.638  1.00 97.53 33  A 1 
ATOM 253  O O   . ASP A 1 33  ? -1.113  -16.246 -2.169  1.00 96.67 33  A 1 
ATOM 254  C CB  . ASP A 1 33  ? 1.204   -16.506 -4.936  1.00 96.86 33  A 1 
ATOM 255  C CG  . ASP A 1 33  ? 0.928   -15.036 -5.235  1.00 96.14 33  A 1 
ATOM 256  O OD1 . ASP A 1 33  ? 0.167   -14.402 -4.478  1.00 94.05 33  A 1 
ATOM 257  O OD2 . ASP A 1 33  ? 1.497   -14.528 -6.226  1.00 93.01 33  A 1 
ATOM 258  N N   . VAL A 1 34  ? 1.123   -16.185 -1.969  1.00 96.97 34  A 1 
ATOM 259  C CA  . VAL A 1 34  ? 1.127   -15.563 -0.643  1.00 96.56 34  A 1 
ATOM 260  C C   . VAL A 1 34  ? 0.606   -14.126 -0.640  1.00 96.73 34  A 1 
ATOM 261  O O   . VAL A 1 34  ? 0.075   -13.696 0.380   1.00 95.47 34  A 1 
ATOM 262  C CB  . VAL A 1 34  ? 2.512   -15.629 0.020   1.00 95.09 34  A 1 
ATOM 263  C CG1 . VAL A 1 34  ? 2.894   -17.096 0.297   1.00 87.33 34  A 1 
ATOM 264  C CG2 . VAL A 1 34  ? 3.611   -14.992 -0.834  1.00 88.24 34  A 1 
ATOM 265  N N   . SER A 1 35  ? 0.692   -13.432 -1.772  1.00 97.00 35  A 1 
ATOM 266  C CA  . SER A 1 35  ? 0.190   -12.072 -1.985  1.00 97.15 35  A 1 
ATOM 267  C C   . SER A 1 35  ? -1.259  -12.050 -2.487  1.00 97.67 35  A 1 
ATOM 268  O O   . SER A 1 35  ? -1.775  -11.026 -2.920  1.00 96.69 35  A 1 
ATOM 269  C CB  . SER A 1 35  ? 1.102   -11.333 -2.971  1.00 96.52 35  A 1 
ATOM 270  O OG  . SER A 1 35  ? 2.452   -11.390 -2.538  1.00 93.35 35  A 1 
ATOM 271  N N   . MET A 1 36  ? -1.942  -13.189 -2.438  1.00 97.77 36  A 1 
ATOM 272  C CA  . MET A 1 36  ? -3.272  -13.417 -3.019  1.00 98.19 36  A 1 
ATOM 273  C C   . MET A 1 36  ? -3.352  -13.199 -4.533  1.00 98.21 36  A 1 
ATOM 274  O O   . MET A 1 36  ? -4.465  -13.130 -5.062  1.00 97.93 36  A 1 
ATOM 275  C CB  . MET A 1 36  ? -4.386  -12.641 -2.302  1.00 97.74 36  A 1 
ATOM 276  C CG  . MET A 1 36  ? -4.445  -12.860 -0.805  1.00 96.07 36  A 1 
ATOM 277  S SD  . MET A 1 36  ? -5.923  -12.104 -0.063  1.00 95.56 36  A 1 
ATOM 278  C CE  . MET A 1 36  ? -5.471  -12.226 1.666   1.00 90.44 36  A 1 
ATOM 279  N N   . ASN A 1 37  ? -2.244  -13.131 -5.272  1.00 98.46 37  A 1 
ATOM 280  C CA  . ASN A 1 37  ? -2.312  -13.175 -6.725  1.00 98.40 37  A 1 
ATOM 281  C C   . ASN A 1 37  ? -2.983  -14.481 -7.124  1.00 98.45 37  A 1 
ATOM 282  O O   . ASN A 1 37  ? -2.604  -15.569 -6.683  1.00 98.09 37  A 1 
ATOM 283  C CB  . ASN A 1 37  ? -0.936  -13.031 -7.380  1.00 98.22 37  A 1 
ATOM 284  C CG  . ASN A 1 37  ? -0.242  -11.725 -7.050  1.00 97.90 37  A 1 
ATOM 285  O OD1 . ASN A 1 37  ? -0.824  -10.660 -7.087  1.00 94.70 37  A 1 
ATOM 286  N ND2 . ASN A 1 37  ? 1.028   -11.788 -6.728  1.00 94.20 37  A 1 
ATOM 287  N N   . THR A 1 38  ? -4.044  -14.363 -7.899  1.00 98.70 38  A 1 
ATOM 288  C CA  . THR A 1 38  ? -4.913  -15.498 -8.187  1.00 98.81 38  A 1 
ATOM 289  C C   . THR A 1 38  ? -4.892  -15.802 -9.671  1.00 98.83 38  A 1 
ATOM 290  O O   . THR A 1 38  ? -5.260  -14.964 -10.487 1.00 98.63 38  A 1 
ATOM 291  C CB  . THR A 1 38  ? -6.343  -15.250 -7.698  1.00 98.66 38  A 1 
ATOM 292  O OG1 . THR A 1 38  ? -6.338  -15.041 -6.302  1.00 96.75 38  A 1 
ATOM 293  C CG2 . THR A 1 38  ? -7.252  -16.447 -7.946  1.00 97.01 38  A 1 
ATOM 294  N N   . HIS A 1 39  ? -4.515  -17.016 -10.007 1.00 98.76 39  A 1 
ATOM 295  C CA  . HIS A 1 39  ? -4.497  -17.522 -11.370 1.00 98.70 39  A 1 
ATOM 296  C C   . HIS A 1 39  ? -5.725  -18.378 -11.626 1.00 98.84 39  A 1 
ATOM 297  O O   . HIS A 1 39  ? -6.076  -19.260 -10.833 1.00 98.54 39  A 1 
ATOM 298  C CB  . HIS A 1 39  ? -3.197  -18.287 -11.632 1.00 98.60 39  A 1 
ATOM 299  C CG  . HIS A 1 39  ? -1.972  -17.511 -11.246 1.00 98.15 39  A 1 
ATOM 300  N ND1 . HIS A 1 39  ? -1.499  -16.347 -11.833 1.00 89.38 39  A 1 
ATOM 301  C CD2 . HIS A 1 39  ? -1.136  -17.785 -10.188 1.00 90.30 39  A 1 
ATOM 302  C CE1 . HIS A 1 39  ? -0.418  -15.942 -11.153 1.00 92.30 39  A 1 
ATOM 303  N NE2 . HIS A 1 39  ? -0.169  -16.795 -10.148 1.00 93.52 39  A 1 
ATOM 304  N N   . LEU A 1 40  ? -6.381  -18.122 -12.752 1.00 98.80 40  A 1 
ATOM 305  C CA  . LEU A 1 40  ? -7.619  -18.765 -13.158 1.00 98.89 40  A 1 
ATOM 306  C C   . LEU A 1 40  ? -7.521  -19.287 -14.594 1.00 98.81 40  A 1 
ATOM 307  O O   . LEU A 1 40  ? -6.803  -18.737 -15.422 1.00 98.51 40  A 1 
ATOM 308  C CB  . LEU A 1 40  ? -8.779  -17.765 -13.037 1.00 98.70 40  A 1 
ATOM 309  C CG  . LEU A 1 40  ? -9.059  -17.292 -11.598 1.00 97.32 40  A 1 
ATOM 310  C CD1 . LEU A 1 40  ? -9.476  -15.826 -11.610 1.00 93.65 40  A 1 
ATOM 311  C CD2 . LEU A 1 40  ? -10.208 -18.072 -10.961 1.00 93.33 40  A 1 
ATOM 312  N N   . LYS A 1 41  ? -8.319  -20.303 -14.895 1.00 98.61 41  A 1 
ATOM 313  C CA  . LYS A 1 41  ? -8.567  -20.829 -16.244 1.00 98.69 41  A 1 
ATOM 314  C C   . LYS A 1 41  ? -10.060 -20.893 -16.534 1.00 98.60 41  A 1 
ATOM 315  O O   . LYS A 1 41  ? -10.870 -20.893 -15.609 1.00 98.28 41  A 1 
ATOM 316  C CB  . LYS A 1 41  ? -7.886  -22.194 -16.410 1.00 98.11 41  A 1 
ATOM 317  C CG  . LYS A 1 41  ? -8.506  -23.281 -15.513 1.00 95.77 41  A 1 
ATOM 318  C CD  . LYS A 1 41  ? -7.777  -24.615 -15.672 1.00 94.17 41  A 1 
ATOM 319  C CE  . LYS A 1 41  ? -8.418  -25.645 -14.734 1.00 85.70 41  A 1 
ATOM 320  N NZ  . LYS A 1 41  ? -7.666  -26.924 -14.747 1.00 80.41 41  A 1 
ATOM 321  N N   . ALA A 1 42  ? -10.408 -21.007 -17.814 1.00 98.53 42  A 1 
ATOM 322  C CA  . ALA A 1 42  ? -11.794 -21.044 -18.289 1.00 98.52 42  A 1 
ATOM 323  C C   . ALA A 1 42  ? -12.605 -19.870 -17.714 1.00 98.53 42  A 1 
ATOM 324  O O   . ALA A 1 42  ? -13.569 -20.047 -16.974 1.00 97.74 42  A 1 
ATOM 325  C CB  . ALA A 1 42  ? -12.389 -22.433 -18.020 1.00 97.97 42  A 1 
ATOM 326  N N   . VAL A 1 43  ? -12.135 -18.662 -18.026 1.00 98.64 43  A 1 
ATOM 327  C CA  . VAL A 1 43  ? -12.560 -17.436 -17.357 1.00 98.69 43  A 1 
ATOM 328  C C   . VAL A 1 43  ? -13.661 -16.736 -18.151 1.00 98.59 43  A 1 
ATOM 329  O O   . VAL A 1 43  ? -13.556 -16.527 -19.354 1.00 97.95 43  A 1 
ATOM 330  C CB  . VAL A 1 43  ? -11.373 -16.495 -17.120 1.00 98.47 43  A 1 
ATOM 331  C CG1 . VAL A 1 43  ? -11.802 -15.200 -16.437 1.00 97.30 43  A 1 
ATOM 332  C CG2 . VAL A 1 43  ? -10.310 -17.169 -16.234 1.00 97.42 43  A 1 
ATOM 333  N N   . LYS A 1 44  ? -14.691 -16.297 -17.437 1.00 98.55 44  A 1 
ATOM 334  C CA  . LYS A 1 44  ? -15.672 -15.332 -17.902 1.00 98.48 44  A 1 
ATOM 335  C C   . LYS A 1 44  ? -15.496 -14.042 -17.100 1.00 98.44 44  A 1 
ATOM 336  O O   . LYS A 1 44  ? -15.836 -14.001 -15.922 1.00 98.08 44  A 1 
ATOM 337  C CB  . LYS A 1 44  ? -17.069 -15.940 -17.769 1.00 97.98 44  A 1 
ATOM 338  C CG  . LYS A 1 44  ? -18.140 -15.002 -18.331 1.00 92.77 44  A 1 
ATOM 339  C CD  . LYS A 1 44  ? -19.517 -15.662 -18.200 1.00 88.07 44  A 1 
ATOM 340  C CE  . LYS A 1 44  ? -20.565 -14.732 -18.793 1.00 76.84 44  A 1 
ATOM 341  N NZ  . LYS A 1 44  ? -21.914 -15.313 -18.749 1.00 69.52 44  A 1 
ATOM 342  N N   . MET A 1 45  ? -14.999 -12.991 -17.742 1.00 98.41 45  A 1 
ATOM 343  C CA  . MET A 1 45  ? -14.794 -11.678 -17.138 1.00 98.41 45  A 1 
ATOM 344  C C   . MET A 1 45  ? -15.911 -10.723 -17.542 1.00 98.47 45  A 1 
ATOM 345  O O   . MET A 1 45  ? -16.263 -10.636 -18.713 1.00 97.90 45  A 1 
ATOM 346  C CB  . MET A 1 45  ? -13.412 -11.147 -17.529 1.00 98.11 45  A 1 
ATOM 347  C CG  . MET A 1 45  ? -13.096 -9.808  -16.849 1.00 97.02 45  A 1 
ATOM 348  S SD  . MET A 1 45  ? -11.445 -9.149  -17.231 1.00 95.36 45  A 1 
ATOM 349  C CE  . MET A 1 45  ? -11.621 -8.766  -18.987 1.00 86.93 45  A 1 
ATOM 350  N N   . THR A 1 46  ? -16.475 -9.988  -16.581 1.00 98.48 46  A 1 
ATOM 351  C CA  . THR A 1 46  ? -17.508 -8.988  -16.820 1.00 98.33 46  A 1 
ATOM 352  C C   . THR A 1 46  ? -17.098 -7.681  -16.152 1.00 98.24 46  A 1 
ATOM 353  O O   . THR A 1 46  ? -17.176 -7.563  -14.929 1.00 97.47 46  A 1 
ATOM 354  C CB  . THR A 1 46  ? -18.873 -9.457  -16.286 1.00 97.99 46  A 1 
ATOM 355  O OG1 . THR A 1 46  ? -19.165 -10.766 -16.731 1.00 93.47 46  A 1 
ATOM 356  C CG2 . THR A 1 46  ? -20.011 -8.562  -16.753 1.00 93.03 46  A 1 
ATOM 357  N N   . LEU A 1 47  ? -16.672 -6.695  -16.948 1.00 97.89 47  A 1 
ATOM 358  C CA  . LEU A 1 47  ? -16.418 -5.343  -16.460 1.00 97.54 47  A 1 
ATOM 359  C C   . LEU A 1 47  ? -17.740 -4.678  -16.075 1.00 97.01 47  A 1 
ATOM 360  O O   . LEU A 1 47  ? -18.795 -5.008  -16.604 1.00 95.24 47  A 1 
ATOM 361  C CB  . LEU A 1 47  ? -15.682 -4.509  -17.522 1.00 96.78 47  A 1 
ATOM 362  C CG  . LEU A 1 47  ? -14.174 -4.806  -17.658 1.00 93.82 47  A 1 
ATOM 363  C CD1 . LEU A 1 47  ? -13.886 -6.165  -18.307 1.00 86.82 47  A 1 
ATOM 364  C CD2 . LEU A 1 47  ? -13.522 -3.740  -18.531 1.00 86.04 47  A 1 
ATOM 365  N N   . LYS A 1 48  ? -17.687 -3.672  -15.177 1.00 95.64 48  A 1 
ATOM 366  C CA  . LYS A 1 48  ? -18.864 -2.903  -14.788 1.00 94.13 48  A 1 
ATOM 367  C C   . LYS A 1 48  ? -19.525 -2.274  -16.024 1.00 93.80 48  A 1 
ATOM 368  O O   . LYS A 1 48  ? -18.887 -1.560  -16.792 1.00 89.23 48  A 1 
ATOM 369  C CB  . LYS A 1 48  ? -18.478 -1.853  -13.721 1.00 91.45 48  A 1 
ATOM 370  C CG  . LYS A 1 48  ? -19.694 -1.226  -13.019 1.00 82.97 48  A 1 
ATOM 371  C CD  . LYS A 1 48  ? -19.271 -0.212  -11.935 1.00 77.44 48  A 1 
ATOM 372  C CE  . LYS A 1 48  ? -20.478 0.443   -11.255 1.00 69.79 48  A 1 
ATOM 373  N NZ  . LYS A 1 48  ? -20.097 1.517   -10.290 1.00 61.62 48  A 1 
ATOM 374  N N   . ASN A 1 49  ? -20.814 -2.536  -16.202 1.00 92.07 49  A 1 
ATOM 375  C CA  . ASN A 1 49  ? -21.615 -2.055  -17.339 1.00 91.92 49  A 1 
ATOM 376  C C   . ASN A 1 49  ? -21.109 -2.494  -18.732 1.00 92.63 49  A 1 
ATOM 377  O O   . ASN A 1 49  ? -21.354 -1.794  -19.720 1.00 89.46 49  A 1 
ATOM 378  C CB  . ASN A 1 49  ? -21.814 -0.531  -17.232 1.00 89.43 49  A 1 
ATOM 379  C CG  . ASN A 1 49  ? -22.409 -0.082  -15.905 1.00 85.41 49  A 1 
ATOM 380  O OD1 . ASN A 1 49  ? -23.330 -0.672  -15.377 1.00 74.99 49  A 1 
ATOM 381  N ND2 . ASN A 1 49  ? -21.905 1.001   -15.353 1.00 72.96 49  A 1 
ATOM 382  N N   . ARG A 1 50  ? -20.401 -3.625  -18.834 1.00 94.40 50  A 1 
ATOM 383  C CA  . ARG A 1 50  ? -19.929 -4.211  -20.090 1.00 94.83 50  A 1 
ATOM 384  C C   . ARG A 1 50  ? -20.480 -5.621  -20.285 1.00 95.54 50  A 1 
ATOM 385  O O   . ARG A 1 50  ? -20.918 -6.267  -19.329 1.00 93.61 50  A 1 
ATOM 386  C CB  . ARG A 1 50  ? -18.387 -4.224  -20.126 1.00 93.58 50  A 1 
ATOM 387  C CG  . ARG A 1 50  ? -17.719 -2.827  -20.137 1.00 90.04 50  A 1 
ATOM 388  C CD  . ARG A 1 50  ? -17.753 -2.173  -21.520 1.00 85.32 50  A 1 
ATOM 389  N NE  . ARG A 1 50  ? -16.995 -0.897  -21.509 1.00 79.69 50  A 1 
ATOM 390  C CZ  . ARG A 1 50  ? -15.841 -0.638  -22.125 1.00 73.64 50  A 1 
ATOM 391  N NH1 . ARG A 1 50  ? -15.256 -1.501  -22.908 1.00 67.76 50  A 1 
ATOM 392  N NH2 . ARG A 1 50  ? -15.257 0.500   -21.940 1.00 67.15 50  A 1 
ATOM 393  N N   . GLU A 1 51  ? -20.441 -6.090  -21.523 1.00 95.66 51  A 1 
ATOM 394  C CA  . GLU A 1 51  ? -20.754 -7.479  -21.834 1.00 96.08 51  A 1 
ATOM 395  C C   . GLU A 1 51  ? -19.646 -8.423  -21.337 1.00 96.76 51  A 1 
ATOM 396  O O   . GLU A 1 51  ? -18.472 -8.030  -21.296 1.00 96.17 51  A 1 
ATOM 397  C CB  . GLU A 1 51  ? -20.989 -7.662  -23.347 1.00 94.68 51  A 1 
ATOM 398  C CG  . GLU A 1 51  ? -22.293 -7.013  -23.840 1.00 87.78 51  A 1 
ATOM 399  C CD  . GLU A 1 51  ? -23.548 -7.609  -23.180 1.00 78.02 51  A 1 
ATOM 400  O OE1 . GLU A 1 51  ? -24.514 -6.845  -22.963 1.00 70.99 51  A 1 
ATOM 401  O OE2 . GLU A 1 51  ? -23.548 -8.823  -22.882 1.00 72.31 51  A 1 
ATOM 402  N N   . PRO A 1 52  ? -19.999 -9.660  -20.966 1.00 96.40 52  A 1 
ATOM 403  C CA  . PRO A 1 52  ? -19.012 -10.651 -20.563 1.00 96.50 52  A 1 
ATOM 404  C C   . PRO A 1 52  ? -18.063 -11.027 -21.701 1.00 96.44 52  A 1 
ATOM 405  O O   . PRO A 1 52  ? -18.508 -11.263 -22.823 1.00 95.37 52  A 1 
ATOM 406  C CB  . PRO A 1 52  ? -19.803 -11.870 -20.087 1.00 95.65 52  A 1 
ATOM 407  C CG  . PRO A 1 52  ? -21.200 -11.311 -19.789 1.00 92.50 52  A 1 
ATOM 408  C CD  . PRO A 1 52  ? -21.337 -10.192 -20.806 1.00 95.94 52  A 1 
ATOM 409  N N   . VAL A 1 53  ? -16.788 -11.193 -21.371 1.00 96.64 53  A 1 
ATOM 410  C CA  . VAL A 1 53  ? -15.741 -11.658 -22.288 1.00 96.53 53  A 1 
ATOM 411  C C   . VAL A 1 53  ? -15.221 -13.015 -21.819 1.00 96.90 53  A 1 
ATOM 412  O O   . VAL A 1 53  ? -15.069 -13.235 -20.612 1.00 96.64 53  A 1 
ATOM 413  C CB  . VAL A 1 53  ? -14.603 -10.625 -22.410 1.00 95.51 53  A 1 
ATOM 414  C CG1 . VAL A 1 53  ? -13.582 -11.036 -23.479 1.00 88.47 53  A 1 
ATOM 415  C CG2 . VAL A 1 53  ? -15.142 -9.241  -22.797 1.00 87.96 53  A 1 
ATOM 416  N N   . GLN A 1 54  ? -14.971 -13.925 -22.756 1.00 96.86 54  A 1 
ATOM 417  C CA  . GLN A 1 54  ? -14.345 -15.210 -22.468 1.00 96.66 54  A 1 
ATOM 418  C C   . GLN A 1 54  ? -12.826 -15.101 -22.613 1.00 96.97 54  A 1 
ATOM 419  O O   . GLN A 1 54  ? -12.326 -14.528 -23.580 1.00 96.20 54  A 1 
ATOM 420  C CB  . GLN A 1 54  ? -14.895 -16.303 -23.406 1.00 95.56 54  A 1 
ATOM 421  C CG  . GLN A 1 54  ? -16.403 -16.556 -23.239 1.00 87.10 54  A 1 
ATOM 422  C CD  . GLN A 1 54  ? -16.805 -17.161 -21.887 1.00 82.71 54  A 1 
ATOM 423  O OE1 . GLN A 1 54  ? -16.012 -17.592 -21.068 1.00 72.77 54  A 1 
ATOM 424  N NE2 . GLN A 1 54  ? -18.084 -17.231 -21.599 1.00 68.84 54  A 1 
ATOM 425  N N   . LEU A 1 55  ? -12.108 -15.667 -21.656 1.00 97.78 55  A 1 
ATOM 426  C CA  . LEU A 1 55  ? -10.656 -15.672 -21.619 1.00 97.89 55  A 1 
ATOM 427  C C   . LEU A 1 55  ? -10.167 -17.083 -21.279 1.00 97.98 55  A 1 
ATOM 428  O O   . LEU A 1 55  ? -10.816 -17.795 -20.511 1.00 97.43 55  A 1 
ATOM 429  C CB  . LEU A 1 55  ? -10.158 -14.627 -20.605 1.00 97.64 55  A 1 
ATOM 430  C CG  . LEU A 1 55  ? -10.584 -13.169 -20.916 1.00 97.10 55  A 1 
ATOM 431  C CD1 . LEU A 1 55  ? -10.317 -12.269 -19.722 1.00 95.89 55  A 1 
ATOM 432  C CD2 . LEU A 1 55  ? -9.815  -12.598 -22.110 1.00 95.46 55  A 1 
ATOM 433  N N   . GLU A 1 56  ? -9.023  -17.474 -21.825 1.00 98.00 56  A 1 
ATOM 434  C CA  . GLU A 1 56  ? -8.469  -18.807 -21.560 1.00 97.94 56  A 1 
ATOM 435  C C   . GLU A 1 56  ? -7.878  -18.893 -20.149 1.00 98.10 56  A 1 
ATOM 436  O O   . GLU A 1 56  ? -8.263  -19.742 -19.341 1.00 97.32 56  A 1 
ATOM 437  C CB  . GLU A 1 56  ? -7.428  -19.139 -22.638 1.00 96.70 56  A 1 
ATOM 438  C CG  . GLU A 1 56  ? -6.840  -20.549 -22.462 1.00 88.33 56  A 1 
ATOM 439  C CD  . GLU A 1 56  ? -5.779  -20.886 -23.525 1.00 82.48 56  A 1 
ATOM 440  O OE1 . GLU A 1 56  ? -5.514  -22.093 -23.713 1.00 75.15 56  A 1 
ATOM 441  O OE2 . GLU A 1 56  ? -5.253  -19.955 -24.158 1.00 74.59 56  A 1 
ATOM 442  N N   . THR A 1 57  ? -6.969  -17.978 -19.862 1.00 98.57 57  A 1 
ATOM 443  C CA  . THR A 1 57  ? -6.291  -17.857 -18.575 1.00 98.57 57  A 1 
ATOM 444  C C   . THR A 1 57  ? -6.290  -16.401 -18.129 1.00 98.61 57  A 1 
ATOM 445  O O   . THR A 1 57  ? -6.300  -15.496 -18.962 1.00 97.97 57  A 1 
ATOM 446  C CB  . THR A 1 57  ? -4.846  -18.379 -18.628 1.00 97.24 57  A 1 
ATOM 447  O OG1 . THR A 1 57  ? -4.119  -17.740 -19.643 1.00 84.69 57  A 1 
ATOM 448  C CG2 . THR A 1 57  ? -4.764  -19.876 -18.908 1.00 84.25 57  A 1 
ATOM 449  N N   . LEU A 1 58  ? -6.290  -16.169 -16.816 1.00 98.78 58  A 1 
ATOM 450  C CA  . LEU A 1 58  ? -6.268  -14.836 -16.236 1.00 98.82 58  A 1 
ATOM 451  C C   . LEU A 1 58  ? -5.513  -14.866 -14.912 1.00 98.83 58  A 1 
ATOM 452  O O   . LEU A 1 58  ? -5.692  -15.792 -14.121 1.00 98.57 58  A 1 
ATOM 453  C CB  . LEU A 1 58  ? -7.727  -14.332 -16.146 1.00 98.59 58  A 1 
ATOM 454  C CG  . LEU A 1 58  ? -7.917  -12.921 -15.556 1.00 97.96 58  A 1 
ATOM 455  C CD1 . LEU A 1 58  ? -9.188  -12.274 -16.118 1.00 94.77 58  A 1 
ATOM 456  C CD2 . LEU A 1 58  ? -8.093  -12.973 -14.039 1.00 94.52 58  A 1 
ATOM 457  N N   . SER A 1 59  ? -4.700  -13.843 -14.674 1.00 98.85 59  A 1 
ATOM 458  C CA  . SER A 1 59  ? -4.007  -13.602 -13.410 1.00 98.83 59  A 1 
ATOM 459  C C   . SER A 1 59  ? -4.477  -12.279 -12.823 1.00 98.87 59  A 1 
ATOM 460  O O   . SER A 1 59  ? -4.435  -11.259 -13.497 1.00 98.48 59  A 1 
ATOM 461  C CB  . SER A 1 59  ? -2.498  -13.589 -13.633 1.00 98.56 59  A 1 
ATOM 462  O OG  . SER A 1 59  ? -1.834  -13.440 -12.399 1.00 93.78 59  A 1 
ATOM 463  N N   . ILE A 1 60  ? -4.946  -12.294 -11.572 1.00 98.86 60  A 1 
ATOM 464  C CA  . ILE A 1 60  ? -5.393  -11.112 -10.830 1.00 98.87 60  A 1 
ATOM 465  C C   . ILE A 1 60  ? -4.345  -10.784 -9.779  1.00 98.78 60  A 1 
ATOM 466  O O   . ILE A 1 60  ? -3.968  -11.658 -8.997  1.00 98.45 60  A 1 
ATOM 467  C CB  . ILE A 1 60  ? -6.761  -11.345 -10.157 1.00 98.74 60  A 1 
ATOM 468  C CG1 . ILE A 1 60  ? -7.823  -11.853 -11.152 1.00 97.80 60  A 1 
ATOM 469  C CG2 . ILE A 1 60  ? -7.238  -10.046 -9.480  1.00 97.98 60  A 1 
ATOM 470  C CD1 . ILE A 1 60  ? -9.136  -12.275 -10.490 1.00 96.98 60  A 1 
ATOM 471  N N   . ARG A 1 61  ? -3.925  -9.523  -9.716  1.00 98.63 61  A 1 
ATOM 472  C CA  . ARG A 1 61  ? -3.105  -9.014  -8.622  1.00 98.56 61  A 1 
ATOM 473  C C   . ARG A 1 61  ? -3.933  -9.003  -7.327  1.00 98.54 61  A 1 
ATOM 474  O O   . ARG A 1 61  ? -5.033  -8.457  -7.307  1.00 97.94 61  A 1 
ATOM 475  C CB  . ARG A 1 61  ? -2.563  -7.628  -9.005  1.00 98.05 61  A 1 
ATOM 476  C CG  . ARG A 1 61  ? -1.624  -7.078  -7.936  1.00 96.33 61  A 1 
ATOM 477  C CD  . ARG A 1 61  ? -1.079  -5.699  -8.346  1.00 94.03 61  A 1 
ATOM 478  N NE  . ARG A 1 61  ? -0.291  -5.104  -7.248  1.00 91.31 61  A 1 
ATOM 479  C CZ  . ARG A 1 61  ? 0.974   -5.374  -6.957  1.00 90.48 61  A 1 
ATOM 480  N NH1 . ARG A 1 61  ? 1.727   -6.137  -7.699  1.00 82.33 61  A 1 
ATOM 481  N NH2 . ARG A 1 61  ? 1.496   -4.870  -5.895  1.00 85.66 61  A 1 
ATOM 482  N N   . GLY A 1 62  ? -3.396  -9.579  -6.262  1.00 98.34 62  A 1 
ATOM 483  C CA  . GLY A 1 62  ? -4.136  -9.863  -5.035  1.00 98.27 62  A 1 
ATOM 484  C C   . GLY A 1 62  ? -4.816  -8.647  -4.399  1.00 98.23 62  A 1 
ATOM 485  O O   . GLY A 1 62  ? -5.996  -8.724  -4.037  1.00 97.62 62  A 1 
ATOM 486  N N   . ASN A 1 63  ? -4.125  -7.501  -4.339  1.00 98.10 63  A 1 
ATOM 487  C CA  . ASN A 1 63  ? -4.656  -6.264  -3.752  1.00 97.95 63  A 1 
ATOM 488  C C   . ASN A 1 63  ? -5.846  -5.653  -4.522  1.00 98.00 63  A 1 
ATOM 489  O O   . ASN A 1 63  ? -6.501  -4.754  -4.021  1.00 96.97 63  A 1 
ATOM 490  C CB  . ASN A 1 63  ? -3.509  -5.260  -3.569  1.00 96.89 63  A 1 
ATOM 491  C CG  . ASN A 1 63  ? -2.969  -4.671  -4.863  1.00 95.70 63  A 1 
ATOM 492  O OD1 . ASN A 1 63  ? -3.248  -5.127  -5.961  1.00 89.24 63  A 1 
ATOM 493  N ND2 . ASN A 1 63  ? -2.181  -3.636  -4.748  1.00 87.23 63  A 1 
ATOM 494  N N   . ASN A 1 64  ? -6.164  -6.145  -5.714  1.00 98.34 64  A 1 
ATOM 495  C CA  . ASN A 1 64  ? -7.330  -5.730  -6.486  1.00 98.30 64  A 1 
ATOM 496  C C   . ASN A 1 64  ? -8.595  -6.517  -6.141  1.00 98.53 64  A 1 
ATOM 497  O O   . ASN A 1 64  ? -9.692  -6.143  -6.558  1.00 97.78 64  A 1 
ATOM 498  C CB  . ASN A 1 64  ? -7.004  -5.823  -7.980  1.00 98.04 64  A 1 
ATOM 499  C CG  . ASN A 1 64  ? -6.074  -4.706  -8.389  1.00 96.96 64  A 1 
ATOM 500  O OD1 . ASN A 1 64  ? -6.520  -3.647  -8.797  1.00 86.15 64  A 1 
ATOM 501  N ND2 . ASN A 1 64  ? -4.780  -4.879  -8.246  1.00 86.90 64  A 1 
ATOM 502  N N   . ILE A 1 65  ? -8.459  -7.593  -5.389  1.00 98.64 65  A 1 
ATOM 503  C CA  . ILE A 1 65  ? -9.578  -8.467  -5.034  1.00 98.77 65  A 1 
ATOM 504  C C   . ILE A 1 65  ? -10.378 -7.825  -3.899  1.00 98.64 65  A 1 
ATOM 505  O O   . ILE A 1 65  ? -9.818  -7.381  -2.901  1.00 98.26 65  A 1 
ATOM 506  C CB  . ILE A 1 65  ? -9.070  -9.880  -4.692  1.00 98.68 65  A 1 
ATOM 507  C CG1 . ILE A 1 65  ? -8.373  -10.498 -5.933  1.00 98.29 65  A 1 
ATOM 508  C CG2 . ILE A 1 65  ? -10.226 -10.769 -4.201  1.00 98.42 65  A 1 
ATOM 509  C CD1 . ILE A 1 65  ? -7.667  -11.828 -5.679  1.00 97.56 65  A 1 
ATOM 510  N N   . ARG A 1 66  ? -11.707 -7.788  -4.031  1.00 98.71 66  A 1 
ATOM 511  C CA  . ARG A 1 66  ? -12.612 -7.428  -2.942  1.00 98.71 66  A 1 
ATOM 512  C C   . ARG A 1 66  ? -13.052 -8.672  -2.187  1.00 98.77 66  A 1 
ATOM 513  O O   . ARG A 1 66  ? -12.869 -8.733  -0.972  1.00 98.51 66  A 1 
ATOM 514  C CB  . ARG A 1 66  ? -13.794 -6.614  -3.495  1.00 98.28 66  A 1 
ATOM 515  C CG  . ARG A 1 66  ? -14.727 -6.180  -2.356  1.00 94.03 66  A 1 
ATOM 516  C CD  . ARG A 1 66  ? -15.747 -5.147  -2.838  1.00 90.15 66  A 1 
ATOM 517  N NE  . ARG A 1 66  ? -15.092 -3.860  -3.130  1.00 86.21 66  A 1 
ATOM 518  C CZ  . ARG A 1 66  ? -15.213 -3.114  -4.208  1.00 82.44 66  A 1 
ATOM 519  N NH1 . ARG A 1 66  ? -15.963 -3.467  -5.221  1.00 70.75 66  A 1 
ATOM 520  N NH2 . ARG A 1 66  ? -14.584 -1.995  -4.294  1.00 78.22 66  A 1 
ATOM 521  N N   . TYR A 1 67  ? -13.595 -9.650  -2.882  1.00 98.79 67  A 1 
ATOM 522  C CA  . TYR A 1 67  ? -13.957 -10.923 -2.273  1.00 98.88 67  A 1 
ATOM 523  C C   . TYR A 1 67  ? -14.065 -12.052 -3.295  1.00 98.83 67  A 1 
ATOM 524  O O   . TYR A 1 67  ? -14.255 -11.827 -4.495  1.00 98.73 67  A 1 
ATOM 525  C CB  . TYR A 1 67  ? -15.263 -10.779 -1.467  1.00 98.75 67  A 1 
ATOM 526  C CG  . TYR A 1 67  ? -16.466 -10.304 -2.261  1.00 98.69 67  A 1 
ATOM 527  C CD1 . TYR A 1 67  ? -17.005 -9.016  -2.041  1.00 97.63 67  A 1 
ATOM 528  C CD2 . TYR A 1 67  ? -17.089 -11.143 -3.197  1.00 97.43 67  A 1 
ATOM 529  C CE1 . TYR A 1 67  ? -18.131 -8.579  -2.748  1.00 97.12 67  A 1 
ATOM 530  C CE2 . TYR A 1 67  ? -18.207 -10.714 -3.921  1.00 96.72 67  A 1 
ATOM 531  C CZ  . TYR A 1 67  ? -18.727 -9.433  -3.697  1.00 97.38 67  A 1 
ATOM 532  O OH  . TYR A 1 67  ? -19.821 -9.018  -4.402  1.00 95.62 67  A 1 
ATOM 533  N N   . PHE A 1 68  ? -13.996 -13.270 -2.801  1.00 98.85 68  A 1 
ATOM 534  C CA  . PHE A 1 68  ? -14.324 -14.491 -3.525  1.00 98.93 68  A 1 
ATOM 535  C C   . PHE A 1 68  ? -15.709 -14.974 -3.089  1.00 98.94 68  A 1 
ATOM 536  O O   . PHE A 1 68  ? -15.965 -15.104 -1.897  1.00 98.71 68  A 1 
ATOM 537  C CB  . PHE A 1 68  ? -13.289 -15.584 -3.232  1.00 98.87 68  A 1 
ATOM 538  C CG  . PHE A 1 68  ? -11.853 -15.281 -3.625  1.00 98.87 68  A 1 
ATOM 539  C CD1 . PHE A 1 68  ? -11.251 -16.003 -4.667  1.00 98.29 68  A 1 
ATOM 540  C CD2 . PHE A 1 68  ? -11.101 -14.326 -2.921  1.00 98.41 68  A 1 
ATOM 541  C CE1 . PHE A 1 68  ? -9.899  -15.780 -5.011  1.00 98.16 68  A 1 
ATOM 542  C CE2 . PHE A 1 68  ? -9.761  -14.089 -3.268  1.00 98.00 68  A 1 
ATOM 543  C CZ  . PHE A 1 68  ? -9.160  -14.814 -4.309  1.00 98.30 68  A 1 
ATOM 544  N N   . ILE A 1 69  ? -16.561 -15.297 -4.046  1.00 98.96 69  A 1 
ATOM 545  C CA  . ILE A 1 69  ? -17.743 -16.130 -3.841  1.00 98.92 69  A 1 
ATOM 546  C C   . ILE A 1 69  ? -17.307 -17.583 -4.026  1.00 98.99 69  A 1 
ATOM 547  O O   . ILE A 1 69  ? -16.852 -17.962 -5.105  1.00 98.74 69  A 1 
ATOM 548  C CB  . ILE A 1 69  ? -18.891 -15.742 -4.791  1.00 98.79 69  A 1 
ATOM 549  C CG1 . ILE A 1 69  ? -19.277 -14.253 -4.601  1.00 98.21 69  A 1 
ATOM 550  C CG2 . ILE A 1 69  ? -20.089 -16.667 -4.561  1.00 98.42 69  A 1 
ATOM 551  C CD1 . ILE A 1 69  ? -20.322 -13.748 -5.603  1.00 95.83 69  A 1 
ATOM 552  N N   . LEU A 1 70  ? -17.414 -18.354 -2.969  1.00 98.84 70  A 1 
ATOM 553  C CA  . LEU A 1 70  ? -16.955 -19.736 -2.903  1.00 98.74 70  A 1 
ATOM 554  C C   . LEU A 1 70  ? -18.104 -20.700 -3.248  1.00 98.78 70  A 1 
ATOM 555  O O   . LEU A 1 70  ? -19.271 -20.357 -3.038  1.00 98.34 70  A 1 
ATOM 556  C CB  . LEU A 1 70  ? -16.380 -20.002 -1.501  1.00 98.63 70  A 1 
ATOM 557  C CG  . LEU A 1 70  ? -15.252 -19.049 -1.058  1.00 98.35 70  A 1 
ATOM 558  C CD1 . LEU A 1 70  ? -14.867 -19.345 0.396   1.00 97.85 70  A 1 
ATOM 559  C CD2 . LEU A 1 70  ? -14.005 -19.191 -1.926  1.00 97.58 70  A 1 
ATOM 560  N N   . PRO A 1 71  ? -17.783 -21.923 -3.708  1.00 98.75 71  A 1 
ATOM 561  C CA  . PRO A 1 71  ? -18.801 -22.945 -3.936  1.00 98.56 71  A 1 
ATOM 562  C C   . PRO A 1 71  ? -19.546 -23.309 -2.647  1.00 98.55 71  A 1 
ATOM 563  O O   . PRO A 1 71  ? -18.940 -23.499 -1.590  1.00 97.65 71  A 1 
ATOM 564  C CB  . PRO A 1 71  ? -18.059 -24.160 -4.507  1.00 98.01 71  A 1 
ATOM 565  C CG  . PRO A 1 71  ? -16.773 -23.572 -5.075  1.00 95.66 71  A 1 
ATOM 566  C CD  . PRO A 1 71  ? -16.489 -22.404 -4.152  1.00 98.32 71  A 1 
ATOM 567  N N   . ASP A 1 72  ? -20.859 -23.510 -2.745  1.00 98.24 72  A 1 
ATOM 568  C CA  . ASP A 1 72  ? -21.695 -23.892 -1.594  1.00 97.79 72  A 1 
ATOM 569  C C   . ASP A 1 72  ? -21.260 -25.225 -0.966  1.00 97.84 72  A 1 
ATOM 570  O O   . ASP A 1 72  ? -21.376 -25.428 0.244   1.00 95.47 72  A 1 
ATOM 571  C CB  . ASP A 1 72  ? -23.157 -24.013 -2.046  1.00 95.99 72  A 1 
ATOM 572  C CG  . ASP A 1 72  ? -23.800 -22.689 -2.463  1.00 84.63 72  A 1 
ATOM 573  O OD1 . ASP A 1 72  ? -23.154 -21.634 -2.290  1.00 76.42 72  A 1 
ATOM 574  O OD2 . ASP A 1 72  ? -24.957 -22.739 -2.933  1.00 77.33 72  A 1 
ATOM 575  N N   . SER A 1 73  ? -20.727 -26.129 -1.793  1.00 97.86 73  A 1 
ATOM 576  C CA  . SER A 1 73  ? -20.232 -27.442 -1.378  1.00 97.58 73  A 1 
ATOM 577  C C   . SER A 1 73  ? -18.889 -27.401 -0.647  1.00 97.78 73  A 1 
ATOM 578  O O   . SER A 1 73  ? -18.496 -28.415 -0.066  1.00 96.09 73  A 1 
ATOM 579  C CB  . SER A 1 73  ? -20.111 -28.355 -2.605  1.00 96.32 73  A 1 
ATOM 580  O OG  . SER A 1 73  ? -19.285 -27.745 -3.589  1.00 90.80 73  A 1 
ATOM 581  N N   . LEU A 1 74  ? -18.169 -26.270 -0.652  1.00 98.03 74  A 1 
ATOM 582  C CA  . LEU A 1 74  ? -16.815 -26.181 -0.121  1.00 98.05 74  A 1 
ATOM 583  C C   . LEU A 1 74  ? -16.769 -26.510 1.382   1.00 98.08 74  A 1 
ATOM 584  O O   . LEU A 1 74  ? -17.445 -25.853 2.180   1.00 96.96 74  A 1 
ATOM 585  C CB  . LEU A 1 74  ? -16.248 -24.783 -0.422  1.00 97.51 74  A 1 
ATOM 586  C CG  . LEU A 1 74  ? -14.724 -24.672 -0.200  1.00 96.57 74  A 1 
ATOM 587  C CD1 . LEU A 1 74  ? -13.953 -25.421 -1.273  1.00 94.47 74  A 1 
ATOM 588  C CD2 . LEU A 1 74  ? -14.306 -23.210 -0.238  1.00 94.48 74  A 1 
ATOM 589  N N   . PRO A 1 75  ? -15.963 -27.488 1.824   1.00 97.57 75  A 1 
ATOM 590  C CA  . PRO A 1 75  ? -15.926 -27.912 3.230   1.00 97.29 75  A 1 
ATOM 591  C C   . PRO A 1 75  ? -15.062 -26.964 4.074   1.00 97.19 75  A 1 
ATOM 592  O O   . PRO A 1 75  ? -13.905 -27.255 4.375   1.00 95.90 75  A 1 
ATOM 593  C CB  . PRO A 1 75  ? -15.407 -29.354 3.174   1.00 96.52 75  A 1 
ATOM 594  C CG  . PRO A 1 75  ? -14.457 -29.344 1.985   1.00 94.98 75  A 1 
ATOM 595  C CD  . PRO A 1 75  ? -15.144 -28.386 1.007   1.00 97.05 75  A 1 
ATOM 596  N N   . LEU A 1 76  ? -15.620 -25.840 4.486   1.00 97.49 76  A 1 
ATOM 597  C CA  . LEU A 1 76  ? -14.898 -24.788 5.209   1.00 97.27 76  A 1 
ATOM 598  C C   . LEU A 1 76  ? -14.197 -25.300 6.475   1.00 96.72 76  A 1 
ATOM 599  O O   . LEU A 1 76  ? -13.015 -25.025 6.655   1.00 95.15 76  A 1 
ATOM 600  C CB  . LEU A 1 76  ? -15.843 -23.631 5.585   1.00 96.85 76  A 1 
ATOM 601  C CG  . LEU A 1 76  ? -16.431 -22.848 4.402   1.00 96.76 76  A 1 
ATOM 602  C CD1 . LEU A 1 76  ? -17.293 -21.707 4.937   1.00 96.03 76  A 1 
ATOM 603  C CD2 . LEU A 1 76  ? -15.343 -22.243 3.500   1.00 95.89 76  A 1 
ATOM 604  N N   . ASP A 1 77  ? -14.869 -26.077 7.305   1.00 96.04 77  A 1 
ATOM 605  C CA  . ASP A 1 77  ? -14.299 -26.595 8.548   1.00 95.61 77  A 1 
ATOM 606  C C   . ASP A 1 77  ? -13.013 -27.394 8.299   1.00 95.61 77  A 1 
ATOM 607  O O   . ASP A 1 77  ? -12.008 -27.187 8.957   1.00 93.04 77  A 1 
ATOM 608  C CB  . ASP A 1 77  ? -15.332 -27.463 9.288   1.00 94.36 77  A 1 
ATOM 609  C CG  . ASP A 1 77  ? -16.510 -26.633 9.786   1.00 91.66 77  A 1 
ATOM 610  O OD1 . ASP A 1 77  ? -16.281 -25.688 10.559  1.00 85.61 77  A 1 
ATOM 611  O OD2 . ASP A 1 77  ? -17.663 -26.882 9.377   1.00 85.33 77  A 1 
ATOM 612  N N   . THR A 1 78  ? -13.012 -28.247 7.282   1.00 96.08 78  A 1 
ATOM 613  C CA  . THR A 1 78  ? -11.847 -29.064 6.919   1.00 95.80 78  A 1 
ATOM 614  C C   . THR A 1 78  ? -10.688 -28.216 6.391   1.00 95.89 78  A 1 
ATOM 615  O O   . THR A 1 78  ? -9.529  -28.493 6.681   1.00 93.87 78  A 1 
ATOM 616  C CB  . THR A 1 78  ? -12.233 -30.098 5.855   1.00 95.05 78  A 1 
ATOM 617  O OG1 . THR A 1 78  ? -13.402 -30.792 6.240   1.00 85.96 78  A 1 
ATOM 618  C CG2 . THR A 1 78  ? -11.149 -31.143 5.629   1.00 84.35 78  A 1 
ATOM 619  N N   . LEU A 1 79  ? -10.991 -27.187 5.604   1.00 96.44 79  A 1 
ATOM 620  C CA  . LEU A 1 79  ? -9.965  -26.346 4.984   1.00 96.10 79  A 1 
ATOM 621  C C   . LEU A 1 79  ? -9.349  -25.350 5.973   1.00 95.77 79  A 1 
ATOM 622  O O   . LEU A 1 79  ? -8.188  -24.968 5.801   1.00 93.65 79  A 1 
ATOM 623  C CB  . LEU A 1 79  ? -10.571 -25.620 3.776   1.00 96.04 79  A 1 
ATOM 624  C CG  . LEU A 1 79  ? -10.954 -26.565 2.612   1.00 95.52 79  A 1 
ATOM 625  C CD1 . LEU A 1 79  ? -11.707 -25.769 1.557   1.00 93.51 79  A 1 
ATOM 626  C CD2 . LEU A 1 79  ? -9.723  -27.192 1.956   1.00 93.32 79  A 1 
ATOM 627  N N   . LEU A 1 80  ? -10.079 -24.942 7.006   1.00 95.61 80  A 1 
ATOM 628  C CA  . LEU A 1 80  ? -9.643  -23.972 8.005   1.00 94.42 80  A 1 
ATOM 629  C C   . LEU A 1 80  ? -8.811  -24.587 9.133   1.00 92.46 80  A 1 
ATOM 630  O O   . LEU A 1 80  ? -7.948  -23.898 9.660   1.00 86.89 80  A 1 
ATOM 631  C CB  . LEU A 1 80  ? -10.875 -23.234 8.551   1.00 94.04 80  A 1 
ATOM 632  C CG  . LEU A 1 80  ? -11.517 -22.261 7.545   1.00 95.02 80  A 1 
ATOM 633  C CD1 . LEU A 1 80  ? -12.865 -21.771 8.087   1.00 93.10 80  A 1 
ATOM 634  C CD2 . LEU A 1 80  ? -10.636 -21.044 7.273   1.00 93.36 80  A 1 
ATOM 635  N N   . VAL A 1 81  ? -8.971  -25.869 9.446   1.00 91.44 81  A 1 
ATOM 636  C CA  . VAL A 1 81  ? -8.248  -26.544 10.554  1.00 88.27 81  A 1 
ATOM 637  C C   . VAL A 1 81  ? -6.728  -26.374 10.470  1.00 84.03 81  A 1 
ATOM 638  O O   . VAL A 1 81  ? -6.063  -26.114 11.469  1.00 72.69 81  A 1 
ATOM 639  C CB  . VAL A 1 81  ? -8.602  -28.042 10.601  1.00 84.81 81  A 1 
ATOM 640  C CG1 . VAL A 1 81  ? -7.694  -28.864 11.529  1.00 74.89 81  A 1 
ATOM 641  C CG2 . VAL A 1 81  ? -10.024 -28.251 11.107  1.00 77.58 81  A 1 
ATOM 642  N N   . ASP A 1 82  ? -6.147  -26.527 9.280   1.00 73.69 82  A 1 
ATOM 643  C CA  . ASP A 1 82  ? -4.692  -26.474 9.093   1.00 69.12 82  A 1 
ATOM 644  C C   . ASP A 1 82  ? -4.160  -25.060 8.782   1.00 68.31 82  A 1 
ATOM 645  O O   . ASP A 1 82  ? -3.004  -24.906 8.395   1.00 61.22 82  A 1 
ATOM 646  C CB  . ASP A 1 82  ? -4.274  -27.458 7.994   1.00 60.66 82  A 1 
ATOM 647  C CG  . ASP A 1 82  ? -4.194  -28.927 8.410   1.00 54.25 82  A 1 
ATOM 648  O OD1 . ASP A 1 82  ? -4.162  -29.247 9.615   1.00 48.19 82  A 1 
ATOM 649  O OD2 . ASP A 1 82  ? -3.984  -29.748 7.498   1.00 47.57 82  A 1 
ATOM 650  N N   . VAL A 1 83  ? -4.995  -24.033 8.873   1.00 72.42 83  A 1 
ATOM 651  C CA  . VAL A 1 83  ? -4.579  -22.638 8.649   1.00 67.78 83  A 1 
ATOM 652  C C   . VAL A 1 83  ? -4.006  -22.029 9.928   1.00 68.80 83  A 1 
ATOM 653  O O   . VAL A 1 83  ? -3.094  -21.208 9.855   1.00 61.77 83  A 1 
ATOM 654  C CB  . VAL A 1 83  ? -5.713  -21.768 8.099   1.00 60.80 83  A 1 
ATOM 655  C CG1 . VAL A 1 83  ? -5.215  -20.359 7.762   1.00 57.19 83  A 1 
ATOM 656  C CG2 . VAL A 1 83  ? -6.298  -22.350 6.813   1.00 60.92 83  A 1 
ATOM 657  N N   . GLU A 1 84  ? -4.490  -22.461 11.094  1.00 59.33 84  A 1 
ATOM 658  C CA  . GLU A 1 84  ? -3.761  -22.217 12.333  1.00 56.81 84  A 1 
ATOM 659  C C   . GLU A 1 84  ? -2.357  -22.810 12.168  1.00 56.16 84  A 1 
ATOM 660  O O   . GLU A 1 84  ? -2.226  -23.959 11.741  1.00 50.02 84  A 1 
ATOM 661  C CB  . GLU A 1 84  ? -4.470  -22.813 13.552  1.00 49.55 84  A 1 
ATOM 662  C CG  . GLU A 1 84  ? -5.725  -21.995 13.879  1.00 43.23 84  A 1 
ATOM 663  C CD  . GLU A 1 84  ? -6.394  -22.393 15.202  1.00 39.16 84  A 1 
ATOM 664  O OE1 . GLU A 1 84  ? -7.350  -21.687 15.578  1.00 34.84 84  A 1 
ATOM 665  O OE2 . GLU A 1 84  ? -5.971  -23.405 15.804  1.00 34.90 84  A 1 
ATOM 666  N N   . PRO A 1 85  ? -1.298  -22.024 12.428  1.00 46.01 85  A 1 
ATOM 667  C CA  . PRO A 1 85  ? 0.030   -22.581 12.442  1.00 44.19 85  A 1 
ATOM 668  C C   . PRO A 1 85  ? -0.032  -23.731 13.440  1.00 44.65 85  A 1 
ATOM 669  O O   . PRO A 1 85  ? -0.206  -23.515 14.631  1.00 42.45 85  A 1 
ATOM 670  C CB  . PRO A 1 85  ? 0.969   -21.439 12.866  1.00 39.97 85  A 1 
ATOM 671  C CG  . PRO A 1 85  ? 0.060   -20.467 13.607  1.00 38.78 85  A 1 
ATOM 672  C CD  . PRO A 1 85  ? -1.302  -20.670 12.950  1.00 40.61 85  A 1 
ATOM 673  N N   . LYS A 1 86  ? 0.046   -24.959 12.923  1.00 42.24 86  A 1 
ATOM 674  C CA  . LYS A 1 86  ? 0.327   -26.091 13.789  1.00 40.78 86  A 1 
ATOM 675  C C   . LYS A 1 86  ? 1.584   -25.664 14.501  1.00 40.47 86  A 1 
ATOM 676  O O   . LYS A 1 86  ? 2.639   -25.605 13.872  1.00 37.97 86  A 1 
ATOM 677  C CB  . LYS A 1 86  ? 0.534   -27.393 13.003  1.00 37.24 86  A 1 
ATOM 678  C CG  . LYS A 1 86  ? -0.810  -28.069 12.690  1.00 32.90 86  A 1 
ATOM 679  C CD  . LYS A 1 86  ? -0.649  -29.373 11.899  1.00 31.72 86  A 1 
ATOM 680  C CE  . LYS A 1 86  ? -2.046  -29.963 11.722  1.00 26.82 86  A 1 
ATOM 681  N NZ  . LYS A 1 86  ? -2.176  -30.873 10.562  1.00 25.14 86  A 1 
ATOM 682  N N   . VAL A 1 87  ? 1.456   -25.313 15.779  1.00 37.99 87  A 1 
ATOM 683  C CA  . VAL A 1 87  ? 2.587   -25.267 16.687  1.00 36.41 87  A 1 
ATOM 684  C C   . VAL A 1 87  ? 3.285   -26.571 16.366  1.00 36.63 87  A 1 
ATOM 685  O O   . VAL A 1 87  ? 2.721   -27.638 16.606  1.00 34.47 87  A 1 
ATOM 686  C CB  . VAL A 1 87  ? 2.161   -25.205 18.163  1.00 33.03 87  A 1 
ATOM 687  C CG1 . VAL A 1 87  ? 3.401   -25.174 19.070  1.00 28.48 87  A 1 
ATOM 688  C CG2 . VAL A 1 87  ? 1.339   -23.949 18.445  1.00 30.02 87  A 1 
ATOM 689  N N   . LYS A 1 88  ? 4.421   -26.477 15.662  1.00 35.74 88  A 1 
ATOM 690  C CA  . LYS A 1 88  ? 5.260   -27.655 15.529  1.00 34.16 88  A 1 
ATOM 691  C C   . LYS A 1 88  ? 5.528   -27.985 16.972  1.00 33.85 88  A 1 
ATOM 692  O O   . LYS A 1 88  ? 6.333   -27.313 17.603  1.00 32.05 88  A 1 
ATOM 693  C CB  . LYS A 1 88  ? 6.563   -27.376 14.763  1.00 31.83 88  A 1 
ATOM 694  C CG  . LYS A 1 88  ? 6.410   -27.476 13.246  1.00 28.98 88  A 1 
ATOM 695  C CD  . LYS A 1 88  ? 7.762   -27.214 12.567  1.00 27.74 88  A 1 
ATOM 696  C CE  . LYS A 1 88  ? 7.655   -27.319 11.050  1.00 23.95 88  A 1 
ATOM 697  N NZ  . LYS A 1 88  ? 8.916   -26.894 10.375  1.00 21.81 88  A 1 
ATOM 698  N N   . SER A 1 89  ? 4.770   -28.920 17.496  1.00 31.02 89  A 1 
ATOM 699  C CA  . SER A 1 89  ? 5.116   -29.588 18.726  1.00 29.89 89  A 1 
ATOM 700  C C   . SER A 1 89  ? 6.555   -29.947 18.451  1.00 28.95 89  A 1 
ATOM 701  O O   . SER A 1 89  ? 6.811   -30.765 17.570  1.00 27.45 89  A 1 
ATOM 702  C CB  . SER A 1 89  ? 4.251   -30.831 18.931  1.00 27.99 89  A 1 
ATOM 703  O OG  . SER A 1 89  ? 4.754   -31.605 20.001  1.00 26.43 89  A 1 
ATOM 704  N N   . LYS A 1 90  ? 7.470   -29.178 19.049  1.00 33.14 90  A 1 
ATOM 705  C CA  . LYS A 1 90  ? 8.868   -29.559 19.028  1.00 31.41 90  A 1 
ATOM 706  C C   . LYS A 1 90  ? 8.751   -31.008 19.400  1.00 29.87 90  A 1 
ATOM 707  O O   . LYS A 1 90  ? 8.187   -31.291 20.460  1.00 28.19 90  A 1 
ATOM 708  C CB  . LYS A 1 90  ? 9.713   -28.780 20.051  1.00 29.25 90  A 1 
ATOM 709  C CG  . LYS A 1 90  ? 10.307  -27.491 19.464  1.00 27.90 90  A 1 
ATOM 710  C CD  . LYS A 1 90  ? 11.163  -26.742 20.509  1.00 27.11 90  A 1 
ATOM 711  C CE  . LYS A 1 90  ? 11.800  -25.490 19.894  1.00 23.00 90  A 1 
ATOM 712  N NZ  . LYS A 1 90  ? 12.483  -24.632 20.893  1.00 21.38 90  A 1 
ATOM 713  N N   . LYS A 1 91  ? 9.113   -31.893 18.472  1.00 31.84 91  A 1 
ATOM 714  C CA  . LYS A 1 91  ? 9.302   -33.274 18.877  1.00 29.88 91  A 1 
ATOM 715  C C   . LYS A 1 91  ? 10.118  -33.084 20.131  1.00 28.09 91  A 1 
ATOM 716  O O   . LYS A 1 91  ? 11.226  -32.549 20.035  1.00 26.93 91  A 1 
ATOM 717  C CB  . LYS A 1 91  ? 10.075  -34.098 17.833  1.00 28.67 91  A 1 
ATOM 718  C CG  . LYS A 1 91  ? 9.155   -34.831 16.851  1.00 27.34 91  A 1 
ATOM 719  C CD  . LYS A 1 91  ? 10.000  -35.687 15.879  1.00 27.53 91  A 1 
ATOM 720  C CE  . LYS A 1 91  ? 9.099   -36.521 14.977  1.00 24.10 91  A 1 
ATOM 721  N NZ  . LYS A 1 91  ? 9.883   -37.309 13.992  1.00 22.32 91  A 1 
ATOM 722  N N   . ARG A 1 92  ? 9.522   -33.356 21.291  1.00 31.13 92  A 1 
ATOM 723  C CA  . ARG A 1 92  ? 10.320  -33.654 22.454  1.00 29.88 92  A 1 
ATOM 724  C C   . ARG A 1 92  ? 11.224  -34.730 21.887  1.00 27.49 92  A 1 
ATOM 725  O O   . ARG A 1 92  ? 10.747  -35.844 21.658  1.00 26.23 92  A 1 
ATOM 726  C CB  . ARG A 1 92  ? 9.482   -34.170 23.634  1.00 27.41 92  A 1 
ATOM 727  C CG  . ARG A 1 92  ? 8.891   -33.038 24.485  1.00 26.42 92  A 1 
ATOM 728  C CD  . ARG A 1 92  ? 8.115   -33.629 25.676  1.00 26.16 92  A 1 
ATOM 729  N NE  . ARG A 1 92  ? 7.697   -32.590 26.636  1.00 24.51 92  A 1 
ATOM 730  C CZ  . ARG A 1 92  ? 6.988   -32.772 27.744  1.00 23.95 92  A 1 
ATOM 731  N NH1 . ARG A 1 92  ? 6.537   -33.940 28.086  1.00 21.09 92  A 1 
ATOM 732  N NH2 . ARG A 1 92  ? 6.714   -31.766 28.524  1.00 22.46 92  A 1 
ATOM 733  N N   . GLU A 1 93  ? 12.419  -34.333 21.466  1.00 32.00 93  A 1 
ATOM 734  C CA  . GLU A 1 93  ? 13.467  -35.306 21.368  1.00 33.06 93  A 1 
ATOM 735  C C   . GLU A 1 93  ? 13.333  -35.984 22.710  1.00 31.96 93  A 1 
ATOM 736  O O   . GLU A 1 93  ? 13.471  -35.351 23.760  1.00 31.59 93  A 1 
ATOM 737  C CB  . GLU A 1 93  ? 14.843  -34.681 21.187  1.00 33.21 93  A 1 
ATOM 738  C CG  . GLU A 1 93  ? 15.097  -34.296 19.717  1.00 31.80 93  A 1 
ATOM 739  C CD  . GLU A 1 93  ? 16.564  -33.890 19.475  1.00 29.72 93  A 1 
ATOM 740  O OE1 . GLU A 1 93  ? 17.023  -34.089 18.335  1.00 26.32 93  A 1 
ATOM 741  O OE2 . GLU A 1 93  ? 17.214  -33.408 20.433  1.00 28.86 93  A 1 
ATOM 742  N N   . ALA A 1 94  ? 12.843  -37.202 22.662  1.00 31.05 94  A 1 
ATOM 743  C CA  . ALA A 1 94  ? 12.868  -38.047 23.813  1.00 32.21 94  A 1 
ATOM 744  C C   . ALA A 1 94  ? 14.353  -38.060 24.112  1.00 30.91 94  A 1 
ATOM 745  O O   . ALA A 1 94  ? 15.109  -38.697 23.390  1.00 30.04 94  A 1 
ATOM 746  C CB  . ALA A 1 94  ? 12.298  -39.427 23.447  1.00 30.46 94  A 1 
ATOM 747  N N   . VAL A 1 95  ? 14.757  -37.185 25.048  1.00 34.52 95  A 1 
ATOM 748  C CA  . VAL A 1 95  ? 16.101  -37.192 25.597  1.00 35.13 95  A 1 
ATOM 749  C C   . VAL A 1 95  ? 16.182  -38.619 26.069  1.00 34.29 95  A 1 
ATOM 750  O O   . VAL A 1 95  ? 15.529  -38.973 27.044  1.00 32.68 95  A 1 
ATOM 751  C CB  . VAL A 1 95  ? 16.274  -36.194 26.744  1.00 31.81 95  A 1 
ATOM 752  C CG1 . VAL A 1 95  ? 17.675  -36.305 27.349  1.00 27.83 95  A 1 
ATOM 753  C CG2 . VAL A 1 95  ? 16.072  -34.760 26.247  1.00 31.80 95  A 1 
ATOM 754  N N   . ALA A 1 96  ? 16.786  -39.432 25.218  1.00 31.57 96  A 1 
ATOM 755  C CA  . ALA A 1 96  ? 16.923  -40.845 25.495  1.00 32.31 96  A 1 
ATOM 756  C C   . ALA A 1 96  ? 17.726  -40.816 26.776  1.00 31.13 96  A 1 
ATOM 757  O O   . ALA A 1 96  ? 18.910  -40.498 26.758  1.00 30.52 96  A 1 
ATOM 758  C CB  . ALA A 1 96  ? 17.628  -41.541 24.325  1.00 30.76 96  A 1 
ATOM 759  N N   . GLY A 1 97  ? 17.027  -40.957 27.885  1.00 32.85 97  A 1 
ATOM 760  C CA  . GLY A 1 97  ? 17.588  -40.809 29.214  1.00 34.01 97  A 1 
ATOM 761  C C   . GLY A 1 97  ? 18.659  -41.866 29.263  1.00 33.33 97  A 1 
ATOM 762  O O   . GLY A 1 97  ? 18.341  -43.041 29.395  1.00 31.29 97  A 1 
ATOM 763  N N   . ARG A 1 98  ? 19.860  -41.437 28.959  1.00 34.99 98  A 1 
ATOM 764  C CA  . ARG A 1 98  ? 20.987  -42.333 28.747  1.00 35.72 98  A 1 
ATOM 765  C C   . ARG A 1 98  ? 21.143  -43.037 30.071  1.00 34.10 98  A 1 
ATOM 766  O O   . ARG A 1 98  ? 21.657  -42.439 31.005  1.00 32.03 98  A 1 
ATOM 767  C CB  . ARG A 1 98  ? 22.220  -41.522 28.303  1.00 32.49 98  A 1 
ATOM 768  C CG  . ARG A 1 98  ? 23.323  -42.394 27.700  1.00 30.55 98  A 1 
ATOM 769  C CD  . ARG A 1 98  ? 24.469  -41.502 27.215  1.00 29.10 98  A 1 
ATOM 770  N NE  . ARG A 1 98  ? 25.483  -42.256 26.428  1.00 27.72 98  A 1 
ATOM 771  C CZ  . ARG A 1 98  ? 26.564  -41.749 25.857  1.00 25.51 98  A 1 
ATOM 772  N NH1 . ARG A 1 98  ? 26.897  -40.498 25.990  1.00 23.70 98  A 1 
ATOM 773  N NH2 . ARG A 1 98  ? 27.337  -42.506 25.138  1.00 25.19 98  A 1 
ATOM 774  N N   . GLY A 1 99  ? 20.573  -44.211 30.172  1.00 33.92 99  A 1 
ATOM 775  C CA  . GLY A 1 99  ? 20.415  -44.952 31.413  1.00 36.38 99  A 1 
ATOM 776  C C   . GLY A 1 99  ? 21.817  -45.092 31.976  1.00 35.32 99  A 1 
ATOM 777  O O   . GLY A 1 99  ? 22.633  -45.811 31.413  1.00 32.92 99  A 1 
ATOM 778  N N   . ARG A 1 100 ? 22.087  -44.253 32.965  1.00 36.98 100 A 1 
ATOM 779  C CA  . ARG A 1 100 ? 23.440  -44.118 33.489  1.00 38.54 100 A 1 
ATOM 780  C C   . ARG A 1 100 ? 23.803  -45.496 34.006  1.00 36.03 100 A 1 
ATOM 781  O O   . ARG A 1 100 ? 23.265  -45.917 35.025  1.00 33.30 100 A 1 
ATOM 782  C CB  . ARG A 1 100 ? 23.482  -43.010 34.554  1.00 35.89 100 A 1 
ATOM 783  C CG  . ARG A 1 100 ? 24.897  -42.488 34.817  1.00 33.87 100 A 1 
ATOM 784  C CD  . ARG A 1 100 ? 24.844  -41.307 35.804  1.00 31.82 100 A 1 
ATOM 785  N NE  . ARG A 1 100 ? 26.140  -40.615 35.945  1.00 30.24 100 A 1 
ATOM 786  C CZ  . ARG A 1 100 ? 26.375  -39.545 36.688  1.00 27.60 100 A 1 
ATOM 787  N NH1 . ARG A 1 100 ? 25.458  -39.003 37.444  1.00 25.77 100 A 1 
ATOM 788  N NH2 . ARG A 1 100 ? 27.560  -38.986 36.696  1.00 27.06 100 A 1 
ATOM 789  N N   . GLY A 1 101 ? 24.609  -46.220 33.253  1.00 35.14 101 A 1 
ATOM 790  C CA  . GLY A 1 101 ? 24.928  -47.614 33.504  1.00 37.39 101 A 1 
ATOM 791  C C   . GLY A 1 101 ? 25.402  -47.725 34.941  1.00 35.92 101 A 1 
ATOM 792  O O   . GLY A 1 101 ? 26.347  -47.042 35.329  1.00 33.35 101 A 1 
ATOM 793  N N   . ARG A 1 102 ? 24.685  -48.488 35.727  1.00 38.08 102 A 1 
ATOM 794  C CA  . ARG A 1 102 ? 25.023  -48.714 37.135  1.00 38.92 102 A 1 
ATOM 795  C C   . ARG A 1 102 ? 26.472  -49.179 37.179  1.00 35.61 102 A 1 
ATOM 796  O O   . ARG A 1 102 ? 26.759  -50.319 36.821  1.00 32.97 102 A 1 
ATOM 797  C CB  . ARG A 1 102 ? 24.089  -49.745 37.783  1.00 36.55 102 A 1 
ATOM 798  C CG  . ARG A 1 102 ? 23.000  -49.108 38.655  1.00 34.76 102 A 1 
ATOM 799  C CD  . ARG A 1 102 ? 22.106  -50.197 39.257  1.00 32.41 102 A 1 
ATOM 800  N NE  . ARG A 1 102 ? 21.204  -49.677 40.309  1.00 30.37 102 A 1 
ATOM 801  C CZ  . ARG A 1 102 ? 20.216  -50.344 40.897  1.00 28.00 102 A 1 
ATOM 802  N NH1 . ARG A 1 102 ? 19.917  -51.566 40.554  1.00 26.33 102 A 1 
ATOM 803  N NH2 . ARG A 1 102 ? 19.518  -49.782 41.845  1.00 27.45 102 A 1 
ATOM 804  N N   . GLY A 1 103 ? 27.367  -48.280 37.591  1.00 35.80 103 A 1 
ATOM 805  C CA  . GLY A 1 103 ? 28.776  -48.586 37.762  1.00 37.88 103 A 1 
ATOM 806  C C   . GLY A 1 103 ? 28.878  -49.764 38.704  1.00 36.13 103 A 1 
ATOM 807  O O   . GLY A 1 103 ? 28.428  -49.706 39.843  1.00 33.66 103 A 1 
ATOM 808  N N   . ARG A 1 104 ? 29.397  -50.847 38.202  1.00 37.86 104 A 1 
ATOM 809  C CA  . ARG A 1 104 ? 29.526  -52.122 38.906  1.00 38.91 104 A 1 
ATOM 810  C C   . ARG A 1 104 ? 30.591  -51.961 39.989  1.00 35.21 104 A 1 
ATOM 811  O O   . ARG A 1 104 ? 31.723  -52.370 39.801  1.00 32.43 104 A 1 
ATOM 812  C CB  . ARG A 1 104 ? 29.836  -53.218 37.865  1.00 36.61 104 A 1 
ATOM 813  C CG  . ARG A 1 104 ? 29.433  -54.624 38.280  1.00 34.86 104 A 1 
ATOM 814  C CD  . ARG A 1 104 ? 29.772  -55.601 37.135  1.00 32.37 104 A 1 
ATOM 815  N NE  . ARG A 1 104 ? 29.151  -56.929 37.313  1.00 30.48 104 A 1 
ATOM 816  C CZ  . ARG A 1 104 ? 29.282  -57.967 36.493  1.00 28.16 104 A 1 
ATOM 817  N NH1 . ARG A 1 104 ? 30.054  -57.917 35.440  1.00 26.65 104 A 1 
ATOM 818  N NH2 . ARG A 1 104 ? 28.634  -59.075 36.725  1.00 28.10 104 A 1 
ATOM 819  N N   . GLY A 1 105 ? 30.255  -51.300 41.091  1.00 36.23 105 A 1 
ATOM 820  C CA  . GLY A 1 105 ? 31.146  -50.982 42.195  1.00 38.78 105 A 1 
ATOM 821  C C   . GLY A 1 105 ? 31.729  -52.263 42.759  1.00 37.02 105 A 1 
ATOM 822  O O   . GLY A 1 105 ? 31.065  -53.004 43.474  1.00 34.41 105 A 1 
ATOM 823  N N   . ARG A 1 106 ? 32.948  -52.515 42.409  1.00 36.56 106 A 1 
ATOM 824  C CA  . ARG A 1 106 ? 33.673  -53.763 42.660  1.00 38.74 106 A 1 
ATOM 825  C C   . ARG A 1 106 ? 34.212  -53.858 44.105  1.00 34.94 106 A 1 
ATOM 826  O O   . ARG A 1 106 ? 35.203  -54.529 44.319  1.00 32.00 106 A 1 
ATOM 827  C CB  . ARG A 1 106 ? 34.787  -53.893 41.598  1.00 36.49 106 A 1 
ATOM 828  C CG  . ARG A 1 106 ? 34.984  -55.304 41.058  1.00 34.56 106 A 1 
ATOM 829  C CD  . ARG A 1 106 ? 36.140  -55.285 40.054  1.00 32.32 106 A 1 
ATOM 830  N NE  . ARG A 1 106 ? 36.229  -56.532 39.263  1.00 30.59 106 A 1 
ATOM 831  C CZ  . ARG A 1 106 ? 37.166  -56.826 38.354  1.00 28.23 106 A 1 
ATOM 832  N NH1 . ARG A 1 106 ? 38.159  -56.021 38.124  1.00 26.88 106 A 1 
ATOM 833  N NH2 . ARG A 1 106 ? 37.098  -57.933 37.674  1.00 28.64 106 A 1 
ATOM 834  N N   . GLY A 1 107 ? 33.632  -53.160 45.073  1.00 37.41 107 A 1 
ATOM 835  C CA  . GLY A 1 107 ? 34.163  -52.945 46.419  1.00 40.26 107 A 1 
ATOM 836  C C   . GLY A 1 107 ? 34.441  -54.255 47.142  1.00 38.32 107 A 1 
ATOM 837  O O   . GLY A 1 107 ? 33.554  -54.843 47.738  1.00 35.73 107 A 1 
ATOM 838  N N   . ARG A 1 108 ? 35.651  -54.673 47.070  1.00 36.48 108 A 1 
ATOM 839  C CA  . ARG A 1 108 ? 36.151  -55.955 47.579  1.00 39.43 108 A 1 
ATOM 840  C C   . ARG A 1 108 ? 36.474  -55.886 49.078  1.00 35.62 108 A 1 
ATOM 841  O O   . ARG A 1 108 ? 37.566  -56.267 49.475  1.00 32.61 108 A 1 
ATOM 842  C CB  . ARG A 1 108 ? 37.368  -56.367 46.708  1.00 37.30 108 A 1 
ATOM 843  C CG  . ARG A 1 108 ? 37.539  -57.863 46.528  1.00 35.35 108 A 1 
ATOM 844  C CD  . ARG A 1 108 ? 38.796  -58.122 45.688  1.00 32.91 108 A 1 
ATOM 845  N NE  . ARG A 1 108 ? 38.864  -59.514 45.188  1.00 31.17 108 A 1 
ATOM 846  C CZ  . ARG A 1 108 ? 39.871  -60.053 44.503  1.00 28.89 108 A 1 
ATOM 847  N NH1 . ARG A 1 108 ? 40.961  -59.377 44.245  1.00 27.48 108 A 1 
ATOM 848  N NH2 . ARG A 1 108 ? 39.794  -61.279 44.064  1.00 29.51 108 A 1 
ATOM 849  N N   . GLY A 1 109 ? 35.605  -55.353 49.916  1.00 37.43 109 A 1 
ATOM 850  C CA  . GLY A 1 109 ? 35.853  -55.056 51.327  1.00 40.76 109 A 1 
ATOM 851  C C   . GLY A 1 109 ? 36.370  -56.270 52.096  1.00 38.93 109 A 1 
ATOM 852  O O   . GLY A 1 109 ? 35.639  -57.224 52.347  1.00 36.32 109 A 1 
ATOM 853  N N   . ARG A 1 110 ? 37.605  -56.202 52.468  1.00 36.99 110 A 1 
ATOM 854  C CA  . ARG A 1 110 ? 38.369  -57.247 53.167  1.00 40.40 110 A 1 
ATOM 855  C C   . ARG A 1 110 ? 38.045  -57.272 54.680  1.00 36.41 110 A 1 
ATOM 856  O O   . ARG A 1 110 ? 38.921  -57.009 55.483  1.00 33.43 110 A 1 
ATOM 857  C CB  . ARG A 1 110 ? 39.874  -57.023 52.915  1.00 38.55 110 A 1 
ATOM 858  C CG  . ARG A 1 110 ? 40.573  -58.059 52.036  1.00 36.45 110 A 1 
ATOM 859  C CD  . ARG A 1 110 ? 42.051  -57.694 51.923  1.00 33.95 110 A 1 
ATOM 860  N NE  . ARG A 1 110 ? 42.827  -58.669 51.126  1.00 32.22 110 A 1 
ATOM 861  C CZ  . ARG A 1 110 ? 44.129  -58.599 50.846  1.00 29.87 110 A 1 
ATOM 862  N NH1 . ARG A 1 110 ? 44.867  -57.604 51.270  1.00 28.40 110 A 1 
ATOM 863  N NH2 . ARG A 1 110 ? 44.708  -59.527 50.136  1.00 30.80 110 A 1 
ATOM 864  N N   . GLY A 1 111 ? 36.843  -57.513 55.096  1.00 37.12 111 A 1 
ATOM 865  C CA  . GLY A 1 111 ? 36.451  -57.511 56.515  1.00 40.97 111 A 1 
ATOM 866  C C   . GLY A 1 111 ? 37.183  -58.580 57.330  1.00 39.20 111 A 1 
ATOM 867  O O   . GLY A 1 111 ? 36.789  -59.740 57.323  1.00 36.69 111 A 1 
ATOM 868  N N   . ARG A 1 112 ? 38.216  -58.171 58.011  1.00 36.88 112 A 1 
ATOM 869  C CA  . ARG A 1 112 ? 39.051  -59.036 58.874  1.00 40.73 112 A 1 
ATOM 870  C C   . ARG A 1 112 ? 38.402  -59.160 60.259  1.00 36.40 112 A 1 
ATOM 871  O O   . ARG A 1 112 ? 38.725  -58.394 61.149  1.00 33.80 112 A 1 
ATOM 872  C CB  . ARG A 1 112 ? 40.480  -58.449 58.920  1.00 39.28 112 A 1 
ATOM 873  C CG  . ARG A 1 112 ? 41.551  -59.437 59.365  1.00 37.26 112 A 1 
ATOM 874  C CD  . ARG A 1 112 ? 42.914  -58.725 59.418  1.00 34.99 112 A 1 
ATOM 875  N NE  . ARG A 1 112 ? 44.042  -59.680 59.582  1.00 33.44 112 A 1 
ATOM 876  C CZ  . ARG A 1 112 ? 45.325  -59.358 59.727  1.00 31.18 112 A 1 
ATOM 877  N NH1 . ARG A 1 112 ? 45.711  -58.115 59.799  1.00 29.63 112 A 1 
ATOM 878  N NH2 . ARG A 1 112 ? 46.227  -60.291 59.815  1.00 32.82 112 A 1 
ATOM 879  N N   . GLY A 1 113 ? 37.498  -60.083 60.492  1.00 35.93 113 A 1 
ATOM 880  C CA  . GLY A 1 113 ? 36.769  -60.256 61.756  1.00 41.78 113 A 1 
ATOM 881  C C   . GLY A 1 113 ? 37.646  -60.767 62.897  1.00 40.20 113 A 1 
ATOM 882  O O   . GLY A 1 113 ? 38.456  -61.671 62.708  1.00 38.24 113 A 1 
ATOM 883  N N   . ARG A 1 114 ? 37.454  -60.165 64.065  1.00 33.68 114 A 1 
ATOM 884  C CA  . ARG A 1 114 ? 38.206  -60.459 65.306  1.00 39.50 114 A 1 
ATOM 885  C C   . ARG A 1 114 ? 37.493  -61.509 66.185  1.00 35.21 114 A 1 
ATOM 886  O O   . ARG A 1 114 ? 36.696  -62.281 65.695  1.00 32.21 114 A 1 
ATOM 887  C CB  . ARG A 1 114 ? 38.461  -59.115 66.055  1.00 37.37 114 A 1 
ATOM 888  C CG  . ARG A 1 114 ? 39.777  -59.058 66.854  1.00 35.95 114 A 1 
ATOM 889  C CD  . ARG A 1 114 ? 39.848  -57.741 67.645  1.00 33.64 114 A 1 
ATOM 890  N NE  . ARG A 1 114 ? 41.169  -57.551 68.302  1.00 32.22 114 A 1 
ATOM 891  C CZ  . ARG A 1 114 ? 41.505  -56.535 69.098  1.00 29.66 114 A 1 
ATOM 892  N NH1 . ARG A 1 114 ? 40.658  -55.595 69.418  1.00 27.52 114 A 1 
ATOM 893  N NH2 . ARG A 1 114 ? 42.716  -56.449 69.596  1.00 30.84 114 A 1 
ATOM 894  N N   . GLY A 1 115 ? 37.743  -61.557 67.463  1.00 34.42 115 A 1 
ATOM 895  C CA  . GLY A 1 115 ? 37.994  -62.527 68.505  1.00 40.78 115 A 1 
ATOM 896  C C   . GLY A 1 115 ? 36.869  -63.365 69.143  1.00 39.20 115 A 1 
ATOM 897  O O   . GLY A 1 115 ? 36.754  -64.542 68.830  1.00 35.92 115 A 1 
ATOM 898  N N   . GLY A 1 116 ? 36.181  -62.799 70.134  1.00 35.82 116 A 1 
ATOM 899  C CA  . GLY A 1 116 ? 36.094  -63.434 71.449  1.00 42.21 116 A 1 
ATOM 900  C C   . GLY A 1 116 ? 35.144  -64.616 71.740  1.00 39.79 116 A 1 
ATOM 901  O O   . GLY A 1 116 ? 34.561  -65.195 70.847  1.00 36.83 116 A 1 
ATOM 902  N N   . PRO A 1 117 ? 35.025  -64.992 73.050  1.00 30.58 117 A 1 
ATOM 903  C CA  . PRO A 1 117 ? 35.208  -66.369 73.509  1.00 37.49 117 A 1 
ATOM 904  C C   . PRO A 1 117 ? 33.967  -67.222 73.863  1.00 37.76 117 A 1 
ATOM 905  O O   . PRO A 1 117 ? 34.019  -68.420 73.600  1.00 35.96 117 A 1 
ATOM 906  C CB  . PRO A 1 117 ? 36.101  -66.195 74.752  1.00 33.56 117 A 1 
ATOM 907  C CG  . PRO A 1 117 ? 35.650  -64.871 75.351  1.00 33.86 117 A 1 
ATOM 908  C CD  . PRO A 1 117 ? 35.223  -64.073 74.115  1.00 40.10 117 A 1 
ATOM 909  N N   . ARG A 1 118 ? 32.974  -66.693 74.571  1.00 35.02 118 A 1 
ATOM 910  C CA  . ARG A 1 118 ? 32.347  -67.536 75.639  1.00 41.14 118 A 1 
ATOM 911  C C   . ARG A 1 118 ? 31.027  -68.253 75.301  1.00 36.61 118 A 1 
ATOM 912  O O   . ARG A 1 118 ? 30.968  -68.996 74.336  1.00 34.62 118 A 1 
ATOM 913  C CB  . ARG A 1 118 ? 32.300  -66.736 76.971  1.00 38.98 118 A 1 
ATOM 914  C CG  . ARG A 1 118 ? 33.319  -67.235 78.016  1.00 36.35 118 A 1 
ATOM 915  C CD  . ARG A 1 118 ? 33.056  -66.553 79.367  1.00 34.47 118 A 1 
ATOM 916  N NE  . ARG A 1 118 ? 34.021  -66.978 80.400  1.00 32.92 118 A 1 
ATOM 917  C CZ  . ARG A 1 118 ? 34.013  -66.613 81.680  1.00 31.25 118 A 1 
ATOM 918  N NH1 . ARG A 1 118 ? 33.091  -65.815 82.158  1.00 29.76 118 A 1 
ATOM 919  N NH2 . ARG A 1 118 ? 34.932  -67.038 82.509  1.00 33.50 118 A 1 
ATOM 920  N N   . ARG A 1 119 ? 30.091  -68.204 76.219  1.00 19.39 119 A 1 
ATOM 921  C CA  . ARG A 1 119 ? 28.897  -69.052 76.399  1.00 23.08 119 A 1 
ATOM 922  C C   . ARG A 1 119 ? 27.747  -68.730 75.477  1.00 20.61 119 A 1 
ATOM 923  O O   . ARG A 1 119 ? 27.551  -67.527 75.201  1.00 18.14 119 A 1 
ATOM 924  C CB  . ARG A 1 119 ? 28.401  -68.940 77.857  1.00 22.57 119 A 1 
ATOM 925  C CG  . ARG A 1 119 ? 28.968  -70.009 78.783  1.00 21.50 119 A 1 
ATOM 926  C CD  . ARG A 1 119 ? 28.275  -69.882 80.138  1.00 20.72 119 A 1 
ATOM 927  N NE  . ARG A 1 119 ? 28.666  -70.973 81.057  1.00 20.43 119 A 1 
ATOM 928  C CZ  . ARG A 1 119 ? 28.172  -71.162 82.278  1.00 20.48 119 A 1 
ATOM 929  N NH1 . ARG A 1 119 ? 27.291  -70.351 82.785  1.00 22.83 119 A 1 
ATOM 930  N NH2 . ARG A 1 119 ? 28.563  -72.187 82.991  1.00 26.30 119 A 1 
ATOM 931  O OXT . ARG A 1 119 ? 27.069  -69.733 75.159  1.00 42.78 119 A 1 
ATOM 932  N N   . MET B 2 1   ? 2.439   -12.218 33.624  1.00 40.12 1   B 1 
ATOM 933  C CA  . MET B 2 1   ? 2.685   -10.917 32.964  1.00 42.63 1   B 1 
ATOM 934  C C   . MET B 2 1   ? 2.093   -11.030 31.579  1.00 43.20 1   B 1 
ATOM 935  O O   . MET B 2 1   ? 2.244   -12.095 30.988  1.00 40.91 1   B 1 
ATOM 936  C CB  . MET B 2 1   ? 4.183   -10.590 32.881  1.00 40.68 1   B 1 
ATOM 937  C CG  . MET B 2 1   ? 4.746   -10.125 34.231  1.00 38.70 1   B 1 
ATOM 938  S SD  . MET B 2 1   ? 6.539   -9.865  34.187  1.00 37.18 1   B 1 
ATOM 939  C CE  . MET B 2 1   ? 6.821   -9.201  35.835  1.00 31.06 1   B 1 
ATOM 940  N N   . SER B 2 2   ? 1.387   -10.010 31.116  1.00 54.91 2   B 1 
ATOM 941  C CA  . SER B 2 2   ? 0.834   -10.026 29.763  1.00 59.83 2   B 1 
ATOM 942  C C   . SER B 2 2   ? 1.987   -10.049 28.756  1.00 63.31 2   B 1 
ATOM 943  O O   . SER B 2 2   ? 2.964   -9.310  28.909  1.00 59.85 2   B 1 
ATOM 944  C CB  . SER B 2 2   ? -0.070  -8.811  29.539  1.00 55.02 2   B 1 
ATOM 945  O OG  . SER B 2 2   ? -0.406  -8.705  28.179  1.00 49.79 2   B 1 
ATOM 946  N N   . LEU B 2 3   ? 1.888   -10.894 27.736  1.00 67.67 3   B 1 
ATOM 947  C CA  . LEU B 2 3   ? 2.859   -10.956 26.649  1.00 68.10 3   B 1 
ATOM 948  C C   . LEU B 2 3   ? 2.830   -9.687  25.787  1.00 70.06 3   B 1 
ATOM 949  O O   . LEU B 2 3   ? 3.749   -9.475  25.005  1.00 66.00 3   B 1 
ATOM 950  C CB  . LEU B 2 3   ? 2.577   -12.211 25.794  1.00 63.50 3   B 1 
ATOM 951  C CG  . LEU B 2 3   ? 2.899   -13.541 26.502  1.00 61.13 3   B 1 
ATOM 952  C CD1 . LEU B 2 3   ? 2.344   -14.705 25.672  1.00 58.72 3   B 1 
ATOM 953  C CD2 . LEU B 2 3   ? 4.401   -13.757 26.680  1.00 61.22 3   B 1 
ATOM 954  N N   . LEU B 2 4   ? 1.832   -8.825  25.978  1.00 69.22 4   B 1 
ATOM 955  C CA  . LEU B 2 4   ? 1.712   -7.552  25.259  1.00 67.66 4   B 1 
ATOM 956  C C   . LEU B 2 4   ? 2.899   -6.604  25.510  1.00 69.48 4   B 1 
ATOM 957  O O   . LEU B 2 4   ? 3.215   -5.800  24.643  1.00 65.11 4   B 1 
ATOM 958  C CB  . LEU B 2 4   ? 0.384   -6.871  25.642  1.00 63.13 4   B 1 
ATOM 959  C CG  . LEU B 2 4   ? -0.873  -7.651  25.205  1.00 59.97 4   B 1 
ATOM 960  C CD1 . LEU B 2 4   ? -2.115  -6.997  25.807  1.00 56.72 4   B 1 
ATOM 961  C CD2 . LEU B 2 4   ? -1.028  -7.687  23.692  1.00 58.89 4   B 1 
ATOM 962  N N   . ASN B 2 5   ? 3.565   -6.723  26.659  1.00 66.38 5   B 1 
ATOM 963  C CA  . ASN B 2 5   ? 4.678   -5.841  27.043  1.00 66.40 5   B 1 
ATOM 964  C C   . ASN B 2 5   ? 6.059   -6.382  26.642  1.00 67.60 5   B 1 
ATOM 965  O O   . ASN B 2 5   ? 7.070   -5.750  26.944  1.00 62.56 5   B 1 
ATOM 966  C CB  . ASN B 2 5   ? 4.621   -5.589  28.560  1.00 59.96 5   B 1 
ATOM 967  C CG  . ASN B 2 5   ? 3.380   -4.836  29.011  1.00 55.40 5   B 1 
ATOM 968  O OD1 . ASN B 2 5   ? 2.542   -4.389  28.257  1.00 49.87 5   B 1 
ATOM 969  N ND2 . ASN B 2 5   ? 3.219   -4.680  30.307  1.00 51.06 5   B 1 
ATOM 970  N N   . LYS B 2 6   ? 6.137   -7.559  26.036  1.00 68.15 6   B 1 
ATOM 971  C CA  . LYS B 2 6   ? 7.407   -8.137  25.586  1.00 70.45 6   B 1 
ATOM 972  C C   . LYS B 2 6   ? 7.645   -7.750  24.118  1.00 71.08 6   B 1 
ATOM 973  O O   . LYS B 2 6   ? 6.703   -7.871  23.334  1.00 67.31 6   B 1 
ATOM 974  C CB  . LYS B 2 6   ? 7.389   -9.655  25.823  1.00 65.18 6   B 1 
ATOM 975  C CG  . LYS B 2 6   ? 8.774   -10.278 25.600  1.00 61.17 6   B 1 
ATOM 976  C CD  . LYS B 2 6   ? 8.755   -11.788 25.851  1.00 61.34 6   B 1 
ATOM 977  C CE  . LYS B 2 6   ? 10.134  -12.368 25.534  1.00 55.36 6   B 1 
ATOM 978  N NZ  . LYS B 2 6   ? 10.135  -13.850 25.550  1.00 49.42 6   B 1 
ATOM 979  N N   . PRO B 2 7   ? 8.882   -7.335  23.739  1.00 64.74 7   B 1 
ATOM 980  C CA  . PRO B 2 7   ? 9.213   -7.099  22.337  1.00 65.11 7   B 1 
ATOM 981  C C   . PRO B 2 7   ? 8.931   -8.334  21.478  1.00 67.85 7   B 1 
ATOM 982  O O   . PRO B 2 7   ? 9.204   -9.460  21.899  1.00 65.48 7   B 1 
ATOM 983  C CB  . PRO B 2 7   ? 10.697  -6.713  22.315  1.00 60.71 7   B 1 
ATOM 984  C CG  . PRO B 2 7   ? 10.959  -6.179  23.717  1.00 59.46 7   B 1 
ATOM 985  C CD  . PRO B 2 7   ? 10.023  -7.021  24.585  1.00 63.53 7   B 1 
ATOM 986  N N   . LYS B 2 8   ? 8.386   -8.152  20.286  1.00 65.90 8   B 1 
ATOM 987  C CA  . LYS B 2 8   ? 8.060   -9.270  19.387  1.00 65.90 8   B 1 
ATOM 988  C C   . LYS B 2 8   ? 9.304   -10.042 18.968  1.00 68.05 8   B 1 
ATOM 989  O O   . LYS B 2 8   ? 9.259   -11.273 18.937  1.00 65.78 8   B 1 
ATOM 990  C CB  . LYS B 2 8   ? 7.288   -8.784  18.140  1.00 61.30 8   B 1 
ATOM 991  C CG  . LYS B 2 8   ? 5.811   -8.444  18.418  1.00 57.93 8   B 1 
ATOM 992  C CD  . LYS B 2 8   ? 5.110   -8.083  17.110  1.00 55.40 8   B 1 
ATOM 993  C CE  . LYS B 2 8   ? 3.631   -7.738  17.309  1.00 50.15 8   B 1 
ATOM 994  N NZ  . LYS B 2 8   ? 2.982   -7.338  16.027  1.00 46.57 8   B 1 
ATOM 995  N N   . SER B 2 9   ? 10.414  -9.351  18.738  1.00 66.05 9   B 1 
ATOM 996  C CA  . SER B 2 9   ? 11.729  -9.918  18.414  1.00 66.66 9   B 1 
ATOM 997  C C   . SER B 2 9   ? 12.248  -10.925 19.446  1.00 69.85 9   B 1 
ATOM 998  O O   . SER B 2 9   ? 12.905  -11.910 19.109  1.00 66.33 9   B 1 
ATOM 999  C CB  . SER B 2 9   ? 12.754  -8.791  18.275  1.00 62.56 9   B 1 
ATOM 1000 O OG  . SER B 2 9   ? 12.560  -7.793  19.252  1.00 58.09 9   B 1 
ATOM 1001 N N   . GLU B 2 10  ? 11.883  -10.744 20.705  1.00 71.07 10  B 1 
ATOM 1002 C CA  . GLU B 2 10  ? 12.291  -11.646 21.793  1.00 73.73 10  B 1 
ATOM 1003 C C   . GLU B 2 10  ? 11.314  -12.806 22.039  1.00 75.85 10  B 1 
ATOM 1004 O O   . GLU B 2 10  ? 11.507  -13.618 22.961  1.00 71.81 10  B 1 
ATOM 1005 C CB  . GLU B 2 10  ? 12.487  -10.852 23.085  1.00 68.18 10  B 1 
ATOM 1006 C CG  . GLU B 2 10  ? 13.612  -9.815  23.031  1.00 61.72 10  B 1 
ATOM 1007 C CD  . GLU B 2 10  ? 13.913  -9.241  24.427  1.00 55.98 10  B 1 
ATOM 1008 O OE1 . GLU B 2 10  ? 14.830  -8.407  24.522  1.00 50.07 10  B 1 
ATOM 1009 O OE2 . GLU B 2 10  ? 13.258  -9.685  25.407  1.00 53.17 10  B 1 
ATOM 1010 N N   . MET B 2 11  ? 10.230  -12.891 21.254  1.00 73.08 11  B 1 
ATOM 1011 C CA  . MET B 2 11  ? 9.207   -13.903 21.458  1.00 75.07 11  B 1 
ATOM 1012 C C   . MET B 2 11  ? 9.518   -15.193 20.702  1.00 76.34 11  B 1 
ATOM 1013 O O   . MET B 2 11  ? 9.889   -15.217 19.530  1.00 74.33 11  B 1 
ATOM 1014 C CB  . MET B 2 11  ? 7.807   -13.386 21.121  1.00 71.54 11  B 1 
ATOM 1015 C CG  . MET B 2 11  ? 7.365   -12.306 22.098  1.00 70.27 11  B 1 
ATOM 1016 S SD  . MET B 2 11  ? 5.609   -11.900 21.982  1.00 68.28 11  B 1 
ATOM 1017 C CE  . MET B 2 11  ? 5.592   -10.514 23.114  1.00 58.67 11  B 1 
ATOM 1018 N N   . THR B 2 12  ? 9.263   -16.310 21.387  1.00 80.22 12  B 1 
ATOM 1019 C CA  . THR B 2 12  ? 9.201   -17.604 20.712  1.00 79.60 12  B 1 
ATOM 1020 C C   . THR B 2 12  ? 7.950   -17.685 19.819  1.00 81.55 12  B 1 
ATOM 1021 O O   . THR B 2 12  ? 6.958   -17.005 20.108  1.00 79.64 12  B 1 
ATOM 1022 C CB  . THR B 2 12  ? 9.213   -18.760 21.715  1.00 75.85 12  B 1 
ATOM 1023 O OG1 . THR B 2 12  ? 8.096   -18.711 22.555  1.00 69.72 12  B 1 
ATOM 1024 C CG2 . THR B 2 12  ? 10.462  -18.766 22.591  1.00 68.45 12  B 1 
ATOM 1025 N N   . PRO B 2 13  ? 7.910   -18.557 18.803  1.00 81.10 13  B 1 
ATOM 1026 C CA  . PRO B 2 13  ? 6.705   -18.749 17.987  1.00 80.60 13  B 1 
ATOM 1027 C C   . PRO B 2 13  ? 5.438   -19.066 18.800  1.00 82.51 13  B 1 
ATOM 1028 O O   . PRO B 2 13  ? 4.347   -18.638 18.449  1.00 80.38 13  B 1 
ATOM 1029 C CB  . PRO B 2 13  ? 7.052   -19.895 17.029  1.00 77.81 13  B 1 
ATOM 1030 C CG  . PRO B 2 13  ? 8.566   -19.780 16.888  1.00 75.08 13  B 1 
ATOM 1031 C CD  . PRO B 2 13  ? 9.021   -19.324 18.278  1.00 77.99 13  B 1 
ATOM 1032 N N   . GLU B 2 14  ? 5.584   -19.801 19.923  1.00 82.69 14  B 1 
ATOM 1033 C CA  . GLU B 2 14  ? 4.473   -20.091 20.836  1.00 83.15 14  B 1 
ATOM 1034 C C   . GLU B 2 14  ? 4.015   -18.852 21.622  1.00 84.48 14  B 1 
ATOM 1035 O O   . GLU B 2 14  ? 2.835   -18.719 21.925  1.00 82.33 14  B 1 
ATOM 1036 C CB  . GLU B 2 14  ? 4.884   -21.176 21.844  1.00 80.92 14  B 1 
ATOM 1037 C CG  . GLU B 2 14  ? 5.096   -22.567 21.217  1.00 71.96 14  B 1 
ATOM 1038 C CD  . GLU B 2 14  ? 5.505   -23.641 22.229  1.00 62.37 14  B 1 
ATOM 1039 O OE1 . GLU B 2 14  ? 5.688   -24.808 21.793  1.00 56.20 14  B 1 
ATOM 1040 O OE2 . GLU B 2 14  ? 5.671   -23.337 23.429  1.00 57.85 14  B 1 
ATOM 1041 N N   . GLU B 2 15  ? 4.947   -17.953 21.977  1.00 84.51 15  B 1 
ATOM 1042 C CA  . GLU B 2 15  ? 4.619   -16.695 22.647  1.00 84.69 15  B 1 
ATOM 1043 C C   . GLU B 2 15  ? 3.965   -15.708 21.679  1.00 85.24 15  B 1 
ATOM 1044 O O   . GLU B 2 15  ? 2.990   -15.068 22.063  1.00 83.77 15  B 1 
ATOM 1045 C CB  . GLU B 2 15  ? 5.873   -16.069 23.271  1.00 82.71 15  B 1 
ATOM 1046 C CG  . GLU B 2 15  ? 6.337   -16.800 24.538  1.00 78.36 15  B 1 
ATOM 1047 C CD  . GLU B 2 15  ? 7.710   -16.288 25.009  1.00 76.76 15  B 1 
ATOM 1048 O OE1 . GLU B 2 15  ? 7.913   -16.129 26.233  1.00 70.96 15  B 1 
ATOM 1049 O OE2 . GLU B 2 15  ? 8.588   -16.049 24.145  1.00 74.35 15  B 1 
ATOM 1050 N N   . LEU B 2 16  ? 4.437   -15.642 20.441  1.00 82.52 16  B 1 
ATOM 1051 C CA  . LEU B 2 16  ? 3.821   -14.837 19.387  1.00 81.80 16  B 1 
ATOM 1052 C C   . LEU B 2 16  ? 2.380   -15.263 19.135  1.00 83.34 16  B 1 
ATOM 1053 O O   . LEU B 2 16  ? 1.484   -14.423 19.129  1.00 82.37 16  B 1 
ATOM 1054 C CB  . LEU B 2 16  ? 4.642   -14.950 18.090  1.00 80.12 16  B 1 
ATOM 1055 C CG  . LEU B 2 16  ? 5.979   -14.177 18.116  1.00 74.45 16  B 1 
ATOM 1056 C CD1 . LEU B 2 16  ? 6.827   -14.569 16.904  1.00 68.72 16  B 1 
ATOM 1057 C CD2 . LEU B 2 16  ? 5.752   -12.670 18.081  1.00 71.30 16  B 1 
ATOM 1058 N N   . GLN B 2 17  ? 2.124   -16.568 19.024  1.00 84.35 17  B 1 
ATOM 1059 C CA  . GLN B 2 17  ? 0.762   -17.079 18.849  1.00 83.97 17  B 1 
ATOM 1060 C C   . GLN B 2 17  ? -0.132  -16.751 20.048  1.00 85.77 17  B 1 
ATOM 1061 O O   . GLN B 2 17  ? -1.274  -16.321 19.871  1.00 84.44 17  B 1 
ATOM 1062 C CB  . GLN B 2 17  ? 0.815   -18.588 18.581  1.00 80.47 17  B 1 
ATOM 1063 C CG  . GLN B 2 17  ? -0.593  -19.107 18.253  1.00 71.42 17  B 1 
ATOM 1064 C CD  . GLN B 2 17  ? -0.639  -20.600 17.915  1.00 65.42 17  B 1 
ATOM 1065 O OE1 . GLN B 2 17  ? 0.354   -21.314 17.894  1.00 59.67 17  B 1 
ATOM 1066 N NE2 . GLN B 2 17  ? -1.812  -21.104 17.648  1.00 55.91 17  B 1 
ATOM 1067 N N   . LYS B 2 18  ? 0.378   -16.898 21.268  1.00 85.52 18  B 1 
ATOM 1068 C CA  . LYS B 2 18  ? -0.384  -16.533 22.470  1.00 86.36 18  B 1 
ATOM 1069 C C   . LYS B 2 18  ? -0.666  -15.045 22.551  1.00 88.05 18  B 1 
ATOM 1070 O O   . LYS B 2 18  ? -1.739  -14.657 23.001  1.00 86.52 18  B 1 
ATOM 1071 C CB  . LYS B 2 18  ? 0.366   -16.956 23.724  1.00 84.02 18  B 1 
ATOM 1072 C CG  . LYS B 2 18  ? 0.224   -18.453 23.969  1.00 74.36 18  B 1 
ATOM 1073 C CD  . LYS B 2 18  ? 1.034   -18.804 25.217  1.00 67.76 18  B 1 
ATOM 1074 C CE  . LYS B 2 18  ? 0.928   -20.297 25.474  1.00 58.90 18  B 1 
ATOM 1075 N NZ  . LYS B 2 18  ? 1.733   -20.671 26.651  1.00 50.86 18  B 1 
ATOM 1076 N N   . ARG B 2 19  ? 0.292   -14.208 22.137  1.00 85.64 19  B 1 
ATOM 1077 C CA  . ARG B 2 19  ? 0.093   -12.762 22.065  1.00 86.36 19  B 1 
ATOM 1078 C C   . ARG B 2 19  ? -0.980  -12.410 21.044  1.00 88.45 19  B 1 
ATOM 1079 O O   . ARG B 2 19  ? -1.866  -11.635 21.367  1.00 86.52 19  B 1 
ATOM 1080 C CB  . ARG B 2 19  ? 1.419   -12.069 21.766  1.00 82.71 19  B 1 
ATOM 1081 C CG  . ARG B 2 19  ? 1.220   -10.551 21.668  1.00 78.41 19  B 1 
ATOM 1082 C CD  . ARG B 2 19  ? 2.558   -9.843  21.498  1.00 74.04 19  B 1 
ATOM 1083 N NE  . ARG B 2 19  ? 2.365   -8.405  21.236  1.00 69.20 19  B 1 
ATOM 1084 C CZ  . ARG B 2 19  ? 3.290   -7.486  21.263  1.00 63.93 19  B 1 
ATOM 1085 N NH1 . ARG B 2 19  ? 4.539   -7.741  21.559  1.00 57.74 19  B 1 
ATOM 1086 N NH2 . ARG B 2 19  ? 2.989   -6.259  20.978  1.00 57.11 19  B 1 
ATOM 1087 N N   . GLU B 2 20  ? -0.945  -13.017 19.857  1.00 86.35 20  B 1 
ATOM 1088 C CA  . GLU B 2 20  ? -1.977  -12.832 18.841  1.00 87.37 20  B 1 
ATOM 1089 C C   . GLU B 2 20  ? -3.363  -13.244 19.381  1.00 89.25 20  B 1 
ATOM 1090 O O   . GLU B 2 20  ? -4.336  -12.510 19.239  1.00 89.21 20  B 1 
ATOM 1091 C CB  . GLU B 2 20  ? -1.601  -13.628 17.579  1.00 85.03 20  B 1 
ATOM 1092 C CG  . GLU B 2 20  ? -2.549  -13.342 16.403  1.00 80.15 20  B 1 
ATOM 1093 C CD  . GLU B 2 20  ? -2.229  -14.150 15.131  1.00 78.47 20  B 1 
ATOM 1094 O OE1 . GLU B 2 20  ? -2.425  -13.612 14.018  1.00 72.05 20  B 1 
ATOM 1095 O OE2 . GLU B 2 20  ? -1.860  -15.338 15.246  1.00 74.11 20  B 1 
ATOM 1096 N N   . GLU B 2 21  ? -3.461  -14.378 20.071  1.00 88.24 21  B 1 
ATOM 1097 C CA  . GLU B 2 21  ? -4.704  -14.806 20.723  1.00 88.97 21  B 1 
ATOM 1098 C C   . GLU B 2 21  ? -5.167  -13.815 21.802  1.00 91.13 21  B 1 
ATOM 1099 O O   . GLU B 2 21  ? -6.366  -13.569 21.929  1.00 90.18 21  B 1 
ATOM 1100 C CB  . GLU B 2 21  ? -4.522  -16.186 21.369  1.00 86.36 21  B 1 
ATOM 1101 C CG  . GLU B 2 21  ? -4.490  -17.357 20.376  1.00 75.73 21  B 1 
ATOM 1102 C CD  . GLU B 2 21  ? -4.203  -18.707 21.059  1.00 68.67 21  B 1 
ATOM 1103 O OE1 . GLU B 2 21  ? -3.907  -19.695 20.331  1.00 63.13 21  B 1 
ATOM 1104 O OE2 . GLU B 2 21  ? -4.275  -18.792 22.312  1.00 63.81 21  B 1 
ATOM 1105 N N   . GLU B 2 22  ? -4.242  -13.255 22.592  1.00 90.01 22  B 1 
ATOM 1106 C CA  . GLU B 2 22  ? -4.563  -12.240 23.597  1.00 91.19 22  B 1 
ATOM 1107 C C   . GLU B 2 22  ? -5.076  -10.957 22.932  1.00 92.60 22  B 1 
ATOM 1108 O O   . GLU B 2 22  ? -6.150  -10.472 23.295  1.00 91.12 22  B 1 
ATOM 1109 C CB  . GLU B 2 22  ? -3.346  -12.006 24.518  1.00 89.49 22  B 1 
ATOM 1110 C CG  . GLU B 2 22  ? -3.679  -11.127 25.737  1.00 79.17 22  B 1 
ATOM 1111 C CD  . GLU B 2 22  ? -2.509  -10.967 26.749  1.00 71.07 22  B 1 
ATOM 1112 O OE1 . GLU B 2 22  ? -2.647  -10.168 27.703  1.00 65.23 22  B 1 
ATOM 1113 O OE2 . GLU B 2 22  ? -1.459  -11.637 26.618  1.00 67.12 22  B 1 
ATOM 1114 N N   . GLU B 2 23  ? -4.391  -10.465 21.893  1.00 91.29 23  B 1 
ATOM 1115 C CA  . GLU B 2 23  ? -4.798  -9.305  21.097  1.00 91.52 23  B 1 
ATOM 1116 C C   . GLU B 2 23  ? -6.165  -9.513  20.441  1.00 93.68 23  B 1 
ATOM 1117 O O   . GLU B 2 23  ? -7.026  -8.638  20.486  1.00 92.17 23  B 1 
ATOM 1118 C CB  . GLU B 2 23  ? -3.731  -9.001  20.016  1.00 88.35 23  B 1 
ATOM 1119 C CG  . GLU B 2 23  ? -2.445  -8.384  20.575  1.00 77.18 23  B 1 
ATOM 1120 C CD  . GLU B 2 23  ? -1.316  -8.220  19.534  1.00 71.84 23  B 1 
ATOM 1121 O OE1 . GLU B 2 23  ? -0.212  -7.741  19.920  1.00 64.67 23  B 1 
ATOM 1122 O OE2 . GLU B 2 23  ? -1.525  -8.580  18.355  1.00 67.27 23  B 1 
ATOM 1123 N N   . PHE B 2 24  ? -6.441  -10.713 19.915  1.00 93.47 24  B 1 
ATOM 1124 C CA  . PHE B 2 24  ? -7.745  -11.040 19.329  1.00 94.85 24  B 1 
ATOM 1125 C C   . PHE B 2 24  ? -8.864  -11.153 20.361  1.00 95.79 24  B 1 
ATOM 1126 O O   . PHE B 2 24  ? -10.035 -11.057 20.006  1.00 94.05 24  B 1 
ATOM 1127 C CB  . PHE B 2 24  ? -7.645  -12.340 18.525  1.00 93.67 24  B 1 
ATOM 1128 C CG  . PHE B 2 24  ? -6.872  -12.288 17.222  1.00 93.93 24  B 1 
ATOM 1129 C CD1 . PHE B 2 24  ? -6.314  -11.106 16.712  1.00 90.27 24  B 1 
ATOM 1130 C CD2 . PHE B 2 24  ? -6.749  -13.476 16.477  1.00 89.61 24  B 1 
ATOM 1131 C CE1 . PHE B 2 24  ? -5.632  -11.097 15.482  1.00 87.91 24  B 1 
ATOM 1132 C CE2 . PHE B 2 24  ? -6.078  -13.478 15.246  1.00 87.74 24  B 1 
ATOM 1133 C CZ  . PHE B 2 24  ? -5.518  -12.285 14.752  1.00 88.81 24  B 1 
ATOM 1134 N N   . ASN B 2 25  ? -8.550  -11.403 21.619  1.00 95.11 25  B 1 
ATOM 1135 C CA  . ASN B 2 25  ? -9.549  -11.494 22.673  1.00 95.72 25  B 1 
ATOM 1136 C C   . ASN B 2 25  ? -9.818  -10.154 23.370  1.00 96.17 25  B 1 
ATOM 1137 O O   . ASN B 2 25  ? -10.934 -9.949  23.849  1.00 94.26 25  B 1 
ATOM 1138 C CB  . ASN B 2 25  ? -9.128  -12.568 23.685  1.00 94.62 25  B 1 
ATOM 1139 C CG  . ASN B 2 25  ? -9.325  -13.983 23.166  1.00 92.11 25  B 1 
ATOM 1140 O OD1 . ASN B 2 25  ? -10.375 -14.367 22.682  1.00 84.15 25  B 1 
ATOM 1141 N ND2 . ASN B 2 25  ? -8.330  -14.823 23.304  1.00 82.80 25  B 1 
ATOM 1142 N N   . THR B 2 26  ? -8.818  -9.272  23.446  1.00 95.97 26  B 1 
ATOM 1143 C CA  . THR B 2 26  ? -8.870  -8.032  24.238  1.00 95.71 26  B 1 
ATOM 1144 C C   . THR B 2 26  ? -8.814  -6.761  23.399  1.00 96.21 26  B 1 
ATOM 1145 O O   . THR B 2 26  ? -9.265  -5.714  23.857  1.00 92.70 26  B 1 
ATOM 1146 C CB  . THR B 2 26  ? -7.750  -7.994  25.283  1.00 93.50 26  B 1 
ATOM 1147 O OG1 . THR B 2 26  ? -6.480  -8.005  24.658  1.00 86.61 26  B 1 
ATOM 1148 C CG2 . THR B 2 26  ? -7.800  -9.181  26.244  1.00 85.30 26  B 1 
ATOM 1149 N N   . GLY B 2 27  ? -8.257  -6.838  22.189  1.00 96.56 27  B 1 
ATOM 1150 C CA  . GLY B 2 27  ? -8.131  -5.715  21.276  1.00 96.81 27  B 1 
ATOM 1151 C C   . GLY B 2 27  ? -9.370  -5.496  20.395  1.00 97.52 27  B 1 
ATOM 1152 O O   . GLY B 2 27  ? -10.380 -6.189  20.539  1.00 96.80 27  B 1 
ATOM 1153 N N   . PRO B 2 28  ? -9.285  -4.574  19.430  1.00 97.92 28  B 1 
ATOM 1154 C CA  . PRO B 2 28  ? -10.387 -4.257  18.518  1.00 98.07 28  B 1 
ATOM 1155 C C   . PRO B 2 28  ? -10.943 -5.461  17.761  1.00 98.09 28  B 1 
ATOM 1156 O O   . PRO B 2 28  ? -12.153 -5.579  17.565  1.00 97.31 28  B 1 
ATOM 1157 C CB  . PRO B 2 28  ? -9.810  -3.213  17.563  1.00 97.55 28  B 1 
ATOM 1158 C CG  . PRO B 2 28  ? -8.709  -2.541  18.367  1.00 96.31 28  B 1 
ATOM 1159 C CD  . PRO B 2 28  ? -8.161  -3.681  19.213  1.00 97.63 28  B 1 
ATOM 1160 N N   . LEU B 2 29  ? -10.079 -6.418  17.380  1.00 97.90 29  B 1 
ATOM 1161 C CA  . LEU B 2 29  ? -10.480 -7.645  16.679  1.00 97.90 29  B 1 
ATOM 1162 C C   . LEU B 2 29  ? -11.299 -8.608  17.551  1.00 97.87 29  B 1 
ATOM 1163 O O   . LEU B 2 29  ? -11.879 -9.565  17.035  1.00 96.90 29  B 1 
ATOM 1164 C CB  . LEU B 2 29  ? -9.243  -8.337  16.081  1.00 97.46 29  B 1 
ATOM 1165 C CG  . LEU B 2 29  ? -8.485  -7.502  15.022  1.00 95.90 29  B 1 
ATOM 1166 C CD1 . LEU B 2 29  ? -7.333  -8.323  14.445  1.00 91.59 29  B 1 
ATOM 1167 C CD2 . LEU B 2 29  ? -9.374  -7.091  13.848  1.00 90.14 29  B 1 
ATOM 1168 N N   . SER B 2 30  ? -11.456 -8.327  18.845  1.00 97.79 30  B 1 
ATOM 1169 C CA  . SER B 2 30  ? -12.376 -9.059  19.714  1.00 97.46 30  B 1 
ATOM 1170 C C   . SER B 2 30  ? -13.819 -9.044  19.198  1.00 97.44 30  B 1 
ATOM 1171 O O   . SER B 2 30  ? -14.542 -10.018 19.404  1.00 96.63 30  B 1 
ATOM 1172 C CB  . SER B 2 30  ? -12.330 -8.519  21.148  1.00 96.95 30  B 1 
ATOM 1173 O OG  . SER B 2 30  ? -12.820 -7.190  21.205  1.00 94.49 30  B 1 
ATOM 1174 N N   . VAL B 2 31  ? -14.215 -8.021  18.461  1.00 97.56 31  B 1 
ATOM 1175 C CA  . VAL B 2 31  ? -15.519 -7.965  17.774  1.00 97.38 31  B 1 
ATOM 1176 C C   . VAL B 2 31  ? -15.701 -9.177  16.842  1.00 97.21 31  B 1 
ATOM 1177 O O   . VAL B 2 31  ? -16.745 -9.833  16.859  1.00 96.37 31  B 1 
ATOM 1178 C CB  . VAL B 2 31  ? -15.653 -6.642  16.983  1.00 97.01 31  B 1 
ATOM 1179 C CG1 . VAL B 2 31  ? -16.937 -6.595  16.157  1.00 95.45 31  B 1 
ATOM 1180 C CG2 . VAL B 2 31  ? -15.667 -5.444  17.931  1.00 95.49 31  B 1 
ATOM 1181 N N   . LEU B 2 32  ? -14.655 -9.522  16.077  1.00 97.74 32  B 1 
ATOM 1182 C CA  . LEU B 2 32  ? -14.652 -10.678 15.180  1.00 97.70 32  B 1 
ATOM 1183 C C   . LEU B 2 32  ? -14.546 -11.993 15.962  1.00 97.44 32  B 1 
ATOM 1184 O O   . LEU B 2 32  ? -15.302 -12.929 15.698  1.00 96.72 32  B 1 
ATOM 1185 C CB  . LEU B 2 32  ? -13.507 -10.557 14.155  1.00 97.74 32  B 1 
ATOM 1186 C CG  . LEU B 2 32  ? -13.514 -9.268  13.321  1.00 97.57 32  B 1 
ATOM 1187 C CD1 . LEU B 2 32  ? -12.358 -9.305  12.311  1.00 96.93 32  B 1 
ATOM 1188 C CD2 . LEU B 2 32  ? -14.824 -9.087  12.541  1.00 96.67 32  B 1 
ATOM 1189 N N   . THR B 2 33  ? -13.692 -12.033 16.976  1.00 97.55 33  B 1 
ATOM 1190 C CA  . THR B 2 33  ? -13.546 -13.198 17.863  1.00 97.30 33  B 1 
ATOM 1191 C C   . THR B 2 33  ? -14.879 -13.595 18.501  1.00 97.15 33  B 1 
ATOM 1192 O O   . THR B 2 33  ? -15.224 -14.778 18.551  1.00 96.57 33  B 1 
ATOM 1193 C CB  . THR B 2 33  ? -12.523 -12.909 18.972  1.00 96.79 33  B 1 
ATOM 1194 O OG1 . THR B 2 33  ? -11.275 -12.622 18.404  1.00 92.38 33  B 1 
ATOM 1195 C CG2 . THR B 2 33  ? -12.297 -14.110 19.881  1.00 91.57 33  B 1 
ATOM 1196 N N   . GLN B 2 34  ? -15.655 -12.624 18.951  1.00 96.14 34  B 1 
ATOM 1197 C CA  . GLN B 2 34  ? -16.971 -12.880 19.537  1.00 95.56 34  B 1 
ATOM 1198 C C   . GLN B 2 34  ? -17.968 -13.404 18.508  1.00 95.74 34  B 1 
ATOM 1199 O O   . GLN B 2 34  ? -18.745 -14.307 18.821  1.00 94.56 34  B 1 
ATOM 1200 C CB  . GLN B 2 34  ? -17.493 -11.598 20.207  1.00 94.46 34  B 1 
ATOM 1201 C CG  . GLN B 2 34  ? -16.694 -11.218 21.481  1.00 87.51 34  B 1 
ATOM 1202 C CD  . GLN B 2 34  ? -16.805 -12.240 22.608  1.00 81.01 34  B 1 
ATOM 1203 O OE1 . GLN B 2 34  ? -17.771 -12.981 22.723  1.00 72.09 34  B 1 
ATOM 1204 N NE2 . GLN B 2 34  ? -15.838 -12.300 23.485  1.00 68.49 34  B 1 
ATOM 1205 N N   . SER B 2 35  ? -17.922 -12.909 17.274  1.00 95.34 35  B 1 
ATOM 1206 C CA  . SER B 2 35  ? -18.754 -13.447 16.196  1.00 95.18 35  B 1 
ATOM 1207 C C   . SER B 2 35  ? -18.435 -14.912 15.898  1.00 95.58 35  B 1 
ATOM 1208 O O   . SER B 2 35  ? -19.355 -15.717 15.771  1.00 94.88 35  B 1 
ATOM 1209 C CB  . SER B 2 35  ? -18.610 -12.607 14.925  1.00 94.68 35  B 1 
ATOM 1210 O OG  . SER B 2 35  ? -19.450 -13.124 13.909  1.00 87.17 35  B 1 
ATOM 1211 N N   . VAL B 2 36  ? -17.142 -15.270 15.851  1.00 96.92 36  B 1 
ATOM 1212 C CA  . VAL B 2 36  ? -16.705 -16.658 15.639  1.00 96.93 36  B 1 
ATOM 1213 C C   . VAL B 2 36  ? -17.148 -17.561 16.794  1.00 97.08 36  B 1 
ATOM 1214 O O   . VAL B 2 36  ? -17.790 -18.582 16.569  1.00 96.30 36  B 1 
ATOM 1215 C CB  . VAL B 2 36  ? -15.181 -16.738 15.436  1.00 96.48 36  B 1 
ATOM 1216 C CG1 . VAL B 2 36  ? -14.695 -18.193 15.313  1.00 94.49 36  B 1 
ATOM 1217 C CG2 . VAL B 2 36  ? -14.749 -16.007 14.165  1.00 94.89 36  B 1 
ATOM 1218 N N   . LYS B 2 37  ? -16.853 -17.179 18.046  1.00 96.49 37  B 1 
ATOM 1219 C CA  . LYS B 2 37  ? -17.138 -17.996 19.231  1.00 96.31 37  B 1 
ATOM 1220 C C   . LYS B 2 37  ? -18.631 -18.202 19.472  1.00 96.47 37  B 1 
ATOM 1221 O O   . LYS B 2 37  ? -19.047 -19.307 19.823  1.00 95.28 37  B 1 
ATOM 1222 C CB  . LYS B 2 37  ? -16.493 -17.359 20.474  1.00 95.59 37  B 1 
ATOM 1223 C CG  . LYS B 2 37  ? -14.964 -17.534 20.497  1.00 89.60 37  B 1 
ATOM 1224 C CD  . LYS B 2 37  ? -14.356 -16.863 21.742  1.00 85.31 37  B 1 
ATOM 1225 C CE  . LYS B 2 37  ? -12.829 -17.050 21.758  1.00 77.80 37  B 1 
ATOM 1226 N NZ  . LYS B 2 37  ? -12.175 -16.317 22.866  1.00 69.38 37  B 1 
ATOM 1227 N N   . ASN B 2 38  ? -19.420 -17.157 19.291  1.00 95.96 38  B 1 
ATOM 1228 C CA  . ASN B 2 38  ? -20.850 -17.181 19.599  1.00 95.87 38  B 1 
ATOM 1229 C C   . ASN B 2 38  ? -21.721 -17.478 18.376  1.00 96.19 38  B 1 
ATOM 1230 O O   . ASN B 2 38  ? -22.941 -17.534 18.491  1.00 94.64 38  B 1 
ATOM 1231 C CB  . ASN B 2 38  ? -21.234 -15.851 20.274  1.00 95.17 38  B 1 
ATOM 1232 C CG  . ASN B 2 38  ? -20.478 -15.603 21.567  1.00 92.97 38  B 1 
ATOM 1233 O OD1 . ASN B 2 38  ? -20.094 -16.501 22.305  1.00 84.97 38  B 1 
ATOM 1234 N ND2 . ASN B 2 38  ? -20.238 -14.353 21.902  1.00 84.50 38  B 1 
ATOM 1235 N N   . ASN B 2 39  ? -21.106 -17.644 17.195  1.00 95.97 39  B 1 
ATOM 1236 C CA  . ASN B 2 39  ? -21.784 -17.817 15.919  1.00 95.97 39  B 1 
ATOM 1237 C C   . ASN B 2 39  ? -22.848 -16.728 15.671  1.00 96.04 39  B 1 
ATOM 1238 O O   . ASN B 2 39  ? -23.986 -17.019 15.270  1.00 94.54 39  B 1 
ATOM 1239 C CB  . ASN B 2 39  ? -22.285 -19.266 15.818  1.00 94.87 39  B 1 
ATOM 1240 C CG  . ASN B 2 39  ? -22.699 -19.664 14.410  1.00 89.58 39  B 1 
ATOM 1241 O OD1 . ASN B 2 39  ? -22.352 -19.057 13.414  1.00 79.69 39  B 1 
ATOM 1242 N ND2 . ASN B 2 39  ? -23.460 -20.730 14.278  1.00 77.19 39  B 1 
ATOM 1243 N N   . THR B 2 40  ? -22.501 -15.471 15.959  1.00 96.03 40  B 1 
ATOM 1244 C CA  . THR B 2 40  ? -23.387 -14.317 15.799  1.00 95.91 40  B 1 
ATOM 1245 C C   . THR B 2 40  ? -23.146 -13.611 14.468  1.00 96.48 40  B 1 
ATOM 1246 O O   . THR B 2 40  ? -22.069 -13.692 13.886  1.00 95.71 40  B 1 
ATOM 1247 C CB  . THR B 2 40  ? -23.269 -13.314 16.961  1.00 94.55 40  B 1 
ATOM 1248 O OG1 . THR B 2 40  ? -21.934 -12.924 17.162  1.00 88.04 40  B 1 
ATOM 1249 C CG2 . THR B 2 40  ? -23.782 -13.914 18.266  1.00 87.94 40  B 1 
ATOM 1250 N N   . GLN B 2 41  ? -24.174 -12.931 13.978  1.00 96.69 41  B 1 
ATOM 1251 C CA  . GLN B 2 41  ? -24.046 -12.110 12.783  1.00 96.92 41  B 1 
ATOM 1252 C C   . GLN B 2 41  ? -23.313 -10.804 13.090  1.00 97.21 41  B 1 
ATOM 1253 O O   . GLN B 2 41  ? -23.470 -10.216 14.159  1.00 96.42 41  B 1 
ATOM 1254 C CB  . GLN B 2 41  ? -25.422 -11.840 12.157  1.00 96.09 41  B 1 
ATOM 1255 C CG  . GLN B 2 41  ? -25.992 -13.102 11.493  1.00 92.74 41  B 1 
ATOM 1256 C CD  . GLN B 2 41  ? -27.365 -12.858 10.848  1.00 92.90 41  B 1 
ATOM 1257 O OE1 . GLN B 2 41  ? -28.228 -12.204 11.398  1.00 84.88 41  B 1 
ATOM 1258 N NE2 . GLN B 2 41  ? -27.603 -13.391 9.680   1.00 82.54 41  B 1 
ATOM 1259 N N   . VAL B 2 42  ? -22.544 -10.348 12.092  1.00 97.88 42  B 1 
ATOM 1260 C CA  . VAL B 2 42  ? -21.952 -9.012  12.029  1.00 97.91 42  B 1 
ATOM 1261 C C   . VAL B 2 42  ? -22.449 -8.307  10.774  1.00 98.05 42  B 1 
ATOM 1262 O O   . VAL B 2 42  ? -22.810 -8.959  9.788   1.00 97.69 42  B 1 
ATOM 1263 C CB  . VAL B 2 42  ? -20.410 -9.055  12.074  1.00 97.58 42  B 1 
ATOM 1264 C CG1 . VAL B 2 42  ? -19.912 -9.617  13.408  1.00 96.30 42  B 1 
ATOM 1265 C CG2 . VAL B 2 42  ? -19.807 -9.882  10.923  1.00 96.21 42  B 1 
ATOM 1266 N N   . LEU B 2 43  ? -22.468 -6.980  10.818  1.00 98.10 43  B 1 
ATOM 1267 C CA  . LEU B 2 43  ? -22.723 -6.148  9.647   1.00 98.01 43  B 1 
ATOM 1268 C C   . LEU B 2 43  ? -21.422 -5.438  9.268   1.00 98.21 43  B 1 
ATOM 1269 O O   . LEU B 2 43  ? -20.875 -4.698  10.077  1.00 98.03 43  B 1 
ATOM 1270 C CB  . LEU B 2 43  ? -23.863 -5.167  9.950   1.00 97.69 43  B 1 
ATOM 1271 C CG  . LEU B 2 43  ? -24.233 -4.241  8.769   1.00 96.95 43  B 1 
ATOM 1272 C CD1 . LEU B 2 43  ? -24.900 -5.025  7.636   1.00 95.22 43  B 1 
ATOM 1273 C CD2 . LEU B 2 43  ? -25.220 -3.174  9.247   1.00 94.66 43  B 1 
ATOM 1274 N N   . ILE B 2 44  ? -20.950 -5.665  8.053   1.00 98.44 44  B 1 
ATOM 1275 C CA  . ILE B 2 44  ? -19.685 -5.129  7.547   1.00 98.52 44  B 1 
ATOM 1276 C C   . ILE B 2 44  ? -20.007 -4.070  6.497   1.00 98.44 44  B 1 
ATOM 1277 O O   . ILE B 2 44  ? -20.622 -4.379  5.486   1.00 98.12 44  B 1 
ATOM 1278 C CB  . ILE B 2 44  ? -18.799 -6.265  6.981   1.00 98.60 44  B 1 
ATOM 1279 C CG1 . ILE B 2 44  ? -18.604 -7.412  8.009   1.00 98.32 44  B 1 
ATOM 1280 C CG2 . ILE B 2 44  ? -17.445 -5.685  6.524   1.00 98.36 44  B 1 
ATOM 1281 C CD1 . ILE B 2 44  ? -17.913 -8.659  7.438   1.00 97.69 44  B 1 
ATOM 1282 N N   . ASN B 2 45  ? -19.554 -2.837  6.727   1.00 98.23 45  B 1 
ATOM 1283 C CA  . ASN B 2 45  ? -19.534 -1.799  5.706   1.00 98.00 45  B 1 
ATOM 1284 C C   . ASN B 2 45  ? -18.261 -1.970  4.870   1.00 98.25 45  B 1 
ATOM 1285 O O   . ASN B 2 45  ? -17.161 -2.015  5.420   1.00 97.77 45  B 1 
ATOM 1286 C CB  . ASN B 2 45  ? -19.616 -0.406  6.347   1.00 97.17 45  B 1 
ATOM 1287 C CG  . ASN B 2 45  ? -20.974 -0.059  6.940   1.00 89.07 45  B 1 
ATOM 1288 O OD1 . ASN B 2 45  ? -21.980 -0.718  6.738   1.00 78.80 45  B 1 
ATOM 1289 N ND2 . ASN B 2 45  ? -21.056 1.043   7.671   1.00 78.85 45  B 1 
ATOM 1290 N N   . CYS B 2 46  ? -18.415 -2.058  3.548   1.00 98.19 46  B 1 
ATOM 1291 C CA  . CYS B 2 46  ? -17.320 -2.219  2.604   1.00 98.16 46  B 1 
ATOM 1292 C C   . CYS B 2 46  ? -17.093 -0.938  1.787   1.00 97.79 46  B 1 
ATOM 1293 O O   . CYS B 2 46  ? -18.026 -0.171  1.560   1.00 95.86 46  B 1 
ATOM 1294 C CB  . CYS B 2 46  ? -17.605 -3.414  1.689   1.00 97.90 46  B 1 
ATOM 1295 S SG  . CYS B 2 46  ? -17.660 -4.970  2.645   1.00 96.19 46  B 1 
ATOM 1296 N N   . ARG B 2 47  ? -15.878 -0.774  1.260   1.00 97.59 47  B 1 
ATOM 1297 C CA  . ARG B 2 47  ? -15.464 0.403   0.458   1.00 96.61 47  B 1 
ATOM 1298 C C   . ARG B 2 47  ? -16.265 0.627   -0.832  1.00 95.52 47  B 1 
ATOM 1299 O O   . ARG B 2 47  ? -16.156 1.682   -1.434  1.00 86.78 47  B 1 
ATOM 1300 C CB  . ARG B 2 47  ? -13.981 0.299   0.099   1.00 95.05 47  B 1 
ATOM 1301 C CG  . ARG B 2 47  ? -13.021 0.508   1.297   1.00 89.05 47  B 1 
ATOM 1302 C CD  . ARG B 2 47  ? -11.599 0.652   0.753   1.00 82.82 47  B 1 
ATOM 1303 N NE  . ARG B 2 47  ? -10.584 0.877   1.806   1.00 78.74 47  B 1 
ATOM 1304 C CZ  . ARG B 2 47  ? -9.378  1.383   1.595   1.00 74.00 47  B 1 
ATOM 1305 N NH1 . ARG B 2 47  ? -8.946  1.752   0.430   1.00 65.27 47  B 1 
ATOM 1306 N NH2 . ARG B 2 47  ? -8.549  1.525   2.577   1.00 67.02 47  B 1 
ATOM 1307 N N   . ASN B 2 48  ? -17.046 -0.331  -1.291  1.00 95.15 48  B 1 
ATOM 1308 C CA  . ASN B 2 48  ? -17.894 -0.210  -2.481  1.00 95.33 48  B 1 
ATOM 1309 C C   . ASN B 2 48  ? -19.332 0.242   -2.169  1.00 95.93 48  B 1 
ATOM 1310 O O   . ASN B 2 48  ? -20.241 -0.079  -2.937  1.00 93.22 48  B 1 
ATOM 1311 C CB  . ASN B 2 48  ? -17.865 -1.530  -3.265  1.00 93.23 48  B 1 
ATOM 1312 C CG  . ASN B 2 48  ? -18.463 -2.710  -2.515  1.00 92.36 48  B 1 
ATOM 1313 O OD1 . ASN B 2 48  ? -18.649 -2.713  -1.316  1.00 84.73 48  B 1 
ATOM 1314 N ND2 . ASN B 2 48  ? -18.745 -3.790  -3.219  1.00 85.33 48  B 1 
ATOM 1315 N N   . ASN B 2 49  ? -19.555 0.880   -1.042  1.00 95.53 49  B 1 
ATOM 1316 C CA  . ASN B 2 49  ? -20.881 1.280   -0.570  1.00 95.70 49  B 1 
ATOM 1317 C C   . ASN B 2 49  ? -21.881 0.109   -0.418  1.00 96.77 49  B 1 
ATOM 1318 O O   . ASN B 2 49  ? -23.094 0.301   -0.323  1.00 95.14 49  B 1 
ATOM 1319 C CB  . ASN B 2 49  ? -21.382 2.478   -1.403  1.00 93.73 49  B 1 
ATOM 1320 C CG  . ASN B 2 49  ? -20.485 3.700   -1.207  1.00 85.87 49  B 1 
ATOM 1321 O OD1 . ASN B 2 49  ? -19.988 3.914   -0.116  1.00 75.57 49  B 1 
ATOM 1322 N ND2 . ASN B 2 49  ? -20.257 4.488   -2.239  1.00 72.48 49  B 1 
ATOM 1323 N N   . LYS B 2 50  ? -21.382 -1.131  -0.338  1.00 97.19 50  B 1 
ATOM 1324 C CA  . LYS B 2 50  ? -22.185 -2.317  -0.035  1.00 97.58 50  B 1 
ATOM 1325 C C   . LYS B 2 50  ? -21.998 -2.734  1.422   1.00 97.85 50  B 1 
ATOM 1326 O O   . LYS B 2 50  ? -20.936 -2.550  2.008   1.00 97.27 50  B 1 
ATOM 1327 C CB  . LYS B 2 50  ? -21.882 -3.472  -0.998  1.00 97.32 50  B 1 
ATOM 1328 C CG  . LYS B 2 50  ? -22.129 -3.116  -2.479  1.00 95.62 50  B 1 
ATOM 1329 C CD  . LYS B 2 50  ? -21.973 -4.370  -3.350  1.00 92.23 50  B 1 
ATOM 1330 C CE  . LYS B 2 50  ? -21.989 -4.080  -4.846  1.00 88.24 50  B 1 
ATOM 1331 N NZ  . LYS B 2 50  ? -21.555 -5.277  -5.615  1.00 80.34 50  B 1 
ATOM 1332 N N   . LYS B 2 51  ? -23.039 -3.342  1.982   1.00 97.63 51  B 1 
ATOM 1333 C CA  . LYS B 2 51  ? -23.034 -3.892  3.337   1.00 97.82 51  B 1 
ATOM 1334 C C   . LYS B 2 51  ? -23.153 -5.406  3.269   1.00 98.14 51  B 1 
ATOM 1335 O O   . LYS B 2 51  ? -23.954 -5.925  2.497   1.00 97.86 51  B 1 
ATOM 1336 C CB  . LYS B 2 51  ? -24.149 -3.259  4.189   1.00 97.25 51  B 1 
ATOM 1337 C CG  . LYS B 2 51  ? -24.022 -1.721  4.256   1.00 95.33 51  B 1 
ATOM 1338 C CD  . LYS B 2 51  ? -24.954 -1.073  5.295   1.00 91.90 51  B 1 
ATOM 1339 C CE  . LYS B 2 51  ? -24.720 0.448   5.275   1.00 86.61 51  B 1 
ATOM 1340 N NZ  . LYS B 2 51  ? -25.278 1.168   6.458   1.00 77.57 51  B 1 
ATOM 1341 N N   . LEU B 2 52  ? -22.386 -6.114  4.080   1.00 98.24 52  B 1 
ATOM 1342 C CA  . LEU B 2 52  ? -22.419 -7.569  4.194   1.00 98.33 52  B 1 
ATOM 1343 C C   . LEU B 2 52  ? -22.935 -7.949  5.584   1.00 98.23 52  B 1 
ATOM 1344 O O   . LEU B 2 52  ? -22.270 -7.671  6.578   1.00 98.00 52  B 1 
ATOM 1345 C CB  . LEU B 2 52  ? -21.024 -8.163  3.935   1.00 98.46 52  B 1 
ATOM 1346 C CG  . LEU B 2 52  ? -20.371 -7.784  2.586   1.00 98.21 52  B 1 
ATOM 1347 C CD1 . LEU B 2 52  ? -18.978 -8.415  2.505   1.00 97.73 52  B 1 
ATOM 1348 C CD2 . LEU B 2 52  ? -21.186 -8.290  1.395   1.00 97.62 52  B 1 
ATOM 1349 N N   . LEU B 2 53  ? -24.083 -8.587  5.652   1.00 98.04 53  B 1 
ATOM 1350 C CA  . LEU B 2 53  ? -24.607 -9.174  6.881   1.00 97.84 53  B 1 
ATOM 1351 C C   . LEU B 2 53  ? -24.327 -10.672 6.866   1.00 97.81 53  B 1 
ATOM 1352 O O   . LEU B 2 53  ? -24.899 -11.385 6.044   1.00 97.51 53  B 1 
ATOM 1353 C CB  . LEU B 2 53  ? -26.108 -8.861  6.977   1.00 97.44 53  B 1 
ATOM 1354 C CG  . LEU B 2 53  ? -26.785 -9.450  8.236   1.00 96.71 53  B 1 
ATOM 1355 C CD1 . LEU B 2 53  ? -26.311 -8.767  9.514   1.00 95.01 53  B 1 
ATOM 1356 C CD2 . LEU B 2 53  ? -28.303 -9.273  8.116   1.00 94.23 53  B 1 
ATOM 1357 N N   . GLY B 2 54  ? -23.473 -11.171 7.761   1.00 97.81 54  B 1 
ATOM 1358 C CA  . GLY B 2 54  ? -23.082 -12.574 7.757   1.00 97.85 54  B 1 
ATOM 1359 C C   . GLY B 2 54  ? -22.467 -13.037 9.066   1.00 97.81 54  B 1 
ATOM 1360 O O   . GLY B 2 54  ? -22.389 -12.290 10.043  1.00 97.35 54  B 1 
ATOM 1361 N N   . ARG B 2 55  ? -22.035 -14.299 9.096   1.00 97.65 55  B 1 
ATOM 1362 C CA  . ARG B 2 55  ? -21.348 -14.907 10.238  1.00 97.42 55  B 1 
ATOM 1363 C C   . ARG B 2 55  ? -19.880 -15.083 9.910   1.00 97.63 55  B 1 
ATOM 1364 O O   . ARG B 2 55  ? -19.561 -15.620 8.856   1.00 97.13 55  B 1 
ATOM 1365 C CB  . ARG B 2 55  ? -21.986 -16.260 10.598  1.00 96.52 55  B 1 
ATOM 1366 C CG  . ARG B 2 55  ? -23.450 -16.090 11.046  1.00 91.68 55  B 1 
ATOM 1367 C CD  . ARG B 2 55  ? -24.108 -17.438 11.277  1.00 87.59 55  B 1 
ATOM 1368 N NE  . ARG B 2 55  ? -25.560 -17.284 11.508  1.00 81.59 55  B 1 
ATOM 1369 C CZ  . ARG B 2 55  ? -26.166 -17.102 12.665  1.00 76.57 55  B 1 
ATOM 1370 N NH1 . ARG B 2 55  ? -25.541 -17.161 13.801  1.00 65.63 55  B 1 
ATOM 1371 N NH2 . ARG B 2 55  ? -27.429 -16.827 12.696  1.00 69.54 55  B 1 
ATOM 1372 N N   . VAL B 2 56  ? -19.011 -14.667 10.818  1.00 97.87 56  B 1 
ATOM 1373 C CA  . VAL B 2 56  ? -17.569 -14.855 10.655  1.00 97.84 56  B 1 
ATOM 1374 C C   . VAL B 2 56  ? -17.219 -16.283 11.036  1.00 97.67 56  B 1 
ATOM 1375 O O   . VAL B 2 56  ? -17.462 -16.709 12.166  1.00 96.98 56  B 1 
ATOM 1376 C CB  . VAL B 2 56  ? -16.758 -13.841 11.481  1.00 97.77 56  B 1 
ATOM 1377 C CG1 . VAL B 2 56  ? -15.268 -13.941 11.141  1.00 97.10 56  B 1 
ATOM 1378 C CG2 . VAL B 2 56  ? -17.202 -12.398 11.212  1.00 96.98 56  B 1 
ATOM 1379 N N   . LYS B 2 57  ? -16.648 -17.025 10.080  1.00 98.09 57  B 1 
ATOM 1380 C CA  . LYS B 2 57  ? -16.180 -18.392 10.283  1.00 97.89 57  B 1 
ATOM 1381 C C   . LYS B 2 57  ? -14.713 -18.414 10.716  1.00 97.79 57  B 1 
ATOM 1382 O O   . LYS B 2 57  ? -14.335 -19.194 11.582  1.00 96.81 57  B 1 
ATOM 1383 C CB  . LYS B 2 57  ? -16.397 -19.177 8.979   1.00 97.22 57  B 1 
ATOM 1384 C CG  . LYS B 2 57  ? -16.182 -20.692 9.144   1.00 90.35 57  B 1 
ATOM 1385 C CD  . LYS B 2 57  ? -17.266 -21.324 10.018  1.00 87.27 57  B 1 
ATOM 1386 C CE  . LYS B 2 57  ? -17.088 -22.829 9.969   1.00 84.22 57  B 1 
ATOM 1387 N NZ  . LYS B 2 57  ? -18.239 -23.568 10.517  1.00 76.87 57  B 1 
ATOM 1388 N N   . ALA B 2 58  ? -13.913 -17.549 10.124  1.00 97.54 58  B 1 
ATOM 1389 C CA  . ALA B 2 58  ? -12.521 -17.315 10.477  1.00 97.60 58  B 1 
ATOM 1390 C C   . ALA B 2 58  ? -12.105 -15.913 10.038  1.00 97.82 58  B 1 
ATOM 1391 O O   . ALA B 2 58  ? -12.693 -15.353 9.111   1.00 97.50 58  B 1 
ATOM 1392 C CB  . ALA B 2 58  ? -11.640 -18.376 9.809   1.00 97.10 58  B 1 
ATOM 1393 N N   . PHE B 2 59  ? -11.068 -15.362 10.684  1.00 97.51 59  B 1 
ATOM 1394 C CA  . PHE B 2 59  ? -10.449 -14.094 10.308  1.00 97.46 59  B 1 
ATOM 1395 C C   . PHE B 2 59  ? -8.948  -14.111 10.619  1.00 97.07 59  B 1 
ATOM 1396 O O   . PHE B 2 59  ? -8.460  -15.012 11.308  1.00 96.17 59  B 1 
ATOM 1397 C CB  . PHE B 2 59  ? -11.160 -12.928 11.015  1.00 97.42 59  B 1 
ATOM 1398 C CG  . PHE B 2 59  ? -10.941 -12.869 12.509  1.00 97.70 59  B 1 
ATOM 1399 C CD1 . PHE B 2 59  ? -11.731 -13.650 13.382  1.00 97.35 59  B 1 
ATOM 1400 C CD2 . PHE B 2 59  ? -9.930  -12.055 13.041  1.00 97.17 59  B 1 
ATOM 1401 C CE1 . PHE B 2 59  ? -11.511 -13.609 14.765  1.00 96.84 59  B 1 
ATOM 1402 C CE2 . PHE B 2 59  ? -9.701  -12.012 14.426  1.00 96.67 59  B 1 
ATOM 1403 C CZ  . PHE B 2 59  ? -10.494 -12.793 15.288  1.00 96.72 59  B 1 
ATOM 1404 N N   . ASP B 2 60  ? -8.215  -13.137 10.109  1.00 96.56 60  B 1 
ATOM 1405 C CA  . ASP B 2 60  ? -6.813  -12.889 10.449  1.00 96.23 60  B 1 
ATOM 1406 C C   . ASP B 2 60  ? -6.588  -11.424 10.862  1.00 96.04 60  B 1 
ATOM 1407 O O   . ASP B 2 60  ? -7.520  -10.609 10.894  1.00 95.04 60  B 1 
ATOM 1408 C CB  . ASP B 2 60  ? -5.896  -13.355 9.309   1.00 95.69 60  B 1 
ATOM 1409 C CG  . ASP B 2 60  ? -5.998  -12.559 8.013   1.00 95.66 60  B 1 
ATOM 1410 O OD1 . ASP B 2 60  ? -6.490  -11.407 8.021   1.00 94.76 60  B 1 
ATOM 1411 O OD2 . ASP B 2 60  ? -5.560  -13.102 6.972   1.00 93.87 60  B 1 
ATOM 1412 N N   . ARG B 2 61  ? -5.331  -11.099 11.169  1.00 95.00 61  B 1 
ATOM 1413 C CA  . ARG B 2 61  ? -4.913  -9.757  11.617  1.00 94.57 61  B 1 
ATOM 1414 C C   . ARG B 2 61  ? -5.159  -8.644  10.595  1.00 95.53 61  B 1 
ATOM 1415 O O   . ARG B 2 61  ? -5.258  -7.486  10.986  1.00 94.21 61  B 1 
ATOM 1416 C CB  . ARG B 2 61  ? -3.444  -9.812  12.061  1.00 91.97 61  B 1 
ATOM 1417 C CG  . ARG B 2 61  ? -2.429  -9.922  10.913  1.00 81.58 61  B 1 
ATOM 1418 C CD  . ARG B 2 61  ? -1.024  -10.196 11.472  1.00 75.21 61  B 1 
ATOM 1419 N NE  . ARG B 2 61  ? 0.033   -9.783  10.540  1.00 66.38 61  B 1 
ATOM 1420 C CZ  . ARG B 2 61  ? 1.311   -9.659  10.830  1.00 58.95 61  B 1 
ATOM 1421 N NH1 . ARG B 2 61  ? 1.855   -10.160 11.893  1.00 53.18 61  B 1 
ATOM 1422 N NH2 . ARG B 2 61  ? 2.095   -8.981  10.071  1.00 52.34 61  B 1 
ATOM 1423 N N   . HIS B 2 62  ? -5.278  -8.985  9.317   1.00 95.02 62  B 1 
ATOM 1424 C CA  . HIS B 2 62  ? -5.581  -8.024  8.242   1.00 95.84 62  B 1 
ATOM 1425 C C   . HIS B 2 62  ? -7.089  -7.807  8.060   1.00 96.88 62  B 1 
ATOM 1426 O O   . HIS B 2 62  ? -7.512  -7.090  7.164   1.00 96.36 62  B 1 
ATOM 1427 C CB  . HIS B 2 62  ? -4.949  -8.519  6.935   1.00 94.72 62  B 1 
ATOM 1428 C CG  . HIS B 2 62  ? -3.465  -8.719  7.065   1.00 92.98 62  B 1 
ATOM 1429 N ND1 . HIS B 2 62  ? -2.791  -9.908  6.932   1.00 83.65 62  B 1 
ATOM 1430 C CD2 . HIS B 2 62  ? -2.552  -7.751  7.391   1.00 83.07 62  B 1 
ATOM 1431 C CE1 . HIS B 2 62  ? -1.500  -9.660  7.142   1.00 84.31 62  B 1 
ATOM 1432 N NE2 . HIS B 2 62  ? -1.312  -8.363  7.442   1.00 85.36 62  B 1 
ATOM 1433 N N   . CYS B 2 63  ? -7.911  -8.399  8.922   1.00 96.63 63  B 1 
ATOM 1434 C CA  . CYS B 2 63  ? -9.361  -8.455  8.778   1.00 97.41 63  B 1 
ATOM 1435 C C   . CYS B 2 63  ? -9.827  -9.199  7.515   1.00 98.00 63  B 1 
ATOM 1436 O O   . CYS B 2 63  ? -10.978 -9.021  7.106   1.00 97.75 63  B 1 
ATOM 1437 C CB  . CYS B 2 63  ? -9.989  -7.050  8.918   1.00 97.17 63  B 1 
ATOM 1438 S SG  . CYS B 2 63  ? -9.531  -6.250  10.487  1.00 95.55 63  B 1 
ATOM 1439 N N   . ASN B 2 64  ? -8.993  -10.037 6.900   1.00 97.85 64  B 1 
ATOM 1440 C CA  . ASN B 2 64  ? -9.496  -11.017 5.944   1.00 98.00 64  B 1 
ATOM 1441 C C   . ASN B 2 64  ? -10.464 -11.936 6.682   1.00 98.04 64  B 1 
ATOM 1442 O O   . ASN B 2 64  ? -10.209 -12.323 7.823   1.00 97.78 64  B 1 
ATOM 1443 C CB  . ASN B 2 64  ? -8.356  -11.828 5.318   1.00 97.88 64  B 1 
ATOM 1444 C CG  . ASN B 2 64  ? -7.350  -10.988 4.564   1.00 97.46 64  B 1 
ATOM 1445 O OD1 . ASN B 2 64  ? -7.691  -10.168 3.734   1.00 95.05 64  B 1 
ATOM 1446 N ND2 . ASN B 2 64  ? -6.078  -11.195 4.820   1.00 94.79 64  B 1 
ATOM 1447 N N   . MET B 2 65  ? -11.572 -12.282 6.051   1.00 98.32 65  B 1 
ATOM 1448 C CA  . MET B 2 65  ? -12.617 -13.057 6.706   1.00 98.54 65  B 1 
ATOM 1449 C C   . MET B 2 65  ? -13.151 -14.142 5.789   1.00 98.60 65  B 1 
ATOM 1450 O O   . MET B 2 65  ? -13.437 -13.893 4.621   1.00 98.47 65  B 1 
ATOM 1451 C CB  . MET B 2 65  ? -13.778 -12.150 7.151   1.00 98.17 65  B 1 
ATOM 1452 C CG  . MET B 2 65  ? -13.358 -11.086 8.164   1.00 96.28 65  B 1 
ATOM 1453 S SD  . MET B 2 65  ? -14.716 -9.989  8.663   1.00 95.99 65  B 1 
ATOM 1454 C CE  . MET B 2 65  ? -13.767 -8.493  8.966   1.00 89.21 65  B 1 
ATOM 1455 N N   . VAL B 2 66  ? -13.370 -15.325 6.341   1.00 98.54 66  B 1 
ATOM 1456 C CA  . VAL B 2 66  ? -14.278 -16.311 5.743   1.00 98.57 66  B 1 
ATOM 1457 C C   . VAL B 2 66  ? -15.648 -16.115 6.379   1.00 98.58 66  B 1 
ATOM 1458 O O   . VAL B 2 66  ? -15.787 -16.205 7.602   1.00 98.16 66  B 1 
ATOM 1459 C CB  . VAL B 2 66  ? -13.764 -17.743 5.899   1.00 98.35 66  B 1 
ATOM 1460 C CG1 . VAL B 2 66  ? -14.727 -18.741 5.252   1.00 97.44 66  B 1 
ATOM 1461 C CG2 . VAL B 2 66  ? -12.398 -17.906 5.218   1.00 97.48 66  B 1 
ATOM 1462 N N   . LEU B 2 67  ? -16.641 -15.832 5.546   1.00 98.47 67  B 1 
ATOM 1463 C CA  . LEU B 2 67  ? -18.009 -15.557 5.956   1.00 98.56 67  B 1 
ATOM 1464 C C   . LEU B 2 67  ? -18.954 -16.648 5.448   1.00 98.59 67  B 1 
ATOM 1465 O O   . LEU B 2 67  ? -18.809 -17.151 4.336   1.00 98.15 67  B 1 
ATOM 1466 C CB  . LEU B 2 67  ? -18.443 -14.171 5.440   1.00 98.40 67  B 1 
ATOM 1467 C CG  . LEU B 2 67  ? -17.584 -12.976 5.893   1.00 97.98 67  B 1 
ATOM 1468 C CD1 . LEU B 2 67  ? -18.068 -11.703 5.194   1.00 97.25 67  B 1 
ATOM 1469 C CD2 . LEU B 2 67  ? -17.679 -12.744 7.398   1.00 96.91 67  B 1 
ATOM 1470 N N   . GLU B 2 68  ? -19.969 -16.956 6.254   1.00 98.27 68  B 1 
ATOM 1471 C CA  . GLU B 2 68  ? -21.067 -17.857 5.900   1.00 98.03 68  B 1 
ATOM 1472 C C   . GLU B 2 68  ? -22.414 -17.149 5.962   1.00 98.29 68  B 1 
ATOM 1473 O O   . GLU B 2 68  ? -22.624 -16.247 6.783   1.00 97.68 68  B 1 
ATOM 1474 C CB  . GLU B 2 68  ? -21.088 -19.089 6.807   1.00 96.99 68  B 1 
ATOM 1475 C CG  . GLU B 2 68  ? -19.925 -20.057 6.547   1.00 88.59 68  B 1 
ATOM 1476 C CD  . GLU B 2 68  ? -20.047 -21.354 7.358   1.00 89.78 68  B 1 
ATOM 1477 O OE1 . GLU B 2 68  ? -19.864 -22.450 6.778   1.00 84.38 68  B 1 
ATOM 1478 O OE2 . GLU B 2 68  ? -20.292 -21.284 8.584   1.00 84.72 68  B 1 
ATOM 1479 N N   . ASN B 2 69  ? -23.356 -17.604 5.139   1.00 97.84 69  B 1 
ATOM 1480 C CA  . ASN B 2 69  ? -24.735 -17.126 5.086   1.00 97.78 69  B 1 
ATOM 1481 C C   . ASN B 2 69  ? -24.799 -15.598 4.970   1.00 97.98 69  B 1 
ATOM 1482 O O   . ASN B 2 69  ? -25.416 -14.921 5.799   1.00 97.28 69  B 1 
ATOM 1483 C CB  . ASN B 2 69  ? -25.524 -17.692 6.279   1.00 97.19 69  B 1 
ATOM 1484 C CG  . ASN B 2 69  ? -25.544 -19.211 6.287   1.00 94.41 69  B 1 
ATOM 1485 O OD1 . ASN B 2 69  ? -25.867 -19.858 5.317   1.00 84.22 69  B 1 
ATOM 1486 N ND2 . ASN B 2 69  ? -25.212 -19.823 7.402   1.00 81.97 69  B 1 
ATOM 1487 N N   . VAL B 2 70  ? -24.116 -15.065 3.954   1.00 98.38 70  B 1 
ATOM 1488 C CA  . VAL B 2 70  ? -23.967 -13.633 3.746   1.00 98.50 70  B 1 
ATOM 1489 C C   . VAL B 2 70  ? -25.152 -13.089 2.960   1.00 98.61 70  B 1 
ATOM 1490 O O   . VAL B 2 70  ? -25.505 -13.596 1.897   1.00 98.40 70  B 1 
ATOM 1491 C CB  . VAL B 2 70  ? -22.642 -13.285 3.048   1.00 98.40 70  B 1 
ATOM 1492 C CG1 . VAL B 2 70  ? -22.446 -11.774 2.932   1.00 97.71 70  B 1 
ATOM 1493 C CG2 . VAL B 2 70  ? -21.442 -13.862 3.821   1.00 97.78 70  B 1 
ATOM 1494 N N   . LYS B 2 71  ? -25.722 -11.999 3.461   1.00 98.14 71  B 1 
ATOM 1495 C CA  . LYS B 2 71  ? -26.633 -11.146 2.723   1.00 98.12 71  B 1 
ATOM 1496 C C   . LYS B 2 71  ? -25.882 -9.875  2.337   1.00 98.11 71  B 1 
ATOM 1497 O O   . LYS B 2 71  ? -25.631 -9.040  3.201   1.00 97.87 71  B 1 
ATOM 1498 C CB  . LYS B 2 71  ? -27.889 -10.899 3.566   1.00 97.84 71  B 1 
ATOM 1499 C CG  . LYS B 2 71  ? -28.918 -10.110 2.763   1.00 95.71 71  B 1 
ATOM 1500 C CD  . LYS B 2 71  ? -30.220 -9.889  3.557   1.00 92.57 71  B 1 
ATOM 1501 C CE  . LYS B 2 71  ? -31.121 -9.132  2.596   1.00 84.56 71  B 1 
ATOM 1502 N NZ  . LYS B 2 71  ? -32.508 -8.914  3.059   1.00 77.02 71  B 1 
ATOM 1503 N N   . GLU B 2 72  ? -25.543 -9.733  1.061   1.00 98.55 72  B 1 
ATOM 1504 C CA  . GLU B 2 72  ? -25.016 -8.474  0.534   1.00 98.55 72  B 1 
ATOM 1505 C C   . GLU B 2 72  ? -26.181 -7.532  0.229   1.00 98.41 72  B 1 
ATOM 1506 O O   . GLU B 2 72  ? -27.153 -7.936  -0.396  1.00 97.92 72  B 1 
ATOM 1507 C CB  . GLU B 2 72  ? -24.153 -8.730  -0.691  1.00 98.35 72  B 1 
ATOM 1508 C CG  . GLU B 2 72  ? -23.435 -7.461  -1.191  1.00 97.74 72  B 1 
ATOM 1509 C CD  . GLU B 2 72  ? -22.621 -7.748  -2.458  1.00 97.24 72  B 1 
ATOM 1510 O OE1 . GLU B 2 72  ? -21.512 -7.222  -2.623  1.00 94.27 72  B 1 
ATOM 1511 O OE2 . GLU B 2 72  ? -23.127 -8.510  -3.305  1.00 94.40 72  B 1 
ATOM 1512 N N   . MET B 2 73  ? -26.080 -6.282  0.679   1.00 98.21 73  B 1 
ATOM 1513 C CA  . MET B 2 73  ? -27.111 -5.258  0.550   1.00 98.18 73  B 1 
ATOM 1514 C C   . MET B 2 73  ? -26.497 -3.986  -0.015  1.00 98.17 73  B 1 
ATOM 1515 O O   . MET B 2 73  ? -25.443 -3.540  0.446   1.00 97.43 73  B 1 
ATOM 1516 C CB  . MET B 2 73  ? -27.746 -4.965  1.917   1.00 97.26 73  B 1 
ATOM 1517 C CG  . MET B 2 73  ? -28.404 -6.191  2.554   1.00 94.91 73  B 1 
ATOM 1518 S SD  . MET B 2 73  ? -29.014 -5.945  4.243   1.00 92.06 73  B 1 
ATOM 1519 C CE  . MET B 2 73  ? -27.453 -5.735  5.106   1.00 80.83 73  B 1 
ATOM 1520 N N   . TRP B 2 74  ? -27.171 -3.366  -0.977  1.00 97.85 74  B 1 
ATOM 1521 C CA  . TRP B 2 74  ? -26.764 -2.102  -1.572  1.00 97.72 74  B 1 
ATOM 1522 C C   . TRP B 2 74  ? -27.969 -1.324  -2.085  1.00 97.70 74  B 1 
ATOM 1523 O O   . TRP B 2 74  ? -29.080 -1.839  -2.191  1.00 96.76 74  B 1 
ATOM 1524 C CB  . TRP B 2 74  ? -25.737 -2.349  -2.686  1.00 97.18 74  B 1 
ATOM 1525 C CG  . TRP B 2 74  ? -26.254 -3.026  -3.914  1.00 97.08 74  B 1 
ATOM 1526 C CD1 . TRP B 2 74  ? -26.560 -2.418  -5.083  1.00 95.59 74  B 1 
ATOM 1527 C CD2 . TRP B 2 74  ? -26.522 -4.455  -4.133  1.00 96.33 74  B 1 
ATOM 1528 N NE1 . TRP B 2 74  ? -26.986 -3.363  -6.005  1.00 94.69 74  B 1 
ATOM 1529 C CE2 . TRP B 2 74  ? -26.975 -4.620  -5.462  1.00 95.63 74  B 1 
ATOM 1530 C CE3 . TRP B 2 74  ? -26.402 -5.604  -3.321  1.00 95.16 74  B 1 
ATOM 1531 C CZ2 . TRP B 2 74  ? -27.313 -5.896  -5.990  1.00 94.00 74  B 1 
ATOM 1532 C CZ3 . TRP B 2 74  ? -26.741 -6.869  -3.843  1.00 93.76 74  B 1 
ATOM 1533 C CH2 . TRP B 2 74  ? -27.195 -7.007  -5.150  1.00 93.17 74  B 1 
ATOM 1534 N N   . THR B 2 75  ? -27.731 -0.058  -2.415  1.00 96.67 75  B 1 
ATOM 1535 C CA  . THR B 2 75  ? -28.742 0.813   -3.002  1.00 95.70 75  B 1 
ATOM 1536 C C   . THR B 2 75  ? -28.366 1.098   -4.448  1.00 95.36 75  B 1 
ATOM 1537 O O   . THR B 2 75  ? -27.229 1.463   -4.734  1.00 92.41 75  B 1 
ATOM 1538 C CB  . THR B 2 75  ? -28.891 2.100   -2.181  1.00 93.93 75  B 1 
ATOM 1539 O OG1 . THR B 2 75  ? -29.174 1.763   -0.832  1.00 80.81 75  B 1 
ATOM 1540 C CG2 . THR B 2 75  ? -30.046 2.954   -2.660  1.00 78.54 75  B 1 
ATOM 1541 N N   . GLU B 2 76  ? -29.307 0.935   -5.375  1.00 94.42 76  B 1 
ATOM 1542 C CA  . GLU B 2 76  ? -29.144 1.322   -6.769  1.00 93.30 76  B 1 
ATOM 1543 C C   . GLU B 2 76  ? -30.128 2.422   -7.128  1.00 93.77 76  B 1 
ATOM 1544 O O   . GLU B 2 76  ? -31.310 2.345   -6.788  1.00 91.00 76  B 1 
ATOM 1545 C CB  . GLU B 2 76  ? -29.337 0.123   -7.703  1.00 89.44 76  B 1 
ATOM 1546 C CG  . GLU B 2 76  ? -28.139 -0.842  -7.719  1.00 80.22 76  B 1 
ATOM 1547 C CD  . GLU B 2 76  ? -28.380 -2.027  -8.667  1.00 80.72 76  B 1 
ATOM 1548 O OE1 . GLU B 2 76  ? -27.819 -3.120  -8.448  1.00 75.33 76  B 1 
ATOM 1549 O OE2 . GLU B 2 76  ? -29.223 -1.921  -9.585  1.00 77.07 76  B 1 
ATOM 1550 N N   . VAL B 2 77  ? -29.661 3.413   -7.880  1.00 90.64 77  B 1 
ATOM 1551 C CA  . VAL B 2 77  ? -30.549 4.350   -8.556  1.00 89.81 77  B 1 
ATOM 1552 C C   . VAL B 2 77  ? -30.792 3.806   -9.963  1.00 89.23 77  B 1 
ATOM 1553 O O   . VAL B 2 77  ? -29.856 3.744   -10.760 1.00 84.09 77  B 1 
ATOM 1554 C CB  . VAL B 2 77  ? -29.980 5.781   -8.571  1.00 86.92 77  B 1 
ATOM 1555 C CG1 . VAL B 2 77  ? -30.992 6.734   -9.209  1.00 77.34 77  B 1 
ATOM 1556 C CG2 . VAL B 2 77  ? -29.701 6.263   -7.143  1.00 79.93 77  B 1 
ATOM 1557 N N   . PRO B 2 78  ? -32.014 3.380   -10.299 1.00 88.03 78  B 1 
ATOM 1558 C CA  . PRO B 2 78  ? -32.297 2.908   -11.646 1.00 86.88 78  B 1 
ATOM 1559 C C   . PRO B 2 78  ? -31.961 4.001   -12.660 1.00 86.00 78  B 1 
ATOM 1560 O O   . PRO B 2 78  ? -32.468 5.118   -12.543 1.00 80.54 78  B 1 
ATOM 1561 C CB  . PRO B 2 78  ? -33.786 2.545   -11.659 1.00 83.37 78  B 1 
ATOM 1562 C CG  . PRO B 2 78  ? -34.121 2.328   -10.189 1.00 80.89 78  B 1 
ATOM 1563 C CD  . PRO B 2 78  ? -33.184 3.294   -9.464  1.00 84.95 78  B 1 
ATOM 1564 N N   . LYS B 2 79  ? -31.135 3.680   -13.668 1.00 81.50 79  B 1 
ATOM 1565 C CA  . LYS B 2 79  ? -30.837 4.605   -14.759 1.00 79.92 79  B 1 
ATOM 1566 C C   . LYS B 2 79  ? -32.146 4.926   -15.484 1.00 80.27 79  B 1 
ATOM 1567 O O   . LYS B 2 79  ? -32.661 4.117   -16.257 1.00 71.83 79  B 1 
ATOM 1568 C CB  . LYS B 2 79  ? -29.760 4.042   -15.709 1.00 72.74 79  B 1 
ATOM 1569 C CG  . LYS B 2 79  ? -28.358 4.053   -15.074 1.00 63.71 79  B 1 
ATOM 1570 C CD  . LYS B 2 79  ? -27.238 3.658   -16.064 1.00 58.84 79  B 1 
ATOM 1571 C CE  . LYS B 2 79  ? -25.887 3.757   -15.358 1.00 52.19 79  B 1 
ATOM 1572 N NZ  . LYS B 2 79  ? -24.717 3.442   -16.220 1.00 45.86 79  B 1 
ATOM 1573 N N   . SER B 2 80  ? -32.711 6.091   -15.196 1.00 77.92 80  B 1 
ATOM 1574 C CA  . SER B 2 80  ? -33.793 6.629   -15.994 1.00 77.61 80  B 1 
ATOM 1575 C C   . SER B 2 80  ? -33.217 7.073   -17.346 1.00 78.88 80  B 1 
ATOM 1576 O O   . SER B 2 80  ? -32.106 7.586   -17.421 1.00 70.00 80  B 1 
ATOM 1577 C CB  . SER B 2 80  ? -34.527 7.745   -15.250 1.00 70.22 80  B 1 
ATOM 1578 O OG  . SER B 2 80  ? -33.653 8.739   -14.814 1.00 62.39 80  B 1 
ATOM 1579 N N   . GLY B 2 81  ? -33.949 6.841   -18.429 1.00 76.63 81  B 1 
ATOM 1580 C CA  . GLY B 2 81  ? -33.550 7.359   -19.733 1.00 76.22 81  B 1 
ATOM 1581 C C   . GLY B 2 81  ? -33.439 8.887   -19.723 1.00 77.32 81  B 1 
ATOM 1582 O O   . GLY B 2 81  ? -34.025 9.540   -18.866 1.00 72.00 81  B 1 
ATOM 1583 N N   . LYS B 2 82  ? -32.729 9.455   -20.710 1.00 73.09 82  B 1 
ATOM 1584 C CA  . LYS B 2 82  ? -32.499 10.900  -20.868 1.00 74.30 82  B 1 
ATOM 1585 C C   . LYS B 2 82  ? -33.751 11.729  -20.528 1.00 75.62 82  B 1 
ATOM 1586 O O   . LYS B 2 82  ? -34.838 11.474  -21.056 1.00 68.52 82  B 1 
ATOM 1587 C CB  . LYS B 2 82  ? -32.023 11.243  -22.296 1.00 68.58 82  B 1 
ATOM 1588 C CG  . LYS B 2 82  ? -30.510 11.058  -22.501 1.00 61.80 82  B 1 
ATOM 1589 C CD  . LYS B 2 82  ? -30.058 11.568  -23.893 1.00 57.95 82  B 1 
ATOM 1590 C CE  . LYS B 2 82  ? -28.528 11.549  -24.006 1.00 52.01 82  B 1 
ATOM 1591 N NZ  . LYS B 2 82  ? -28.012 12.127  -25.286 1.00 44.70 82  B 1 
ATOM 1592 N N   . GLY B 2 83  ? -33.569 12.731  -19.672 1.00 76.42 83  B 1 
ATOM 1593 C CA  . GLY B 2 83  ? -34.575 13.745  -19.334 1.00 77.35 83  B 1 
ATOM 1594 C C   . GLY B 2 83  ? -35.627 13.361  -18.286 1.00 79.32 83  B 1 
ATOM 1595 O O   . GLY B 2 83  ? -36.391 14.229  -17.850 1.00 74.83 83  B 1 
ATOM 1596 N N   . LYS B 2 84  ? -35.711 12.109  -17.834 1.00 77.85 84  B 1 
ATOM 1597 C CA  . LYS B 2 84  ? -36.604 11.769  -16.720 1.00 78.20 84  B 1 
ATOM 1598 C C   . LYS B 2 84  ? -35.915 12.052  -15.379 1.00 78.49 84  B 1 
ATOM 1599 O O   . LYS B 2 84  ? -34.729 11.801  -15.230 1.00 71.98 84  B 1 
ATOM 1600 C CB  . LYS B 2 84  ? -37.121 10.328  -16.819 1.00 71.88 84  B 1 
ATOM 1601 C CG  . LYS B 2 84  ? -38.205 10.208  -17.896 1.00 65.96 84  B 1 
ATOM 1602 C CD  . LYS B 2 84  ? -38.829 8.797   -17.891 1.00 61.05 84  B 1 
ATOM 1603 C CE  . LYS B 2 84  ? -39.943 8.720   -18.930 1.00 56.26 84  B 1 
ATOM 1604 N NZ  . LYS B 2 84  ? -40.561 7.366   -18.971 1.00 49.21 84  B 1 
ATOM 1605 N N   . LYS B 2 85  ? -36.691 12.511  -14.391 1.00 78.20 85  B 1 
ATOM 1606 C CA  . LYS B 2 85  ? -36.229 12.732  -13.013 1.00 79.37 85  B 1 
ATOM 1607 C C   . LYS B 2 85  ? -35.461 11.514  -12.498 1.00 80.16 85  B 1 
ATOM 1608 O O   . LYS B 2 85  ? -35.919 10.390  -12.713 1.00 74.62 85  B 1 
ATOM 1609 C CB  . LYS B 2 85  ? -37.414 13.013  -12.063 1.00 73.91 85  B 1 
ATOM 1610 C CG  . LYS B 2 85  ? -37.939 14.453  -12.169 1.00 66.89 85  B 1 
ATOM 1611 C CD  . LYS B 2 85  ? -39.035 14.726  -11.131 1.00 61.23 85  B 1 
ATOM 1612 C CE  . LYS B 2 85  ? -39.443 16.202  -11.176 1.00 55.06 85  B 1 
ATOM 1613 N NZ  . LYS B 2 85  ? -40.462 16.567  -10.157 1.00 47.66 85  B 1 
ATOM 1614 N N   . LYS B 2 86  ? -34.355 11.755  -11.763 1.00 77.52 86  B 1 
ATOM 1615 C CA  . LYS B 2 86  ? -33.594 10.721  -11.054 1.00 78.41 86  B 1 
ATOM 1616 C C   . LYS B 2 86  ? -34.581 9.800   -10.331 1.00 80.77 86  B 1 
ATOM 1617 O O   . LYS B 2 86  ? -35.418 10.252  -9.540  1.00 75.06 86  B 1 
ATOM 1618 C CB  . LYS B 2 86  ? -32.545 11.319  -10.078 1.00 71.31 86  B 1 
ATOM 1619 C CG  . LYS B 2 86  ? -31.265 11.838  -10.780 1.00 62.39 86  B 1 
ATOM 1620 C CD  . LYS B 2 86  ? -30.168 12.296  -9.791  1.00 57.48 86  B 1 
ATOM 1621 C CE  . LYS B 2 86  ? -28.878 12.716  -10.523 1.00 51.65 86  B 1 
ATOM 1622 N NZ  . LYS B 2 86  ? -27.734 13.115  -9.652  1.00 45.69 86  B 1 
ATOM 1623 N N   . SER B 2 87  ? -34.562 8.521   -10.685 1.00 81.23 87  B 1 
ATOM 1624 C CA  . SER B 2 87  ? -35.442 7.524   -10.094 1.00 83.46 87  B 1 
ATOM 1625 C C   . SER B 2 87  ? -35.134 7.391   -8.605  1.00 85.97 87  B 1 
ATOM 1626 O O   . SER B 2 87  ? -34.005 7.617   -8.190  1.00 81.36 87  B 1 
ATOM 1627 C CB  . SER B 2 87  ? -35.290 6.182   -10.805 1.00 76.89 87  B 1 
ATOM 1628 O OG  . SER B 2 87  ? -35.694 6.302   -12.165 1.00 66.87 87  B 1 
ATOM 1629 N N   . LYS B 2 88  ? -36.129 7.025   -7.804  1.00 87.73 88  B 1 
ATOM 1630 C CA  . LYS B 2 88  ? -35.887 6.820   -6.378  1.00 89.62 88  B 1 
ATOM 1631 C C   . LYS B 2 88  ? -34.875 5.683   -6.195  1.00 91.25 88  B 1 
ATOM 1632 O O   . LYS B 2 88  ? -34.987 4.680   -6.901  1.00 87.99 88  B 1 
ATOM 1633 C CB  . LYS B 2 88  ? -37.188 6.517   -5.620  1.00 85.24 88  B 1 
ATOM 1634 C CG  . LYS B 2 88  ? -38.048 7.773   -5.431  1.00 74.29 88  B 1 
ATOM 1635 C CD  . LYS B 2 88  ? -39.257 7.459   -4.540  1.00 67.06 88  B 1 
ATOM 1636 C CE  . LYS B 2 88  ? -40.074 8.721   -4.275  1.00 57.78 88  B 1 
ATOM 1637 N NZ  . LYS B 2 88  ? -41.198 8.476   -3.336  1.00 48.57 88  B 1 
ATOM 1638 N N   . PRO B 2 89  ? -33.955 5.805   -5.222  1.00 92.03 89  B 1 
ATOM 1639 C CA  . PRO B 2 89  ? -33.074 4.709   -4.842  1.00 92.95 89  B 1 
ATOM 1640 C C   . PRO B 2 89  ? -33.874 3.445   -4.504  1.00 94.60 89  B 1 
ATOM 1641 O O   . PRO B 2 89  ? -34.902 3.511   -3.828  1.00 92.79 89  B 1 
ATOM 1642 C CB  . PRO B 2 89  ? -32.276 5.213   -3.638  1.00 89.95 89  B 1 
ATOM 1643 C CG  . PRO B 2 89  ? -32.303 6.735   -3.801  1.00 85.19 89  B 1 
ATOM 1644 C CD  . PRO B 2 89  ? -33.669 6.980   -4.435  1.00 88.40 89  B 1 
ATOM 1645 N N   . VAL B 2 90  ? -33.407 2.302   -4.989  1.00 95.65 90  B 1 
ATOM 1646 C CA  . VAL B 2 90  ? -34.000 0.989   -4.722  1.00 96.27 90  B 1 
ATOM 1647 C C   . VAL B 2 90  ? -32.981 0.159   -3.959  1.00 96.83 90  B 1 
ATOM 1648 O O   . VAL B 2 90  ? -31.864 -0.054  -4.428  1.00 95.56 90  B 1 
ATOM 1649 C CB  . VAL B 2 90  ? -34.437 0.282   -6.017  1.00 94.41 90  B 1 
ATOM 1650 C CG1 . VAL B 2 90  ? -35.062 -1.087  -5.721  1.00 85.67 90  B 1 
ATOM 1651 C CG2 . VAL B 2 90  ? -35.494 1.112   -6.761  1.00 86.75 90  B 1 
ATOM 1652 N N   . ASN B 2 91  ? -33.397 -0.344  -2.791  1.00 96.73 91  B 1 
ATOM 1653 C CA  . ASN B 2 91  ? -32.573 -1.268  -2.027  1.00 97.09 91  B 1 
ATOM 1654 C C   . ASN B 2 91  ? -32.588 -2.637  -2.702  1.00 97.52 91  B 1 
ATOM 1655 O O   . ASN B 2 91  ? -33.651 -3.180  -3.003  1.00 96.32 91  B 1 
ATOM 1656 C CB  . ASN B 2 91  ? -33.076 -1.349  -0.580  1.00 95.71 91  B 1 
ATOM 1657 C CG  . ASN B 2 91  ? -32.882 -0.038  0.180   1.00 92.96 91  B 1 
ATOM 1658 O OD1 . ASN B 2 91  ? -32.122 0.830   -0.186  1.00 84.73 91  B 1 
ATOM 1659 N ND2 . ASN B 2 91  ? -33.589 0.143   1.272   1.00 83.87 91  B 1 
ATOM 1660 N N   . LYS B 2 92  ? -31.410 -3.192  -2.909  1.00 97.53 92  B 1 
ATOM 1661 C CA  . LYS B 2 92  ? -31.201 -4.534  -3.435  1.00 97.55 92  B 1 
ATOM 1662 C C   . LYS B 2 92  ? -30.441 -5.373  -2.433  1.00 97.96 92  B 1 
ATOM 1663 O O   . LYS B 2 92  ? -29.700 -4.866  -1.598  1.00 97.22 92  B 1 
ATOM 1664 C CB  . LYS B 2 92  ? -30.475 -4.477  -4.778  1.00 96.47 92  B 1 
ATOM 1665 C CG  . LYS B 2 92  ? -31.360 -3.908  -5.895  1.00 93.12 92  B 1 
ATOM 1666 C CD  . LYS B 2 92  ? -30.722 -4.214  -7.238  1.00 86.30 92  B 1 
ATOM 1667 C CE  . LYS B 2 92  ? -31.561 -3.713  -8.403  1.00 81.63 92  B 1 
ATOM 1668 N NZ  . LYS B 2 92  ? -30.842 -3.932  -9.678  1.00 72.34 92  B 1 
ATOM 1669 N N   . ASP B 2 93  ? -30.634 -6.677  -2.533  1.00 98.19 93  B 1 
ATOM 1670 C CA  . ASP B 2 93  ? -29.855 -7.641  -1.786  1.00 98.17 93  B 1 
ATOM 1671 C C   . ASP B 2 93  ? -29.639 -8.913  -2.602  1.00 98.25 93  B 1 
ATOM 1672 O O   . ASP B 2 93  ? -30.359 -9.197  -3.556  1.00 97.02 93  B 1 
ATOM 1673 C CB  . ASP B 2 93  ? -30.470 -7.886  -0.391  1.00 96.92 93  B 1 
ATOM 1674 C CG  . ASP B 2 93  ? -31.904 -8.424  -0.357  1.00 94.94 93  B 1 
ATOM 1675 O OD1 . ASP B 2 93  ? -32.151 -9.532  -0.865  1.00 89.88 93  B 1 
ATOM 1676 O OD2 . ASP B 2 93  ? -32.736 -7.828  0.372   1.00 87.83 93  B 1 
ATOM 1677 N N   . ARG B 2 94  ? -28.601 -9.669  -2.244  1.00 98.45 94  B 1 
ATOM 1678 C CA  . ARG B 2 94  ? -28.360 -11.029 -2.724  1.00 98.29 94  B 1 
ATOM 1679 C C   . ARG B 2 94  ? -27.822 -11.900 -1.591  1.00 98.52 94  B 1 
ATOM 1680 O O   . ARG B 2 94  ? -27.161 -11.410 -0.679  1.00 98.16 94  B 1 
ATOM 1681 C CB  . ARG B 2 94  ? -27.450 -11.044 -3.960  1.00 95.87 94  B 1 
ATOM 1682 C CG  . ARG B 2 94  ? -26.007 -10.580 -3.698  1.00 93.45 94  B 1 
ATOM 1683 C CD  . ARG B 2 94  ? -25.161 -10.724 -4.985  1.00 92.48 94  B 1 
ATOM 1684 N NE  . ARG B 2 94  ? -23.790 -10.218 -4.810  1.00 89.84 94  B 1 
ATOM 1685 C CZ  . ARG B 2 94  ? -22.764 -10.366 -5.636  1.00 90.67 94  B 1 
ATOM 1686 N NH1 . ARG B 2 94  ? -22.854 -11.055 -6.732  1.00 84.81 94  B 1 
ATOM 1687 N NH2 . ARG B 2 94  ? -21.630 -9.821  -5.362  1.00 85.32 94  B 1 
ATOM 1688 N N   . TYR B 2 95  ? -28.082 -13.190 -1.703  1.00 98.48 95  B 1 
ATOM 1689 C CA  . TYR B 2 95  ? -27.547 -14.184 -0.792  1.00 98.53 95  B 1 
ATOM 1690 C C   . TYR B 2 95  ? -26.259 -14.791 -1.362  1.00 98.63 95  B 1 
ATOM 1691 O O   . TYR B 2 95  ? -26.191 -15.108 -2.548  1.00 98.14 95  B 1 
ATOM 1692 C CB  . TYR B 2 95  ? -28.614 -15.241 -0.518  1.00 98.32 95  B 1 
ATOM 1693 C CG  . TYR B 2 95  ? -28.130 -16.369 0.357   1.00 97.61 95  B 1 
ATOM 1694 C CD1 . TYR B 2 95  ? -27.810 -17.615 -0.207  1.00 95.22 95  B 1 
ATOM 1695 C CD2 . TYR B 2 95  ? -27.964 -16.170 1.741   1.00 95.89 95  B 1 
ATOM 1696 C CE1 . TYR B 2 95  ? -27.355 -18.669 0.601   1.00 94.85 95  B 1 
ATOM 1697 C CE2 . TYR B 2 95  ? -27.509 -17.209 2.558   1.00 94.63 95  B 1 
ATOM 1698 C CZ  . TYR B 2 95  ? -27.212 -18.466 1.990   1.00 95.37 95  B 1 
ATOM 1699 O OH  . TYR B 2 95  ? -26.782 -19.494 2.780   1.00 93.59 95  B 1 
ATOM 1700 N N   . ILE B 2 96  ? -25.254 -14.947 -0.508  1.00 98.78 96  B 1 
ATOM 1701 C CA  . ILE B 2 96  ? -23.986 -15.608 -0.808  1.00 98.79 96  B 1 
ATOM 1702 C C   . ILE B 2 96  ? -23.730 -16.611 0.321   1.00 98.76 96  B 1 
ATOM 1703 O O   . ILE B 2 96  ? -23.577 -16.219 1.469   1.00 98.42 96  B 1 
ATOM 1704 C CB  . ILE B 2 96  ? -22.843 -14.576 -0.943  1.00 98.57 96  B 1 
ATOM 1705 C CG1 . ILE B 2 96  ? -23.111 -13.575 -2.090  1.00 97.75 96  B 1 
ATOM 1706 C CG2 . ILE B 2 96  ? -21.506 -15.300 -1.166  1.00 97.93 96  B 1 
ATOM 1707 C CD1 . ILE B 2 96  ? -22.188 -12.347 -2.094  1.00 95.23 96  B 1 
ATOM 1708 N N   . SER B 2 97  ? -23.694 -17.894 -0.011  1.00 98.78 97  B 1 
ATOM 1709 C CA  . SER B 2 97  ? -23.553 -18.962 0.990   1.00 98.68 97  B 1 
ATOM 1710 C C   . SER B 2 97  ? -22.205 -18.906 1.706   1.00 98.67 97  B 1 
ATOM 1711 O O   . SER B 2 97  ? -22.144 -18.912 2.939   1.00 97.86 97  B 1 
ATOM 1712 C CB  . SER B 2 97  ? -23.748 -20.304 0.292   1.00 98.20 97  B 1 
ATOM 1713 O OG  . SER B 2 97  ? -23.470 -21.399 1.129   1.00 90.55 97  B 1 
ATOM 1714 N N   . LYS B 2 98  ? -21.122 -18.808 0.937   1.00 98.83 98  B 1 
ATOM 1715 C CA  . LYS B 2 98  ? -19.740 -18.810 1.421   1.00 98.87 98  B 1 
ATOM 1716 C C   . LYS B 2 98  ? -18.930 -17.745 0.691   1.00 98.84 98  B 1 
ATOM 1717 O O   . LYS B 2 98  ? -18.963 -17.666 -0.531  1.00 98.56 98  B 1 
ATOM 1718 C CB  . LYS B 2 98  ? -19.111 -20.191 1.232   1.00 98.65 98  B 1 
ATOM 1719 C CG  . LYS B 2 98  ? -19.815 -21.259 2.083   1.00 97.89 98  B 1 
ATOM 1720 C CD  . LYS B 2 98  ? -19.263 -22.656 1.825   1.00 96.87 98  B 1 
ATOM 1721 C CE  . LYS B 2 98  ? -20.117 -23.648 2.615   1.00 94.47 98  B 1 
ATOM 1722 N NZ  . LYS B 2 98  ? -19.875 -25.034 2.194   1.00 90.68 98  B 1 
ATOM 1723 N N   . MET B 2 99  ? -18.186 -16.954 1.456   1.00 98.74 99  B 1 
ATOM 1724 C CA  . MET B 2 99  ? -17.392 -15.859 0.926   1.00 98.62 99  B 1 
ATOM 1725 C C   . MET B 2 99  ? -16.038 -15.790 1.623   1.00 98.70 99  B 1 
ATOM 1726 O O   . MET B 2 99  ? -15.956 -15.975 2.833   1.00 98.37 99  B 1 
ATOM 1727 C CB  . MET B 2 99  ? -18.188 -14.549 1.091   1.00 97.17 99  B 1 
ATOM 1728 C CG  . MET B 2 99  ? -17.421 -13.290 0.670   1.00 94.38 99  B 1 
ATOM 1729 S SD  . MET B 2 99  ? -18.296 -11.724 0.968   1.00 93.91 99  B 1 
ATOM 1730 C CE  . MET B 2 99  ? -19.561 -11.806 -0.310  1.00 89.11 99  B 1 
ATOM 1731 N N   . PHE B 2 100 ? -14.992 -15.467 0.864   1.00 98.80 100 B 1 
ATOM 1732 C CA  . PHE B 2 100 ? -13.758 -14.933 1.430   1.00 98.84 100 B 1 
ATOM 1733 C C   . PHE B 2 100 ? -13.715 -13.433 1.138   1.00 98.83 100 B 1 
ATOM 1734 O O   . PHE B 2 100 ? -13.642 -13.046 -0.027  1.00 98.74 100 B 1 
ATOM 1735 C CB  . PHE B 2 100 ? -12.549 -15.662 0.842   1.00 98.75 100 B 1 
ATOM 1736 C CG  . PHE B 2 100 ? -11.219 -15.157 1.368   1.00 98.71 100 B 1 
ATOM 1737 C CD1 . PHE B 2 100 ? -10.655 -13.972 0.861   1.00 98.35 100 B 1 
ATOM 1738 C CD2 . PHE B 2 100 ? -10.552 -15.870 2.369   1.00 98.33 100 B 1 
ATOM 1739 C CE1 . PHE B 2 100 ? -9.426  -13.507 1.356   1.00 98.09 100 B 1 
ATOM 1740 C CE2 . PHE B 2 100 ? -9.320  -15.410 2.859   1.00 97.89 100 B 1 
ATOM 1741 C CZ  . PHE B 2 100 ? -8.753  -14.233 2.354   1.00 98.02 100 B 1 
ATOM 1742 N N   . LEU B 2 101 ? -13.760 -12.596 2.173   1.00 98.86 101 B 1 
ATOM 1743 C CA  . LEU B 2 101 ? -13.655 -11.144 2.077   1.00 98.88 101 B 1 
ATOM 1744 C C   . LEU B 2 101 ? -12.216 -10.719 2.376   1.00 98.80 101 B 1 
ATOM 1745 O O   . LEU B 2 101 ? -11.679 -11.072 3.427   1.00 98.54 101 B 1 
ATOM 1746 C CB  . LEU B 2 101 ? -14.659 -10.511 3.051   1.00 98.79 101 B 1 
ATOM 1747 C CG  . LEU B 2 101 ? -14.590 -8.971  3.139   1.00 98.64 101 B 1 
ATOM 1748 C CD1 . LEU B 2 101 ? -14.995 -8.308  1.825   1.00 98.31 101 B 1 
ATOM 1749 C CD2 . LEU B 2 101 ? -15.540 -8.499  4.237   1.00 98.25 101 B 1 
ATOM 1750 N N   . ARG B 2 102 ? -11.619 -9.931  1.493   1.00 98.76 102 B 1 
ATOM 1751 C CA  . ARG B 2 102 ? -10.297 -9.335  1.710   1.00 98.69 102 B 1 
ATOM 1752 C C   . ARG B 2 102 ? -10.414 -8.139  2.657   1.00 98.69 102 B 1 
ATOM 1753 O O   . ARG B 2 102 ? -11.284 -7.291  2.496   1.00 98.16 102 B 1 
ATOM 1754 C CB  . ARG B 2 102 ? -9.682  -8.990  0.352   1.00 98.49 102 B 1 
ATOM 1755 C CG  . ARG B 2 102 ? -8.211  -8.585  0.486   1.00 97.78 102 B 1 
ATOM 1756 C CD  . ARG B 2 102 ? -7.589  -8.321  -0.881  1.00 96.80 102 B 1 
ATOM 1757 N NE  . ARG B 2 102 ? -6.418  -7.468  -0.739  1.00 94.83 102 B 1 
ATOM 1758 C CZ  . ARG B 2 102 ? -5.134  -7.792  -0.730  1.00 95.19 102 B 1 
ATOM 1759 N NH1 . ARG B 2 102 ? -4.684  -8.990  -0.942  1.00 88.48 102 B 1 
ATOM 1760 N NH2 . ARG B 2 102 ? -4.271  -6.876  -0.482  1.00 90.82 102 B 1 
ATOM 1761 N N   . GLY B 2 103 ? -9.528  -8.082  3.653   1.00 98.25 103 B 1 
ATOM 1762 C CA  . GLY B 2 103 ? -9.642  -7.148  4.772   1.00 98.18 103 B 1 
ATOM 1763 C C   . GLY B 2 103 ? -9.551  -5.677  4.401   1.00 98.19 103 B 1 
ATOM 1764 O O   . GLY B 2 103 ? -10.235 -4.850  5.002   1.00 97.41 103 B 1 
ATOM 1765 N N   . ASP B 2 104 ? -8.766  -5.324  3.383   1.00 97.73 104 B 1 
ATOM 1766 C CA  . ASP B 2 104 ? -8.570  -3.929  2.968   1.00 97.52 104 B 1 
ATOM 1767 C C   . ASP B 2 104 ? -9.830  -3.269  2.376   1.00 97.78 104 B 1 
ATOM 1768 O O   . ASP B 2 104 ? -9.902  -2.045  2.284   1.00 96.45 104 B 1 
ATOM 1769 C CB  . ASP B 2 104 ? -7.377  -3.849  2.003   1.00 96.52 104 B 1 
ATOM 1770 C CG  . ASP B 2 104 ? -7.608  -4.576  0.682   1.00 95.91 104 B 1 
ATOM 1771 O OD1 . ASP B 2 104 ? -8.688  -5.186  0.477   1.00 93.58 104 B 1 
ATOM 1772 O OD2 . ASP B 2 104 ? -6.720  -4.505  -0.182  1.00 91.66 104 B 1 
ATOM 1773 N N   . SER B 2 105 ? -10.846 -4.050  2.054   1.00 98.23 105 B 1 
ATOM 1774 C CA  . SER B 2 105 ? -12.170 -3.557  1.662   1.00 98.30 105 B 1 
ATOM 1775 C C   . SER B 2 105 ? -13.116 -3.329  2.846   1.00 98.42 105 B 1 
ATOM 1776 O O   . SER B 2 105 ? -14.218 -2.818  2.640   1.00 97.62 105 B 1 
ATOM 1777 C CB  . SER B 2 105 ? -12.794 -4.506  0.644   1.00 97.76 105 B 1 
ATOM 1778 O OG  . SER B 2 105 ? -12.079 -4.443  -0.575  1.00 93.62 105 B 1 
ATOM 1779 N N   . VAL B 2 106 ? -12.713 -3.688  4.057   1.00 98.68 106 B 1 
ATOM 1780 C CA  . VAL B 2 106 ? -13.511 -3.494  5.271   1.00 98.67 106 B 1 
ATOM 1781 C C   . VAL B 2 106 ? -13.303 -2.072  5.789   1.00 98.63 106 B 1 
ATOM 1782 O O   . VAL B 2 106 ? -12.167 -1.658  6.027   1.00 98.24 106 B 1 
ATOM 1783 C CB  . VAL B 2 106 ? -13.157 -4.528  6.349   1.00 98.59 106 B 1 
ATOM 1784 C CG1 . VAL B 2 106 ? -13.954 -4.315  7.643   1.00 98.18 106 B 1 
ATOM 1785 C CG2 . VAL B 2 106 ? -13.444 -5.950  5.852   1.00 98.17 106 B 1 
ATOM 1786 N N   . ILE B 2 107 ? -14.381 -1.337  6.002   1.00 98.68 107 B 1 
ATOM 1787 C CA  . ILE B 2 107 ? -14.372 -0.026  6.658   1.00 98.52 107 B 1 
ATOM 1788 C C   . ILE B 2 107 ? -14.666 -0.204  8.142   1.00 98.65 107 B 1 
ATOM 1789 O O   . ILE B 2 107 ? -13.825 0.081   8.992   1.00 98.39 107 B 1 
ATOM 1790 C CB  . ILE B 2 107 ? -15.377 0.946   5.987   1.00 98.15 107 B 1 
ATOM 1791 C CG1 . ILE B 2 107 ? -15.101 1.088   4.466   1.00 96.64 107 B 1 
ATOM 1792 C CG2 . ILE B 2 107 ? -15.317 2.314   6.678   1.00 96.17 107 B 1 
ATOM 1793 C CD1 . ILE B 2 107 ? -16.107 1.994   3.746   1.00 93.12 107 B 1 
ATOM 1794 N N   . VAL B 2 108 ? -15.853 -0.700  8.447   1.00 98.48 108 B 1 
ATOM 1795 C CA  . VAL B 2 108 ? -16.384 -0.847  9.802   1.00 98.45 108 B 1 
ATOM 1796 C C   . VAL B 2 108 ? -17.104 -2.183  9.921   1.00 98.60 108 B 1 
ATOM 1797 O O   . VAL B 2 108 ? -17.799 -2.599  8.994   1.00 98.27 108 B 1 
ATOM 1798 C CB  . VAL B 2 108 ? -17.326 0.327   10.146  1.00 97.44 108 B 1 
ATOM 1799 C CG1 . VAL B 2 108 ? -17.987 0.171   11.513  1.00 90.64 108 B 1 
ATOM 1800 C CG2 . VAL B 2 108 ? -16.565 1.657   10.162  1.00 89.82 108 B 1 
ATOM 1801 N N   . VAL B 2 109 ? -16.967 -2.830  11.067  1.00 98.67 109 B 1 
ATOM 1802 C CA  . VAL B 2 109 ? -17.716 -4.032  11.429  1.00 98.63 109 B 1 
ATOM 1803 C C   . VAL B 2 109 ? -18.553 -3.738  12.661  1.00 98.60 109 B 1 
ATOM 1804 O O   . VAL B 2 109 ? -18.005 -3.417  13.707  1.00 98.34 109 B 1 
ATOM 1805 C CB  . VAL B 2 109 ? -16.793 -5.236  11.681  1.00 98.53 109 B 1 
ATOM 1806 C CG1 . VAL B 2 109 ? -17.607 -6.504  11.938  1.00 98.03 109 B 1 
ATOM 1807 C CG2 . VAL B 2 109 ? -15.853 -5.488  10.496  1.00 98.05 109 B 1 
ATOM 1808 N N   . LEU B 2 110 ? -19.870 -3.880  12.558  1.00 98.04 110 B 1 
ATOM 1809 C CA  . LEU B 2 110 ? -20.805 -3.739  13.663  1.00 97.85 110 B 1 
ATOM 1810 C C   . LEU B 2 110 ? -21.024 -5.095  14.326  1.00 97.64 110 B 1 
ATOM 1811 O O   . LEU B 2 110 ? -21.388 -6.074  13.663  1.00 96.59 110 B 1 
ATOM 1812 C CB  . LEU B 2 110 ? -22.147 -3.181  13.188  1.00 97.31 110 B 1 
ATOM 1813 C CG  . LEU B 2 110 ? -22.173 -1.690  12.797  1.00 93.40 110 B 1 
ATOM 1814 C CD1 . LEU B 2 110 ? -21.366 -1.363  11.540  1.00 86.16 110 B 1 
ATOM 1815 C CD2 . LEU B 2 110 ? -23.634 -1.300  12.529  1.00 86.10 110 B 1 
ATOM 1816 N N   . ARG B 2 111 ? -20.856 -5.138  15.633  1.00 96.35 111 B 1 
ATOM 1817 C CA  . ARG B 2 111 ? -21.205 -6.296  16.438  1.00 94.14 111 B 1 
ATOM 1818 C C   . ARG B 2 111 ? -22.685 -6.267  16.787  1.00 91.66 111 B 1 
ATOM 1819 O O   . ARG B 2 111 ? -23.207 -5.231  17.179  1.00 83.18 111 B 1 
ATOM 1820 C CB  . ARG B 2 111 ? -20.328 -6.293  17.698  1.00 91.08 111 B 1 
ATOM 1821 C CG  . ARG B 2 111 ? -20.573 -7.532  18.569  1.00 84.97 111 B 1 
ATOM 1822 C CD  . ARG B 2 111 ? -19.732 -7.404  19.830  1.00 81.41 111 B 1 
ATOM 1823 N NE  . ARG B 2 111 ? -20.033 -8.465  20.791  1.00 74.41 111 B 1 
ATOM 1824 C CZ  . ARG B 2 111 ? -19.512 -8.526  21.991  1.00 69.41 111 B 1 
ATOM 1825 N NH1 . ARG B 2 111 ? -18.637 -7.657  22.411  1.00 62.47 111 B 1 
ATOM 1826 N NH2 . ARG B 2 111 ? -19.873 -9.465  22.815  1.00 60.96 111 B 1 
ATOM 1827 N N   . ASN B 2 112 ? -23.333 -7.439  16.722  1.00 85.58 112 B 1 
ATOM 1828 C CA  . ASN B 2 112 ? -24.756 -7.585  17.037  1.00 83.56 112 B 1 
ATOM 1829 C C   . ASN B 2 112 ? -25.599 -6.454  16.428  1.00 84.18 112 B 1 
ATOM 1830 O O   . ASN B 2 112 ? -26.252 -5.714  17.160  1.00 77.12 112 B 1 
ATOM 1831 C CB  . ASN B 2 112 ? -24.949 -7.686  18.562  1.00 74.87 112 B 1 
ATOM 1832 C CG  . ASN B 2 112 ? -24.341 -8.934  19.177  1.00 69.77 112 B 1 
ATOM 1833 O OD1 . ASN B 2 112 ? -24.081 -9.936  18.536  1.00 62.12 112 B 1 
ATOM 1834 N ND2 . ASN B 2 112 ? -24.122 -8.911  20.473  1.00 60.48 112 B 1 
ATOM 1835 N N   . PRO B 2 113 ? -25.568 -6.285  15.100  1.00 83.33 113 B 1 
ATOM 1836 C CA  . PRO B 2 113 ? -26.308 -5.214  14.473  1.00 82.10 113 B 1 
ATOM 1837 C C   . PRO B 2 113 ? -27.772 -5.323  14.889  1.00 82.50 113 B 1 
ATOM 1838 O O   . PRO B 2 113 ? -28.388 -6.384  14.761  1.00 76.36 113 B 1 
ATOM 1839 C CB  . PRO B 2 113 ? -26.114 -5.386  12.964  1.00 76.91 113 B 1 
ATOM 1840 C CG  . PRO B 2 113 ? -25.789 -6.875  12.821  1.00 75.75 113 B 1 
ATOM 1841 C CD  . PRO B 2 113 ? -25.022 -7.188  14.100  1.00 78.00 113 B 1 
ATOM 1842 N N   . LEU B 2 114 ? -28.306 -4.222  15.392  1.00 74.65 114 B 1 
ATOM 1843 C CA  . LEU B 2 114 ? -29.746 -4.075  15.523  1.00 71.93 114 B 1 
ATOM 1844 C C   . LEU B 2 114 ? -30.294 -4.133  14.096  1.00 70.95 114 B 1 
ATOM 1845 O O   . LEU B 2 114 ? -30.374 -3.125  13.403  1.00 65.12 114 B 1 
ATOM 1846 C CB  . LEU B 2 114 ? -30.088 -2.753  16.233  1.00 64.98 114 B 1 
ATOM 1847 C CG  . LEU B 2 114 ? -29.759 -2.740  17.739  1.00 59.36 114 B 1 
ATOM 1848 C CD1 . LEU B 2 114 ? -29.885 -1.310  18.279  1.00 54.97 114 B 1 
ATOM 1849 C CD2 . LEU B 2 114 ? -30.704 -3.637  18.543  1.00 54.26 114 B 1 
ATOM 1850 N N   . ILE B 2 115 ? -30.604 -5.345  13.643  1.00 68.77 115 B 1 
ATOM 1851 C CA  . ILE B 2 115 ? -31.378 -5.522  12.431  1.00 65.63 115 B 1 
ATOM 1852 C C   . ILE B 2 115 ? -32.731 -4.935  12.781  1.00 64.82 115 B 1 
ATOM 1853 O O   . ILE B 2 115 ? -33.553 -5.601  13.408  1.00 58.25 115 B 1 
ATOM 1854 C CB  . ILE B 2 115 ? -31.459 -7.003  11.990  1.00 58.35 115 B 1 
ATOM 1855 C CG1 . ILE B 2 115 ? -30.049 -7.620  11.847  1.00 54.37 115 B 1 
ATOM 1856 C CG2 . ILE B 2 115 ? -32.216 -7.089  10.650  1.00 51.92 115 B 1 
ATOM 1857 C CD1 . ILE B 2 115 ? -30.078 -9.139  11.601  1.00 46.98 115 B 1 
ATOM 1858 N N   . ALA B 2 116 ? -32.906 -3.655  12.456  1.00 50.86 116 B 1 
ATOM 1859 C CA  . ALA B 2 116 ? -34.233 -3.070  12.481  1.00 48.22 116 B 1 
ATOM 1860 C C   . ALA B 2 116 ? -35.096 -3.981  11.619  1.00 47.08 116 B 1 
ATOM 1861 O O   . ALA B 2 116 ? -34.886 -4.091  10.409  1.00 43.82 116 B 1 
ATOM 1862 C CB  . ALA B 2 116 ? -34.165 -1.623  11.976  1.00 44.20 116 B 1 
ATOM 1863 N N   . GLY B 2 117 ? -35.971 -4.731  12.266  1.00 42.89 117 B 1 
ATOM 1864 C CA  . GLY B 2 117 ? -36.961 -5.509  11.554  1.00 38.66 117 B 1 
ATOM 1865 C C   . GLY B 2 117 ? -37.694 -4.548  10.619  1.00 36.10 117 B 1 
ATOM 1866 O O   . GLY B 2 117 ? -38.049 -3.439  11.013  1.00 33.15 117 B 1 
ATOM 1867 N N   . LYS B 2 118 ? -37.881 -4.978  9.374   1.00 32.14 118 B 1 
ATOM 1868 C CA  . LYS B 2 118 ? -38.957 -4.430  8.563   1.00 30.14 118 B 1 
ATOM 1869 C C   . LYS B 2 118 ? -40.291 -4.824  9.177   1.00 28.28 118 B 1 
ATOM 1870 O O   . LYS B 2 118 ? -40.377 -5.934  9.733   1.00 25.93 118 B 1 
ATOM 1871 C CB  . LYS B 2 118 ? -38.894 -4.940  7.120   1.00 27.84 118 B 1 
ATOM 1872 C CG  . LYS B 2 118 ? -37.945 -4.107  6.250   1.00 25.99 118 B 1 
ATOM 1873 C CD  . LYS B 2 118 ? -38.095 -4.574  4.791   1.00 25.62 118 B 1 
ATOM 1874 C CE  . LYS B 2 118 ? -37.247 -3.704  3.866   1.00 22.67 118 B 1 
ATOM 1875 N NZ  . LYS B 2 118 ? -37.355 -4.153  2.455   1.00 20.89 118 B 1 
ATOM 1876 O OXT . LYS B 2 118 ? -41.207 -3.969  9.015   1.00 23.04 118 B 1 
ATOM 1877 N N   . MET C 3 1   ? 55.526  23.151  -5.903  1.00 17.16 1   C 1 
ATOM 1878 C CA  . MET C 3 1   ? 54.557  22.060  -6.142  1.00 21.56 1   C 1 
ATOM 1879 C C   . MET C 3 1   ? 53.265  22.446  -5.431  1.00 23.36 1   C 1 
ATOM 1880 O O   . MET C 3 1   ? 53.244  22.466  -4.212  1.00 21.36 1   C 1 
ATOM 1881 C CB  . MET C 3 1   ? 55.083  20.729  -5.592  1.00 20.81 1   C 1 
ATOM 1882 C CG  . MET C 3 1   ? 56.177  20.127  -6.481  1.00 18.69 1   C 1 
ATOM 1883 S SD  . MET C 3 1   ? 56.942  18.676  -5.740  1.00 17.44 1   C 1 
ATOM 1884 C CE  . MET C 3 1   ? 57.948  18.067  -7.122  1.00 14.69 1   C 1 
ATOM 1885 N N   . ALA C 3 2   ? 52.249  22.879  -6.172  1.00 28.03 2   C 1 
ATOM 1886 C CA  . ALA C 3 2   ? 50.979  23.246  -5.566  1.00 35.56 2   C 1 
ATOM 1887 C C   . ALA C 3 2   ? 50.312  21.954  -5.076  1.00 35.48 2   C 1 
ATOM 1888 O O   . ALA C 3 2   ? 50.013  21.075  -5.878  1.00 34.44 2   C 1 
ATOM 1889 C CB  . ALA C 3 2   ? 50.125  23.995  -6.595  1.00 34.32 2   C 1 
ATOM 1890 N N   . TYR C 3 3   ? 50.115  21.831  -3.758  1.00 26.47 3   C 1 
ATOM 1891 C CA  . TYR C 3 3   ? 49.262  20.796  -3.207  1.00 28.86 3   C 1 
ATOM 1892 C C   . TYR C 3 3   ? 47.864  21.033  -3.795  1.00 28.43 3   C 1 
ATOM 1893 O O   . TYR C 3 3   ? 47.137  21.909  -3.337  1.00 27.15 3   C 1 
ATOM 1894 C CB  . TYR C 3 3   ? 49.269  20.860  -1.671  1.00 27.38 3   C 1 
ATOM 1895 C CG  . TYR C 3 3   ? 50.220  19.883  -1.003  1.00 26.51 3   C 1 
ATOM 1896 C CD1 . TYR C 3 3   ? 49.727  18.669  -0.474  1.00 25.20 3   C 1 
ATOM 1897 C CD2 . TYR C 3 3   ? 51.588  20.176  -0.882  1.00 25.23 3   C 1 
ATOM 1898 C CE1 . TYR C 3 3   ? 50.576  17.765  0.169   1.00 21.60 3   C 1 
ATOM 1899 C CE2 . TYR C 3 3   ? 52.455  19.261  -0.246  1.00 21.70 3   C 1 
ATOM 1900 C CZ  . TYR C 3 3   ? 51.946  18.061  0.286   1.00 25.58 3   C 1 
ATOM 1901 O OH  . TYR C 3 3   ? 52.788  17.182  0.914   1.00 27.86 3   C 1 
ATOM 1902 N N   . ARG C 3 4   ? 47.510  20.299  -4.840  1.00 26.83 4   C 1 
ATOM 1903 C CA  . ARG C 3 4   ? 46.110  20.114  -5.203  1.00 30.23 4   C 1 
ATOM 1904 C C   . ARG C 3 4   ? 45.469  19.495  -3.968  1.00 28.75 4   C 1 
ATOM 1905 O O   . ARG C 3 4   ? 45.658  18.306  -3.723  1.00 28.66 4   C 1 
ATOM 1906 C CB  . ARG C 3 4   ? 45.944  19.190  -6.430  1.00 30.46 4   C 1 
ATOM 1907 C CG  . ARG C 3 4   ? 45.789  19.971  -7.740  1.00 28.79 4   C 1 
ATOM 1908 C CD  . ARG C 3 4   ? 45.550  19.000  -8.900  1.00 29.25 4   C 1 
ATOM 1909 N NE  . ARG C 3 4   ? 45.174  19.699  -10.152 1.00 26.38 4   C 1 
ATOM 1910 C CZ  . ARG C 3 4   ? 44.946  19.133  -11.334 1.00 23.75 4   C 1 
ATOM 1911 N NH1 . ARG C 3 4   ? 45.077  17.853  -11.516 1.00 21.81 4   C 1 
ATOM 1912 N NH2 . ARG C 3 4   ? 44.579  19.858  -12.357 1.00 24.02 4   C 1 
ATOM 1913 N N   . GLY C 3 5   ? 44.809  20.321  -3.159  1.00 29.25 5   C 1 
ATOM 1914 C CA  . GLY C 3 5   ? 44.006  19.841  -2.063  1.00 31.11 5   C 1 
ATOM 1915 C C   . GLY C 3 5   ? 43.082  18.786  -2.655  1.00 31.99 5   C 1 
ATOM 1916 O O   . GLY C 3 5   ? 42.337  19.091  -3.580  1.00 29.75 5   C 1 
ATOM 1917 N N   . GLN C 3 6   ? 43.219  17.536  -2.206  1.00 28.33 6   C 1 
ATOM 1918 C CA  . GLN C 3 6   ? 42.215  16.522  -2.493  1.00 31.23 6   C 1 
ATOM 1919 C C   . GLN C 3 6   ? 40.912  17.124  -1.977  1.00 31.05 6   C 1 
ATOM 1920 O O   . GLN C 3 6   ? 40.767  17.307  -0.776  1.00 30.66 6   C 1 
ATOM 1921 C CB  . GLN C 3 6   ? 42.529  15.203  -1.781  1.00 31.26 6   C 1 
ATOM 1922 C CG  . GLN C 3 6   ? 43.457  14.301  -2.596  1.00 30.52 6   C 1 
ATOM 1923 C CD  . GLN C 3 6   ? 43.801  13.006  -1.855  1.00 29.16 6   C 1 
ATOM 1924 O OE1 . GLN C 3 6   ? 43.902  12.969  -0.647  1.00 28.46 6   C 1 
ATOM 1925 N NE2 . GLN C 3 6   ? 44.014  11.909  -2.548  1.00 29.86 6   C 1 
ATOM 1926 N N   . GLY C 3 7   ? 40.027  17.529  -2.886  1.00 31.22 7   C 1 
ATOM 1927 C CA  . GLY C 3 7   ? 38.700  17.956  -2.517  1.00 32.21 7   C 1 
ATOM 1928 C C   . GLY C 3 7   ? 38.098  16.768  -1.787  1.00 33.21 7   C 1 
ATOM 1929 O O   . GLY C 3 7   ? 37.767  15.784  -2.438  1.00 31.56 7   C 1 
ATOM 1930 N N   . GLN C 3 8   ? 38.097  16.831  -0.445  1.00 32.82 8   C 1 
ATOM 1931 C CA  . GLN C 3 8   ? 37.326  15.889  0.344   1.00 35.33 8   C 1 
ATOM 1932 C C   . GLN C 3 8   ? 35.939  15.943  -0.279  1.00 36.48 8   C 1 
ATOM 1933 O O   . GLN C 3 8   ? 35.329  17.010  -0.318  1.00 35.63 8   C 1 
ATOM 1934 C CB  . GLN C 3 8   ? 37.293  16.295  1.823   1.00 33.89 8   C 1 
ATOM 1935 C CG  . GLN C 3 8   ? 38.472  15.713  2.619   1.00 31.33 8   C 1 
ATOM 1936 C CD  . GLN C 3 8   ? 38.462  16.148  4.080   1.00 28.89 8   C 1 
ATOM 1937 O OE1 . GLN C 3 8   ? 38.105  17.261  4.420   1.00 27.62 8   C 1 
ATOM 1938 N NE2 . GLN C 3 8   ? 38.869  15.298  5.000   1.00 28.62 8   C 1 
ATOM 1939 N N   . LYS C 3 9   ? 35.504  14.833  -0.860  1.00 37.38 9   C 1 
ATOM 1940 C CA  . LYS C 3 9   ? 34.106  14.675  -1.248  1.00 38.94 9   C 1 
ATOM 1941 C C   . LYS C 3 9   ? 33.348  14.835  0.064   1.00 39.21 9   C 1 
ATOM 1942 O O   . LYS C 3 9   ? 33.297  13.891  0.840   1.00 37.88 9   C 1 
ATOM 1943 C CB  . LYS C 3 9   ? 33.843  13.294  -1.878  1.00 37.81 9   C 1 
ATOM 1944 C CG  . LYS C 3 9   ? 34.200  13.213  -3.371  1.00 34.04 9   C 1 
ATOM 1945 C CD  . LYS C 3 9   ? 33.839  11.810  -3.883  1.00 32.72 9   C 1 
ATOM 1946 C CE  . LYS C 3 9   ? 34.044  11.678  -5.393  1.00 27.46 9   C 1 
ATOM 1947 N NZ  . LYS C 3 9   ? 33.689  10.317  -5.876  1.00 25.62 9   C 1 
ATOM 1948 N N   . VAL C 3 10  ? 32.913  16.063  0.342   1.00 43.01 10  C 1 
ATOM 1949 C CA  . VAL C 3 10  ? 32.013  16.348  1.447   1.00 45.71 10  C 1 
ATOM 1950 C C   . VAL C 3 10  ? 30.827  15.455  1.139   1.00 47.53 10  C 1 
ATOM 1951 O O   . VAL C 3 10  ? 30.115  15.708  0.167   1.00 46.25 10  C 1 
ATOM 1952 C CB  . VAL C 3 10  ? 31.630  17.832  1.495   1.00 43.50 10  C 1 
ATOM 1953 C CG1 . VAL C 3 10  ? 30.685  18.122  2.662   1.00 39.04 10  C 1 
ATOM 1954 C CG2 . VAL C 3 10  ? 32.876  18.713  1.672   1.00 40.29 10  C 1 
ATOM 1955 N N   . GLN C 3 11  ? 30.718  14.326  1.855   1.00 46.53 11  C 1 
ATOM 1956 C CA  . GLN C 3 11  ? 29.531  13.488  1.781   1.00 48.87 11  C 1 
ATOM 1957 C C   . GLN C 3 11  ? 28.395  14.417  2.177   1.00 50.93 11  C 1 
ATOM 1958 O O   . GLN C 3 11  ? 28.316  14.851  3.326   1.00 49.62 11  C 1 
ATOM 1959 C CB  . GLN C 3 11  ? 29.643  12.272  2.711   1.00 46.69 11  C 1 
ATOM 1960 C CG  . GLN C 3 11  ? 30.261  11.060  2.005   1.00 42.96 11  C 1 
ATOM 1961 C CD  . GLN C 3 11  ? 30.429  9.861   2.945   1.00 39.28 11  C 1 
ATOM 1962 O OE1 . GLN C 3 11  ? 30.726  10.017  4.106   1.00 37.51 11  C 1 
ATOM 1963 N NE2 . GLN C 3 11  ? 30.264  8.647   2.471   1.00 36.42 11  C 1 
ATOM 1964 N N   . LYS C 3 12  ? 27.627  14.854  1.188   1.00 62.26 12  C 1 
ATOM 1965 C CA  . LYS C 3 12  ? 26.541  15.793  1.414   1.00 64.60 12  C 1 
ATOM 1966 C C   . LYS C 3 12  ? 25.554  15.087  2.318   1.00 67.60 12  C 1 
ATOM 1967 O O   . LYS C 3 12  ? 24.968  14.078  1.933   1.00 64.70 12  C 1 
ATOM 1968 C CB  . LYS C 3 12  ? 25.901  16.239  0.109   1.00 58.75 12  C 1 
ATOM 1969 C CG  . LYS C 3 12  ? 26.685  17.363  -0.591  1.00 52.45 12  C 1 
ATOM 1970 C CD  . LYS C 3 12  ? 25.909  17.716  -1.856  1.00 48.61 12  C 1 
ATOM 1971 C CE  . LYS C 3 12  ? 26.344  18.976  -2.575  1.00 42.38 12  C 1 
ATOM 1972 N NZ  . LYS C 3 12  ? 25.341  19.264  -3.636  1.00 38.75 12  C 1 
ATOM 1973 N N   . VAL C 3 13  ? 25.449  15.627  3.513   1.00 77.25 13  C 1 
ATOM 1974 C CA  . VAL C 3 13  ? 24.538  15.180  4.540   1.00 81.21 13  C 1 
ATOM 1975 C C   . VAL C 3 13  ? 23.121  15.317  3.990   1.00 85.33 13  C 1 
ATOM 1976 O O   . VAL C 3 13  ? 22.717  16.402  3.577   1.00 82.38 13  C 1 
ATOM 1977 C CB  . VAL C 3 13  ? 24.768  16.034  5.789   1.00 74.70 13  C 1 
ATOM 1978 C CG1 . VAL C 3 13  ? 23.780  15.703  6.873   1.00 65.13 13  C 1 
ATOM 1979 C CG2 . VAL C 3 13  ? 26.178  15.812  6.371   1.00 66.78 13  C 1 
ATOM 1980 N N   . MET C 3 14  ? 22.387  14.214  3.950   1.00 83.83 14  C 1 
ATOM 1981 C CA  . MET C 3 14  ? 20.985  14.252  3.561   1.00 87.08 14  C 1 
ATOM 1982 C C   . MET C 3 14  ? 20.146  14.884  4.667   1.00 89.41 14  C 1 
ATOM 1983 O O   . MET C 3 14  ? 20.375  14.650  5.851   1.00 87.95 14  C 1 
ATOM 1984 C CB  . MET C 3 14  ? 20.462  12.853  3.250   1.00 82.17 14  C 1 
ATOM 1985 C CG  . MET C 3 14  ? 21.100  12.260  1.996   1.00 77.60 14  C 1 
ATOM 1986 S SD  . MET C 3 14  ? 20.163  10.870  1.331   1.00 77.81 14  C 1 
ATOM 1987 C CE  . MET C 3 14  ? 20.218  9.714   2.716   1.00 69.41 14  C 1 
ATOM 1988 N N   . VAL C 3 15  ? 19.130  15.639  4.275   1.00 91.36 15  C 1 
ATOM 1989 C CA  . VAL C 3 15  ? 18.076  16.053  5.200   1.00 93.03 15  C 1 
ATOM 1990 C C   . VAL C 3 15  ? 17.000  14.978  5.162   1.00 93.99 15  C 1 
ATOM 1991 O O   . VAL C 3 15  ? 16.312  14.829  4.154   1.00 92.43 15  C 1 
ATOM 1992 C CB  . VAL C 3 15  ? 17.510  17.438  4.844   1.00 91.66 15  C 1 
ATOM 1993 C CG1 . VAL C 3 15  ? 16.473  17.876  5.886   1.00 85.83 15  C 1 
ATOM 1994 C CG2 . VAL C 3 15  ? 18.618  18.501  4.805   1.00 87.00 15  C 1 
ATOM 1995 N N   . GLN C 3 16  ? 16.863  14.225  6.248   1.00 93.67 16  C 1 
ATOM 1996 C CA  . GLN C 3 16  ? 15.808  13.222  6.335   1.00 93.63 16  C 1 
ATOM 1997 C C   . GLN C 3 16  ? 14.461  13.861  6.710   1.00 95.05 16  C 1 
ATOM 1998 O O   . GLN C 3 16  ? 14.445  14.857  7.442   1.00 93.80 16  C 1 
ATOM 1999 C CB  . GLN C 3 16  ? 16.183  12.131  7.324   1.00 90.68 16  C 1 
ATOM 2000 C CG  . GLN C 3 16  ? 17.437  11.356  6.904   1.00 84.89 16  C 1 
ATOM 2001 C CD  . GLN C 3 16  ? 17.682  10.151  7.805   1.00 82.17 16  C 1 
ATOM 2002 O OE1 . GLN C 3 16  ? 16.855  9.773   8.619   1.00 73.53 16  C 1 
ATOM 2003 N NE2 . GLN C 3 16  ? 18.818  9.509   7.687   1.00 70.29 16  C 1 
ATOM 2004 N N   . PRO C 3 17  ? 13.334  13.282  6.270   1.00 95.56 17  C 1 
ATOM 2005 C CA  . PRO C 3 17  ? 11.993  13.725  6.680   1.00 95.88 17  C 1 
ATOM 2006 C C   . PRO C 3 17  ? 11.820  13.880  8.190   1.00 96.15 17  C 1 
ATOM 2007 O O   . PRO C 3 17  ? 11.329  14.914  8.640   1.00 95.10 17  C 1 
ATOM 2008 C CB  . PRO C 3 17  ? 11.053  12.656  6.111   1.00 95.04 17  C 1 
ATOM 2009 C CG  . PRO C 3 17  ? 11.775  12.212  4.845   1.00 93.67 17  C 1 
ATOM 2010 C CD  . PRO C 3 17  ? 13.246  12.258  5.256   1.00 95.13 17  C 1 
ATOM 2011 N N   . ILE C 3 18  ? 12.320  12.926  8.975   1.00 94.94 18  C 1 
ATOM 2012 C CA  . ILE C 3 18  ? 12.235  12.971  10.437  1.00 94.55 18  C 1 
ATOM 2013 C C   . ILE C 3 18  ? 12.916  14.209  11.020  1.00 95.47 18  C 1 
ATOM 2014 O O   . ILE C 3 18  ? 12.376  14.838  11.920  1.00 94.69 18  C 1 
ATOM 2015 C CB  . ILE C 3 18  ? 12.768  11.658  11.042  1.00 92.21 18  C 1 
ATOM 2016 C CG1 . ILE C 3 18  ? 12.329  11.547  12.517  1.00 80.78 18  C 1 
ATOM 2017 C CG2 . ILE C 3 18  ? 14.296  11.505  10.889  1.00 78.55 18  C 1 
ATOM 2018 C CD1 . ILE C 3 18  ? 12.514  10.145  13.107  1.00 73.00 18  C 1 
ATOM 2019 N N   . ASN C 3 19  ? 14.046  14.651  10.457  1.00 95.37 19  C 1 
ATOM 2020 C CA  . ASN C 3 19  ? 14.763  15.841  10.915  1.00 95.07 19  C 1 
ATOM 2021 C C   . ASN C 3 19  ? 13.948  17.117  10.677  1.00 95.58 19  C 1 
ATOM 2022 O O   . ASN C 3 19  ? 13.995  18.058  11.470  1.00 94.55 19  C 1 
ATOM 2023 C CB  . ASN C 3 19  ? 16.108  15.948  10.186  1.00 93.45 19  C 1 
ATOM 2024 C CG  . ASN C 3 19  ? 17.042  14.775  10.466  1.00 88.96 19  C 1 
ATOM 2025 O OD1 . ASN C 3 19  ? 16.924  14.076  11.441  1.00 79.94 19  C 1 
ATOM 2026 N ND2 . ASN C 3 19  ? 18.013  14.550  9.608   1.00 79.99 19  C 1 
ATOM 2027 N N   . LEU C 3 20  ? 13.213  17.159  9.574   1.00 96.23 20  C 1 
ATOM 2028 C CA  . LEU C 3 20  ? 12.362  18.294  9.257   1.00 96.76 20  C 1 
ATOM 2029 C C   . LEU C 3 20  ? 11.110  18.315  10.150  1.00 97.10 20  C 1 
ATOM 2030 O O   . LEU C 3 20  ? 10.765  19.369  10.686  1.00 96.52 20  C 1 
ATOM 2031 C CB  . LEU C 3 20  ? 12.034  18.279  7.758   1.00 96.37 20  C 1 
ATOM 2032 C CG  . LEU C 3 20  ? 11.271  19.529  7.277   1.00 93.41 20  C 1 
ATOM 2033 C CD1 . LEU C 3 20  ? 12.013  20.834  7.574   1.00 90.53 20  C 1 
ATOM 2034 C CD2 . LEU C 3 20  ? 11.054  19.450  5.773   1.00 91.07 20  C 1 
ATOM 2035 N N   . ILE C 3 21  ? 10.497  17.165  10.368  1.00 96.96 21  C 1 
ATOM 2036 C CA  . ILE C 3 21  ? 9.351   17.016  11.284  1.00 97.03 21  C 1 
ATOM 2037 C C   . ILE C 3 21  ? 9.759   17.392  12.710  1.00 97.04 21  C 1 
ATOM 2038 O O   . ILE C 3 21  ? 9.061   18.165  13.376  1.00 96.54 21  C 1 
ATOM 2039 C CB  . ILE C 3 21  ? 8.789   15.577  11.216  1.00 97.08 21  C 1 
ATOM 2040 C CG1 . ILE C 3 21  ? 8.199   15.306  9.810   1.00 96.03 21  C 1 
ATOM 2041 C CG2 . ILE C 3 21  ? 7.701   15.360  12.284  1.00 95.95 21  C 1 
ATOM 2042 C CD1 . ILE C 3 21  ? 7.872   13.833  9.563   1.00 92.87 21  C 1 
ATOM 2043 N N   . PHE C 3 22  ? 10.926  16.934  13.154  1.00 96.44 22  C 1 
ATOM 2044 C CA  . PHE C 3 22  ? 11.464  17.272  14.466  1.00 95.81 22  C 1 
ATOM 2045 C C   . PHE C 3 22  ? 11.729  18.775  14.610  1.00 95.81 22  C 1 
ATOM 2046 O O   . PHE C 3 22  ? 11.384  19.376  15.633  1.00 94.82 22  C 1 
ATOM 2047 C CB  . PHE C 3 22  ? 12.729  16.459  14.689  1.00 94.61 22  C 1 
ATOM 2048 C CG  . PHE C 3 22  ? 13.190  16.522  16.129  1.00 89.30 22  C 1 
ATOM 2049 C CD1 . PHE C 3 22  ? 14.303  17.283  16.482  1.00 82.04 22  C 1 
ATOM 2050 C CD2 . PHE C 3 22  ? 12.475  15.799  17.094  1.00 80.10 22  C 1 
ATOM 2051 C CE1 . PHE C 3 22  ? 14.729  17.296  17.818  1.00 76.94 22  C 1 
ATOM 2052 C CE2 . PHE C 3 22  ? 12.893  15.808  18.426  1.00 74.39 22  C 1 
ATOM 2053 C CZ  . PHE C 3 22  ? 14.021  16.549  18.790  1.00 75.54 22  C 1 
ATOM 2054 N N   . ARG C 3 23  ? 12.227  19.430  13.565  1.00 95.98 23  C 1 
ATOM 2055 C CA  . ARG C 3 23  ? 12.376  20.884  13.542  1.00 95.77 23  C 1 
ATOM 2056 C C   . ARG C 3 23  ? 11.022  21.607  13.665  1.00 96.17 23  C 1 
ATOM 2057 O O   . ARG C 3 23  ? 10.939  22.620  14.351  1.00 95.44 23  C 1 
ATOM 2058 C CB  . ARG C 3 23  ? 13.119  21.299  12.268  1.00 94.49 23  C 1 
ATOM 2059 C CG  . ARG C 3 23  ? 13.487  22.789  12.263  1.00 82.71 23  C 1 
ATOM 2060 C CD  . ARG C 3 23  ? 14.148  23.195  10.938  1.00 81.86 23  C 1 
ATOM 2061 N NE  . ARG C 3 23  ? 15.414  22.470  10.711  1.00 73.44 23  C 1 
ATOM 2062 C CZ  . ARG C 3 23  ? 16.108  22.424  9.575   1.00 68.13 23  C 1 
ATOM 2063 N NH1 . ARG C 3 23  ? 15.740  23.098  8.515   1.00 61.99 23  C 1 
ATOM 2064 N NH2 . ARG C 3 23  ? 17.184  21.695  9.497   1.00 58.54 23  C 1 
ATOM 2065 N N   . TYR C 3 24  ? 9.975   21.092  13.026  1.00 96.83 24  C 1 
ATOM 2066 C CA  . TYR C 3 24  ? 8.628   21.645  13.182  1.00 96.88 24  C 1 
ATOM 2067 C C   . TYR C 3 24  ? 8.119   21.494  14.621  1.00 96.94 24  C 1 
ATOM 2068 O O   . TYR C 3 24  ? 7.558   22.449  15.165  1.00 96.21 24  C 1 
ATOM 2069 C CB  . TYR C 3 24  ? 7.652   20.981  12.201  1.00 96.89 24  C 1 
ATOM 2070 C CG  . TYR C 3 24  ? 7.925   21.177  10.726  1.00 96.72 24  C 1 
ATOM 2071 C CD1 . TYR C 3 24  ? 8.513   22.362  10.236  1.00 94.15 24  C 1 
ATOM 2072 C CD2 . TYR C 3 24  ? 7.532   20.171  9.814   1.00 94.44 24  C 1 
ATOM 2073 C CE1 . TYR C 3 24  ? 8.709   22.552  8.857   1.00 93.57 24  C 1 
ATOM 2074 C CE2 . TYR C 3 24  ? 7.721   20.354  8.438   1.00 93.50 24  C 1 
ATOM 2075 C CZ  . TYR C 3 24  ? 8.308   21.546  7.955   1.00 94.57 24  C 1 
ATOM 2076 O OH  . TYR C 3 24  ? 8.479   21.726  6.609   1.00 92.88 24  C 1 
ATOM 2077 N N   . LEU C 3 25  ? 8.379   20.354  15.255  1.00 96.83 25  C 1 
ATOM 2078 C CA  . LEU C 3 25  ? 8.022   20.092  16.644  1.00 96.62 25  C 1 
ATOM 2079 C C   . LEU C 3 25  ? 8.767   21.048  17.594  1.00 96.31 25  C 1 
ATOM 2080 O O   . LEU C 3 25  ? 8.135   21.744  18.382  1.00 94.76 25  C 1 
ATOM 2081 C CB  . LEU C 3 25  ? 8.278   18.604  16.939  1.00 96.17 25  C 1 
ATOM 2082 C CG  . LEU C 3 25  ? 7.857   18.140  18.362  1.00 94.75 25  C 1 
ATOM 2083 C CD1 . LEU C 3 25  ? 7.567   16.647  18.335  1.00 88.49 25  C 1 
ATOM 2084 C CD2 . LEU C 3 25  ? 8.953   18.364  19.412  1.00 87.83 25  C 1 
ATOM 2085 N N   . GLN C 3 26  ? 10.096  21.140  17.486  1.00 96.61 26  C 1 
ATOM 2086 C CA  . GLN C 3 26  ? 10.927  22.000  18.342  1.00 96.15 26  C 1 
ATOM 2087 C C   . GLN C 3 26  ? 10.531  23.481  18.244  1.00 95.93 26  C 1 
ATOM 2088 O O   . GLN C 3 26  ? 10.411  24.172  19.259  1.00 94.57 26  C 1 
ATOM 2089 C CB  . GLN C 3 26  ? 12.390  21.851  17.939  1.00 95.10 26  C 1 
ATOM 2090 C CG  . GLN C 3 26  ? 13.034  20.541  18.440  1.00 88.08 26  C 1 
ATOM 2091 C CD  . GLN C 3 26  ? 14.515  20.467  18.068  1.00 83.00 26  C 1 
ATOM 2092 O OE1 . GLN C 3 26  ? 14.988  21.117  17.143  1.00 74.41 26  C 1 
ATOM 2093 N NE2 . GLN C 3 26  ? 15.297  19.700  18.780  1.00 71.76 26  C 1 
ATOM 2094 N N   . ASN C 3 27  ? 10.309  23.948  17.026  1.00 95.87 27  C 1 
ATOM 2095 C CA  . ASN C 3 27  ? 9.959   25.343  16.781  1.00 95.51 27  C 1 
ATOM 2096 C C   . ASN C 3 27  ? 8.471   25.650  17.009  1.00 95.38 27  C 1 
ATOM 2097 O O   . ASN C 3 27  ? 8.067   26.807  16.862  1.00 92.85 27  C 1 
ATOM 2098 C CB  . ASN C 3 27  ? 10.388  25.715  15.353  1.00 94.38 27  C 1 
ATOM 2099 C CG  . ASN C 3 27  ? 11.901  25.703  15.152  1.00 91.18 27  C 1 
ATOM 2100 O OD1 . ASN C 3 27  ? 12.702  25.828  16.058  1.00 83.51 27  C 1 
ATOM 2101 N ND2 . ASN C 3 27  ? 12.342  25.610  13.913  1.00 82.69 27  C 1 
ATOM 2102 N N   . ARG C 3 28  ? 7.638   24.633  17.328  1.00 95.35 28  C 1 
ATOM 2103 C CA  . ARG C 3 28  ? 6.175   24.728  17.339  1.00 95.21 28  C 1 
ATOM 2104 C C   . ARG C 3 28  ? 5.623   25.406  16.077  1.00 95.98 28  C 1 
ATOM 2105 O O   . ARG C 3 28  ? 4.696   26.217  16.140  1.00 93.98 28  C 1 
ATOM 2106 C CB  . ARG C 3 28  ? 5.668   25.381  18.627  1.00 93.17 28  C 1 
ATOM 2107 C CG  . ARG C 3 28  ? 5.946   24.525  19.864  1.00 81.80 28  C 1 
ATOM 2108 C CD  . ARG C 3 28  ? 5.140   25.085  21.039  1.00 73.09 28  C 1 
ATOM 2109 N NE  . ARG C 3 28  ? 5.164   24.167  22.190  1.00 62.72 28  C 1 
ATOM 2110 C CZ  . ARG C 3 28  ? 4.153   23.925  23.000  1.00 54.96 28  C 1 
ATOM 2111 N NH1 . ARG C 3 28  ? 3.025   24.577  22.930  1.00 49.38 28  C 1 
ATOM 2112 N NH2 . ARG C 3 28  ? 4.252   22.998  23.897  1.00 48.00 28  C 1 
ATOM 2113 N N   . SER C 3 29  ? 6.212   25.101  14.946  1.00 96.40 29  C 1 
ATOM 2114 C CA  . SER C 3 29  ? 5.780   25.643  13.667  1.00 96.56 29  C 1 
ATOM 2115 C C   . SER C 3 29  ? 4.371   25.153  13.351  1.00 97.17 29  C 1 
ATOM 2116 O O   . SER C 3 29  ? 4.083   23.960  13.458  1.00 96.29 29  C 1 
ATOM 2117 C CB  . SER C 3 29  ? 6.735   25.232  12.538  1.00 95.43 29  C 1 
ATOM 2118 O OG  . SER C 3 29  ? 8.042   25.700  12.805  1.00 89.07 29  C 1 
ATOM 2119 N N   . ARG C 3 30  ? 3.508   26.056  12.915  1.00 97.61 30  C 1 
ATOM 2120 C CA  . ARG C 3 30  ? 2.232   25.656  12.337  1.00 98.04 30  C 1 
ATOM 2121 C C   . ARG C 3 30  ? 2.505   25.032  10.976  1.00 98.25 30  C 1 
ATOM 2122 O O   . ARG C 3 30  ? 3.185   25.631  10.143  1.00 97.55 30  C 1 
ATOM 2123 C CB  . ARG C 3 30  ? 1.265   26.839  12.296  1.00 97.42 30  C 1 
ATOM 2124 C CG  . ARG C 3 30  ? -0.182  26.373  12.040  1.00 94.12 30  C 1 
ATOM 2125 C CD  . ARG C 3 30  ? -1.163  27.544  12.232  1.00 93.06 30  C 1 
ATOM 2126 N NE  . ARG C 3 30  ? -2.569  27.126  12.141  1.00 91.83 30  C 1 
ATOM 2127 C CZ  . ARG C 3 30  ? -3.314  26.562  13.090  1.00 93.30 30  C 1 
ATOM 2128 N NH1 . ARG C 3 30  ? -2.857  26.286  14.279  1.00 84.28 30  C 1 
ATOM 2129 N NH2 . ARG C 3 30  ? -4.544  26.257  12.861  1.00 88.01 30  C 1 
ATOM 2130 N N   . ILE C 3 31  ? 2.004   23.833  10.771  1.00 98.29 31  C 1 
ATOM 2131 C CA  . ILE C 3 31  ? 2.159   23.095  9.520   1.00 98.21 31  C 1 
ATOM 2132 C C   . ILE C 3 31  ? 0.814   22.909  8.837   1.00 98.47 31  C 1 
ATOM 2133 O O   . ILE C 3 31  ? -0.230  22.857  9.495   1.00 98.11 31  C 1 
ATOM 2134 C CB  . ILE C 3 31  ? 2.889   21.746  9.716   1.00 96.79 31  C 1 
ATOM 2135 C CG1 . ILE C 3 31  ? 2.131   20.776  10.647  1.00 86.81 31  C 1 
ATOM 2136 C CG2 . ILE C 3 31  ? 4.318   21.978  10.227  1.00 82.29 31  C 1 
ATOM 2137 C CD1 . ILE C 3 31  ? 2.156   19.353  10.099  1.00 77.61 31  C 1 
ATOM 2138 N N   . GLN C 3 32  ? 0.852   22.779  7.532   1.00 98.63 32  C 1 
ATOM 2139 C CA  . GLN C 3 32  ? -0.287  22.371  6.726   1.00 98.61 32  C 1 
ATOM 2140 C C   . GLN C 3 32  ? 0.003   21.008  6.102   1.00 98.70 32  C 1 
ATOM 2141 O O   . GLN C 3 32  ? 1.045   20.796  5.480   1.00 98.40 32  C 1 
ATOM 2142 C CB  . GLN C 3 32  ? -0.599  23.455  5.688   1.00 98.05 32  C 1 
ATOM 2143 C CG  . GLN C 3 32  ? -1.915  23.183  4.969   1.00 95.25 32  C 1 
ATOM 2144 C CD  . GLN C 3 32  ? -2.264  24.316  4.000   1.00 95.16 32  C 1 
ATOM 2145 O OE1 . GLN C 3 32  ? -2.105  24.203  2.803   1.00 86.67 32  C 1 
ATOM 2146 N NE2 . GLN C 3 32  ? -2.752  25.435  4.493   1.00 84.59 32  C 1 
ATOM 2147 N N   . VAL C 3 33  ? -0.955  20.105  6.258   1.00 98.79 33  C 1 
ATOM 2148 C CA  . VAL C 3 33  ? -0.911  18.752  5.726   1.00 98.78 33  C 1 
ATOM 2149 C C   . VAL C 3 33  ? -1.806  18.670  4.495   1.00 98.72 33  C 1 
ATOM 2150 O O   . VAL C 3 33  ? -3.010  18.922  4.564   1.00 98.47 33  C 1 
ATOM 2151 C CB  . VAL C 3 33  ? -1.345  17.711  6.769   1.00 98.58 33  C 1 
ATOM 2152 C CG1 . VAL C 3 33  ? -1.085  16.294  6.247   1.00 97.86 33  C 1 
ATOM 2153 C CG2 . VAL C 3 33  ? -0.619  17.892  8.111   1.00 97.88 33  C 1 
ATOM 2154 N N   . TRP C 3 34  ? -1.210  18.301  3.368   1.00 98.67 34  C 1 
ATOM 2155 C CA  . TRP C 3 34  ? -1.947  17.909  2.177   1.00 98.62 34  C 1 
ATOM 2156 C C   . TRP C 3 34  ? -2.344  16.446  2.324   1.00 98.61 34  C 1 
ATOM 2157 O O   . TRP C 3 34  ? -1.490  15.596  2.590   1.00 98.08 34  C 1 
ATOM 2158 C CB  . TRP C 3 34  ? -1.108  18.125  0.926   1.00 98.51 34  C 1 
ATOM 2159 C CG  . TRP C 3 34  ? -0.660  19.516  0.611   1.00 98.41 34  C 1 
ATOM 2160 C CD1 . TRP C 3 34  ? -0.548  20.561  1.460   1.00 97.58 34  C 1 
ATOM 2161 C CD2 . TRP C 3 34  ? -0.197  20.011  -0.689  1.00 98.19 34  C 1 
ATOM 2162 N NE1 . TRP C 3 34  ? -0.046  21.672  0.791   1.00 97.50 34  C 1 
ATOM 2163 C CE2 . TRP C 3 34  ? 0.184   21.370  -0.522  1.00 97.79 34  C 1 
ATOM 2164 C CE3 . TRP C 3 34  ? -0.058  19.430  -1.965  1.00 97.73 34  C 1 
ATOM 2165 C CZ2 . TRP C 3 34  ? 0.683   22.129  -1.604  1.00 97.05 34  C 1 
ATOM 2166 C CZ3 . TRP C 3 34  ? 0.440   20.190  -3.036  1.00 96.47 34  C 1 
ATOM 2167 C CH2 . TRP C 3 34  ? 0.801   21.518  -2.847  1.00 96.27 34  C 1 
ATOM 2168 N N   . LEU C 3 35  ? -3.624  16.147  2.156   1.00 98.41 35  C 1 
ATOM 2169 C CA  . LEU C 3 35  ? -4.173  14.815  2.383   1.00 98.47 35  C 1 
ATOM 2170 C C   . LEU C 3 35  ? -4.149  13.974  1.102   1.00 98.06 35  C 1 
ATOM 2171 O O   . LEU C 3 35  ? -4.314  14.501  0.003   1.00 97.03 35  C 1 
ATOM 2172 C CB  . LEU C 3 35  ? -5.590  14.941  2.949   1.00 98.28 35  C 1 
ATOM 2173 C CG  . LEU C 3 35  ? -5.667  15.719  4.276   1.00 97.91 35  C 1 
ATOM 2174 C CD1 . LEU C 3 35  ? -7.129  15.878  4.676   1.00 97.30 35  C 1 
ATOM 2175 C CD2 . LEU C 3 35  ? -4.922  15.009  5.413   1.00 96.94 35  C 1 
ATOM 2176 N N   . TYR C 3 36  ? -3.956  12.660  1.252   1.00 97.41 36  C 1 
ATOM 2177 C CA  . TYR C 3 36  ? -3.825  11.723  0.129   1.00 96.49 36  C 1 
ATOM 2178 C C   . TYR C 3 36  ? -5.084  11.698  -0.751  1.00 94.06 36  C 1 
ATOM 2179 O O   . TYR C 3 36  ? -5.013  11.958  -1.947  1.00 88.98 36  C 1 
ATOM 2180 C CB  . TYR C 3 36  ? -3.480  10.338  0.691   1.00 95.56 36  C 1 
ATOM 2181 C CG  . TYR C 3 36  ? -3.138  9.313   -0.373  1.00 95.01 36  C 1 
ATOM 2182 C CD1 . TYR C 3 36  ? -4.158  8.563   -0.999  1.00 91.21 36  C 1 
ATOM 2183 C CD2 . TYR C 3 36  ? -1.802  9.109   -0.764  1.00 90.76 36  C 1 
ATOM 2184 C CE1 . TYR C 3 36  ? -3.848  7.641   -2.014  1.00 89.30 36  C 1 
ATOM 2185 C CE2 . TYR C 3 36  ? -1.482  8.191   -1.775  1.00 88.27 36  C 1 
ATOM 2186 C CZ  . TYR C 3 36  ? -2.513  7.465   -2.405  1.00 90.75 36  C 1 
ATOM 2187 O OH  . TYR C 3 36  ? -2.202  6.587   -3.418  1.00 88.28 36  C 1 
ATOM 2188 N N   . GLU C 3 37  ? -6.234  11.452  -0.165  1.00 93.23 37  C 1 
ATOM 2189 C CA  . GLU C 3 37  ? -7.488  11.246  -0.907  1.00 91.23 37  C 1 
ATOM 2190 C C   . GLU C 3 37  ? -8.300  12.534  -1.102  1.00 92.15 37  C 1 
ATOM 2191 O O   . GLU C 3 37  ? -9.093  12.636  -2.029  1.00 87.91 37  C 1 
ATOM 2192 C CB  . GLU C 3 37  ? -8.330  10.191  -0.180  1.00 87.28 37  C 1 
ATOM 2193 C CG  . GLU C 3 37  ? -7.643  8.817   -0.178  1.00 81.43 37  C 1 
ATOM 2194 C CD  . GLU C 3 37  ? -8.368  7.768   0.679   1.00 74.93 37  C 1 
ATOM 2195 O OE1 . GLU C 3 37  ? -7.959  6.580   0.631   1.00 65.44 37  C 1 
ATOM 2196 O OE2 . GLU C 3 37  ? -9.263  8.150   1.470   1.00 68.03 37  C 1 
ATOM 2197 N N   . GLN C 3 38  ? -8.102  13.533  -0.240  1.00 92.39 38  C 1 
ATOM 2198 C CA  . GLN C 3 38  ? -8.918  14.740  -0.231  1.00 94.06 38  C 1 
ATOM 2199 C C   . GLN C 3 38  ? -8.128  15.968  -0.670  1.00 95.83 38  C 1 
ATOM 2200 O O   . GLN C 3 38  ? -7.380  16.580  0.096   1.00 94.47 38  C 1 
ATOM 2201 C CB  . GLN C 3 38  ? -9.581  14.937  1.133   1.00 91.77 38  C 1 
ATOM 2202 C CG  . GLN C 3 38  ? -10.574 13.802  1.471   1.00 83.40 38  C 1 
ATOM 2203 C CD  . GLN C 3 38  ? -11.484 14.160  2.643   1.00 80.88 38  C 1 
ATOM 2204 O OE1 . GLN C 3 38  ? -11.532 15.289  3.103   1.00 73.40 38  C 1 
ATOM 2205 N NE2 . GLN C 3 38  ? -12.247 13.220  3.150   1.00 69.13 38  C 1 
ATOM 2206 N N   . VAL C 3 39  ? -8.349  16.389  -1.914  1.00 95.61 39  C 1 
ATOM 2207 C CA  . VAL C 3 39  ? -7.756  17.622  -2.462  1.00 95.53 39  C 1 
ATOM 2208 C C   . VAL C 3 39  ? -8.478  18.882  -1.988  1.00 95.87 39  C 1 
ATOM 2209 O O   . VAL C 3 39  ? -7.882  19.956  -1.926  1.00 93.55 39  C 1 
ATOM 2210 C CB  . VAL C 3 39  ? -7.699  17.580  -3.999  1.00 93.98 39  C 1 
ATOM 2211 C CG1 . VAL C 3 39  ? -6.796  16.425  -4.459  1.00 86.06 39  C 1 
ATOM 2212 C CG2 . VAL C 3 39  ? -9.082  17.416  -4.645  1.00 86.98 39  C 1 
ATOM 2213 N N   . ASN C 3 40  ? -9.751  18.760  -1.612  1.00 96.35 40  C 1 
ATOM 2214 C CA  . ASN C 3 40  ? -10.603 19.877  -1.200  1.00 96.28 40  C 1 
ATOM 2215 C C   . ASN C 3 40  ? -10.485 20.223  0.288   1.00 96.86 40  C 1 
ATOM 2216 O O   . ASN C 3 40  ? -11.076 21.205  0.736   1.00 95.65 40  C 1 
ATOM 2217 C CB  . ASN C 3 40  ? -12.050 19.550  -1.583  1.00 94.73 40  C 1 
ATOM 2218 C CG  . ASN C 3 40  ? -12.236 19.445  -3.089  1.00 89.15 40  C 1 
ATOM 2219 O OD1 . ASN C 3 40  ? -11.684 20.211  -3.865  1.00 78.97 40  C 1 
ATOM 2220 N ND2 . ASN C 3 40  ? -13.027 18.502  -3.545  1.00 77.75 40  C 1 
ATOM 2221 N N   . MET C 3 41  ? -9.745  19.421  1.054   1.00 97.24 41  C 1 
ATOM 2222 C CA  . MET C 3 41  ? -9.528  19.619  2.479   1.00 97.63 41  C 1 
ATOM 2223 C C   . MET C 3 41  ? -8.048  19.459  2.796   1.00 98.00 41  C 1 
ATOM 2224 O O   . MET C 3 41  ? -7.378  18.575  2.269   1.00 97.48 41  C 1 
ATOM 2225 C CB  . MET C 3 41  ? -10.397 18.636  3.282   1.00 96.52 41  C 1 
ATOM 2226 C CG  . MET C 3 41  ? -10.350 18.924  4.792   1.00 93.29 41  C 1 
ATOM 2227 S SD  . MET C 3 41  ? -11.418 17.841  5.778   1.00 91.45 41  C 1 
ATOM 2228 C CE  . MET C 3 41  ? -10.498 16.300  5.701   1.00 82.39 41  C 1 
ATOM 2229 N N   . ARG C 3 42  ? -7.549  20.320  3.683   1.00 98.16 42  C 1 
ATOM 2230 C CA  . ARG C 3 42  ? -6.222  20.198  4.292   1.00 98.26 42  C 1 
ATOM 2231 C C   . ARG C 3 42  ? -6.368  20.244  5.809   1.00 98.40 42  C 1 
ATOM 2232 O O   . ARG C 3 42  ? -7.380  20.729  6.314   1.00 97.97 42  C 1 
ATOM 2233 C CB  . ARG C 3 42  ? -5.278  21.289  3.754   1.00 97.56 42  C 1 
ATOM 2234 C CG  . ARG C 3 42  ? -5.043  21.184  2.224   1.00 95.85 42  C 1 
ATOM 2235 C CD  . ARG C 3 42  ? -4.040  22.238  1.739   1.00 93.58 42  C 1 
ATOM 2236 N NE  . ARG C 3 42  ? -3.823  22.183  0.274   1.00 90.84 42  C 1 
ATOM 2237 C CZ  . ARG C 3 42  ? -2.972  22.928  -0.431  1.00 89.16 42  C 1 
ATOM 2238 N NH1 . ARG C 3 42  ? -2.214  23.833  0.106   1.00 83.62 42  C 1 
ATOM 2239 N NH2 . ARG C 3 42  ? -2.876  22.764  -1.715  1.00 85.90 42  C 1 
ATOM 2240 N N   . ILE C 3 43  ? -5.380  19.750  6.525   1.00 98.64 43  C 1 
ATOM 2241 C CA  . ILE C 3 43  ? -5.317  19.889  7.981   1.00 98.68 43  C 1 
ATOM 2242 C C   . ILE C 3 43  ? -4.202  20.869  8.322   1.00 98.71 43  C 1 
ATOM 2243 O O   . ILE C 3 43  ? -3.101  20.755  7.792   1.00 98.44 43  C 1 
ATOM 2244 C CB  . ILE C 3 43  ? -5.117  18.523  8.674   1.00 98.42 43  C 1 
ATOM 2245 C CG1 . ILE C 3 43  ? -6.223  17.493  8.330   1.00 96.11 43  C 1 
ATOM 2246 C CG2 . ILE C 3 43  ? -5.008  18.686  10.199  1.00 97.43 43  C 1 
ATOM 2247 C CD1 . ILE C 3 43  ? -7.632  17.865  8.811   1.00 86.34 43  C 1 
ATOM 2248 N N   . GLU C 3 44  ? -4.472  21.831  9.187   1.00 98.43 44  C 1 
ATOM 2249 C CA  . GLU C 3 44  ? -3.443  22.654  9.831   1.00 98.40 44  C 1 
ATOM 2250 C C   . GLU C 3 44  ? -3.310  22.300  11.310  1.00 98.61 44  C 1 
ATOM 2251 O O   . GLU C 3 44  ? -4.276  21.880  11.928  1.00 98.13 44  C 1 
ATOM 2252 C CB  . GLU C 3 44  ? -3.719  24.147  9.648   1.00 97.26 44  C 1 
ATOM 2253 C CG  . GLU C 3 44  ? -2.991  24.712  8.426   1.00 89.60 44  C 1 
ATOM 2254 C CD  . GLU C 3 44  ? -3.262  26.203  8.187   1.00 92.64 44  C 1 
ATOM 2255 O OE1 . GLU C 3 44  ? -3.175  26.642  7.014   1.00 88.05 44  C 1 
ATOM 2256 O OE2 . GLU C 3 44  ? -3.615  26.936  9.136   1.00 89.67 44  C 1 
ATOM 2257 N N   . GLY C 3 45  ? -2.127  22.471  11.875  1.00 98.41 45  C 1 
ATOM 2258 C CA  . GLY C 3 45  ? -1.894  22.294  13.304  1.00 98.45 45  C 1 
ATOM 2259 C C   . GLY C 3 45  ? -0.425  22.405  13.670  1.00 98.46 45  C 1 
ATOM 2260 O O   . GLY C 3 45  ? 0.439   22.557  12.804  1.00 97.90 45  C 1 
ATOM 2261 N N   . CYS C 3 46  ? -0.127  22.321  14.965  1.00 98.18 46  C 1 
ATOM 2262 C CA  . CYS C 3 46  ? 1.240   22.291  15.480  1.00 98.12 46  C 1 
ATOM 2263 C C   . CYS C 3 46  ? 1.604   20.858  15.868  1.00 98.20 46  C 1 
ATOM 2264 O O   . CYS C 3 46  ? 0.903   20.261  16.677  1.00 97.63 46  C 1 
ATOM 2265 C CB  . CYS C 3 46  ? 1.361   23.246  16.670  1.00 97.50 46  C 1 
ATOM 2266 S SG  . CYS C 3 46  ? 1.088   24.970  16.139  1.00 92.39 46  C 1 
ATOM 2267 N N   . ILE C 3 47  ? 2.699   20.319  15.328  1.00 98.29 47  C 1 
ATOM 2268 C CA  . ILE C 3 47  ? 3.164   18.976  15.697  1.00 98.10 47  C 1 
ATOM 2269 C C   . ILE C 3 47  ? 3.637   18.995  17.151  1.00 98.06 47  C 1 
ATOM 2270 O O   . ILE C 3 47  ? 4.505   19.790  17.505  1.00 97.32 47  C 1 
ATOM 2271 C CB  . ILE C 3 47  ? 4.262   18.459  14.749  1.00 97.90 47  C 1 
ATOM 2272 C CG1 . ILE C 3 47  ? 3.767   18.425  13.290  1.00 96.93 47  C 1 
ATOM 2273 C CG2 . ILE C 3 47  ? 4.724   17.045  15.183  1.00 96.86 47  C 1 
ATOM 2274 C CD1 . ILE C 3 47  ? 4.838   18.032  12.255  1.00 95.34 47  C 1 
ATOM 2275 N N   . ILE C 3 48  ? 3.093   18.098  17.977  1.00 98.28 48  C 1 
ATOM 2276 C CA  . ILE C 3 48  ? 3.528   17.877  19.362  1.00 98.05 48  C 1 
ATOM 2277 C C   . ILE C 3 48  ? 4.068   16.462  19.597  1.00 98.09 48  C 1 
ATOM 2278 O O   . ILE C 3 48  ? 4.631   16.191  20.645  1.00 96.94 48  C 1 
ATOM 2279 C CB  . ILE C 3 48  ? 2.421   18.233  20.370  1.00 97.55 48  C 1 
ATOM 2280 C CG1 . ILE C 3 48  ? 1.164   17.355  20.189  1.00 94.64 48  C 1 
ATOM 2281 C CG2 . ILE C 3 48  ? 2.082   19.731  20.258  1.00 92.72 48  C 1 
ATOM 2282 C CD1 . ILE C 3 48  ? 0.176   17.484  21.359  1.00 91.99 48  C 1 
ATOM 2283 N N   . GLY C 3 49  ? 3.913   15.572  18.617  1.00 98.04 49  C 1 
ATOM 2284 C CA  . GLY C 3 49  ? 4.467   14.228  18.616  1.00 97.94 49  C 1 
ATOM 2285 C C   . GLY C 3 49  ? 4.248   13.543  17.279  1.00 98.09 49  C 1 
ATOM 2286 O O   . GLY C 3 49  ? 3.401   13.969  16.490  1.00 97.47 49  C 1 
ATOM 2287 N N   . PHE C 3 50  ? 5.029   12.496  17.027  1.00 97.64 50  C 1 
ATOM 2288 C CA  . PHE C 3 50  ? 4.943   11.678  15.821  1.00 97.40 50  C 1 
ATOM 2289 C C   . PHE C 3 50  ? 5.584   10.307  16.061  1.00 97.02 50  C 1 
ATOM 2290 O O   . PHE C 3 50  ? 6.216   10.088  17.099  1.00 95.75 50  C 1 
ATOM 2291 C CB  . PHE C 3 50  ? 5.598   12.401  14.635  1.00 96.82 50  C 1 
ATOM 2292 C CG  . PHE C 3 50  ? 7.074   12.670  14.774  1.00 96.91 50  C 1 
ATOM 2293 C CD1 . PHE C 3 50  ? 7.536   13.804  15.477  1.00 95.77 50  C 1 
ATOM 2294 C CD2 . PHE C 3 50  ? 8.013   11.803  14.183  1.00 95.16 50  C 1 
ATOM 2295 C CE1 . PHE C 3 50  ? 8.912   14.068  15.577  1.00 94.34 50  C 1 
ATOM 2296 C CE2 . PHE C 3 50  ? 9.390   12.059  14.281  1.00 93.88 50  C 1 
ATOM 2297 C CZ  . PHE C 3 50  ? 9.831   13.196  14.976  1.00 93.82 50  C 1 
ATOM 2298 N N   . ASP C 3 51  ? 5.412   9.386   15.126  1.00 96.30 51  C 1 
ATOM 2299 C CA  . ASP C 3 51  ? 6.054   8.070   15.120  1.00 95.75 51  C 1 
ATOM 2300 C C   . ASP C 3 51  ? 6.734   7.784   13.768  1.00 95.10 51  C 1 
ATOM 2301 O O   . ASP C 3 51  ? 6.722   8.614   12.854  1.00 93.59 51  C 1 
ATOM 2302 C CB  . ASP C 3 51  ? 5.026   6.983   15.524  1.00 95.37 51  C 1 
ATOM 2303 C CG  . ASP C 3 51  ? 3.840   6.823   14.576  1.00 95.48 51  C 1 
ATOM 2304 O OD1 . ASP C 3 51  ? 3.935   7.184   13.383  1.00 94.01 51  C 1 
ATOM 2305 O OD2 . ASP C 3 51  ? 2.779   6.341   15.036  1.00 93.24 51  C 1 
ATOM 2306 N N   . GLU C 3 52  ? 7.316   6.595   13.651  1.00 93.37 52  C 1 
ATOM 2307 C CA  . GLU C 3 52  ? 8.033   6.124   12.475  1.00 91.99 52  C 1 
ATOM 2308 C C   . GLU C 3 52  ? 7.150   5.970   11.222  1.00 92.10 52  C 1 
ATOM 2309 O O   . GLU C 3 52  ? 7.659   5.993   10.103  1.00 89.99 52  C 1 
ATOM 2310 C CB  . GLU C 3 52  ? 8.762   4.804   12.813  1.00 89.96 52  C 1 
ATOM 2311 C CG  . GLU C 3 52  ? 7.882   3.571   13.122  1.00 83.33 52  C 1 
ATOM 2312 C CD  . GLU C 3 52  ? 7.330   3.456   14.558  1.00 78.99 52  C 1 
ATOM 2313 O OE1 . GLU C 3 52  ? 6.830   2.356   14.897  1.00 72.15 52  C 1 
ATOM 2314 O OE2 . GLU C 3 52  ? 7.373   4.449   15.316  1.00 74.14 52  C 1 
ATOM 2315 N N   . TYR C 3 53  ? 5.835   5.884   11.394  1.00 93.59 53  C 1 
ATOM 2316 C CA  . TYR C 3 53  ? 4.871   5.800   10.296  1.00 93.86 53  C 1 
ATOM 2317 C C   . TYR C 3 53  ? 4.347   7.174   9.855   1.00 94.95 53  C 1 
ATOM 2318 O O   . TYR C 3 53  ? 3.409   7.269   9.056   1.00 93.75 53  C 1 
ATOM 2319 C CB  . TYR C 3 53  ? 3.729   4.856   10.683  1.00 92.54 53  C 1 
ATOM 2320 C CG  . TYR C 3 53  ? 4.232   3.473   11.037  1.00 91.49 53  C 1 
ATOM 2321 C CD1 . TYR C 3 53  ? 4.707   2.617   10.019  1.00 87.27 53  C 1 
ATOM 2322 C CD2 . TYR C 3 53  ? 4.345   3.083   12.380  1.00 87.11 53  C 1 
ATOM 2323 C CE1 . TYR C 3 53  ? 5.292   1.385   10.335  1.00 85.00 53  C 1 
ATOM 2324 C CE2 . TYR C 3 53  ? 4.932   1.853   12.711  1.00 84.78 53  C 1 
ATOM 2325 C CZ  . TYR C 3 53  ? 5.414   1.008   11.684  1.00 86.05 53  C 1 
ATOM 2326 O OH  . TYR C 3 53  ? 6.024   -0.178  12.000  1.00 84.08 53  C 1 
ATOM 2327 N N   . MET C 3 54  ? 4.944   8.240   10.370  1.00 94.52 54  C 1 
ATOM 2328 C CA  . MET C 3 54  ? 4.487   9.622   10.206  1.00 95.92 54  C 1 
ATOM 2329 C C   . MET C 3 54  ? 3.061   9.855   10.718  1.00 97.13 54  C 1 
ATOM 2330 O O   . MET C 3 54  ? 2.426   10.823  10.298  1.00 96.64 54  C 1 
ATOM 2331 C CB  . MET C 3 54  ? 4.657   10.114  8.759   1.00 94.66 54  C 1 
ATOM 2332 C CG  . MET C 3 54  ? 6.094   10.073  8.234   1.00 89.56 54  C 1 
ATOM 2333 S SD  . MET C 3 54  ? 6.273   10.650  6.519   1.00 87.26 54  C 1 
ATOM 2334 C CE  . MET C 3 54  ? 5.627   12.322  6.647   1.00 78.69 54  C 1 
ATOM 2335 N N   . ASN C 3 55  ? 2.542   9.042   11.635  1.00 97.10 55  C 1 
ATOM 2336 C CA  . ASN C 3 55  ? 1.363   9.454   12.388  1.00 97.60 55  C 1 
ATOM 2337 C C   . ASN C 3 55  ? 1.738   10.691  13.203  1.00 97.80 55  C 1 
ATOM 2338 O O   . ASN C 3 55  ? 2.786   10.722  13.829  1.00 97.54 55  C 1 
ATOM 2339 C CB  . ASN C 3 55  ? 0.861   8.320   13.289  1.00 97.73 55  C 1 
ATOM 2340 C CG  . ASN C 3 55  ? 0.541   7.046   12.526  1.00 97.37 55  C 1 
ATOM 2341 O OD1 . ASN C 3 55  ? -0.266  7.025   11.615  1.00 94.43 55  C 1 
ATOM 2342 N ND2 . ASN C 3 55  ? 1.152   5.934   12.897  1.00 94.22 55  C 1 
ATOM 2343 N N   . LEU C 3 56  ? 0.898   11.718  13.178  1.00 98.39 56  C 1 
ATOM 2344 C CA  . LEU C 3 56  ? 1.201   12.995  13.815  1.00 98.42 56  C 1 
ATOM 2345 C C   . LEU C 3 56  ? 0.177   13.285  14.908  1.00 98.67 56  C 1 
ATOM 2346 O O   . LEU C 3 56  ? -1.022  13.208  14.662  1.00 98.42 56  C 1 
ATOM 2347 C CB  . LEU C 3 56  ? 1.208   14.136  12.782  1.00 98.24 56  C 1 
ATOM 2348 C CG  . LEU C 3 56  ? 2.131   13.949  11.557  1.00 97.79 56  C 1 
ATOM 2349 C CD1 . LEU C 3 56  ? 2.019   15.179  10.668  1.00 96.90 56  C 1 
ATOM 2350 C CD2 . LEU C 3 56  ? 3.600   13.781  11.946  1.00 96.84 56  C 1 
ATOM 2351 N N   . VAL C 3 57  ? 0.640   13.698  16.077  1.00 98.65 57  C 1 
ATOM 2352 C CA  . VAL C 3 57  ? -0.222  14.374  17.044  1.00 98.68 57  C 1 
ATOM 2353 C C   . VAL C 3 57  ? -0.123  15.874  16.805  1.00 98.62 57  C 1 
ATOM 2354 O O   . VAL C 3 57  ? 0.966   16.453  16.875  1.00 98.34 57  C 1 
ATOM 2355 C CB  . VAL C 3 57  ? 0.087   13.993  18.502  1.00 98.55 57  C 1 
ATOM 2356 C CG1 . VAL C 3 57  ? -0.974  14.588  19.447  1.00 97.85 57  C 1 
ATOM 2357 C CG2 . VAL C 3 57  ? 0.079   12.475  18.685  1.00 97.66 57  C 1 
ATOM 2358 N N   . LEU C 3 58  ? -1.255  16.488  16.479  1.00 98.67 58  C 1 
ATOM 2359 C CA  . LEU C 3 58  ? -1.363  17.909  16.181  1.00 98.65 58  C 1 
ATOM 2360 C C   . LEU C 3 58  ? -2.159  18.606  17.277  1.00 98.61 58  C 1 
ATOM 2361 O O   . LEU C 3 58  ? -3.255  18.168  17.622  1.00 98.23 58  C 1 
ATOM 2362 C CB  . LEU C 3 58  ? -2.024  18.126  14.807  1.00 98.51 58  C 1 
ATOM 2363 C CG  . LEU C 3 58  ? -1.329  17.447  13.612  1.00 97.91 58  C 1 
ATOM 2364 C CD1 . LEU C 3 58  ? -2.108  17.734  12.327  1.00 97.00 58  C 1 
ATOM 2365 C CD2 . LEU C 3 58  ? 0.102   17.961  13.418  1.00 96.74 58  C 1 
ATOM 2366 N N   . ASP C 3 59  ? -1.620  19.706  17.783  1.00 98.21 59  C 1 
ATOM 2367 C CA  . ASP C 3 59  ? -2.325  20.626  18.671  1.00 98.09 59  C 1 
ATOM 2368 C C   . ASP C 3 59  ? -2.937  21.787  17.873  1.00 98.11 59  C 1 
ATOM 2369 O O   . ASP C 3 59  ? -2.450  22.111  16.784  1.00 97.16 59  C 1 
ATOM 2370 C CB  . ASP C 3 59  ? -1.382  21.129  19.783  1.00 96.73 59  C 1 
ATOM 2371 C CG  . ASP C 3 59  ? -2.000  21.111  21.185  1.00 92.58 59  C 1 
ATOM 2372 O OD1 . ASP C 3 59  ? -3.177  20.746  21.346  1.00 87.73 59  C 1 
ATOM 2373 O OD2 . ASP C 3 59  ? -1.231  21.283  22.169  1.00 86.34 59  C 1 
ATOM 2374 N N   . ASP C 3 60  ? -3.993  22.388  18.400  1.00 97.80 60  C 1 
ATOM 2375 C CA  . ASP C 3 60  ? -4.752  23.455  17.738  1.00 97.87 60  C 1 
ATOM 2376 C C   . ASP C 3 60  ? -5.051  23.141  16.263  1.00 98.18 60  C 1 
ATOM 2377 O O   . ASP C 3 60  ? -4.855  23.972  15.358  1.00 97.08 60  C 1 
ATOM 2378 C CB  . ASP C 3 60  ? -4.059  24.814  17.949  1.00 96.70 60  C 1 
ATOM 2379 C CG  . ASP C 3 60  ? -4.021  25.256  19.408  1.00 89.26 60  C 1 
ATOM 2380 O OD1 . ASP C 3 60  ? -4.989  24.948  20.141  1.00 82.74 60  C 1 
ATOM 2381 O OD2 . ASP C 3 60  ? -3.043  25.951  19.772  1.00 80.67 60  C 1 
ATOM 2382 N N   . ALA C 3 61  ? -5.472  21.895  15.995  1.00 98.50 61  C 1 
ATOM 2383 C CA  . ALA C 3 61  ? -5.716  21.427  14.652  1.00 98.60 61  C 1 
ATOM 2384 C C   . ALA C 3 61  ? -7.006  22.014  14.065  1.00 98.61 61  C 1 
ATOM 2385 O O   . ALA C 3 61  ? -8.009  22.214  14.752  1.00 98.26 61  C 1 
ATOM 2386 C CB  . ALA C 3 61  ? -5.701  19.897  14.610  1.00 98.52 61  C 1 
ATOM 2387 N N   . GLU C 3 62  ? -6.974  22.262  12.765  1.00 98.64 62  C 1 
ATOM 2388 C CA  . GLU C 3 62  ? -8.094  22.786  11.994  1.00 98.54 62  C 1 
ATOM 2389 C C   . GLU C 3 62  ? -8.231  22.026  10.673  1.00 98.68 62  C 1 
ATOM 2390 O O   . GLU C 3 62  ? -7.248  21.787  9.977   1.00 98.19 62  C 1 
ATOM 2391 C CB  . GLU C 3 62  ? -7.915  24.285  11.706  1.00 97.64 62  C 1 
ATOM 2392 C CG  . GLU C 3 62  ? -7.829  25.159  12.958  1.00 90.60 62  C 1 
ATOM 2393 C CD  . GLU C 3 62  ? -7.666  26.663  12.652  1.00 92.40 62  C 1 
ATOM 2394 O OE1 . GLU C 3 62  ? -8.044  27.495  13.502  1.00 86.47 62  C 1 
ATOM 2395 O OE2 . GLU C 3 62  ? -7.152  27.030  11.574  1.00 87.42 62  C 1 
ATOM 2396 N N   . GLU C 3 63  ? -9.466  21.699  10.293  1.00 98.42 63  C 1 
ATOM 2397 C CA  . GLU C 3 63  ? -9.778  21.385  8.903   1.00 98.33 63  C 1 
ATOM 2398 C C   . GLU C 3 63  ? -9.926  22.672  8.102   1.00 98.25 63  C 1 
ATOM 2399 O O   . GLU C 3 63  ? -10.677 23.572  8.495   1.00 97.48 63  C 1 
ATOM 2400 C CB  . GLU C 3 63  ? -11.081 20.591  8.767   1.00 97.68 63  C 1 
ATOM 2401 C CG  . GLU C 3 63  ? -11.028 19.201  9.391   1.00 94.57 63  C 1 
ATOM 2402 C CD  . GLU C 3 63  ? -12.332 18.426  9.203   1.00 95.63 63  C 1 
ATOM 2403 O OE1 . GLU C 3 63  ? -12.366 17.230  9.569   1.00 91.31 63  C 1 
ATOM 2404 O OE2 . GLU C 3 63  ? -13.345 18.964  8.696   1.00 92.76 63  C 1 
ATOM 2405 N N   . ILE C 3 64  ? -9.268  22.729  6.955   1.00 98.28 64  C 1 
ATOM 2406 C CA  . ILE C 3 64  ? -9.372  23.834  6.003   1.00 98.11 64  C 1 
ATOM 2407 C C   . ILE C 3 64  ? -10.052 23.315  4.743   1.00 98.10 64  C 1 
ATOM 2408 O O   . ILE C 3 64  ? -9.458  22.537  3.986   1.00 97.34 64  C 1 
ATOM 2409 C CB  . ILE C 3 64  ? -8.005  24.447  5.687   1.00 97.27 64  C 1 
ATOM 2410 C CG1 . ILE C 3 64  ? -7.283  24.860  6.986   1.00 92.44 64  C 1 
ATOM 2411 C CG2 . ILE C 3 64  ? -8.181  25.654  4.747   1.00 89.66 64  C 1 
ATOM 2412 C CD1 . ILE C 3 64  ? -5.870  25.362  6.711   1.00 80.26 64  C 1 
ATOM 2413 N N   . HIS C 3 65  ? -11.259 23.782  4.487   1.00 97.54 65  C 1 
ATOM 2414 C CA  . HIS C 3 65  ? -12.016 23.421  3.301   1.00 97.33 65  C 1 
ATOM 2415 C C   . HIS C 3 65  ? -11.754 24.432  2.179   1.00 97.19 65  C 1 
ATOM 2416 O O   . HIS C 3 65  ? -12.167 25.588  2.249   1.00 95.47 65  C 1 
ATOM 2417 C CB  . HIS C 3 65  ? -13.503 23.321  3.655   1.00 96.56 65  C 1 
ATOM 2418 C CG  . HIS C 3 65  ? -13.789 22.218  4.638   1.00 95.25 65  C 1 
ATOM 2419 N ND1 . HIS C 3 65  ? -14.065 20.896  4.321   1.00 81.80 65  C 1 
ATOM 2420 C CD2 . HIS C 3 65  ? -13.776 22.316  6.001   1.00 82.54 65  C 1 
ATOM 2421 C CE1 . HIS C 3 65  ? -14.212 20.220  5.473   1.00 85.74 65  C 1 
ATOM 2422 N NE2 . HIS C 3 65  ? -14.044 21.054  6.505   1.00 87.30 65  C 1 
ATOM 2423 N N   . SER C 3 66  ? -11.081 23.982  1.115   1.00 95.98 66  C 1 
ATOM 2424 C CA  . SER C 3 66  ? -10.596 24.858  0.042   1.00 94.89 66  C 1 
ATOM 2425 C C   . SER C 3 66  ? -11.728 25.519  -0.754  1.00 95.07 66  C 1 
ATOM 2426 O O   . SER C 3 66  ? -11.633 26.700  -1.085  1.00 90.68 66  C 1 
ATOM 2427 C CB  . SER C 3 66  ? -9.692  24.068  -0.909  1.00 92.07 66  C 1 
ATOM 2428 O OG  . SER C 3 66  ? -8.608  23.507  -0.205  1.00 79.25 66  C 1 
ATOM 2429 N N   . LYS C 3 67  ? -12.823 24.797  -1.033  1.00 94.74 67  C 1 
ATOM 2430 C CA  . LYS C 3 67  ? -13.969 25.326  -1.793  1.00 93.99 67  C 1 
ATOM 2431 C C   . LYS C 3 67  ? -14.735 26.400  -1.014  1.00 94.44 67  C 1 
ATOM 2432 O O   . LYS C 3 67  ? -15.013 27.474  -1.546  1.00 90.07 67  C 1 
ATOM 2433 C CB  . LYS C 3 67  ? -14.922 24.177  -2.219  1.00 91.31 67  C 1 
ATOM 2434 C CG  . LYS C 3 67  ? -14.339 23.264  -3.326  1.00 81.89 67  C 1 
ATOM 2435 C CD  . LYS C 3 67  ? -15.391 22.253  -3.834  1.00 72.72 67  C 1 
ATOM 2436 C CE  . LYS C 3 67  ? -14.836 21.386  -4.987  1.00 64.32 67  C 1 
ATOM 2437 N NZ  . LYS C 3 67  ? -15.804 20.386  -5.518  1.00 55.35 67  C 1 
ATOM 2438 N N   . THR C 3 68  ? -15.033 26.122  0.254   1.00 95.21 68  C 1 
ATOM 2439 C CA  . THR C 3 68  ? -15.829 27.035  1.104   1.00 95.02 68  C 1 
ATOM 2440 C C   . THR C 3 68  ? -14.975 28.065  1.835   1.00 95.37 68  C 1 
ATOM 2441 O O   . THR C 3 68  ? -15.531 29.023  2.386   1.00 92.03 68  C 1 
ATOM 2442 C CB  . THR C 3 68  ? -16.654 26.241  2.120   1.00 93.50 68  C 1 
ATOM 2443 O OG1 . THR C 3 68  ? -15.788 25.479  2.931   1.00 86.73 68  C 1 
ATOM 2444 C CG2 . THR C 3 68  ? -17.633 25.270  1.461   1.00 84.54 68  C 1 
ATOM 2445 N N   . LYS C 3 69  ? -13.667 27.900  1.864   1.00 95.10 69  C 1 
ATOM 2446 C CA  . LYS C 3 69  ? -12.712 28.647  2.695   1.00 95.39 69  C 1 
ATOM 2447 C C   . LYS C 3 69  ? -13.068 28.632  4.187   1.00 96.47 69  C 1 
ATOM 2448 O O   . LYS C 3 69  ? -12.642 29.504  4.931   1.00 93.29 69  C 1 
ATOM 2449 C CB  . LYS C 3 69  ? -12.498 30.072  2.159   1.00 92.79 69  C 1 
ATOM 2450 C CG  . LYS C 3 69  ? -12.037 30.094  0.700   1.00 86.84 69  C 1 
ATOM 2451 C CD  . LYS C 3 69  ? -11.752 31.540  0.279   1.00 74.50 69  C 1 
ATOM 2452 C CE  . LYS C 3 69  ? -11.248 31.558  -1.167  1.00 67.19 69  C 1 
ATOM 2453 N NZ  . LYS C 3 69  ? -10.902 32.932  -1.612  1.00 57.26 69  C 1 
ATOM 2454 N N   . SER C 3 70  ? -13.849 27.643  4.615   1.00 96.53 70  C 1 
ATOM 2455 C CA  . SER C 3 70  ? -14.197 27.471  6.018   1.00 96.99 70  C 1 
ATOM 2456 C C   . SER C 3 70  ? -13.079 26.754  6.764   1.00 97.58 70  C 1 
ATOM 2457 O O   . SER C 3 70  ? -12.343 25.946  6.194   1.00 96.02 70  C 1 
ATOM 2458 C CB  . SER C 3 70  ? -15.540 26.756  6.185   1.00 94.63 70  C 1 
ATOM 2459 O OG  . SER C 3 70  ? -15.496 25.430  5.693   1.00 84.15 70  C 1 
ATOM 2460 N N   . ARG C 3 71  ? -12.976 27.052  8.064   1.00 97.70 71  C 1 
ATOM 2461 C CA  . ARG C 3 71  ? -12.095 26.371  9.003   1.00 97.59 71  C 1 
ATOM 2462 C C   . ARG C 3 71  ? -12.945 25.735  10.103  1.00 97.77 71  C 1 
ATOM 2463 O O   . ARG C 3 71  ? -13.800 26.410  10.673  1.00 96.56 71  C 1 
ATOM 2464 C CB  . ARG C 3 71  ? -11.061 27.349  9.583   1.00 96.16 71  C 1 
ATOM 2465 C CG  . ARG C 3 71  ? -10.035 27.811  8.532   1.00 91.98 71  C 1 
ATOM 2466 C CD  . ARG C 3 71  ? -9.023  28.785  9.143   1.00 90.48 71  C 1 
ATOM 2467 N NE  . ARG C 3 71  ? -7.889  29.063  8.235   1.00 87.27 71  C 1 
ATOM 2468 C CZ  . ARG C 3 71  ? -6.603  28.808  8.471   1.00 87.98 71  C 1 
ATOM 2469 N NH1 . ARG C 3 71  ? -6.183  28.315  9.599   1.00 76.93 71  C 1 
ATOM 2470 N NH2 . ARG C 3 71  ? -5.720  29.035  7.564   1.00 80.33 71  C 1 
ATOM 2471 N N   . LYS C 3 72  ? -12.720 24.446  10.372  1.00 97.60 72  C 1 
ATOM 2472 C CA  . LYS C 3 72  ? -13.347 23.712  11.483  1.00 97.44 72  C 1 
ATOM 2473 C C   . LYS C 3 72  ? -12.280 23.439  12.538  1.00 97.82 72  C 1 
ATOM 2474 O O   . LYS C 3 72  ? -11.328 22.717  12.255  1.00 97.33 72  C 1 
ATOM 2475 C CB  . LYS C 3 72  ? -14.019 22.431  10.957  1.00 96.19 72  C 1 
ATOM 2476 C CG  . LYS C 3 72  ? -14.678 21.555  12.052  1.00 90.96 72  C 1 
ATOM 2477 C CD  . LYS C 3 72  ? -15.245 20.246  11.458  1.00 87.93 72  C 1 
ATOM 2478 C CE  . LYS C 3 72  ? -15.820 19.307  12.527  1.00 78.84 72  C 1 
ATOM 2479 N NZ  . LYS C 3 72  ? -16.219 17.970  11.980  1.00 72.71 72  C 1 
ATOM 2480 N N   . GLN C 3 73  ? -12.445 24.009  13.720  1.00 97.97 73  C 1 
ATOM 2481 C CA  . GLN C 3 73  ? -11.578 23.751  14.862  1.00 98.07 73  C 1 
ATOM 2482 C C   . GLN C 3 73  ? -11.756 22.312  15.348  1.00 98.29 73  C 1 
ATOM 2483 O O   . GLN C 3 73  ? -12.887 21.848  15.517  1.00 97.19 73  C 1 
ATOM 2484 C CB  . GLN C 3 73  ? -11.897 24.750  15.994  1.00 97.38 73  C 1 
ATOM 2485 C CG  . GLN C 3 73  ? -11.528 26.208  15.653  1.00 89.58 73  C 1 
ATOM 2486 C CD  . GLN C 3 73  ? -10.024 26.416  15.511  1.00 82.73 73  C 1 
ATOM 2487 O OE1 . GLN C 3 73  ? -9.218  25.615  15.952  1.00 72.61 73  C 1 
ATOM 2488 N NE2 . GLN C 3 73  ? -9.600  27.483  14.889  1.00 68.97 73  C 1 
ATOM 2489 N N   . LEU C 3 74  ? -10.647 21.612  15.570  1.00 98.35 74  C 1 
ATOM 2490 C CA  . LEU C 3 74  ? -10.631 20.217  16.012  1.00 98.34 74  C 1 
ATOM 2491 C C   . LEU C 3 74  ? -9.997  20.051  17.396  1.00 98.21 74  C 1 
ATOM 2492 O O   . LEU C 3 74  ? -10.263 19.043  18.066  1.00 96.12 74  C 1 
ATOM 2493 C CB  . LEU C 3 74  ? -9.881  19.363  14.977  1.00 97.99 74  C 1 
ATOM 2494 C CG  . LEU C 3 74  ? -10.412 19.435  13.539  1.00 97.77 74  C 1 
ATOM 2495 C CD1 . LEU C 3 74  ? -9.544  18.547  12.642  1.00 96.58 74  C 1 
ATOM 2496 C CD2 . LEU C 3 74  ? -11.863 18.953  13.435  1.00 96.32 74  C 1 
ATOM 2497 N N   . GLY C 3 75  ? -9.183  21.002  17.829  1.00 98.23 75  C 1 
ATOM 2498 C CA  . GLY C 3 75  ? -8.347  20.873  19.016  1.00 98.17 75  C 1 
ATOM 2499 C C   . GLY C 3 75  ? -7.190  19.907  18.775  1.00 98.40 75  C 1 
ATOM 2500 O O   . GLY C 3 75  ? -6.533  19.956  17.732  1.00 97.66 75  C 1 
ATOM 2501 N N   . ARG C 3 76  ? -6.928  19.020  19.715  1.00 98.55 76  C 1 
ATOM 2502 C CA  . ARG C 3 76  ? -5.852  18.025  19.603  1.00 98.63 76  C 1 
ATOM 2503 C C   . ARG C 3 76  ? -6.330  16.779  18.875  1.00 98.65 76  C 1 
ATOM 2504 O O   . ARG C 3 76  ? -7.320  16.171  19.277  1.00 98.37 76  C 1 
ATOM 2505 C CB  . ARG C 3 76  ? -5.298  17.717  20.997  1.00 98.26 76  C 1 
ATOM 2506 C CG  . ARG C 3 76  ? -4.051  16.819  20.925  1.00 97.16 76  C 1 
ATOM 2507 C CD  . ARG C 3 76  ? -3.406  16.673  22.304  1.00 95.97 76  C 1 
ATOM 2508 N NE  . ARG C 3 76  ? -2.868  17.966  22.760  1.00 94.16 76  C 1 
ATOM 2509 C CZ  . ARG C 3 76  ? -2.399  18.273  23.958  1.00 93.56 76  C 1 
ATOM 2510 N NH1 . ARG C 3 76  ? -2.351  17.416  24.919  1.00 88.56 76  C 1 
ATOM 2511 N NH2 . ARG C 3 76  ? -1.972  19.478  24.171  1.00 89.86 76  C 1 
ATOM 2512 N N   . ILE C 3 77  ? -5.598  16.368  17.849  1.00 98.60 77  C 1 
ATOM 2513 C CA  . ILE C 3 77  ? -5.905  15.183  17.040  1.00 98.70 77  C 1 
ATOM 2514 C C   . ILE C 3 77  ? -4.674  14.301  16.849  1.00 98.78 77  C 1 
ATOM 2515 O O   . ILE C 3 77  ? -3.544  14.790  16.905  1.00 98.49 77  C 1 
ATOM 2516 C CB  . ILE C 3 77  ? -6.530  15.557  15.675  1.00 98.47 77  C 1 
ATOM 2517 C CG1 . ILE C 3 77  ? -5.507  16.141  14.672  1.00 97.19 77  C 1 
ATOM 2518 C CG2 . ILE C 3 77  ? -7.716  16.532  15.868  1.00 95.50 77  C 1 
ATOM 2519 C CD1 . ILE C 3 77  ? -6.069  16.379  13.257  1.00 97.00 77  C 1 
ATOM 2520 N N   . MET C 3 78  ? -4.882  13.029  16.561  1.00 98.87 78  C 1 
ATOM 2521 C CA  . MET C 3 78  ? -3.884  12.164  15.949  1.00 98.81 78  C 1 
ATOM 2522 C C   . MET C 3 78  ? -4.279  11.918  14.500  1.00 98.88 78  C 1 
ATOM 2523 O O   . MET C 3 78  ? -5.319  11.307  14.236  1.00 98.75 78  C 1 
ATOM 2524 C CB  . MET C 3 78  ? -3.722  10.881  16.773  1.00 98.70 78  C 1 
ATOM 2525 C CG  . MET C 3 78  ? -2.578  9.982   16.280  1.00 97.66 78  C 1 
ATOM 2526 S SD  . MET C 3 78  ? -2.899  8.981   14.800  1.00 95.21 78  C 1 
ATOM 2527 C CE  . MET C 3 78  ? -4.109  7.810   15.457  1.00 84.49 78  C 1 
ATOM 2528 N N   . LEU C 3 79  ? -3.471  12.429  13.567  1.00 98.76 79  C 1 
ATOM 2529 C CA  . LEU C 3 79  ? -3.613  12.241  12.132  1.00 98.74 79  C 1 
ATOM 2530 C C   . LEU C 3 79  ? -2.793  11.021  11.699  1.00 98.79 79  C 1 
ATOM 2531 O O   . LEU C 3 79  ? -1.597  10.957  11.947  1.00 98.37 79  C 1 
ATOM 2532 C CB  . LEU C 3 79  ? -3.149  13.522  11.424  1.00 98.69 79  C 1 
ATOM 2533 C CG  . LEU C 3 79  ? -3.150  13.437  9.888   1.00 98.22 79  C 1 
ATOM 2534 C CD1 . LEU C 3 79  ? -4.568  13.408  9.319   1.00 96.84 79  C 1 
ATOM 2535 C CD2 . LEU C 3 79  ? -2.456  14.672  9.303   1.00 96.64 79  C 1 
ATOM 2536 N N   . LYS C 3 80  ? -3.433  10.079  11.010  1.00 98.52 80  C 1 
ATOM 2537 C CA  . LYS C 3 80  ? -2.769  8.886   10.484  1.00 98.42 80  C 1 
ATOM 2538 C C   . LYS C 3 80  ? -1.824  9.237   9.324   1.00 98.36 80  C 1 
ATOM 2539 O O   . LYS C 3 80  ? -2.226  9.915   8.377   1.00 97.67 80  C 1 
ATOM 2540 C CB  . LYS C 3 80  ? -3.824  7.881   10.030  1.00 97.95 80  C 1 
ATOM 2541 C CG  . LYS C 3 80  ? -4.527  7.130   11.179  1.00 94.10 80  C 1 
ATOM 2542 C CD  . LYS C 3 80  ? -3.705  5.926   11.660  1.00 89.77 80  C 1 
ATOM 2543 C CE  . LYS C 3 80  ? -3.648  4.863   10.549  1.00 86.94 80  C 1 
ATOM 2544 N NZ  . LYS C 3 80  ? -2.799  3.718   10.869  1.00 82.38 80  C 1 
ATOM 2545 N N   . GLY C 3 81  ? -0.601  8.719   9.377   1.00 97.79 81  C 1 
ATOM 2546 C CA  . GLY C 3 81  ? 0.451   9.005   8.402   1.00 97.35 81  C 1 
ATOM 2547 C C   . GLY C 3 81  ? 0.146   8.572   6.977   1.00 97.11 81  C 1 
ATOM 2548 O O   . GLY C 3 81  ? 0.578   9.226   6.022   1.00 96.28 81  C 1 
ATOM 2549 N N   . ASP C 3 82  ? -0.638  7.510   6.790   1.00 96.97 82  C 1 
ATOM 2550 C CA  . ASP C 3 82  ? -1.053  7.030   5.469   1.00 96.46 82  C 1 
ATOM 2551 C C   . ASP C 3 82  ? -1.965  8.019   4.717   1.00 96.95 82  C 1 
ATOM 2552 O O   . ASP C 3 82  ? -2.145  7.894   3.503   1.00 95.68 82  C 1 
ATOM 2553 C CB  . ASP C 3 82  ? -1.694  5.630   5.596   1.00 94.75 82  C 1 
ATOM 2554 C CG  . ASP C 3 82  ? -3.022  5.628   6.358   1.00 89.22 82  C 1 
ATOM 2555 O OD1 . ASP C 3 82  ? -3.241  6.512   7.204   1.00 81.51 82  C 1 
ATOM 2556 O OD2 . ASP C 3 82  ? -3.858  4.748   6.085   1.00 83.09 82  C 1 
ATOM 2557 N N   . ASN C 3 83  ? -2.487  9.037   5.398   1.00 97.97 83  C 1 
ATOM 2558 C CA  . ASN C 3 83  ? -3.262  10.121  4.795   1.00 98.19 83  C 1 
ATOM 2559 C C   . ASN C 3 83  ? -2.414  11.306  4.349   1.00 98.33 83  C 1 
ATOM 2560 O O   . ASN C 3 83  ? -2.945  12.246  3.757   1.00 97.55 83  C 1 
ATOM 2561 C CB  . ASN C 3 83  ? -4.323  10.594  5.787   1.00 97.84 83  C 1 
ATOM 2562 C CG  . ASN C 3 83  ? -5.243  9.460   6.148   1.00 97.21 83  C 1 
ATOM 2563 O OD1 . ASN C 3 83  ? -6.042  9.014   5.346   1.00 91.06 83  C 1 
ATOM 2564 N ND2 . ASN C 3 83  ? -5.142  8.950   7.358   1.00 91.33 83  C 1 
ATOM 2565 N N   . ILE C 3 84  ? -1.122  11.305  4.647   1.00 98.35 84  C 1 
ATOM 2566 C CA  . ILE C 3 84  ? -0.244  12.430  4.345   1.00 98.32 84  C 1 
ATOM 2567 C C   . ILE C 3 84  ? 0.278   12.295  2.920   1.00 98.11 84  C 1 
ATOM 2568 O O   . ILE C 3 84  ? 0.822   11.265  2.534   1.00 97.31 84  C 1 
ATOM 2569 C CB  . ILE C 3 84  ? 0.883   12.551  5.391   1.00 98.20 84  C 1 
ATOM 2570 C CG1 . ILE C 3 84  ? 0.275   12.743  6.801   1.00 97.26 84  C 1 
ATOM 2571 C CG2 . ILE C 3 84  ? 1.833   13.705  5.027   1.00 97.52 84  C 1 
ATOM 2572 C CD1 . ILE C 3 84  ? 1.302   12.797  7.937   1.00 95.59 84  C 1 
ATOM 2573 N N   . THR C 3 85  ? 0.135   13.346  2.138   1.00 98.42 85  C 1 
ATOM 2574 C CA  . THR C 3 85  ? 0.815   13.524  0.861   1.00 98.38 85  C 1 
ATOM 2575 C C   . THR C 3 85  ? 1.997   14.468  0.993   1.00 98.36 85  C 1 
ATOM 2576 O O   . THR C 3 85  ? 3.074   14.170  0.496   1.00 97.63 85  C 1 
ATOM 2577 C CB  . THR C 3 85  ? -0.156  14.038  -0.207  1.00 97.70 85  C 1 
ATOM 2578 O OG1 . THR C 3 85  ? -1.074  13.017  -0.520  1.00 91.87 85  C 1 
ATOM 2579 C CG2 . THR C 3 85  ? 0.529   14.423  -1.516  1.00 91.44 85  C 1 
ATOM 2580 N N   . LEU C 3 86  ? 1.806   15.604  1.661   1.00 98.50 86  C 1 
ATOM 2581 C CA  . LEU C 3 86  ? 2.833   16.633  1.798   1.00 98.51 86  C 1 
ATOM 2582 C C   . LEU C 3 86  ? 2.675   17.355  3.140   1.00 98.69 86  C 1 
ATOM 2583 O O   . LEU C 3 86  ? 1.559   17.674  3.541   1.00 98.33 86  C 1 
ATOM 2584 C CB  . LEU C 3 86  ? 2.754   17.558  0.566   1.00 98.36 86  C 1 
ATOM 2585 C CG  . LEU C 3 86  ? 3.797   18.693  0.492   1.00 97.91 86  C 1 
ATOM 2586 C CD1 . LEU C 3 86  ? 4.027   19.084  -0.976  1.00 96.15 86  C 1 
ATOM 2587 C CD2 . LEU C 3 86  ? 3.329   19.964  1.222   1.00 95.56 86  C 1 
ATOM 2588 N N   . LEU C 3 87  ? 3.805   17.641  3.784   1.00 98.40 87  C 1 
ATOM 2589 C CA  . LEU C 3 87  ? 3.885   18.508  4.952   1.00 98.49 87  C 1 
ATOM 2590 C C   . LEU C 3 87  ? 4.626   19.789  4.569   1.00 98.40 87  C 1 
ATOM 2591 O O   . LEU C 3 87  ? 5.751   19.719  4.092   1.00 97.70 87  C 1 
ATOM 2592 C CB  . LEU C 3 87  ? 4.627   17.805  6.105   1.00 97.94 87  C 1 
ATOM 2593 C CG  . LEU C 3 87  ? 4.001   16.487  6.584   1.00 96.34 87  C 1 
ATOM 2594 C CD1 . LEU C 3 87  ? 4.867   15.871  7.685   1.00 94.83 87  C 1 
ATOM 2595 C CD2 . LEU C 3 87  ? 2.610   16.706  7.148   1.00 95.15 87  C 1 
ATOM 2596 N N   . GLN C 3 88  ? 4.031   20.946  4.824   1.00 98.13 88  C 1 
ATOM 2597 C CA  . GLN C 3 88  ? 4.679   22.247  4.667   1.00 97.90 88  C 1 
ATOM 2598 C C   . GLN C 3 88  ? 4.519   23.078  5.942   1.00 98.12 88  C 1 
ATOM 2599 O O   . GLN C 3 88  ? 3.493   23.003  6.609   1.00 97.42 88  C 1 
ATOM 2600 C CB  . GLN C 3 88  ? 4.131   22.992  3.435   1.00 96.14 88  C 1 
ATOM 2601 C CG  . GLN C 3 88  ? 2.643   23.337  3.532   1.00 93.21 88  C 1 
ATOM 2602 C CD  . GLN C 3 88  ? 2.180   24.249  2.392   1.00 94.17 88  C 1 
ATOM 2603 O OE1 . GLN C 3 88  ? 1.795   23.803  1.335   1.00 86.79 88  C 1 
ATOM 2604 N NE2 . GLN C 3 88  ? 2.201   25.544  2.591   1.00 84.97 88  C 1 
ATOM 2605 N N   . SER C 3 89  ? 5.511   23.913  6.236   1.00 97.83 89  C 1 
ATOM 2606 C CA  . SER C 3 89  ? 5.316   24.968  7.224   1.00 97.55 89  C 1 
ATOM 2607 C C   . SER C 3 89  ? 4.479   26.088  6.618   1.00 97.56 89  C 1 
ATOM 2608 O O   . SER C 3 89  ? 4.714   26.503  5.483   1.00 95.93 89  C 1 
ATOM 2609 C CB  . SER C 3 89  ? 6.665   25.501  7.713   1.00 96.04 89  C 1 
ATOM 2610 O OG  . SER C 3 89  ? 6.487   26.401  8.782   1.00 87.08 89  C 1 
ATOM 2611 N N   . VAL C 3 90  ? 3.514   26.590  7.374   1.00 96.57 90  C 1 
ATOM 2612 C CA  . VAL C 3 90  ? 2.801   27.819  7.020   1.00 94.84 90  C 1 
ATOM 2613 C C   . VAL C 3 90  ? 3.374   28.945  7.859   1.00 90.72 90  C 1 
ATOM 2614 O O   . VAL C 3 90  ? 3.353   28.907  9.085   1.00 75.94 90  C 1 
ATOM 2615 C CB  . VAL C 3 90  ? 1.268   27.686  7.134   1.00 92.83 90  C 1 
ATOM 2616 C CG1 . VAL C 3 90  ? 0.755   26.763  6.022   1.00 84.06 90  C 1 
ATOM 2617 C CG2 . VAL C 3 90  ? 0.768   27.147  8.476   1.00 86.64 90  C 1 
ATOM 2618 N N   . SER C 3 91  ? 3.931   29.925  7.178   1.00 84.56 91  C 1 
ATOM 2619 C CA  . SER C 3 91  ? 4.337   31.160  7.844   1.00 78.07 91  C 1 
ATOM 2620 C C   . SER C 3 91  ? 3.064   31.868  8.308   1.00 73.39 91  C 1 
ATOM 2621 O O   . SER C 3 91  ? 2.249   32.254  7.474   1.00 59.85 91  C 1 
ATOM 2622 C CB  . SER C 3 91  ? 5.131   32.052  6.893   1.00 67.00 91  C 1 
ATOM 2623 O OG  . SER C 3 91  ? 6.225   31.328  6.341   1.00 57.59 91  C 1 
ATOM 2624 N N   . ASN C 3 92  ? 2.888   31.977  9.619   1.00 65.48 92  C 1 
ATOM 2625 C CA  . ASN C 3 92  ? 1.909   32.906  10.191  1.00 60.52 92  C 1 
ATOM 2626 C C   . ASN C 3 92  ? 2.378   34.348  10.001  1.00 55.40 92  C 1 
ATOM 2627 O O   . ASN C 3 92  ? 3.602   34.588  10.061  1.00 48.07 92  C 1 
ATOM 2628 C CB  . ASN C 3 92  ? 1.675   32.591  11.673  1.00 52.18 92  C 1 
ATOM 2629 C CG  . ASN C 3 92  ? 0.699   31.446  11.922  1.00 46.93 92  C 1 
ATOM 2630 O OD1 . ASN C 3 92  ? -0.077  31.002  11.086  1.00 43.54 92  C 1 
ATOM 2631 N ND2 . ASN C 3 92  ? 0.669   30.950  13.146  1.00 40.58 92  C 1 
ATOM 2632 O OXT . ASN C 3 92  ? 1.469   35.218  9.826   1.00 37.06 92  C 1 
ATOM 2633 N N   . MET D 4 1   ? 17.964  -13.624 -5.920  1.00 20.54 1   D 1 
ATOM 2634 C CA  . MET D 4 1   ? 18.644  -12.434 -5.377  1.00 21.21 1   D 1 
ATOM 2635 C C   . MET D 4 1   ? 18.959  -11.553 -6.570  1.00 23.13 1   D 1 
ATOM 2636 O O   . MET D 4 1   ? 20.007  -11.735 -7.183  1.00 20.91 1   D 1 
ATOM 2637 C CB  . MET D 4 1   ? 19.938  -12.800 -4.631  1.00 18.54 1   D 1 
ATOM 2638 C CG  . MET D 4 1   ? 19.692  -13.534 -3.314  1.00 15.58 1   D 1 
ATOM 2639 S SD  . MET D 4 1   ? 21.247  -14.061 -2.517  1.00 13.82 1   D 1 
ATOM 2640 C CE  . MET D 4 1   ? 20.612  -14.742 -0.975  1.00 11.48 1   D 1 
ATOM 2641 N N   . SER D 4 2   ? 18.036  -10.686 -6.968  1.00 28.35 2   D 1 
ATOM 2642 C CA  . SER D 4 2   ? 18.324  -9.692  -7.995  1.00 29.39 2   D 1 
ATOM 2643 C C   . SER D 4 2   ? 19.481  -8.836  -7.472  1.00 30.13 2   D 1 
ATOM 2644 O O   . SER D 4 2   ? 19.513  -8.488  -6.291  1.00 28.56 2   D 1 
ATOM 2645 C CB  . SER D 4 2   ? 17.074  -8.861  -8.328  1.00 28.42 2   D 1 
ATOM 2646 O OG  . SER D 4 2   ? 16.389  -8.520  -7.149  1.00 25.90 2   D 1 
ATOM 2647 N N   . LYS D 4 3   ? 20.509  -8.615  -8.288  1.00 30.04 3   D 1 
ATOM 2648 C CA  . LYS D 4 3   ? 21.602  -7.738  -7.883  1.00 29.77 3   D 1 
ATOM 2649 C C   . LYS D 4 3   ? 20.989  -6.358  -7.723  1.00 30.74 3   D 1 
ATOM 2650 O O   . LYS D 4 3   ? 20.523  -5.813  -8.716  1.00 29.16 3   D 1 
ATOM 2651 C CB  . LYS D 4 3   ? 22.709  -7.705  -8.943  1.00 27.47 3   D 1 
ATOM 2652 C CG  . LYS D 4 3   ? 23.628  -8.937  -8.877  1.00 24.03 3   D 1 
ATOM 2653 C CD  . LYS D 4 3   ? 24.713  -8.810  -9.950  1.00 22.41 3   D 1 
ATOM 2654 C CE  . LYS D 4 3   ? 25.688  -9.974  -9.879  1.00 18.84 3   D 1 
ATOM 2655 N NZ  . LYS D 4 3   ? 26.697  -9.885  -10.958 1.00 17.27 3   D 1 
ATOM 2656 N N   . ALA D 4 4   ? 20.993  -5.819  -6.492  1.00 33.76 4   D 1 
ATOM 2657 C CA  . ALA D 4 4   ? 20.622  -4.444  -6.241  1.00 33.39 4   D 1 
ATOM 2658 C C   . ALA D 4 4   ? 21.491  -3.569  -7.144  1.00 35.15 4   D 1 
ATOM 2659 O O   . ALA D 4 4   ? 22.696  -3.435  -6.918  1.00 33.49 4   D 1 
ATOM 2660 C CB  . ALA D 4 4   ? 20.804  -4.138  -4.747  1.00 30.74 4   D 1 
ATOM 2661 N N   . HIS D 4 5   ? 20.912  -3.074  -8.234  1.00 41.96 5   D 1 
ATOM 2662 C CA  . HIS D 4 5   ? 21.587  -2.083  -9.041  1.00 42.30 5   D 1 
ATOM 2663 C C   . HIS D 4 5   ? 21.793  -0.869  -8.146  1.00 44.36 5   D 1 
ATOM 2664 O O   . HIS D 4 5   ? 20.911  -0.559  -7.349  1.00 42.40 5   D 1 
ATOM 2665 C CB  . HIS D 4 5   ? 20.786  -1.774  -10.312 1.00 39.37 5   D 1 
ATOM 2666 C CG  . HIS D 4 5   ? 21.108  -2.758  -11.395 1.00 36.55 5   D 1 
ATOM 2667 N ND1 . HIS D 4 5   ? 22.284  -2.781  -12.124 1.00 33.47 5   D 1 
ATOM 2668 C CD2 . HIS D 4 5   ? 20.381  -3.858  -11.765 1.00 32.73 5   D 1 
ATOM 2669 C CE1 . HIS D 4 5   ? 22.270  -3.864  -12.906 1.00 29.88 5   D 1 
ATOM 2670 N NE2 . HIS D 4 5   ? 21.131  -4.546  -12.714 1.00 29.66 5   D 1 
ATOM 2671 N N   . PRO D 4 6   ? 22.974  -0.224  -8.189  1.00 41.16 6   D 1 
ATOM 2672 C CA  . PRO D 4 6   ? 23.203  0.947   -7.366  1.00 41.01 6   D 1 
ATOM 2673 C C   . PRO D 4 6   ? 22.091  1.946   -7.678  1.00 45.20 6   D 1 
ATOM 2674 O O   . PRO D 4 6   ? 21.936  2.300   -8.850  1.00 44.45 6   D 1 
ATOM 2675 C CB  . PRO D 4 6   ? 24.599  1.456   -7.743  1.00 36.80 6   D 1 
ATOM 2676 C CG  . PRO D 4 6   ? 24.828  0.869   -9.134  1.00 36.21 6   D 1 
ATOM 2677 C CD  . PRO D 4 6   ? 24.059  -0.446  -9.105  1.00 39.89 6   D 1 
ATOM 2678 N N   . PRO D 4 7   ? 21.312  2.357   -6.671  1.00 50.29 7   D 1 
ATOM 2679 C CA  . PRO D 4 7   ? 20.094  3.104   -6.910  1.00 49.73 7   D 1 
ATOM 2680 C C   . PRO D 4 7   ? 20.359  4.347   -7.747  1.00 55.26 7   D 1 
ATOM 2681 O O   . PRO D 4 7   ? 21.245  5.154   -7.451  1.00 53.23 7   D 1 
ATOM 2682 C CB  . PRO D 4 7   ? 19.522  3.428   -5.537  1.00 43.91 7   D 1 
ATOM 2683 C CG  . PRO D 4 7   ? 20.045  2.295   -4.659  1.00 42.80 7   D 1 
ATOM 2684 C CD  . PRO D 4 7   ? 21.393  1.974   -5.274  1.00 45.60 7   D 1 
ATOM 2685 N N   . GLU D 4 8   ? 19.604  4.484   -8.824  1.00 64.41 8   D 1 
ATOM 2686 C CA  . GLU D 4 8   ? 19.764  5.602   -9.756  1.00 68.30 8   D 1 
ATOM 2687 C C   . GLU D 4 8   ? 19.396  6.928   -9.089  1.00 74.23 8   D 1 
ATOM 2688 O O   . GLU D 4 8   ? 19.929  7.968   -9.456  1.00 70.32 8   D 1 
ATOM 2689 C CB  . GLU D 4 8   ? 18.927  5.376   -11.010 1.00 59.40 8   D 1 
ATOM 2690 C CG  . GLU D 4 8   ? 19.422  4.247   -11.917 1.00 51.92 8   D 1 
ATOM 2691 C CD  . GLU D 4 8   ? 19.745  4.746   -13.329 1.00 46.31 8   D 1 
ATOM 2692 O OE1 . GLU D 4 8   ? 20.860  4.419   -13.798 1.00 41.70 8   D 1 
ATOM 2693 O OE2 . GLU D 4 8   ? 19.001  5.563   -13.887 1.00 42.41 8   D 1 
ATOM 2694 N N   . LEU D 4 9   ? 18.571  6.885   -8.047  1.00 73.13 9   D 1 
ATOM 2695 C CA  . LEU D 4 9   ? 18.163  8.061   -7.274  1.00 75.25 9   D 1 
ATOM 2696 C C   . LEU D 4 9   ? 19.352  8.883   -6.757  1.00 78.63 9   D 1 
ATOM 2697 O O   . LEU D 4 9   ? 19.237  10.096  -6.589  1.00 75.57 9   D 1 
ATOM 2698 C CB  . LEU D 4 9   ? 17.257  7.611   -6.114  1.00 70.88 9   D 1 
ATOM 2699 C CG  . LEU D 4 9   ? 16.457  8.771   -5.504  1.00 70.36 9   D 1 
ATOM 2700 C CD1 . LEU D 4 9   ? 15.291  9.183   -6.392  1.00 66.92 9   D 1 
ATOM 2701 C CD2 . LEU D 4 9   ? 15.892  8.385   -4.144  1.00 67.54 9   D 1 
ATOM 2702 N N   . LYS D 4 10  ? 20.532  8.282   -6.568  1.00 79.64 10  D 1 
ATOM 2703 C CA  . LYS D 4 10  ? 21.775  8.969   -6.186  1.00 79.38 10  D 1 
ATOM 2704 C C   . LYS D 4 10  ? 22.109  10.124  -7.126  1.00 82.16 10  D 1 
ATOM 2705 O O   . LYS D 4 10  ? 22.594  11.160  -6.689  1.00 79.74 10  D 1 
ATOM 2706 C CB  . LYS D 4 10  ? 22.955  7.982   -6.170  1.00 73.62 10  D 1 
ATOM 2707 C CG  . LYS D 4 10  ? 24.209  8.555   -5.512  1.00 65.26 10  D 1 
ATOM 2708 C CD  . LYS D 4 10  ? 25.267  7.480   -5.282  1.00 59.45 10  D 1 
ATOM 2709 C CE  . LYS D 4 10  ? 26.402  7.982   -4.399  1.00 51.60 10  D 1 
ATOM 2710 N NZ  . LYS D 4 10  ? 27.246  6.860   -3.880  1.00 45.20 10  D 1 
ATOM 2711 N N   . LYS D 4 11  ? 21.878  9.927   -8.412  1.00 82.73 11  D 1 
ATOM 2712 C CA  . LYS D 4 11  ? 22.190  10.907  -9.450  1.00 83.54 11  D 1 
ATOM 2713 C C   . LYS D 4 11  ? 21.305  12.157  -9.332  1.00 85.44 11  D 1 
ATOM 2714 O O   . LYS D 4 11  ? 21.714  13.234  -9.747  1.00 82.01 11  D 1 
ATOM 2715 C CB  . LYS D 4 11  ? 22.025  10.246  -10.825 1.00 79.24 11  D 1 
ATOM 2716 C CG  . LYS D 4 11  ? 22.918  9.011   -11.045 1.00 72.86 11  D 1 
ATOM 2717 C CD  . LYS D 4 11  ? 22.583  8.366   -12.393 1.00 68.23 11  D 1 
ATOM 2718 C CE  . LYS D 4 11  ? 23.306  7.041   -12.615 1.00 58.58 11  D 1 
ATOM 2719 N NZ  . LYS D 4 11  ? 22.719  6.306   -13.762 1.00 51.49 11  D 1 
ATOM 2720 N N   . PHE D 4 12  ? 20.142  12.020  -8.717  1.00 88.31 12  D 1 
ATOM 2721 C CA  . PHE D 4 12  ? 19.135  13.067  -8.593  1.00 88.73 12  D 1 
ATOM 2722 C C   . PHE D 4 12  ? 19.198  13.822  -7.261  1.00 90.47 12  D 1 
ATOM 2723 O O   . PHE D 4 12  ? 18.445  14.775  -7.066  1.00 88.29 12  D 1 
ATOM 2724 C CB  . PHE D 4 12  ? 17.755  12.464  -8.839  1.00 86.37 12  D 1 
ATOM 2725 C CG  . PHE D 4 12  ? 17.634  11.796  -10.184 1.00 85.24 12  D 1 
ATOM 2726 C CD1 . PHE D 4 12  ? 17.301  12.548  -11.323 1.00 81.24 12  D 1 
ATOM 2727 C CD2 . PHE D 4 12  ? 17.904  10.423  -10.316 1.00 80.69 12  D 1 
ATOM 2728 C CE1 . PHE D 4 12  ? 17.216  11.931  -12.578 1.00 78.68 12  D 1 
ATOM 2729 C CE2 . PHE D 4 12  ? 17.822  9.794   -11.578 1.00 77.96 12  D 1 
ATOM 2730 C CZ  . PHE D 4 12  ? 17.482  10.555  -12.695 1.00 77.86 12  D 1 
ATOM 2731 N N   . MET D 4 13  ? 20.097  13.443  -6.351  1.00 90.07 13  D 1 
ATOM 2732 C CA  . MET D 4 13  ? 20.340  14.206  -5.126  1.00 90.39 13  D 1 
ATOM 2733 C C   . MET D 4 13  ? 20.814  15.622  -5.463  1.00 90.99 13  D 1 
ATOM 2734 O O   . MET D 4 13  ? 21.682  15.826  -6.306  1.00 89.65 13  D 1 
ATOM 2735 C CB  . MET D 4 13  ? 21.368  13.496  -4.248  1.00 88.99 13  D 1 
ATOM 2736 C CG  . MET D 4 13  ? 20.782  12.246  -3.562  1.00 82.65 13  D 1 
ATOM 2737 S SD  . MET D 4 13  ? 19.392  12.545  -2.436  1.00 82.48 13  D 1 
ATOM 2738 C CE  . MET D 4 13  ? 20.128  13.712  -1.285  1.00 71.41 13  D 1 
ATOM 2739 N N   . ASP D 4 14  ? 20.245  16.602  -4.769  1.00 92.54 14  D 1 
ATOM 2740 C CA  . ASP D 4 14  ? 20.440  18.040  -4.990  1.00 93.34 14  D 1 
ATOM 2741 C C   . ASP D 4 14  ? 20.093  18.512  -6.413  1.00 93.98 14  D 1 
ATOM 2742 O O   . ASP D 4 14  ? 20.577  19.568  -6.850  1.00 91.43 14  D 1 
ATOM 2743 C CB  . ASP D 4 14  ? 21.849  18.477  -4.553  1.00 91.86 14  D 1 
ATOM 2744 C CG  . ASP D 4 14  ? 22.158  18.198  -3.092  1.00 89.79 14  D 1 
ATOM 2745 O OD1 . ASP D 4 14  ? 21.329  18.544  -2.223  1.00 84.32 14  D 1 
ATOM 2746 O OD2 . ASP D 4 14  ? 23.298  17.774  -2.828  1.00 83.63 14  D 1 
ATOM 2747 N N   . LYS D 4 15  ? 19.255  17.757  -7.120  1.00 92.98 15  D 1 
ATOM 2748 C CA  . LYS D 4 15  ? 18.740  18.125  -8.434  1.00 93.47 15  D 1 
ATOM 2749 C C   . LYS D 4 15  ? 17.294  18.599  -8.343  1.00 94.79 15  D 1 
ATOM 2750 O O   . LYS D 4 15  ? 16.537  18.158  -7.485  1.00 94.24 15  D 1 
ATOM 2751 C CB  . LYS D 4 15  ? 18.861  16.946  -9.411  1.00 92.04 15  D 1 
ATOM 2752 C CG  . LYS D 4 15  ? 20.309  16.511  -9.672  1.00 88.83 15  D 1 
ATOM 2753 C CD  . LYS D 4 15  ? 21.098  17.631  -10.330 1.00 84.28 15  D 1 
ATOM 2754 C CE  . LYS D 4 15  ? 22.466  17.125  -10.772 1.00 79.90 15  D 1 
ATOM 2755 N NZ  . LYS D 4 15  ? 23.072  18.089  -11.712 1.00 71.71 15  D 1 
ATOM 2756 N N   . LYS D 4 16  ? 16.920  19.486  -9.255  1.00 95.31 16  D 1 
ATOM 2757 C CA  . LYS D 4 16  ? 15.546  19.964  -9.364  1.00 96.10 16  D 1 
ATOM 2758 C C   . LYS D 4 16  ? 14.673  18.907  -10.041 1.00 96.00 16  D 1 
ATOM 2759 O O   . LYS D 4 16  ? 14.967  18.463  -11.148 1.00 94.91 16  D 1 
ATOM 2760 C CB  . LYS D 4 16  ? 15.513  21.320  -10.070 1.00 95.78 16  D 1 
ATOM 2761 C CG  . LYS D 4 16  ? 14.142  21.989  -9.922  1.00 88.07 16  D 1 
ATOM 2762 C CD  . LYS D 4 16  ? 14.172  23.415  -10.476 1.00 85.52 16  D 1 
ATOM 2763 C CE  . LYS D 4 16  ? 12.805  24.063  -10.252 1.00 78.54 16  D 1 
ATOM 2764 N NZ  . LYS D 4 16  ? 12.788  25.484  -10.662 1.00 70.25 16  D 1 
ATOM 2765 N N   . LEU D 4 17  ? 13.594  18.559  -9.380  1.00 96.11 17  D 1 
ATOM 2766 C CA  . LEU D 4 17  ? 12.628  17.558  -9.815  1.00 96.37 17  D 1 
ATOM 2767 C C   . LEU D 4 17  ? 11.245  18.182  -9.987  1.00 96.91 17  D 1 
ATOM 2768 O O   . LEU D 4 17  ? 10.885  19.141  -9.303  1.00 96.42 17  D 1 
ATOM 2769 C CB  . LEU D 4 17  ? 12.590  16.389  -8.815  1.00 95.28 17  D 1 
ATOM 2770 C CG  . LEU D 4 17  ? 13.933  15.690  -8.539  1.00 94.04 17  D 1 
ATOM 2771 C CD1 . LEU D 4 17  ? 13.710  14.538  -7.562  1.00 91.40 17  D 1 
ATOM 2772 C CD2 . LEU D 4 17  ? 14.574  15.127  -9.803  1.00 90.79 17  D 1 
ATOM 2773 N N   . SER D 4 18  ? 10.465  17.606  -10.878 1.00 96.79 18  D 1 
ATOM 2774 C CA  . SER D 4 18  ? 9.026   17.818  -11.017 1.00 96.66 18  D 1 
ATOM 2775 C C   . SER D 4 18  ? 8.299   16.598  -10.464 1.00 96.48 18  D 1 
ATOM 2776 O O   . SER D 4 18  ? 8.578   15.479  -10.888 1.00 95.06 18  D 1 
ATOM 2777 C CB  . SER D 4 18  ? 8.692   18.025  -12.492 1.00 96.10 18  D 1 
ATOM 2778 O OG  . SER D 4 18  ? 7.307   18.175  -12.693 1.00 91.18 18  D 1 
ATOM 2779 N N   . LEU D 4 19  ? 7.387   16.808  -9.529  1.00 96.88 19  D 1 
ATOM 2780 C CA  . LEU D 4 19  ? 6.631   15.755  -8.869  1.00 97.13 19  D 1 
ATOM 2781 C C   . LEU D 4 19  ? 5.140   15.967  -9.117  1.00 97.28 19  D 1 
ATOM 2782 O O   . LEU D 4 19  ? 4.559   16.934  -8.625  1.00 96.32 19  D 1 
ATOM 2783 C CB  . LEU D 4 19  ? 6.939   15.698  -7.370  1.00 96.77 19  D 1 
ATOM 2784 C CG  . LEU D 4 19  ? 8.426   15.509  -6.992  1.00 95.19 19  D 1 
ATOM 2785 C CD1 . LEU D 4 19  ? 9.161   16.843  -6.791  1.00 89.25 19  D 1 
ATOM 2786 C CD2 . LEU D 4 19  ? 8.531   14.746  -5.672  1.00 88.85 19  D 1 
ATOM 2787 N N   . LYS D 4 20  ? 4.504   15.050  -9.855  1.00 96.69 20  D 1 
ATOM 2788 C CA  . LYS D 4 20  ? 3.045   14.949  -9.891  1.00 95.90 20  D 1 
ATOM 2789 C C   . LYS D 4 20  ? 2.600   14.061  -8.739  1.00 95.93 20  D 1 
ATOM 2790 O O   . LYS D 4 20  ? 3.078   12.935  -8.607  1.00 94.91 20  D 1 
ATOM 2791 C CB  . LYS D 4 20  ? 2.545   14.432  -11.237 1.00 95.05 20  D 1 
ATOM 2792 C CG  . LYS D 4 20  ? 2.846   15.419  -12.377 1.00 88.38 20  D 1 
ATOM 2793 C CD  . LYS D 4 20  ? 2.214   14.931  -13.679 1.00 78.40 20  D 1 
ATOM 2794 C CE  . LYS D 4 20  ? 2.557   15.873  -14.824 1.00 71.75 20  D 1 
ATOM 2795 N NZ  . LYS D 4 20  ? 2.036   15.384  -16.123 1.00 63.82 20  D 1 
ATOM 2796 N N   . LEU D 4 21  ? 1.713   14.598  -7.916  1.00 96.55 21  D 1 
ATOM 2797 C CA  . LEU D 4 21  ? 1.193   13.926  -6.737  1.00 96.52 21  D 1 
ATOM 2798 C C   . LEU D 4 21  ? -0.244  13.449  -6.991  1.00 95.94 21  D 1 
ATOM 2799 O O   . LEU D 4 21  ? -0.921  13.921  -7.908  1.00 94.58 21  D 1 
ATOM 2800 C CB  . LEU D 4 21  ? 1.278   14.866  -5.515  1.00 96.90 21  D 1 
ATOM 2801 C CG  . LEU D 4 21  ? 2.652   15.529  -5.273  1.00 96.85 21  D 1 
ATOM 2802 C CD1 . LEU D 4 21  ? 2.580   16.434  -4.044  1.00 95.96 21  D 1 
ATOM 2803 C CD2 . LEU D 4 21  ? 3.759   14.496  -5.052  1.00 95.46 21  D 1 
ATOM 2804 N N   . ASN D 4 22  ? -0.724  12.547  -6.141  1.00 95.35 22  D 1 
ATOM 2805 C CA  . ASN D 4 22  ? -2.113  12.127  -6.185  1.00 94.77 22  D 1 
ATOM 2806 C C   . ASN D 4 22  ? -3.088  13.323  -6.088  1.00 94.80 22  D 1 
ATOM 2807 O O   . ASN D 4 22  ? -2.772  14.390  -5.550  1.00 92.25 22  D 1 
ATOM 2808 C CB  . ASN D 4 22  ? -2.368  11.047  -5.116  1.00 92.64 22  D 1 
ATOM 2809 C CG  . ASN D 4 22  ? -2.136  11.543  -3.695  1.00 90.21 22  D 1 
ATOM 2810 O OD1 . ASN D 4 22  ? -2.450  12.655  -3.308  1.00 76.25 22  D 1 
ATOM 2811 N ND2 . ASN D 4 22  ? -1.558  10.706  -2.869  1.00 81.39 22  D 1 
ATOM 2812 N N   . GLY D 4 23  ? -4.282  13.148  -6.652  1.00 93.85 23  D 1 
ATOM 2813 C CA  . GLY D 4 23  ? -5.277  14.218  -6.744  1.00 93.51 23  D 1 
ATOM 2814 C C   . GLY D 4 23  ? -4.940  15.322  -7.747  1.00 94.08 23  D 1 
ATOM 2815 O O   . GLY D 4 23  ? -5.405  16.442  -7.593  1.00 91.72 23  D 1 
ATOM 2816 N N   . GLY D 4 24  ? -4.089  15.038  -8.735  1.00 93.79 24  D 1 
ATOM 2817 C CA  . GLY D 4 24  ? -3.742  15.985  -9.806  1.00 93.60 24  D 1 
ATOM 2818 C C   . GLY D 4 24  ? -2.843  17.151  -9.371  1.00 94.69 24  D 1 
ATOM 2819 O O   . GLY D 4 24  ? -2.661  18.109  -10.115 1.00 93.12 24  D 1 
ATOM 2820 N N   . ARG D 4 25  ? -2.269  17.081  -8.163  1.00 96.38 25  D 1 
ATOM 2821 C CA  . ARG D 4 25  ? -1.391  18.133  -7.636  1.00 96.71 25  D 1 
ATOM 2822 C C   . ARG D 4 25  ? -0.001  18.042  -8.244  1.00 96.96 25  D 1 
ATOM 2823 O O   . ARG D 4 25  ? 0.492   16.955  -8.529  1.00 95.77 25  D 1 
ATOM 2824 C CB  . ARG D 4 25  ? -1.350  18.069  -6.107  1.00 95.90 25  D 1 
ATOM 2825 C CG  . ARG D 4 25  ? -2.715  18.395  -5.500  1.00 94.72 25  D 1 
ATOM 2826 C CD  . ARG D 4 25  ? -2.739  18.093  -4.002  1.00 93.82 25  D 1 
ATOM 2827 N NE  . ARG D 4 25  ? -2.720  16.642  -3.770  1.00 92.87 25  D 1 
ATOM 2828 C CZ  . ARG D 4 25  ? -2.970  16.020  -2.629  1.00 94.24 25  D 1 
ATOM 2829 N NH1 . ARG D 4 25  ? -3.206  16.668  -1.523  1.00 86.86 25  D 1 
ATOM 2830 N NH2 . ARG D 4 25  ? -3.008  14.731  -2.589  1.00 89.29 25  D 1 
ATOM 2831 N N   . HIS D 4 26  ? 0.650   19.190  -8.407  1.00 97.38 26  D 1 
ATOM 2832 C CA  . HIS D 4 26  ? 1.974   19.270  -9.014  1.00 97.65 26  D 1 
ATOM 2833 C C   . HIS D 4 26  ? 2.861   20.217  -8.216  1.00 97.90 26  D 1 
ATOM 2834 O O   . HIS D 4 26  ? 2.467   21.332  -7.899  1.00 97.27 26  D 1 
ATOM 2835 C CB  . HIS D 4 26  ? 1.812   19.690  -10.479 1.00 96.80 26  D 1 
ATOM 2836 C CG  . HIS D 4 26  ? 3.072   19.765  -11.280 1.00 94.30 26  D 1 
ATOM 2837 N ND1 . HIS D 4 26  ? 3.211   20.507  -12.455 1.00 82.15 26  D 1 
ATOM 2838 C CD2 . HIS D 4 26  ? 4.270   19.150  -11.052 1.00 84.44 26  D 1 
ATOM 2839 C CE1 . HIS D 4 26  ? 4.454   20.329  -12.897 1.00 85.12 26  D 1 
ATOM 2840 N NE2 . HIS D 4 26  ? 5.117   19.513  -12.079 1.00 86.91 26  D 1 
ATOM 2841 N N   . VAL D 4 27  ? 4.067   19.765  -7.899  1.00 98.03 27  D 1 
ATOM 2842 C CA  . VAL D 4 27  ? 5.097   20.565  -7.231  1.00 98.14 27  D 1 
ATOM 2843 C C   . VAL D 4 27  ? 6.440   20.399  -7.936  1.00 98.20 27  D 1 
ATOM 2844 O O   . VAL D 4 27  ? 6.682   19.414  -8.628  1.00 97.64 27  D 1 
ATOM 2845 C CB  . VAL D 4 27  ? 5.211   20.261  -5.724  1.00 97.58 27  D 1 
ATOM 2846 C CG1 . VAL D 4 27  ? 3.886   20.481  -4.993  1.00 95.52 27  D 1 
ATOM 2847 C CG2 . VAL D 4 27  ? 5.687   18.827  -5.444  1.00 95.24 27  D 1 
ATOM 2848 N N   . GLN D 4 28  ? 7.329   21.374  -7.757  1.00 98.14 28  D 1 
ATOM 2849 C CA  . GLN D 4 28  ? 8.702   21.318  -8.234  1.00 98.14 28  D 1 
ATOM 2850 C C   . GLN D 4 28  ? 9.651   21.737  -7.115  1.00 98.28 28  D 1 
ATOM 2851 O O   . GLN D 4 28  ? 9.308   22.622  -6.343  1.00 97.42 28  D 1 
ATOM 2852 C CB  . GLN D 4 28  ? 8.890   22.223  -9.452  1.00 96.96 28  D 1 
ATOM 2853 C CG  . GLN D 4 28  ? 8.054   21.754  -10.647 1.00 90.70 28  D 1 
ATOM 2854 C CD  . GLN D 4 28  ? 8.310   22.579  -11.910 1.00 92.27 28  D 1 
ATOM 2855 O OE1 . GLN D 4 28  ? 9.079   23.523  -11.948 1.00 86.28 28  D 1 
ATOM 2856 N NE2 . GLN D 4 28  ? 7.671   22.232  -13.004 1.00 83.78 28  D 1 
ATOM 2857 N N   . GLY D 4 29  ? 10.833  21.144  -7.041  1.00 97.95 29  D 1 
ATOM 2858 C CA  . GLY D 4 29  ? 11.823  21.525  -6.032  1.00 97.82 29  D 1 
ATOM 2859 C C   . GLY D 4 29  ? 13.065  20.650  -6.069  1.00 97.87 29  D 1 
ATOM 2860 O O   . GLY D 4 29  ? 13.213  19.806  -6.959  1.00 96.94 29  D 1 
ATOM 2861 N N   . ILE D 4 30  ? 13.977  20.856  -5.130  1.00 97.64 30  D 1 
ATOM 2862 C CA  . ILE D 4 30  ? 15.293  20.210  -5.091  1.00 97.60 30  D 1 
ATOM 2863 C C   . ILE D 4 30  ? 15.256  19.046  -4.106  1.00 97.43 30  D 1 
ATOM 2864 O O   . ILE D 4 30  ? 14.956  19.246  -2.932  1.00 96.64 30  D 1 
ATOM 2865 C CB  . ILE D 4 30  ? 16.385  21.234  -4.737  1.00 97.28 30  D 1 
ATOM 2866 C CG1 . ILE D 4 30  ? 16.403  22.405  -5.747  1.00 95.44 30  D 1 
ATOM 2867 C CG2 . ILE D 4 30  ? 17.758  20.541  -4.706  1.00 95.33 30  D 1 
ATOM 2868 C CD1 . ILE D 4 30  ? 17.309  23.576  -5.331  1.00 91.20 30  D 1 
ATOM 2869 N N   . LEU D 4 31  ? 15.606  17.838  -4.544  1.00 96.80 31  D 1 
ATOM 2870 C CA  . LEU D 4 31  ? 15.710  16.671  -3.669  1.00 96.24 31  D 1 
ATOM 2871 C C   . LEU D 4 31  ? 16.895  16.831  -2.708  1.00 95.81 31  D 1 
ATOM 2872 O O   . LEU D 4 31  ? 18.041  16.872  -3.143  1.00 94.42 31  D 1 
ATOM 2873 C CB  . LEU D 4 31  ? 15.831  15.400  -4.530  1.00 95.58 31  D 1 
ATOM 2874 C CG  . LEU D 4 31  ? 15.964  14.092  -3.716  1.00 94.87 31  D 1 
ATOM 2875 C CD1 . LEU D 4 31  ? 14.725  13.807  -2.870  1.00 92.57 31  D 1 
ATOM 2876 C CD2 . LEU D 4 31  ? 16.178  12.922  -4.663  1.00 91.89 31  D 1 
ATOM 2877 N N   . ARG D 4 32  ? 16.617  16.885  -1.398  1.00 96.17 32  D 1 
ATOM 2878 C CA  . ARG D 4 32  ? 17.645  16.998  -0.349  1.00 95.76 32  D 1 
ATOM 2879 C C   . ARG D 4 32  ? 17.891  15.706  0.412   1.00 95.05 32  D 1 
ATOM 2880 O O   . ARG D 4 32  ? 18.968  15.543  0.992   1.00 93.42 32  D 1 
ATOM 2881 C CB  . ARG D 4 32  ? 17.260  18.101  0.639   1.00 95.67 32  D 1 
ATOM 2882 C CG  . ARG D 4 32  ? 17.236  19.509  0.028   1.00 94.10 32  D 1 
ATOM 2883 C CD  . ARG D 4 32  ? 18.612  19.936  -0.502  1.00 92.62 32  D 1 
ATOM 2884 N NE  . ARG D 4 32  ? 18.602  21.369  -0.800  1.00 91.21 32  D 1 
ATOM 2885 C CZ  . ARG D 4 32  ? 19.385  22.026  -1.631  1.00 91.06 32  D 1 
ATOM 2886 N NH1 . ARG D 4 32  ? 20.372  21.450  -2.262  1.00 83.66 32  D 1 
ATOM 2887 N NH2 . ARG D 4 32  ? 19.157  23.286  -1.837  1.00 86.64 32  D 1 
ATOM 2888 N N   . GLY D 4 33  ? 16.927  14.816  0.453   1.00 94.69 33  D 1 
ATOM 2889 C CA  . GLY D 4 33  ? 17.050  13.556  1.162   1.00 94.33 33  D 1 
ATOM 2890 C C   . GLY D 4 33  ? 15.780  12.731  1.163   1.00 94.94 33  D 1 
ATOM 2891 O O   . GLY D 4 33  ? 14.748  13.140  0.613   1.00 94.00 33  D 1 
ATOM 2892 N N   . PHE D 4 34  ? 15.889  11.567  1.783   1.00 94.31 34  D 1 
ATOM 2893 C CA  . PHE D 4 34  ? 14.812  10.595  1.928   1.00 93.93 34  D 1 
ATOM 2894 C C   . PHE D 4 34  ? 15.004  9.794   3.221   1.00 93.90 34  D 1 
ATOM 2895 O O   . PHE D 4 34  ? 16.054  9.889   3.866   1.00 92.47 34  D 1 
ATOM 2896 C CB  . PHE D 4 34  ? 14.767  9.694   0.685   1.00 92.41 34  D 1 
ATOM 2897 C CG  . PHE D 4 34  ? 16.054  8.961   0.393   1.00 92.11 34  D 1 
ATOM 2898 C CD1 . PHE D 4 34  ? 17.011  9.532   -0.463  1.00 88.28 34  D 1 
ATOM 2899 C CD2 . PHE D 4 34  ? 16.322  7.720   0.986   1.00 87.58 34  D 1 
ATOM 2900 C CE1 . PHE D 4 34  ? 18.223  8.876   -0.713  1.00 85.48 34  D 1 
ATOM 2901 C CE2 . PHE D 4 34  ? 17.530  7.059   0.747   1.00 84.75 34  D 1 
ATOM 2902 C CZ  . PHE D 4 34  ? 18.485  7.634   -0.100  1.00 85.48 34  D 1 
ATOM 2903 N N   . ASP D 4 35  ? 13.999  9.035   3.598   1.00 91.96 35  D 1 
ATOM 2904 C CA  . ASP D 4 35  ? 14.014  8.138   4.757   1.00 91.58 35  D 1 
ATOM 2905 C C   . ASP D 4 35  ? 13.902  6.656   4.323   1.00 91.78 35  D 1 
ATOM 2906 O O   . ASP D 4 35  ? 13.782  6.371   3.130   1.00 90.17 35  D 1 
ATOM 2907 C CB  . ASP D 4 35  ? 12.924  8.582   5.748   1.00 90.31 35  D 1 
ATOM 2908 C CG  . ASP D 4 35  ? 11.482  8.366   5.293   1.00 90.20 35  D 1 
ATOM 2909 O OD1 . ASP D 4 35  ? 11.253  7.632   4.309   1.00 87.01 35  D 1 
ATOM 2910 O OD2 . ASP D 4 35  ? 10.584  8.957   5.922   1.00 87.24 35  D 1 
ATOM 2911 N N   . PRO D 4 36  ? 13.939  5.702   5.273   1.00 91.11 36  D 1 
ATOM 2912 C CA  . PRO D 4 36  ? 13.800  4.282   4.969   1.00 90.01 36  D 1 
ATOM 2913 C C   . PRO D 4 36  ? 12.499  3.885   4.256   1.00 90.17 36  D 1 
ATOM 2914 O O   . PRO D 4 36  ? 12.445  2.825   3.647   1.00 87.85 36  D 1 
ATOM 2915 C CB  . PRO D 4 36  ? 13.918  3.577   6.327   1.00 88.36 36  D 1 
ATOM 2916 C CG  . PRO D 4 36  ? 14.782  4.520   7.147   1.00 86.95 36  D 1 
ATOM 2917 C CD  . PRO D 4 36  ? 14.296  5.882   6.679   1.00 90.35 36  D 1 
ATOM 2918 N N   . PHE D 4 37  ? 11.457  4.713   4.299   1.00 89.66 37  D 1 
ATOM 2919 C CA  . PHE D 4 37  ? 10.191  4.507   3.603   1.00 89.23 37  D 1 
ATOM 2920 C C   . PHE D 4 37  ? 10.124  5.242   2.253   1.00 90.55 37  D 1 
ATOM 2921 O O   . PHE D 4 37  ? 9.069   5.296   1.614   1.00 88.23 37  D 1 
ATOM 2922 C CB  . PHE D 4 37  ? 9.030   4.916   4.520   1.00 87.33 37  D 1 
ATOM 2923 C CG  . PHE D 4 37  ? 8.950   4.100   5.794   1.00 85.15 37  D 1 
ATOM 2924 C CD1 . PHE D 4 37  ? 8.304   2.854   5.784   1.00 80.36 37  D 1 
ATOM 2925 C CD2 . PHE D 4 37  ? 9.516   4.580   6.984   1.00 80.49 37  D 1 
ATOM 2926 C CE1 . PHE D 4 37  ? 8.211   2.087   6.954   1.00 77.33 37  D 1 
ATOM 2927 C CE2 . PHE D 4 37  ? 9.431   3.821   8.161   1.00 76.74 37  D 1 
ATOM 2928 C CZ  . PHE D 4 37  ? 8.776   2.572   8.148   1.00 78.51 37  D 1 
ATOM 2929 N N   . MET D 4 38  ? 11.225  5.832   1.819   1.00 90.93 38  D 1 
ATOM 2930 C CA  . MET D 4 38  ? 11.307  6.676   0.623   1.00 92.56 38  D 1 
ATOM 2931 C C   . MET D 4 38  ? 10.360  7.880   0.647   1.00 94.18 38  D 1 
ATOM 2932 O O   . MET D 4 38  ? 9.930   8.363   -0.399  1.00 93.21 38  D 1 
ATOM 2933 C CB  . MET D 4 38  ? 11.185  5.833   -0.652  1.00 90.44 38  D 1 
ATOM 2934 C CG  . MET D 4 38  ? 12.413  4.951   -0.889  1.00 83.69 38  D 1 
ATOM 2935 S SD  . MET D 4 38  ? 13.987  5.851   -1.078  1.00 82.78 38  D 1 
ATOM 2936 C CE  . MET D 4 38  ? 13.536  7.010   -2.363  1.00 71.55 38  D 1 
ATOM 2937 N N   . ASN D 4 39  ? 10.070  8.418   1.824   1.00 94.42 39  D 1 
ATOM 2938 C CA  . ASN D 4 39  ? 9.539   9.764   1.921   1.00 94.90 39  D 1 
ATOM 2939 C C   . ASN D 4 39  ? 10.657  10.747  1.578   1.00 94.93 39  D 1 
ATOM 2940 O O   . ASN D 4 39  ? 11.807  10.546  1.957   1.00 93.86 39  D 1 
ATOM 2941 C CB  . ASN D 4 39  ? 8.953   10.025  3.310   1.00 95.10 39  D 1 
ATOM 2942 C CG  . ASN D 4 39  ? 7.925   8.989   3.704   1.00 94.72 39  D 1 
ATOM 2943 O OD1 . ASN D 4 39  ? 6.962   8.737   2.999   1.00 89.74 39  D 1 
ATOM 2944 N ND2 . ASN D 4 39  ? 8.098   8.359   4.852   1.00 89.32 39  D 1 
ATOM 2945 N N   . LEU D 4 40  ? 10.339  11.803  0.846   1.00 96.05 40  D 1 
ATOM 2946 C CA  . LEU D 4 40  ? 11.330  12.715  0.298   1.00 96.64 40  D 1 
ATOM 2947 C C   . LEU D 4 40  ? 11.317  14.054  1.028   1.00 97.18 40  D 1 
ATOM 2948 O O   . LEU D 4 40  ? 10.261  14.569  1.378   1.00 96.63 40  D 1 
ATOM 2949 C CB  . LEU D 4 40  ? 11.094  12.909  -1.212  1.00 96.11 40  D 1 
ATOM 2950 C CG  . LEU D 4 40  ? 11.001  11.632  -2.068  1.00 95.12 40  D 1 
ATOM 2951 C CD1 . LEU D 4 40  ? 10.929  12.024  -3.540  1.00 92.33 40  D 1 
ATOM 2952 C CD2 . LEU D 4 40  ? 12.192  10.703  -1.885  1.00 91.82 40  D 1 
ATOM 2953 N N   . VAL D 4 41  ? 12.494  14.665  1.173   1.00 97.36 41  D 1 
ATOM 2954 C CA  . VAL D 4 41  ? 12.623  16.080  1.505   1.00 97.34 41  D 1 
ATOM 2955 C C   . VAL D 4 41  ? 12.899  16.855  0.220   1.00 97.26 41  D 1 
ATOM 2956 O O   . VAL D 4 41  ? 13.915  16.632  -0.439  1.00 96.58 41  D 1 
ATOM 2957 C CB  . VAL D 4 41  ? 13.708  16.350  2.559   1.00 96.96 41  D 1 
ATOM 2958 C CG1 . VAL D 4 41  ? 13.807  17.852  2.874   1.00 94.71 41  D 1 
ATOM 2959 C CG2 . VAL D 4 41  ? 13.375  15.624  3.860   1.00 94.91 41  D 1 
ATOM 2960 N N   . ILE D 4 42  ? 11.998  17.763  -0.118  1.00 97.85 42  D 1 
ATOM 2961 C CA  . ILE D 4 42  ? 12.113  18.657  -1.268  1.00 98.07 42  D 1 
ATOM 2962 C C   . ILE D 4 42  ? 12.303  20.082  -0.748  1.00 98.04 42  D 1 
ATOM 2963 O O   . ILE D 4 42  ? 11.459  20.601  -0.027  1.00 97.73 42  D 1 
ATOM 2964 C CB  . ILE D 4 42  ? 10.897  18.523  -2.195  1.00 97.81 42  D 1 
ATOM 2965 C CG1 . ILE D 4 42  ? 10.647  17.078  -2.677  1.00 96.28 42  D 1 
ATOM 2966 C CG2 . ILE D 4 42  ? 11.041  19.461  -3.400  1.00 96.60 42  D 1 
ATOM 2967 C CD1 . ILE D 4 42  ? 11.788  16.442  -3.488  1.00 92.61 42  D 1 
ATOM 2968 N N   . ASP D 4 43  ? 13.406  20.705  -1.131  1.00 97.72 43  D 1 
ATOM 2969 C CA  . ASP D 4 43  ? 13.751  22.081  -0.796  1.00 97.70 43  D 1 
ATOM 2970 C C   . ASP D 4 43  ? 13.386  23.038  -1.931  1.00 97.90 43  D 1 
ATOM 2971 O O   . ASP D 4 43  ? 13.217  22.618  -3.079  1.00 97.07 43  D 1 
ATOM 2972 C CB  . ASP D 4 43  ? 15.242  22.139  -0.454  1.00 96.92 43  D 1 
ATOM 2973 C CG  . ASP D 4 43  ? 15.686  23.412  0.251   1.00 95.26 43  D 1 
ATOM 2974 O OD1 . ASP D 4 43  ? 14.821  24.144  0.782   1.00 91.65 43  D 1 
ATOM 2975 O OD2 . ASP D 4 43  ? 16.923  23.626  0.270   1.00 90.65 43  D 1 
ATOM 2976 N N   . GLU D 4 44  ? 13.253  24.322  -1.615  1.00 97.89 44  D 1 
ATOM 2977 C CA  . GLU D 4 44  ? 12.811  25.349  -2.562  1.00 97.95 44  D 1 
ATOM 2978 C C   . GLU D 4 44  ? 11.568  24.916  -3.354  1.00 98.12 44  D 1 
ATOM 2979 O O   . GLU D 4 44  ? 11.465  25.099  -4.574  1.00 96.74 44  D 1 
ATOM 2980 C CB  . GLU D 4 44  ? 13.981  25.791  -3.463  1.00 97.36 44  D 1 
ATOM 2981 C CG  . GLU D 4 44  ? 15.144  26.399  -2.679  1.00 94.71 44  D 1 
ATOM 2982 C CD  . GLU D 4 44  ? 16.333  26.797  -3.577  1.00 92.88 44  D 1 
ATOM 2983 O OE1 . GLU D 4 44  ? 17.467  26.818  -3.067  1.00 86.20 44  D 1 
ATOM 2984 O OE2 . GLU D 4 44  ? 16.106  27.082  -4.781  1.00 87.97 44  D 1 
ATOM 2985 N N   . CYS D 4 45  ? 10.630  24.273  -2.654  1.00 98.17 45  D 1 
ATOM 2986 C CA  . CYS D 4 45  ? 9.468   23.671  -3.278  1.00 98.31 45  D 1 
ATOM 2987 C C   . CYS D 4 45  ? 8.475   24.746  -3.744  1.00 98.33 45  D 1 
ATOM 2988 O O   . CYS D 4 45  ? 8.171   25.700  -3.038  1.00 97.74 45  D 1 
ATOM 2989 C CB  . CYS D 4 45  ? 8.842   22.648  -2.330  1.00 98.09 45  D 1 
ATOM 2990 S SG  . CYS D 4 45  ? 7.683   21.579  -3.237  1.00 96.75 45  D 1 
ATOM 2991 N N   . VAL D 4 46  ? 7.977   24.566  -4.956  1.00 98.40 46  D 1 
ATOM 2992 C CA  . VAL D 4 46  ? 6.995   25.439  -5.586  1.00 98.42 46  D 1 
ATOM 2993 C C   . VAL D 4 46  ? 5.772   24.608  -5.957  1.00 98.40 46  D 1 
ATOM 2994 O O   . VAL D 4 46  ? 5.876   23.676  -6.745  1.00 97.78 46  D 1 
ATOM 2995 C CB  . VAL D 4 46  ? 7.587   26.158  -6.808  1.00 97.83 46  D 1 
ATOM 2996 C CG1 . VAL D 4 46  ? 6.579   27.127  -7.421  1.00 93.55 46  D 1 
ATOM 2997 C CG2 . VAL D 4 46  ? 8.838   26.974  -6.443  1.00 93.39 46  D 1 
ATOM 2998 N N   . GLU D 4 47  ? 4.618   24.963  -5.402  1.00 98.28 47  D 1 
ATOM 2999 C CA  . GLU D 4 47  ? 3.323   24.445  -5.833  1.00 98.05 47  D 1 
ATOM 3000 C C   . GLU D 4 47  ? 2.961   25.043  -7.188  1.00 98.04 47  D 1 
ATOM 3001 O O   . GLU D 4 47  ? 2.915   26.263  -7.353  1.00 96.91 47  D 1 
ATOM 3002 C CB  . GLU D 4 47  ? 2.258   24.764  -4.769  1.00 97.08 47  D 1 
ATOM 3003 C CG  . GLU D 4 47  ? 0.824   24.350  -5.172  1.00 94.67 47  D 1 
ATOM 3004 C CD  . GLU D 4 47  ? -0.231  24.702  -4.092  1.00 93.28 47  D 1 
ATOM 3005 O OE1 . GLU D 4 47  ? -1.289  24.039  -4.046  1.00 87.02 47  D 1 
ATOM 3006 O OE2 . GLU D 4 47  ? -0.004  25.628  -3.285  1.00 88.79 47  D 1 
ATOM 3007 N N   . MET D 4 48  ? 2.672   24.191  -8.152  1.00 97.73 48  D 1 
ATOM 3008 C CA  . MET D 4 48  ? 2.183   24.545  -9.481  1.00 97.38 48  D 1 
ATOM 3009 C C   . MET D 4 48  ? 0.663   24.412  -9.471  1.00 96.85 48  D 1 
ATOM 3010 O O   . MET D 4 48  ? 0.111   23.355  -9.770  1.00 94.21 48  D 1 
ATOM 3011 C CB  . MET D 4 48  ? 2.830   23.625  -10.531 1.00 96.71 48  D 1 
ATOM 3012 C CG  . MET D 4 48  ? 4.366   23.606  -10.498 1.00 94.05 48  D 1 
ATOM 3013 S SD  . MET D 4 48  ? 5.202   25.180  -10.839 1.00 90.34 48  D 1 
ATOM 3014 C CE  . MET D 4 48  ? 4.784   25.402  -12.578 1.00 79.12 48  D 1 
ATOM 3015 N N   . ALA D 4 49  ? -0.026  25.486  -9.087  1.00 95.62 49  D 1 
ATOM 3016 C CA  . ALA D 4 49  ? -1.475  25.470  -9.007  1.00 94.61 49  D 1 
ATOM 3017 C C   . ALA D 4 49  ? -2.121  25.306  -10.396 1.00 94.33 49  D 1 
ATOM 3018 O O   . ALA D 4 49  ? -1.587  25.750  -11.406 1.00 90.80 49  D 1 
ATOM 3019 C CB  . ALA D 4 49  ? -1.952  26.742  -8.293  1.00 92.23 49  D 1 
ATOM 3020 N N   . THR D 4 50  ? -3.322  24.723  -10.435 1.00 93.81 50  D 1 
ATOM 3021 C CA  . THR D 4 50  ? -4.087  24.526  -11.683 1.00 92.22 50  D 1 
ATOM 3022 C C   . THR D 4 50  ? -4.403  25.838  -12.407 1.00 92.80 50  D 1 
ATOM 3023 O O   . THR D 4 50  ? -4.498  25.865  -13.636 1.00 88.50 50  D 1 
ATOM 3024 C CB  . THR D 4 50  ? -5.402  23.808  -11.397 1.00 88.64 50  D 1 
ATOM 3025 O OG1 . THR D 4 50  ? -6.072  24.439  -10.320 1.00 77.44 50  D 1 
ATOM 3026 C CG2 . THR D 4 50  ? -5.180  22.348  -10.993 1.00 74.35 50  D 1 
ATOM 3027 N N   . SER D 4 51  ? -4.481  26.947  -11.675 1.00 92.48 51  D 1 
ATOM 3028 C CA  . SER D 4 51  ? -4.634  28.293  -12.234 1.00 92.73 51  D 1 
ATOM 3029 C C   . SER D 4 51  ? -3.388  28.819  -12.969 1.00 93.95 51  D 1 
ATOM 3030 O O   . SER D 4 51  ? -3.417  29.919  -13.517 1.00 90.59 51  D 1 
ATOM 3031 C CB  . SER D 4 51  ? -5.013  29.262  -11.109 1.00 90.92 51  D 1 
ATOM 3032 O OG  . SER D 4 51  ? -3.968  29.336  -10.146 1.00 85.74 51  D 1 
ATOM 3033 N N   . GLY D 4 52  ? -2.274  28.077  -12.926 1.00 93.38 52  D 1 
ATOM 3034 C CA  . GLY D 4 52  ? -0.961  28.521  -13.393 1.00 94.11 52  D 1 
ATOM 3035 C C   . GLY D 4 52  ? -0.189  29.368  -12.380 1.00 95.65 52  D 1 
ATOM 3036 O O   . GLY D 4 52  ? 0.969   29.716  -12.624 1.00 92.98 52  D 1 
ATOM 3037 N N   . GLN D 4 53  ? -0.786  29.706  -11.235 1.00 95.99 53  D 1 
ATOM 3038 C CA  . GLN D 4 53  ? -0.097  30.390  -10.151 1.00 96.47 53  D 1 
ATOM 3039 C C   . GLN D 4 53  ? 0.966   29.473  -9.538  1.00 97.24 53  D 1 
ATOM 3040 O O   . GLN D 4 53  ? 0.722   28.298  -9.293  1.00 95.75 53  D 1 
ATOM 3041 C CB  . GLN D 4 53  ? -1.115  30.877  -9.113  1.00 94.32 53  D 1 
ATOM 3042 C CG  . GLN D 4 53  ? -0.453  31.720  -8.009  1.00 85.36 53  D 1 
ATOM 3043 C CD  . GLN D 4 53  ? -1.454  32.347  -7.039  1.00 78.06 53  D 1 
ATOM 3044 O OE1 . GLN D 4 53  ? -2.656  32.201  -7.149  1.00 71.06 53  D 1 
ATOM 3045 N NE2 . GLN D 4 53  ? -0.975  33.073  -6.060  1.00 65.82 53  D 1 
ATOM 3046 N N   . GLN D 4 54  ? 2.138   30.050  -9.261  1.00 97.42 54  D 1 
ATOM 3047 C CA  . GLN D 4 54  ? 3.224   29.362  -8.569  1.00 97.67 54  D 1 
ATOM 3048 C C   . GLN D 4 54  ? 3.325   29.890  -7.134  1.00 97.54 54  D 1 
ATOM 3049 O O   . GLN D 4 54  ? 3.499   31.088  -6.938  1.00 95.70 54  D 1 
ATOM 3050 C CB  . GLN D 4 54  ? 4.545   29.545  -9.331  1.00 96.61 54  D 1 
ATOM 3051 C CG  . GLN D 4 54  ? 4.486   28.931  -10.734 1.00 93.79 54  D 1 
ATOM 3052 C CD  . GLN D 4 54  ? 5.832   28.977  -11.476 1.00 92.58 54  D 1 
ATOM 3053 O OE1 . GLN D 4 54  ? 6.857   29.364  -10.950 1.00 85.99 54  D 1 
ATOM 3054 N NE2 . GLN D 4 54  ? 5.862   28.579  -12.723 1.00 82.88 54  D 1 
ATOM 3055 N N   . ASN D 4 55  ? 3.251   29.000  -6.165  1.00 97.00 55  D 1 
ATOM 3056 C CA  . ASN D 4 55  ? 3.350   29.334  -4.747  1.00 96.59 55  D 1 
ATOM 3057 C C   . ASN D 4 55  ? 4.620   28.712  -4.170  1.00 97.12 55  D 1 
ATOM 3058 O O   . ASN D 4 55  ? 4.753   27.489  -4.176  1.00 95.97 55  D 1 
ATOM 3059 C CB  . ASN D 4 55  ? 2.095   28.844  -4.010  1.00 94.88 55  D 1 
ATOM 3060 C CG  . ASN D 4 55  ? 0.798   29.440  -4.528  1.00 91.76 55  D 1 
ATOM 3061 O OD1 . ASN D 4 55  ? 0.697   30.620  -4.840  1.00 84.64 55  D 1 
ATOM 3062 N ND2 . ASN D 4 55  ? -0.235  28.635  -4.621  1.00 83.27 55  D 1 
ATOM 3063 N N   . ASN D 4 56  ? 5.545   29.519  -3.653  1.00 97.33 56  D 1 
ATOM 3064 C CA  . ASN D 4 56  ? 6.704   28.996  -2.942  1.00 97.33 56  D 1 
ATOM 3065 C C   . ASN D 4 56  ? 6.260   28.500  -1.561  1.00 97.34 56  D 1 
ATOM 3066 O O   . ASN D 4 56  ? 5.704   29.270  -0.782  1.00 95.72 56  D 1 
ATOM 3067 C CB  . ASN D 4 56  ? 7.807   30.070  -2.881  1.00 96.34 56  D 1 
ATOM 3068 C CG  . ASN D 4 56  ? 9.120   29.541  -2.320  1.00 89.19 56  D 1 
ATOM 3069 O OD1 . ASN D 4 56  ? 9.203   28.500  -1.698  1.00 79.45 56  D 1 
ATOM 3070 N ND2 . ASN D 4 56  ? 10.208  30.251  -2.534  1.00 77.62 56  D 1 
ATOM 3071 N N   . ILE D 4 57  ? 6.508   27.218  -1.280  1.00 97.65 57  D 1 
ATOM 3072 C CA  . ILE D 4 57  ? 6.116   26.555  -0.033  1.00 97.67 57  D 1 
ATOM 3073 C C   . ILE D 4 57  ? 7.331   26.095  0.794   1.00 97.77 57  D 1 
ATOM 3074 O O   . ILE D 4 57  ? 7.175   25.435  1.816   1.00 96.39 57  D 1 
ATOM 3075 C CB  . ILE D 4 57  ? 5.078   25.436  -0.303  1.00 97.06 57  D 1 
ATOM 3076 C CG1 . ILE D 4 57  ? 5.634   24.340  -1.240  1.00 95.45 57  D 1 
ATOM 3077 C CG2 . ILE D 4 57  ? 3.791   26.060  -0.880  1.00 92.54 57  D 1 
ATOM 3078 C CD1 . ILE D 4 57  ? 4.678   23.137  -1.416  1.00 93.68 57  D 1 
ATOM 3079 N N   . GLY D 4 58  ? 8.540   26.473  0.376   1.00 97.11 58  D 1 
ATOM 3080 C CA  . GLY D 4 58  ? 9.783   26.229  1.086   1.00 97.19 58  D 1 
ATOM 3081 C C   . GLY D 4 58  ? 10.215  24.768  1.090   1.00 97.77 58  D 1 
ATOM 3082 O O   . GLY D 4 58  ? 10.049  24.046  0.104   1.00 96.61 58  D 1 
ATOM 3083 N N   . MET D 4 59  ? 10.800  24.332  2.192   1.00 98.04 59  D 1 
ATOM 3084 C CA  . MET D 4 59  ? 11.209  22.938  2.389   1.00 98.11 59  D 1 
ATOM 3085 C C   . MET D 4 59  ? 10.026  22.111  2.902   1.00 98.20 59  D 1 
ATOM 3086 O O   . MET D 4 59  ? 9.405   22.471  3.900   1.00 97.71 59  D 1 
ATOM 3087 C CB  . MET D 4 59  ? 12.413  22.880  3.333   1.00 97.51 59  D 1 
ATOM 3088 C CG  . MET D 4 59  ? 13.022  21.471  3.393   1.00 95.69 59  D 1 
ATOM 3089 S SD  . MET D 4 59  ? 14.483  21.346  4.486   1.00 94.04 59  D 1 
ATOM 3090 C CE  . MET D 4 59  ? 15.704  22.233  3.498   1.00 86.14 59  D 1 
ATOM 3091 N N   . VAL D 4 60  ? 9.748   21.004  2.223   1.00 98.25 60  D 1 
ATOM 3092 C CA  . VAL D 4 60  ? 8.581   20.153  2.486   1.00 98.35 60  D 1 
ATOM 3093 C C   . VAL D 4 60  ? 8.977   18.687  2.609   1.00 98.36 60  D 1 
ATOM 3094 O O   . VAL D 4 60  ? 9.995   18.249  2.068   1.00 97.74 60  D 1 
ATOM 3095 C CB  . VAL D 4 60  ? 7.496   20.330  1.413   1.00 97.94 60  D 1 
ATOM 3096 C CG1 . VAL D 4 60  ? 7.055   21.796  1.281   1.00 96.36 60  D 1 
ATOM 3097 C CG2 . VAL D 4 60  ? 7.930   19.832  0.018   1.00 95.58 60  D 1 
ATOM 3098 N N   . VAL D 4 61  ? 8.142   17.919  3.289   1.00 98.34 61  D 1 
ATOM 3099 C CA  . VAL D 4 61  ? 8.177   16.456  3.257   1.00 98.20 61  D 1 
ATOM 3100 C C   . VAL D 4 61  ? 7.089   15.974  2.308   1.00 98.31 61  D 1 
ATOM 3101 O O   . VAL D 4 61  ? 5.956   16.433  2.395   1.00 97.97 61  D 1 
ATOM 3102 C CB  . VAL D 4 61  ? 7.984   15.847  4.661   1.00 97.70 61  D 1 
ATOM 3103 C CG1 . VAL D 4 61  ? 8.047   14.314  4.612   1.00 95.64 61  D 1 
ATOM 3104 C CG2 . VAL D 4 61  ? 9.060   16.339  5.633   1.00 96.04 61  D 1 
ATOM 3105 N N   . ILE D 4 62  ? 7.424   15.037  1.423   1.00 98.11 62  D 1 
ATOM 3106 C CA  . ILE D 4 62  ? 6.475   14.381  0.522   1.00 98.27 62  D 1 
ATOM 3107 C C   . ILE D 4 62  ? 6.546   12.875  0.752   1.00 97.99 62  D 1 
ATOM 3108 O O   . ILE D 4 62  ? 7.631   12.304  0.680   1.00 96.97 62  D 1 
ATOM 3109 C CB  . ILE D 4 62  ? 6.763   14.745  -0.953  1.00 98.13 62  D 1 
ATOM 3110 C CG1 . ILE D 4 62  ? 6.711   16.275  -1.145  1.00 97.02 62  D 1 
ATOM 3111 C CG2 . ILE D 4 62  ? 5.767   14.029  -1.875  1.00 97.45 62  D 1 
ATOM 3112 C CD1 . ILE D 4 62  ? 6.952   16.754  -2.582  1.00 95.08 62  D 1 
ATOM 3113 N N   . ARG D 4 63  ? 5.409   12.230  0.984   1.00 97.72 63  D 1 
ATOM 3114 C CA  . ARG D 4 63  ? 5.390   10.768  1.070   1.00 97.25 63  D 1 
ATOM 3115 C C   . ARG D 4 63  ? 5.643   10.139  -0.299  1.00 97.12 63  D 1 
ATOM 3116 O O   . ARG D 4 63  ? 5.003   10.510  -1.283  1.00 95.77 63  D 1 
ATOM 3117 C CB  . ARG D 4 63  ? 4.086   10.241  1.685   1.00 95.95 63  D 1 
ATOM 3118 C CG  . ARG D 4 63  ? 4.042   10.444  3.213   1.00 88.94 63  D 1 
ATOM 3119 C CD  . ARG D 4 63  ? 2.896   9.665   3.869   1.00 85.24 63  D 1 
ATOM 3120 N NE  . ARG D 4 63  ? 3.063   8.193   3.782   1.00 82.08 63  D 1 
ATOM 3121 C CZ  . ARG D 4 63  ? 3.545   7.363   4.701   1.00 80.59 63  D 1 
ATOM 3122 N NH1 . ARG D 4 63  ? 4.002   7.791   5.855   1.00 69.96 63  D 1 
ATOM 3123 N NH2 . ARG D 4 63  ? 3.588   6.081   4.510   1.00 72.98 63  D 1 
ATOM 3124 N N   . GLY D 4 64  ? 6.535   9.153   -0.343  1.00 95.40 64  D 1 
ATOM 3125 C CA  . GLY D 4 64  ? 6.923   8.474   -1.577  1.00 94.89 64  D 1 
ATOM 3126 C C   . GLY D 4 64  ? 5.746   7.825   -2.302  1.00 94.83 64  D 1 
ATOM 3127 O O   . GLY D 4 64  ? 5.597   7.983   -3.520  1.00 93.49 64  D 1 
ATOM 3128 N N   . ASN D 4 65  ? 4.850   7.184   -1.560  1.00 94.13 65  D 1 
ATOM 3129 C CA  . ASN D 4 65  ? 3.646   6.553   -2.111  1.00 93.54 65  D 1 
ATOM 3130 C C   . ASN D 4 65  ? 2.638   7.543   -2.733  1.00 94.38 65  D 1 
ATOM 3131 O O   . ASN D 4 65  ? 1.800   7.145   -3.532  1.00 91.88 65  D 1 
ATOM 3132 C CB  . ASN D 4 65  ? 2.999   5.666   -1.022  1.00 90.46 65  D 1 
ATOM 3133 C CG  . ASN D 4 65  ? 2.445   6.423   0.180   1.00 83.52 65  D 1 
ATOM 3134 O OD1 . ASN D 4 65  ? 2.468   7.639   0.251   1.00 68.19 65  D 1 
ATOM 3135 N ND2 . ASN D 4 65  ? 1.939   5.711   1.160   1.00 74.56 65  D 1 
ATOM 3136 N N   . SER D 4 66  ? 2.746   8.827   -2.421  1.00 94.84 66  D 1 
ATOM 3137 C CA  . SER D 4 66  ? 1.897   9.884   -2.988  1.00 95.87 66  D 1 
ATOM 3138 C C   . SER D 4 66  ? 2.369   10.400  -4.344  1.00 96.06 66  D 1 
ATOM 3139 O O   . SER D 4 66  ? 1.650   11.166  -4.988  1.00 94.53 66  D 1 
ATOM 3140 C CB  . SER D 4 66  ? 1.796   11.048  -2.009  1.00 95.69 66  D 1 
ATOM 3141 O OG  . SER D 4 66  ? 1.221   10.620  -0.782  1.00 91.78 66  D 1 
ATOM 3142 N N   . ILE D 4 67  ? 3.560   10.015  -4.785  1.00 95.44 67  D 1 
ATOM 3143 C CA  . ILE D 4 67  ? 4.153   10.466  -6.046  1.00 95.16 67  D 1 
ATOM 3144 C C   . ILE D 4 67  ? 3.621   9.590   -7.184  1.00 94.18 67  D 1 
ATOM 3145 O O   . ILE D 4 67  ? 3.845   8.385   -7.195  1.00 92.19 67  D 1 
ATOM 3146 C CB  . ILE D 4 67  ? 5.692   10.450  -5.965  1.00 95.34 67  D 1 
ATOM 3147 C CG1 . ILE D 4 67  ? 6.192   11.346  -4.806  1.00 94.51 67  D 1 
ATOM 3148 C CG2 . ILE D 4 67  ? 6.297   10.915  -7.304  1.00 94.31 67  D 1 
ATOM 3149 C CD1 . ILE D 4 67  ? 7.683   11.180  -4.487  1.00 92.91 67  D 1 
ATOM 3150 N N   . ILE D 4 68  ? 2.950   10.199  -8.140  1.00 93.47 68  D 1 
ATOM 3151 C CA  . ILE D 4 68  ? 2.383   9.540   -9.321  1.00 91.37 68  D 1 
ATOM 3152 C C   . ILE D 4 68  ? 3.325   9.631   -10.521 1.00 90.31 68  D 1 
ATOM 3153 O O   . ILE D 4 68  ? 3.359   8.750   -11.373 1.00 87.01 68  D 1 
ATOM 3154 C CB  . ILE D 4 68  ? 1.007   10.159  -9.652  1.00 89.85 68  D 1 
ATOM 3155 C CG1 . ILE D 4 68  ? 0.026   10.126  -8.451  1.00 83.62 68  D 1 
ATOM 3156 C CG2 . ILE D 4 68  ? 0.356   9.498   -10.874 1.00 81.28 68  D 1 
ATOM 3157 C CD1 . ILE D 4 68  ? -0.265  8.732   -7.875  1.00 75.02 68  D 1 
ATOM 3158 N N   . MET D 4 69  ? 4.108   10.705  -10.586 1.00 91.35 69  D 1 
ATOM 3159 C CA  . MET D 4 69  ? 5.108   10.893  -11.626 1.00 91.34 69  D 1 
ATOM 3160 C C   . MET D 4 69  ? 6.265   11.712  -11.077 1.00 92.77 69  D 1 
ATOM 3161 O O   . MET D 4 69  ? 6.050   12.710  -10.389 1.00 91.91 69  D 1 
ATOM 3162 C CB  . MET D 4 69  ? 4.461   11.568  -12.839 1.00 88.15 69  D 1 
ATOM 3163 C CG  . MET D 4 69  ? 5.383   11.650  -14.056 1.00 76.05 69  D 1 
ATOM 3164 S SD  . MET D 4 69  ? 4.569   12.364  -15.521 1.00 69.87 69  D 1 
ATOM 3165 C CE  . MET D 4 69  ? 3.458   11.022  -15.960 1.00 60.20 69  D 1 
ATOM 3166 N N   . LEU D 4 70  ? 7.480   11.301  -11.414 1.00 91.43 70  D 1 
ATOM 3167 C CA  . LEU D 4 70  ? 8.716   11.973  -11.019 1.00 92.16 70  D 1 
ATOM 3168 C C   . LEU D 4 70  ? 9.569   12.207  -12.263 1.00 92.25 70  D 1 
ATOM 3169 O O   . LEU D 4 70  ? 9.898   11.269  -12.979 1.00 90.27 70  D 1 
ATOM 3170 C CB  . LEU D 4 70  ? 9.412   11.102  -9.962  1.00 91.13 70  D 1 
ATOM 3171 C CG  . LEU D 4 70  ? 10.660  11.744  -9.337  1.00 90.28 70  D 1 
ATOM 3172 C CD1 . LEU D 4 70  ? 10.319  13.003  -8.551  1.00 86.86 70  D 1 
ATOM 3173 C CD2 . LEU D 4 70  ? 11.307  10.756  -8.378  1.00 86.14 70  D 1 
ATOM 3174 N N   . GLU D 4 71  ? 9.937   13.466  -12.512 1.00 92.68 71  D 1 
ATOM 3175 C CA  . GLU D 4 71  ? 10.732  13.851  -13.661 1.00 92.45 71  D 1 
ATOM 3176 C C   . GLU D 4 71  ? 11.900  14.746  -13.222 1.00 92.94 71  D 1 
ATOM 3177 O O   . GLU D 4 71  ? 11.727  15.644  -12.407 1.00 92.00 71  D 1 
ATOM 3178 C CB  . GLU D 4 71  ? 9.867   14.566  -14.715 1.00 90.12 71  D 1 
ATOM 3179 C CG  . GLU D 4 71  ? 8.723   13.699  -15.271 1.00 79.72 71  D 1 
ATOM 3180 C CD  . GLU D 4 71  ? 7.860   14.404  -16.333 1.00 77.74 71  D 1 
ATOM 3181 O OE1 . GLU D 4 71  ? 7.142   13.687  -17.063 1.00 69.49 71  D 1 
ATOM 3182 O OE2 . GLU D 4 71  ? 7.864   15.650  -16.408 1.00 70.77 71  D 1 
ATOM 3183 N N   . ALA D 4 72  ? 13.082  14.534  -13.796 1.00 91.83 72  D 1 
ATOM 3184 C CA  . ALA D 4 72  ? 14.199  15.443  -13.609 1.00 91.24 72  D 1 
ATOM 3185 C C   . ALA D 4 72  ? 13.982  16.701  -14.464 1.00 91.34 72  D 1 
ATOM 3186 O O   . ALA D 4 72  ? 13.600  16.617  -15.622 1.00 88.97 72  D 1 
ATOM 3187 C CB  . ALA D 4 72  ? 15.505  14.719  -13.934 1.00 88.86 72  D 1 
ATOM 3188 N N   . LEU D 4 73  ? 14.253  17.883  -13.894 1.00 91.55 73  D 1 
ATOM 3189 C CA  . LEU D 4 73  ? 14.248  19.161  -14.605 1.00 91.16 73  D 1 
ATOM 3190 C C   . LEU D 4 73  ? 15.653  19.647  -14.958 1.00 89.84 73  D 1 
ATOM 3191 O O   . LEU D 4 73  ? 15.823  20.570  -15.758 1.00 84.58 73  D 1 
ATOM 3192 C CB  . LEU D 4 73  ? 13.511  20.213  -13.766 1.00 90.28 73  D 1 
ATOM 3193 C CG  . LEU D 4 73  ? 12.020  19.913  -13.518 1.00 90.83 73  D 1 
ATOM 3194 C CD1 . LEU D 4 73  ? 11.443  21.023  -12.644 1.00 87.57 73  D 1 
ATOM 3195 C CD2 . LEU D 4 73  ? 11.222  19.862  -14.820 1.00 87.53 73  D 1 
ATOM 3196 N N   . GLU D 4 74  ? 16.663  19.019  -14.369 1.00 88.56 74  D 1 
ATOM 3197 C CA  . GLU D 4 74  ? 18.076  19.303  -14.608 1.00 86.95 74  D 1 
ATOM 3198 C C   . GLU D 4 74  ? 18.753  18.088  -15.231 1.00 84.11 74  D 1 
ATOM 3199 O O   . GLU D 4 74  ? 18.390  16.949  -14.932 1.00 77.81 74  D 1 
ATOM 3200 C CB  . GLU D 4 74  ? 18.774  19.691  -13.304 1.00 82.19 74  D 1 
ATOM 3201 C CG  . GLU D 4 74  ? 18.254  20.998  -12.705 1.00 77.55 74  D 1 
ATOM 3202 C CD  . GLU D 4 74  ? 18.994  21.425  -11.435 1.00 79.19 74  D 1 
ATOM 3203 O OE1 . GLU D 4 74  ? 18.699  22.531  -10.945 1.00 71.97 74  D 1 
ATOM 3204 O OE2 . GLU D 4 74  ? 19.859  20.663  -10.952 1.00 76.05 74  D 1 
ATOM 3205 N N   . ARG D 4 75  ? 19.771  18.331  -16.071 1.00 82.74 75  D 1 
ATOM 3206 C CA  . ARG D 4 75  ? 20.622  17.241  -16.556 1.00 79.54 75  D 1 
ATOM 3207 C C   . ARG D 4 75  ? 21.358  16.608  -15.376 1.00 76.58 75  D 1 
ATOM 3208 O O   . ARG D 4 75  ? 21.900  17.318  -14.528 1.00 67.71 75  D 1 
ATOM 3209 C CB  . ARG D 4 75  ? 21.611  17.715  -17.629 1.00 72.58 75  D 1 
ATOM 3210 C CG  . ARG D 4 75  ? 20.922  17.936  -18.972 1.00 63.74 75  D 1 
ATOM 3211 C CD  . ARG D 4 75  ? 21.960  18.282  -20.040 1.00 58.44 75  D 1 
ATOM 3212 N NE  . ARG D 4 75  ? 21.361  18.428  -21.365 1.00 50.52 75  D 1 
ATOM 3213 C CZ  . ARG D 4 75  ? 22.004  18.712  -22.493 1.00 43.60 75  D 1 
ATOM 3214 N NH1 . ARG D 4 75  ? 23.284  18.921  -22.512 1.00 40.87 75  D 1 
ATOM 3215 N NH2 . ARG D 4 75  ? 21.353  18.785  -23.609 1.00 39.53 75  D 1 
ATOM 3216 N N   . VAL D 4 76  ? 21.345  15.294  -15.357 1.00 74.06 76  D 1 
ATOM 3217 C CA  . VAL D 4 76  ? 22.034  14.468  -14.375 1.00 69.84 76  D 1 
ATOM 3218 C C   . VAL D 4 76  ? 23.416  14.131  -14.881 1.00 63.85 76  D 1 
ATOM 3219 O O   . VAL D 4 76  ? 23.555  13.803  -16.079 1.00 58.99 76  D 1 
ATOM 3220 C CB  . VAL D 4 76  ? 21.215  13.219  -14.039 1.00 63.23 76  D 1 
ATOM 3221 C CG1 . VAL D 4 76  ? 21.863  12.443  -12.901 1.00 56.63 76  D 1 
ATOM 3222 C CG2 . VAL D 4 76  ? 19.808  13.625  -13.582 1.00 56.97 76  D 1 
ATOM 3223 O OXT . VAL D 4 76  ? 24.367  14.217  -14.036 1.00 55.95 76  D 1 
ATOM 3224 N N   . MET E 5 1   ? 10.236  22.930  27.509  1.00 43.53 1   E 1 
ATOM 3225 C CA  . MET E 5 1   ? 9.322   22.598  26.395  1.00 47.64 1   E 1 
ATOM 3226 C C   . MET E 5 1   ? 8.321   21.608  26.959  1.00 50.28 1   E 1 
ATOM 3227 O O   . MET E 5 1   ? 8.647   20.970  27.949  1.00 47.45 1   E 1 
ATOM 3228 C CB  . MET E 5 1   ? 10.103  22.039  25.213  1.00 46.21 1   E 1 
ATOM 3229 C CG  . MET E 5 1   ? 11.009  23.108  24.576  1.00 43.43 1   E 1 
ATOM 3230 S SD  . MET E 5 1   ? 12.018  22.462  23.246  1.00 40.47 1   E 1 
ATOM 3231 C CE  . MET E 5 1   ? 13.045  23.870  22.838  1.00 34.37 1   E 1 
ATOM 3232 N N   . SER E 5 2   ? 7.069   21.546  26.471  1.00 65.02 2   E 1 
ATOM 3233 C CA  . SER E 5 2   ? 6.188   20.462  26.907  1.00 72.02 2   E 1 
ATOM 3234 C C   . SER E 5 2   ? 6.719   19.172  26.312  1.00 78.04 2   E 1 
ATOM 3235 O O   . SER E 5 2   ? 7.093   19.182  25.135  1.00 72.19 2   E 1 
ATOM 3236 C CB  . SER E 5 2   ? 4.732   20.680  26.477  1.00 62.05 2   E 1 
ATOM 3237 O OG  . SER E 5 2   ? 4.610   20.747  25.079  1.00 53.27 2   E 1 
ATOM 3238 N N   . LEU E 5 3   ? 6.718   18.087  27.081  1.00 78.92 3   E 1 
ATOM 3239 C CA  . LEU E 5 3   ? 7.101   16.766  26.609  1.00 83.85 3   E 1 
ATOM 3240 C C   . LEU E 5 3   ? 6.335   16.436  25.318  1.00 88.27 3   E 1 
ATOM 3241 O O   . LEU E 5 3   ? 5.124   16.723  25.251  1.00 83.95 3   E 1 
ATOM 3242 C CB  . LEU E 5 3   ? 6.794   15.745  27.729  1.00 75.19 3   E 1 
ATOM 3243 C CG  . LEU E 5 3   ? 7.788   15.818  28.902  1.00 65.49 3   E 1 
ATOM 3244 C CD1 . LEU E 5 3   ? 7.095   15.527  30.235  1.00 59.76 3   E 1 
ATOM 3245 C CD2 . LEU E 5 3   ? 8.914   14.809  28.758  1.00 59.56 3   E 1 
ATOM 3246 N N   . PRO E 5 4   ? 7.008   15.850  24.316  1.00 90.47 4   E 1 
ATOM 3247 C CA  . PRO E 5 4   ? 6.354   15.296  23.138  1.00 93.15 4   E 1 
ATOM 3248 C C   . PRO E 5 4   ? 5.230   14.347  23.540  1.00 95.26 4   E 1 
ATOM 3249 O O   . PRO E 5 4   ? 5.352   13.564  24.482  1.00 93.51 4   E 1 
ATOM 3250 C CB  . PRO E 5 4   ? 7.443   14.572  22.342  1.00 88.75 4   E 1 
ATOM 3251 C CG  . PRO E 5 4   ? 8.722   15.293  22.745  1.00 83.27 4   E 1 
ATOM 3252 C CD  . PRO E 5 4   ? 8.436   15.712  24.191  1.00 85.20 4   E 1 
ATOM 3253 N N   . LEU E 5 5   ? 4.123   14.427  22.830  1.00 96.26 5   E 1 
ATOM 3254 C CA  . LEU E 5 5   ? 3.016   13.498  22.993  1.00 97.45 5   E 1 
ATOM 3255 C C   . LEU E 5 5   ? 2.887   12.691  21.709  1.00 97.80 5   E 1 
ATOM 3256 O O   . LEU E 5 5   ? 2.218   13.116  20.765  1.00 96.44 5   E 1 
ATOM 3257 C CB  . LEU E 5 5   ? 1.739   14.268  23.382  1.00 96.60 5   E 1 
ATOM 3258 C CG  . LEU E 5 5   ? 0.525   13.350  23.596  1.00 96.02 5   E 1 
ATOM 3259 C CD1 . LEU E 5 5   ? 0.716   12.368  24.750  1.00 93.64 5   E 1 
ATOM 3260 C CD2 . LEU E 5 5   ? -0.707  14.197  23.905  1.00 93.21 5   E 1 
ATOM 3261 N N   . ASN E 5 6   ? 3.528   11.532  21.697  1.00 97.63 6   E 1 
ATOM 3262 C CA  . ASN E 5 6   ? 3.541   10.649  20.539  1.00 97.70 6   E 1 
ATOM 3263 C C   . ASN E 5 6   ? 2.176   9.962   20.314  1.00 98.07 6   E 1 
ATOM 3264 O O   . ASN E 5 6   ? 1.350   9.904   21.232  1.00 97.39 6   E 1 
ATOM 3265 C CB  . ASN E 5 6   ? 4.718   9.666   20.696  1.00 97.02 6   E 1 
ATOM 3266 C CG  . ASN E 5 6   ? 6.071   10.353  20.558  1.00 96.14 6   E 1 
ATOM 3267 O OD1 . ASN E 5 6   ? 6.183   11.440  20.015  1.00 91.53 6   E 1 
ATOM 3268 N ND2 . ASN E 5 6   ? 7.128   9.730   21.037  1.00 89.69 6   E 1 
ATOM 3269 N N   . PRO E 5 7   ? 1.906   9.428   19.121  1.00 98.16 7   E 1 
ATOM 3270 C CA  . PRO E 5 7   ? 0.618   8.844   18.768  1.00 98.11 7   E 1 
ATOM 3271 C C   . PRO E 5 7   ? 0.120   7.755   19.726  1.00 98.01 7   E 1 
ATOM 3272 O O   . PRO E 5 7   ? -1.018  7.807   20.178  1.00 97.49 7   E 1 
ATOM 3273 C CB  . PRO E 5 7   ? 0.806   8.295   17.352  1.00 97.76 7   E 1 
ATOM 3274 C CG  . PRO E 5 7   ? 1.814   9.274   16.758  1.00 97.08 7   E 1 
ATOM 3275 C CD  . PRO E 5 7   ? 2.744   9.565   17.936  1.00 97.87 7   E 1 
ATOM 3276 N N   . LYS E 5 8   ? 0.961   6.795   20.089  1.00 97.60 8   E 1 
ATOM 3277 C CA  . LYS E 5 8   ? 0.546   5.686   20.956  1.00 97.19 8   E 1 
ATOM 3278 C C   . LYS E 5 8   ? 0.228   6.127   22.391  1.00 97.57 8   E 1 
ATOM 3279 O O   . LYS E 5 8   ? -0.852  5.770   22.875  1.00 96.89 8   E 1 
ATOM 3280 C CB  . LYS E 5 8   ? 1.578   4.558   20.831  1.00 95.45 8   E 1 
ATOM 3281 C CG  . LYS E 5 8   ? 1.274   3.325   21.697  1.00 85.13 8   E 1 
ATOM 3282 C CD  . LYS E 5 8   ? 2.330   2.297   21.314  1.00 76.23 8   E 1 
ATOM 3283 C CE  . LYS E 5 8   ? 2.561   1.163   22.294  1.00 64.72 8   E 1 
ATOM 3284 N NZ  . LYS E 5 8   ? 4.003   0.790   22.218  1.00 56.10 8   E 1 
ATOM 3285 N N   . PRO E 5 9   ? 1.050   6.946   23.073  1.00 97.77 9   E 1 
ATOM 3286 C CA  . PRO E 5 9   ? 0.669   7.565   24.345  1.00 97.84 9   E 1 
ATOM 3287 C C   . PRO E 5 9   ? -0.614  8.401   24.254  1.00 98.16 9   E 1 
ATOM 3288 O O   . PRO E 5 9   ? -1.452  8.343   25.157  1.00 97.77 9   E 1 
ATOM 3289 C CB  . PRO E 5 9   ? 1.862   8.433   24.747  1.00 97.12 9   E 1 
ATOM 3290 C CG  . PRO E 5 9   ? 3.052   7.718   24.111  1.00 94.77 9   E 1 
ATOM 3291 C CD  . PRO E 5 9   ? 2.465   7.192   22.806  1.00 97.08 9   E 1 
ATOM 3292 N N   . PHE E 5 10  ? -0.812  9.129   23.160  1.00 98.26 10  E 1 
ATOM 3293 C CA  . PHE E 5 10  ? -2.035  9.900   22.939  1.00 98.49 10  E 1 
ATOM 3294 C C   . PHE E 5 10  ? -3.275  8.995   22.874  1.00 98.51 10  E 1 
ATOM 3295 O O   . PHE E 5 10  ? -4.244  9.239   23.594  1.00 98.31 10  E 1 
ATOM 3296 C CB  . PHE E 5 10  ? -1.888  10.745  21.669  1.00 98.44 10  E 1 
ATOM 3297 C CG  . PHE E 5 10  ? -3.143  11.494  21.287  1.00 98.56 10  E 1 
ATOM 3298 C CD1 . PHE E 5 10  ? -3.925  11.061  20.199  1.00 97.96 10  E 1 
ATOM 3299 C CD2 . PHE E 5 10  ? -3.541  12.625  22.015  1.00 98.11 10  E 1 
ATOM 3300 C CE1 . PHE E 5 10  ? -5.085  11.762  19.837  1.00 97.80 10  E 1 
ATOM 3301 C CE2 . PHE E 5 10  ? -4.699  13.323  21.660  1.00 97.85 10  E 1 
ATOM 3302 C CZ  . PHE E 5 10  ? -5.476  12.897  20.568  1.00 98.09 10  E 1 
ATOM 3303 N N   . LEU E 5 11  ? -3.222  7.912   22.097  1.00 98.57 11  E 1 
ATOM 3304 C CA  . LEU E 5 11  ? -4.312  6.944   21.981  1.00 98.53 11  E 1 
ATOM 3305 C C   . LEU E 5 11  ? -4.584  6.208   23.300  1.00 98.45 11  E 1 
ATOM 3306 O O   . LEU E 5 11  ? -5.743  6.062   23.689  1.00 98.02 11  E 1 
ATOM 3307 C CB  . LEU E 5 11  ? -3.984  5.933   20.871  1.00 98.35 11  E 1 
ATOM 3308 C CG  . LEU E 5 11  ? -3.985  6.523   19.449  1.00 97.74 11  E 1 
ATOM 3309 C CD1 . LEU E 5 11  ? -3.543  5.450   18.461  1.00 96.74 11  E 1 
ATOM 3310 C CD2 . LEU E 5 11  ? -5.367  7.030   19.030  1.00 96.37 11  E 1 
ATOM 3311 N N   . ASN E 5 12  ? -3.550  5.828   24.025  1.00 98.19 12  E 1 
ATOM 3312 C CA  . ASN E 5 12  ? -3.692  5.240   25.358  1.00 97.86 12  E 1 
ATOM 3313 C C   . ASN E 5 12  ? -4.388  6.214   26.324  1.00 98.04 12  E 1 
ATOM 3314 O O   . ASN E 5 12  ? -5.234  5.810   27.119  1.00 97.28 12  E 1 
ATOM 3315 C CB  . ASN E 5 12  ? -2.309  4.829   25.878  1.00 96.74 12  E 1 
ATOM 3316 C CG  . ASN E 5 12  ? -1.720  3.622   25.155  1.00 92.79 12  E 1 
ATOM 3317 O OD1 . ASN E 5 12  ? -2.400  2.830   24.537  1.00 84.53 12  E 1 
ATOM 3318 N ND2 . ASN E 5 12  ? -0.423  3.426   25.268  1.00 84.03 12  E 1 
ATOM 3319 N N   . GLY E 5 13  ? -4.080  7.491   26.216  1.00 98.10 13  E 1 
ATOM 3320 C CA  . GLY E 5 13  ? -4.736  8.539   26.997  1.00 98.12 13  E 1 
ATOM 3321 C C   . GLY E 5 13  ? -6.210  8.782   26.639  1.00 98.38 13  E 1 
ATOM 3322 O O   . GLY E 5 13  ? -6.945  9.334   27.464  1.00 97.60 13  E 1 
ATOM 3323 N N   . LEU E 5 14  ? -6.637  8.388   25.436  1.00 98.51 14  E 1 
ATOM 3324 C CA  . LEU E 5 14  ? -8.028  8.448   24.977  1.00 98.55 14  E 1 
ATOM 3325 C C   . LEU E 5 14  ? -8.834  7.178   25.290  1.00 98.67 14  E 1 
ATOM 3326 O O   . LEU E 5 14  ? -10.064 7.216   25.243  1.00 97.97 14  E 1 
ATOM 3327 C CB  . LEU E 5 14  ? -8.073  8.738   23.465  1.00 98.30 14  E 1 
ATOM 3328 C CG  . LEU E 5 14  ? -7.634  10.154  23.049  1.00 97.46 14  E 1 
ATOM 3329 C CD1 . LEU E 5 14  ? -7.757  10.263  21.522  1.00 96.19 14  E 1 
ATOM 3330 C CD2 . LEU E 5 14  ? -8.492  11.251  23.677  1.00 96.05 14  E 1 
ATOM 3331 N N   . THR E 5 15  ? -8.182  6.062   25.617  1.00 98.40 15  E 1 
ATOM 3332 C CA  . THR E 5 15  ? -8.871  4.809   25.941  1.00 98.36 15  E 1 
ATOM 3333 C C   . THR E 5 15  ? -9.808  4.999   27.136  1.00 98.32 15  E 1 
ATOM 3334 O O   . THR E 5 15  ? -9.422  5.548   28.166  1.00 97.19 15  E 1 
ATOM 3335 C CB  . THR E 5 15  ? -7.869  3.673   26.192  1.00 97.55 15  E 1 
ATOM 3336 O OG1 . THR E 5 15  ? -7.022  3.521   25.075  1.00 92.11 15  E 1 
ATOM 3337 C CG2 . THR E 5 15  ? -8.566  2.329   26.390  1.00 90.04 15  E 1 
ATOM 3338 N N   . GLY E 5 16  ? -11.053 4.559   26.981  1.00 98.20 16  E 1 
ATOM 3339 C CA  . GLY E 5 16  ? -12.129 4.729   27.953  1.00 98.18 16  E 1 
ATOM 3340 C C   . GLY E 5 16  ? -12.848 6.077   27.893  1.00 98.32 16  E 1 
ATOM 3341 O O   . GLY E 5 16  ? -13.777 6.293   28.673  1.00 97.19 16  E 1 
ATOM 3342 N N   . LYS E 5 17  ? -12.449 6.980   26.994  1.00 98.48 17  E 1 
ATOM 3343 C CA  . LYS E 5 17  ? -13.040 8.315   26.853  1.00 98.42 17  E 1 
ATOM 3344 C C   . LYS E 5 17  ? -13.885 8.439   25.583  1.00 98.60 17  E 1 
ATOM 3345 O O   . LYS E 5 17  ? -13.685 7.672   24.639  1.00 98.25 17  E 1 
ATOM 3346 C CB  . LYS E 5 17  ? -11.938 9.381   26.881  1.00 98.03 17  E 1 
ATOM 3347 C CG  . LYS E 5 17  ? -11.186 9.395   28.216  1.00 96.41 17  E 1 
ATOM 3348 C CD  . LYS E 5 17  ? -10.135 10.509  28.197  1.00 92.94 17  E 1 
ATOM 3349 C CE  . LYS E 5 17  ? -9.297  10.443  29.468  1.00 88.54 17  E 1 
ATOM 3350 N NZ  . LYS E 5 17  ? -8.068  11.235  29.312  1.00 79.29 17  E 1 
ATOM 3351 N N   . PRO E 5 18  ? -14.816 9.406   25.526  1.00 98.73 18  E 1 
ATOM 3352 C CA  . PRO E 5 18  ? -15.507 9.732   24.296  1.00 98.75 18  E 1 
ATOM 3353 C C   . PRO E 5 18  ? -14.540 10.326  23.270  1.00 98.71 18  E 1 
ATOM 3354 O O   . PRO E 5 18  ? -13.734 11.220  23.556  1.00 98.39 18  E 1 
ATOM 3355 C CB  . PRO E 5 18  ? -16.629 10.692  24.693  1.00 98.18 18  E 1 
ATOM 3356 C CG  . PRO E 5 18  ? -16.080 11.381  25.939  1.00 94.80 18  E 1 
ATOM 3357 C CD  . PRO E 5 18  ? -15.248 10.290  26.599  1.00 97.99 18  E 1 
ATOM 3358 N N   . VAL E 5 19  ? -14.627 9.807   22.056  1.00 98.89 19  E 1 
ATOM 3359 C CA  . VAL E 5 19  ? -13.795 10.198  20.923  1.00 98.81 19  E 1 
ATOM 3360 C C   . VAL E 5 19  ? -14.655 10.393  19.669  1.00 98.85 19  E 1 
ATOM 3361 O O   . VAL E 5 19  ? -15.739 9.835   19.546  1.00 98.54 19  E 1 
ATOM 3362 C CB  . VAL E 5 19  ? -12.666 9.187   20.643  1.00 98.61 19  E 1 
ATOM 3363 C CG1 . VAL E 5 19  ? -11.708 9.051   21.836  1.00 97.75 19  E 1 
ATOM 3364 C CG2 . VAL E 5 19  ? -13.196 7.790   20.268  1.00 97.38 19  E 1 
ATOM 3365 N N   . MET E 5 20  ? -14.126 11.163  18.736  1.00 98.81 20  E 1 
ATOM 3366 C CA  . MET E 5 20  ? -14.638 11.279  17.378  1.00 98.86 20  E 1 
ATOM 3367 C C   . MET E 5 20  ? -13.560 10.796  16.417  1.00 98.84 20  E 1 
ATOM 3368 O O   . MET E 5 20  ? -12.466 11.363  16.369  1.00 98.71 20  E 1 
ATOM 3369 C CB  . MET E 5 20  ? -15.031 12.735  17.102  1.00 98.44 20  E 1 
ATOM 3370 C CG  . MET E 5 20  ? -15.731 12.913  15.754  1.00 94.67 20  E 1 
ATOM 3371 S SD  . MET E 5 20  ? -17.426 12.278  15.682  1.00 92.39 20  E 1 
ATOM 3372 C CE  . MET E 5 20  ? -18.307 13.574  16.562  1.00 84.04 20  E 1 
ATOM 3373 N N   . VAL E 5 21  ? -13.870 9.746   15.663  1.00 98.81 21  E 1 
ATOM 3374 C CA  . VAL E 5 21  ? -12.996 9.195   14.624  1.00 98.80 21  E 1 
ATOM 3375 C C   . VAL E 5 21  ? -13.522 9.650   13.276  1.00 98.82 21  E 1 
ATOM 3376 O O   . VAL E 5 21  ? -14.631 9.275   12.898  1.00 98.63 21  E 1 
ATOM 3377 C CB  . VAL E 5 21  ? -12.932 7.660   14.693  1.00 98.80 21  E 1 
ATOM 3378 C CG1 . VAL E 5 21  ? -11.957 7.103   13.657  1.00 98.20 21  E 1 
ATOM 3379 C CG2 . VAL E 5 21  ? -12.482 7.178   16.074  1.00 98.24 21  E 1 
ATOM 3380 N N   . LYS E 5 22  ? -12.730 10.415  12.533  1.00 98.71 22  E 1 
ATOM 3381 C CA  . LYS E 5 22  ? -13.050 10.762  11.148  1.00 98.71 22  E 1 
ATOM 3382 C C   . LYS E 5 22  ? -12.381 9.777   10.200  1.00 98.78 22  E 1 
ATOM 3383 O O   . LYS E 5 22  ? -11.200 9.459   10.359  1.00 98.51 22  E 1 
ATOM 3384 C CB  . LYS E 5 22  ? -12.669 12.215  10.855  1.00 98.49 22  E 1 
ATOM 3385 C CG  . LYS E 5 22  ? -13.182 12.642  9.462   1.00 97.34 22  E 1 
ATOM 3386 C CD  . LYS E 5 22  ? -13.234 14.168  9.360   1.00 94.47 22  E 1 
ATOM 3387 C CE  . LYS E 5 22  ? -13.886 14.595  8.052   1.00 90.95 22  E 1 
ATOM 3388 N NZ  . LYS E 5 22  ? -14.230 16.030  8.073   1.00 85.82 22  E 1 
ATOM 3389 N N   . LEU E 5 23  ? -13.132 9.311   9.213   1.00 98.47 23  E 1 
ATOM 3390 C CA  . LEU E 5 23  ? -12.631 8.448   8.162   1.00 98.40 23  E 1 
ATOM 3391 C C   . LEU E 5 23  ? -12.233 9.260   6.920   1.00 98.29 23  E 1 
ATOM 3392 O O   . LEU E 5 23  ? -12.706 10.378  6.709   1.00 97.60 23  E 1 
ATOM 3393 C CB  . LEU E 5 23  ? -13.648 7.357   7.821   1.00 98.39 23  E 1 
ATOM 3394 C CG  . LEU E 5 23  ? -14.086 6.460   8.999   1.00 97.82 23  E 1 
ATOM 3395 C CD1 . LEU E 5 23  ? -14.753 5.207   8.437   1.00 97.12 23  E 1 
ATOM 3396 C CD2 . LEU E 5 23  ? -12.940 5.998   9.897   1.00 96.62 23  E 1 
ATOM 3397 N N   . LYS E 5 24  ? -11.399 8.651   6.070   1.00 97.78 24  E 1 
ATOM 3398 C CA  . LYS E 5 24  ? -10.950 9.203   4.785   1.00 97.15 24  E 1 
ATOM 3399 C C   . LYS E 5 24  ? -12.120 9.626   3.886   1.00 96.33 24  E 1 
ATOM 3400 O O   . LYS E 5 24  ? -12.053 10.637  3.199   1.00 94.08 24  E 1 
ATOM 3401 C CB  . LYS E 5 24  ? -10.112 8.144   4.050   1.00 96.40 24  E 1 
ATOM 3402 C CG  . LYS E 5 24  ? -8.881  7.700   4.847   1.00 95.47 24  E 1 
ATOM 3403 C CD  . LYS E 5 24  ? -8.008  6.732   4.032   1.00 93.65 24  E 1 
ATOM 3404 C CE  . LYS E 5 24  ? -6.780  6.362   4.862   1.00 91.36 24  E 1 
ATOM 3405 N NZ  . LYS E 5 24  ? -5.825  5.521   4.114   1.00 87.72 24  E 1 
ATOM 3406 N N   . TRP E 5 25  ? -13.218 8.891   3.963   1.00 96.08 25  E 1 
ATOM 3407 C CA  . TRP E 5 25  ? -14.426 9.047   3.147   1.00 94.68 25  E 1 
ATOM 3408 C C   . TRP E 5 25  ? -15.398 10.123  3.679   1.00 94.09 25  E 1 
ATOM 3409 O O   . TRP E 5 25  ? -16.516 10.242  3.198   1.00 89.90 25  E 1 
ATOM 3410 C CB  . TRP E 5 25  ? -15.126 7.686   3.048   1.00 93.15 25  E 1 
ATOM 3411 C CG  . TRP E 5 25  ? -14.205 6.499   3.037   1.00 92.60 25  E 1 
ATOM 3412 C CD1 . TRP E 5 25  ? -14.076 5.582   4.017   1.00 86.14 25  E 1 
ATOM 3413 C CD2 . TRP E 5 25  ? -13.195 6.148   2.033   1.00 90.71 25  E 1 
ATOM 3414 N NE1 . TRP E 5 25  ? -13.072 4.679   3.703   1.00 85.05 25  E 1 
ATOM 3415 C CE2 . TRP E 5 25  ? -12.504 4.989   2.485   1.00 88.22 25  E 1 
ATOM 3416 C CE3 . TRP E 5 25  ? -12.812 6.707   0.790   1.00 84.59 25  E 1 
ATOM 3417 C CZ2 . TRP E 5 25  ? -11.461 4.418   1.749   1.00 86.14 25  E 1 
ATOM 3418 C CZ3 . TRP E 5 25  ? -11.779 6.119   0.052   1.00 80.85 25  E 1 
ATOM 3419 C CH2 . TRP E 5 25  ? -11.105 4.997   0.523   1.00 83.14 25  E 1 
ATOM 3420 N N   . GLY E 5 26  ? -15.000 10.877  4.694   1.00 95.39 26  E 1 
ATOM 3421 C CA  . GLY E 5 26  ? -15.782 11.983  5.245   1.00 95.09 26  E 1 
ATOM 3422 C C   . GLY E 5 26  ? -16.702 11.634  6.414   1.00 96.19 26  E 1 
ATOM 3423 O O   . GLY E 5 26  ? -16.990 12.517  7.224   1.00 95.15 26  E 1 
ATOM 3424 N N   . MET E 5 27  ? -17.116 10.372  6.554   1.00 96.92 27  E 1 
ATOM 3425 C CA  . MET E 5 27  ? -17.946 9.934   7.678   1.00 97.14 27  E 1 
ATOM 3426 C C   . MET E 5 27  ? -17.195 10.019  9.019   1.00 97.98 27  E 1 
ATOM 3427 O O   . MET E 5 27  ? -15.985 9.821   9.088   1.00 97.60 27  E 1 
ATOM 3428 C CB  . MET E 5 27  ? -18.525 8.523   7.413   1.00 95.16 27  E 1 
ATOM 3429 C CG  . MET E 5 27  ? -17.439 7.461   7.206   1.00 89.58 27  E 1 
ATOM 3430 S SD  . MET E 5 27  ? -18.014 5.841   6.611   1.00 88.16 27  E 1 
ATOM 3431 C CE  . MET E 5 27  ? -18.584 6.252   4.958   1.00 77.29 27  E 1 
ATOM 3432 N N   . GLU E 5 28  ? -17.930 10.316  10.090  1.00 98.30 28  E 1 
ATOM 3433 C CA  . GLU E 5 28  ? -17.406 10.416  11.446  1.00 98.55 28  E 1 
ATOM 3434 C C   . GLU E 5 28  ? -18.123 9.412   12.365  1.00 98.61 28  E 1 
ATOM 3435 O O   . GLU E 5 28  ? -19.326 9.192   12.254  1.00 98.22 28  E 1 
ATOM 3436 C CB  . GLU E 5 28  ? -17.494 11.867  11.986  1.00 98.05 28  E 1 
ATOM 3437 C CG  . GLU E 5 28  ? -16.665 12.898  11.190  1.00 95.03 28  E 1 
ATOM 3438 C CD  . GLU E 5 28  ? -16.682 14.346  11.752  1.00 93.56 28  E 1 
ATOM 3439 O OE1 . GLU E 5 28  ? -16.011 15.237  11.170  1.00 87.24 28  E 1 
ATOM 3440 O OE2 . GLU E 5 28  ? -17.336 14.640  12.768  1.00 87.58 28  E 1 
ATOM 3441 N N   . TYR E 5 29  ? -17.390 8.824   13.307  1.00 98.84 29  E 1 
ATOM 3442 C CA  . TYR E 5 29  ? -17.918 7.914   14.320  1.00 98.87 29  E 1 
ATOM 3443 C C   . TYR E 5 29  ? -17.600 8.462   15.709  1.00 98.83 29  E 1 
ATOM 3444 O O   . TYR E 5 29  ? -16.432 8.555   16.087  1.00 98.52 29  E 1 
ATOM 3445 C CB  . TYR E 5 29  ? -17.341 6.507   14.125  1.00 98.71 29  E 1 
ATOM 3446 C CG  . TYR E 5 29  ? -17.777 5.856   12.831  1.00 98.60 29  E 1 
ATOM 3447 C CD1 . TYR E 5 29  ? -19.000 5.161   12.764  1.00 97.93 29  E 1 
ATOM 3448 C CD2 . TYR E 5 29  ? -16.987 5.965   11.672  1.00 97.92 29  E 1 
ATOM 3449 C CE1 . TYR E 5 29  ? -19.439 4.596   11.558  1.00 97.24 29  E 1 
ATOM 3450 C CE2 . TYR E 5 29  ? -17.418 5.408   10.458  1.00 97.19 29  E 1 
ATOM 3451 C CZ  . TYR E 5 29  ? -18.647 4.730   10.405  1.00 97.41 29  E 1 
ATOM 3452 O OH  . TYR E 5 29  ? -19.088 4.208   9.212   1.00 95.98 29  E 1 
ATOM 3453 N N   . LYS E 5 30  ? -18.625 8.807   16.468  1.00 98.70 30  E 1 
ATOM 3454 C CA  . LYS E 5 30  ? -18.520 9.240   17.865  1.00 98.72 30  E 1 
ATOM 3455 C C   . LYS E 5 30  ? -18.820 8.057   18.773  1.00 98.72 30  E 1 
ATOM 3456 O O   . LYS E 5 30  ? -19.809 7.369   18.575  1.00 98.28 30  E 1 
ATOM 3457 C CB  . LYS E 5 30  ? -19.471 10.426  18.119  1.00 98.41 30  E 1 
ATOM 3458 C CG  . LYS E 5 30  ? -19.348 11.024  19.534  1.00 97.26 30  E 1 
ATOM 3459 C CD  . LYS E 5 30  ? -20.395 12.145  19.756  1.00 94.84 30  E 1 
ATOM 3460 C CE  . LYS E 5 30  ? -20.352 12.696  21.186  1.00 87.96 30  E 1 
ATOM 3461 N NZ  . LYS E 5 30  ? -21.482 13.631  21.475  1.00 80.31 30  E 1 
ATOM 3462 N N   . GLY E 5 31  ? -17.997 7.825   19.796  1.00 98.63 31  E 1 
ATOM 3463 C CA  . GLY E 5 31  ? -18.238 6.785   20.778  1.00 98.65 31  E 1 
ATOM 3464 C C   . GLY E 5 31  ? -17.132 6.697   21.818  1.00 98.75 31  E 1 
ATOM 3465 O O   . GLY E 5 31  ? -16.163 7.449   21.755  1.00 98.43 31  E 1 
ATOM 3466 N N   . TYR E 5 32  ? -17.253 5.776   22.773  1.00 98.65 32  E 1 
ATOM 3467 C CA  . TYR E 5 32  ? -16.195 5.527   23.750  1.00 98.68 32  E 1 
ATOM 3468 C C   . TYR E 5 32  ? -15.122 4.633   23.140  1.00 98.79 32  E 1 
ATOM 3469 O O   . TYR E 5 32  ? -15.423 3.539   22.677  1.00 98.24 32  E 1 
ATOM 3470 C CB  . TYR E 5 32  ? -16.779 4.900   25.020  1.00 98.45 32  E 1 
ATOM 3471 C CG  . TYR E 5 32  ? -17.654 5.858   25.796  1.00 96.01 32  E 1 
ATOM 3472 C CD1 . TYR E 5 32  ? -17.084 6.689   26.785  1.00 91.10 32  E 1 
ATOM 3473 C CD2 . TYR E 5 32  ? -19.033 5.953   25.532  1.00 91.62 32  E 1 
ATOM 3474 C CE1 . TYR E 5 32  ? -17.881 7.605   27.489  1.00 89.49 32  E 1 
ATOM 3475 C CE2 . TYR E 5 32  ? -19.842 6.865   26.229  1.00 89.10 32  E 1 
ATOM 3476 C CZ  . TYR E 5 32  ? -19.255 7.691   27.211  1.00 90.03 32  E 1 
ATOM 3477 O OH  . TYR E 5 32  ? -20.044 8.600   27.888  1.00 87.61 32  E 1 
ATOM 3478 N N   . LEU E 5 33  ? -13.857 5.072   23.164  1.00 98.79 33  E 1 
ATOM 3479 C CA  . LEU E 5 33  ? -12.733 4.269   22.694  1.00 98.75 33  E 1 
ATOM 3480 C C   . LEU E 5 33  ? -12.478 3.119   23.680  1.00 98.79 33  E 1 
ATOM 3481 O O   . LEU E 5 33  ? -11.972 3.331   24.774  1.00 98.36 33  E 1 
ATOM 3482 C CB  . LEU E 5 33  ? -11.504 5.177   22.510  1.00 98.70 33  E 1 
ATOM 3483 C CG  . LEU E 5 33  ? -10.270 4.443   21.948  1.00 98.44 33  E 1 
ATOM 3484 C CD1 . LEU E 5 33  ? -10.512 3.917   20.524  1.00 97.99 33  E 1 
ATOM 3485 C CD2 . LEU E 5 33  ? -9.080  5.397   21.897  1.00 97.88 33  E 1 
ATOM 3486 N N   . VAL E 5 34  ? -12.803 1.895   23.282  1.00 98.60 34  E 1 
ATOM 3487 C CA  . VAL E 5 34  ? -12.649 0.697   24.128  1.00 98.53 34  E 1 
ATOM 3488 C C   . VAL E 5 34  ? -11.229 0.164   24.055  1.00 98.46 34  E 1 
ATOM 3489 O O   . VAL E 5 34  ? -10.629 -0.162  25.077  1.00 97.46 34  E 1 
ATOM 3490 C CB  . VAL E 5 34  ? -13.648 -0.400  23.716  1.00 98.02 34  E 1 
ATOM 3491 C CG1 . VAL E 5 34  ? -13.509 -1.657  24.584  1.00 96.14 34  E 1 
ATOM 3492 C CG2 . VAL E 5 34  ? -15.095 0.099   23.832  1.00 96.32 34  E 1 
ATOM 3493 N N   . SER E 5 35  ? -10.676 0.053   22.837  1.00 98.42 35  E 1 
ATOM 3494 C CA  . SER E 5 35  ? -9.324  -0.445  22.623  1.00 98.35 35  E 1 
ATOM 3495 C C   . SER E 5 35  ? -8.751  0.027   21.295  1.00 98.48 35  E 1 
ATOM 3496 O O   . SER E 5 35  ? -9.479  0.351   20.357  1.00 98.02 35  E 1 
ATOM 3497 C CB  . SER E 5 35  ? -9.291  -1.977  22.706  1.00 97.54 35  E 1 
ATOM 3498 O OG  . SER E 5 35  ? -10.081 -2.574  21.695  1.00 95.20 35  E 1 
ATOM 3499 N N   . VAL E 5 36  ? -7.414  0.020   21.236  1.00 98.10 36  E 1 
ATOM 3500 C CA  . VAL E 5 36  ? -6.619  0.251   20.028  1.00 98.03 36  E 1 
ATOM 3501 C C   . VAL E 5 36  ? -5.536  -0.824  19.975  1.00 97.61 36  E 1 
ATOM 3502 O O   . VAL E 5 36  ? -5.011  -1.208  21.024  1.00 96.19 36  E 1 
ATOM 3503 C CB  . VAL E 5 36  ? -5.991  1.656   20.022  1.00 97.34 36  E 1 
ATOM 3504 C CG1 . VAL E 5 36  ? -5.271  1.958   18.705  1.00 90.98 36  E 1 
ATOM 3505 C CG2 . VAL E 5 36  ? -7.049  2.757   20.209  1.00 91.15 36  E 1 
ATOM 3506 N N   . ASP E 5 37  ? -5.211  -1.343  18.803  1.00 97.16 37  E 1 
ATOM 3507 C CA  . ASP E 5 37  ? -4.102  -2.282  18.613  1.00 96.68 37  E 1 
ATOM 3508 C C   . ASP E 5 37  ? -2.880  -1.608  17.963  1.00 96.21 37  E 1 
ATOM 3509 O O   . ASP E 5 37  ? -2.898  -0.420  17.637  1.00 94.76 37  E 1 
ATOM 3510 C CB  . ASP E 5 37  ? -4.585  -3.546  17.868  1.00 96.05 37  E 1 
ATOM 3511 C CG  . ASP E 5 37  ? -5.009  -3.338  16.411  1.00 96.10 37  E 1 
ATOM 3512 O OD1 . ASP E 5 37  ? -4.608  -2.330  15.787  1.00 94.80 37  E 1 
ATOM 3513 O OD2 . ASP E 5 37  ? -5.744  -4.196  15.892  1.00 93.78 37  E 1 
ATOM 3514 N N   . GLY E 5 38  ? -1.803  -2.377  17.751  1.00 94.96 38  E 1 
ATOM 3515 C CA  . GLY E 5 38  ? -0.565  -1.889  17.136  1.00 94.04 38  E 1 
ATOM 3516 C C   . GLY E 5 38  ? -0.728  -1.395  15.697  1.00 94.33 38  E 1 
ATOM 3517 O O   . GLY E 5 38  ? 0.094   -0.605  15.228  1.00 92.26 38  E 1 
ATOM 3518 N N   . TYR E 5 39  ? -1.773  -1.809  15.001  1.00 95.31 39  E 1 
ATOM 3519 C CA  . TYR E 5 39  ? -2.103  -1.320  13.656  1.00 95.29 39  E 1 
ATOM 3520 C C   . TYR E 5 39  ? -2.987  -0.068  13.690  1.00 96.25 39  E 1 
ATOM 3521 O O   . TYR E 5 39  ? -3.280  0.518   12.652  1.00 95.21 39  E 1 
ATOM 3522 C CB  . TYR E 5 39  ? -2.760  -2.444  12.850  1.00 93.79 39  E 1 
ATOM 3523 C CG  . TYR E 5 39  ? -1.850  -3.630  12.627  1.00 91.71 39  E 1 
ATOM 3524 C CD1 . TYR E 5 39  ? -0.900  -3.599  11.584  1.00 86.68 39  E 1 
ATOM 3525 C CD2 . TYR E 5 39  ? -1.918  -4.758  13.468  1.00 86.49 39  E 1 
ATOM 3526 C CE1 . TYR E 5 39  ? -0.033  -4.681  11.383  1.00 84.05 39  E 1 
ATOM 3527 C CE2 . TYR E 5 39  ? -1.054  -5.843  13.275  1.00 84.07 39  E 1 
ATOM 3528 C CZ  . TYR E 5 39  ? -0.110  -5.800  12.227  1.00 85.05 39  E 1 
ATOM 3529 O OH  . TYR E 5 39  ? 0.748   -6.855  12.043  1.00 82.46 39  E 1 
ATOM 3530 N N   . MET E 5 40  ? -3.416  0.367   14.874  1.00 96.30 40  E 1 
ATOM 3531 C CA  . MET E 5 40  ? -4.411  1.410   15.113  1.00 97.31 40  E 1 
ATOM 3532 C C   . MET E 5 40  ? -5.799  1.052   14.557  1.00 98.04 40  E 1 
ATOM 3533 O O   . MET E 5 40  ? -6.555  1.946   14.163  1.00 97.63 40  E 1 
ATOM 3534 C CB  . MET E 5 40  ? -3.925  2.790   14.660  1.00 96.92 40  E 1 
ATOM 3535 C CG  . MET E 5 40  ? -2.546  3.172   15.190  1.00 94.59 40  E 1 
ATOM 3536 S SD  . MET E 5 40  ? -2.093  4.874   14.718  1.00 90.95 40  E 1 
ATOM 3537 C CE  . MET E 5 40  ? -0.490  4.988   15.519  1.00 82.05 40  E 1 
ATOM 3538 N N   . ASN E 5 41  ? -6.173  -0.232  14.526  1.00 98.15 41  E 1 
ATOM 3539 C CA  . ASN E 5 41  ? -7.586  -0.585  14.509  1.00 98.23 41  E 1 
ATOM 3540 C C   . ASN E 5 41  ? -8.226  -0.091  15.815  1.00 98.43 41  E 1 
ATOM 3541 O O   . ASN E 5 41  ? -7.585  -0.108  16.864  1.00 98.25 41  E 1 
ATOM 3542 C CB  . ASN E 5 41  ? -7.788  -2.096  14.356  1.00 98.09 41  E 1 
ATOM 3543 C CG  . ASN E 5 41  ? -7.188  -2.662  13.086  1.00 97.60 41  E 1 
ATOM 3544 O OD1 . ASN E 5 41  ? -7.526  -2.282  11.978  1.00 94.59 41  E 1 
ATOM 3545 N ND2 . ASN E 5 41  ? -6.277  -3.606  13.221  1.00 94.39 41  E 1 
ATOM 3546 N N   . MET E 5 42  ? -9.466  0.347   15.745  1.00 98.58 42  E 1 
ATOM 3547 C CA  . MET E 5 42  ? -10.151 0.965   16.871  1.00 98.65 42  E 1 
ATOM 3548 C C   . MET E 5 42  ? -11.455 0.250   17.170  1.00 98.70 42  E 1 
ATOM 3549 O O   . MET E 5 42  ? -12.237 -0.040  16.265  1.00 98.61 42  E 1 
ATOM 3550 C CB  . MET E 5 42  ? -10.389 2.457   16.585  1.00 98.45 42  E 1 
ATOM 3551 C CG  . MET E 5 42  ? -9.070  3.220   16.397  1.00 97.21 42  E 1 
ATOM 3552 S SD  . MET E 5 42  ? -9.277  4.954   15.916  1.00 95.75 42  E 1 
ATOM 3553 C CE  . MET E 5 42  ? -7.545  5.377   15.656  1.00 87.44 42  E 1 
ATOM 3554 N N   . GLN E 5 43  ? -11.705 -0.019  18.431  1.00 98.75 43  E 1 
ATOM 3555 C CA  . GLN E 5 43  ? -12.990 -0.495  18.921  1.00 98.71 43  E 1 
ATOM 3556 C C   . GLN E 5 43  ? -13.689 0.646   19.646  1.00 98.78 43  E 1 
ATOM 3557 O O   . GLN E 5 43  ? -13.140 1.193   20.601  1.00 98.47 43  E 1 
ATOM 3558 C CB  . GLN E 5 43  ? -12.763 -1.704  19.826  1.00 98.39 43  E 1 
ATOM 3559 C CG  . GLN E 5 43  ? -14.059 -2.388  20.296  1.00 97.44 43  E 1 
ATOM 3560 C CD  . GLN E 5 43  ? -13.766 -3.544  21.257  1.00 96.88 43  E 1 
ATOM 3561 O OE1 . GLN E 5 43  ? -12.640 -3.809  21.645  1.00 90.42 43  E 1 
ATOM 3562 N NE2 . GLN E 5 43  ? -14.762 -4.279  21.693  1.00 88.75 43  E 1 
ATOM 3563 N N   . LEU E 5 44  ? -14.891 0.981   19.198  1.00 98.66 44  E 1 
ATOM 3564 C CA  . LEU E 5 44  ? -15.742 1.969   19.847  1.00 98.67 44  E 1 
ATOM 3565 C C   . LEU E 5 44  ? -16.978 1.293   20.438  1.00 98.54 44  E 1 
ATOM 3566 O O   . LEU E 5 44  ? -17.528 0.359   19.843  1.00 98.12 44  E 1 
ATOM 3567 C CB  . LEU E 5 44  ? -16.147 3.089   18.862  1.00 98.64 44  E 1 
ATOM 3568 C CG  . LEU E 5 44  ? -15.003 3.827   18.140  1.00 98.04 44  E 1 
ATOM 3569 C CD1 . LEU E 5 44  ? -15.596 4.948   17.283  1.00 97.14 44  E 1 
ATOM 3570 C CD2 . LEU E 5 44  ? -14.016 4.455   19.107  1.00 96.79 44  E 1 
ATOM 3571 N N   . ALA E 5 45  ? -17.449 1.792   21.577  1.00 98.29 45  E 1 
ATOM 3572 C CA  . ALA E 5 45  ? -18.724 1.430   22.178  1.00 98.04 45  E 1 
ATOM 3573 C C   . ALA E 5 45  ? -19.700 2.611   22.121  1.00 98.19 45  E 1 
ATOM 3574 O O   . ALA E 5 45  ? -19.277 3.759   22.044  1.00 97.43 45  E 1 
ATOM 3575 C CB  . ALA E 5 45  ? -18.493 0.967   23.618  1.00 97.36 45  E 1 
ATOM 3576 N N   . ASN E 5 46  ? -21.003 2.321   22.181  1.00 97.75 46  E 1 
ATOM 3577 C CA  . ASN E 5 46  ? -22.075 3.319   22.079  1.00 97.57 46  E 1 
ATOM 3578 C C   . ASN E 5 46  ? -21.863 4.263   20.894  1.00 97.71 46  E 1 
ATOM 3579 O O   . ASN E 5 46  ? -21.851 5.485   21.027  1.00 96.76 46  E 1 
ATOM 3580 C CB  . ASN E 5 46  ? -22.247 4.043   23.429  1.00 96.62 46  E 1 
ATOM 3581 C CG  . ASN E 5 46  ? -22.692 3.114   24.554  1.00 90.66 46  E 1 
ATOM 3582 O OD1 . ASN E 5 46  ? -23.139 1.996   24.355  1.00 79.35 46  E 1 
ATOM 3583 N ND2 . ASN E 5 46  ? -22.584 3.571   25.779  1.00 77.11 46  E 1 
ATOM 3584 N N   . THR E 5 47  ? -21.573 3.670   19.727  1.00 97.95 47  E 1 
ATOM 3585 C CA  . THR E 5 47  ? -21.115 4.421   18.565  1.00 98.02 47  E 1 
ATOM 3586 C C   . THR E 5 47  ? -22.278 5.056   17.818  1.00 97.93 47  E 1 
ATOM 3587 O O   . THR E 5 47  ? -23.264 4.393   17.501  1.00 97.40 47  E 1 
ATOM 3588 C CB  . THR E 5 47  ? -20.309 3.536   17.613  1.00 97.97 47  E 1 
ATOM 3589 O OG1 . THR E 5 47  ? -19.322 2.837   18.333  1.00 95.31 47  E 1 
ATOM 3590 C CG2 . THR E 5 47  ? -19.599 4.342   16.525  1.00 95.38 47  E 1 
ATOM 3591 N N   . GLU E 5 48  ? -22.096 6.323   17.486  1.00 97.96 48  E 1 
ATOM 3592 C CA  . GLU E 5 48  ? -22.959 7.102   16.611  1.00 98.05 48  E 1 
ATOM 3593 C C   . GLU E 5 48  ? -22.250 7.341   15.281  1.00 98.10 48  E 1 
ATOM 3594 O O   . GLU E 5 48  ? -21.075 7.694   15.258  1.00 97.73 48  E 1 
ATOM 3595 C CB  . GLU E 5 48  ? -23.298 8.431   17.281  1.00 97.54 48  E 1 
ATOM 3596 C CG  . GLU E 5 48  ? -24.085 8.264   18.589  1.00 94.72 48  E 1 
ATOM 3597 C CD  . GLU E 5 48  ? -24.302 9.587   19.331  1.00 94.48 48  E 1 
ATOM 3598 O OE1 . GLU E 5 48  ? -25.184 9.610   20.212  1.00 88.63 48  E 1 
ATOM 3599 O OE2 . GLU E 5 48  ? -23.583 10.575  19.042  1.00 90.21 48  E 1 
ATOM 3600 N N   . GLU E 5 49  ? -22.954 7.150   14.169  1.00 98.18 49  E 1 
ATOM 3601 C CA  . GLU E 5 49  ? -22.464 7.469   12.834  1.00 98.19 49  E 1 
ATOM 3602 C C   . GLU E 5 49  ? -22.966 8.846   12.406  1.00 98.21 49  E 1 
ATOM 3603 O O   . GLU E 5 49  ? -24.160 9.122   12.447  1.00 97.76 49  E 1 
ATOM 3604 C CB  . GLU E 5 49  ? -22.896 6.373   11.844  1.00 97.49 49  E 1 
ATOM 3605 C CG  . GLU E 5 49  ? -22.397 6.588   10.408  1.00 96.47 49  E 1 
ATOM 3606 C CD  . GLU E 5 49  ? -22.824 5.413   9.493   1.00 95.30 49  E 1 
ATOM 3607 O OE1 . GLU E 5 49  ? -21.938 4.696   8.973   1.00 91.11 49  E 1 
ATOM 3608 O OE2 . GLU E 5 49  ? -24.042 5.184   9.319   1.00 91.04 49  E 1 
ATOM 3609 N N   . TYR E 5 50  ? -22.047 9.682   11.941  1.00 98.42 50  E 1 
ATOM 3610 C CA  . TYR E 5 50  ? -22.323 10.991  11.366  1.00 98.42 50  E 1 
ATOM 3611 C C   . TYR E 5 50  ? -21.891 11.000  9.905   1.00 98.35 50  E 1 
ATOM 3612 O O   . TYR E 5 50  ? -20.735 10.720  9.591   1.00 97.58 50  E 1 
ATOM 3613 C CB  . TYR E 5 50  ? -21.612 12.088  12.163  1.00 98.35 50  E 1 
ATOM 3614 C CG  . TYR E 5 50  ? -22.146 12.291  13.573  1.00 98.33 50  E 1 
ATOM 3615 C CD1 . TYR E 5 50  ? -23.050 13.330  13.842  1.00 97.09 50  E 1 
ATOM 3616 C CD2 . TYR E 5 50  ? -21.748 11.435  14.617  1.00 97.30 50  E 1 
ATOM 3617 C CE1 . TYR E 5 50  ? -23.572 13.514  15.136  1.00 96.77 50  E 1 
ATOM 3618 C CE2 . TYR E 5 50  ? -22.263 11.604  15.912  1.00 96.83 50  E 1 
ATOM 3619 C CZ  . TYR E 5 50  ? -23.183 12.642  16.166  1.00 97.28 50  E 1 
ATOM 3620 O OH  . TYR E 5 50  ? -23.717 12.802  17.420  1.00 96.00 50  E 1 
ATOM 3621 N N   . ILE E 5 51  ? -22.804 11.340  9.008   1.00 97.73 51  E 1 
ATOM 3622 C CA  . ILE E 5 51  ? -22.557 11.524  7.580   1.00 97.35 51  E 1 
ATOM 3623 C C   . ILE E 5 51  ? -22.841 12.987  7.250   1.00 97.36 51  E 1 
ATOM 3624 O O   . ILE E 5 51  ? -23.887 13.507  7.629   1.00 95.91 51  E 1 
ATOM 3625 C CB  . ILE E 5 51  ? -23.409 10.548  6.731   1.00 96.40 51  E 1 
ATOM 3626 C CG1 . ILE E 5 51  ? -23.084 9.088   7.117   1.00 93.64 51  E 1 
ATOM 3627 C CG2 . ILE E 5 51  ? -23.157 10.797  5.233   1.00 93.49 51  E 1 
ATOM 3628 C CD1 . ILE E 5 51  ? -23.917 8.026   6.369   1.00 83.63 51  E 1 
ATOM 3629 N N   . ASP E 5 52  ? -21.900 13.658  6.606   1.00 95.52 52  E 1 
ATOM 3630 C CA  . ASP E 5 52  ? -21.968 15.090  6.301   1.00 94.84 52  E 1 
ATOM 3631 C C   . ASP E 5 52  ? -22.319 15.969  7.523   1.00 95.22 52  E 1 
ATOM 3632 O O   . ASP E 5 52  ? -23.025 16.973  7.442   1.00 92.12 52  E 1 
ATOM 3633 C CB  . ASP E 5 52  ? -22.863 15.334  5.073   1.00 92.98 52  E 1 
ATOM 3634 C CG  . ASP E 5 52  ? -22.340 14.592  3.841   1.00 87.10 52  E 1 
ATOM 3635 O OD1 . ASP E 5 52  ? -21.096 14.536  3.692   1.00 80.64 52  E 1 
ATOM 3636 O OD2 . ASP E 5 52  ? -23.181 14.090  3.075   1.00 78.66 52  E 1 
ATOM 3637 N N   . GLY E 5 53  ? -21.827 15.563  8.693   1.00 93.84 53  E 1 
ATOM 3638 C CA  . GLY E 5 53  ? -22.068 16.245  9.964   1.00 94.37 53  E 1 
ATOM 3639 C C   . GLY E 5 53  ? -23.445 15.992  10.596  1.00 96.00 53  E 1 
ATOM 3640 O O   . GLY E 5 53  ? -23.698 16.487  11.697  1.00 94.52 53  E 1 
ATOM 3641 N N   . ALA E 5 54  ? -24.320 15.222  9.955   1.00 96.95 54  E 1 
ATOM 3642 C CA  . ALA E 5 54  ? -25.620 14.838  10.479  1.00 97.60 54  E 1 
ATOM 3643 C C   . ALA E 5 54  ? -25.579 13.423  11.078  1.00 98.13 54  E 1 
ATOM 3644 O O   . ALA E 5 54  ? -24.986 12.516  10.502  1.00 97.30 54  E 1 
ATOM 3645 C CB  . ALA E 5 54  ? -26.670 14.957  9.373   1.00 96.83 54  E 1 
ATOM 3646 N N   . LEU E 5 55  ? -26.274 13.226  12.204  1.00 97.75 55  E 1 
ATOM 3647 C CA  . LEU E 5 55  ? -26.439 11.908  12.802  1.00 98.02 55  E 1 
ATOM 3648 C C   . LEU E 5 55  ? -27.189 10.979  11.836  1.00 97.94 55  E 1 
ATOM 3649 O O   . LEU E 5 55  ? -28.337 11.235  11.483  1.00 96.92 55  E 1 
ATOM 3650 C CB  . LEU E 5 55  ? -27.170 12.052  14.151  1.00 97.66 55  E 1 
ATOM 3651 C CG  . LEU E 5 55  ? -27.407 10.716  14.899  1.00 96.52 55  E 1 
ATOM 3652 C CD1 . LEU E 5 55  ? -26.101 10.080  15.361  1.00 93.50 55  E 1 
ATOM 3653 C CD2 . LEU E 5 55  ? -28.280 10.964  16.132  1.00 93.15 55  E 1 
ATOM 3654 N N   . SER E 5 56  ? -26.528 9.887   11.429  1.00 97.40 56  E 1 
ATOM 3655 C CA  . SER E 5 56  ? -27.053 8.854   10.531  1.00 96.56 56  E 1 
ATOM 3656 C C   . SER E 5 56  ? -27.666 7.695   11.304  1.00 96.31 56  E 1 
ATOM 3657 O O   . SER E 5 56  ? -28.686 7.129   10.889  1.00 93.35 56  E 1 
ATOM 3658 C CB  . SER E 5 56  ? -25.919 8.368   9.634   1.00 94.89 56  E 1 
ATOM 3659 O OG  . SER E 5 56  ? -26.303 7.270   8.836   1.00 82.29 56  E 1 
ATOM 3660 N N   . GLY E 5 57  ? -27.075 7.308   12.444  1.00 96.18 57  E 1 
ATOM 3661 C CA  . GLY E 5 57  ? -27.611 6.231   13.258  1.00 95.75 57  E 1 
ATOM 3662 C C   . GLY E 5 57  ? -26.768 5.857   14.471  1.00 96.63 57  E 1 
ATOM 3663 O O   . GLY E 5 57  ? -25.614 6.254   14.605  1.00 96.09 57  E 1 
ATOM 3664 N N   . HIS E 5 58  ? -27.363 5.029   15.334  1.00 96.72 58  E 1 
ATOM 3665 C CA  . HIS E 5 58  ? -26.705 4.420   16.483  1.00 96.79 58  E 1 
ATOM 3666 C C   . HIS E 5 58  ? -26.298 2.989   16.135  1.00 96.37 58  E 1 
ATOM 3667 O O   . HIS E 5 58  ? -27.144 2.163   15.789  1.00 95.07 58  E 1 
ATOM 3668 C CB  . HIS E 5 58  ? -27.619 4.459   17.704  1.00 96.41 58  E 1 
ATOM 3669 C CG  . HIS E 5 58  ? -27.973 5.850   18.146  1.00 93.37 58  E 1 
ATOM 3670 N ND1 . HIS E 5 58  ? -27.218 6.675   18.959  1.00 79.06 58  E 1 
ATOM 3671 C CD2 . HIS E 5 58  ? -29.106 6.560   17.817  1.00 79.42 58  E 1 
ATOM 3672 C CE1 . HIS E 5 58  ? -27.885 7.834   19.114  1.00 82.78 58  E 1 
ATOM 3673 N NE2 . HIS E 5 58  ? -29.031 7.797   18.440  1.00 83.50 58  E 1 
ATOM 3674 N N   . LEU E 5 59  ? -25.001 2.687   16.223  1.00 97.40 59  E 1 
ATOM 3675 C CA  . LEU E 5 59  ? -24.409 1.433   15.748  1.00 97.07 59  E 1 
ATOM 3676 C C   . LEU E 5 59  ? -24.019 0.483   16.889  1.00 96.57 59  E 1 
ATOM 3677 O O   . LEU E 5 59  ? -23.797 -0.704  16.657  1.00 92.29 59  E 1 
ATOM 3678 C CB  . LEU E 5 59  ? -23.195 1.760   14.860  1.00 96.47 59  E 1 
ATOM 3679 C CG  . LEU E 5 59  ? -23.445 2.715   13.679  1.00 95.95 59  E 1 
ATOM 3680 C CD1 . LEU E 5 59  ? -22.172 2.785   12.837  1.00 93.42 59  E 1 
ATOM 3681 C CD2 . LEU E 5 59  ? -24.602 2.268   12.779  1.00 92.52 59  E 1 
ATOM 3682 N N   . GLY E 5 60  ? -23.948 0.969   18.122  1.00 96.50 60  E 1 
ATOM 3683 C CA  . GLY E 5 60  ? -23.492 0.201   19.274  1.00 96.48 60  E 1 
ATOM 3684 C C   . GLY E 5 60  ? -21.978 -0.023  19.259  1.00 97.15 60  E 1 
ATOM 3685 O O   . GLY E 5 60  ? -21.208 0.927   19.140  1.00 96.54 60  E 1 
ATOM 3686 N N   . GLU E 5 61  ? -21.538 -1.271  19.398  1.00 97.57 61  E 1 
ATOM 3687 C CA  . GLU E 5 61  ? -20.119 -1.628  19.403  1.00 97.65 61  E 1 
ATOM 3688 C C   . GLU E 5 61  ? -19.618 -1.883  17.979  1.00 97.91 61  E 1 
ATOM 3689 O O   . GLU E 5 61  ? -20.203 -2.684  17.244  1.00 97.36 61  E 1 
ATOM 3690 C CB  . GLU E 5 61  ? -19.900 -2.846  20.317  1.00 96.68 61  E 1 
ATOM 3691 C CG  . GLU E 5 61  ? -18.420 -3.155  20.591  1.00 90.37 61  E 1 
ATOM 3692 C CD  . GLU E 5 61  ? -18.249 -4.406  21.466  1.00 87.26 61  E 1 
ATOM 3693 O OE1 . GLU E 5 61  ? -17.114 -4.940  21.577  1.00 80.56 61  E 1 
ATOM 3694 O OE2 . GLU E 5 61  ? -19.243 -4.947  22.001  1.00 81.18 61  E 1 
ATOM 3695 N N   . VAL E 5 62  ? -18.525 -1.221  17.612  1.00 98.13 62  E 1 
ATOM 3696 C CA  . VAL E 5 62  ? -17.953 -1.309  16.267  1.00 98.34 62  E 1 
ATOM 3697 C C   . VAL E 5 62  ? -16.442 -1.510  16.299  1.00 98.54 62  E 1 
ATOM 3698 O O   . VAL E 5 62  ? -15.749 -1.013  17.175  1.00 98.33 62  E 1 
ATOM 3699 C CB  . VAL E 5 62  ? -18.321 -0.097  15.379  1.00 97.49 62  E 1 
ATOM 3700 C CG1 . VAL E 5 62  ? -19.841 0.156   15.372  1.00 93.87 62  E 1 
ATOM 3701 C CG2 . VAL E 5 62  ? -17.619 1.197   15.782  1.00 94.23 62  E 1 
ATOM 3702 N N   . LEU E 5 63  ? -15.946 -2.216  15.290  1.00 98.64 63  E 1 
ATOM 3703 C CA  . LEU E 5 63  ? -14.543 -2.241  14.895  1.00 98.62 63  E 1 
ATOM 3704 C C   . LEU E 5 63  ? -14.364 -1.328  13.677  1.00 98.73 63  E 1 
ATOM 3705 O O   . LEU E 5 63  ? -15.027 -1.542  12.662  1.00 98.48 63  E 1 
ATOM 3706 C CB  . LEU E 5 63  ? -14.154 -3.698  14.585  1.00 98.48 63  E 1 
ATOM 3707 C CG  . LEU E 5 63  ? -12.847 -3.882  13.789  1.00 98.04 63  E 1 
ATOM 3708 C CD1 . LEU E 5 63  ? -11.622 -3.457  14.591  1.00 96.80 63  E 1 
ATOM 3709 C CD2 . LEU E 5 63  ? -12.676 -5.358  13.411  1.00 96.57 63  E 1 
ATOM 3710 N N   . ILE E 5 64  ? -13.454 -0.368  13.768  1.00 98.86 64  E 1 
ATOM 3711 C CA  . ILE E 5 64  ? -13.012 0.461   12.644  1.00 98.88 64  E 1 
ATOM 3712 C C   . ILE E 5 64  ? -11.637 -0.042  12.207  1.00 98.72 64  E 1 
ATOM 3713 O O   . ILE E 5 64  ? -10.698 -0.062  13.004  1.00 98.51 64  E 1 
ATOM 3714 C CB  . ILE E 5 64  ? -12.979 1.957   13.021  1.00 98.81 64  E 1 
ATOM 3715 C CG1 . ILE E 5 64  ? -14.348 2.429   13.560  1.00 98.49 64  E 1 
ATOM 3716 C CG2 . ILE E 5 64  ? -12.543 2.795   11.797  1.00 98.57 64  E 1 
ATOM 3717 C CD1 . ILE E 5 64  ? -14.379 3.894   14.021  1.00 97.89 64  E 1 
ATOM 3718 N N   . ARG E 5 65  ? -11.500 -0.444  10.941  1.00 98.64 65  E 1 
ATOM 3719 C CA  . ARG E 5 65  ? -10.212 -0.888  10.413  1.00 98.62 65  E 1 
ATOM 3720 C C   . ARG E 5 65  ? -9.278  0.305   10.209  1.00 98.57 65  E 1 
ATOM 3721 O O   . ARG E 5 65  ? -9.675  1.306   9.615   1.00 97.78 65  E 1 
ATOM 3722 C CB  . ARG E 5 65  ? -10.412 -1.712  9.134   1.00 98.33 65  E 1 
ATOM 3723 C CG  . ARG E 5 65  ? -9.106  -2.427  8.704   1.00 97.35 65  E 1 
ATOM 3724 C CD  . ARG E 5 65  ? -9.317  -3.295  7.466   1.00 95.63 65  E 1 
ATOM 3725 N NE  . ARG E 5 65  ? -8.069  -4.011  7.060   1.00 93.03 65  E 1 
ATOM 3726 C CZ  . ARG E 5 65  ? -7.191  -3.635  6.146   1.00 92.33 65  E 1 
ATOM 3727 N NH1 . ARG E 5 65  ? -7.305  -2.548  5.469   1.00 84.76 65  E 1 
ATOM 3728 N NH2 . ARG E 5 65  ? -6.148  -4.364  5.885   1.00 87.18 65  E 1 
ATOM 3729 N N   . CYS E 5 66  ? -8.021  0.163   10.639  1.00 98.03 66  E 1 
ATOM 3730 C CA  . CYS E 5 66  ? -7.001  1.216   10.719  1.00 97.73 66  E 1 
ATOM 3731 C C   . CYS E 5 66  ? -6.796  2.029   9.432   1.00 97.82 66  E 1 
ATOM 3732 O O   . CYS E 5 66  ? -6.655  3.251   9.498   1.00 96.87 66  E 1 
ATOM 3733 C CB  . CYS E 5 66  ? -5.677  0.567   11.137  1.00 96.51 66  E 1 
ATOM 3734 S SG  . CYS E 5 66  ? -5.149  -0.754  9.993   1.00 93.33 66  E 1 
ATOM 3735 N N   . ASN E 5 67  ? -6.810  1.371   8.270   1.00 97.34 67  E 1 
ATOM 3736 C CA  . ASN E 5 67  ? -6.535  2.018   6.989   1.00 97.00 67  E 1 
ATOM 3737 C C   . ASN E 5 67  ? -7.635  2.993   6.540   1.00 97.22 67  E 1 
ATOM 3738 O O   . ASN E 5 67  ? -7.425  3.728   5.591   1.00 95.94 67  E 1 
ATOM 3739 C CB  . ASN E 5 67  ? -6.272  0.952   5.911   1.00 95.79 67  E 1 
ATOM 3740 C CG  . ASN E 5 67  ? -7.532  0.207   5.497   1.00 92.25 67  E 1 
ATOM 3741 O OD1 . ASN E 5 67  ? -8.426  -0.055  6.283   1.00 82.10 67  E 1 
ATOM 3742 N ND2 . ASN E 5 67  ? -7.634  -0.164  4.245   1.00 83.28 67  E 1 
ATOM 3743 N N   . ASN E 5 68  ? -8.788  3.025   7.187   1.00 98.17 68  E 1 
ATOM 3744 C CA  . ASN E 5 68  ? -9.868  3.960   6.872   1.00 98.21 68  E 1 
ATOM 3745 C C   . ASN E 5 68  ? -9.817  5.232   7.715   1.00 98.49 68  E 1 
ATOM 3746 O O   . ASN E 5 68  ? -10.494 6.200   7.390   1.00 97.77 68  E 1 
ATOM 3747 C CB  . ASN E 5 68  ? -11.220 3.248   7.044   1.00 98.07 68  E 1 
ATOM 3748 C CG  . ASN E 5 68  ? -11.310 2.011   6.176   1.00 97.65 68  E 1 
ATOM 3749 O OD1 . ASN E 5 68  ? -11.499 2.066   4.980   1.00 92.02 68  E 1 
ATOM 3750 N ND2 . ASN E 5 68  ? -11.139 0.853   6.774   1.00 92.59 68  E 1 
ATOM 3751 N N   . VAL E 5 69  ? -9.039  5.233   8.794   1.00 98.65 69  E 1 
ATOM 3752 C CA  . VAL E 5 69  ? -8.990  6.353   9.739   1.00 98.60 69  E 1 
ATOM 3753 C C   . VAL E 5 69  ? -8.187  7.503   9.140   1.00 98.62 69  E 1 
ATOM 3754 O O   . VAL E 5 69  ? -7.030  7.327   8.754   1.00 98.24 69  E 1 
ATOM 3755 C CB  . VAL E 5 69  ? -8.421  5.911   11.102  1.00 98.63 69  E 1 
ATOM 3756 C CG1 . VAL E 5 69  ? -8.338  7.078   12.091  1.00 98.24 69  E 1 
ATOM 3757 C CG2 . VAL E 5 69  ? -9.306  4.821   11.733  1.00 98.17 69  E 1 
ATOM 3758 N N   . LEU E 5 70  ? -8.790  8.695   9.087   1.00 98.69 70  E 1 
ATOM 3759 C CA  . LEU E 5 70  ? -8.104  9.939   8.776   1.00 98.66 70  E 1 
ATOM 3760 C C   . LEU E 5 70  ? -7.467  10.511  10.044  1.00 98.76 70  E 1 
ATOM 3761 O O   . LEU E 5 70  ? -6.241  10.641  10.115  1.00 98.47 70  E 1 
ATOM 3762 C CB  . LEU E 5 70  ? -9.098  10.912  8.113   1.00 98.46 70  E 1 
ATOM 3763 C CG  . LEU E 5 70  ? -8.514  12.309  7.816   1.00 97.86 70  E 1 
ATOM 3764 C CD1 . LEU E 5 70  ? -7.324  12.251  6.866   1.00 96.76 70  E 1 
ATOM 3765 C CD2 . LEU E 5 70  ? -9.589  13.188  7.186   1.00 96.54 70  E 1 
ATOM 3766 N N   . TYR E 5 71  ? -8.280  10.804  11.052  1.00 98.76 71  E 1 
ATOM 3767 C CA  . TYR E 5 71  ? -7.803  11.234  12.358  1.00 98.83 71  E 1 
ATOM 3768 C C   . TYR E 5 71  ? -8.759  10.793  13.475  1.00 98.88 71  E 1 
ATOM 3769 O O   . TYR E 5 71  ? -9.930  10.521  13.245  1.00 98.72 71  E 1 
ATOM 3770 C CB  . TYR E 5 71  ? -7.569  12.757  12.383  1.00 98.76 71  E 1 
ATOM 3771 C CG  . TYR E 5 71  ? -8.815  13.613  12.238  1.00 98.77 71  E 1 
ATOM 3772 C CD1 . TYR E 5 71  ? -9.083  14.300  11.046  1.00 98.30 71  E 1 
ATOM 3773 C CD2 . TYR E 5 71  ? -9.713  13.746  13.315  1.00 98.19 71  E 1 
ATOM 3774 C CE1 . TYR E 5 71  ? -10.235 15.092  10.913  1.00 98.08 71  E 1 
ATOM 3775 C CE2 . TYR E 5 71  ? -10.881 14.523  13.198  1.00 97.95 71  E 1 
ATOM 3776 C CZ  . TYR E 5 71  ? -11.141 15.195  11.992  1.00 98.22 71  E 1 
ATOM 3777 O OH  . TYR E 5 71  ? -12.295 15.925  11.874  1.00 97.24 71  E 1 
ATOM 3778 N N   . ILE E 5 72  ? -8.244  10.786  14.704  1.00 98.86 72  E 1 
ATOM 3779 C CA  . ILE E 5 72  ? -9.023  10.643  15.928  1.00 98.83 72  E 1 
ATOM 3780 C C   . ILE E 5 72  ? -8.782  11.847  16.832  1.00 98.88 72  E 1 
ATOM 3781 O O   . ILE E 5 72  ? -7.664  12.359  16.919  1.00 98.69 72  E 1 
ATOM 3782 C CB  . ILE E 5 72  ? -8.740  9.294   16.623  1.00 98.77 72  E 1 
ATOM 3783 C CG1 . ILE E 5 72  ? -9.600  9.124   17.889  1.00 98.12 72  E 1 
ATOM 3784 C CG2 . ILE E 5 72  ? -7.241  9.133   16.946  1.00 97.21 72  E 1 
ATOM 3785 C CD1 . ILE E 5 72  ? -9.522  7.722   18.513  1.00 97.14 72  E 1 
ATOM 3786 N N   . ARG E 5 73  ? -9.824  12.286  17.540  1.00 98.73 73  E 1 
ATOM 3787 C CA  . ARG E 5 73  ? -9.750  13.327  18.568  1.00 98.75 73  E 1 
ATOM 3788 C C   . ARG E 5 73  ? -10.612 12.963  19.769  1.00 98.70 73  E 1 
ATOM 3789 O O   . ARG E 5 73  ? -11.613 12.273  19.624  1.00 98.43 73  E 1 
ATOM 3790 C CB  . ARG E 5 73  ? -10.124 14.694  17.971  1.00 97.99 73  E 1 
ATOM 3791 C CG  . ARG E 5 73  ? -11.583 14.772  17.478  1.00 96.62 73  E 1 
ATOM 3792 C CD  . ARG E 5 73  ? -11.839 16.112  16.786  1.00 95.17 73  E 1 
ATOM 3793 N NE  . ARG E 5 73  ? -13.241 16.237  16.348  1.00 92.53 73  E 1 
ATOM 3794 C CZ  . ARG E 5 73  ? -14.227 16.838  17.005  1.00 92.41 73  E 1 
ATOM 3795 N NH1 . ARG E 5 73  ? -14.039 17.422  18.158  1.00 86.22 73  E 1 
ATOM 3796 N NH2 . ARG E 5 73  ? -15.419 16.853  16.502  1.00 87.23 73  E 1 
ATOM 3797 N N   . GLY E 5 74  ? -10.231 13.448  20.944  1.00 98.44 74  E 1 
ATOM 3798 C CA  . GLY E 5 74  ? -11.135 13.451  22.091  1.00 98.32 74  E 1 
ATOM 3799 C C   . GLY E 5 74  ? -12.300 14.417  21.860  1.00 98.28 74  E 1 
ATOM 3800 O O   . GLY E 5 74  ? -12.149 15.433  21.170  1.00 96.91 74  E 1 
ATOM 3801 N N   . VAL E 5 75  ? -13.454 14.100  22.429  1.00 97.95 75  E 1 
ATOM 3802 C CA  . VAL E 5 75  ? -14.583 15.031  22.519  1.00 97.14 75  E 1 
ATOM 3803 C C   . VAL E 5 75  ? -14.955 15.189  23.989  1.00 95.38 75  E 1 
ATOM 3804 O O   . VAL E 5 75  ? -14.763 14.269  24.777  1.00 84.85 75  E 1 
ATOM 3805 C CB  . VAL E 5 75  ? -15.781 14.607  21.651  1.00 95.06 75  E 1 
ATOM 3806 C CG1 . VAL E 5 75  ? -15.416 14.680  20.166  1.00 87.08 75  E 1 
ATOM 3807 C CG2 . VAL E 5 75  ? -16.293 13.198  21.950  1.00 89.43 75  E 1 
ATOM 3808 N N   . GLU E 5 76  ? -15.429 16.366  24.351  1.00 93.02 76  E 1 
ATOM 3809 C CA  . GLU E 5 76  ? -15.969 16.560  25.691  1.00 90.33 76  E 1 
ATOM 3810 C C   . GLU E 5 76  ? -17.269 15.762  25.827  1.00 87.65 76  E 1 
ATOM 3811 O O   . GLU E 5 76  ? -18.021 15.596  24.848  1.00 76.42 76  E 1 
ATOM 3812 C CB  . GLU E 5 76  ? -16.126 18.056  25.998  1.00 84.02 76  E 1 
ATOM 3813 C CG  . GLU E 5 76  ? -14.743 18.733  26.068  1.00 73.11 76  E 1 
ATOM 3814 C CD  . GLU E 5 76  ? -14.768 20.241  26.371  1.00 62.53 76  E 1 
ATOM 3815 O OE1 . GLU E 5 76  ? -13.656 20.796  26.520  1.00 54.64 76  E 1 
ATOM 3816 O OE2 . GLU E 5 76  ? -15.860 20.845  26.399  1.00 57.03 76  E 1 
ATOM 3817 N N   . GLU E 5 77  ? -17.501 15.192  27.014  1.00 83.14 77  E 1 
ATOM 3818 C CA  . GLU E 5 77  ? -18.827 14.708  27.343  1.00 79.09 77  E 1 
ATOM 3819 C C   . GLU E 5 77  ? -19.753 15.928  27.333  1.00 76.42 77  E 1 
ATOM 3820 O O   . GLU E 5 77  ? -19.504 16.908  28.036  1.00 65.91 77  E 1 
ATOM 3821 C CB  . GLU E 5 77  ? -18.849 13.963  28.693  1.00 70.50 77  E 1 
ATOM 3822 C CG  . GLU E 5 77  ? -18.175 12.582  28.563  1.00 62.81 77  E 1 
ATOM 3823 C CD  . GLU E 5 77  ? -18.190 11.708  29.809  1.00 57.25 77  E 1 
ATOM 3824 O OE1 . GLU E 5 77  ? -17.961 10.476  29.634  1.00 52.32 77  E 1 
ATOM 3825 O OE2 . GLU E 5 77  ? -18.387 12.221  30.926  1.00 53.73 77  E 1 
ATOM 3826 N N   . GLU E 5 78  ? -20.784 15.887  26.497  1.00 70.11 78  E 1 
ATOM 3827 C CA  . GLU E 5 78  ? -21.909 16.777  26.718  1.00 67.68 78  E 1 
ATOM 3828 C C   . GLU E 5 78  ? -22.474 16.385  28.084  1.00 65.52 78  E 1 
ATOM 3829 O O   . GLU E 5 78  ? -23.041 15.304  28.219  1.00 58.42 78  E 1 
ATOM 3830 C CB  . GLU E 5 78  ? -22.950 16.663  25.594  1.00 60.21 78  E 1 
ATOM 3831 C CG  . GLU E 5 78  ? -22.475 17.351  24.298  1.00 53.44 78  E 1 
ATOM 3832 C CD  . GLU E 5 78  ? -23.405 17.168  23.090  1.00 48.49 78  E 1 
ATOM 3833 O OE1 . GLU E 5 78  ? -23.085 17.757  22.028  1.00 43.81 78  E 1 
ATOM 3834 O OE2 . GLU E 5 78  ? -24.371 16.386  23.159  1.00 44.92 78  E 1 
ATOM 3835 N N   . GLU E 5 79  ? -22.243 17.211  29.097  1.00 52.23 79  E 1 
ATOM 3836 C CA  . GLU E 5 79  ? -23.021 17.106  30.317  1.00 52.39 79  E 1 
ATOM 3837 C C   . GLU E 5 79  ? -24.488 17.215  29.892  1.00 50.41 79  E 1 
ATOM 3838 O O   . GLU E 5 79  ? -24.896 18.217  29.305  1.00 47.53 79  E 1 
ATOM 3839 C CB  . GLU E 5 79  ? -22.625 18.186  31.348  1.00 48.19 79  E 1 
ATOM 3840 C CG  . GLU E 5 79  ? -21.280 17.883  32.032  1.00 42.07 79  E 1 
ATOM 3841 C CD  . GLU E 5 79  ? -20.853 18.902  33.116  1.00 38.43 79  E 1 
ATOM 3842 O OE1 . GLU E 5 79  ? -20.023 18.518  33.975  1.00 31.73 79  E 1 
ATOM 3843 O OE2 . GLU E 5 79  ? -21.301 20.064  33.076  1.00 38.27 79  E 1 
ATOM 3844 N N   . GLU E 5 80  ? -25.275 16.162  30.154  1.00 47.00 80  E 1 
ATOM 3845 C CA  . GLU E 5 80  ? -26.734 16.264  30.208  1.00 46.45 80  E 1 
ATOM 3846 C C   . GLU E 5 80  ? -27.101 17.170  31.399  1.00 42.93 80  E 1 
ATOM 3847 O O   . GLU E 5 80  ? -27.677 16.719  32.386  1.00 40.69 80  E 1 
ATOM 3848 C CB  . GLU E 5 80  ? -27.414 14.882  30.308  1.00 44.52 80  E 1 
ATOM 3849 C CG  . GLU E 5 80  ? -27.471 14.079  29.000  1.00 40.58 80  E 1 
ATOM 3850 C CD  . GLU E 5 80  ? -28.332 12.787  29.129  1.00 37.78 80  E 1 
ATOM 3851 O OE1 . GLU E 5 80  ? -28.801 12.286  28.079  1.00 33.38 80  E 1 
ATOM 3852 O OE2 . GLU E 5 80  ? -28.533 12.299  30.258  1.00 37.84 80  E 1 
ATOM 3853 N N   . ASP E 5 81  ? -26.758 18.430  31.327  1.00 40.34 81  E 1 
ATOM 3854 C CA  . ASP E 5 81  ? -27.183 19.475  32.262  1.00 37.96 81  E 1 
ATOM 3855 C C   . ASP E 5 81  ? -28.673 19.825  32.066  1.00 34.18 81  E 1 
ATOM 3856 O O   . ASP E 5 81  ? -29.178 20.855  32.488  1.00 32.49 81  E 1 
ATOM 3857 C CB  . ASP E 5 81  ? -26.236 20.690  32.121  1.00 35.72 81  E 1 
ATOM 3858 C CG  . ASP E 5 81  ? -25.428 21.051  33.374  1.00 31.68 81  E 1 
ATOM 3859 O OD1 . ASP E 5 81  ? -25.535 20.342  34.402  1.00 33.20 81  E 1 
ATOM 3860 O OD2 . ASP E 5 81  ? -24.754 22.109  33.316  1.00 32.92 81  E 1 
ATOM 3861 N N   . GLY E 5 82  ? -29.397 18.918  31.422  1.00 35.95 82  E 1 
ATOM 3862 C CA  . GLY E 5 82  ? -30.845 18.913  31.368  1.00 34.39 82  E 1 
ATOM 3863 C C   . GLY E 5 82  ? -31.485 18.479  32.689  1.00 33.23 82  E 1 
ATOM 3864 O O   . GLY E 5 82  ? -32.560 17.876  32.658  1.00 31.71 82  E 1 
ATOM 3865 N N   . GLU E 5 83  ? -30.876 18.769  33.850  1.00 26.95 83  E 1 
ATOM 3866 C CA  . GLU E 5 83  ? -31.654 18.845  35.080  1.00 27.67 83  E 1 
ATOM 3867 C C   . GLU E 5 83  ? -32.723 19.932  34.871  1.00 25.75 83  E 1 
ATOM 3868 O O   . GLU E 5 83  ? -32.481 21.130  35.010  1.00 25.98 83  E 1 
ATOM 3869 C CB  . GLU E 5 83  ? -30.807 19.127  36.334  1.00 28.72 83  E 1 
ATOM 3870 C CG  . GLU E 5 83  ? -30.250 17.853  37.000  1.00 27.40 83  E 1 
ATOM 3871 C CD  . GLU E 5 83  ? -29.749 18.077  38.448  1.00 26.93 83  E 1 
ATOM 3872 O OE1 . GLU E 5 83  ? -29.570 17.063  39.157  1.00 22.90 83  E 1 
ATOM 3873 O OE2 . GLU E 5 83  ? -29.606 19.252  38.868  1.00 27.51 83  E 1 
ATOM 3874 N N   . MET E 5 84  ? -33.935 19.473  34.546  1.00 24.11 84  E 1 
ATOM 3875 C CA  . MET E 5 84  ? -35.140 20.219  34.870  1.00 24.14 84  E 1 
ATOM 3876 C C   . MET E 5 84  ? -35.099 20.460  36.380  1.00 23.00 84  E 1 
ATOM 3877 O O   . MET E 5 84  ? -35.537 19.622  37.168  1.00 23.95 84  E 1 
ATOM 3878 C CB  . MET E 5 84  ? -36.410 19.432  34.508  1.00 24.88 84  E 1 
ATOM 3879 C CG  . MET E 5 84  ? -36.706 19.378  33.003  1.00 23.81 84  E 1 
ATOM 3880 S SD  . MET E 5 84  ? -38.353 18.672  32.658  1.00 23.28 84  E 1 
ATOM 3881 C CE  . MET E 5 84  ? -38.209 18.389  30.877  1.00 21.15 84  E 1 
ATOM 3882 N N   . ARG E 5 85  ? -34.568 21.605  36.796  1.00 21.08 85  E 1 
ATOM 3883 C CA  . ARG E 5 85  ? -34.935 22.162  38.085  1.00 22.53 85  E 1 
ATOM 3884 C C   . ARG E 5 85  ? -36.425 22.471  38.012  1.00 21.55 85  E 1 
ATOM 3885 O O   . ARG E 5 85  ? -36.834 23.340  37.245  1.00 21.28 85  E 1 
ATOM 3886 C CB  . ARG E 5 85  ? -34.101 23.399  38.437  1.00 22.25 85  E 1 
ATOM 3887 C CG  . ARG E 5 85  ? -32.682 22.989  38.861  1.00 20.50 85  E 1 
ATOM 3888 C CD  . ARG E 5 85  ? -31.918 24.214  39.385  1.00 20.66 85  E 1 
ATOM 3889 N NE  . ARG E 5 85  ? -30.574 23.823  39.827  1.00 17.85 85  E 1 
ATOM 3890 C CZ  . ARG E 5 85  ? -29.685 24.600  40.430  1.00 17.16 85  E 1 
ATOM 3891 N NH1 . ARG E 5 85  ? -29.948 25.850  40.703  1.00 16.55 85  E 1 
ATOM 3892 N NH2 . ARG E 5 85  ? -28.517 24.118  40.748  1.00 17.18 85  E 1 
ATOM 3893 N N   . GLU E 5 86  ? -37.208 21.699  38.746  1.00 18.68 86  E 1 
ATOM 3894 C CA  . GLU E 5 86  ? -38.524 22.134  39.223  1.00 17.96 86  E 1 
ATOM 3895 C C   . GLU E 5 86  ? -38.421 23.414  40.078  1.00 16.64 86  E 1 
ATOM 3896 O O   . GLU E 5 86  ? -37.389 23.584  40.782  1.00 14.25 86  E 1 
ATOM 3897 C CB  . GLU E 5 86  ? -39.219 21.018  40.025  1.00 17.35 86  E 1 
ATOM 3898 C CG  . GLU E 5 86  ? -39.833 19.897  39.154  1.00 16.47 86  E 1 
ATOM 3899 C CD  . GLU E 5 86  ? -40.727 18.929  39.976  1.00 16.66 86  E 1 
ATOM 3900 O OE1 . GLU E 5 86  ? -41.705 18.386  39.395  1.00 14.93 86  E 1 
ATOM 3901 O OE2 . GLU E 5 86  ? -40.458 18.722  41.187  1.00 18.94 86  E 1 
ATOM 3902 O OXT . GLU E 5 86  ? -39.397 24.190  40.016  1.00 20.64 86  E 1 
ATOM 3903 N N   . MET F 6 1   ? -1.618  16.075  -25.409 1.00 32.21 1   F 1 
ATOM 3904 C CA  . MET F 6 1   ? -0.478  15.541  -26.197 1.00 33.29 1   F 1 
ATOM 3905 C C   . MET F 6 1   ? -0.595  14.037  -26.170 1.00 35.01 1   F 1 
ATOM 3906 O O   . MET F 6 1   ? -1.351  13.520  -25.358 1.00 33.32 1   F 1 
ATOM 3907 C CB  . MET F 6 1   ? 0.878   16.013  -25.657 1.00 31.98 1   F 1 
ATOM 3908 C CG  . MET F 6 1   ? 1.096   17.509  -25.806 1.00 28.74 1   F 1 
ATOM 3909 S SD  . MET F 6 1   ? 2.756   18.055  -25.331 1.00 26.71 1   F 1 
ATOM 3910 C CE  . MET F 6 1   ? 2.553   19.820  -25.269 1.00 22.57 1   F 1 
ATOM 3911 N N   . SER F 6 2   ? 0.107   13.336  -27.058 1.00 53.17 2   F 1 
ATOM 3912 C CA  . SER F 6 2   ? 0.158   11.883  -26.936 1.00 58.16 2   F 1 
ATOM 3913 C C   . SER F 6 2   ? 0.770   11.515  -25.588 1.00 62.97 2   F 1 
ATOM 3914 O O   . SER F 6 2   ? 1.785   12.107  -25.221 1.00 60.05 2   F 1 
ATOM 3915 C CB  . SER F 6 2   ? 0.981   11.293  -28.081 1.00 53.33 2   F 1 
ATOM 3916 O OG  . SER F 6 2   ? 1.026   9.891   -27.956 1.00 47.41 2   F 1 
ATOM 3917 N N   . PHE F 6 3   ? 0.190   10.557  -24.895 1.00 77.78 3   F 1 
ATOM 3918 C CA  . PHE F 6 3   ? 0.786   10.001  -23.668 1.00 81.68 3   F 1 
ATOM 3919 C C   . PHE F 6 3   ? 2.093   9.235   -23.945 1.00 84.94 3   F 1 
ATOM 3920 O O   . PHE F 6 3   ? 2.816   8.890   -23.026 1.00 83.33 3   F 1 
ATOM 3921 C CB  . PHE F 6 3   ? -0.245  9.099   -22.968 1.00 76.28 3   F 1 
ATOM 3922 C CG  . PHE F 6 3   ? -0.392  7.731   -23.607 1.00 76.82 3   F 1 
ATOM 3923 C CD1 . PHE F 6 3   ? -1.182  7.557   -24.761 1.00 73.76 3   F 1 
ATOM 3924 C CD2 . PHE F 6 3   ? 0.294   6.627   -23.079 1.00 74.15 3   F 1 
ATOM 3925 C CE1 . PHE F 6 3   ? -1.261  6.305   -25.387 1.00 69.24 3   F 1 
ATOM 3926 C CE2 . PHE F 6 3   ? 0.214   5.368   -23.700 1.00 71.80 3   F 1 
ATOM 3927 C CZ  . PHE F 6 3   ? -0.557  5.212   -24.854 1.00 71.71 3   F 1 
ATOM 3928 N N   . LEU F 6 4   ? 2.392   8.972   -25.218 1.00 88.33 4   F 1 
ATOM 3929 C CA  . LEU F 6 4   ? 3.617   8.304   -25.643 1.00 90.00 4   F 1 
ATOM 3930 C C   . LEU F 6 4   ? 4.821   9.210   -25.384 1.00 89.40 4   F 1 
ATOM 3931 O O   . LEU F 6 4   ? 4.828   10.390  -25.746 1.00 86.65 4   F 1 
ATOM 3932 C CB  . LEU F 6 4   ? 3.540   7.901   -27.127 1.00 89.52 4   F 1 
ATOM 3933 C CG  . LEU F 6 4   ? 2.372   6.993   -27.519 1.00 90.05 4   F 1 
ATOM 3934 C CD1 . LEU F 6 4   ? 2.424   6.691   -29.028 1.00 87.60 4   F 1 
ATOM 3935 C CD2 . LEU F 6 4   ? 2.384   5.659   -26.774 1.00 87.27 4   F 1 
ATOM 3936 N N   . LYS F 6 5   ? 5.856   8.630   -24.794 1.00 89.82 5   F 1 
ATOM 3937 C CA  . LYS F 6 5   ? 7.126   9.276   -24.485 1.00 89.19 5   F 1 
ATOM 3938 C C   . LYS F 6 5   ? 8.264   8.550   -25.189 1.00 90.47 5   F 1 
ATOM 3939 O O   . LYS F 6 5   ? 8.146   7.380   -25.532 1.00 87.56 5   F 1 
ATOM 3940 C CB  . LYS F 6 5   ? 7.344   9.321   -22.961 1.00 84.77 5   F 1 
ATOM 3941 C CG  . LYS F 6 5   ? 6.306   10.199  -22.243 1.00 78.73 5   F 1 
ATOM 3942 C CD  . LYS F 6 5   ? 6.669   10.339  -20.757 1.00 72.25 5   F 1 
ATOM 3943 C CE  . LYS F 6 5   ? 5.697   11.269  -20.025 1.00 63.85 5   F 1 
ATOM 3944 N NZ  . LYS F 6 5   ? 6.152   11.545  -18.640 1.00 55.89 5   F 1 
ATOM 3945 N N   . SER F 6 6   ? 9.379   9.263   -25.364 1.00 89.71 6   F 1 
ATOM 3946 C CA  . SER F 6 6   ? 10.612  8.639   -25.833 1.00 90.34 6   F 1 
ATOM 3947 C C   . SER F 6 6   ? 11.426  8.182   -24.630 1.00 90.43 6   F 1 
ATOM 3948 O O   . SER F 6 6   ? 11.703  8.977   -23.733 1.00 86.95 6   F 1 
ATOM 3949 C CB  . SER F 6 6   ? 11.408  9.604   -26.702 1.00 86.98 6   F 1 
ATOM 3950 O OG  . SER F 6 6   ? 12.398  8.881   -27.394 1.00 76.86 6   F 1 
ATOM 3951 N N   . PHE F 6 7   ? 11.803  6.924   -24.602 1.00 88.61 7   F 1 
ATOM 3952 C CA  . PHE F 6 7   ? 12.672  6.353   -23.577 1.00 89.21 7   F 1 
ATOM 3953 C C   . PHE F 6 7   ? 13.435  5.148   -24.172 1.00 90.02 7   F 1 
ATOM 3954 O O   . PHE F 6 7   ? 12.975  4.569   -25.159 1.00 88.33 7   F 1 
ATOM 3955 C CB  . PHE F 6 7   ? 11.859  5.969   -22.333 1.00 87.70 7   F 1 
ATOM 3956 C CG  . PHE F 6 7   ? 10.737  4.980   -22.558 1.00 89.83 7   F 1 
ATOM 3957 C CD1 . PHE F 6 7   ? 9.458   5.430   -22.925 1.00 87.66 7   F 1 
ATOM 3958 C CD2 . PHE F 6 7   ? 10.966  3.604   -22.410 1.00 88.28 7   F 1 
ATOM 3959 C CE1 . PHE F 6 7   ? 8.418   4.518   -23.148 1.00 85.91 7   F 1 
ATOM 3960 C CE2 . PHE F 6 7   ? 9.930   2.687   -22.636 1.00 87.11 7   F 1 
ATOM 3961 C CZ  . PHE F 6 7   ? 8.660   3.140   -23.009 1.00 87.80 7   F 1 
ATOM 3962 N N   . PRO F 6 8   ? 14.603  4.788   -23.616 1.00 89.71 8   F 1 
ATOM 3963 C CA  . PRO F 6 8   ? 15.332  3.631   -24.105 1.00 89.91 8   F 1 
ATOM 3964 C C   . PRO F 6 8   ? 14.597  2.348   -23.696 1.00 91.32 8   F 1 
ATOM 3965 O O   . PRO F 6 8   ? 13.992  2.295   -22.623 1.00 89.64 8   F 1 
ATOM 3966 C CB  . PRO F 6 8   ? 16.717  3.720   -23.461 1.00 86.73 8   F 1 
ATOM 3967 C CG  . PRO F 6 8   ? 16.424  4.431   -22.139 1.00 83.87 8   F 1 
ATOM 3968 C CD  . PRO F 6 8   ? 15.251  5.340   -22.490 1.00 86.95 8   F 1 
ATOM 3969 N N   . PRO F 6 9   ? 14.670  1.317   -24.523 1.00 90.82 9   F 1 
ATOM 3970 C CA  . PRO F 6 9   ? 14.141  0.025   -24.139 1.00 91.42 9   F 1 
ATOM 3971 C C   . PRO F 6 9   ? 14.864  -0.502  -22.894 1.00 92.03 9   F 1 
ATOM 3972 O O   . PRO F 6 9   ? 16.071  -0.263  -22.741 1.00 89.43 9   F 1 
ATOM 3973 C CB  . PRO F 6 9   ? 14.368  -0.879  -25.353 1.00 89.15 9   F 1 
ATOM 3974 C CG  . PRO F 6 9   ? 15.560  -0.245  -26.058 1.00 86.54 9   F 1 
ATOM 3975 C CD  . PRO F 6 9   ? 15.368  1.245   -25.784 1.00 89.41 9   F 1 
ATOM 3976 N N   . PRO F 6 10  ? 14.166  -1.229  -22.007 1.00 90.55 10  F 1 
ATOM 3977 C CA  . PRO F 6 10  ? 14.790  -1.855  -20.857 1.00 90.37 10  F 1 
ATOM 3978 C C   . PRO F 6 10  ? 15.879  -2.822  -21.313 1.00 90.36 10  F 1 
ATOM 3979 O O   . PRO F 6 10  ? 15.674  -3.678  -22.181 1.00 86.50 10  F 1 
ATOM 3980 C CB  . PRO F 6 10  ? 13.660  -2.544  -20.085 1.00 88.16 10  F 1 
ATOM 3981 C CG  . PRO F 6 10  ? 12.572  -2.756  -21.130 1.00 86.12 10  F 1 
ATOM 3982 C CD  . PRO F 6 10  ? 12.759  -1.575  -22.081 1.00 88.98 10  F 1 
ATOM 3983 N N   . GLY F 6 11  ? 17.057  -2.656  -20.725 1.00 87.58 11  F 1 
ATOM 3984 C CA  . GLY F 6 11  ? 18.182  -3.522  -21.000 1.00 87.39 11  F 1 
ATOM 3985 C C   . GLY F 6 11  ? 18.172  -4.792  -20.146 1.00 88.95 11  F 1 
ATOM 3986 O O   . GLY F 6 11  ? 17.417  -4.902  -19.185 1.00 86.35 11  F 1 
ATOM 3987 N N   . PRO F 6 12  ? 19.092  -5.724  -20.416 1.00 88.39 12  F 1 
ATOM 3988 C CA  . PRO F 6 12  ? 19.264  -6.925  -19.591 1.00 87.70 12  F 1 
ATOM 3989 C C   . PRO F 6 12  ? 19.531  -6.625  -18.114 1.00 88.18 12  F 1 
ATOM 3990 O O   . PRO F 6 12  ? 19.235  -7.448  -17.248 1.00 84.17 12  F 1 
ATOM 3991 C CB  . PRO F 6 12  ? 20.463  -7.656  -20.210 1.00 85.22 12  F 1 
ATOM 3992 C CG  . PRO F 6 12  ? 20.492  -7.165  -21.655 1.00 82.27 12  F 1 
ATOM 3993 C CD  . PRO F 6 12  ? 19.998  -5.726  -21.545 1.00 85.07 12  F 1 
ATOM 3994 N N   . ALA F 6 13  ? 20.099  -5.454  -17.821 1.00 86.28 13  F 1 
ATOM 3995 C CA  . ALA F 6 13  ? 20.344  -4.975  -16.471 1.00 85.71 13  F 1 
ATOM 3996 C C   . ALA F 6 13  ? 19.050  -4.727  -15.676 1.00 86.77 13  F 1 
ATOM 3997 O O   . ALA F 6 13  ? 19.045  -4.880  -14.460 1.00 82.54 13  F 1 
ATOM 3998 C CB  . ALA F 6 13  ? 21.200  -3.700  -16.574 1.00 81.59 13  F 1 
ATOM 3999 N N   . GLU F 6 14  ? 17.965  -4.386  -16.349 1.00 87.32 14  F 1 
ATOM 4000 C CA  . GLU F 6 14  ? 16.655  -4.132  -15.733 1.00 88.14 14  F 1 
ATOM 4001 C C   . GLU F 6 14  ? 15.825  -5.415  -15.537 1.00 90.47 14  F 1 
ATOM 4002 O O   . GLU F 6 14  ? 14.620  -5.347  -15.297 1.00 88.40 14  F 1 
ATOM 4003 C CB  . GLU F 6 14  ? 15.888  -3.079  -16.551 1.00 84.56 14  F 1 
ATOM 4004 C CG  . GLU F 6 14  ? 16.567  -1.699  -16.568 1.00 79.49 14  F 1 
ATOM 4005 C CD  . GLU F 6 14  ? 15.771  -0.656  -17.366 1.00 75.39 14  F 1 
ATOM 4006 O OE1 . GLU F 6 14  ? 16.400  0.201   -18.020 1.00 67.08 14  F 1 
ATOM 4007 O OE2 . GLU F 6 14  ? 14.516  -0.697  -17.365 1.00 68.00 14  F 1 
ATOM 4008 N N   . GLY F 6 15  ? 16.445  -6.579  -15.655 1.00 90.79 15  F 1 
ATOM 4009 C CA  . GLY F 6 15  ? 15.753  -7.856  -15.524 1.00 92.34 15  F 1 
ATOM 4010 C C   . GLY F 6 15  ? 14.810  -8.148  -16.693 1.00 94.49 15  F 1 
ATOM 4011 O O   . GLY F 6 15  ? 13.687  -8.597  -16.498 1.00 92.73 15  F 1 
ATOM 4012 N N   . LEU F 6 16  ? 15.236  -7.858  -17.923 1.00 94.97 16  F 1 
ATOM 4013 C CA  . LEU F 6 16  ? 14.443  -8.154  -19.113 1.00 95.86 16  F 1 
ATOM 4014 C C   . LEU F 6 16  ? 14.231  -9.661  -19.257 1.00 95.97 16  F 1 
ATOM 4015 O O   . LEU F 6 16  ? 15.141  -10.389 -19.657 1.00 94.53 16  F 1 
ATOM 4016 C CB  . LEU F 6 16  ? 15.117  -7.530  -20.344 1.00 95.17 16  F 1 
ATOM 4017 C CG  . LEU F 6 16  ? 14.331  -7.742  -21.660 1.00 94.38 16  F 1 
ATOM 4018 C CD1 . LEU F 6 16  ? 12.991  -7.010  -21.649 1.00 91.58 16  F 1 
ATOM 4019 C CD2 . LEU F 6 16  ? 15.150  -7.214  -22.837 1.00 91.43 16  F 1 
ATOM 4020 N N   . LEU F 6 17  ? 13.003  -10.119 -18.984 1.00 96.54 17  F 1 
ATOM 4021 C CA  . LEU F 6 17  ? 12.610  -11.523 -19.115 1.00 96.19 17  F 1 
ATOM 4022 C C   . LEU F 6 17  ? 12.249  -11.886 -20.555 1.00 96.28 17  F 1 
ATOM 4023 O O   . LEU F 6 17  ? 12.556  -12.979 -21.030 1.00 94.34 17  F 1 
ATOM 4024 C CB  . LEU F 6 17  ? 11.407  -11.807 -18.196 1.00 95.21 17  F 1 
ATOM 4025 C CG  . LEU F 6 17  ? 11.677  -11.661 -16.688 1.00 92.55 17  F 1 
ATOM 4026 C CD1 . LEU F 6 17  ? 10.414  -12.072 -15.923 1.00 86.65 17  F 1 
ATOM 4027 C CD2 . LEU F 6 17  ? 12.816  -12.566 -16.213 1.00 85.90 17  F 1 
ATOM 4028 N N   . ARG F 6 18  ? 11.577  -10.961 -21.244 1.00 96.88 18  F 1 
ATOM 4029 C CA  . ARG F 6 18  ? 11.110  -11.215 -22.595 1.00 96.96 18  F 1 
ATOM 4030 C C   . ARG F 6 18  ? 11.027  -9.944  -23.418 1.00 97.25 18  F 1 
ATOM 4031 O O   . ARG F 6 18  ? 10.492  -8.929  -22.983 1.00 96.38 18  F 1 
ATOM 4032 C CB  . ARG F 6 18  ? 9.761   -11.950 -22.521 1.00 95.80 18  F 1 
ATOM 4033 C CG  . ARG F 6 18  ? 9.357   -12.523 -23.879 1.00 90.27 18  F 1 
ATOM 4034 C CD  . ARG F 6 18  ? 8.082   -13.361 -23.753 1.00 88.34 18  F 1 
ATOM 4035 N NE  . ARG F 6 18  ? 7.742   -13.985 -25.040 1.00 84.90 18  F 1 
ATOM 4036 C CZ  . ARG F 6 18  ? 8.126   -15.179 -25.479 1.00 82.88 18  F 1 
ATOM 4037 N NH1 . ARG F 6 18  ? 8.828   -15.990 -24.743 1.00 72.77 18  F 1 
ATOM 4038 N NH2 . ARG F 6 18  ? 7.796   -15.573 -26.668 1.00 77.02 18  F 1 
ATOM 4039 N N   . GLN F 6 19  ? 11.474  -10.047 -24.664 1.00 96.92 19  F 1 
ATOM 4040 C CA  . GLN F 6 19  ? 11.258  -9.065  -25.714 1.00 96.78 19  F 1 
ATOM 4041 C C   . GLN F 6 19  ? 10.416  -9.729  -26.805 1.00 97.11 19  F 1 
ATOM 4042 O O   . GLN F 6 19  ? 10.787  -10.794 -27.298 1.00 95.63 19  F 1 
ATOM 4043 C CB  . GLN F 6 19  ? 12.623  -8.593  -26.220 1.00 93.85 19  F 1 
ATOM 4044 C CG  . GLN F 6 19  ? 12.511  -7.547  -27.331 1.00 85.15 19  F 1 
ATOM 4045 C CD  . GLN F 6 19  ? 13.879  -7.060  -27.823 1.00 85.83 19  F 1 
ATOM 4046 O OE1 . GLN F 6 19  ? 14.930  -7.429  -27.333 1.00 78.31 19  F 1 
ATOM 4047 N NE2 . GLN F 6 19  ? 13.905  -6.219  -28.826 1.00 75.49 19  F 1 
ATOM 4048 N N   . GLN F 6 20  ? 9.303   -9.095  -27.162 1.00 97.49 20  F 1 
ATOM 4049 C CA  . GLN F 6 20  ? 8.409   -9.584  -28.206 1.00 97.75 20  F 1 
ATOM 4050 C C   . GLN F 6 20  ? 8.256   -8.529  -29.310 1.00 97.96 20  F 1 
ATOM 4051 O O   . GLN F 6 20  ? 7.462   -7.601  -29.147 1.00 97.35 20  F 1 
ATOM 4052 C CB  . GLN F 6 20  ? 7.068   -9.997  -27.572 1.00 97.32 20  F 1 
ATOM 4053 C CG  . GLN F 6 20  ? 6.177   -10.750 -28.564 1.00 93.70 20  F 1 
ATOM 4054 C CD  . GLN F 6 20  ? 6.797   -12.086 -28.998 1.00 95.43 20  F 1 
ATOM 4055 O OE1 . GLN F 6 20  ? 7.341   -12.829 -28.192 1.00 86.35 20  F 1 
ATOM 4056 N NE2 . GLN F 6 20  ? 6.738   -12.416 -30.263 1.00 84.87 20  F 1 
ATOM 4057 N N   . PRO F 6 21  ? 9.029   -8.629  -30.405 1.00 97.52 21  F 1 
ATOM 4058 C CA  . PRO F 6 21  ? 8.873   -7.750  -31.554 1.00 97.22 21  F 1 
ATOM 4059 C C   . PRO F 6 21  ? 7.550   -8.014  -32.283 1.00 97.49 21  F 1 
ATOM 4060 O O   . PRO F 6 21  ? 6.828   -8.953  -31.951 1.00 96.02 21  F 1 
ATOM 4061 C CB  . PRO F 6 21  ? 10.097  -8.041  -32.438 1.00 95.92 21  F 1 
ATOM 4062 C CG  . PRO F 6 21  ? 10.357  -9.514  -32.168 1.00 93.47 21  F 1 
ATOM 4063 C CD  . PRO F 6 21  ? 10.013  -9.656  -30.687 1.00 96.68 21  F 1 
ATOM 4064 N N   . ASP F 6 22  ? 7.241   -7.170  -33.259 1.00 97.52 22  F 1 
ATOM 4065 C CA  . ASP F 6 22  ? 6.047   -7.273  -34.101 1.00 97.80 22  F 1 
ATOM 4066 C C   . ASP F 6 22  ? 4.759   -7.459  -33.285 1.00 97.90 22  F 1 
ATOM 4067 O O   . ASP F 6 22  ? 3.924   -8.324  -33.554 1.00 96.55 22  F 1 
ATOM 4068 C CB  . ASP F 6 22  ? 6.243   -8.345  -35.183 1.00 97.16 22  F 1 
ATOM 4069 C CG  . ASP F 6 22  ? 7.446   -8.081  -36.085 1.00 93.70 22  F 1 
ATOM 4070 O OD1 . ASP F 6 22  ? 7.707   -6.896  -36.389 1.00 86.07 22  F 1 
ATOM 4071 O OD2 . ASP F 6 22  ? 8.094   -9.074  -36.475 1.00 85.10 22  F 1 
ATOM 4072 N N   . THR F 6 23  ? 4.620   -6.630  -32.245 1.00 97.80 23  F 1 
ATOM 4073 C CA  . THR F 6 23  ? 3.469   -6.632  -31.341 1.00 98.03 23  F 1 
ATOM 4074 C C   . THR F 6 23  ? 2.703   -5.326  -31.491 1.00 98.05 23  F 1 
ATOM 4075 O O   . THR F 6 23  ? 3.213   -4.254  -31.172 1.00 97.17 23  F 1 
ATOM 4076 C CB  . THR F 6 23  ? 3.904   -6.864  -29.894 1.00 97.81 23  F 1 
ATOM 4077 O OG1 . THR F 6 23  ? 4.581   -8.105  -29.798 1.00 95.24 23  F 1 
ATOM 4078 C CG2 . THR F 6 23  ? 2.721   -6.942  -28.943 1.00 94.75 23  F 1 
ATOM 4079 N N   . GLU F 6 24  ? 1.466   -5.408  -31.947 1.00 97.79 24  F 1 
ATOM 4080 C CA  . GLU F 6 24  ? 0.554   -4.270  -31.963 1.00 97.60 24  F 1 
ATOM 4081 C C   . GLU F 6 24  ? 0.082   -3.962  -30.544 1.00 97.81 24  F 1 
ATOM 4082 O O   . GLU F 6 24  ? -0.296  -4.865  -29.795 1.00 97.18 24  F 1 
ATOM 4083 C CB  . GLU F 6 24  ? -0.620  -4.560  -32.916 1.00 96.88 24  F 1 
ATOM 4084 C CG  . GLU F 6 24  ? -1.551  -3.356  -33.080 1.00 87.86 24  F 1 
ATOM 4085 C CD  . GLU F 6 24  ? -2.715  -3.602  -34.060 1.00 83.09 24  F 1 
ATOM 4086 O OE1 . GLU F 6 24  ? -3.475  -2.635  -34.307 1.00 75.18 24  F 1 
ATOM 4087 O OE2 . GLU F 6 24  ? -2.848  -4.736  -34.566 1.00 76.23 24  F 1 
ATOM 4088 N N   . ALA F 6 25  ? 0.079   -2.676  -30.165 1.00 97.67 25  F 1 
ATOM 4089 C CA  . ALA F 6 25  ? -0.532  -2.214  -28.931 1.00 97.60 25  F 1 
ATOM 4090 C C   . ALA F 6 25  ? -1.865  -1.522  -29.226 1.00 97.51 25  F 1 
ATOM 4091 O O   . ALA F 6 25  ? -1.965  -0.679  -30.118 1.00 96.64 25  F 1 
ATOM 4092 C CB  . ALA F 6 25  ? 0.434   -1.300  -28.174 1.00 97.16 25  F 1 
ATOM 4093 N N   . VAL F 6 26  ? -2.882  -1.849  -28.441 1.00 97.22 26  F 1 
ATOM 4094 C CA  . VAL F 6 26  ? -4.224  -1.269  -28.543 1.00 97.21 26  F 1 
ATOM 4095 C C   . VAL F 6 26  ? -4.633  -0.733  -27.175 1.00 97.22 26  F 1 
ATOM 4096 O O   . VAL F 6 26  ? -4.731  -1.489  -26.216 1.00 96.73 26  F 1 
ATOM 4097 C CB  . VAL F 6 26  ? -5.240  -2.293  -29.075 1.00 96.82 26  F 1 
ATOM 4098 C CG1 . VAL F 6 26  ? -6.608  -1.646  -29.304 1.00 95.01 26  F 1 
ATOM 4099 C CG2 . VAL F 6 26  ? -4.784  -2.914  -30.399 1.00 95.14 26  F 1 
ATOM 4100 N N   . LEU F 6 27  ? -4.901  0.587   -27.095 1.00 96.57 27  F 1 
ATOM 4101 C CA  . LEU F 6 27  ? -5.346  1.283   -25.900 1.00 96.28 27  F 1 
ATOM 4102 C C   . LEU F 6 27  ? -6.847  1.561   -25.995 1.00 95.71 27  F 1 
ATOM 4103 O O   . LEU F 6 27  ? -7.278  2.322   -26.855 1.00 93.85 27  F 1 
ATOM 4104 C CB  . LEU F 6 27  ? -4.542  2.587   -25.760 1.00 95.34 27  F 1 
ATOM 4105 C CG  . LEU F 6 27  ? -5.046  3.513   -24.638 1.00 93.94 27  F 1 
ATOM 4106 C CD1 . LEU F 6 27  ? -4.875  2.876   -23.261 1.00 89.35 27  F 1 
ATOM 4107 C CD2 . LEU F 6 27  ? -4.270  4.829   -24.653 1.00 88.55 27  F 1 
ATOM 4108 N N   . ASN F 6 28  ? -7.655  0.991   -25.103 1.00 95.39 28  F 1 
ATOM 4109 C CA  . ASN F 6 28  ? -9.106  1.194   -25.062 1.00 94.86 28  F 1 
ATOM 4110 C C   . ASN F 6 28  ? -9.801  1.027   -26.438 1.00 94.31 28  F 1 
ATOM 4111 O O   . ASN F 6 28  ? -10.738 1.751   -26.775 1.00 91.18 28  F 1 
ATOM 4112 C CB  . ASN F 6 28  ? -9.420  2.544   -24.377 1.00 93.99 28  F 1 
ATOM 4113 C CG  . ASN F 6 28  ? -9.057  2.578   -22.905 1.00 93.48 28  F 1 
ATOM 4114 O OD1 . ASN F 6 28  ? -9.059  1.577   -22.213 1.00 87.35 28  F 1 
ATOM 4115 N ND2 . ASN F 6 28  ? -8.769  3.754   -22.375 1.00 86.53 28  F 1 
ATOM 4116 N N   . GLY F 6 29  ? -9.321  0.095   -27.235 1.00 93.82 29  F 1 
ATOM 4117 C CA  . GLY F 6 29  ? -9.816  -0.147  -28.593 1.00 93.52 29  F 1 
ATOM 4118 C C   . GLY F 6 29  ? -9.159  0.699   -29.693 1.00 94.07 29  F 1 
ATOM 4119 O O   . GLY F 6 29  ? -9.414  0.451   -30.866 1.00 91.73 29  F 1 
ATOM 4120 N N   . LYS F 6 30  ? -8.296  1.662   -29.355 1.00 94.67 30  F 1 
ATOM 4121 C CA  . LYS F 6 30  ? -7.533  2.470   -30.314 1.00 94.51 30  F 1 
ATOM 4122 C C   . LYS F 6 30  ? -6.153  1.865   -30.550 1.00 95.41 30  F 1 
ATOM 4123 O O   . LYS F 6 30  ? -5.363  1.755   -29.623 1.00 94.54 30  F 1 
ATOM 4124 C CB  . LYS F 6 30  ? -7.453  3.911   -29.799 1.00 92.51 30  F 1 
ATOM 4125 C CG  . LYS F 6 30  ? -6.784  4.868   -30.796 1.00 79.66 30  F 1 
ATOM 4126 C CD  . LYS F 6 30  ? -6.762  6.276   -30.196 1.00 74.14 30  F 1 
ATOM 4127 C CE  . LYS F 6 30  ? -6.078  7.285   -31.114 1.00 62.55 30  F 1 
ATOM 4128 N NZ  . LYS F 6 30  ? -6.070  8.631   -30.496 1.00 54.80 30  F 1 
ATOM 4129 N N   . GLY F 6 31  ? -5.858  1.518   -31.797 1.00 95.28 31  F 1 
ATOM 4130 C CA  . GLY F 6 31  ? -4.529  1.044   -32.188 1.00 95.53 31  F 1 
ATOM 4131 C C   . GLY F 6 31  ? -3.472  2.144   -32.044 1.00 95.69 31  F 1 
ATOM 4132 O O   . GLY F 6 31  ? -3.680  3.275   -32.482 1.00 93.89 31  F 1 
ATOM 4133 N N   . LEU F 6 32  ? -2.337  1.812   -31.451 1.00 96.19 32  F 1 
ATOM 4134 C CA  . LEU F 6 32  ? -1.161  2.671   -31.301 1.00 95.89 32  F 1 
ATOM 4135 C C   . LEU F 6 32  ? -0.097  2.379   -32.369 1.00 95.57 32  F 1 
ATOM 4136 O O   . LEU F 6 32  ? 0.860   3.140   -32.515 1.00 92.17 32  F 1 
ATOM 4137 C CB  . LEU F 6 32  ? -0.582  2.511   -29.889 1.00 95.24 32  F 1 
ATOM 4138 C CG  . LEU F 6 32  ? -1.560  2.819   -28.741 1.00 94.89 32  F 1 
ATOM 4139 C CD1 . LEU F 6 32  ? -0.850  2.570   -27.402 1.00 92.36 32  F 1 
ATOM 4140 C CD2 . LEU F 6 32  ? -2.053  4.273   -28.774 1.00 91.55 32  F 1 
ATOM 4141 N N   . GLY F 6 33  ? -0.261  1.312   -33.097 1.00 95.81 33  F 1 
ATOM 4142 C CA  . GLY F 6 33  ? 0.660   0.817   -34.099 1.00 96.19 33  F 1 
ATOM 4143 C C   . GLY F 6 33  ? 1.383   -0.456  -33.660 1.00 97.06 33  F 1 
ATOM 4144 O O   . GLY F 6 33  ? 1.131   -1.010  -32.589 1.00 95.97 33  F 1 
ATOM 4145 N N   . THR F 6 34  ? 2.285   -0.922  -34.515 1.00 97.07 34  F 1 
ATOM 4146 C CA  . THR F 6 34  ? 3.117   -2.098  -34.249 1.00 97.47 34  F 1 
ATOM 4147 C C   . THR F 6 34  ? 4.467   -1.677  -33.700 1.00 97.51 34  F 1 
ATOM 4148 O O   . THR F 6 34  ? 5.090   -0.747  -34.212 1.00 95.51 34  F 1 
ATOM 4149 C CB  . THR F 6 34  ? 3.282   -2.947  -35.519 1.00 96.28 34  F 1 
ATOM 4150 O OG1 . THR F 6 34  ? 2.019   -3.280  -36.039 1.00 87.99 34  F 1 
ATOM 4151 C CG2 . THR F 6 34  ? 4.014   -4.265  -35.250 1.00 86.99 34  F 1 
ATOM 4152 N N   . GLY F 6 35  ? 4.919   -2.373  -32.677 1.00 97.47 35  F 1 
ATOM 4153 C CA  . GLY F 6 35  ? 6.193   -2.118  -32.038 1.00 97.63 35  F 1 
ATOM 4154 C C   . GLY F 6 35  ? 6.729   -3.359  -31.335 1.00 98.00 35  F 1 
ATOM 4155 O O   . GLY F 6 35  ? 6.456   -4.491  -31.718 1.00 97.04 35  F 1 
ATOM 4156 N N   . THR F 6 36  ? 7.523   -3.122  -30.297 1.00 97.85 36  F 1 
ATOM 4157 C CA  . THR F 6 36  ? 8.115   -4.185  -29.487 1.00 97.98 36  F 1 
ATOM 4158 C C   . THR F 6 36  ? 7.617   -4.079  -28.048 1.00 98.00 36  F 1 
ATOM 4159 O O   . THR F 6 36  ? 7.714   -3.022  -27.433 1.00 97.34 36  F 1 
ATOM 4160 C CB  . THR F 6 36  ? 9.644   -4.132  -29.551 1.00 97.34 36  F 1 
ATOM 4161 O OG1 . THR F 6 36  ? 10.070  -4.236  -30.893 1.00 92.96 36  F 1 
ATOM 4162 C CG2 . THR F 6 36  ? 10.284  -5.291  -28.803 1.00 92.71 36  F 1 
ATOM 4163 N N   . LEU F 6 37  ? 7.118   -5.182  -27.508 1.00 98.00 37  F 1 
ATOM 4164 C CA  . LEU F 6 37  ? 6.784   -5.318  -26.097 1.00 98.19 37  F 1 
ATOM 4165 C C   . LEU F 6 37  ? 7.993   -5.847  -25.320 1.00 98.12 37  F 1 
ATOM 4166 O O   . LEU F 6 37  ? 8.599   -6.847  -25.710 1.00 97.68 37  F 1 
ATOM 4167 C CB  . LEU F 6 37  ? 5.564   -6.237  -25.949 1.00 98.05 37  F 1 
ATOM 4168 C CG  . LEU F 6 37  ? 5.049   -6.368  -24.500 1.00 97.58 37  F 1 
ATOM 4169 C CD1 . LEU F 6 37  ? 4.394   -5.081  -24.024 1.00 96.17 37  F 1 
ATOM 4170 C CD2 . LEU F 6 37  ? 4.014   -7.481  -24.414 1.00 96.07 37  F 1 
ATOM 4171 N N   . TYR F 6 38  ? 8.313   -5.200  -24.201 1.00 97.88 38  F 1 
ATOM 4172 C CA  . TYR F 6 38  ? 9.377   -5.575  -23.281 1.00 97.62 38  F 1 
ATOM 4173 C C   . TYR F 6 38  ? 8.765   -5.924  -21.926 1.00 97.58 38  F 1 
ATOM 4174 O O   . TYR F 6 38  ? 8.149   -5.079  -21.287 1.00 96.94 38  F 1 
ATOM 4175 C CB  . TYR F 6 38  ? 10.377  -4.420  -23.152 1.00 97.27 38  F 1 
ATOM 4176 C CG  . TYR F 6 38  ? 11.013  -3.987  -24.457 1.00 97.27 38  F 1 
ATOM 4177 C CD1 . TYR F 6 38  ? 12.238  -4.540  -24.872 1.00 95.99 38  F 1 
ATOM 4178 C CD2 . TYR F 6 38  ? 10.392  -3.014  -25.265 1.00 96.23 38  F 1 
ATOM 4179 C CE1 . TYR F 6 38  ? 12.839  -4.134  -26.073 1.00 95.58 38  F 1 
ATOM 4180 C CE2 . TYR F 6 38  ? 10.977  -2.603  -26.474 1.00 95.50 38  F 1 
ATOM 4181 C CZ  . TYR F 6 38  ? 12.205  -3.168  -26.867 1.00 96.02 38  F 1 
ATOM 4182 O OH  . TYR F 6 38  ? 12.783  -2.773  -28.059 1.00 94.70 38  F 1 
ATOM 4183 N N   . ILE F 6 39  ? 8.949   -7.155  -21.484 1.00 97.71 39  F 1 
ATOM 4184 C CA  . ILE F 6 39  ? 8.532   -7.639  -20.173 1.00 98.03 39  F 1 
ATOM 4185 C C   . ILE F 6 39  ? 9.795   -7.742  -19.317 1.00 97.78 39  F 1 
ATOM 4186 O O   . ILE F 6 39  ? 10.556  -8.700  -19.445 1.00 97.13 39  F 1 
ATOM 4187 C CB  . ILE F 6 39  ? 7.767   -8.979  -20.277 1.00 98.19 39  F 1 
ATOM 4188 C CG1 . ILE F 6 39  ? 6.591   -8.876  -21.279 1.00 97.67 39  F 1 
ATOM 4189 C CG2 . ILE F 6 39  ? 7.277   -9.381  -18.883 1.00 97.83 39  F 1 
ATOM 4190 C CD1 . ILE F 6 39  ? 5.848   -10.198 -21.515 1.00 96.36 39  F 1 
ATOM 4191 N N   . ALA F 6 40  ? 10.037  -6.718  -18.493 1.00 97.10 40  F 1 
ATOM 4192 C CA  . ALA F 6 40  ? 11.150  -6.654  -17.555 1.00 96.78 40  F 1 
ATOM 4193 C C   . ALA F 6 40  ? 10.644  -6.794  -16.114 1.00 96.89 40  F 1 
ATOM 4194 O O   . ALA F 6 40  ? 9.484   -6.520  -15.838 1.00 95.93 40  F 1 
ATOM 4195 C CB  . ALA F 6 40  ? 11.912  -5.347  -17.781 1.00 95.77 40  F 1 
ATOM 4196 N N   . GLU F 6 41  ? 11.510  -7.172  -15.196 1.00 96.16 41  F 1 
ATOM 4197 C CA  . GLU F 6 41  ? 11.163  -7.307  -13.771 1.00 95.51 41  F 1 
ATOM 4198 C C   . GLU F 6 41  ? 10.635  -5.990  -13.176 1.00 95.15 41  F 1 
ATOM 4199 O O   . GLU F 6 41  ? 9.719   -6.005  -12.369 1.00 93.47 41  F 1 
ATOM 4200 C CB  . GLU F 6 41  ? 12.392  -7.782  -12.970 1.00 94.72 41  F 1 
ATOM 4201 C CG  . GLU F 6 41  ? 12.814  -9.220  -13.309 1.00 92.10 41  F 1 
ATOM 4202 C CD  . GLU F 6 41  ? 14.054  -9.699  -12.525 1.00 90.95 41  F 1 
ATOM 4203 O OE1 . GLU F 6 41  ? 14.439  -10.884 -12.708 1.00 84.50 41  F 1 
ATOM 4204 O OE2 . GLU F 6 41  ? 14.673  -8.903  -11.781 1.00 85.78 41  F 1 
ATOM 4205 N N   . SER F 6 42  ? 11.179  -4.845  -13.615 1.00 93.09 42  F 1 
ATOM 4206 C CA  . SER F 6 42  ? 10.815  -3.513  -13.120 1.00 91.43 42  F 1 
ATOM 4207 C C   . SER F 6 42  ? 9.483   -3.000  -13.679 1.00 92.12 42  F 1 
ATOM 4208 O O   . SER F 6 42  ? 8.714   -2.347  -12.967 1.00 90.50 42  F 1 
ATOM 4209 C CB  . SER F 6 42  ? 11.930  -2.522  -13.461 1.00 88.69 42  F 1 
ATOM 4210 O OG  . SER F 6 42  ? 12.180  -2.490  -14.860 1.00 80.28 42  F 1 
ATOM 4211 N N   . ARG F 6 43  ? 9.195   -3.242  -14.956 1.00 93.64 43  F 1 
ATOM 4212 C CA  . ARG F 6 43  ? 8.053   -2.646  -15.661 1.00 93.98 43  F 1 
ATOM 4213 C C   . ARG F 6 43  ? 7.733   -3.378  -16.964 1.00 95.31 43  F 1 
ATOM 4214 O O   . ARG F 6 43  ? 8.591   -3.979  -17.600 1.00 94.81 43  F 1 
ATOM 4215 C CB  . ARG F 6 43  ? 8.309   -1.155  -15.921 1.00 90.90 43  F 1 
ATOM 4216 C CG  . ARG F 6 43  ? 9.606   -0.905  -16.715 1.00 82.66 43  F 1 
ATOM 4217 C CD  . ARG F 6 43  ? 9.937   0.575   -16.823 1.00 81.40 43  F 1 
ATOM 4218 N NE  . ARG F 6 43  ? 11.270  0.772   -17.415 1.00 71.49 43  F 1 
ATOM 4219 C CZ  . ARG F 6 43  ? 11.774  1.882   -17.903 1.00 65.37 43  F 1 
ATOM 4220 N NH1 . ARG F 6 43  ? 11.089  2.981   -17.938 1.00 59.06 43  F 1 
ATOM 4221 N NH2 . ARG F 6 43  ? 12.999  1.898   -18.346 1.00 54.99 43  F 1 
ATOM 4222 N N   . LEU F 6 44  ? 6.493   -3.226  -17.389 1.00 96.35 44  F 1 
ATOM 4223 C CA  . LEU F 6 44  ? 6.059   -3.600  -18.729 1.00 96.90 44  F 1 
ATOM 4224 C C   . LEU F 6 44  ? 6.196   -2.381  -19.646 1.00 96.93 44  F 1 
ATOM 4225 O O   . LEU F 6 44  ? 5.608   -1.340  -19.356 1.00 96.11 44  F 1 
ATOM 4226 C CB  . LEU F 6 44  ? 4.613   -4.112  -18.649 1.00 97.13 44  F 1 
ATOM 4227 C CG  . LEU F 6 44  ? 4.083   -4.667  -19.984 1.00 96.28 44  F 1 
ATOM 4228 C CD1 . LEU F 6 44  ? 4.699   -6.029  -20.289 1.00 93.60 44  F 1 
ATOM 4229 C CD2 . LEU F 6 44  ? 2.564   -4.851  -19.902 1.00 93.42 44  F 1 
ATOM 4230 N N   . SER F 6 45  ? 6.927   -2.481  -20.747 1.00 97.18 45  F 1 
ATOM 4231 C CA  . SER F 6 45  ? 7.127   -1.375  -21.678 1.00 96.92 45  F 1 
ATOM 4232 C C   . SER F 6 45  ? 6.763   -1.778  -23.096 1.00 97.36 45  F 1 
ATOM 4233 O O   . SER F 6 45  ? 6.997   -2.909  -23.509 1.00 96.84 45  F 1 
ATOM 4234 C CB  . SER F 6 45  ? 8.571   -0.870  -21.635 1.00 95.38 45  F 1 
ATOM 4235 O OG  . SER F 6 45  ? 8.952   -0.511  -20.318 1.00 88.68 45  F 1 
ATOM 4236 N N   . TRP F 6 46  ? 6.227   -0.827  -23.851 1.00 97.45 46  F 1 
ATOM 4237 C CA  . TRP F 6 46  ? 6.012   -0.993  -25.280 1.00 97.72 46  F 1 
ATOM 4238 C C   . TRP F 6 46  ? 6.567   0.223   -26.015 1.00 97.55 46  F 1 
ATOM 4239 O O   . TRP F 6 46  ? 6.323   1.353   -25.604 1.00 96.91 46  F 1 
ATOM 4240 C CB  . TRP F 6 46  ? 4.536   -1.216  -25.565 1.00 97.79 46  F 1 
ATOM 4241 C CG  . TRP F 6 46  ? 4.212   -1.383  -27.019 1.00 97.95 46  F 1 
ATOM 4242 C CD1 . TRP F 6 46  ? 4.193   -2.549  -27.702 1.00 97.11 46  F 1 
ATOM 4243 C CD2 . TRP F 6 46  ? 3.878   -0.340  -27.987 1.00 97.72 46  F 1 
ATOM 4244 N NE1 . TRP F 6 46  ? 3.860   -2.310  -29.030 1.00 96.99 46  F 1 
ATOM 4245 C CE2 . TRP F 6 46  ? 3.659   -0.969  -29.241 1.00 97.41 46  F 1 
ATOM 4246 C CE3 . TRP F 6 46  ? 3.740   1.061   -27.915 1.00 97.29 46  F 1 
ATOM 4247 C CZ2 . TRP F 6 46  ? 3.284   -0.220  -30.384 1.00 96.83 46  F 1 
ATOM 4248 C CZ3 . TRP F 6 46  ? 3.380   1.805   -29.061 1.00 96.34 46  F 1 
ATOM 4249 C CH2 . TRP F 6 46  ? 3.150   1.167   -30.274 1.00 96.24 46  F 1 
ATOM 4250 N N   . LEU F 6 47  ? 7.312   -0.015  -27.082 1.00 97.21 47  F 1 
ATOM 4251 C CA  . LEU F 6 47  ? 7.899   1.011   -27.935 1.00 97.11 47  F 1 
ATOM 4252 C C   . LEU F 6 47  ? 7.512   0.752   -29.384 1.00 97.30 47  F 1 
ATOM 4253 O O   . LEU F 6 47  ? 7.642   -0.369  -29.869 1.00 96.17 47  F 1 
ATOM 4254 C CB  . LEU F 6 47  ? 9.432   1.015   -27.781 1.00 96.21 47  F 1 
ATOM 4255 C CG  . LEU F 6 47  ? 9.916   1.604   -26.445 1.00 93.93 47  F 1 
ATOM 4256 C CD1 . LEU F 6 47  ? 11.382  1.246   -26.217 1.00 89.54 47  F 1 
ATOM 4257 C CD2 . LEU F 6 47  ? 9.809   3.131   -26.445 1.00 89.46 47  F 1 
ATOM 4258 N N   . ASP F 6 48  ? 7.073   1.811   -30.062 1.00 95.90 48  F 1 
ATOM 4259 C CA  . ASP F 6 48  ? 6.849   1.745   -31.495 1.00 95.27 48  F 1 
ATOM 4260 C C   . ASP F 6 48  ? 8.173   1.754   -32.280 1.00 93.81 48  F 1 
ATOM 4261 O O   . ASP F 6 48  ? 9.272   1.885   -31.730 1.00 85.30 48  F 1 
ATOM 4262 C CB  . ASP F 6 48  ? 5.839   2.830   -31.931 1.00 92.79 48  F 1 
ATOM 4263 C CG  . ASP F 6 48  ? 6.380   4.262   -32.031 1.00 92.11 48  F 1 
ATOM 4264 O OD1 . ASP F 6 48  ? 7.607   4.467   -31.957 1.00 86.47 48  F 1 
ATOM 4265 O OD2 . ASP F 6 48  ? 5.571   5.168   -32.288 1.00 85.82 48  F 1 
ATOM 4266 N N   . GLY F 6 49  ? 8.084   1.633   -33.584 1.00 91.78 49  F 1 
ATOM 4267 C CA  . GLY F 6 49  ? 9.266   1.653   -34.455 1.00 90.52 49  F 1 
ATOM 4268 C C   . GLY F 6 49  ? 10.017  2.989   -34.497 1.00 91.29 49  F 1 
ATOM 4269 O O   . GLY F 6 49  ? 11.121  3.051   -35.034 1.00 85.19 49  F 1 
ATOM 4270 N N   . SER F 6 50  ? 9.447   4.081   -33.950 1.00 93.71 50  F 1 
ATOM 4271 C CA  . SER F 6 50  ? 10.069  5.402   -33.856 1.00 93.39 50  F 1 
ATOM 4272 C C   . SER F 6 50  ? 10.783  5.654   -32.520 1.00 93.51 50  F 1 
ATOM 4273 O O   . SER F 6 50  ? 11.462  6.666   -32.369 1.00 88.69 50  F 1 
ATOM 4274 C CB  . SER F 6 50  ? 9.034   6.495   -34.158 1.00 91.13 50  F 1 
ATOM 4275 O OG  . SER F 6 50  ? 8.179   6.772   -33.075 1.00 85.56 50  F 1 
ATOM 4276 N N   . GLY F 6 51  ? 10.643  4.735   -31.547 1.00 91.16 51  F 1 
ATOM 4277 C CA  . GLY F 6 51  ? 11.175  4.866   -30.194 1.00 91.30 51  F 1 
ATOM 4278 C C   . GLY F 6 51  ? 10.245  5.612   -29.235 1.00 92.55 51  F 1 
ATOM 4279 O O   . GLY F 6 51  ? 10.654  5.933   -28.120 1.00 89.25 51  F 1 
ATOM 4280 N N   . LEU F 6 52  ? 9.021   5.911   -29.663 1.00 93.85 52  F 1 
ATOM 4281 C CA  . LEU F 6 52  ? 7.961   6.386   -28.788 1.00 94.77 52  F 1 
ATOM 4282 C C   . LEU F 6 52  ? 7.200   5.204   -28.195 1.00 95.76 52  F 1 
ATOM 4283 O O   . LEU F 6 52  ? 6.971   4.197   -28.853 1.00 94.10 52  F 1 
ATOM 4284 C CB  . LEU F 6 52  ? 7.007   7.320   -29.557 1.00 93.23 52  F 1 
ATOM 4285 C CG  . LEU F 6 52  ? 7.627   8.650   -29.986 1.00 90.26 52  F 1 
ATOM 4286 C CD1 . LEU F 6 52  ? 6.672   9.395   -30.921 1.00 84.98 52  F 1 
ATOM 4287 C CD2 . LEU F 6 52  ? 7.910   9.565   -28.793 1.00 84.45 52  F 1 
ATOM 4288 N N   . GLY F 6 53  ? 6.785   5.358   -26.929 1.00 94.71 53  F 1 
ATOM 4289 C CA  . GLY F 6 53  ? 6.062   4.305   -26.253 1.00 95.02 53  F 1 
ATOM 4290 C C   . GLY F 6 53  ? 5.567   4.694   -24.878 1.00 95.23 53  F 1 
ATOM 4291 O O   . GLY F 6 53  ? 5.469   5.871   -24.512 1.00 93.35 53  F 1 
ATOM 4292 N N   . PHE F 6 54  ? 5.228   3.686   -24.101 1.00 95.00 54  F 1 
ATOM 4293 C CA  . PHE F 6 54  ? 4.764   3.822   -22.735 1.00 95.26 54  F 1 
ATOM 4294 C C   . PHE F 6 54  ? 5.304   2.682   -21.875 1.00 95.52 54  F 1 
ATOM 4295 O O   . PHE F 6 54  ? 5.722   1.639   -22.375 1.00 94.90 54  F 1 
ATOM 4296 C CB  . PHE F 6 54  ? 3.237   3.895   -22.696 1.00 95.33 54  F 1 
ATOM 4297 C CG  . PHE F 6 54  ? 2.540   2.643   -23.198 1.00 96.44 54  F 1 
ATOM 4298 C CD1 . PHE F 6 54  ? 2.227   2.497   -24.564 1.00 95.62 54  F 1 
ATOM 4299 C CD2 . PHE F 6 54  ? 2.219   1.611   -22.313 1.00 95.64 54  F 1 
ATOM 4300 C CE1 . PHE F 6 54  ? 1.611   1.334   -25.037 1.00 95.25 54  F 1 
ATOM 4301 C CE2 . PHE F 6 54  ? 1.598   0.434   -22.778 1.00 95.35 54  F 1 
ATOM 4302 C CZ  . PHE F 6 54  ? 1.296   0.298   -24.143 1.00 95.84 54  F 1 
ATOM 4303 N N   . SER F 6 55  ? 5.270   2.898   -20.563 1.00 94.62 55  F 1 
ATOM 4304 C CA  . SER F 6 55  ? 5.594   1.885   -19.573 1.00 94.07 55  F 1 
ATOM 4305 C C   . SER F 6 55  ? 4.481   1.791   -18.543 1.00 94.20 55  F 1 
ATOM 4306 O O   . SER F 6 55  ? 3.857   2.796   -18.197 1.00 92.52 55  F 1 
ATOM 4307 C CB  . SER F 6 55  ? 6.927   2.172   -18.889 1.00 91.70 55  F 1 
ATOM 4308 O OG  . SER F 6 55  ? 7.994   2.095   -19.808 1.00 78.75 55  F 1 
ATOM 4309 N N   . LEU F 6 56  ? 4.249   0.579   -18.050 1.00 94.93 56  F 1 
ATOM 4310 C CA  . LEU F 6 56  ? 3.275   0.249   -17.022 1.00 95.21 56  F 1 
ATOM 4311 C C   . LEU F 6 56  ? 4.009   -0.369  -15.839 1.00 95.29 56  F 1 
ATOM 4312 O O   . LEU F 6 56  ? 4.754   -1.333  -15.995 1.00 94.39 56  F 1 
ATOM 4313 C CB  . LEU F 6 56  ? 2.216   -0.717  -17.580 1.00 95.62 56  F 1 
ATOM 4314 C CG  . LEU F 6 56  ? 1.515   -0.267  -18.874 1.00 95.54 56  F 1 
ATOM 4315 C CD1 . LEU F 6 56  ? 0.532   -1.347  -19.342 1.00 94.29 56  F 1 
ATOM 4316 C CD2 . LEU F 6 56  ? 0.736   1.042   -18.679 1.00 94.20 56  F 1 
ATOM 4317 N N   . GLU F 6 57  ? 3.767   0.172   -14.652 1.00 94.14 57  F 1 
ATOM 4318 C CA  . GLU F 6 57  ? 4.294   -0.398  -13.417 1.00 93.82 57  F 1 
ATOM 4319 C C   . GLU F 6 57  ? 3.425   -1.585  -12.997 1.00 95.29 57  F 1 
ATOM 4320 O O   . GLU F 6 57  ? 2.201   -1.479  -12.981 1.00 94.85 57  F 1 
ATOM 4321 C CB  . GLU F 6 57  ? 4.303   0.661   -12.309 1.00 91.90 57  F 1 
ATOM 4322 C CG  . GLU F 6 57  ? 5.263   1.823   -12.593 1.00 87.48 57  F 1 
ATOM 4323 C CD  . GLU F 6 57  ? 5.170   2.932   -11.537 1.00 79.70 57  F 1 
ATOM 4324 O OE1 . GLU F 6 57  ? 5.688   4.038   -11.826 1.00 70.73 57  F 1 
ATOM 4325 O OE2 . GLU F 6 57  ? 4.589   2.721   -10.456 1.00 70.19 57  F 1 
ATOM 4326 N N   . TYR F 6 58  ? 4.030   -2.697  -12.611 1.00 95.85 58  F 1 
ATOM 4327 C CA  . TYR F 6 58  ? 3.278   -3.898  -12.211 1.00 96.53 58  F 1 
ATOM 4328 C C   . TYR F 6 58  ? 2.262   -3.656  -11.086 1.00 96.63 58  F 1 
ATOM 4329 O O   . TYR F 6 58  ? 1.146   -4.167  -11.192 1.00 96.16 58  F 1 
ATOM 4330 C CB  . TYR F 6 58  ? 4.228   -5.044  -11.858 1.00 96.73 58  F 1 
ATOM 4331 C CG  . TYR F 6 58  ? 4.969   -5.586  -13.058 1.00 97.39 58  F 1 
ATOM 4332 C CD1 . TYR F 6 58  ? 4.287   -6.352  -14.026 1.00 96.83 58  F 1 
ATOM 4333 C CD2 . TYR F 6 58  ? 6.334   -5.302  -13.232 1.00 96.70 58  F 1 
ATOM 4334 C CE1 . TYR F 6 58  ? 4.946   -6.816  -15.162 1.00 96.78 58  F 1 
ATOM 4335 C CE2 . TYR F 6 58  ? 7.009   -5.765  -14.371 1.00 96.68 58  F 1 
ATOM 4336 C CZ  . TYR F 6 58  ? 6.313   -6.517  -15.339 1.00 97.35 58  F 1 
ATOM 4337 O OH  . TYR F 6 58  ? 6.966   -6.941  -16.468 1.00 96.81 58  F 1 
ATOM 4338 N N   . PRO F 6 59  ? 2.545   -2.832  -10.050 1.00 94.84 59  F 1 
ATOM 4339 C CA  . PRO F 6 59  ? 1.554   -2.497  -9.027  1.00 94.14 59  F 1 
ATOM 4340 C C   . PRO F 6 59  ? 0.266   -1.854  -9.557  1.00 94.51 59  F 1 
ATOM 4341 O O   . PRO F 6 59  ? -0.788  -2.016  -8.947  1.00 93.68 59  F 1 
ATOM 4342 C CB  . PRO F 6 59  ? 2.275   -1.566  -8.050  1.00 92.78 59  F 1 
ATOM 4343 C CG  . PRO F 6 59  ? 3.733   -2.018  -8.161  1.00 90.89 59  F 1 
ATOM 4344 C CD  . PRO F 6 59  ? 3.850   -2.334  -9.651  1.00 93.39 59  F 1 
ATOM 4345 N N   . THR F 6 60  ? 0.324   -1.168  -10.696 1.00 94.69 60  F 1 
ATOM 4346 C CA  . THR F 6 60  ? -0.849  -0.532  -11.318 1.00 94.57 60  F 1 
ATOM 4347 C C   . THR F 6 60  ? -1.656  -1.497  -12.185 1.00 95.47 60  F 1 
ATOM 4348 O O   . THR F 6 60  ? -2.818  -1.221  -12.487 1.00 94.88 60  F 1 
ATOM 4349 C CB  . THR F 6 60  ? -0.465  0.702   -12.140 1.00 93.12 60  F 1 
ATOM 4350 O OG1 . THR F 6 60  ? 0.216   0.361   -13.323 1.00 86.30 60  F 1 
ATOM 4351 C CG2 . THR F 6 60  ? 0.397   1.699   -11.362 1.00 85.11 60  F 1 
ATOM 4352 N N   . ILE F 6 61  ? -1.089  -2.634  -12.562 1.00 97.06 61  F 1 
ATOM 4353 C CA  . ILE F 6 61  ? -1.747  -3.653  -13.378 1.00 97.64 61  F 1 
ATOM 4354 C C   . ILE F 6 61  ? -2.641  -4.504  -12.465 1.00 97.74 61  F 1 
ATOM 4355 O O   . ILE F 6 61  ? -2.155  -5.307  -11.679 1.00 97.39 61  F 1 
ATOM 4356 C CB  . ILE F 6 61  ? -0.724  -4.500  -14.156 1.00 97.86 61  F 1 
ATOM 4357 C CG1 . ILE F 6 61  ? 0.091   -3.612  -15.118 1.00 97.39 61  F 1 
ATOM 4358 C CG2 . ILE F 6 61  ? -1.450  -5.619  -14.934 1.00 97.42 61  F 1 
ATOM 4359 C CD1 . ILE F 6 61  ? 1.235   -4.339  -15.842 1.00 96.70 61  F 1 
ATOM 4360 N N   . SER F 6 62  ? -3.955  -4.344  -12.614 1.00 98.03 62  F 1 
ATOM 4361 C CA  . SER F 6 62  ? -4.935  -5.062  -11.797 1.00 98.09 62  F 1 
ATOM 4362 C C   . SER F 6 62  ? -5.078  -6.526  -12.197 1.00 98.32 62  F 1 
ATOM 4363 O O   . SER F 6 62  ? -5.247  -7.399  -11.342 1.00 97.75 62  F 1 
ATOM 4364 C CB  . SER F 6 62  ? -6.291  -4.361  -11.866 1.00 96.81 62  F 1 
ATOM 4365 O OG  . SER F 6 62  ? -6.718  -4.162  -13.196 1.00 87.72 62  F 1 
ATOM 4366 N N   . LEU F 6 63  ? -5.015  -6.798  -13.492 1.00 98.44 63  F 1 
ATOM 4367 C CA  . LEU F 6 63  ? -5.012  -8.149  -14.024 1.00 98.55 63  F 1 
ATOM 4368 C C   . LEU F 6 63  ? -4.419  -8.191  -15.432 1.00 98.66 63  F 1 
ATOM 4369 O O   . LEU F 6 63  ? -4.407  -7.195  -16.150 1.00 98.17 63  F 1 
ATOM 4370 C CB  . LEU F 6 63  ? -6.434  -8.749  -13.962 1.00 97.62 63  F 1 
ATOM 4371 C CG  . LEU F 6 63  ? -7.514  -8.059  -14.828 1.00 96.77 63  F 1 
ATOM 4372 C CD1 . LEU F 6 63  ? -7.539  -8.563  -16.270 1.00 93.95 63  F 1 
ATOM 4373 C CD2 . LEU F 6 63  ? -8.900  -8.345  -14.241 1.00 93.44 63  F 1 
ATOM 4374 N N   . HIS F 6 64  ? -3.990  -9.373  -15.841 1.00 98.68 64  F 1 
ATOM 4375 C CA  . HIS F 6 64  ? -3.657  -9.677  -17.221 1.00 98.71 64  F 1 
ATOM 4376 C C   . HIS F 6 64  ? -4.223  -11.045 -17.598 1.00 98.79 64  F 1 
ATOM 4377 O O   . HIS F 6 64  ? -4.483  -11.883 -16.736 1.00 98.39 64  F 1 
ATOM 4378 C CB  . HIS F 6 64  ? -2.141  -9.583  -17.438 1.00 98.50 64  F 1 
ATOM 4379 C CG  . HIS F 6 64  ? -1.367  -10.562 -16.625 1.00 98.66 64  F 1 
ATOM 4380 N ND1 . HIS F 6 64  ? -1.012  -10.426 -15.298 1.00 94.49 64  F 1 
ATOM 4381 C CD2 . HIS F 6 64  ? -0.832  -11.755 -17.066 1.00 93.96 64  F 1 
ATOM 4382 C CE1 . HIS F 6 64  ? -0.292  -11.503 -14.953 1.00 95.78 64  F 1 
ATOM 4383 N NE2 . HIS F 6 64  ? -0.157  -12.327 -15.994 1.00 96.12 64  F 1 
ATOM 4384 N N   . ALA F 6 65  ? -4.452  -11.257 -18.890 1.00 98.64 65  F 1 
ATOM 4385 C CA  . ALA F 6 65  ? -5.127  -12.451 -19.366 1.00 98.55 65  F 1 
ATOM 4386 C C   . ALA F 6 65  ? -4.738  -12.802 -20.803 1.00 98.55 65  F 1 
ATOM 4387 O O   . ALA F 6 65  ? -4.322  -11.942 -21.569 1.00 98.01 65  F 1 
ATOM 4388 C CB  . ALA F 6 65  ? -6.635  -12.234 -19.249 1.00 98.13 65  F 1 
ATOM 4389 N N   . LEU F 6 66  ? -4.955  -14.050 -21.176 1.00 98.36 66  F 1 
ATOM 4390 C CA  . LEU F 6 66  ? -4.907  -14.478 -22.565 1.00 98.20 66  F 1 
ATOM 4391 C C   . LEU F 6 66  ? -6.319  -14.582 -23.123 1.00 98.24 66  F 1 
ATOM 4392 O O   . LEU F 6 66  ? -7.153  -15.340 -22.621 1.00 97.20 66  F 1 
ATOM 4393 C CB  . LEU F 6 66  ? -4.166  -15.818 -22.687 1.00 97.25 66  F 1 
ATOM 4394 C CG  . LEU F 6 66  ? -2.667  -15.748 -22.360 1.00 93.03 66  F 1 
ATOM 4395 C CD1 . LEU F 6 66  ? -2.049  -17.130 -22.572 1.00 90.34 66  F 1 
ATOM 4396 C CD2 . LEU F 6 66  ? -1.930  -14.734 -23.230 1.00 91.53 66  F 1 
ATOM 4397 N N   . SER F 6 67  ? -6.558  -13.835 -24.198 1.00 97.66 67  F 1 
ATOM 4398 C CA  . SER F 6 67  ? -7.708  -14.044 -25.059 1.00 97.00 67  F 1 
ATOM 4399 C C   . SER F 6 67  ? -7.314  -14.977 -26.196 1.00 96.60 67  F 1 
ATOM 4400 O O   . SER F 6 67  ? -6.352  -14.711 -26.917 1.00 94.78 67  F 1 
ATOM 4401 C CB  . SER F 6 67  ? -8.234  -12.725 -25.601 1.00 96.13 67  F 1 
ATOM 4402 O OG  . SER F 6 67  ? -9.385  -12.968 -26.393 1.00 90.73 67  F 1 
ATOM 4403 N N   . ARG F 6 68  ? -8.062  -16.051 -26.361 1.00 95.09 68  F 1 
ATOM 4404 C CA  . ARG F 6 68  ? -7.945  -17.003 -27.476 1.00 93.24 68  F 1 
ATOM 4405 C C   . ARG F 6 68  ? -9.199  -16.999 -28.347 1.00 92.26 68  F 1 
ATOM 4406 O O   . ARG F 6 68  ? -9.366  -17.864 -29.206 1.00 87.04 68  F 1 
ATOM 4407 C CB  . ARG F 6 68  ? -7.629  -18.409 -26.944 1.00 90.31 68  F 1 
ATOM 4408 C CG  . ARG F 6 68  ? -6.261  -18.523 -26.248 1.00 87.25 68  F 1 
ATOM 4409 C CD  . ARG F 6 68  ? -5.096  -18.385 -27.231 1.00 82.92 68  F 1 
ATOM 4410 N NE  . ARG F 6 68  ? -3.813  -18.747 -26.575 1.00 81.35 68  F 1 
ATOM 4411 C CZ  . ARG F 6 68  ? -2.630  -18.849 -27.160 1.00 79.06 68  F 1 
ATOM 4412 N NH1 . ARG F 6 68  ? -2.456  -18.627 -28.435 1.00 70.10 68  F 1 
ATOM 4413 N NH2 . ARG F 6 68  ? -1.595  -19.167 -26.457 1.00 74.67 68  F 1 
ATOM 4414 N N   . ASP F 6 69  ? -10.081 -16.029 -28.125 1.00 89.14 69  F 1 
ATOM 4415 C CA  . ASP F 6 69  ? -11.297 -15.904 -28.902 1.00 86.59 69  F 1 
ATOM 4416 C C   . ASP F 6 69  ? -10.973 -15.411 -30.316 1.00 85.91 69  F 1 
ATOM 4417 O O   . ASP F 6 69  ? -10.649 -14.254 -30.555 1.00 80.23 69  F 1 
ATOM 4418 C CB  . ASP F 6 69  ? -12.323 -15.019 -28.194 1.00 82.19 69  F 1 
ATOM 4419 C CG  . ASP F 6 69  ? -13.703 -15.090 -28.873 1.00 78.07 69  F 1 
ATOM 4420 O OD1 . ASP F 6 69  ? -13.803 -15.698 -29.965 1.00 71.65 69  F 1 
ATOM 4421 O OD2 . ASP F 6 69  ? -14.671 -14.561 -28.298 1.00 72.78 69  F 1 
ATOM 4422 N N   . ARG F 6 70  ? -11.090 -16.312 -31.283 1.00 87.06 70  F 1 
ATOM 4423 C CA  . ARG F 6 70  ? -10.854 -16.019 -32.700 1.00 85.46 70  F 1 
ATOM 4424 C C   . ARG F 6 70  ? -11.953 -15.170 -33.330 1.00 86.12 70  F 1 
ATOM 4425 O O   . ARG F 6 70  ? -11.776 -14.723 -34.464 1.00 79.32 70  F 1 
ATOM 4426 C CB  . ARG F 6 70  ? -10.688 -17.317 -33.481 1.00 80.90 70  F 1 
ATOM 4427 C CG  . ARG F 6 70  ? -9.454  -18.089 -33.029 1.00 75.76 70  F 1 
ATOM 4428 C CD  . ARG F 6 70  ? -9.293  -19.326 -33.917 1.00 72.07 70  F 1 
ATOM 4429 N NE  . ARG F 6 70  ? -8.104  -20.081 -33.530 1.00 65.20 70  F 1 
ATOM 4430 C CZ  . ARG F 6 70  ? -7.617  -21.154 -34.121 1.00 58.88 70  F 1 
ATOM 4431 N NH1 . ARG F 6 70  ? -8.219  -21.683 -35.157 1.00 55.47 70  F 1 
ATOM 4432 N NH2 . ARG F 6 70  ? -6.516  -21.696 -33.672 1.00 52.58 70  F 1 
ATOM 4433 N N   . SER F 6 71  ? -13.088 -15.007 -32.657 1.00 81.45 71  F 1 
ATOM 4434 C CA  . SER F 6 71  ? -14.158 -14.124 -33.111 1.00 81.74 71  F 1 
ATOM 4435 C C   . SER F 6 71  ? -13.890 -12.655 -32.788 1.00 84.13 71  F 1 
ATOM 4436 O O   . SER F 6 71  ? -14.482 -11.787 -33.427 1.00 78.07 71  F 1 
ATOM 4437 C CB  . SER F 6 71  ? -15.509 -14.577 -32.549 1.00 78.56 71  F 1 
ATOM 4438 O OG  . SER F 6 71  ? -15.691 -14.261 -31.196 1.00 72.64 71  F 1 
ATOM 4439 N N   . ASP F 6 72  ? -12.960 -12.372 -31.871 1.00 84.59 72  F 1 
ATOM 4440 C CA  . ASP F 6 72  ? -12.474 -11.027 -31.613 1.00 84.62 72  F 1 
ATOM 4441 C C   . ASP F 6 72  ? -11.762 -10.471 -32.865 1.00 86.16 72  F 1 
ATOM 4442 O O   . ASP F 6 72  ? -10.953 -11.146 -33.503 1.00 82.00 72  F 1 
ATOM 4443 C CB  . ASP F 6 72  ? -11.566 -11.016 -30.378 1.00 80.47 72  F 1 
ATOM 4444 C CG  . ASP F 6 72  ? -11.326 -9.609  -29.818 1.00 79.27 72  F 1 
ATOM 4445 O OD1 . ASP F 6 72  ? -11.201 -8.662  -30.622 1.00 74.03 72  F 1 
ATOM 4446 O OD2 . ASP F 6 72  ? -11.258 -9.474  -28.579 1.00 73.64 72  F 1 
ATOM 4447 N N   . CYS F 6 73  ? -12.056 -9.224  -33.202 1.00 86.16 73  F 1 
ATOM 4448 C CA  . CYS F 6 73  ? -11.448 -8.538  -34.343 1.00 87.44 73  F 1 
ATOM 4449 C C   . CYS F 6 73  ? -9.914  -8.420  -34.235 1.00 89.69 73  F 1 
ATOM 4450 O O   . CYS F 6 73  ? -9.244  -8.352  -35.258 1.00 84.90 73  F 1 
ATOM 4451 C CB  . CYS F 6 73  ? -12.103 -7.157  -34.489 1.00 82.38 73  F 1 
ATOM 4452 S SG  . CYS F 6 73  ? -11.874 -6.118  -33.015 1.00 71.34 73  F 1 
ATOM 4453 N N   . LEU F 6 74  ? -9.369  -8.426  -33.004 1.00 88.54 74  F 1 
ATOM 4454 C CA  . LEU F 6 74  ? -7.932  -8.426  -32.752 1.00 90.35 74  F 1 
ATOM 4455 C C   . LEU F 6 74  ? -7.322  -9.834  -32.835 1.00 92.24 74  F 1 
ATOM 4456 O O   . LEU F 6 74  ? -6.100  -9.985  -32.904 1.00 88.50 74  F 1 
ATOM 4457 C CB  . LEU F 6 74  ? -7.665  -7.783  -31.380 1.00 87.35 74  F 1 
ATOM 4458 C CG  . LEU F 6 74  ? -8.162  -6.331  -31.258 1.00 86.18 74  F 1 
ATOM 4459 C CD1 . LEU F 6 74  ? -7.931  -5.840  -29.835 1.00 81.87 74  F 1 
ATOM 4460 C CD2 . LEU F 6 74  ? -7.424  -5.384  -32.217 1.00 82.37 74  F 1 
ATOM 4461 N N   . GLY F 6 75  ? -8.143  -10.862 -32.839 1.00 90.64 75  F 1 
ATOM 4462 C CA  . GLY F 6 75  ? -7.704  -12.237 -32.723 1.00 92.29 75  F 1 
ATOM 4463 C C   . GLY F 6 75  ? -7.110  -12.554 -31.346 1.00 94.79 75  F 1 
ATOM 4464 O O   . GLY F 6 75  ? -7.404  -11.911 -30.337 1.00 92.23 75  F 1 
ATOM 4465 N N   . GLU F 6 76  ? -6.235  -13.547 -31.293 1.00 95.55 76  F 1 
ATOM 4466 C CA  . GLU F 6 76  ? -5.575  -13.962 -30.051 1.00 96.44 76  F 1 
ATOM 4467 C C   . GLU F 6 76  ? -4.600  -12.875 -29.562 1.00 96.94 76  F 1 
ATOM 4468 O O   . GLU F 6 76  ? -3.736  -12.432 -30.328 1.00 95.87 76  F 1 
ATOM 4469 C CB  . GLU F 6 76  ? -4.841  -15.287 -30.263 1.00 95.41 76  F 1 
ATOM 4470 C CG  . GLU F 6 76  ? -5.759  -16.447 -30.688 1.00 93.58 76  F 1 
ATOM 4471 C CD  . GLU F 6 76  ? -4.995  -17.760 -30.916 1.00 93.11 76  F 1 
ATOM 4472 O OE1 . GLU F 6 76  ? -5.373  -18.520 -31.834 1.00 86.26 76  F 1 
ATOM 4473 O OE2 . GLU F 6 76  ? -4.024  -18.034 -30.187 1.00 86.97 76  F 1 
ATOM 4474 N N   . HIS F 6 77  ? -4.701  -12.476 -28.302 1.00 97.58 77  F 1 
ATOM 4475 C CA  . HIS F 6 77  ? -3.905  -11.394 -27.734 1.00 97.96 77  F 1 
ATOM 4476 C C   . HIS F 6 77  ? -3.699  -11.534 -26.222 1.00 98.15 77  F 1 
ATOM 4477 O O   . HIS F 6 77  ? -4.410  -12.266 -25.538 1.00 97.51 77  F 1 
ATOM 4478 C CB  . HIS F 6 77  ? -4.551  -10.045 -28.088 1.00 97.23 77  F 1 
ATOM 4479 C CG  . HIS F 6 77  ? -5.939  -9.853  -27.561 1.00 97.48 77  F 1 
ATOM 4480 N ND1 . HIS F 6 77  ? -7.117  -10.162 -28.217 1.00 91.04 77  F 1 
ATOM 4481 C CD2 . HIS F 6 77  ? -6.303  -9.297  -26.356 1.00 89.60 77  F 1 
ATOM 4482 C CE1 . HIS F 6 77  ? -8.146  -9.802  -27.426 1.00 91.23 77  F 1 
ATOM 4483 N NE2 . HIS F 6 77  ? -7.687  -9.277  -26.297 1.00 92.68 77  F 1 
ATOM 4484 N N   . LEU F 6 78  ? -2.722  -10.776 -25.696 1.00 98.23 78  F 1 
ATOM 4485 C CA  . LEU F 6 78  ? -2.526  -10.549 -24.272 1.00 98.36 78  F 1 
ATOM 4486 C C   . LEU F 6 78  ? -3.339  -9.323  -23.851 1.00 98.32 78  F 1 
ATOM 4487 O O   . LEU F 6 78  ? -3.138  -8.230  -24.375 1.00 98.04 78  F 1 
ATOM 4488 C CB  . LEU F 6 78  ? -1.021  -10.371 -24.010 1.00 98.28 78  F 1 
ATOM 4489 C CG  . LEU F 6 78  ? -0.659  -10.084 -22.539 1.00 97.60 78  F 1 
ATOM 4490 C CD1 . LEU F 6 78  ? -0.889  -11.297 -21.646 1.00 95.77 78  F 1 
ATOM 4491 C CD2 . LEU F 6 78  ? 0.813   -9.708  -22.452 1.00 95.39 78  F 1 
ATOM 4492 N N   . TYR F 6 79  ? -4.251  -9.500  -22.907 1.00 98.28 79  F 1 
ATOM 4493 C CA  . TYR F 6 79  ? -5.059  -8.440  -22.317 1.00 98.36 79  F 1 
ATOM 4494 C C   . TYR F 6 79  ? -4.436  -7.978  -20.991 1.00 98.48 79  F 1 
ATOM 4495 O O   . TYR F 6 79  ? -4.039  -8.811  -20.184 1.00 98.19 79  F 1 
ATOM 4496 C CB  . TYR F 6 79  ? -6.483  -8.949  -22.125 1.00 98.08 79  F 1 
ATOM 4497 C CG  . TYR F 6 79  ? -7.400  -7.978  -21.425 1.00 98.22 79  F 1 
ATOM 4498 C CD1 . TYR F 6 79  ? -7.499  -7.973  -20.012 1.00 97.25 79  F 1 
ATOM 4499 C CD2 . TYR F 6 79  ? -8.152  -7.061  -22.169 1.00 97.53 79  F 1 
ATOM 4500 C CE1 . TYR F 6 79  ? -8.351  -7.074  -19.358 1.00 97.20 79  F 1 
ATOM 4501 C CE2 . TYR F 6 79  ? -9.016  -6.159  -21.526 1.00 97.07 79  F 1 
ATOM 4502 C CZ  . TYR F 6 79  ? -9.114  -6.173  -20.120 1.00 97.51 79  F 1 
ATOM 4503 O OH  . TYR F 6 79  ? -9.974  -5.310  -19.489 1.00 96.58 79  F 1 
ATOM 4504 N N   . VAL F 6 80  ? -4.387  -6.663  -20.759 1.00 98.46 80  F 1 
ATOM 4505 C CA  . VAL F 6 80  ? -3.861  -6.050  -19.533 1.00 98.54 80  F 1 
ATOM 4506 C C   . VAL F 6 80  ? -4.818  -4.957  -19.074 1.00 98.43 80  F 1 
ATOM 4507 O O   . VAL F 6 80  ? -5.126  -4.042  -19.827 1.00 97.89 80  F 1 
ATOM 4508 C CB  . VAL F 6 80  ? -2.449  -5.481  -19.772 1.00 98.35 80  F 1 
ATOM 4509 C CG1 . VAL F 6 80  ? -1.873  -4.848  -18.509 1.00 97.41 80  F 1 
ATOM 4510 C CG2 . VAL F 6 80  ? -1.467  -6.567  -20.235 1.00 97.41 80  F 1 
ATOM 4511 N N   . MET F 6 81  ? -5.288  -5.033  -17.826 1.00 98.44 81  F 1 
ATOM 4512 C CA  . MET F 6 81  ? -6.109  -4.005  -17.201 1.00 98.47 81  F 1 
ATOM 4513 C C   . MET F 6 81  ? -5.277  -3.211  -16.191 1.00 98.32 81  F 1 
ATOM 4514 O O   . MET F 6 81  ? -4.620  -3.805  -15.341 1.00 97.71 81  F 1 
ATOM 4515 C CB  . MET F 6 81  ? -7.336  -4.642  -16.549 1.00 98.10 81  F 1 
ATOM 4516 C CG  . MET F 6 81  ? -8.274  -3.613  -15.906 1.00 97.32 81  F 1 
ATOM 4517 S SD  . MET F 6 81  ? -9.679  -4.347  -15.000 1.00 96.08 81  F 1 
ATOM 4518 C CE  . MET F 6 81  ? -10.562 -5.139  -16.362 1.00 90.48 81  F 1 
ATOM 4519 N N   . VAL F 6 82  ? -5.328  -1.879  -16.280 1.00 97.64 82  F 1 
ATOM 4520 C CA  . VAL F 6 82  ? -4.563  -0.957  -15.437 1.00 97.29 82  F 1 
ATOM 4521 C C   . VAL F 6 82  ? -5.510  -0.046  -14.668 1.00 96.75 82  F 1 
ATOM 4522 O O   . VAL F 6 82  ? -6.414  0.538   -15.256 1.00 95.19 82  F 1 
ATOM 4523 C CB  . VAL F 6 82  ? -3.572  -0.142  -16.290 1.00 96.34 82  F 1 
ATOM 4524 C CG1 . VAL F 6 82  ? -2.664  0.723   -15.422 1.00 92.50 82  F 1 
ATOM 4525 C CG2 . VAL F 6 82  ? -2.667  -1.052  -17.129 1.00 92.78 82  F 1 
ATOM 4526 N N   . ASN F 6 83  ? -5.273  0.126   -13.362 1.00 94.01 83  F 1 
ATOM 4527 C CA  . ASN F 6 83  ? -5.997  1.042   -12.482 1.00 92.08 83  F 1 
ATOM 4528 C C   . ASN F 6 83  ? -5.433  2.467   -12.590 1.00 90.11 83  F 1 
ATOM 4529 O O   . ASN F 6 83  ? -4.950  3.048   -11.623 1.00 85.61 83  F 1 
ATOM 4530 C CB  . ASN F 6 83  ? -5.950  0.527   -11.039 1.00 90.00 83  F 1 
ATOM 4531 C CG  . ASN F 6 83  ? -6.764  -0.728  -10.796 1.00 88.54 83  F 1 
ATOM 4532 O OD1 . ASN F 6 83  ? -7.590  -1.167  -11.573 1.00 79.82 83  F 1 
ATOM 4533 N ND2 . ASN F 6 83  ? -6.529  -1.351  -9.664  1.00 80.03 83  F 1 
ATOM 4534 N N   . ALA F 6 84  ? -5.444  3.020   -13.783 1.00 89.39 84  F 1 
ATOM 4535 C CA  . ALA F 6 84  ? -5.006  4.383   -14.033 1.00 87.67 84  F 1 
ATOM 4536 C C   . ALA F 6 84  ? -5.707  4.929   -15.279 1.00 88.14 84  F 1 
ATOM 4537 O O   . ALA F 6 84  ? -6.039  4.187   -16.206 1.00 84.44 84  F 1 
ATOM 4538 C CB  . ALA F 6 84  ? -3.484  4.415   -14.191 1.00 83.79 84  F 1 
ATOM 4539 N N   . LYS F 6 85  ? -5.884  6.257   -15.311 1.00 84.67 85  F 1 
ATOM 4540 C CA  . LYS F 6 85  ? -6.385  6.938   -16.490 1.00 83.86 85  F 1 
ATOM 4541 C C   . LYS F 6 85  ? -5.202  7.391   -17.338 1.00 84.40 85  F 1 
ATOM 4542 O O   . LYS F 6 85  ? -4.375  8.172   -16.884 1.00 79.52 85  F 1 
ATOM 4543 C CB  . LYS F 6 85  ? -7.309  8.088   -16.062 1.00 77.84 85  F 1 
ATOM 4544 C CG  . LYS F 6 85  ? -8.161  8.618   -17.219 1.00 68.67 85  F 1 
ATOM 4545 C CD  . LYS F 6 85  ? -9.033  9.784   -16.715 1.00 62.01 85  F 1 
ATOM 4546 C CE  . LYS F 6 85  ? -9.880  10.380  -17.830 1.00 53.88 85  F 1 
ATOM 4547 N NZ  . LYS F 6 85  ? -10.327 11.744  -17.473 1.00 46.18 85  F 1 
ATOM 4548 N N   . PHE F 6 86  ? -5.141  6.930   -18.563 1.00 82.96 86  F 1 
ATOM 4549 C CA  . PHE F 6 86  ? -4.208  7.430   -19.561 1.00 80.52 86  F 1 
ATOM 4550 C C   . PHE F 6 86  ? -4.931  8.505   -20.373 1.00 76.79 86  F 1 
ATOM 4551 O O   . PHE F 6 86  ? -5.639  8.207   -21.329 1.00 67.85 86  F 1 
ATOM 4552 C CB  . PHE F 6 86  ? -3.657  6.275   -20.397 1.00 78.43 86  F 1 
ATOM 4553 C CG  . PHE F 6 86  ? -2.704  5.394   -19.618 1.00 80.97 86  F 1 
ATOM 4554 C CD1 . PHE F 6 86  ? -1.315  5.572   -19.733 1.00 77.09 86  F 1 
ATOM 4555 C CD2 . PHE F 6 86  ? -3.204  4.424   -18.740 1.00 76.64 86  F 1 
ATOM 4556 C CE1 . PHE F 6 86  ? -0.432  4.788   -18.981 1.00 75.14 86  F 1 
ATOM 4557 C CE2 . PHE F 6 86  ? -2.329  3.640   -17.979 1.00 75.60 86  F 1 
ATOM 4558 C CZ  . PHE F 6 86  ? -0.944  3.818   -18.094 1.00 78.78 86  F 1 
ATOM 4559 N N   . GLU F 6 87  ? -4.784  9.759   -19.934 1.00 68.75 87  F 1 
ATOM 4560 C CA  . GLU F 6 87  ? -5.327  10.880  -20.681 1.00 64.80 87  F 1 
ATOM 4561 C C   . GLU F 6 87  ? -4.484  11.098  -21.938 1.00 63.73 87  F 1 
ATOM 4562 O O   . GLU F 6 87  ? -3.289  11.405  -21.868 1.00 55.61 87  F 1 
ATOM 4563 C CB  . GLU F 6 87  ? -5.440  12.143  -19.826 1.00 55.76 87  F 1 
ATOM 4564 C CG  . GLU F 6 87  ? -6.467  11.952  -18.709 1.00 48.29 87  F 1 
ATOM 4565 C CD  . GLU F 6 87  ? -6.854  13.221  -17.944 1.00 43.68 87  F 1 
ATOM 4566 O OE1 . GLU F 6 87  ? -7.959  13.156  -17.335 1.00 38.09 87  F 1 
ATOM 4567 O OE2 . GLU F 6 87  ? -6.084  14.194  -17.972 1.00 39.44 87  F 1 
ATOM 4568 N N   . GLU F 6 88  ? -5.118  10.990  -23.102 1.00 58.60 88  F 1 
ATOM 4569 C CA  . GLU F 6 88  ? -4.642  11.773  -24.224 1.00 56.16 88  F 1 
ATOM 4570 C C   . GLU F 6 88  ? -4.824  13.238  -23.826 1.00 55.13 88  F 1 
ATOM 4571 O O   . GLU F 6 88  ? -5.951  13.687  -23.624 1.00 50.23 88  F 1 
ATOM 4572 C CB  . GLU F 6 88  ? -5.394  11.444  -25.526 1.00 50.60 88  F 1 
ATOM 4573 C CG  . GLU F 6 88  ? -5.069  10.035  -26.053 1.00 45.44 88  F 1 
ATOM 4574 C CD  . GLU F 6 88  ? -5.546  9.789   -27.491 1.00 42.17 88  F 1 
ATOM 4575 O OE1 . GLU F 6 88  ? -4.942  8.922   -28.166 1.00 38.74 88  F 1 
ATOM 4576 O OE2 . GLU F 6 88  ? -6.489  10.420  -27.985 1.00 39.39 88  F 1 
ATOM 4577 N N   . GLU F 6 89  ? -3.722  13.999  -23.694 1.00 49.30 89  F 1 
ATOM 4578 C CA  . GLU F 6 89  ? -3.799  15.456  -23.571 1.00 48.25 89  F 1 
ATOM 4579 C C   . GLU F 6 89  ? -4.421  16.028  -24.863 1.00 46.05 89  F 1 
ATOM 4580 O O   . GLU F 6 89  ? -3.720  16.548  -25.745 1.00 43.21 89  F 1 
ATOM 4581 C CB  . GLU F 6 89  ? -2.410  16.077  -23.328 1.00 44.93 89  F 1 
ATOM 4582 C CG  . GLU F 6 89  ? -1.768  15.897  -21.940 1.00 40.59 89  F 1 
ATOM 4583 C CD  . GLU F 6 89  ? -0.413  16.648  -21.851 1.00 38.37 89  F 1 
ATOM 4584 O OE1 . GLU F 6 89  ? 0.040   16.978  -20.740 1.00 34.45 89  F 1 
ATOM 4585 O OE2 . GLU F 6 89  ? 0.203   16.898  -22.910 1.00 35.87 89  F 1 
ATOM 4586 N N   . SER F 6 90  ? -5.729  15.924  -25.003 1.00 42.41 90  F 1 
ATOM 4587 C CA  . SER F 6 90  ? -6.443  16.725  -25.974 1.00 41.29 90  F 1 
ATOM 4588 C C   . SER F 6 90  ? -6.382  18.165  -25.464 1.00 40.00 90  F 1 
ATOM 4589 O O   . SER F 6 90  ? -6.751  18.454  -24.332 1.00 38.41 90  F 1 
ATOM 4590 C CB  . SER F 6 90  ? -7.876  16.217  -26.189 1.00 38.68 90  F 1 
ATOM 4591 O OG  . SER F 6 90  ? -8.611  16.225  -24.995 1.00 35.45 90  F 1 
ATOM 4592 N N   . LYS F 6 91  ? -5.838  19.072  -26.308 1.00 38.82 91  F 1 
ATOM 4593 C CA  . LYS F 6 91  ? -5.692  20.495  -25.962 1.00 39.07 91  F 1 
ATOM 4594 C C   . LYS F 6 91  ? -7.007  21.218  -25.752 1.00 38.47 91  F 1 
ATOM 4595 O O   . LYS F 6 91  ? -6.956  22.325  -25.229 1.00 36.31 91  F 1 
ATOM 4596 C CB  . LYS F 6 91  ? -4.965  21.241  -27.088 1.00 35.68 91  F 1 
ATOM 4597 C CG  . LYS F 6 91  ? -3.446  21.256  -26.965 1.00 31.66 91  F 1 
ATOM 4598 C CD  . LYS F 6 91  ? -2.911  22.201  -28.043 1.00 31.26 91  F 1 
ATOM 4599 C CE  . LYS F 6 91  ? -1.410  22.357  -27.927 1.00 26.40 91  F 1 
ATOM 4600 N NZ  . LYS F 6 91  ? -0.902  23.306  -28.957 1.00 24.65 91  F 1 
ATOM 4601 N N   . GLU F 6 92  ? -8.090  20.724  -26.307 1.00 37.76 92  F 1 
ATOM 4602 C CA  . GLU F 6 92  ? -9.328  21.480  -26.199 1.00 38.92 92  F 1 
ATOM 4603 C C   . GLU F 6 92  ? -9.680  21.556  -24.717 1.00 37.56 92  F 1 
ATOM 4604 O O   . GLU F 6 92  ? -9.727  20.517  -24.061 1.00 36.29 92  F 1 
ATOM 4605 C CB  . GLU F 6 92  ? -10.455 20.915  -27.059 1.00 37.90 92  F 1 
ATOM 4606 C CG  . GLU F 6 92  ? -10.185 21.235  -28.543 1.00 34.05 92  F 1 
ATOM 4607 C CD  . GLU F 6 92  ? -11.394 21.049  -29.469 1.00 31.44 92  F 1 
ATOM 4608 O OE1 . GLU F 6 92  ? -11.330 21.613  -30.579 1.00 27.91 92  F 1 
ATOM 4609 O OE2 . GLU F 6 92  ? -12.358 20.354  -29.091 1.00 31.50 92  F 1 
ATOM 4610 N N   . PRO F 6 93  ? -9.844  22.785  -24.171 1.00 32.21 93  F 1 
ATOM 4611 C CA  . PRO F 6 93  ? -10.453 22.929  -22.879 1.00 32.13 93  F 1 
ATOM 4612 C C   . PRO F 6 93  ? -11.834 22.305  -23.047 1.00 31.62 93  F 1 
ATOM 4613 O O   . PRO F 6 93  ? -12.702 22.891  -23.681 1.00 31.90 93  F 1 
ATOM 4614 C CB  . PRO F 6 93  ? -10.476 24.440  -22.602 1.00 29.51 93  F 1 
ATOM 4615 C CG  . PRO F 6 93  ? -10.524 25.059  -23.993 1.00 29.93 93  F 1 
ATOM 4616 C CD  . PRO F 6 93  ? -9.778  24.055  -24.867 1.00 34.29 93  F 1 
ATOM 4617 N N   . VAL F 6 94  ? -11.974 21.073  -22.572 1.00 35.22 94  F 1 
ATOM 4618 C CA  . VAL F 6 94  ? -13.287 20.499  -22.371 1.00 35.94 94  F 1 
ATOM 4619 C C   . VAL F 6 94  ? -13.984 21.545  -21.518 1.00 35.04 94  F 1 
ATOM 4620 O O   . VAL F 6 94  ? -13.430 21.960  -20.495 1.00 34.50 94  F 1 
ATOM 4621 C CB  . VAL F 6 94  ? -13.235 19.125  -21.691 1.00 33.88 94  F 1 
ATOM 4622 C CG1 . VAL F 6 94  ? -14.592 18.408  -21.838 1.00 31.11 94  F 1 
ATOM 4623 C CG2 . VAL F 6 94  ? -12.173 18.211  -22.319 1.00 32.16 94  F 1 
ATOM 4624 N N   . ALA F 6 95  ? -15.071 22.095  -22.007 1.00 27.64 95  F 1 
ATOM 4625 C CA  . ALA F 6 95  ? -15.847 23.042  -21.241 1.00 29.21 95  F 1 
ATOM 4626 C C   . ALA F 6 95  ? -16.208 22.389  -19.898 1.00 28.77 95  F 1 
ATOM 4627 O O   . ALA F 6 95  ? -16.111 21.167  -19.761 1.00 28.40 95  F 1 
ATOM 4628 C CB  . ALA F 6 95  ? -17.074 23.459  -22.076 1.00 27.09 95  F 1 
ATOM 4629 N N   . ASP F 6 96  ? -16.669 23.212  -18.948 1.00 28.71 96  F 1 
ATOM 4630 C CA  . ASP F 6 96  ? -17.437 22.729  -17.808 1.00 29.47 96  F 1 
ATOM 4631 C C   . ASP F 6 96  ? -18.672 21.967  -18.346 1.00 28.59 96  F 1 
ATOM 4632 O O   . ASP F 6 96  ? -19.790 22.485  -18.337 1.00 27.16 96  F 1 
ATOM 4633 C CB  . ASP F 6 96  ? -17.879 23.892  -16.893 1.00 27.57 96  F 1 
ATOM 4634 C CG  . ASP F 6 96  ? -16.783 24.546  -16.037 1.00 24.91 96  F 1 
ATOM 4635 O OD1 . ASP F 6 96  ? -15.897 23.830  -15.532 1.00 25.22 96  F 1 
ATOM 4636 O OD2 . ASP F 6 96  ? -16.876 25.793  -15.868 1.00 24.34 96  F 1 
ATOM 4637 N N   . GLU F 6 97  ? -18.467 20.786  -18.908 1.00 31.26 97  F 1 
ATOM 4638 C CA  . GLU F 6 97  ? -19.491 19.787  -18.784 1.00 32.81 97  F 1 
ATOM 4639 C C   . GLU F 6 97  ? -19.686 19.677  -17.277 1.00 31.06 97  F 1 
ATOM 4640 O O   . GLU F 6 97  ? -18.711 19.525  -16.547 1.00 29.96 97  F 1 
ATOM 4641 C CB  . GLU F 6 97  ? -19.135 18.450  -19.445 1.00 32.30 97  F 1 
ATOM 4642 C CG  . GLU F 6 97  ? -19.262 18.530  -20.983 1.00 30.07 97  F 1 
ATOM 4643 C CD  . GLU F 6 97  ? -19.228 17.182  -21.714 1.00 29.38 97  F 1 
ATOM 4644 O OE1 . GLU F 6 97  ? -19.665 17.149  -22.893 1.00 26.33 97  F 1 
ATOM 4645 O OE2 . GLU F 6 97  ? -18.794 16.161  -21.131 1.00 28.83 97  F 1 
ATOM 4646 N N   . GLU F 6 98  ? -20.920 19.890  -16.841 1.00 30.74 98  F 1 
ATOM 4647 C CA  . GLU F 6 98  ? -21.309 19.611  -15.473 1.00 32.49 98  F 1 
ATOM 4648 C C   . GLU F 6 98  ? -20.697 18.243  -15.166 1.00 30.94 98  F 1 
ATOM 4649 O O   . GLU F 6 98  ? -21.084 17.251  -15.780 1.00 29.91 98  F 1 
ATOM 4650 C CB  . GLU F 6 98  ? -22.841 19.597  -15.326 1.00 31.06 98  F 1 
ATOM 4651 C CG  . GLU F 6 98  ? -23.493 20.997  -15.439 1.00 27.75 98  F 1 
ATOM 4652 C CD  . GLU F 6 98  ? -25.036 20.996  -15.337 1.00 27.01 98  F 1 
ATOM 4653 O OE1 . GLU F 6 98  ? -25.601 22.076  -15.033 1.00 23.24 98  F 1 
ATOM 4654 O OE2 . GLU F 6 98  ? -25.674 19.958  -15.611 1.00 26.23 98  F 1 
ATOM 4655 N N   . GLU F 6 99  ? -19.694 18.232  -14.295 1.00 36.74 99  F 1 
ATOM 4656 C CA  . GLU F 6 99  ? -19.349 17.021  -13.574 1.00 37.06 99  F 1 
ATOM 4657 C C   . GLU F 6 99  ? -20.683 16.602  -12.951 1.00 35.41 99  F 1 
ATOM 4658 O O   . GLU F 6 99  ? -21.078 17.132  -11.920 1.00 34.69 99  F 1 
ATOM 4659 C CB  . GLU F 6 99  ? -18.259 17.256  -12.507 1.00 36.42 99  F 1 
ATOM 4660 C CG  . GLU F 6 99  ? -16.828 17.386  -13.057 1.00 33.19 99  F 1 
ATOM 4661 C CD  . GLU F 6 99  ? -15.736 17.582  -11.969 1.00 31.31 99  F 1 
ATOM 4662 O OE1 . GLU F 6 99  ? -14.549 17.337  -12.274 1.00 27.64 99  F 1 
ATOM 4663 O OE2 . GLU F 6 99  ? -16.062 18.010  -10.833 1.00 28.69 99  F 1 
ATOM 4664 N N   . GLU F 6 100 ? -21.431 15.773  -13.662 1.00 35.72 100 F 1 
ATOM 4665 C CA  . GLU F 6 100 ? -22.420 14.973  -12.986 1.00 36.68 100 F 1 
ATOM 4666 C C   . GLU F 6 100 ? -21.593 14.326  -11.884 1.00 35.01 100 F 1 
ATOM 4667 O O   . GLU F 6 100 ? -20.716 13.515  -12.180 1.00 34.45 100 F 1 
ATOM 4668 C CB  . GLU F 6 100 ? -23.105 13.936  -13.896 1.00 36.23 100 F 1 
ATOM 4669 C CG  . GLU F 6 100 ? -24.288 14.489  -14.718 1.00 33.28 100 F 1 
ATOM 4670 C CD  . GLU F 6 100 ? -25.179 13.406  -15.373 1.00 31.37 100 F 1 
ATOM 4671 O OE1 . GLU F 6 100 ? -26.400 13.674  -15.563 1.00 28.25 100 F 1 
ATOM 4672 O OE2 . GLU F 6 100 ? -24.706 12.295  -15.669 1.00 29.65 100 F 1 
ATOM 4673 N N   . ASP F 6 101 ? -21.847 14.764  -10.653 1.00 34.62 101 F 1 
ATOM 4674 C CA  . ASP F 6 101 ? -21.514 14.037  -9.433  1.00 34.73 101 F 1 
ATOM 4675 C C   . ASP F 6 101 ? -22.166 12.655  -9.552  1.00 34.56 101 F 1 
ATOM 4676 O O   . ASP F 6 101 ? -23.153 12.315  -8.893  1.00 32.47 101 F 1 
ATOM 4677 C CB  . ASP F 6 101 ? -22.021 14.782  -8.175  1.00 32.17 101 F 1 
ATOM 4678 C CG  . ASP F 6 101 ? -21.179 15.967  -7.683  1.00 28.74 101 F 1 
ATOM 4679 O OD1 . ASP F 6 101 ? -19.939 15.922  -7.785  1.00 26.67 101 F 1 
ATOM 4680 O OD2 . ASP F 6 101 ? -21.809 16.904  -7.125  1.00 25.57 101 F 1 
ATOM 4681 N N   . SER F 6 102 ? -21.693 11.878  -10.494 1.00 36.40 102 F 1 
ATOM 4682 C CA  . SER F 6 102 ? -21.889 10.468  -10.486 1.00 36.43 102 F 1 
ATOM 4683 C C   . SER F 6 102 ? -21.035 10.020  -9.319  1.00 36.22 102 F 1 
ATOM 4684 O O   . SER F 6 102 ? -19.829 9.856   -9.465  1.00 35.22 102 F 1 
ATOM 4685 C CB  . SER F 6 102 ? -21.546 9.814   -11.830 1.00 34.75 102 F 1 
ATOM 4686 O OG  . SER F 6 102 ? -20.202 9.995   -12.221 1.00 32.70 102 F 1 
ATOM 4687 N N   . ASP F 6 103 ? -21.699 9.836   -8.180  1.00 41.73 103 F 1 
ATOM 4688 C CA  . ASP F 6 103 ? -21.241 9.071   -7.019  1.00 41.15 103 F 1 
ATOM 4689 C C   . ASP F 6 103 ? -20.751 7.656   -7.375  1.00 41.94 103 F 1 
ATOM 4690 O O   . ASP F 6 103 ? -20.541 6.805   -6.514  1.00 39.56 103 F 1 
ATOM 4691 C CB  . ASP F 6 103 ? -22.420 8.906   -6.026  1.00 37.15 103 F 1 
ATOM 4692 C CG  . ASP F 6 103 ? -22.613 10.019  -4.993  1.00 33.36 103 F 1 
ATOM 4693 O OD1 . ASP F 6 103 ? -21.658 10.781  -4.715  1.00 30.94 103 F 1 
ATOM 4694 O OD2 . ASP F 6 103 ? -23.743 10.068  -4.451  1.00 29.60 103 F 1 
ATOM 4695 N N   . ASP F 6 104 ? -20.642 7.349   -8.650  1.00 48.40 104 F 1 
ATOM 4696 C CA  . ASP F 6 104 ? -19.973 6.171   -9.117  1.00 47.67 104 F 1 
ATOM 4697 C C   . ASP F 6 104 ? -18.483 6.371   -8.812  1.00 48.62 104 F 1 
ATOM 4698 O O   . ASP F 6 104 ? -17.728 6.810   -9.668  1.00 45.29 104 F 1 
ATOM 4699 C CB  . ASP F 6 104 ? -20.305 5.913   -10.606 1.00 43.24 104 F 1 
ATOM 4700 C CG  . ASP F 6 104 ? -21.263 4.762   -10.896 1.00 38.47 104 F 1 
ATOM 4701 O OD1 . ASP F 6 104 ? -21.527 3.918   -10.011 1.00 34.96 104 F 1 
ATOM 4702 O OD2 . ASP F 6 104 ? -21.621 4.550   -12.081 1.00 33.45 104 F 1 
ATOM 4703 N N   . ASP F 6 105 ? -18.073 5.957   -7.614  1.00 55.98 105 F 1 
ATOM 4704 C CA  . ASP F 6 105 ? -16.704 5.611   -7.188  1.00 55.38 105 F 1 
ATOM 4705 C C   . ASP F 6 105 ? -16.089 4.539   -8.120  1.00 57.05 105 F 1 
ATOM 4706 O O   . ASP F 6 105 ? -15.540 3.513   -7.690  1.00 53.27 105 F 1 
ATOM 4707 C CB  . ASP F 6 105 ? -16.722 5.075   -5.739  1.00 49.97 105 F 1 
ATOM 4708 C CG  . ASP F 6 105 ? -16.819 6.113   -4.616  1.00 44.29 105 F 1 
ATOM 4709 O OD1 . ASP F 6 105 ? -16.212 7.197   -4.755  1.00 40.18 105 F 1 
ATOM 4710 O OD2 . ASP F 6 105 ? -17.405 5.739   -3.572  1.00 37.93 105 F 1 
ATOM 4711 N N   . VAL F 6 106 ? -16.252 4.685   -9.415  1.00 62.12 106 F 1 
ATOM 4712 C CA  . VAL F 6 106 ? -15.663 3.816   -10.411 1.00 62.98 106 F 1 
ATOM 4713 C C   . VAL F 6 106 ? -14.220 4.253   -10.539 1.00 67.40 106 F 1 
ATOM 4714 O O   . VAL F 6 106 ? -13.917 5.240   -11.208 1.00 62.88 106 F 1 
ATOM 4715 C CB  . VAL F 6 106 ? -16.396 3.835   -11.762 1.00 55.31 106 F 1 
ATOM 4716 C CG1 . VAL F 6 106 ? -15.787 2.814   -12.720 1.00 47.92 106 F 1 
ATOM 4717 C CG2 . VAL F 6 106 ? -17.860 3.451   -11.604 1.00 47.26 106 F 1 
ATOM 4718 N N   . GLU F 6 107 ? -13.339 3.475   -9.929  1.00 69.94 107 F 1 
ATOM 4719 C CA  . GLU F 6 107 ? -11.920 3.590   -10.202 1.00 72.43 107 F 1 
ATOM 4720 C C   . GLU F 6 107 ? -11.693 3.572   -11.722 1.00 77.75 107 F 1 
ATOM 4721 O O   . GLU F 6 107 ? -12.188 2.670   -12.407 1.00 75.17 107 F 1 
ATOM 4722 C CB  . GLU F 6 107 ? -11.131 2.459   -9.535  1.00 65.42 107 F 1 
ATOM 4723 C CG  . GLU F 6 107 ? -11.049 2.604   -8.007  1.00 59.98 107 F 1 
ATOM 4724 C CD  . GLU F 6 107 ? -10.171 1.524   -7.355  1.00 55.42 107 F 1 
ATOM 4725 O OE1 . GLU F 6 107 ? -9.900  1.655   -6.139  1.00 50.02 107 F 1 
ATOM 4726 O OE2 . GLU F 6 107 ? -9.796  0.549   -8.040  1.00 51.06 107 F 1 
ATOM 4727 N N   . PRO F 6 108 ? -10.970 4.566   -12.260 1.00 81.85 108 F 1 
ATOM 4728 C CA  . PRO F 6 108 ? -10.698 4.617   -13.680 1.00 84.98 108 F 1 
ATOM 4729 C C   . PRO F 6 108 ? -9.879  3.392   -14.081 1.00 89.04 108 F 1 
ATOM 4730 O O   . PRO F 6 108 ? -8.834  3.105   -13.500 1.00 86.77 108 F 1 
ATOM 4731 C CB  . PRO F 6 108 ? -9.965  5.936   -13.907 1.00 79.09 108 F 1 
ATOM 4732 C CG  . PRO F 6 108 ? -9.303  6.221   -12.565 1.00 73.70 108 F 1 
ATOM 4733 C CD  . PRO F 6 108 ? -10.292 5.651   -11.566 1.00 76.00 108 F 1 
ATOM 4734 N N   . ILE F 6 109 ? -10.346 2.686   -15.098 1.00 91.50 109 F 1 
ATOM 4735 C CA  . ILE F 6 109 ? -9.642  1.553   -15.676 1.00 93.24 109 F 1 
ATOM 4736 C C   . ILE F 6 109 ? -9.202  1.882   -17.099 1.00 94.27 109 F 1 
ATOM 4737 O O   . ILE F 6 109 ? -9.936  2.508   -17.873 1.00 92.32 109 F 1 
ATOM 4738 C CB  . ILE F 6 109 ? -10.453 0.246   -15.598 1.00 91.20 109 F 1 
ATOM 4739 C CG1 . ILE F 6 109 ? -11.810 0.351   -16.333 1.00 83.56 109 F 1 
ATOM 4740 C CG2 . ILE F 6 109 ? -10.635 -0.158  -14.123 1.00 80.88 109 F 1 
ATOM 4741 C CD1 . ILE F 6 109 ? -12.544 -0.990  -16.465 1.00 78.05 109 F 1 
ATOM 4742 N N   . THR F 6 110 ? -8.023  1.412   -17.457 1.00 95.78 110 F 1 
ATOM 4743 C CA  . THR F 6 110 ? -7.515  1.453   -18.827 1.00 96.38 110 F 1 
ATOM 4744 C C   . THR F 6 110 ? -7.254  0.032   -19.297 1.00 97.17 110 F 1 
ATOM 4745 O O   . THR F 6 110 ? -6.671  -0.776  -18.580 1.00 96.81 110 F 1 
ATOM 4746 C CB  . THR F 6 110 ? -6.264  2.324   -18.925 1.00 95.42 110 F 1 
ATOM 4747 O OG1 . THR F 6 110 ? -6.571  3.641   -18.520 1.00 90.41 110 F 1 
ATOM 4748 C CG2 . THR F 6 110 ? -5.746  2.429   -20.354 1.00 89.89 110 F 1 
ATOM 4749 N N   . GLU F 6 111 ? -7.692  -0.278  -20.498 1.00 97.19 111 F 1 
ATOM 4750 C CA  . GLU F 6 111 ? -7.520  -1.587  -21.102 1.00 97.37 111 F 1 
ATOM 4751 C C   . GLU F 6 111 ? -6.447  -1.523  -22.200 1.00 97.49 111 F 1 
ATOM 4752 O O   . GLU F 6 111 ? -6.617  -0.821  -23.202 1.00 96.78 111 F 1 
ATOM 4753 C CB  . GLU F 6 111 ? -8.851  -2.090  -21.677 1.00 96.58 111 F 1 
ATOM 4754 C CG  . GLU F 6 111 ? -9.974  -2.245  -20.642 1.00 95.04 111 F 1 
ATOM 4755 C CD  . GLU F 6 111 ? -11.252 -2.741  -21.334 1.00 94.74 111 F 1 
ATOM 4756 O OE1 . GLU F 6 111 ? -11.441 -3.973  -21.446 1.00 89.82 111 F 1 
ATOM 4757 O OE2 . GLU F 6 111 ? -12.044 -1.913  -21.821 1.00 90.52 111 F 1 
ATOM 4758 N N   . PHE F 6 112 ? -5.373  -2.275  -22.027 1.00 97.79 112 F 1 
ATOM 4759 C CA  . PHE F 6 112 ? -4.372  -2.512  -23.054 1.00 97.92 112 F 1 
ATOM 4760 C C   . PHE F 6 112 ? -4.549  -3.906  -23.649 1.00 98.06 112 F 1 
ATOM 4761 O O   . PHE F 6 112 ? -4.863  -4.868  -22.947 1.00 97.57 112 F 1 
ATOM 4762 C CB  . PHE F 6 112 ? -2.965  -2.333  -22.489 1.00 97.59 112 F 1 
ATOM 4763 C CG  . PHE F 6 112 ? -2.646  -0.906  -22.127 1.00 97.53 112 F 1 
ATOM 4764 C CD1 . PHE F 6 112 ? -2.099  -0.042  -23.090 1.00 96.06 112 F 1 
ATOM 4765 C CD2 . PHE F 6 112 ? -2.870  -0.431  -20.823 1.00 96.18 112 F 1 
ATOM 4766 C CE1 . PHE F 6 112 ? -1.764  1.281   -22.756 1.00 95.35 112 F 1 
ATOM 4767 C CE2 . PHE F 6 112 ? -2.549  0.889   -20.483 1.00 95.13 112 F 1 
ATOM 4768 C CZ  . PHE F 6 112 ? -1.987  1.749   -21.445 1.00 95.73 112 F 1 
ATOM 4769 N N   . ARG F 6 113 ? -4.306  -4.018  -24.939 1.00 97.82 113 F 1 
ATOM 4770 C CA  . ARG F 6 113 ? -4.214  -5.303  -25.627 1.00 97.89 113 F 1 
ATOM 4771 C C   . ARG F 6 113 ? -2.922  -5.330  -26.432 1.00 97.98 113 F 1 
ATOM 4772 O O   . ARG F 6 113 ? -2.643  -4.385  -27.162 1.00 97.34 113 F 1 
ATOM 4773 C CB  . ARG F 6 113 ? -5.438  -5.533  -26.509 1.00 97.28 113 F 1 
ATOM 4774 C CG  . ARG F 6 113 ? -6.731  -5.634  -25.688 1.00 95.57 113 F 1 
ATOM 4775 C CD  . ARG F 6 113 ? -7.947  -5.819  -26.606 1.00 93.80 113 F 1 
ATOM 4776 N NE  . ARG F 6 113 ? -9.202  -6.010  -25.865 1.00 89.78 113 F 1 
ATOM 4777 C CZ  . ARG F 6 113 ? -9.931  -5.073  -25.257 1.00 88.40 113 F 1 
ATOM 4778 N NH1 . ARG F 6 113 ? -9.628  -3.799  -25.308 1.00 78.14 113 F 1 
ATOM 4779 N NH2 . ARG F 6 113 ? -10.974 -5.408  -24.578 1.00 83.83 113 F 1 
ATOM 4780 N N   . PHE F 6 114 ? -2.161  -6.399  -26.303 1.00 98.18 114 F 1 
ATOM 4781 C CA  . PHE F 6 114 ? -0.928  -6.635  -27.031 1.00 98.29 114 F 1 
ATOM 4782 C C   . PHE F 6 114 ? -1.127  -7.811  -27.973 1.00 98.22 114 F 1 
ATOM 4783 O O   . PHE F 6 114 ? -1.368  -8.935  -27.526 1.00 97.66 114 F 1 
ATOM 4784 C CB  . PHE F 6 114 ? 0.225   -6.851  -26.055 1.00 98.19 114 F 1 
ATOM 4785 C CG  . PHE F 6 114 ? 0.464   -5.679  -25.133 1.00 98.37 114 F 1 
ATOM 4786 C CD1 . PHE F 6 114 ? 1.047   -4.498  -25.628 1.00 97.60 114 F 1 
ATOM 4787 C CD2 . PHE F 6 114 ? 0.083   -5.743  -23.778 1.00 97.58 114 F 1
[truncated: 72,507 more chars]
