# Supplementary material for: Spliceosomal Sm core assembly: AlphaFold 3 predicted structure and phosphorylation-dependent regulation of the human 6S complex
Source: Comput Struct Biotechnol J. 2025 Dec 16;31:51–60. doi: 10.1016/j.csbj.2025.12.013 (PMC12771329; doi:10.1016/j.csbj.2025.12.013)
Supplement: Supplementary file 7 — Supplementary material [file mmc3.zip › fold_6s_complex_model_3.cif]

# By using this file you agree to the legally binding terms of use found at alphafoldserver.com/output-terms
data_30fa9218606b3cb2
#
_entry.id 30fa9218606b3cb2
#
loop_
_atom_type.symbol
C 
N 
O 
S 
#
loop_
_audit_author.name
_audit_author.pdbx_ordinal
"Google DeepMind" 1 
"Isomorphic Labs" 2 
#
_audit_conform.dict_location https://raw.githubusercontent.com/ihmwg/ModelCIF/master/dist/mmcif_ma.dic
_audit_conform.dict_name     mmcif_ma.dic
_audit_conform.dict_version  1.4.5
#
loop_
_chem_comp.formula
_chem_comp.formula_weight
_chem_comp.id
_chem_comp.mon_nstd_flag
_chem_comp.name
_chem_comp.pdbx_smiles
_chem_comp.pdbx_synonyms
_chem_comp.type
"C3 H7 N O2"    89.093  ALA y ALANINE         C[C@H](N)C(O)=O                  ? "L-PEPTIDE LINKING" 
"C6 H15 N4 O2"  175.209 ARG y ARGININE        N[C@@H](CCCNC(N)=[NH2+])C(O)=O   ? "L-PEPTIDE LINKING" 
"C4 H8 N2 O3"   132.118 ASN y ASPARAGINE      N[C@@H](CC(N)=O)C(O)=O           ? "L-PEPTIDE LINKING" 
"C4 H7 N O4"    133.103 ASP y "ASPARTIC ACID" N[C@@H](CC(O)=O)C(O)=O           ? "L-PEPTIDE LINKING" 
"C3 H7 N O2 S"  121.158 CYS y CYSTEINE        N[C@@H](CS)C(O)=O                ? "L-PEPTIDE LINKING" 
"C5 H10 N2 O3"  146.144 GLN y GLUTAMINE       N[C@@H](CCC(N)=O)C(O)=O          ? "L-PEPTIDE LINKING" 
"C5 H9 N O4"    147.129 GLU y "GLUTAMIC ACID" N[C@@H](CCC(O)=O)C(O)=O          ? "L-PEPTIDE LINKING" 
"C2 H5 N O2"    75.067  GLY y GLYCINE         NCC(O)=O                         ? "PEPTIDE LINKING"   
"C6 H10 N3 O2"  156.162 HIS y HISTIDINE       N[C@@H](Cc1c[nH]c[nH+]1)C(O)=O   ? "L-PEPTIDE LINKING" 
"C6 H13 N O2"   131.173 ILE y ISOLEUCINE      CC[C@H](C)[C@H](N)C(O)=O         ? "L-PEPTIDE LINKING" 
"C6 H13 N O2"   131.173 LEU y LEUCINE         CC(C)C[C@H](N)C(O)=O             ? "L-PEPTIDE LINKING" 
"C6 H15 N2 O2"  147.195 LYS y LYSINE          N[C@@H](CCCC[NH3+])C(O)=O        ? "L-PEPTIDE LINKING" 
"C5 H11 N O2 S" 149.211 MET y METHIONINE      CSCC[C@H](N)C(O)=O               ? "L-PEPTIDE LINKING" 
"C9 H11 N O2"   165.189 PHE y PHENYLALANINE   N[C@@H](Cc1ccccc1)C(O)=O         ? "L-PEPTIDE LINKING" 
"C5 H9 N O2"    115.130 PRO y PROLINE         OC(=O)[C@@H]1CCCN1               ? "L-PEPTIDE LINKING" 
"C3 H7 N O3"    105.093 SER y SERINE          N[C@@H](CO)C(O)=O                ? "L-PEPTIDE LINKING" 
"C4 H9 N O3"    119.119 THR y THREONINE       C[C@@H](O)[C@H](N)C(O)=O         ? "L-PEPTIDE LINKING" 
"C11 H12 N2 O2" 204.225 TRP y TRYPTOPHAN      N[C@@H](Cc1c[nH]c2ccccc12)C(O)=O ? "L-PEPTIDE LINKING" 
"C9 H11 N O3"   181.189 TYR y TYROSINE        N[C@@H](Cc1ccc(O)cc1)C(O)=O      ? "L-PEPTIDE LINKING" 
"C5 H11 N O2"   117.146 VAL y VALINE          CC(C)[C@H](N)C(O)=O              ? "L-PEPTIDE LINKING" 
#
_citation.book_publisher          ?
_citation.country                 UK
_citation.id                      primary
_citation.journal_full            Nature
_citation.journal_id_ASTM         NATUAS
_citation.journal_id_CSD          0006
_citation.journal_id_ISSN         0028-0836
_citation.journal_volume          ?
_citation.page_first              ?
_citation.page_last               ?
_citation.pdbx_database_id_DOI    ?
_citation.pdbx_database_id_PubMed ?
_citation.title                   "Accurate structure prediction of biomolecular interactions with AlphaFold 3"
_citation.year                    2024
#
loop_
_citation_author.citation_id
_citation_author.name
_citation_author.ordinal
primary "Google DeepMind" 1 
primary "Isomorphic Labs" 2 
#
loop_
_entity.id
_entity.pdbx_description
_entity.type
1 . polymer 
2 . polymer 
3 . polymer 
4 . polymer 
5 . polymer 
6 . polymer 
#
loop_
_entity_poly.entity_id
_entity_poly.pdbx_strand_id
_entity_poly.type
1 A polypeptide(L) 
2 B polypeptide(L) 
3 C polypeptide(L) 
4 D polypeptide(L) 
5 E polypeptide(L) 
6 F polypeptide(L) 
#
loop_
_entity_poly_seq.entity_id
_entity_poly_seq.hetero
_entity_poly_seq.mon_id
_entity_poly_seq.num
1 n MET 1   
1 n LYS 2   
1 n LEU 3   
1 n VAL 4   
1 n ARG 5   
1 n PHE 6   
1 n LEU 7   
1 n MET 8   
1 n LYS 9   
1 n LEU 10  
1 n SER 11  
1 n HIS 12  
1 n GLU 13  
1 n THR 14  
1 n VAL 15  
1 n THR 16  
1 n ILE 17  
1 n GLU 18  
1 n LEU 19  
1 n LYS 20  
1 n ASN 21  
1 n GLY 22  
1 n THR 23  
1 n GLN 24  
1 n VAL 25  
1 n HIS 26  
1 n GLY 27  
1 n THR 28  
1 n ILE 29  
1 n THR 30  
1 n GLY 31  
1 n VAL 32  
1 n ASP 33  
1 n VAL 34  
1 n SER 35  
1 n MET 36  
1 n ASN 37  
1 n THR 38  
1 n HIS 39  
1 n LEU 40  
1 n LYS 41  
1 n ALA 42  
1 n VAL 43  
1 n LYS 44  
1 n MET 45  
1 n THR 46  
1 n LEU 47  
1 n LYS 48  
1 n ASN 49  
1 n ARG 50  
1 n GLU 51  
1 n PRO 52  
1 n VAL 53  
1 n GLN 54  
1 n LEU 55  
1 n GLU 56  
1 n THR 57  
1 n LEU 58  
1 n SER 59  
1 n ILE 60  
1 n ARG 61  
1 n GLY 62  
1 n ASN 63  
1 n ASN 64  
1 n ILE 65  
1 n ARG 66  
1 n TYR 67  
1 n PHE 68  
1 n ILE 69  
1 n LEU 70  
1 n PRO 71  
1 n ASP 72  
1 n SER 73  
1 n LEU 74  
1 n PRO 75  
1 n LEU 76  
1 n ASP 77  
1 n THR 78  
1 n LEU 79  
1 n LEU 80  
1 n VAL 81  
1 n ASP 82  
1 n VAL 83  
1 n GLU 84  
1 n PRO 85  
1 n LYS 86  
1 n VAL 87  
1 n LYS 88  
1 n SER 89  
1 n LYS 90  
1 n LYS 91  
1 n ARG 92  
1 n GLU 93  
1 n ALA 94  
1 n VAL 95  
1 n ALA 96  
1 n GLY 97  
1 n ARG 98  
1 n GLY 99  
1 n ARG 100 
1 n GLY 101 
1 n ARG 102 
1 n GLY 103 
1 n ARG 104 
1 n GLY 105 
1 n ARG 106 
1 n GLY 107 
1 n ARG 108 
1 n GLY 109 
1 n ARG 110 
1 n GLY 111 
1 n ARG 112 
1 n GLY 113 
1 n ARG 114 
1 n GLY 115 
1 n GLY 116 
1 n PRO 117 
1 n ARG 118 
1 n ARG 119 
2 n MET 1   
2 n SER 2   
2 n LEU 3   
2 n LEU 4   
2 n ASN 5   
2 n LYS 6   
2 n PRO 7   
2 n LYS 8   
2 n SER 9   
2 n GLU 10  
2 n MET 11  
2 n THR 12  
2 n PRO 13  
2 n GLU 14  
2 n GLU 15  
2 n LEU 16  
2 n GLN 17  
2 n LYS 18  
2 n ARG 19  
2 n GLU 20  
2 n GLU 21  
2 n GLU 22  
2 n GLU 23  
2 n PHE 24  
2 n ASN 25  
2 n THR 26  
2 n GLY 27  
2 n PRO 28  
2 n LEU 29  
2 n SER 30  
2 n VAL 31  
2 n LEU 32  
2 n THR 33  
2 n GLN 34  
2 n SER 35  
2 n VAL 36  
2 n LYS 37  
2 n ASN 38  
2 n ASN 39  
2 n THR 40  
2 n GLN 41  
2 n VAL 42  
2 n LEU 43  
2 n ILE 44  
2 n ASN 45  
2 n CYS 46  
2 n ARG 47  
2 n ASN 48  
2 n ASN 49  
2 n LYS 50  
2 n LYS 51  
2 n LEU 52  
2 n LEU 53  
2 n GLY 54  
2 n ARG 55  
2 n VAL 56  
2 n LYS 57  
2 n ALA 58  
2 n PHE 59  
2 n ASP 60  
2 n ARG 61  
2 n HIS 62  
2 n CYS 63  
2 n ASN 64  
2 n MET 65  
2 n VAL 66  
2 n LEU 67  
2 n GLU 68  
2 n ASN 69  
2 n VAL 70  
2 n LYS 71  
2 n GLU 72  
2 n MET 73  
2 n TRP 74  
2 n THR 75  
2 n GLU 76  
2 n VAL 77  
2 n PRO 78  
2 n LYS 79  
2 n SER 80  
2 n GLY 81  
2 n LYS 82  
2 n GLY 83  
2 n LYS 84  
2 n LYS 85  
2 n LYS 86  
2 n SER 87  
2 n LYS 88  
2 n PRO 89  
2 n VAL 90  
2 n ASN 91  
2 n LYS 92  
2 n ASP 93  
2 n ARG 94  
2 n TYR 95  
2 n ILE 96  
2 n SER 97  
2 n LYS 98  
2 n MET 99  
2 n PHE 100 
2 n LEU 101 
2 n ARG 102 
2 n GLY 103 
2 n ASP 104 
2 n SER 105 
2 n VAL 106 
2 n ILE 107 
2 n VAL 108 
2 n VAL 109 
2 n LEU 110 
2 n ARG 111 
2 n ASN 112 
2 n PRO 113 
2 n LEU 114 
2 n ILE 115 
2 n ALA 116 
2 n GLY 117 
2 n LYS 118 
3 n MET 1   
3 n ALA 2   
3 n TYR 3   
3 n ARG 4   
3 n GLY 5   
3 n GLN 6   
3 n GLY 7   
3 n GLN 8   
3 n LYS 9   
3 n VAL 10  
3 n GLN 11  
3 n LYS 12  
3 n VAL 13  
3 n MET 14  
3 n VAL 15  
3 n GLN 16  
3 n PRO 17  
3 n ILE 18  
3 n ASN 19  
3 n LEU 20  
3 n ILE 21  
3 n PHE 22  
3 n ARG 23  
3 n TYR 24  
3 n LEU 25  
3 n GLN 26  
3 n ASN 27  
3 n ARG 28  
3 n SER 29  
3 n ARG 30  
3 n ILE 31  
3 n GLN 32  
3 n VAL 33  
3 n TRP 34  
3 n LEU 35  
3 n TYR 36  
3 n GLU 37  
3 n GLN 38  
3 n VAL 39  
3 n ASN 40  
3 n MET 41  
3 n ARG 42  
3 n ILE 43  
3 n GLU 44  
3 n GLY 45  
3 n CYS 46  
3 n ILE 47  
3 n ILE 48  
3 n GLY 49  
3 n PHE 50  
3 n ASP 51  
3 n GLU 52  
3 n TYR 53  
3 n MET 54  
3 n ASN 55  
3 n LEU 56  
3 n VAL 57  
3 n LEU 58  
3 n ASP 59  
3 n ASP 60  
3 n ALA 61  
3 n GLU 62  
3 n GLU 63  
3 n ILE 64  
3 n HIS 65  
3 n SER 66  
3 n LYS 67  
3 n THR 68  
3 n LYS 69  
3 n SER 70  
3 n ARG 71  
3 n LYS 72  
3 n GLN 73  
3 n LEU 74  
3 n GLY 75  
3 n ARG 76  
3 n ILE 77  
3 n MET 78  
3 n LEU 79  
3 n LYS 80  
3 n GLY 81  
3 n ASP 82  
3 n ASN 83  
3 n ILE 84  
3 n THR 85  
3 n LEU 86  
3 n LEU 87  
3 n GLN 88  
3 n SER 89  
3 n VAL 90  
3 n SER 91  
3 n ASN 92  
4 n MET 1   
4 n SER 2   
4 n LYS 3   
4 n ALA 4   
4 n HIS 5   
4 n PRO 6   
4 n PRO 7   
4 n GLU 8   
4 n LEU 9   
4 n LYS 10  
4 n LYS 11  
4 n PHE 12  
4 n MET 13  
4 n ASP 14  
4 n LYS 15  
4 n LYS 16  
4 n LEU 17  
4 n SER 18  
4 n LEU 19  
4 n LYS 20  
4 n LEU 21  
4 n ASN 22  
4 n GLY 23  
4 n GLY 24  
4 n ARG 25  
4 n HIS 26  
4 n VAL 27  
4 n GLN 28  
4 n GLY 29  
4 n ILE 30  
4 n LEU 31  
4 n ARG 32  
4 n GLY 33  
4 n PHE 34  
4 n ASP 35  
4 n PRO 36  
4 n PHE 37  
4 n MET 38  
4 n ASN 39  
4 n LEU 40  
4 n VAL 41  
4 n ILE 42  
4 n ASP 43  
4 n GLU 44  
4 n CYS 45  
4 n VAL 46  
4 n GLU 47  
4 n MET 48  
4 n ALA 49  
4 n THR 50  
4 n SER 51  
4 n GLY 52  
4 n GLN 53  
4 n GLN 54  
4 n ASN 55  
4 n ASN 56  
4 n ILE 57  
4 n GLY 58  
4 n MET 59  
4 n VAL 60  
4 n VAL 61  
4 n ILE 62  
4 n ARG 63  
4 n GLY 64  
4 n ASN 65  
4 n SER 66  
4 n ILE 67  
4 n ILE 68  
4 n MET 69  
4 n LEU 70  
4 n GLU 71  
4 n ALA 72  
4 n LEU 73  
4 n GLU 74  
4 n ARG 75  
4 n VAL 76  
5 n MET 1   
5 n SER 2   
5 n LEU 3   
5 n PRO 4   
5 n LEU 5   
5 n ASN 6   
5 n PRO 7   
5 n LYS 8   
5 n PRO 9   
5 n PHE 10  
5 n LEU 11  
5 n ASN 12  
5 n GLY 13  
5 n LEU 14  
5 n THR 15  
5 n GLY 16  
5 n LYS 17  
5 n PRO 18  
5 n VAL 19  
5 n MET 20  
5 n VAL 21  
5 n LYS 22  
5 n LEU 23  
5 n LYS 24  
5 n TRP 25  
5 n GLY 26  
5 n MET 27  
5 n GLU 28  
5 n TYR 29  
5 n LYS 30  
5 n GLY 31  
5 n TYR 32  
5 n LEU 33  
5 n VAL 34  
5 n SER 35  
5 n VAL 36  
5 n ASP 37  
5 n GLY 38  
5 n TYR 39  
5 n MET 40  
5 n ASN 41  
5 n MET 42  
5 n GLN 43  
5 n LEU 44  
5 n ALA 45  
5 n ASN 46  
5 n THR 47  
5 n GLU 48  
5 n GLU 49  
5 n TYR 50  
5 n ILE 51  
5 n ASP 52  
5 n GLY 53  
5 n ALA 54  
5 n LEU 55  
5 n SER 56  
5 n GLY 57  
5 n HIS 58  
5 n LEU 59  
5 n GLY 60  
5 n GLU 61  
5 n VAL 62  
5 n LEU 63  
5 n ILE 64  
5 n ARG 65  
5 n CYS 66  
5 n ASN 67  
5 n ASN 68  
5 n VAL 69  
5 n LEU 70  
5 n TYR 71  
5 n ILE 72  
5 n ARG 73  
5 n GLY 74  
5 n VAL 75  
5 n GLU 76  
5 n GLU 77  
5 n GLU 78  
5 n GLU 79  
5 n GLU 80  
5 n ASP 81  
5 n GLY 82  
5 n GLU 83  
5 n MET 84  
5 n ARG 85  
5 n GLU 86  
6 n MET 1   
6 n SER 2   
6 n PHE 3   
6 n LEU 4   
6 n LYS 5   
6 n SER 6   
6 n PHE 7   
6 n PRO 8   
6 n PRO 9   
6 n PRO 10  
6 n GLY 11  
6 n PRO 12  
6 n ALA 13  
6 n GLU 14  
6 n GLY 15  
6 n LEU 16  
6 n LEU 17  
6 n ARG 18  
6 n GLN 19  
6 n GLN 20  
6 n PRO 21  
6 n ASP 22  
6 n THR 23  
6 n GLU 24  
6 n ALA 25  
6 n VAL 26  
6 n LEU 27  
6 n ASN 28  
6 n GLY 29  
6 n LYS 30  
6 n GLY 31  
6 n LEU 32  
6 n GLY 33  
6 n THR 34  
6 n GLY 35  
6 n THR 36  
6 n LEU 37  
6 n TYR 38  
6 n ILE 39  
6 n ALA 40  
6 n GLU 41  
6 n SER 42  
6 n ARG 43  
6 n LEU 44  
6 n SER 45  
6 n TRP 46  
6 n LEU 47  
6 n ASP 48  
6 n GLY 49  
6 n SER 50  
6 n GLY 51  
6 n LEU 52  
6 n GLY 53  
6 n PHE 54  
6 n SER 55  
6 n LEU 56  
6 n GLU 57  
6 n TYR 58  
6 n PRO 59  
6 n THR 60  
6 n ILE 61  
6 n SER 62  
6 n LEU 63  
6 n HIS 64  
6 n ALA 65  
6 n LEU 66  
6 n SER 67  
6 n ARG 68  
6 n ASP 69  
6 n ARG 70  
6 n SER 71  
6 n ASP 72  
6 n CYS 73  
6 n LEU 74  
6 n GLY 75  
6 n GLU 76  
6 n HIS 77  
6 n LEU 78  
6 n TYR 79  
6 n VAL 80  
6 n MET 81  
6 n VAL 82  
6 n ASN 83  
6 n ALA 84  
6 n LYS 85  
6 n PHE 86  
6 n GLU 87  
6 n GLU 88  
6 n GLU 89  
6 n SER 90  
6 n LYS 91  
6 n GLU 92  
6 n PRO 93  
6 n VAL 94  
6 n ALA 95  
6 n ASP 96  
6 n GLU 97  
6 n GLU 98  
6 n GLU 99  
6 n GLU 100 
6 n ASP 101 
6 n SER 102 
6 n ASP 103 
6 n ASP 104 
6 n ASP 105 
6 n VAL 106 
6 n GLU 107 
6 n PRO 108 
6 n ILE 109 
6 n THR 110 
6 n GLU 111 
6 n PHE 112 
6 n ARG 113 
6 n PHE 114 
6 n VAL 115 
6 n PRO 116 
6 n SER 117 
6 n ASP 118 
6 n LYS 119 
6 n SER 120 
6 n ALA 121 
6 n LEU 122 
6 n GLU 123 
6 n ALA 124 
6 n MET 125 
6 n PHE 126 
6 n THR 127 
6 n ALA 128 
6 n MET 129 
6 n CYS 130 
6 n GLU 131 
6 n CYS 132 
6 n GLN 133 
6 n ALA 134 
6 n LEU 135 
6 n HIS 136 
6 n PRO 137 
6 n ASP 138 
6 n PRO 139 
6 n GLU 140 
6 n ASP 141 
6 n GLU 142 
6 n ASP 143 
6 n SER 144 
6 n ASP 145 
6 n ASP 146 
6 n TYR 147 
6 n ASP 148 
6 n GLY 149 
6 n GLU 150 
6 n GLU 151 
6 n TYR 152 
6 n ASP 153 
6 n VAL 154 
6 n GLU 155 
6 n ALA 156 
6 n HIS 157 
6 n GLU 158 
6 n GLN 159 
6 n GLY 160 
6 n GLN 161 
6 n GLY 162 
6 n ASP 163 
6 n ILE 164 
6 n PRO 165 
6 n THR 166 
6 n PHE 167 
6 n TYR 168 
6 n THR 169 
6 n TYR 170 
6 n GLU 171 
6 n GLU 172 
6 n GLY 173 
6 n LEU 174 
6 n SER 175 
6 n HIS 176 
6 n LEU 177 
6 n THR 178 
6 n ALA 179 
6 n GLU 180 
6 n GLY 181 
6 n GLN 182 
6 n ALA 183 
6 n THR 184 
6 n LEU 185 
6 n GLU 186 
6 n ARG 187 
6 n LEU 188 
6 n GLU 189 
6 n GLY 190 
6 n MET 191 
6 n LEU 192 
6 n SER 193 
6 n GLN 194 
6 n SER 195 
6 n VAL 196 
6 n SER 197 
6 n SER 198 
6 n GLN 199 
6 n TYR 200 
6 n ASN 201 
6 n MET 202 
6 n ALA 203 
6 n GLY 204 
6 n VAL 205 
6 n ARG 206 
6 n THR 207 
6 n GLU 208 
6 n ASP 209 
6 n SER 210 
6 n ILE 211 
6 n ARG 212 
6 n ASP 213 
6 n TYR 214 
6 n GLU 215 
6 n ASP 216 
6 n GLY 217 
6 n MET 218 
6 n GLU 219 
6 n VAL 220 
6 n ASP 221 
6 n THR 222 
6 n THR 223 
6 n PRO 224 
6 n THR 225 
6 n VAL 226 
6 n ALA 227 
6 n GLY 228 
6 n GLN 229 
6 n PHE 230 
6 n GLU 231 
6 n ASP 232 
6 n ALA 233 
6 n ASP 234 
6 n VAL 235 
6 n ASP 236 
6 n HIS 237 
#
_ma_data.content_type "model coordinates"
_ma_data.id           1
_ma_data.name         Model
#
_ma_model_list.data_id          1
_ma_model_list.model_group_id   1
_ma_model_list.model_group_name "AlphaFold-beta-20231127 (fb0b9d13-0bdd-4522-ba5f-0ee1f426d085 @ 2025-02-03 03:43:13)"
_ma_model_list.model_id         1
_ma_model_list.model_name       "Top ranked model"
_ma_model_list.model_type       "Ab initio model"
_ma_model_list.ordinal_id       1
#
loop_
_ma_protocol_step.method_type
_ma_protocol_step.ordinal_id
_ma_protocol_step.protocol_id
_ma_protocol_step.step_id
"coevolution MSA" 1 1 1 
"template search" 2 1 2 
modeling          3 1 3 
#
loop_
_ma_qa_metric.id
_ma_qa_metric.mode
_ma_qa_metric.name
_ma_qa_metric.software_group_id
_ma_qa_metric.type
1 global pLDDT 1 pLDDT 
2 local  pLDDT 1 pLDDT 
#
_ma_qa_metric_global.metric_id    1
_ma_qa_metric_global.metric_value 77.99
_ma_qa_metric_global.model_id     1
_ma_qa_metric_global.ordinal_id   1
#
_ma_software_group.group_id    1
_ma_software_group.ordinal_id  1
_ma_software_group.software_id 1
#
loop_
_ma_target_entity.data_id
_ma_target_entity.entity_id
_ma_target_entity.origin
1 1 . 
1 2 . 
1 3 . 
1 4 . 
1 5 . 
1 6 . 
#
loop_
_ma_target_entity_instance.asym_id
_ma_target_entity_instance.details
_ma_target_entity_instance.entity_id
A . 1 
B . 2 
C . 3 
D . 4 
E . 5 
F . 6 
#
loop_
_pdbx_data_usage.details
_pdbx_data_usage.id
_pdbx_data_usage.type
_pdbx_data_usage.url
;NON-COMMERCIAL USE ONLY, BY USING THIS FILE YOU AGREE TO THE TERMS OF USE FOUND
AT alphafoldserver.com/output-terms.
;
1 license    ? 
;THE INFORMATION IS NOT INTENDED FOR, HAS NOT BEEN VALIDATED FOR, AND IS NOT
APPROVED FOR CLINICAL USE. IT SHOULD NOT BE USED FOR CLINICAL PURPOSE OR RELIED
ON FOR MEDICAL OR OTHER PROFESSIONAL ADVICE. IT IS THEORETICAL MODELLING ONLY
AND CAUTION SHOULD BE EXERCISED IN ITS USE. IT IS PROVIDED "AS-IS" WITHOUT ANY
WARRANTY OF ANY KIND, WHETHER EXPRESSED OR IMPLIED. NO WARRANTY IS GIVEN THAT
USE OF THE INFORMATION SHALL NOT INFRINGE THE RIGHTS OF ANY THIRD PARTY.
;
2 disclaimer ? 
#
loop_
_pdbx_poly_seq_scheme.asym_id
_pdbx_poly_seq_scheme.auth_seq_num
_pdbx_poly_seq_scheme.entity_id
_pdbx_poly_seq_scheme.hetero
_pdbx_poly_seq_scheme.mon_id
_pdbx_poly_seq_scheme.pdb_ins_code
_pdbx_poly_seq_scheme.pdb_seq_num
_pdbx_poly_seq_scheme.pdb_strand_id
_pdbx_poly_seq_scheme.seq_id
A 1   1 n MET . 1   A 1   
A 2   1 n LYS . 2   A 2   
A 3   1 n LEU . 3   A 3   
A 4   1 n VAL . 4   A 4   
A 5   1 n ARG . 5   A 5   
A 6   1 n PHE . 6   A 6   
A 7   1 n LEU . 7   A 7   
A 8   1 n MET . 8   A 8   
A 9   1 n LYS . 9   A 9   
A 10  1 n LEU . 10  A 10  
A 11  1 n SER . 11  A 11  
A 12  1 n HIS . 12  A 12  
A 13  1 n GLU . 13  A 13  
A 14  1 n THR . 14  A 14  
A 15  1 n VAL . 15  A 15  
A 16  1 n THR . 16  A 16  
A 17  1 n ILE . 17  A 17  
A 18  1 n GLU . 18  A 18  
A 19  1 n LEU . 19  A 19  
A 20  1 n LYS . 20  A 20  
A 21  1 n ASN . 21  A 21  
A 22  1 n GLY . 22  A 22  
A 23  1 n THR . 23  A 23  
A 24  1 n GLN . 24  A 24  
A 25  1 n VAL . 25  A 25  
A 26  1 n HIS . 26  A 26  
A 27  1 n GLY . 27  A 27  
A 28  1 n THR . 28  A 28  
A 29  1 n ILE . 29  A 29  
A 30  1 n THR . 30  A 30  
A 31  1 n GLY . 31  A 31  
A 32  1 n VAL . 32  A 32  
A 33  1 n ASP . 33  A 33  
A 34  1 n VAL . 34  A 34  
A 35  1 n SER . 35  A 35  
A 36  1 n MET . 36  A 36  
A 37  1 n ASN . 37  A 37  
A 38  1 n THR . 38  A 38  
A 39  1 n HIS . 39  A 39  
A 40  1 n LEU . 40  A 40  
A 41  1 n LYS . 41  A 41  
A 42  1 n ALA . 42  A 42  
A 43  1 n VAL . 43  A 43  
A 44  1 n LYS . 44  A 44  
A 45  1 n MET . 45  A 45  
A 46  1 n THR . 46  A 46  
A 47  1 n LEU . 47  A 47  
A 48  1 n LYS . 48  A 48  
A 49  1 n ASN . 49  A 49  
A 50  1 n ARG . 50  A 50  
A 51  1 n GLU . 51  A 51  
A 52  1 n PRO . 52  A 52  
A 53  1 n VAL . 53  A 53  
A 54  1 n GLN . 54  A 54  
A 55  1 n LEU . 55  A 55  
A 56  1 n GLU . 56  A 56  
A 57  1 n THR . 57  A 57  
A 58  1 n LEU . 58  A 58  
A 59  1 n SER . 59  A 59  
A 60  1 n ILE . 60  A 60  
A 61  1 n ARG . 61  A 61  
A 62  1 n GLY . 62  A 62  
A 63  1 n ASN . 63  A 63  
A 64  1 n ASN . 64  A 64  
A 65  1 n ILE . 65  A 65  
A 66  1 n ARG . 66  A 66  
A 67  1 n TYR . 67  A 67  
A 68  1 n PHE . 68  A 68  
A 69  1 n ILE . 69  A 69  
A 70  1 n LEU . 70  A 70  
A 71  1 n PRO . 71  A 71  
A 72  1 n ASP . 72  A 72  
A 73  1 n SER . 73  A 73  
A 74  1 n LEU . 74  A 74  
A 75  1 n PRO . 75  A 75  
A 76  1 n LEU . 76  A 76  
A 77  1 n ASP . 77  A 77  
A 78  1 n THR . 78  A 78  
A 79  1 n LEU . 79  A 79  
A 80  1 n LEU . 80  A 80  
A 81  1 n VAL . 81  A 81  
A 82  1 n ASP . 82  A 82  
A 83  1 n VAL . 83  A 83  
A 84  1 n GLU . 84  A 84  
A 85  1 n PRO . 85  A 85  
A 86  1 n LYS . 86  A 86  
A 87  1 n VAL . 87  A 87  
A 88  1 n LYS . 88  A 88  
A 89  1 n SER . 89  A 89  
A 90  1 n LYS . 90  A 90  
A 91  1 n LYS . 91  A 91  
A 92  1 n ARG . 92  A 92  
A 93  1 n GLU . 93  A 93  
A 94  1 n ALA . 94  A 94  
A 95  1 n VAL . 95  A 95  
A 96  1 n ALA . 96  A 96  
A 97  1 n GLY . 97  A 97  
A 98  1 n ARG . 98  A 98  
A 99  1 n GLY . 99  A 99  
A 100 1 n ARG . 100 A 100 
A 101 1 n GLY . 101 A 101 
A 102 1 n ARG . 102 A 102 
A 103 1 n GLY . 103 A 103 
A 104 1 n ARG . 104 A 104 
A 105 1 n GLY . 105 A 105 
A 106 1 n ARG . 106 A 106 
A 107 1 n GLY . 107 A 107 
A 108 1 n ARG . 108 A 108 
A 109 1 n GLY . 109 A 109 
A 110 1 n ARG . 110 A 110 
A 111 1 n GLY . 111 A 111 
A 112 1 n ARG . 112 A 112 
A 113 1 n GLY . 113 A 113 
A 114 1 n ARG . 114 A 114 
A 115 1 n GLY . 115 A 115 
A 116 1 n GLY . 116 A 116 
A 117 1 n PRO . 117 A 117 
A 118 1 n ARG . 118 A 118 
A 119 1 n ARG . 119 A 119 
B 1   2 n MET . 1   B 1   
B 2   2 n SER . 2   B 2   
B 3   2 n LEU . 3   B 3   
B 4   2 n LEU . 4   B 4   
B 5   2 n ASN . 5   B 5   
B 6   2 n LYS . 6   B 6   
B 7   2 n PRO . 7   B 7   
B 8   2 n LYS . 8   B 8   
B 9   2 n SER . 9   B 9   
B 10  2 n GLU . 10  B 10  
B 11  2 n MET . 11  B 11  
B 12  2 n THR . 12  B 12  
B 13  2 n PRO . 13  B 13  
B 14  2 n GLU . 14  B 14  
B 15  2 n GLU . 15  B 15  
B 16  2 n LEU . 16  B 16  
B 17  2 n GLN . 17  B 17  
B 18  2 n LYS . 18  B 18  
B 19  2 n ARG . 19  B 19  
B 20  2 n GLU . 20  B 20  
B 21  2 n GLU . 21  B 21  
B 22  2 n GLU . 22  B 22  
B 23  2 n GLU . 23  B 23  
B 24  2 n PHE . 24  B 24  
B 25  2 n ASN . 25  B 25  
B 26  2 n THR . 26  B 26  
B 27  2 n GLY . 27  B 27  
B 28  2 n PRO . 28  B 28  
B 29  2 n LEU . 29  B 29  
B 30  2 n SER . 30  B 30  
B 31  2 n VAL . 31  B 31  
B 32  2 n LEU . 32  B 32  
B 33  2 n THR . 33  B 33  
B 34  2 n GLN . 34  B 34  
B 35  2 n SER . 35  B 35  
B 36  2 n VAL . 36  B 36  
B 37  2 n LYS . 37  B 37  
B 38  2 n ASN . 38  B 38  
B 39  2 n ASN . 39  B 39  
B 40  2 n THR . 40  B 40  
B 41  2 n GLN . 41  B 41  
B 42  2 n VAL . 42  B 42  
B 43  2 n LEU . 43  B 43  
B 44  2 n ILE . 44  B 44  
B 45  2 n ASN . 45  B 45  
B 46  2 n CYS . 46  B 46  
B 47  2 n ARG . 47  B 47  
B 48  2 n ASN . 48  B 48  
B 49  2 n ASN . 49  B 49  
B 50  2 n LYS . 50  B 50  
B 51  2 n LYS . 51  B 51  
B 52  2 n LEU . 52  B 52  
B 53  2 n LEU . 53  B 53  
B 54  2 n GLY . 54  B 54  
B 55  2 n ARG . 55  B 55  
B 56  2 n VAL . 56  B 56  
B 57  2 n LYS . 57  B 57  
B 58  2 n ALA . 58  B 58  
B 59  2 n PHE . 59  B 59  
B 60  2 n ASP . 60  B 60  
B 61  2 n ARG . 61  B 61  
B 62  2 n HIS . 62  B 62  
B 63  2 n CYS . 63  B 63  
B 64  2 n ASN . 64  B 64  
B 65  2 n MET . 65  B 65  
B 66  2 n VAL . 66  B 66  
B 67  2 n LEU . 67  B 67  
B 68  2 n GLU . 68  B 68  
B 69  2 n ASN . 69  B 69  
B 70  2 n VAL . 70  B 70  
B 71  2 n LYS . 71  B 71  
B 72  2 n GLU . 72  B 72  
B 73  2 n MET . 73  B 73  
B 74  2 n TRP . 74  B 74  
B 75  2 n THR . 75  B 75  
B 76  2 n GLU . 76  B 76  
B 77  2 n VAL . 77  B 77  
B 78  2 n PRO . 78  B 78  
B 79  2 n LYS . 79  B 79  
B 80  2 n SER . 80  B 80  
B 81  2 n GLY . 81  B 81  
B 82  2 n LYS . 82  B 82  
B 83  2 n GLY . 83  B 83  
B 84  2 n LYS . 84  B 84  
B 85  2 n LYS . 85  B 85  
B 86  2 n LYS . 86  B 86  
B 87  2 n SER . 87  B 87  
B 88  2 n LYS . 88  B 88  
B 89  2 n PRO . 89  B 89  
B 90  2 n VAL . 90  B 90  
B 91  2 n ASN . 91  B 91  
B 92  2 n LYS . 92  B 92  
B 93  2 n ASP . 93  B 93  
B 94  2 n ARG . 94  B 94  
B 95  2 n TYR . 95  B 95  
B 96  2 n ILE . 96  B 96  
B 97  2 n SER . 97  B 97  
B 98  2 n LYS . 98  B 98  
B 99  2 n MET . 99  B 99  
B 100 2 n PHE . 100 B 100 
B 101 2 n LEU . 101 B 101 
B 102 2 n ARG . 102 B 102 
B 103 2 n GLY . 103 B 103 
B 104 2 n ASP . 104 B 104 
B 105 2 n SER . 105 B 105 
B 106 2 n VAL . 106 B 106 
B 107 2 n ILE . 107 B 107 
B 108 2 n VAL . 108 B 108 
B 109 2 n VAL . 109 B 109 
B 110 2 n LEU . 110 B 110 
B 111 2 n ARG . 111 B 111 
B 112 2 n ASN . 112 B 112 
B 113 2 n PRO . 113 B 113 
B 114 2 n LEU . 114 B 114 
B 115 2 n ILE . 115 B 115 
B 116 2 n ALA . 116 B 116 
B 117 2 n GLY . 117 B 117 
B 118 2 n LYS . 118 B 118 
C 1   3 n MET . 1   C 1   
C 2   3 n ALA . 2   C 2   
C 3   3 n TYR . 3   C 3   
C 4   3 n ARG . 4   C 4   
C 5   3 n GLY . 5   C 5   
C 6   3 n GLN . 6   C 6   
C 7   3 n GLY . 7   C 7   
C 8   3 n GLN . 8   C 8   
C 9   3 n LYS . 9   C 9   
C 10  3 n VAL . 10  C 10  
C 11  3 n GLN . 11  C 11  
C 12  3 n LYS . 12  C 12  
C 13  3 n VAL . 13  C 13  
C 14  3 n MET . 14  C 14  
C 15  3 n VAL . 15  C 15  
C 16  3 n GLN . 16  C 16  
C 17  3 n PRO . 17  C 17  
C 18  3 n ILE . 18  C 18  
C 19  3 n ASN . 19  C 19  
C 20  3 n LEU . 20  C 20  
C 21  3 n ILE . 21  C 21  
C 22  3 n PHE . 22  C 22  
C 23  3 n ARG . 23  C 23  
C 24  3 n TYR . 24  C 24  
C 25  3 n LEU . 25  C 25  
C 26  3 n GLN . 26  C 26  
C 27  3 n ASN . 27  C 27  
C 28  3 n ARG . 28  C 28  
C 29  3 n SER . 29  C 29  
C 30  3 n ARG . 30  C 30  
C 31  3 n ILE . 31  C 31  
C 32  3 n GLN . 32  C 32  
C 33  3 n VAL . 33  C 33  
C 34  3 n TRP . 34  C 34  
C 35  3 n LEU . 35  C 35  
C 36  3 n TYR . 36  C 36  
C 37  3 n GLU . 37  C 37  
C 38  3 n GLN . 38  C 38  
C 39  3 n VAL . 39  C 39  
C 40  3 n ASN . 40  C 40  
C 41  3 n MET . 41  C 41  
C 42  3 n ARG . 42  C 42  
C 43  3 n ILE . 43  C 43  
C 44  3 n GLU . 44  C 44  
C 45  3 n GLY . 45  C 45  
C 46  3 n CYS . 46  C 46  
C 47  3 n ILE . 47  C 47  
C 48  3 n ILE . 48  C 48  
C 49  3 n GLY . 49  C 49  
C 50  3 n PHE . 50  C 50  
C 51  3 n ASP . 51  C 51  
C 52  3 n GLU . 52  C 52  
C 53  3 n TYR . 53  C 53  
C 54  3 n MET . 54  C 54  
C 55  3 n ASN . 55  C 55  
C 56  3 n LEU . 56  C 56  
C 57  3 n VAL . 57  C 57  
C 58  3 n LEU . 58  C 58  
C 59  3 n ASP . 59  C 59  
C 60  3 n ASP . 60  C 60  
C 61  3 n ALA . 61  C 61  
C 62  3 n GLU . 62  C 62  
C 63  3 n GLU . 63  C 63  
C 64  3 n ILE . 64  C 64  
C 65  3 n HIS . 65  C 65  
C 66  3 n SER . 66  C 66  
C 67  3 n LYS . 67  C 67  
C 68  3 n THR . 68  C 68  
C 69  3 n LYS . 69  C 69  
C 70  3 n SER . 70  C 70  
C 71  3 n ARG . 71  C 71  
C 72  3 n LYS . 72  C 72  
C 73  3 n GLN . 73  C 73  
C 74  3 n LEU . 74  C 74  
C 75  3 n GLY . 75  C 75  
C 76  3 n ARG . 76  C 76  
C 77  3 n ILE . 77  C 77  
C 78  3 n MET . 78  C 78  
C 79  3 n LEU . 79  C 79  
C 80  3 n LYS . 80  C 80  
C 81  3 n GLY . 81  C 81  
C 82  3 n ASP . 82  C 82  
C 83  3 n ASN . 83  C 83  
C 84  3 n ILE . 84  C 84  
C 85  3 n THR . 85  C 85  
C 86  3 n LEU . 86  C 86  
C 87  3 n LEU . 87  C 87  
C 88  3 n GLN . 88  C 88  
C 89  3 n SER . 89  C 89  
C 90  3 n VAL . 90  C 90  
C 91  3 n SER . 91  C 91  
C 92  3 n ASN . 92  C 92  
D 1   4 n MET . 1   D 1   
D 2   4 n SER . 2   D 2   
D 3   4 n LYS . 3   D 3   
D 4   4 n ALA . 4   D 4   
D 5   4 n HIS . 5   D 5   
D 6   4 n PRO . 6   D 6   
D 7   4 n PRO . 7   D 7   
D 8   4 n GLU . 8   D 8   
D 9   4 n LEU . 9   D 9   
D 10  4 n LYS . 10  D 10  
D 11  4 n LYS . 11  D 11  
D 12  4 n PHE . 12  D 12  
D 13  4 n MET . 13  D 13  
D 14  4 n ASP . 14  D 14  
D 15  4 n LYS . 15  D 15  
D 16  4 n LYS . 16  D 16  
D 17  4 n LEU . 17  D 17  
D 18  4 n SER . 18  D 18  
D 19  4 n LEU . 19  D 19  
D 20  4 n LYS . 20  D 20  
D 21  4 n LEU . 21  D 21  
D 22  4 n ASN . 22  D 22  
D 23  4 n GLY . 23  D 23  
D 24  4 n GLY . 24  D 24  
D 25  4 n ARG . 25  D 25  
D 26  4 n HIS . 26  D 26  
D 27  4 n VAL . 27  D 27  
D 28  4 n GLN . 28  D 28  
D 29  4 n GLY . 29  D 29  
D 30  4 n ILE . 30  D 30  
D 31  4 n LEU . 31  D 31  
D 32  4 n ARG . 32  D 32  
D 33  4 n GLY . 33  D 33  
D 34  4 n PHE . 34  D 34  
D 35  4 n ASP . 35  D 35  
D 36  4 n PRO . 36  D 36  
D 37  4 n PHE . 37  D 37  
D 38  4 n MET . 38  D 38  
D 39  4 n ASN . 39  D 39  
D 40  4 n LEU . 40  D 40  
D 41  4 n VAL . 41  D 41  
D 42  4 n ILE . 42  D 42  
D 43  4 n ASP . 43  D 43  
D 44  4 n GLU . 44  D 44  
D 45  4 n CYS . 45  D 45  
D 46  4 n VAL . 46  D 46  
D 47  4 n GLU . 47  D 47  
D 48  4 n MET . 48  D 48  
D 49  4 n ALA . 49  D 49  
D 50  4 n THR . 50  D 50  
D 51  4 n SER . 51  D 51  
D 52  4 n GLY . 52  D 52  
D 53  4 n GLN . 53  D 53  
D 54  4 n GLN . 54  D 54  
D 55  4 n ASN . 55  D 55  
D 56  4 n ASN . 56  D 56  
D 57  4 n ILE . 57  D 57  
D 58  4 n GLY . 58  D 58  
D 59  4 n MET . 59  D 59  
D 60  4 n VAL . 60  D 60  
D 61  4 n VAL . 61  D 61  
D 62  4 n ILE . 62  D 62  
D 63  4 n ARG . 63  D 63  
D 64  4 n GLY . 64  D 64  
D 65  4 n ASN . 65  D 65  
D 66  4 n SER . 66  D 66  
D 67  4 n ILE . 67  D 67  
D 68  4 n ILE . 68  D 68  
D 69  4 n MET . 69  D 69  
D 70  4 n LEU . 70  D 70  
D 71  4 n GLU . 71  D 71  
D 72  4 n ALA . 72  D 72  
D 73  4 n LEU . 73  D 73  
D 74  4 n GLU . 74  D 74  
D 75  4 n ARG . 75  D 75  
D 76  4 n VAL . 76  D 76  
E 1   5 n MET . 1   E 1   
E 2   5 n SER . 2   E 2   
E 3   5 n LEU . 3   E 3   
E 4   5 n PRO . 4   E 4   
E 5   5 n LEU . 5   E 5   
E 6   5 n ASN . 6   E 6   
E 7   5 n PRO . 7   E 7   
E 8   5 n LYS . 8   E 8   
E 9   5 n PRO . 9   E 9   
E 10  5 n PHE . 10  E 10  
E 11  5 n LEU . 11  E 11  
E 12  5 n ASN . 12  E 12  
E 13  5 n GLY . 13  E 13  
E 14  5 n LEU . 14  E 14  
E 15  5 n THR . 15  E 15  
E 16  5 n GLY . 16  E 16  
E 17  5 n LYS . 17  E 17  
E 18  5 n PRO . 18  E 18  
E 19  5 n VAL . 19  E 19  
E 20  5 n MET . 20  E 20  
E 21  5 n VAL . 21  E 21  
E 22  5 n LYS . 22  E 22  
E 23  5 n LEU . 23  E 23  
E 24  5 n LYS . 24  E 24  
E 25  5 n TRP . 25  E 25  
E 26  5 n GLY . 26  E 26  
E 27  5 n MET . 27  E 27  
E 28  5 n GLU . 28  E 28  
E 29  5 n TYR . 29  E 29  
E 30  5 n LYS . 30  E 30  
E 31  5 n GLY . 31  E 31  
E 32  5 n TYR . 32  E 32  
E 33  5 n LEU . 33  E 33  
E 34  5 n VAL . 34  E 34  
E 35  5 n SER . 35  E 35  
E 36  5 n VAL . 36  E 36  
E 37  5 n ASP . 37  E 37  
E 38  5 n GLY . 38  E 38  
E 39  5 n TYR . 39  E 39  
E 40  5 n MET . 40  E 40  
E 41  5 n ASN . 41  E 41  
E 42  5 n MET . 42  E 42  
E 43  5 n GLN . 43  E 43  
E 44  5 n LEU . 44  E 44  
E 45  5 n ALA . 45  E 45  
E 46  5 n ASN . 46  E 46  
E 47  5 n THR . 47  E 47  
E 48  5 n GLU . 48  E 48  
E 49  5 n GLU . 49  E 49  
E 50  5 n TYR . 50  E 50  
E 51  5 n ILE . 51  E 51  
E 52  5 n ASP . 52  E 52  
E 53  5 n GLY . 53  E 53  
E 54  5 n ALA . 54  E 54  
E 55  5 n LEU . 55  E 55  
E 56  5 n SER . 56  E 56  
E 57  5 n GLY . 57  E 57  
E 58  5 n HIS . 58  E 58  
E 59  5 n LEU . 59  E 59  
E 60  5 n GLY . 60  E 60  
E 61  5 n GLU . 61  E 61  
E 62  5 n VAL . 62  E 62  
E 63  5 n LEU . 63  E 63  
E 64  5 n ILE . 64  E 64  
E 65  5 n ARG . 65  E 65  
E 66  5 n CYS . 66  E 66  
E 67  5 n ASN . 67  E 67  
E 68  5 n ASN . 68  E 68  
E 69  5 n VAL . 69  E 69  
E 70  5 n LEU . 70  E 70  
E 71  5 n TYR . 71  E 71  
E 72  5 n ILE . 72  E 72  
E 73  5 n ARG . 73  E 73  
E 74  5 n GLY . 74  E 74  
E 75  5 n VAL . 75  E 75  
E 76  5 n GLU . 76  E 76  
E 77  5 n GLU . 77  E 77  
E 78  5 n GLU . 78  E 78  
E 79  5 n GLU . 79  E 79  
E 80  5 n GLU . 80  E 80  
E 81  5 n ASP . 81  E 81  
E 82  5 n GLY . 82  E 82  
E 83  5 n GLU . 83  E 83  
E 84  5 n MET . 84  E 84  
E 85  5 n ARG . 85  E 85  
E 86  5 n GLU . 86  E 86  
F 1   6 n MET . 1   F 1   
F 2   6 n SER . 2   F 2   
F 3   6 n PHE . 3   F 3   
F 4   6 n LEU . 4   F 4   
F 5   6 n LYS . 5   F 5   
F 6   6 n SER . 6   F 6   
F 7   6 n PHE . 7   F 7   
F 8   6 n PRO . 8   F 8   
F 9   6 n PRO . 9   F 9   
F 10  6 n PRO . 10  F 10  
F 11  6 n GLY . 11  F 11  
F 12  6 n PRO . 12  F 12  
F 13  6 n ALA . 13  F 13  
F 14  6 n GLU . 14  F 14  
F 15  6 n GLY . 15  F 15  
F 16  6 n LEU . 16  F 16  
F 17  6 n LEU . 17  F 17  
F 18  6 n ARG . 18  F 18  
F 19  6 n GLN . 19  F 19  
F 20  6 n GLN . 20  F 20  
F 21  6 n PRO . 21  F 21  
F 22  6 n ASP . 22  F 22  
F 23  6 n THR . 23  F 23  
F 24  6 n GLU . 24  F 24  
F 25  6 n ALA . 25  F 25  
F 26  6 n VAL . 26  F 26  
F 27  6 n LEU . 27  F 27  
F 28  6 n ASN . 28  F 28  
F 29  6 n GLY . 29  F 29  
F 30  6 n LYS . 30  F 30  
F 31  6 n GLY . 31  F 31  
F 32  6 n LEU . 32  F 32  
F 33  6 n GLY . 33  F 33  
F 34  6 n THR . 34  F 34  
F 35  6 n GLY . 35  F 35  
F 36  6 n THR . 36  F 36  
F 37  6 n LEU . 37  F 37  
F 38  6 n TYR . 38  F 38  
F 39  6 n ILE . 39  F 39  
F 40  6 n ALA . 40  F 40  
F 41  6 n GLU . 41  F 41  
F 42  6 n SER . 42  F 42  
F 43  6 n ARG . 43  F 43  
F 44  6 n LEU . 44  F 44  
F 45  6 n SER . 45  F 45  
F 46  6 n TRP . 46  F 46  
F 47  6 n LEU . 47  F 47  
F 48  6 n ASP . 48  F 48  
F 49  6 n GLY . 49  F 49  
F 50  6 n SER . 50  F 50  
F 51  6 n GLY . 51  F 51  
F 52  6 n LEU . 52  F 52  
F 53  6 n GLY . 53  F 53  
F 54  6 n PHE . 54  F 54  
F 55  6 n SER . 55  F 55  
F 56  6 n LEU . 56  F 56  
F 57  6 n GLU . 57  F 57  
F 58  6 n TYR . 58  F 58  
F 59  6 n PRO . 59  F 59  
F 60  6 n THR . 60  F 60  
F 61  6 n ILE . 61  F 61  
F 62  6 n SER . 62  F 62  
F 63  6 n LEU . 63  F 63  
F 64  6 n HIS . 64  F 64  
F 65  6 n ALA . 65  F 65  
F 66  6 n LEU . 66  F 66  
F 67  6 n SER . 67  F 67  
F 68  6 n ARG . 68  F 68  
F 69  6 n ASP . 69  F 69  
F 70  6 n ARG . 70  F 70  
F 71  6 n SER . 71  F 71  
F 72  6 n ASP . 72  F 72  
F 73  6 n CYS . 73  F 73  
F 74  6 n LEU . 74  F 74  
F 75  6 n GLY . 75  F 75  
F 76  6 n GLU . 76  F 76  
F 77  6 n HIS . 77  F 77  
F 78  6 n LEU . 78  F 78  
F 79  6 n TYR . 79  F 79  
F 80  6 n VAL . 80  F 80  
F 81  6 n MET . 81  F 81  
F 82  6 n VAL . 82  F 82  
F 83  6 n ASN . 83  F 83  
F 84  6 n ALA . 84  F 84  
F 85  6 n LYS . 85  F 85  
F 86  6 n PHE . 86  F 86  
F 87  6 n GLU . 87  F 87  
F 88  6 n GLU . 88  F 88  
F 89  6 n GLU . 89  F 89  
F 90  6 n SER . 90  F 90  
F 91  6 n LYS . 91  F 91  
F 92  6 n GLU . 92  F 92  
F 93  6 n PRO . 93  F 93  
F 94  6 n VAL . 94  F 94  
F 95  6 n ALA . 95  F 95  
F 96  6 n ASP . 96  F 96  
F 97  6 n GLU . 97  F 97  
F 98  6 n GLU . 98  F 98  
F 99  6 n GLU . 99  F 99  
F 100 6 n GLU . 100 F 100 
F 101 6 n ASP . 101 F 101 
F 102 6 n SER . 102 F 102 
F 103 6 n ASP . 103 F 103 
F 104 6 n ASP . 104 F 104 
F 105 6 n ASP . 105 F 105 
F 106 6 n VAL . 106 F 106 
F 107 6 n GLU . 107 F 107 
F 108 6 n PRO . 108 F 108 
F 109 6 n ILE . 109 F 109 
F 110 6 n THR . 110 F 110 
F 111 6 n GLU . 111 F 111 
F 112 6 n PHE . 112 F 112 
F 113 6 n ARG . 113 F 113 
F 114 6 n PHE . 114 F 114 
F 115 6 n VAL . 115 F 115 
F 116 6 n PRO . 116 F 116 
F 117 6 n SER . 117 F 117 
F 118 6 n ASP . 118 F 118 
F 119 6 n LYS . 119 F 119 
F 120 6 n SER . 120 F 120 
F 121 6 n ALA . 121 F 121 
F 122 6 n LEU . 122 F 122 
F 123 6 n GLU . 123 F 123 
F 124 6 n ALA . 124 F 124 
F 125 6 n MET . 125 F 125 
F 126 6 n PHE . 126 F 126 
F 127 6 n THR . 127 F 127 
F 128 6 n ALA . 128 F 128 
F 129 6 n MET . 129 F 129 
F 130 6 n CYS . 130 F 130 
F 131 6 n GLU . 131 F 131 
F 132 6 n CYS . 132 F 132 
F 133 6 n GLN . 133 F 133 
F 134 6 n ALA . 134 F 134 
F 135 6 n LEU . 135 F 135 
F 136 6 n HIS . 136 F 136 
F 137 6 n PRO . 137 F 137 
F 138 6 n ASP . 138 F 138 
F 139 6 n PRO . 139 F 139 
F 140 6 n GLU . 140 F 140 
F 141 6 n ASP . 141 F 141 
F 142 6 n GLU . 142 F 142 
F 143 6 n ASP . 143 F 143 
F 144 6 n SER . 144 F 144 
F 145 6 n ASP . 145 F 145 
F 146 6 n ASP . 146 F 146 
F 147 6 n TYR . 147 F 147 
F 148 6 n ASP . 148 F 148 
F 149 6 n GLY . 149 F 149 
F 150 6 n GLU . 150 F 150 
F 151 6 n GLU . 151 F 151 
F 152 6 n TYR . 152 F 152 
F 153 6 n ASP . 153 F 153 
F 154 6 n VAL . 154 F 154 
F 155 6 n GLU . 155 F 155 
F 156 6 n ALA . 156 F 156 
F 157 6 n HIS . 157 F 157 
F 158 6 n GLU . 158 F 158 
F 159 6 n GLN . 159 F 159 
F 160 6 n GLY . 160 F 160 
F 161 6 n GLN . 161 F 161 
F 162 6 n GLY . 162 F 162 
F 163 6 n ASP . 163 F 163 
F 164 6 n ILE . 164 F 164 
F 165 6 n PRO . 165 F 165 
F 166 6 n THR . 166 F 166 
F 167 6 n PHE . 167 F 167 
F 168 6 n TYR . 168 F 168 
F 169 6 n THR . 169 F 169 
F 170 6 n TYR . 170 F 170 
F 171 6 n GLU . 171 F 171 
F 172 6 n GLU . 172 F 172 
F 173 6 n GLY . 173 F 173 
F 174 6 n LEU . 174 F 174 
F 175 6 n SER . 175 F 175 
F 176 6 n HIS . 176 F 176 
F 177 6 n LEU . 177 F 177 
F 178 6 n THR . 178 F 178 
F 179 6 n ALA . 179 F 179 
F 180 6 n GLU . 180 F 180 
F 181 6 n GLY . 181 F 181 
F 182 6 n GLN . 182 F 182 
F 183 6 n ALA . 183 F 183 
F 184 6 n THR . 184 F 184 
F 185 6 n LEU . 185 F 185 
F 186 6 n GLU . 186 F 186 
F 187 6 n ARG . 187 F 187 
F 188 6 n LEU . 188 F 188 
F 189 6 n GLU . 189 F 189 
F 190 6 n GLY . 190 F 190 
F 191 6 n MET . 191 F 191 
F 192 6 n LEU . 192 F 192 
F 193 6 n SER . 193 F 193 
F 194 6 n GLN . 194 F 194 
F 195 6 n SER . 195 F 195 
F 196 6 n VAL . 196 F 196 
F 197 6 n SER . 197 F 197 
F 198 6 n SER . 198 F 198 
F 199 6 n GLN . 199 F 199 
F 200 6 n TYR . 200 F 200 
F 201 6 n ASN . 201 F 201 
F 202 6 n MET . 202 F 202 
F 203 6 n ALA . 203 F 203 
F 204 6 n GLY . 204 F 204 
F 205 6 n VAL . 205 F 205 
F 206 6 n ARG . 206 F 206 
F 207 6 n THR . 207 F 207 
F 208 6 n GLU . 208 F 208 
F 209 6 n ASP . 209 F 209 
F 210 6 n SER . 210 F 210 
F 211 6 n ILE . 211 F 211 
F 212 6 n ARG . 212 F 212 
F 213 6 n ASP . 213 F 213 
F 214 6 n TYR . 214 F 214 
F 215 6 n GLU . 215 F 215 
F 216 6 n ASP . 216 F 216 
F 217 6 n GLY . 217 F 217 
F 218 6 n MET . 218 F 218 
F 219 6 n GLU . 219 F 219 
F 220 6 n VAL . 220 F 220 
F 221 6 n ASP . 221 F 221 
F 222 6 n THR . 222 F 222 
F 223 6 n THR . 223 F 223 
F 224 6 n PRO . 224 F 224 
F 225 6 n THR . 225 F 225 
F 226 6 n VAL . 226 F 226 
F 227 6 n ALA . 227 F 227 
F 228 6 n GLY . 228 F 228 
F 229 6 n GLN . 229 F 229 
F 230 6 n PHE . 230 F 230 
F 231 6 n GLU . 231 F 231 
F 232 6 n ASP . 232 F 232 
F 233 6 n ALA . 233 F 233 
F 234 6 n ASP . 234 F 234 
F 235 6 n VAL . 235 F 235 
F 236 6 n ASP . 236 F 236 
F 237 6 n HIS . 237 F 237 
#
_software.classification other
_software.date           ?
_software.description    "Structure prediction"
_software.name           AlphaFold
_software.pdbx_ordinal   1
_software.type           package
_software.version        "AlphaFold-beta-20231127 (fb0b9d13-0bdd-4522-ba5f-0ee1f426d085 @ 2025-02-03 03:43:13)"
#
loop_
_struct_asym.entity_id
_struct_asym.id
1 A 
2 B 
3 C 
4 D 
5 E 
6 F 
#
loop_
_atom_site.group_PDB
_atom_site.id
_atom_site.type_symbol
_atom_site.label_atom_id
_atom_site.label_alt_id
_atom_site.label_comp_id
_atom_site.label_asym_id
_atom_site.label_entity_id
_atom_site.label_seq_id
_atom_site.pdbx_PDB_ins_code
_atom_site.Cartn_x
_atom_site.Cartn_y
_atom_site.Cartn_z
_atom_site.occupancy
_atom_site.B_iso_or_equiv
_atom_site.auth_seq_id
_atom_site.auth_asym_id
_atom_site.pdbx_PDB_model_num
ATOM 1    N N   . MET A 1 1   ? 11.542  -6.591  -18.044 1.00 68.01 1   A 1 
ATOM 2    C CA  . MET A 1 1   ? 11.082  -5.463  -18.896 1.00 76.86 1   A 1 
ATOM 3    C C   . MET A 1 1   ? 10.075  -4.667  -18.090 1.00 82.55 1   A 1 
ATOM 4    O O   . MET A 1 1   ? 9.294   -5.274  -17.368 1.00 78.31 1   A 1 
ATOM 5    C CB  . MET A 1 1   ? 10.475  -6.030  -20.181 1.00 66.33 1   A 1 
ATOM 6    C CG  . MET A 1 1   ? 10.015  -4.997  -21.206 1.00 56.86 1   A 1 
ATOM 7    S SD  . MET A 1 1   ? 9.321   -5.846  -22.645 1.00 50.62 1   A 1 
ATOM 8    C CE  . MET A 1 1   ? 8.945   -4.489  -23.742 1.00 42.76 1   A 1 
ATOM 9    N N   . LYS A 1 2   ? 10.084  -3.325  -18.138 1.00 84.54 2   A 1 
ATOM 10   C CA  . LYS A 1 2   ? 9.080   -2.493  -17.462 1.00 89.52 2   A 1 
ATOM 11   C C   . LYS A 1 2   ? 8.122   -1.941  -18.494 1.00 93.23 2   A 1 
ATOM 12   O O   . LYS A 1 2   ? 8.513   -1.074  -19.278 1.00 91.76 2   A 1 
ATOM 13   C CB  . LYS A 1 2   ? 9.709   -1.358  -16.663 1.00 83.19 2   A 1 
ATOM 14   C CG  . LYS A 1 2   ? 10.553  -1.829  -15.478 1.00 76.34 2   A 1 
ATOM 15   C CD  . LYS A 1 2   ? 10.930  -0.624  -14.594 1.00 70.83 2   A 1 
ATOM 16   C CE  . LYS A 1 2   ? 11.821  -1.087  -13.467 1.00 59.50 2   A 1 
ATOM 17   N NZ  . LYS A 1 2   ? 11.880  -0.142  -12.332 1.00 53.28 2   A 1 
ATOM 18   N N   . LEU A 1 3   ? 6.886   -2.405  -18.502 1.00 94.12 3   A 1 
ATOM 19   C CA  . LEU A 1 3   ? 5.902   -2.013  -19.506 1.00 96.27 3   A 1 
ATOM 20   C C   . LEU A 1 3   ? 5.420   -0.561  -19.330 1.00 97.04 3   A 1 
ATOM 21   O O   . LEU A 1 3   ? 4.959   0.048   -20.290 1.00 96.32 3   A 1 
ATOM 22   C CB  . LEU A 1 3   ? 4.750   -3.030  -19.491 1.00 95.76 3   A 1 
ATOM 23   C CG  . LEU A 1 3   ? 4.067   -3.187  -20.861 1.00 94.31 3   A 1 
ATOM 24   C CD1 . LEU A 1 3   ? 4.979   -3.845  -21.894 1.00 92.40 3   A 1 
ATOM 25   C CD2 . LEU A 1 3   ? 2.833   -4.072  -20.699 1.00 91.90 3   A 1 
ATOM 26   N N   . VAL A 1 4   ? 5.622   0.032   -18.152 1.00 97.03 4   A 1 
ATOM 27   C CA  . VAL A 1 4   ? 5.380   1.469   -17.920 1.00 97.22 4   A 1 
ATOM 28   C C   . VAL A 1 4   ? 6.153   2.351   -18.904 1.00 97.40 4   A 1 
ATOM 29   O O   . VAL A 1 4   ? 5.649   3.381   -19.351 1.00 96.78 4   A 1 
ATOM 30   C CB  . VAL A 1 4   ? 5.693   1.848   -16.459 1.00 96.24 4   A 1 
ATOM 31   C CG1 . VAL A 1 4   ? 7.196   1.771   -16.118 1.00 90.70 4   A 1 
ATOM 32   C CG2 . VAL A 1 4   ? 5.175   3.245   -16.134 1.00 91.23 4   A 1 
ATOM 33   N N   . ARG A 1 5   ? 7.341   1.915   -19.368 1.00 97.11 5   A 1 
ATOM 34   C CA  . ARG A 1 5   ? 8.128   2.653   -20.366 1.00 96.85 5   A 1 
ATOM 35   C C   . ARG A 1 5   ? 7.421   2.768   -21.718 1.00 97.26 5   A 1 
ATOM 36   O O   . ARG A 1 5   ? 7.742   3.670   -22.491 1.00 96.21 5   A 1 
ATOM 37   C CB  . ARG A 1 5   ? 9.492   1.991   -20.573 1.00 95.54 5   A 1 
ATOM 38   C CG  . ARG A 1 5   ? 10.364  2.029   -19.316 1.00 90.59 5   A 1 
ATOM 39   C CD  . ARG A 1 5   ? 11.747  1.465   -19.649 1.00 81.34 5   A 1 
ATOM 40   N NE  . ARG A 1 5   ? 12.630  1.480   -18.482 1.00 71.80 5   A 1 
ATOM 41   C CZ  . ARG A 1 5   ? 13.913  1.185   -18.483 1.00 63.38 5   A 1 
ATOM 42   N NH1 . ARG A 1 5   ? 14.546  0.849   -19.569 1.00 56.23 5   A 1 
ATOM 43   N NH2 . ARG A 1 5   ? 14.595  1.219   -17.367 1.00 57.10 5   A 1 
ATOM 44   N N   . PHE A 1 6   ? 6.487   1.887   -22.017 1.00 97.32 6   A 1 
ATOM 45   C CA  . PHE A 1 6   ? 5.613   2.021   -23.169 1.00 97.68 6   A 1 
ATOM 46   C C   . PHE A 1 6   ? 4.675   3.219   -22.982 1.00 97.95 6   A 1 
ATOM 47   O O   . PHE A 1 6   ? 4.617   4.075   -23.865 1.00 97.61 6   A 1 
ATOM 48   C CB  . PHE A 1 6   ? 4.862   0.705   -23.401 1.00 97.62 6   A 1 
ATOM 49   C CG  . PHE A 1 6   ? 3.682   0.818   -24.324 1.00 98.10 6   A 1 
ATOM 50   C CD1 . PHE A 1 6   ? 2.391   1.022   -23.796 1.00 97.45 6   A 1 
ATOM 51   C CD2 . PHE A 1 6   ? 3.850   0.741   -25.715 1.00 97.66 6   A 1 
ATOM 52   C CE1 . PHE A 1 6   ? 1.291   1.148   -24.649 1.00 97.29 6   A 1 
ATOM 53   C CE2 . PHE A 1 6   ? 2.755   0.859   -26.567 1.00 97.23 6   A 1 
ATOM 54   C CZ  . PHE A 1 6   ? 1.471   1.066   -26.042 1.00 97.53 6   A 1 
ATOM 55   N N   . LEU A 1 7   ? 4.042   3.344   -21.812 1.00 98.11 7   A 1 
ATOM 56   C CA  . LEU A 1 7   ? 3.157   4.474   -21.504 1.00 98.21 7   A 1 
ATOM 57   C C   . LEU A 1 7   ? 3.898   5.815   -21.539 1.00 98.12 7   A 1 
ATOM 58   O O   . LEU A 1 7   ? 3.368   6.795   -22.052 1.00 97.47 7   A 1 
ATOM 59   C CB  . LEU A 1 7   ? 2.509   4.281   -20.130 1.00 98.06 7   A 1 
ATOM 60   C CG  . LEU A 1 7   ? 1.576   3.068   -20.004 1.00 97.68 7   A 1 
ATOM 61   C CD1 . LEU A 1 7   ? 1.068   2.999   -18.563 1.00 97.30 7   A 1 
ATOM 62   C CD2 . LEU A 1 7   ? 0.379   3.175   -20.942 1.00 97.05 7   A 1 
ATOM 63   N N   . MET A 1 8   ? 5.148   5.850   -21.073 1.00 98.04 8   A 1 
ATOM 64   C CA  . MET A 1 8   ? 5.992   7.057   -21.094 1.00 97.83 8   A 1 
ATOM 65   C C   . MET A 1 8   ? 6.235   7.613   -22.514 1.00 97.86 8   A 1 
ATOM 66   O O   . MET A 1 8   ? 6.601   8.774   -22.664 1.00 96.89 8   A 1 
ATOM 67   C CB  . MET A 1 8   ? 7.336   6.761   -20.418 1.00 97.44 8   A 1 
ATOM 68   C CG  . MET A 1 8   ? 7.201   6.437   -18.922 1.00 96.38 8   A 1 
ATOM 69   S SD  . MET A 1 8   ? 8.772   5.950   -18.149 1.00 94.57 8   A 1 
ATOM 70   C CE  . MET A 1 8   ? 9.500   7.580   -17.916 1.00 86.88 8   A 1 
ATOM 71   N N   . LYS A 1 9   ? 6.037   6.802   -23.553 1.00 97.50 9   A 1 
ATOM 72   C CA  . LYS A 1 9   ? 6.165   7.217   -24.953 1.00 97.23 9   A 1 
ATOM 73   C C   . LYS A 1 9   ? 4.866   7.778   -25.549 1.00 97.42 9   A 1 
ATOM 74   O O   . LYS A 1 9   ? 4.896   8.265   -26.674 1.00 96.10 9   A 1 
ATOM 75   C CB  . LYS A 1 9   ? 6.649   6.036   -25.803 1.00 96.46 9   A 1 
ATOM 76   C CG  . LYS A 1 9   ? 8.038   5.534   -25.399 1.00 95.28 9   A 1 
ATOM 77   C CD  . LYS A 1 9   ? 8.367   4.320   -26.262 1.00 92.77 9   A 1 
ATOM 78   C CE  . LYS A 1 9   ? 9.706   3.729   -25.873 1.00 89.00 9   A 1 
ATOM 79   N NZ  . LYS A 1 9   ? 9.983   2.559   -26.718 1.00 83.20 9   A 1 
ATOM 80   N N   . LEU A 1 10  ? 3.768   7.705   -24.820 1.00 98.03 10  A 1 
ATOM 81   C CA  . LEU A 1 10  ? 2.448   8.091   -25.326 1.00 98.18 10  A 1 
ATOM 82   C C   . LEU A 1 10  ? 2.141   9.589   -25.167 1.00 98.30 10  A 1 
ATOM 83   O O   . LEU A 1 10  ? 0.978   9.996   -25.188 1.00 97.25 10  A 1 
ATOM 84   C CB  . LEU A 1 10  ? 1.357   7.213   -24.691 1.00 97.88 10  A 1 
ATOM 85   C CG  . LEU A 1 10  ? 1.553   5.698   -24.837 1.00 97.23 10  A 1 
ATOM 86   C CD1 . LEU A 1 10  ? 0.314   4.983   -24.300 1.00 95.82 10  A 1 
ATOM 87   C CD2 . LEU A 1 10  ? 1.765   5.261   -26.283 1.00 95.56 10  A 1 
ATOM 88   N N   . SER A 1 11  ? 3.170   10.420  -24.999 1.00 98.07 11  A 1 
ATOM 89   C CA  . SER A 1 11  ? 2.965   11.869  -24.958 1.00 97.97 11  A 1 
ATOM 90   C C   . SER A 1 11  ? 2.305   12.351  -26.255 1.00 98.00 11  A 1 
ATOM 91   O O   . SER A 1 11  ? 2.682   11.943  -27.350 1.00 95.78 11  A 1 
ATOM 92   C CB  . SER A 1 11  ? 4.289   12.589  -24.726 1.00 96.54 11  A 1 
ATOM 93   O OG  . SER A 1 11  ? 4.043   13.944  -24.391 1.00 81.54 11  A 1 
ATOM 94   N N   . HIS A 1 12  ? 1.331   13.237  -26.094 1.00 98.18 12  A 1 
ATOM 95   C CA  . HIS A 1 12  ? 0.463   13.777  -27.143 1.00 98.20 12  A 1 
ATOM 96   C C   . HIS A 1 12  ? -0.627  12.833  -27.679 1.00 98.36 12  A 1 
ATOM 97   O O   . HIS A 1 12  ? -1.460  13.287  -28.465 1.00 96.91 12  A 1 
ATOM 98   C CB  . HIS A 1 12  ? 1.275   14.420  -28.275 1.00 97.36 12  A 1 
ATOM 99   C CG  . HIS A 1 12  ? 2.316   15.380  -27.782 1.00 94.91 12  A 1 
ATOM 100  N ND1 . HIS A 1 12  ? 2.072   16.533  -27.063 1.00 81.98 12  A 1 
ATOM 101  C CD2 . HIS A 1 12  ? 3.673   15.282  -27.923 1.00 81.60 12  A 1 
ATOM 102  C CE1 . HIS A 1 12  ? 3.247   17.102  -26.775 1.00 83.47 12  A 1 
ATOM 103  N NE2 . HIS A 1 12  ? 4.250   16.374  -27.283 1.00 84.29 12  A 1 
ATOM 104  N N   . GLU A 1 13  ? -0.692  11.586  -27.212 1.00 98.57 13  A 1 
ATOM 105  C CA  . GLU A 1 13  ? -1.777  10.680  -27.567 1.00 98.63 13  A 1 
ATOM 106  C C   . GLU A 1 13  ? -3.046  10.994  -26.770 1.00 98.78 13  A 1 
ATOM 107  O O   . GLU A 1 13  ? -3.004  11.270  -25.570 1.00 98.52 13  A 1 
ATOM 108  C CB  . GLU A 1 13  ? -1.351  9.221   -27.386 1.00 98.46 13  A 1 
ATOM 109  C CG  . GLU A 1 13  ? -0.221  8.786   -28.334 1.00 96.98 13  A 1 
ATOM 110  C CD  . GLU A 1 13  ? -0.592  8.814   -29.822 1.00 97.01 13  A 1 
ATOM 111  O OE1 . GLU A 1 13  ? 0.331   8.757   -30.659 1.00 92.43 13  A 1 
ATOM 112  O OE2 . GLU A 1 13  ? -1.797  8.873   -30.139 1.00 93.29 13  A 1 
ATOM 113  N N   . THR A 1 14  ? -4.187  10.929  -27.434 1.00 98.74 14  A 1 
ATOM 114  C CA  . THR A 1 14  ? -5.493  11.076  -26.781 1.00 98.80 14  A 1 
ATOM 115  C C   . THR A 1 14  ? -6.014  9.705   -26.392 1.00 98.87 14  A 1 
ATOM 116  O O   . THR A 1 14  ? -6.178  8.834   -27.239 1.00 98.41 14  A 1 
ATOM 117  C CB  . THR A 1 14  ? -6.494  11.824  -27.669 1.00 98.54 14  A 1 
ATOM 118  O OG1 . THR A 1 14  ? -5.987  13.114  -27.959 1.00 96.23 14  A 1 
ATOM 119  C CG2 . THR A 1 14  ? -7.839  12.036  -26.978 1.00 95.63 14  A 1 
ATOM 120  N N   . VAL A 1 15  ? -6.288  9.514   -25.106 1.00 98.84 15  A 1 
ATOM 121  C CA  . VAL A 1 15  ? -6.657  8.231   -24.506 1.00 98.83 15  A 1 
ATOM 122  C C   . VAL A 1 15  ? -7.901  8.372   -23.639 1.00 98.82 15  A 1 
ATOM 123  O O   . VAL A 1 15  ? -8.294  9.473   -23.239 1.00 98.70 15  A 1 
ATOM 124  C CB  . VAL A 1 15  ? -5.492  7.632   -23.694 1.00 98.65 15  A 1 
ATOM 125  C CG1 . VAL A 1 15  ? -4.260  7.376   -24.565 1.00 97.87 15  A 1 
ATOM 126  C CG2 . VAL A 1 15  ? -5.089  8.511   -22.500 1.00 97.55 15  A 1 
ATOM 127  N N   . THR A 1 16  ? -8.524  7.239   -23.313 1.00 98.94 16  A 1 
ATOM 128  C CA  . THR A 1 16  ? -9.499  7.151   -22.226 1.00 98.94 16  A 1 
ATOM 129  C C   . THR A 1 16  ? -8.930  6.246   -21.145 1.00 98.96 16  A 1 
ATOM 130  O O   . THR A 1 16  ? -8.545  5.122   -21.432 1.00 98.71 16  A 1 
ATOM 131  C CB  . THR A 1 16  ? -10.862 6.637   -22.708 1.00 98.74 16  A 1 
ATOM 132  O OG1 . THR A 1 16  ? -11.345 7.456   -23.752 1.00 96.91 16  A 1 
ATOM 133  C CG2 . THR A 1 16  ? -11.922 6.651   -21.603 1.00 96.68 16  A 1 
ATOM 134  N N   . ILE A 1 17  ? -8.897  6.723   -19.916 1.00 98.90 17  A 1 
ATOM 135  C CA  . ILE A 1 17  ? -8.404  5.981   -18.758 1.00 98.97 17  A 1 
ATOM 136  C C   . ILE A 1 17  ? -9.599  5.617   -17.890 1.00 98.80 17  A 1 
ATOM 137  O O   . ILE A 1 17  ? -10.379 6.491   -17.526 1.00 98.69 17  A 1 
ATOM 138  C CB  . ILE A 1 17  ? -7.348  6.799   -17.984 1.00 98.88 17  A 1 
ATOM 139  C CG1 . ILE A 1 17  ? -6.224  7.278   -18.938 1.00 98.57 17  A 1 
ATOM 140  C CG2 . ILE A 1 17  ? -6.784  5.951   -16.829 1.00 98.68 17  A 1 
ATOM 141  C CD1 . ILE A 1 17  ? -5.107  8.077   -18.263 1.00 97.97 17  A 1 
ATOM 142  N N   . GLU A 1 18  ? -9.751  4.324   -17.540 1.00 98.78 18  A 1 
ATOM 143  C CA  . GLU A 1 18  ? -10.676 3.902   -16.494 1.00 98.60 18  A 1 
ATOM 144  C C   . GLU A 1 18  ? -9.904  3.751   -15.183 1.00 98.75 18  A 1 
ATOM 145  O O   . GLU A 1 18  ? -8.875  3.081   -15.128 1.00 98.44 18  A 1 
ATOM 146  C CB  . GLU A 1 18  ? -11.441 2.619   -16.881 1.00 98.24 18  A 1 
ATOM 147  C CG  . GLU A 1 18  ? -12.561 2.285   -15.871 1.00 94.33 18  A 1 
ATOM 148  C CD  . GLU A 1 18  ? -13.526 1.167   -16.343 1.00 90.87 18  A 1 
ATOM 149  O OE1 . GLU A 1 18  ? -13.630 0.125   -15.664 1.00 83.30 18  A 1 
ATOM 150  O OE2 . GLU A 1 18  ? -14.211 1.349   -17.372 1.00 84.99 18  A 1 
ATOM 151  N N   . LEU A 1 19  ? -10.405 4.393   -14.126 1.00 98.40 19  A 1 
ATOM 152  C CA  . LEU A 1 19  ? -9.872  4.260   -12.771 1.00 98.45 19  A 1 
ATOM 153  C C   . LEU A 1 19  ? -10.522 3.085   -12.037 1.00 98.24 19  A 1 
ATOM 154  O O   . LEU A 1 19  ? -11.604 2.619   -12.403 1.00 97.49 19  A 1 
ATOM 155  C CB  . LEU A 1 19  ? -10.055 5.580   -11.997 1.00 98.46 19  A 1 
ATOM 156  C CG  . LEU A 1 19  ? -9.458  6.836   -12.662 1.00 98.02 19  A 1 
ATOM 157  C CD1 . LEU A 1 19  ? -9.492  8.006   -11.677 1.00 97.11 19  A 1 
ATOM 158  C CD2 . LEU A 1 19  ? -8.004  6.638   -13.097 1.00 96.64 19  A 1 
ATOM 159  N N   . LYS A 1 20  ? -9.882  2.621   -10.956 1.00 97.82 20  A 1 
ATOM 160  C CA  . LYS A 1 20  ? -10.382 1.536   -10.112 1.00 97.41 20  A 1 
ATOM 161  C C   . LYS A 1 20  ? -11.749 1.864   -9.504  1.00 96.94 20  A 1 
ATOM 162  O O   . LYS A 1 20  ? -12.628 1.010   -9.520  1.00 95.58 20  A 1 
ATOM 163  C CB  . LYS A 1 20  ? -9.346  1.215   -9.017  1.00 97.07 20  A 1 
ATOM 164  C CG  . LYS A 1 20  ? -8.081  0.562   -9.601  1.00 96.71 20  A 1 
ATOM 165  C CD  . LYS A 1 20  ? -7.029  0.342   -8.504  1.00 95.45 20  A 1 
ATOM 166  C CE  . LYS A 1 20  ? -5.761  -0.264  -9.096  1.00 94.38 20  A 1 
ATOM 167  N NZ  . LYS A 1 20  ? -4.668  -0.361  -8.090  1.00 92.36 20  A 1 
ATOM 168  N N   . ASN A 1 21  ? -11.986 3.111   -9.122  1.00 97.30 21  A 1 
ATOM 169  C CA  . ASN A 1 21  ? -13.278 3.611   -8.623  1.00 97.04 21  A 1 
ATOM 170  C C   . ASN A 1 21  ? -14.365 3.820   -9.710  1.00 96.80 21  A 1 
ATOM 171  O O   . ASN A 1 21  ? -15.402 4.423   -9.450  1.00 95.33 21  A 1 
ATOM 172  C CB  . ASN A 1 21  ? -13.014 4.877   -7.786  1.00 96.77 21  A 1 
ATOM 173  C CG  . ASN A 1 21  ? -12.489 6.059   -8.593  1.00 96.81 21  A 1 
ATOM 174  O OD1 . ASN A 1 21  ? -12.552 6.111   -9.812  1.00 94.46 21  A 1 
ATOM 175  N ND2 . ASN A 1 21  ? -11.960 7.054   -7.916  1.00 93.11 21  A 1 
ATOM 176  N N   . GLY A 1 22  ? -14.124 3.361   -10.924 1.00 96.92 22  A 1 
ATOM 177  C CA  . GLY A 1 22  ? -15.074 3.459   -12.032 1.00 96.63 22  A 1 
ATOM 178  C C   . GLY A 1 22  ? -15.128 4.824   -12.721 1.00 97.12 22  A 1 
ATOM 179  O O   . GLY A 1 22  ? -15.868 4.972   -13.701 1.00 96.31 22  A 1 
ATOM 180  N N   . THR A 1 23  ? -14.358 5.820   -12.278 1.00 97.83 23  A 1 
ATOM 181  C CA  . THR A 1 23  ? -14.227 7.110   -12.968 1.00 98.12 23  A 1 
ATOM 182  C C   . THR A 1 23  ? -13.581 6.907   -14.334 1.00 98.30 23  A 1 
ATOM 183  O O   . THR A 1 23  ? -12.604 6.180   -14.461 1.00 98.16 23  A 1 
ATOM 184  C CB  . THR A 1 23  ? -13.420 8.110   -12.138 1.00 97.98 23  A 1 
ATOM 185  O OG1 . THR A 1 23  ? -14.070 8.326   -10.905 1.00 95.71 23  A 1 
ATOM 186  C CG2 . THR A 1 23  ? -13.260 9.480   -12.801 1.00 95.61 23  A 1 
ATOM 187  N N   . GLN A 1 24  ? -14.110 7.569   -15.355 1.00 98.67 24  A 1 
ATOM 188  C CA  . GLN A 1 24  ? -13.523 7.600   -16.687 1.00 98.60 24  A 1 
ATOM 189  C C   . GLN A 1 24  ? -12.932 8.977   -16.964 1.00 98.72 24  A 1 
ATOM 190  O O   . GLN A 1 24  ? -13.574 9.999   -16.742 1.00 98.39 24  A 1 
ATOM 191  C CB  . GLN A 1 24  ? -14.547 7.213   -17.757 1.00 98.01 24  A 1 
ATOM 192  C CG  . GLN A 1 24  ? -14.960 5.738   -17.625 1.00 90.82 24  A 1 
ATOM 193  C CD  . GLN A 1 24  ? -15.852 5.244   -18.761 1.00 87.12 24  A 1 
ATOM 194  O OE1 . GLN A 1 24  ? -16.220 5.948   -19.677 1.00 78.47 24  A 1 
ATOM 195  N NE2 . GLN A 1 24  ? -16.208 3.981   -18.746 1.00 73.49 24  A 1 
ATOM 196  N N   . VAL A 1 25  ? -11.715 9.004   -17.482 1.00 98.82 25  A 1 
ATOM 197  C CA  . VAL A 1 25  ? -10.977 10.223  -17.802 1.00 98.84 25  A 1 
ATOM 198  C C   . VAL A 1 25  ? -10.554 10.161  -19.257 1.00 98.90 25  A 1 
ATOM 199  O O   . VAL A 1 25  ? -9.745  9.333   -19.634 1.00 98.73 25  A 1 
ATOM 200  C CB  . VAL A 1 25  ? -9.769  10.384  -16.861 1.00 98.68 25  A 1 
ATOM 201  C CG1 . VAL A 1 25  ? -9.035  11.687  -17.166 1.00 97.76 25  A 1 
ATOM 202  C CG2 . VAL A 1 25  ? -10.196 10.425  -15.385 1.00 97.82 25  A 1 
ATOM 203  N N   . HIS A 1 26  ? -11.098 11.039  -20.083 1.00 98.80 26  A 1 
ATOM 204  C CA  . HIS A 1 26  ? -10.704 11.183  -21.476 1.00 98.87 26  A 1 
ATOM 205  C C   . HIS A 1 26  ? -9.872  12.449  -21.648 1.00 98.84 26  A 1 
ATOM 206  O O   . HIS A 1 26  ? -10.309 13.518  -21.242 1.00 98.63 26  A 1 
ATOM 207  C CB  . HIS A 1 26  ? -11.954 11.195  -22.360 1.00 98.74 26  A 1 
ATOM 208  C CG  . HIS A 1 26  ? -11.619 11.304  -23.818 1.00 98.24 26  A 1 
ATOM 209  N ND1 . HIS A 1 26  ? -11.179 10.273  -24.635 1.00 86.15 26  A 1 
ATOM 210  C CD2 . HIS A 1 26  ? -11.664 12.426  -24.605 1.00 87.89 26  A 1 
ATOM 211  C CE1 . HIS A 1 26  ? -10.980 10.766  -25.861 1.00 90.46 26  A 1 
ATOM 212  N NE2 . HIS A 1 26  ? -11.269 12.068  -25.889 1.00 92.47 26  A 1 
ATOM 213  N N   . GLY A 1 27  ? -8.690  12.348  -22.245 1.00 98.75 27  A 1 
ATOM 214  C CA  . GLY A 1 27  ? -7.818  13.503  -22.438 1.00 98.89 27  A 1 
ATOM 215  C C   . GLY A 1 27  ? -6.553  13.180  -23.218 1.00 98.86 27  A 1 
ATOM 216  O O   . GLY A 1 27  ? -6.310  12.041  -23.608 1.00 98.57 27  A 1 
ATOM 217  N N   . THR A 1 28  ? -5.738  14.207  -23.461 1.00 98.82 28  A 1 
ATOM 218  C CA  . THR A 1 28  ? -4.463  14.075  -24.166 1.00 98.81 28  A 1 
ATOM 219  C C   . THR A 1 28  ? -3.327  13.968  -23.158 1.00 98.93 28  A 1 
ATOM 220  O O   . THR A 1 28  ? -3.158  14.869  -22.336 1.00 98.66 28  A 1 
ATOM 221  C CB  . THR A 1 28  ? -4.236  15.254  -25.116 1.00 98.73 28  A 1 
ATOM 222  O OG1 . THR A 1 28  ? -5.311  15.367  -26.019 1.00 96.93 28  A 1 
ATOM 223  C CG2 . THR A 1 28  ? -2.967  15.084  -25.957 1.00 96.67 28  A 1 
ATOM 224  N N   . ILE A 1 29  ? -2.518  12.903  -23.244 1.00 98.87 29  A 1 
ATOM 225  C CA  . ILE A 1 29  ? -1.369  12.680  -22.367 1.00 98.80 29  A 1 
ATOM 226  C C   . ILE A 1 29  ? -0.328  13.787  -22.577 1.00 98.81 29  A 1 
ATOM 227  O O   . ILE A 1 29  ? 0.098   14.065  -23.701 1.00 98.63 29  A 1 
ATOM 228  C CB  . ILE A 1 29  ? -0.770  11.269  -22.579 1.00 98.79 29  A 1 
ATOM 229  C CG1 . ILE A 1 29  ? -1.799  10.185  -22.191 1.00 98.40 29  A 1 
ATOM 230  C CG2 . ILE A 1 29  ? 0.523   11.101  -21.759 1.00 98.52 29  A 1 
ATOM 231  C CD1 . ILE A 1 29  ? -1.340  8.748   -22.482 1.00 97.60 29  A 1 
ATOM 232  N N   . THR A 1 30  ? 0.122   14.395  -21.476 1.00 98.87 30  A 1 
ATOM 233  C CA  . THR A 1 30  ? 1.269   15.313  -21.460 1.00 98.78 30  A 1 
ATOM 234  C C   . THR A 1 30  ? 2.528   14.633  -20.935 1.00 98.69 30  A 1 
ATOM 235  O O   . THR A 1 30  ? 3.627   14.980  -21.366 1.00 97.46 30  A 1 
ATOM 236  C CB  . THR A 1 30  ? 0.981   16.582  -20.646 1.00 98.32 30  A 1 
ATOM 237  O OG1 . THR A 1 30  ? 0.575   16.267  -19.333 1.00 92.39 30  A 1 
ATOM 238  C CG2 . THR A 1 30  ? -0.145  17.402  -21.263 1.00 91.52 30  A 1 
ATOM 239  N N   . GLY A 1 31  ? 2.386   13.635  -20.073 1.00 98.61 31  A 1 
ATOM 240  C CA  . GLY A 1 31  ? 3.481   12.819  -19.563 1.00 98.57 31  A 1 
ATOM 241  C C   . GLY A 1 31  ? 2.982   11.650  -18.720 1.00 98.74 31  A 1 
ATOM 242  O O   . GLY A 1 31  ? 1.892   11.695  -18.163 1.00 98.21 31  A 1 
ATOM 243  N N   . VAL A 1 32  ? 3.810   10.614  -18.633 1.00 98.65 32  A 1 
ATOM 244  C CA  . VAL A 1 32  ? 3.638   9.480   -17.713 1.00 98.50 32  A 1 
ATOM 245  C C   . VAL A 1 32  ? 4.991   9.236   -17.054 1.00 98.37 32  A 1 
ATOM 246  O O   . VAL A 1 32  ? 6.008   9.222   -17.744 1.00 97.48 32  A 1 
ATOM 247  C CB  . VAL A 1 32  ? 3.154   8.210   -18.430 1.00 98.34 32  A 1 
ATOM 248  C CG1 . VAL A 1 32  ? 2.920   7.064   -17.440 1.00 97.49 32  A 1 
ATOM 249  C CG2 . VAL A 1 32  ? 1.844   8.443   -19.195 1.00 97.58 32  A 1 
ATOM 250  N N   . ASP A 1 33  ? 5.022   9.069   -15.727 1.00 97.97 33  A 1 
ATOM 251  C CA  . ASP A 1 33  ? 6.245   8.777   -14.988 1.00 97.63 33  A 1 
ATOM 252  C C   . ASP A 1 33  ? 6.435   7.268   -14.733 1.00 97.53 33  A 1 
ATOM 253  O O   . ASP A 1 33  ? 5.667   6.427   -15.206 1.00 96.64 33  A 1 
ATOM 254  C CB  . ASP A 1 33  ? 6.324   9.648   -13.721 1.00 96.82 33  A 1 
ATOM 255  C CG  . ASP A 1 33  ? 5.341   9.274   -12.617 1.00 96.08 33  A 1 
ATOM 256  O OD1 . ASP A 1 33  ? 4.808   8.145   -12.639 1.00 93.99 33  A 1 
ATOM 257  O OD2 . ASP A 1 33  ? 5.141   10.111  -11.710 1.00 92.97 33  A 1 
ATOM 258  N N   . VAL A 1 34  ? 7.497   6.917   -13.999 1.00 96.88 34  A 1 
ATOM 259  C CA  . VAL A 1 34  ? 7.841   5.525   -13.693 1.00 96.46 34  A 1 
ATOM 260  C C   . VAL A 1 34  ? 6.821   4.832   -12.785 1.00 96.63 34  A 1 
ATOM 261  O O   . VAL A 1 34  ? 6.695   3.615   -12.867 1.00 95.48 34  A 1 
ATOM 262  C CB  . VAL A 1 34  ? 9.254   5.408   -13.091 1.00 95.06 34  A 1 
ATOM 263  C CG1 . VAL A 1 34  ? 10.308  5.824   -14.130 1.00 87.40 34  A 1 
ATOM 264  C CG2 . VAL A 1 34  ? 9.444   6.253   -11.831 1.00 88.29 34  A 1 
ATOM 265  N N   . SER A 1 35  ? 6.075   5.588   -11.994 1.00 96.94 35  A 1 
ATOM 266  C CA  . SER A 1 35  ? 5.004   5.112   -11.114 1.00 97.16 35  A 1 
ATOM 267  C C   . SER A 1 35  ? 3.632   5.095   -11.813 1.00 97.57 35  A 1 
ATOM 268  O O   . SER A 1 35  ? 2.598   4.953   -11.167 1.00 96.69 35  A 1 
ATOM 269  C CB  . SER A 1 35  ? 4.951   5.980   -9.851  1.00 96.45 35  A 1 
ATOM 270  O OG  . SER A 1 35  ? 6.218   6.018   -9.218  1.00 93.27 35  A 1 
ATOM 271  N N   . MET A 1 36  ? 3.611   5.249   -13.126 1.00 97.78 36  A 1 
ATOM 272  C CA  . MET A 1 36  ? 2.405   5.434   -13.950 1.00 98.15 36  A 1 
ATOM 273  C C   . MET A 1 36  ? 1.563   6.655   -13.568 1.00 98.24 36  A 1 
ATOM 274  O O   . MET A 1 36  ? 0.415   6.749   -14.035 1.00 97.93 36  A 1 
ATOM 275  C CB  . MET A 1 36  ? 1.528   4.177   -14.027 1.00 97.74 36  A 1 
ATOM 276  C CG  . MET A 1 36  ? 2.240   2.940   -14.538 1.00 96.09 36  A 1 
ATOM 277  S SD  . MET A 1 36  ? 1.074   1.566   -14.825 1.00 95.59 36  A 1 
ATOM 278  C CE  . MET A 1 36  ? 2.245   0.221   -14.995 1.00 90.50 36  A 1 
ATOM 279  N N   . ASN A 1 37  ? 2.065   7.615   -12.795 1.00 98.38 37  A 1 
ATOM 280  C CA  . ASN A 1 37  ? 1.361   8.878   -12.625 1.00 98.32 37  A 1 
ATOM 281  C C   . ASN A 1 37  ? 1.209   9.518   -13.998 1.00 98.47 37  A 1 
ATOM 282  O O   . ASN A 1 37  ? 2.174   9.681   -14.749 1.00 98.06 37  A 1 
ATOM 283  C CB  . ASN A 1 37  ? 2.083   9.817   -11.658 1.00 98.19 37  A 1 
ATOM 284  C CG  . ASN A 1 37  ? 2.219   9.251   -10.255 1.00 97.86 37  A 1 
ATOM 285  O OD1 . ASN A 1 37  ? 1.303   8.690   -9.694  1.00 94.66 37  A 1 
ATOM 286  N ND2 . ASN A 1 37  ? 3.381   9.418   -9.659  1.00 94.14 37  A 1 
ATOM 287  N N   . THR A 1 38  ? -0.026  9.805   -14.357 1.00 98.73 38  A 1 
ATOM 288  C CA  . THR A 1 38  ? -0.355  10.211  -15.719 1.00 98.80 38  A 1 
ATOM 289  C C   . THR A 1 38  ? -0.906  11.626  -15.718 1.00 98.83 38  A 1 
ATOM 290  O O   . THR A 1 38  ? -1.931  11.898  -15.102 1.00 98.64 38  A 1 
ATOM 291  C CB  . THR A 1 38  ? -1.338  9.241   -16.369 1.00 98.66 38  A 1 
ATOM 292  O OG1 . THR A 1 38  ? -0.770  7.948   -16.415 1.00 96.71 38  A 1 
ATOM 293  C CG2 . THR A 1 38  ? -1.648  9.619   -17.815 1.00 97.00 38  A 1 
ATOM 294  N N   . HIS A 1 39  ? -0.245  12.508  -16.447 1.00 98.86 39  A 1 
ATOM 295  C CA  . HIS A 1 39  ? -0.659  13.885  -16.634 1.00 98.73 39  A 1 
ATOM 296  C C   . HIS A 1 39  ? -1.377  14.043  -17.966 1.00 98.83 39  A 1 
ATOM 297  O O   . HIS A 1 39  ? -0.902  13.580  -19.009 1.00 98.54 39  A 1 
ATOM 298  C CB  . HIS A 1 39  ? 0.539   14.825  -16.512 1.00 98.61 39  A 1 
ATOM 299  C CG  . HIS A 1 39  ? 1.360   14.585  -15.277 1.00 98.15 39  A 1 
ATOM 300  N ND1 . HIS A 1 39  ? 0.992   14.833  -13.964 1.00 89.31 39  A 1 
ATOM 301  C CD2 . HIS A 1 39  ? 2.615   14.019  -15.230 1.00 90.31 39  A 1 
ATOM 302  C CE1 . HIS A 1 39  ? 1.995   14.433  -13.165 1.00 92.29 39  A 1 
ATOM 303  N NE2 . HIS A 1 39  ? 2.996   13.934  -13.903 1.00 93.52 39  A 1 
ATOM 304  N N   . LEU A 1 40  ? -2.514  14.712  -17.931 1.00 98.83 40  A 1 
ATOM 305  C CA  . LEU A 1 40  ? -3.402  14.913  -19.066 1.00 98.86 40  A 1 
ATOM 306  C C   . LEU A 1 40  ? -3.761  16.401  -19.220 1.00 98.84 40  A 1 
ATOM 307  O O   . LEU A 1 40  ? -3.811  17.146  -18.243 1.00 98.50 40  A 1 
ATOM 308  C CB  . LEU A 1 40  ? -4.683  14.087  -18.873 1.00 98.70 40  A 1 
ATOM 309  C CG  . LEU A 1 40  ? -4.477  12.564  -18.805 1.00 97.28 40  A 1 
ATOM 310  C CD1 . LEU A 1 40  ? -5.716  11.903  -18.206 1.00 93.50 40  A 1 
ATOM 311  C CD2 . LEU A 1 40  ? -4.279  11.954  -20.192 1.00 93.20 40  A 1 
ATOM 312  N N   . LYS A 1 41  ? -4.087  16.796  -20.450 1.00 98.62 41  A 1 
ATOM 313  C CA  . LYS A 1 41  ? -4.679  18.093  -20.799 1.00 98.69 41  A 1 
ATOM 314  C C   . LYS A 1 41  ? -5.949  17.908  -21.623 1.00 98.63 41  A 1 
ATOM 315  O O   . LYS A 1 41  ? -6.141  16.851  -22.223 1.00 98.31 41  A 1 
ATOM 316  C CB  . LYS A 1 41  ? -3.645  18.975  -21.515 1.00 98.15 41  A 1 
ATOM 317  C CG  . LYS A 1 41  ? -3.234  18.408  -22.883 1.00 95.89 41  A 1 
ATOM 318  C CD  . LYS A 1 41  ? -2.181  19.293  -23.556 1.00 94.30 41  A 1 
ATOM 319  C CE  . LYS A 1 41  ? -1.795  18.667  -24.899 1.00 85.91 41  A 1 
ATOM 320  N NZ  . LYS A 1 41  ? -0.675  19.397  -25.535 1.00 80.74 41  A 1 
ATOM 321  N N   . ALA A 1 42  ? -6.764  18.950  -21.702 1.00 98.53 42  A 1 
ATOM 322  C CA  . ALA A 1 42  ? -8.044  18.943  -22.410 1.00 98.52 42  A 1 
ATOM 323  C C   . ALA A 1 42  ? -8.906  17.741  -21.987 1.00 98.64 42  A 1 
ATOM 324  O O   . ALA A 1 42  ? -9.230  16.861  -22.782 1.00 97.82 42  A 1 
ATOM 325  C CB  . ALA A 1 42  ? -7.794  19.054  -23.921 1.00 98.04 42  A 1 
ATOM 326  N N   . VAL A 1 43  ? -9.194  17.688  -20.680 1.00 98.63 43  A 1 
ATOM 327  C CA  . VAL A 1 43  ? -9.736  16.510  -20.021 1.00 98.77 43  A 1 
ATOM 328  C C   . VAL A 1 43  ? -11.255 16.593  -19.923 1.00 98.65 43  A 1 
ATOM 329  O O   . VAL A 1 43  ? -11.820 17.600  -19.520 1.00 98.07 43  A 1 
ATOM 330  C CB  . VAL A 1 43  ? -9.104  16.320  -18.630 1.00 98.52 43  A 1 
ATOM 331  C CG1 . VAL A 1 43  ? -9.667  15.093  -17.915 1.00 97.38 43  A 1 
ATOM 332  C CG2 . VAL A 1 43  ? -7.584  16.144  -18.741 1.00 97.50 43  A 1 
ATOM 333  N N   . LYS A 1 44  ? -11.912 15.471  -20.227 1.00 98.56 44  A 1 
ATOM 334  C CA  . LYS A 1 44  ? -13.306 15.213  -19.897 1.00 98.58 44  A 1 
ATOM 335  C C   . LYS A 1 44  ? -13.360 14.080  -18.877 1.00 98.53 44  A 1 
ATOM 336  O O   . LYS A 1 44  ? -13.105 12.930  -19.226 1.00 98.19 44  A 1 
ATOM 337  C CB  . LYS A 1 44  ? -14.074 14.925  -21.189 1.00 98.13 44  A 1 
ATOM 338  C CG  . LYS A 1 44  ? -15.575 14.773  -20.922 1.00 93.01 44  A 1 
ATOM 339  C CD  . LYS A 1 44  ? -16.316 14.515  -22.242 1.00 88.39 44  A 1 
ATOM 340  C CE  . LYS A 1 44  ? -17.808 14.430  -21.963 1.00 77.21 44  A 1 
ATOM 341  N NZ  . LYS A 1 44  ? -18.601 14.237  -23.193 1.00 69.90 44  A 1 
ATOM 342  N N   . MET A 1 45  ? -13.699 14.393  -17.630 1.00 98.62 45  A 1 
ATOM 343  C CA  . MET A 1 45  ? -13.817 13.433  -16.533 1.00 98.53 45  A 1 
ATOM 344  C C   . MET A 1 45  ? -15.279 13.083  -16.296 1.00 98.55 45  A 1 
ATOM 345  O O   . MET A 1 45  ? -16.133 13.957  -16.216 1.00 98.06 45  A 1 
ATOM 346  C CB  . MET A 1 45  ? -13.151 14.015  -15.285 1.00 98.25 45  A 1 
ATOM 347  C CG  . MET A 1 45  ? -13.155 13.014  -14.110 1.00 97.23 45  A 1 
ATOM 348  S SD  . MET A 1 45  ? -12.333 13.630  -12.614 1.00 95.66 45  A 1 
ATOM 349  C CE  . MET A 1 45  ? -13.459 14.955  -12.122 1.00 87.45 45  A 1 
ATOM 350  N N   . THR A 1 46  ? -15.586 11.785  -16.174 1.00 98.46 46  A 1 
ATOM 351  C CA  . THR A 1 46  ? -16.928 11.284  -15.882 1.00 98.40 46  A 1 
ATOM 352  C C   . THR A 1 46  ? -16.854 10.349  -14.689 1.00 98.30 46  A 1 
ATOM 353  O O   . THR A 1 46  ? -16.383 9.215   -14.822 1.00 97.54 46  A 1 
ATOM 354  C CB  . THR A 1 46  ? -17.535 10.575  -17.099 1.00 98.04 46  A 1 
ATOM 355  O OG1 . THR A 1 46  ? -17.412 11.371  -18.259 1.00 93.52 46  A 1 
ATOM 356  C CG2 . THR A 1 46  ? -19.020 10.279  -16.912 1.00 93.09 46  A 1 
ATOM 357  N N   . LEU A 1 47  ? -17.320 10.803  -13.519 1.00 97.87 47  A 1 
ATOM 358  C CA  . LEU A 1 47  ? -17.481 9.949   -12.350 1.00 97.61 47  A 1 
ATOM 359  C C   . LEU A 1 47  ? -18.604 8.946   -12.598 1.00 97.13 47  A 1 
ATOM 360  O O   . LEU A 1 47  ? -19.533 9.209   -13.366 1.00 95.38 47  A 1 
ATOM 361  C CB  . LEU A 1 47  ? -17.765 10.790  -11.094 1.00 96.84 47  A 1 
ATOM 362  C CG  . LEU A 1 47  ? -16.540 11.517  -10.508 1.00 93.80 47  A 1 
ATOM 363  C CD1 . LEU A 1 47  ? -16.069 12.699  -11.361 1.00 86.79 47  A 1 
ATOM 364  C CD2 . LEU A 1 47  ? -16.885 12.077  -9.131  1.00 86.00 47  A 1 
ATOM 365  N N   . LYS A 1 48  ? -18.561 7.784   -11.914 1.00 95.71 48  A 1 
ATOM 366  C CA  . LYS A 1 48  ? -19.598 6.760   -12.036 1.00 94.34 48  A 1 
ATOM 367  C C   . LYS A 1 48  ? -20.981 7.357   -11.719 1.00 94.04 48  A 1 
ATOM 368  O O   . LYS A 1 48  ? -21.180 7.967   -10.672 1.00 89.61 48  A 1 
ATOM 369  C CB  . LYS A 1 48  ? -19.246 5.562   -11.133 1.00 91.68 48  A 1 
ATOM 370  C CG  . LYS A 1 48  ? -20.102 4.316   -11.450 1.00 83.33 48  A 1 
ATOM 371  C CD  . LYS A 1 48  ? -19.656 3.110   -10.594 1.00 77.87 48  A 1 
ATOM 372  C CE  . LYS A 1 48  ? -20.496 1.861   -10.873 1.00 70.23 48  A 1 
ATOM 373  N NZ  . LYS A 1 48  ? -20.085 0.692   -10.059 1.00 61.95 48  A 1 
ATOM 374  N N   . ASN A 1 49  ? -21.923 7.164   -12.625 1.00 92.18 49  A 1 
ATOM 375  C CA  . ASN A 1 49  ? -23.305 7.660   -12.524 1.00 92.13 49  A 1 
ATOM 376  C C   . ASN A 1 49  ? -23.440 9.196   -12.391 1.00 92.93 49  A 1 
ATOM 377  O O   . ASN A 1 49  ? -24.423 9.672   -11.816 1.00 89.80 49  A 1 
ATOM 378  C CB  . ASN A 1 49  ? -24.057 6.899   -11.419 1.00 89.72 49  A 1 
ATOM 379  C CG  . ASN A 1 49  ? -24.043 5.389   -11.610 1.00 85.87 49  A 1 
ATOM 380  O OD1 . ASN A 1 49  ? -24.214 4.884   -12.707 1.00 75.56 49  A 1 
ATOM 381  N ND2 . ASN A 1 49  ? -23.842 4.643   -10.553 1.00 73.48 49  A 1 
ATOM 382  N N   . ARG A 1 50  ? -22.479 9.980   -12.900 1.00 94.82 50  A 1 
ATOM 383  C CA  . ARG A 1 50  ? -22.536 11.444  -12.909 1.00 95.31 50  A 1 
ATOM 384  C C   . ARG A 1 50  ? -22.344 12.019  -14.312 1.00 96.03 50  A 1 
ATOM 385  O O   . ARG A 1 50  ? -21.895 11.337  -15.229 1.00 94.30 50  A 1 
ATOM 386  C CB  . ARG A 1 50  ? -21.512 12.037  -11.929 1.00 94.19 50  A 1 
ATOM 387  C CG  . ARG A 1 50  ? -21.739 11.584  -10.477 1.00 90.65 50  A 1 
ATOM 388  C CD  . ARG A 1 50  ? -21.053 12.558  -9.542  1.00 85.94 50  A 1 
ATOM 389  N NE  . ARG A 1 50  ? -20.987 12.092  -8.149  1.00 80.39 50  A 1 
ATOM 390  C CZ  . ARG A 1 50  ? -20.373 12.751  -7.186  1.00 74.35 50  A 1 
ATOM 391  N NH1 . ARG A 1 50  ? -19.927 13.960  -7.374  1.00 68.53 50  A 1 
ATOM 392  N NH2 . ARG A 1 50  ? -20.162 12.206  -6.030  1.00 68.14 50  A 1 
ATOM 393  N N   . GLU A 1 51  ? -22.697 13.295  -14.458 1.00 96.17 51  A 1 
ATOM 394  C CA  . GLU A 1 51  ? -22.461 14.038  -15.685 1.00 96.45 51  A 1 
ATOM 395  C C   . GLU A 1 51  ? -20.960 14.309  -15.893 1.00 97.06 51  A 1 
ATOM 396  O O   . GLU A 1 51  ? -20.219 14.479  -14.921 1.00 96.50 51  A 1 
ATOM 397  C CB  . GLU A 1 51  ? -23.253 15.356  -15.683 1.00 95.23 51  A 1 
ATOM 398  C CG  . GLU A 1 51  ? -24.773 15.141  -15.822 1.00 88.40 51  A 1 
ATOM 399  C CD  . GLU A 1 51  ? -25.171 14.465  -17.139 1.00 78.52 51  A 1 
ATOM 400  O OE1 . GLU A 1 51  ? -26.159 13.693  -17.125 1.00 71.52 51  A 1 
ATOM 401  O OE2 . GLU A 1 51  ? -24.483 14.682  -18.167 1.00 72.92 51  A 1 
ATOM 402  N N   . PRO A 1 52  ? -20.509 14.348  -17.156 1.00 96.91 52  A 1 
ATOM 403  C CA  . PRO A 1 52  ? -19.124 14.673  -17.466 1.00 97.01 52  A 1 
ATOM 404  C C   . PRO A 1 52  ? -18.773 16.114  -17.094 1.00 97.02 52  A 1 
ATOM 405  O O   . PRO A 1 52  ? -19.531 17.034  -17.374 1.00 95.93 52  A 1 
ATOM 406  C CB  . PRO A 1 52  ? -18.966 14.450  -18.975 1.00 96.15 52  A 1 
ATOM 407  C CG  . PRO A 1 52  ? -20.161 13.565  -19.356 1.00 92.92 52  A 1 
ATOM 408  C CD  . PRO A 1 52  ? -21.232 14.002  -18.370 1.00 96.36 52  A 1 
ATOM 409  N N   . VAL A 1 53  ? -17.562 16.301  -16.552 1.00 97.00 53  A 1 
ATOM 410  C CA  . VAL A 1 53  ? -16.989 17.611  -16.224 1.00 96.93 53  A 1 
ATOM 411  C C   . VAL A 1 53  ? -15.781 17.868  -17.125 1.00 97.31 53  A 1 
ATOM 412  O O   . VAL A 1 53  ? -15.000 16.947  -17.395 1.00 96.99 53  A 1 
ATOM 413  C CB  . VAL A 1 53  ? -16.620 17.696  -14.731 1.00 95.90 53  A 1 
ATOM 414  C CG1 . VAL A 1 53  ? -16.142 19.103  -14.353 1.00 88.92 53  A 1 
ATOM 415  C CG2 . VAL A 1 53  ? -17.816 17.356  -13.836 1.00 88.41 53  A 1 
ATOM 416  N N   . GLN A 1 54  ? -15.616 19.104  -17.603 1.00 97.16 54  A 1 
ATOM 417  C CA  . GLN A 1 54  ? -14.436 19.518  -18.351 1.00 97.06 54  A 1 
ATOM 418  C C   . GLN A 1 54  ? -13.387 20.108  -17.407 1.00 97.38 54  A 1 
ATOM 419  O O   . GLN A 1 54  ? -13.704 20.899  -16.524 1.00 96.59 54  A 1 
ATOM 420  C CB  . GLN A 1 54  ? -14.785 20.496  -19.471 1.00 96.06 54  A 1 
ATOM 421  C CG  . GLN A 1 54  ? -15.654 19.832  -20.554 1.00 87.83 54  A 1 
ATOM 422  C CD  . GLN A 1 54  ? -15.756 20.652  -21.850 1.00 83.74 54  A 1 
ATOM 423  O OE1 . GLN A 1 54  ? -15.081 21.639  -22.061 1.00 73.80 54  A 1 
ATOM 424  N NE2 . GLN A 1 54  ? -16.579 20.246  -22.781 1.00 69.92 54  A 1 
ATOM 425  N N   . LEU A 1 55  ? -12.130 19.732  -17.625 1.00 97.97 55  A 1 
ATOM 426  C CA  . LEU A 1 55  ? -10.988 20.174  -16.840 1.00 98.09 55  A 1 
ATOM 427  C C   . LEU A 1 55  ? -9.852  20.546  -17.804 1.00 98.18 55  A 1 
ATOM 428  O O   . LEU A 1 55  ? -9.703  19.932  -18.858 1.00 97.64 55  A 1 
ATOM 429  C CB  . LEU A 1 55  ? -10.574 19.060  -15.872 1.00 97.89 55  A 1 
ATOM 430  C CG  . LEU A 1 55  ? -11.659 18.658  -14.844 1.00 97.35 55  A 1 
ATOM 431  C CD1 . LEU A 1 55  ? -11.279 17.370  -14.136 1.00 96.17 55  A 1 
ATOM 432  C CD2 . LEU A 1 55  ? -11.864 19.736  -13.778 1.00 95.74 55  A 1 
ATOM 433  N N   . GLU A 1 56  ? -9.038  21.546  -17.442 1.00 98.10 56  A 1 
ATOM 434  C CA  . GLU A 1 56  ? -7.930  21.972  -18.301 1.00 98.02 56  A 1 
ATOM 435  C C   . GLU A 1 56  ? -6.776  20.960  -18.255 1.00 98.21 56  A 1 
ATOM 436  O O   . GLU A 1 56  ? -6.332  20.457  -19.289 1.00 97.38 56  A 1 
ATOM 437  C CB  . GLU A 1 56  ? -7.460  23.370  -17.889 1.00 96.83 56  A 1 
ATOM 438  C CG  . GLU A 1 56  ? -6.331  23.869  -18.808 1.00 88.32 56  A 1 
ATOM 439  C CD  . GLU A 1 56  ? -5.953  25.330  -18.513 1.00 82.37 56  A 1 
ATOM 440  O OE1 . GLU A 1 56  ? -4.757  25.632  -18.355 1.00 75.05 56  A 1 
ATOM 441  O OE2 . GLU A 1 56  ? -6.869  26.166  -18.453 1.00 74.51 56  A 1 
ATOM 442  N N   . THR A 1 57  ? -6.320  20.664  -17.043 1.00 98.66 57  A 1 
ATOM 443  C CA  . THR A 1 57  ? -5.244  19.710  -16.776 1.00 98.57 57  A 1 
ATOM 444  C C   . THR A 1 57  ? -5.657  18.782  -15.649 1.00 98.61 57  A 1 
ATOM 445  O O   . THR A 1 57  ? -6.438  19.161  -14.780 1.00 98.01 57  A 1 
ATOM 446  C CB  . THR A 1 57  ? -3.924  20.417  -16.422 1.00 97.33 57  A 1 
ATOM 447  O OG1 . THR A 1 57  ? -4.090  21.291  -15.335 1.00 84.62 57  A 1 
ATOM 448  C CG2 . THR A 1 57  ? -3.367  21.250  -17.566 1.00 84.24 57  A 1 
ATOM 449  N N   . LEU A 1 58  ? -5.140  17.549  -15.660 1.00 98.89 58  A 1 
ATOM 450  C CA  . LEU A 1 58  ? -5.425  16.545  -14.645 1.00 98.81 58  A 1 
ATOM 451  C C   . LEU A 1 58  ? -4.210  15.635  -14.465 1.00 98.80 58  A 1 
ATOM 452  O O   . LEU A 1 58  ? -3.577  15.248  -15.447 1.00 98.59 58  A 1 
ATOM 453  C CB  . LEU A 1 58  ? -6.727  15.818  -15.038 1.00 98.62 58  A 1 
ATOM 454  C CG  . LEU A 1 58  ? -7.216  14.711  -14.084 1.00 98.02 58  A 1 
ATOM 455  C CD1 . LEU A 1 58  ? -8.736  14.573  -14.157 1.00 94.92 58  A 1 
ATOM 456  C CD2 . LEU A 1 58  ? -6.632  13.347  -14.466 1.00 94.68 58  A 1 
ATOM 457  N N   . SER A 1 59  ? -3.897  15.285  -13.218 1.00 98.89 59  A 1 
ATOM 458  C CA  . SER A 1 59  ? -2.873  14.313  -12.846 1.00 98.83 59  A 1 
ATOM 459  C C   . SER A 1 59  ? -3.529  13.156  -12.103 1.00 98.87 59  A 1 
ATOM 460  O O   . SER A 1 59  ? -4.234  13.378  -11.126 1.00 98.49 59  A 1 
ATOM 461  C CB  . SER A 1 59  ? -1.806  14.976  -11.975 1.00 98.55 59  A 1 
ATOM 462  O OG  . SER A 1 59  ? -0.793  14.049  -11.664 1.00 93.78 59  A 1 
ATOM 463  N N   . ILE A 1 60  ? -3.313  11.923  -12.570 1.00 98.86 60  A 1 
ATOM 464  C CA  . ILE A 1 60  ? -3.825  10.690  -11.963 1.00 98.88 60  A 1 
ATOM 465  C C   . ILE A 1 60  ? -2.664  9.973   -11.291 1.00 98.79 60  A 1 
ATOM 466  O O   . ILE A 1 60  ? -1.639  9.737   -11.931 1.00 98.44 60  A 1 
ATOM 467  C CB  . ILE A 1 60  ? -4.481  9.765   -13.008 1.00 98.74 60  A 1 
ATOM 468  C CG1 . ILE A 1 60  ? -5.554  10.501  -13.836 1.00 97.82 60  A 1 
ATOM 469  C CG2 . ILE A 1 60  ? -5.099  8.533   -12.309 1.00 97.99 60  A 1 
ATOM 470  C CD1 . ILE A 1 60  ? -6.099  9.670   -14.998 1.00 97.04 60  A 1 
ATOM 471  N N   . ARG A 1 61  ? -2.842  9.557   -10.043 1.00 98.64 61  A 1 
ATOM 472  C CA  . ARG A 1 61  ? -1.914  8.668   -9.356  1.00 98.55 61  A 1 
ATOM 473  C C   . ARG A 1 61  ? -1.962  7.277   -10.000 1.00 98.51 61  A 1 
ATOM 474  O O   . ARG A 1 61  ? -3.039  6.708   -10.156 1.00 97.90 61  A 1 
ATOM 475  C CB  . ARG A 1 61  ? -2.254  8.649   -7.854  1.00 97.98 61  A 1 
ATOM 476  C CG  . ARG A 1 61  ? -1.270  7.802   -7.056  1.00 96.22 61  A 1 
ATOM 477  C CD  . ARG A 1 61  ? -1.596  7.842   -5.555  1.00 93.86 61  A 1 
ATOM 478  N NE  . ARG A 1 61  ? -0.790  6.849   -4.812  1.00 91.15 61  A 1 
ATOM 479  C CZ  . ARG A 1 61  ? 0.436   7.007   -4.357  1.00 90.32 61  A 1 
ATOM 480  N NH1 . ARG A 1 61  ? 1.085   8.141   -4.423  1.00 82.02 61  A 1 
ATOM 481  N NH2 . ARG A 1 61  ? 1.046   6.000   -3.819  1.00 85.37 61  A 1 
ATOM 482  N N   . GLY A 1 62  ? -0.800  6.737   -10.351 1.00 98.20 62  A 1 
ATOM 483  C CA  . GLY A 1 62  ? -0.677  5.535   -11.176 1.00 98.17 62  A 1 
ATOM 484  C C   . GLY A 1 62  ? -1.430  4.319   -10.646 1.00 98.12 62  A 1 
ATOM 485  O O   . GLY A 1 62  ? -2.140  3.652   -11.408 1.00 97.61 62  A 1 
ATOM 486  N N   . ASN A 1 63  ? -1.366  4.062   -9.338  1.00 98.02 63  A 1 
ATOM 487  C CA  . ASN A 1 63  ? -2.028  2.921   -8.699  1.00 97.87 63  A 1 
ATOM 488  C C   . ASN A 1 63  ? -3.569  2.986   -8.719  1.00 98.04 63  A 1 
ATOM 489  O O   . ASN A 1 63  ? -4.226  1.994   -8.422  1.00 96.95 63  A 1 
ATOM 490  C CB  . ASN A 1 63  ? -1.480  2.746   -7.272  1.00 96.83 63  A 1 
ATOM 491  C CG  . ASN A 1 63  ? -1.906  3.829   -6.297  1.00 95.64 63  A 1 
ATOM 492  O OD1 . ASN A 1 63  ? -2.428  4.877   -6.654  1.00 89.22 63  A 1 
ATOM 493  N ND2 . ASN A 1 63  ? -1.682  3.590   -5.034  1.00 87.18 63  A 1 
ATOM 494  N N   . ASN A 1 64  ? -4.161  4.110   -9.090  1.00 98.32 64  A 1 
ATOM 495  C CA  . ASN A 1 64  ? -5.605  4.244   -9.258  1.00 98.30 64  A 1 
ATOM 496  C C   . ASN A 1 64  ? -6.085  3.864   -10.663 1.00 98.44 64  A 1 
ATOM 497  O O   . ASN A 1 64  ? -7.287  3.752   -10.898 1.00 97.72 64  A 1 
ATOM 498  C CB  . ASN A 1 64  ? -6.036  5.670   -8.886  1.00 97.99 64  A 1 
ATOM 499  C CG  . ASN A 1 64  ? -5.916  5.896   -7.396  1.00 96.85 64  A 1 
ATOM 500  O OD1 . ASN A 1 64  ? -6.832  5.607   -6.641  1.00 85.92 64  A 1 
ATOM 501  N ND2 . ASN A 1 64  ? -4.786  6.375   -6.929  1.00 86.61 64  A 1 
ATOM 502  N N   . ILE A 1 65  ? -5.162  3.650   -11.591 1.00 98.60 65  A 1 
ATOM 503  C CA  . ILE A 1 65  ? -5.487  3.324   -12.979 1.00 98.79 65  A 1 
ATOM 504  C C   . ILE A 1 65  ? -5.857  1.841   -13.074 1.00 98.60 65  A 1 
ATOM 505  O O   . ILE A 1 65  ? -5.144  0.977   -12.563 1.00 98.27 65  A 1 
ATOM 506  C CB  . ILE A 1 65  ? -4.339  3.725   -13.916 1.00 98.68 65  A 1 
ATOM 507  C CG1 . ILE A 1 65  ? -4.114  5.260   -13.839 1.00 98.30 65  A 1 
ATOM 508  C CG2 . ILE A 1 65  ? -4.623  3.272   -15.357 1.00 98.43 65  A 1 
ATOM 509  C CD1 . ILE A 1 65  ? -2.899  5.776   -14.605 1.00 97.58 65  A 1 
ATOM 510  N N   . ARG A 1 66  ? -6.963  1.524   -13.745 1.00 98.73 66  A 1 
ATOM 511  C CA  . ARG A 1 66  ? -7.318  0.151   -14.118 1.00 98.71 66  A 1 
ATOM 512  C C   . ARG A 1 66  ? -6.771  -0.170  -15.507 1.00 98.78 66  A 1 
ATOM 513  O O   . ARG A 1 66  ? -6.046  -1.148  -15.658 1.00 98.52 66  A 1 
ATOM 514  C CB  . ARG A 1 66  ? -8.844  -0.041  -14.015 1.00 98.29 66  A 1 
ATOM 515  C CG  . ARG A 1 66  ? -9.225  -1.496  -14.320 1.00 94.06 66  A 1 
ATOM 516  C CD  . ARG A 1 66  ? -10.724 -1.728  -14.083 1.00 90.22 66  A 1 
ATOM 517  N NE  . ARG A 1 66  ? -11.058 -1.666  -12.649 1.00 86.35 66  A 1 
ATOM 518  C CZ  . ARG A 1 66  ? -12.105 -1.079  -12.096 1.00 82.74 66  A 1 
ATOM 519  N NH1 . ARG A 1 66  ? -12.989 -0.417  -12.797 1.00 70.94 66  A 1 
ATOM 520  N NH2 . ARG A 1 66  ? -12.295 -1.153  -10.814 1.00 78.42 66  A 1 
ATOM 521  N N   . TYR A 1 67  ? -7.104  0.632   -16.499 1.00 98.79 67  A 1 
ATOM 522  C CA  . TYR A 1 67  ? -6.568  0.470   -17.846 1.00 98.86 67  A 1 
ATOM 523  C C   . TYR A 1 67  ? -6.638  1.768   -18.657 1.00 98.80 67  A 1 
ATOM 524  O O   . TYR A 1 67  ? -7.426  2.670   -18.365 1.00 98.73 67  A 1 
ATOM 525  C CB  . TYR A 1 67  ? -7.283  -0.680  -18.572 1.00 98.74 67  A 1 
ATOM 526  C CG  . TYR A 1 67  ? -8.786  -0.526  -18.716 1.00 98.68 67  A 1 
ATOM 527  C CD1 . TYR A 1 67  ? -9.663  -1.366  -17.995 1.00 97.56 67  A 1 
ATOM 528  C CD2 . TYR A 1 67  ? -9.329  0.431   -19.591 1.00 97.35 67  A 1 
ATOM 529  C CE1 . TYR A 1 67  ? -11.055 -1.242  -18.143 1.00 97.05 67  A 1 
ATOM 530  C CE2 . TYR A 1 67  ? -10.713 0.577   -19.734 1.00 96.64 67  A 1 
ATOM 531  C CZ  . TYR A 1 67  ? -11.577 -0.258  -19.012 1.00 97.34 67  A 1 
ATOM 532  O OH  . TYR A 1 67  ? -12.920 -0.111  -19.152 1.00 95.57 67  A 1 
ATOM 533  N N   . PHE A 1 68  ? -5.839  1.828   -19.705 1.00 98.99 68  A 1 
ATOM 534  C CA  . PHE A 1 68  ? -5.912  2.822   -20.762 1.00 98.93 68  A 1 
ATOM 535  C C   . PHE A 1 68  ? -6.574  2.202   -21.990 1.00 98.90 68  A 1 
ATOM 536  O O   . PHE A 1 68  ? -6.165  1.132   -22.435 1.00 98.72 68  A 1 
ATOM 537  C CB  . PHE A 1 68  ? -4.511  3.319   -21.142 1.00 98.88 68  A 1 
ATOM 538  C CG  . PHE A 1 68  ? -3.706  3.984   -20.036 1.00 98.88 68  A 1 
ATOM 539  C CD1 . PHE A 1 68  ? -3.421  5.357   -20.112 1.00 98.28 68  A 1 
ATOM 540  C CD2 . PHE A 1 68  ? -3.186  3.234   -18.970 1.00 98.41 68  A 1 
ATOM 541  C CE1 . PHE A 1 68  ? -2.625  5.983   -19.135 1.00 98.17 68  A 1 
ATOM 542  C CE2 . PHE A 1 68  ? -2.402  3.858   -17.985 1.00 98.00 68  A 1 
ATOM 543  C CZ  . PHE A 1 68  ? -2.118  5.233   -18.066 1.00 98.33 68  A 1 
ATOM 544  N N   . ILE A 1 69  ? -7.547  2.890   -22.573 1.00 98.98 69  A 1 
ATOM 545  C CA  . ILE A 1 69  ? -8.004  2.666   -23.938 1.00 98.91 69  A 1 
ATOM 546  C C   . ILE A 1 69  ? -7.130  3.524   -24.849 1.00 98.96 69  A 1 
ATOM 547  O O   . ILE A 1 69  ? -7.122  4.748   -24.731 1.00 98.74 69  A 1 
ATOM 548  C CB  . ILE A 1 69  ? -9.496  2.994   -24.094 1.00 98.79 69  A 1 
ATOM 549  C CG1 . ILE A 1 69  ? -10.347 2.140   -23.118 1.00 98.20 69  A 1 
ATOM 550  C CG2 . ILE A 1 69  ? -9.928  2.772   -25.552 1.00 98.41 69  A 1 
ATOM 551  C CD1 . ILE A 1 69  ? -11.846 2.482   -23.126 1.00 95.77 69  A 1 
ATOM 552  N N   . LEU A 1 70  ? -6.369  2.860   -25.707 1.00 98.81 70  A 1 
ATOM 553  C CA  . LEU A 1 70  ? -5.402  3.486   -26.595 1.00 98.70 70  A 1 
ATOM 554  C C   . LEU A 1 70  ? -6.052  3.803   -27.951 1.00 98.76 70  A 1 
ATOM 555  O O   . LEU A 1 70  ? -7.013  3.140   -28.344 1.00 98.34 70  A 1 
ATOM 556  C CB  . LEU A 1 70  ? -4.191  2.550   -26.743 1.00 98.64 70  A 1 
ATOM 557  C CG  . LEU A 1 70  ? -3.505  2.142   -25.421 1.00 98.36 70  A 1 
ATOM 558  C CD1 . LEU A 1 70  ? -2.409  1.111   -25.702 1.00 97.88 70  A 1 
ATOM 559  C CD2 . LEU A 1 70  ? -2.879  3.337   -24.707 1.00 97.61 70  A 1 
ATOM 560  N N   . PRO A 1 71  ? -5.500  4.785   -28.710 1.00 98.76 71  A 1 
ATOM 561  C CA  . PRO A 1 71  ? -5.970  5.069   -30.062 1.00 98.57 71  A 1 
ATOM 562  C C   . PRO A 1 71  ? -5.804  3.857   -30.986 1.00 98.55 71  A 1 
ATOM 563  O O   . PRO A 1 71  ? -4.760  3.193   -30.981 1.00 97.66 71  A 1 
ATOM 564  C CB  . PRO A 1 71  ? -5.149  6.260   -30.552 1.00 98.02 71  A 1 
ATOM 565  C CG  . PRO A 1 71  ? -4.632  6.914   -29.278 1.00 95.67 71  A 1 
ATOM 566  C CD  . PRO A 1 71  ? -4.475  5.746   -28.325 1.00 98.33 71  A 1 
ATOM 567  N N   . ASP A 1 72  ? -6.783  3.617   -31.849 1.00 98.23 72  A 1 
ATOM 568  C CA  . ASP A 1 72  ? -6.743  2.520   -32.821 1.00 97.89 72  A 1 
ATOM 569  C C   . ASP A 1 72  ? -5.547  2.628   -33.783 1.00 97.83 72  A 1 
ATOM 570  O O   . ASP A 1 72  ? -4.994  1.620   -34.232 1.00 95.56 72  A 1 
ATOM 571  C CB  . ASP A 1 72  ? -8.042  2.513   -33.642 1.00 96.10 72  A 1 
ATOM 572  C CG  . ASP A 1 72  ? -9.299  2.161   -32.841 1.00 85.00 72  A 1 
ATOM 573  O OD1 . ASP A 1 72  ? -9.174  1.787   -31.655 1.00 76.98 72  A 1 
ATOM 574  O OD2 . ASP A 1 72  ? -10.398 2.230   -33.437 1.00 77.81 72  A 1 
ATOM 575  N N   . SER A 1 73  ? -5.114  3.855   -34.074 1.00 97.87 73  A 1 
ATOM 576  C CA  . SER A 1 73  ? -3.971  4.162   -34.938 1.00 97.56 73  A 1 
ATOM 577  C C   . SER A 1 73  ? -2.611  3.920   -34.282 1.00 97.79 73  A 1 
ATOM 578  O O   . SER A 1 73  ? -1.607  3.945   -34.988 1.00 96.07 73  A 1 
ATOM 579  C CB  . SER A 1 73  ? -4.059  5.624   -35.396 1.00 96.30 73  A 1 
ATOM 580  O OG  . SER A 1 73  ? -4.143  6.484   -34.271 1.00 90.79 73  A 1 
ATOM 581  N N   . LEU A 1 74  ? -2.539  3.695   -32.963 1.00 97.93 74  A 1 
ATOM 582  C CA  . LEU A 1 74  ? -1.283  3.615   -32.234 1.00 97.96 74  A 1 
ATOM 583  C C   . LEU A 1 74  ? -0.413  2.445   -32.729 1.00 97.97 74  A 1 
ATOM 584  O O   . LEU A 1 74  ? -0.852  1.289   -32.696 1.00 96.91 74  A 1 
ATOM 585  C CB  . LEU A 1 74  ? -1.580  3.515   -30.728 1.00 97.47 74  A 1 
ATOM 586  C CG  . LEU A 1 74  ? -0.337  3.727   -29.846 1.00 96.56 74  A 1 
ATOM 587  C CD1 . LEU A 1 74  ? 0.115   5.180   -29.853 1.00 94.49 74  A 1 
ATOM 588  C CD2 . LEU A 1 74  ? -0.654  3.335   -28.411 1.00 94.50 74  A 1 
ATOM 589  N N   . PRO A 1 75  ? 0.843   2.680   -33.164 1.00 97.46 75  A 1 
ATOM 590  C CA  . PRO A 1 75  ? 1.707   1.630   -33.714 1.00 97.05 75  A 1 
ATOM 591  C C   . PRO A 1 75  ? 2.372   0.815   -32.587 1.00 97.08 75  A 1 
ATOM 592  O O   . PRO A 1 75  ? 3.522   1.055   -32.225 1.00 95.69 75  A 1 
ATOM 593  C CB  . PRO A 1 75  ? 2.701   2.379   -34.607 1.00 96.32 75  A 1 
ATOM 594  C CG  . PRO A 1 75  ? 2.871   3.721   -33.893 1.00 94.82 75  A 1 
ATOM 595  C CD  . PRO A 1 75  ? 1.477   3.987   -33.326 1.00 96.95 75  A 1 
ATOM 596  N N   . LEU A 1 76  ? 1.667   -0.172  -32.063 1.00 97.47 76  A 1 
ATOM 597  C CA  . LEU A 1 76  ? 2.119   -0.964  -30.907 1.00 97.26 76  A 1 
ATOM 598  C C   . LEU A 1 76  ? 3.485   -1.625  -31.130 1.00 96.64 76  A 1 
ATOM 599  O O   . LEU A 1 76  ? 4.361   -1.483  -30.287 1.00 95.03 76  A 1 
ATOM 600  C CB  . LEU A 1 76  ? 1.081   -2.049  -30.550 1.00 96.85 76  A 1 
ATOM 601  C CG  . LEU A 1 76  ? -0.280  -1.517  -30.060 1.00 96.82 76  A 1 
ATOM 602  C CD1 . LEU A 1 76  ? -1.169  -2.703  -29.702 1.00 96.13 76  A 1 
ATOM 603  C CD2 . LEU A 1 76  ? -0.145  -0.622  -28.823 1.00 96.01 76  A 1 
ATOM 604  N N   . ASP A 1 77  ? 3.700   -2.271  -32.265 1.00 96.00 77  A 1 
ATOM 605  C CA  . ASP A 1 77  ? 4.950   -2.984  -32.538 1.00 95.51 77  A 1 
ATOM 606  C C   . ASP A 1 77  ? 6.163   -2.045  -32.489 1.00 95.53 77  A 1 
ATOM 607  O O   . ASP A 1 77  ? 7.171   -2.357  -31.868 1.00 92.86 77  A 1 
ATOM 608  C CB  . ASP A 1 77  ? 4.857   -3.699  -33.897 1.00 94.23 77  A 1 
ATOM 609  C CG  . ASP A 1 77  ? 3.794   -4.804  -33.892 1.00 91.49 77  A 1 
ATOM 610  O OD1 . ASP A 1 77  ? 3.781   -5.630  -32.966 1.00 85.30 77  A 1 
ATOM 611  O OD2 . ASP A 1 77  ? 2.920   -4.821  -34.792 1.00 85.08 77  A 1 
ATOM 612  N N   . THR A 1 78  ? 6.052   -0.846  -33.056 1.00 95.97 78  A 1 
ATOM 613  C CA  . THR A 1 78  ? 7.124   0.161   -33.042 1.00 95.73 78  A 1 
ATOM 614  C C   . THR A 1 78  ? 7.409   0.678   -31.632 1.00 95.76 78  A 1 
ATOM 615  O O   . THR A 1 78  ? 8.560   0.894   -31.265 1.00 93.65 78  A 1 
ATOM 616  C CB  . THR A 1 78  ? 6.749   1.352   -33.943 1.00 94.89 78  A 1 
ATOM 617  O OG1 . THR A 1 78  ? 6.267   0.900   -35.189 1.00 85.86 78  A 1 
ATOM 618  C CG2 . THR A 1 78  ? 7.939   2.260   -34.223 1.00 84.28 78  A 1 
ATOM 619  N N   . LEU A 1 79  ? 6.370   0.893   -30.828 1.00 96.40 79  A 1 
ATOM 620  C CA  . LEU A 1 79  ? 6.513   1.431   -29.475 1.00 96.04 79  A 1 
ATOM 621  C C   . LEU A 1 79  ? 7.029   0.384   -28.483 1.00 95.66 79  A 1 
ATOM 622  O O   . LEU A 1 79  ? 7.734   0.750   -27.540 1.00 93.38 79  A 1 
ATOM 623  C CB  . LEU A 1 79  ? 5.169   2.010   -29.013 1.00 95.95 79  A 1 
ATOM 624  C CG  . LEU A 1 79  ? 4.727   3.266   -29.801 1.00 95.47 79  A 1 
ATOM 625  C CD1 . LEU A 1 79  ? 3.308   3.638   -29.385 1.00 93.44 79  A 1 
ATOM 626  C CD2 . LEU A 1 79  ? 5.633   4.463   -29.528 1.00 93.29 79  A 1 
ATOM 627  N N   . LEU A 1 80  ? 6.732   -0.893  -28.689 1.00 95.70 80  A 1 
ATOM 628  C CA  . LEU A 1 80  ? 7.132   -1.992  -27.809 1.00 94.41 80  A 1 
ATOM 629  C C   . LEU A 1 80  ? 8.586   -2.425  -28.021 1.00 92.39 80  A 1 
ATOM 630  O O   . LEU A 1 80  ? 9.251   -2.738  -27.043 1.00 86.75 80  A 1 
ATOM 631  C CB  . LEU A 1 80  ? 6.164   -3.168  -27.996 1.00 94.03 80  A 1 
ATOM 632  C CG  . LEU A 1 80  ? 4.763   -2.922  -27.409 1.00 95.06 80  A 1 
ATOM 633  C CD1 . LEU A 1 80  ? 3.806   -4.031  -27.865 1.00 93.16 80  A 1 
ATOM 634  C CD2 . LEU A 1 80  ? 4.772   -2.893  -25.880 1.00 93.46 80  A 1 
ATOM 635  N N   . VAL A 1 81  ? 9.119   -2.378  -29.243 1.00 91.10 81  A 1 
ATOM 636  C CA  . VAL A 1 81  ? 10.516  -2.773  -29.544 1.00 88.05 81  A 1 
ATOM 637  C C   . VAL A 1 81  ? 11.527  -1.991  -28.705 1.00 83.82 81  A 1 
ATOM 638  O O   . VAL A 1 81  ? 12.484  -2.550  -28.174 1.00 72.58 81  A 1 
ATOM 639  C CB  . VAL A 1 81  ? 10.809  -2.601  -31.045 1.00 84.43 81  A 1 
ATOM 640  C CG1 . VAL A 1 81  ? 12.299  -2.729  -31.389 1.00 74.53 81  A 1 
ATOM 641  C CG2 . VAL A 1 81  ? 10.078  -3.667  -31.865 1.00 77.28 81  A 1 
ATOM 642  N N   . ASP A 1 82  ? 11.324  -0.681  -28.545 1.00 73.46 82  A 1 
ATOM 643  C CA  . ASP A 1 82  ? 12.257  0.187   -27.825 1.00 69.12 82  A 1 
ATOM 644  C C   . ASP A 1 82  ? 12.056  0.189   -26.302 1.00 68.71 82  A 1 
ATOM 645  O O   . ASP A 1 82  ? 12.705  0.969   -25.596 1.00 61.78 82  A 1 
ATOM 646  C CB  . ASP A 1 82  ? 12.141  1.613   -28.363 1.00 60.62 82  A 1 
ATOM 647  C CG  . ASP A 1 82  ? 12.769  1.867   -29.732 1.00 54.55 82  A 1 
ATOM 648  O OD1 . ASP A 1 82  ? 13.690  1.119   -30.128 1.00 48.57 82  A 1 
ATOM 649  O OD2 . ASP A 1 82  ? 12.403  2.919   -30.298 1.00 48.14 82  A 1 
ATOM 650  N N   . VAL A 1 83  ? 11.126  -0.592  -25.758 1.00 73.83 83  A 1 
ATOM 651  C CA  . VAL A 1 83  ? 10.874  -0.660  -24.303 1.00 69.49 83  A 1 
ATOM 652  C C   . VAL A 1 83  ? 11.915  -1.523  -23.604 1.00 70.64 83  A 1 
ATOM 653  O O   . VAL A 1 83  ? 12.237  -1.269  -22.439 1.00 63.42 83  A 1 
ATOM 654  C CB  . VAL A 1 83  ? 9.459   -1.144  -23.968 1.00 62.58 83  A 1 
ATOM 655  C CG1 . VAL A 1 83  ? 9.209   -1.143  -22.455 1.00 58.92 83  A 1 
ATOM 656  C CG2 . VAL A 1 83  ? 8.389   -0.246  -24.592 1.00 62.82 83  A 1 
ATOM 657  N N   . GLU A 1 84  ? 12.483  -2.504  -24.314 1.00 61.11 84  A 1 
ATOM 658  C CA  . GLU A 1 84  ? 13.643  -3.220  -23.808 1.00 58.51 84  A 1 
ATOM 659  C C   . GLU A 1 84  ? 14.766  -2.211  -23.542 1.00 58.19 84  A 1 
ATOM 660  O O   . GLU A 1 84  ? 15.146  -1.457  -24.443 1.00 51.66 84  A 1 
ATOM 661  C CB  . GLU A 1 84  ? 14.109  -4.322  -24.764 1.00 50.84 84  A 1 
ATOM 662  C CG  . GLU A 1 84  ? 13.093  -5.465  -24.780 1.00 44.47 84  A 1 
ATOM 663  C CD  . GLU A 1 84  ? 13.594  -6.711  -25.526 1.00 40.31 84  A 1 
ATOM 664  O OE1 . GLU A 1 84  ? 12.893  -7.734  -25.435 1.00 35.90 84  A 1 
ATOM 665  O OE2 . GLU A 1 84  ? 14.663  -6.626  -26.172 1.00 36.10 84  A 1 
ATOM 666  N N   . PRO A 1 85  ? 15.274  -2.132  -22.304 1.00 47.23 85  A 1 
ATOM 667  C CA  . PRO A 1 85  ? 16.410  -1.284  -22.029 1.00 45.08 85  A 1 
ATOM 668  C C   . PRO A 1 85  ? 17.533  -1.789  -22.929 1.00 45.88 85  A 1 
ATOM 669  O O   . PRO A 1 85  ? 18.039  -2.885  -22.728 1.00 43.68 85  A 1 
ATOM 670  C CB  . PRO A 1 85  ? 16.703  -1.442  -20.529 1.00 40.59 85  A 1 
ATOM 671  C CG  . PRO A 1 85  ? 16.103  -2.805  -20.180 1.00 39.72 85  A 1 
ATOM 672  C CD  . PRO A 1 85  ? 14.950  -2.966  -21.164 1.00 41.74 85  A 1 
ATOM 673  N N   . LYS A 1 86  ? 17.937  -0.982  -23.915 1.00 42.30 86  A 1 
ATOM 674  C CA  . LYS A 1 86  ? 19.215  -1.207  -24.579 1.00 40.66 86  A 1 
ATOM 675  C C   . LYS A 1 86  ? 20.225  -1.253  -23.452 1.00 40.45 86  A 1 
ATOM 676  O O   . LYS A 1 86  ? 20.488  -0.218  -22.839 1.00 37.95 86  A 1 
ATOM 677  C CB  . LYS A 1 86  ? 19.553  -0.104  -25.591 1.00 37.05 86  A 1 
ATOM 678  C CG  . LYS A 1 86  ? 18.789  -0.317  -26.903 1.00 32.66 86  A 1 
ATOM 679  C CD  . LYS A 1 86  ? 19.141  0.745   -27.957 1.00 31.53 86  A 1 
ATOM 680  C CE  . LYS A 1 86  ? 18.322  0.431   -29.208 1.00 26.43 86  A 1 
ATOM 681  N NZ  . LYS A 1 86  ? 18.348  1.507   -30.237 1.00 24.76 86  A 1 
ATOM 682  N N   . VAL A 1 87  ? 20.736  -2.450  -23.146 1.00 39.47 87  A 1 
ATOM 683  C CA  . VAL A 1 87  ? 21.862  -2.623  -22.237 1.00 37.84 87  A 1 
ATOM 684  C C   . VAL A 1 87  ? 22.924  -1.691  -22.802 1.00 38.04 87  A 1 
ATOM 685  O O   . VAL A 1 87  ? 23.473  -1.952  -23.871 1.00 35.88 87  A 1 
ATOM 686  C CB  . VAL A 1 87  ? 22.346  -4.079  -22.175 1.00 34.50 87  A 1 
ATOM 687  C CG1 . VAL A 1 87  ? 23.518  -4.208  -21.188 1.00 29.70 87  A 1 
ATOM 688  C CG2 . VAL A 1 87  ? 21.218  -5.007  -21.699 1.00 31.45 87  A 1 
ATOM 689  N N   . LYS A 1 88  ? 23.109  -0.524  -22.167 1.00 36.30 88  A 1 
ATOM 690  C CA  . LYS A 1 88  ? 24.220  0.343   -22.537 1.00 34.85 88  A 1 
ATOM 691  C C   . LYS A 1 88  ? 25.433  -0.516  -22.258 1.00 34.46 88  A 1 
ATOM 692  O O   . LYS A 1 88  ? 25.808  -0.657  -21.103 1.00 32.64 88  A 1 
ATOM 693  C CB  . LYS A 1 88  ? 24.254  1.645   -21.722 1.00 32.61 88  A 1 
ATOM 694  C CG  . LYS A 1 88  ? 23.348  2.744   -22.298 1.00 29.89 88  A 1 
ATOM 695  C CD  . LYS A 1 88  ? 23.493  4.034   -21.471 1.00 28.61 88  A 1 
ATOM 696  C CE  . LYS A 1 88  ? 22.634  5.158   -22.046 1.00 24.67 88  A 1 
ATOM 697  N NZ  . LYS A 1 88  ? 22.666  6.383   -21.196 1.00 22.36 88  A 1 
ATOM 698  N N   . SER A 1 89  ? 25.998  -1.110  -23.292 1.00 31.13 89  A 1 
ATOM 699  C CA  . SER A 1 89  ? 27.323  -1.694  -23.200 1.00 29.89 89  A 1 
ATOM 700  C C   . SER A 1 89  ? 28.171  -0.582  -22.605 1.00 28.98 89  A 1 
ATOM 701  O O   . SER A 1 89  ? 28.322  0.474   -23.221 1.00 27.58 89  A 1 
ATOM 702  C CB  . SER A 1 89  ? 27.833  -2.160  -24.572 1.00 27.93 89  A 1 
ATOM 703  O OG  . SER A 1 89  ? 27.925  -1.110  -25.509 1.00 26.34 89  A 1 
ATOM 704  N N   . LYS A 1 90  ? 28.595  -0.762  -21.357 1.00 33.82 90  A 1 
ATOM 705  C CA  . LYS A 1 90  ? 29.566  0.144   -20.764 1.00 32.23 90  A 1 
ATOM 706  C C   . LYS A 1 90  ? 30.719  0.104   -21.751 1.00 30.65 90  A 1 
ATOM 707  O O   . LYS A 1 90  ? 31.398  -0.919  -21.831 1.00 28.93 90  A 1 
ATOM 708  C CB  . LYS A 1 90  ? 30.002  -0.304  -19.362 1.00 30.05 90  A 1 
ATOM 709  C CG  . LYS A 1 90  ? 29.105  0.250   -18.236 1.00 28.77 90  A 1 
ATOM 710  C CD  . LYS A 1 90  ? 29.608  -0.212  -16.843 1.00 27.91 90  A 1 
ATOM 711  C CE  . LYS A 1 90  ? 28.767  0.404   -15.715 1.00 23.71 90  A 1 
ATOM 712  N NZ  . LYS A 1 90  ? 29.114  -0.123  -14.369 1.00 22.01 90  A 1 
ATOM 713  N N   . LYS A 1 91  ? 30.873  1.154   -22.556 1.00 31.54 91  A 1 
ATOM 714  C CA  . LYS A 1 91  ? 32.112  1.341   -23.292 1.00 29.57 91  A 1 
ATOM 715  C C   . LYS A 1 91  ? 33.163  1.212   -22.221 1.00 27.78 91  A 1 
ATOM 716  O O   . LYS A 1 91  ? 33.216  2.047   -21.318 1.00 26.73 91  A 1 
ATOM 717  C CB  . LYS A 1 91  ? 32.185  2.713   -23.984 1.00 28.48 91  A 1 
ATOM 718  C CG  . LYS A 1 91  ? 31.691  2.668   -25.439 1.00 27.18 91  A 1 
ATOM 719  C CD  . LYS A 1 91  ? 31.884  4.042   -26.115 1.00 27.35 91  A 1 
ATOM 720  C CE  . LYS A 1 91  ? 31.538  3.962   -27.597 1.00 23.88 91  A 1 
ATOM 721  N NZ  . LYS A 1 91  ? 31.693  5.273   -28.276 1.00 21.98 91  A 1 
ATOM 722  N N   . ARG A 1 92  ? 33.940  0.131   -22.266 1.00 29.82 92  A 1 
ATOM 723  C CA  . ARG A 1 92  ? 35.211  0.078   -21.558 1.00 28.67 92  A 1 
ATOM 724  C C   . ARG A 1 92  ? 35.964  1.292   -22.094 1.00 26.48 92  A 1 
ATOM 725  O O   . ARG A 1 92  ? 36.491  1.221   -23.199 1.00 25.31 92  A 1 
ATOM 726  C CB  . ARG A 1 92  ? 35.966  -1.228  -21.842 1.00 26.36 92  A 1 
ATOM 727  C CG  . ARG A 1 92  ? 35.509  -2.403  -20.958 1.00 25.43 92  A 1 
ATOM 728  C CD  . ARG A 1 92  ? 36.343  -3.649  -21.271 1.00 25.12 92  A 1 
ATOM 729  N NE  . ARG A 1 92  ? 36.095  -4.746  -20.313 1.00 23.53 92  A 1 
ATOM 730  C CZ  . ARG A 1 92  ? 36.625  -5.966  -20.339 1.00 22.80 92  A 1 
ATOM 731  N NH1 . ARG A 1 92  ? 37.435  -6.341  -21.284 1.00 20.05 92  A 1 
ATOM 732  N NH2 . ARG A 1 92  ? 36.344  -6.828  -19.404 1.00 21.41 92  A 1 
ATOM 733  N N   . GLU A 1 93  ? 35.904  2.410   -21.386 1.00 30.72 93  A 1 
ATOM 734  C CA  . GLU A 1 93  ? 36.867  3.461   -21.606 1.00 32.08 93  A 1 
ATOM 735  C C   . GLU A 1 93  ? 38.212  2.771   -21.446 1.00 31.09 93  A 1 
ATOM 736  O O   . GLU A 1 93  ? 38.547  2.262   -20.377 1.00 30.70 93  A 1 
ATOM 737  C CB  . GLU A 1 93  ? 36.703  4.626   -20.633 1.00 32.06 93  A 1 
ATOM 738  C CG  . GLU A 1 93  ? 35.594  5.587   -21.086 1.00 30.75 93  A 1 
ATOM 739  C CD  . GLU A 1 93  ? 35.570  6.888   -20.265 1.00 28.70 93  A 1 
ATOM 740  O OE1 . GLU A 1 93  ? 35.131  7.907   -20.830 1.00 25.24 93  A 1 
ATOM 741  O OE2 . GLU A 1 93  ? 36.002  6.850   -19.086 1.00 27.81 93  A 1 
ATOM 742  N N   . ALA A 1 94  ? 38.920  2.628   -22.558 1.00 28.17 94  A 1 
ATOM 743  C CA  . ALA A 1 94  ? 40.269  2.121   -22.545 1.00 29.52 94  A 1 
ATOM 744  C C   . ALA A 1 94  ? 41.016  3.059   -21.605 1.00 28.53 94  A 1 
ATOM 745  O O   . ALA A 1 94  ? 41.182  4.234   -21.912 1.00 27.80 94  A 1 
ATOM 746  C CB  . ALA A 1 94  ? 40.825  2.125   -23.977 1.00 27.80 94  A 1 
ATOM 747  N N   . VAL A 1 95  ? 41.382  2.542   -20.428 1.00 33.01 95  A 1 
ATOM 748  C CA  . VAL A 1 95  ? 42.203  3.269   -19.462 1.00 34.01 95  A 1 
ATOM 749  C C   . VAL A 1 95  ? 43.466  3.641   -20.229 1.00 33.27 95  A 1 
ATOM 750  O O   . VAL A 1 95  ? 44.305  2.777   -20.489 1.00 31.80 95  A 1 
ATOM 751  C CB  . VAL A 1 95  ? 42.505  2.416   -18.220 1.00 30.66 95  A 1 
ATOM 752  C CG1 . VAL A 1 95  ? 43.401  3.174   -17.234 1.00 26.88 95  A 1 
ATOM 753  C CG2 . VAL A 1 95  ? 41.208  2.032   -17.500 1.00 31.03 95  A 1 
ATOM 754  N N   . ALA A 1 96  ? 43.525  4.884   -20.698 1.00 30.69 96  A 1 
ATOM 755  C CA  . ALA A 1 96  ? 44.663  5.370   -21.452 1.00 31.34 96  A 1 
ATOM 756  C C   . ALA A 1 96  ? 45.881  5.177   -20.551 1.00 30.20 96  A 1 
ATOM 757  O O   . ALA A 1 96  ? 45.932  5.710   -19.443 1.00 29.72 96  A 1 
ATOM 758  C CB  . ALA A 1 96  ? 44.433  6.831   -21.858 1.00 29.90 96  A 1 
ATOM 759  N N   . GLY A 1 97  ? 46.826  4.338   -20.998 1.00 31.56 97  A 1 
ATOM 760  C CA  . GLY A 1 97  ? 48.000  3.976   -20.221 1.00 32.62 97  A 1 
ATOM 761  C C   . GLY A 1 97  ? 48.704  5.252   -19.787 1.00 31.91 97  A 1 
ATOM 762  O O   . GLY A 1 97  ? 49.220  5.978   -20.621 1.00 29.92 97  A 1 
ATOM 763  N N   . ARG A 1 98  ? 48.665  5.529   -18.488 1.00 33.46 98  A 1 
ATOM 764  C CA  . ARG A 1 98  ? 49.356  6.682   -17.903 1.00 34.32 98  A 1 
ATOM 765  C C   . ARG A 1 98  ? 50.818  6.585   -18.313 1.00 32.71 98  A 1 
ATOM 766  O O   . ARG A 1 98  ? 51.536  5.714   -17.834 1.00 30.81 98  A 1 
ATOM 767  C CB  . ARG A 1 98  ? 49.204  6.711   -16.377 1.00 31.22 98  A 1 
ATOM 768  C CG  . ARG A 1 98  ? 48.223  7.798   -15.904 1.00 29.39 98  A 1 
ATOM 769  C CD  . ARG A 1 98  ? 48.105  7.780   -14.377 1.00 28.06 98  A 1 
ATOM 770  N NE  . ARG A 1 98  ? 47.325  8.917   -13.855 1.00 26.73 98  A 1 
ATOM 771  C CZ  . ARG A 1 98  ? 46.937  9.096   -12.601 1.00 24.57 98  A 1 
ATOM 772  N NH1 . ARG A 1 98  ? 47.216  8.231   -11.664 1.00 22.80 98  A 1 
ATOM 773  N NH2 . ARG A 1 98  ? 46.264  10.157  -12.266 1.00 24.39 98  A 1 
ATOM 774  N N   . GLY A 1 99  ? 51.265  7.455   -19.233 1.00 33.02 99  A 1 
ATOM 775  C CA  . GLY A 1 99  ? 52.630  7.507   -19.722 1.00 35.38 99  A 1 
ATOM 776  C C   . GLY A 1 99  ? 53.590  7.628   -18.538 1.00 34.41 99  A 1 
ATOM 777  O O   . GLY A 1 99  ? 53.375  8.431   -17.636 1.00 32.08 99  A 1 
ATOM 778  N N   . ARG A 1 100 ? 54.632  6.803   -18.536 1.00 35.26 100 A 1 
ATOM 779  C CA  . ARG A 1 100 ? 55.663  6.779   -17.492 1.00 36.82 100 A 1 
ATOM 780  C C   . ARG A 1 100 ? 56.212  8.196   -17.290 1.00 34.33 100 A 1 
ATOM 781  O O   . ARG A 1 100 ? 56.871  8.740   -18.174 1.00 31.80 100 A 1 
ATOM 782  C CB  . ARG A 1 100 ? 56.805  5.817   -17.872 1.00 34.30 100 A 1 
ATOM 783  C CG  . ARG A 1 100 ? 56.514  4.367   -17.466 1.00 32.44 100 A 1 
ATOM 784  C CD  . ARG A 1 100 ? 57.676  3.463   -17.906 1.00 30.39 100 A 1 
ATOM 785  N NE  . ARG A 1 100 ? 57.604  2.116   -17.310 1.00 28.88 100 A 1 
ATOM 786  C CZ  . ARG A 1 100 ? 58.353  1.071   -17.623 1.00 26.25 100 A 1 
ATOM 787  N NH1 . ARG A 1 100 ? 59.252  1.124   -18.571 1.00 24.50 100 A 1 
ATOM 788  N NH2 . ARG A 1 100 ? 58.223  -0.062  -16.982 1.00 25.80 100 A 1 
ATOM 789  N N   . GLY A 1 101 ? 55.979  8.764   -16.141 1.00 33.91 101 A 1 
ATOM 790  C CA  . GLY A 1 101 ? 56.505  10.062  -15.735 1.00 35.96 101 A 1 
ATOM 791  C C   . GLY A 1 101 ? 58.030  10.055  -15.813 1.00 34.72 101 A 1 
ATOM 792  O O   . GLY A 1 101 ? 58.693  9.338   -15.076 1.00 32.33 101 A 1 
ATOM 793  N N   . ARG A 1 102 ? 58.558  10.815  -16.749 1.00 37.16 102 A 1 
ATOM 794  C CA  . ARG A 1 102 ? 60.004  10.882  -17.007 1.00 37.83 102 A 1 
ATOM 795  C C   . ARG A 1 102 ? 60.697  11.446  -15.768 1.00 34.53 102 A 1 
ATOM 796  O O   . ARG A 1 102 ? 60.402  12.558  -15.347 1.00 32.04 102 A 1 
ATOM 797  C CB  . ARG A 1 102 ? 60.248  11.723  -18.279 1.00 35.58 102 A 1 
ATOM 798  C CG  . ARG A 1 102 ? 61.500  11.307  -19.055 1.00 33.88 102 A 1 
ATOM 799  C CD  . ARG A 1 102 ? 61.583  12.114  -20.360 1.00 31.56 102 A 1 
ATOM 800  N NE  . ARG A 1 102 ? 62.649  11.633  -21.263 1.00 29.61 102 A 1 
ATOM 801  C CZ  . ARG A 1 102 ? 62.915  12.100  -22.485 1.00 27.25 102 A 1 
ATOM 802  N NH1 . ARG A 1 102 ? 62.254  13.102  -22.994 1.00 25.57 102 A 1 
ATOM 803  N NH2 . ARG A 1 102 ? 63.854  11.561  -23.206 1.00 26.64 102 A 1 
ATOM 804  N N   . GLY A 1 103 ? 61.632  10.677  -15.181 1.00 35.90 103 A 1 
ATOM 805  C CA  . GLY A 1 103 ? 62.348  11.035  -13.965 1.00 37.85 103 A 1 
ATOM 806  C C   . GLY A 1 103 ? 63.101  12.355  -14.144 1.00 36.13 103 A 1 
ATOM 807  O O   . GLY A 1 103 ? 64.003  12.448  -14.965 1.00 33.56 103 A 1 
ATOM 808  N N   . ARG A 1 104 ? 62.725  13.377  -13.387 1.00 37.59 104 A 1 
ATOM 809  C CA  . ARG A 1 104 ? 63.426  14.669  -13.357 1.00 38.63 104 A 1 
ATOM 810  C C   . ARG A 1 104 ? 64.825  14.453  -12.781 1.00 34.92 104 A 1 
ATOM 811  O O   . ARG A 1 104 ? 64.983  14.327  -11.570 1.00 32.14 104 A 1 
ATOM 812  C CB  . ARG A 1 104 ? 62.625  15.720  -12.558 1.00 36.32 104 A 1 
ATOM 813  C CG  . ARG A 1 104 ? 61.815  16.661  -13.457 1.00 34.57 104 A 1 
ATOM 814  C CD  . ARG A 1 104 ? 61.063  17.692  -12.598 1.00 32.05 104 A 1 
ATOM 815  N NE  . ARG A 1 104 ? 60.459  18.776  -13.413 1.00 30.18 104 A 1 
ATOM 816  C CZ  . ARG A 1 104 ? 59.663  19.754  -12.974 1.00 27.83 104 A 1 
ATOM 817  N NH1 . ARG A 1 104 ? 59.291  19.814  -11.718 1.00 26.35 104 A 1 
ATOM 818  N NH2 . ARG A 1 104 ? 59.226  20.665  -13.790 1.00 27.86 104 A 1 
ATOM 819  N N   . GLY A 1 105 ? 65.850  14.409  -13.639 1.00 36.71 105 A 1 
ATOM 820  C CA  . GLY A 1 105 ? 67.251  14.275  -13.254 1.00 39.29 105 A 1 
ATOM 821  C C   . GLY A 1 105 ? 67.732  15.451  -12.405 1.00 37.63 105 A 1 
ATOM 822  O O   . GLY A 1 105 ? 67.453  16.610  -12.693 1.00 35.01 105 A 1 
ATOM 823  N N   . ARG A 1 106 ? 68.487  15.159  -11.370 1.00 37.09 106 A 1 
ATOM 824  C CA  . ARG A 1 106 ? 68.906  16.045  -10.273 1.00 39.12 106 A 1 
ATOM 825  C C   . ARG A 1 106 ? 70.065  17.014  -10.593 1.00 35.31 106 A 1 
ATOM 826  O O   . ARG A 1 106 ? 70.580  17.612  -9.666  1.00 32.25 106 A 1 
ATOM 827  C CB  . ARG A 1 106 ? 69.300  15.161  -9.064  1.00 36.81 106 A 1 
ATOM 828  C CG  . ARG A 1 106 ? 68.329  15.223  -7.889  1.00 34.85 106 A 1 
ATOM 829  C CD  . ARG A 1 106 ? 68.877  14.346  -6.764  1.00 32.58 106 A 1 
ATOM 830  N NE  . ARG A 1 106 ? 68.008  14.349  -5.566  1.00 30.80 106 A 1 
ATOM 831  C CZ  . ARG A 1 106 ? 68.219  13.654  -4.447  1.00 28.40 106 A 1 
ATOM 832  N NH1 . ARG A 1 106 ? 69.263  12.885  -4.308  1.00 27.00 106 A 1 
ATOM 833  N NH2 . ARG A 1 106 ? 67.371  13.718  -3.463  1.00 28.87 106 A 1 
ATOM 834  N N   . GLY A 1 107 ? 70.584  17.089  -11.826 1.00 37.00 107 A 1 
ATOM 835  C CA  . GLY A 1 107 ? 71.931  17.587  -12.141 1.00 39.76 107 A 1 
ATOM 836  C C   . GLY A 1 107 ? 72.261  18.973  -11.582 1.00 37.92 107 A 1 
ATOM 837  O O   . GLY A 1 107 ? 71.893  19.988  -12.154 1.00 35.31 107 A 1 
ATOM 838  N N   . ARG A 1 108 ? 72.987  19.026  -10.488 1.00 35.76 108 A 1 
ATOM 839  C CA  . ARG A 1 108 ? 73.355  20.209  -9.686  1.00 38.52 108 A 1 
ATOM 840  C C   . ARG A 1 108 ? 74.618  20.928  -10.209 1.00 34.81 108 A 1 
ATOM 841  O O   . ARG A 1 108 ? 75.433  21.349  -9.406  1.00 31.87 108 A 1 
ATOM 842  C CB  . ARG A 1 108 ? 73.505  19.744  -8.218  1.00 36.51 108 A 1 
ATOM 843  C CG  . ARG A 1 108 ? 73.206  20.808  -7.166  1.00 34.67 108 A 1 
ATOM 844  C CD  . ARG A 1 108 ? 73.488  20.237  -5.770  1.00 32.25 108 A 1 
ATOM 845  N NE  . ARG A 1 108 ? 72.972  21.098  -4.693  1.00 30.64 108 A 1 
ATOM 846  C CZ  . ARG A 1 108 ? 73.133  20.899  -3.383  1.00 28.33 108 A 1 
ATOM 847  N NH1 . ARG A 1 108 ? 73.835  19.901  -2.925  1.00 26.93 108 A 1 
ATOM 848  N NH2 . ARG A 1 108 ? 72.576  21.702  -2.517  1.00 29.05 108 A 1 
ATOM 849  N N   . GLY A 1 109 ? 74.890  20.974  -11.510 1.00 36.82 109 A 1 
ATOM 850  C CA  . GLY A 1 109 ? 76.186  21.298  -12.102 1.00 39.86 109 A 1 
ATOM 851  C C   . GLY A 1 109 ? 76.817  22.612  -11.602 1.00 38.03 109 A 1 
ATOM 852  O O   . GLY A 1 109 ? 76.237  23.685  -11.708 1.00 35.41 109 A 1 
ATOM 853  N N   . ARG A 1 110 ? 78.050  22.534  -11.078 1.00 35.76 110 A 1 
ATOM 854  C CA  . ARG A 1 110 ? 78.883  23.630  -10.558 1.00 39.23 110 A 1 
ATOM 855  C C   . ARG A 1 110 ? 79.289  24.595  -11.682 1.00 35.21 110 A 1 
ATOM 856  O O   . ARG A 1 110 ? 80.052  24.211  -12.560 1.00 32.31 110 A 1 
ATOM 857  C CB  . ARG A 1 110 ? 80.147  23.032  -9.913  1.00 37.37 110 A 1 
ATOM 858  C CG  . ARG A 1 110 ? 80.189  23.091  -8.378  1.00 35.35 110 A 1 
ATOM 859  C CD  . ARG A 1 110 ? 81.449  22.399  -7.884  1.00 32.89 110 A 1 
ATOM 860  N NE  . ARG A 1 110 ? 81.666  22.579  -6.430  1.00 31.30 110 A 1 
ATOM 861  C CZ  . ARG A 1 110 ? 82.592  21.971  -5.683  1.00 29.04 110 A 1 
ATOM 862  N NH1 . ARG A 1 110 ? 83.411  21.098  -6.197  1.00 27.60 110 A 1 
ATOM 863  N NH2 . ARG A 1 110 ? 82.700  22.239  -4.412  1.00 30.07 110 A 1 
ATOM 864  N N   . GLY A 1 111 ? 78.913  25.844  -11.604 1.00 36.50 111 A 1 
ATOM 865  C CA  . GLY A 1 111 ? 79.357  26.918  -12.499 1.00 40.17 111 A 1 
ATOM 866  C C   . GLY A 1 111 ? 80.800  27.351  -12.253 1.00 38.41 111 A 1 
ATOM 867  O O   . GLY A 1 111 ? 81.028  28.328  -11.563 1.00 35.91 111 A 1 
ATOM 868  N N   . ARG A 1 112 ? 81.770  26.623  -12.765 1.00 36.67 112 A 1 
ATOM 869  C CA  . ARG A 1 112 ? 83.199  26.959  -12.594 1.00 40.61 112 A 1 
ATOM 870  C C   . ARG A 1 112 ? 83.594  28.082  -13.558 1.00 36.41 112 A 1 
ATOM 871  O O   . ARG A 1 112 ? 83.655  27.865  -14.759 1.00 33.76 112 A 1 
ATOM 872  C CB  . ARG A 1 112 ? 84.057  25.691  -12.772 1.00 39.21 112 A 1 
ATOM 873  C CG  . ARG A 1 112 ? 85.290  25.661  -11.856 1.00 37.19 112 A 1 
ATOM 874  C CD  . ARG A 1 112 ? 86.076  24.362  -12.072 1.00 34.87 112 A 1 
ATOM 875  N NE  . ARG A 1 112 ? 87.142  24.179  -11.055 1.00 33.36 112 A 1 
ATOM 876  C CZ  . ARG A 1 112 ? 88.000  23.167  -10.984 1.00 31.07 112 A 1 
ATOM 877  N NH1 . ARG A 1 112 ? 88.002  22.210  -11.867 1.00 29.52 112 A 1 
ATOM 878  N NH2 . ARG A 1 112 ? 88.867  23.100  -10.012 1.00 32.73 112 A 1 
ATOM 879  N N   . GLY A 1 113 ? 83.960  29.262  -13.063 1.00 36.10 113 A 1 
ATOM 880  C CA  . GLY A 1 113 ? 84.296  30.481  -13.813 1.00 41.96 113 A 1 
ATOM 881  C C   . GLY A 1 113 ? 85.715  30.519  -14.385 1.00 40.31 113 A 1 
ATOM 882  O O   . GLY A 1 113 ? 86.535  31.267  -13.874 1.00 38.24 113 A 1 
ATOM 883  N N   . ARG A 1 114 ? 86.031  29.740  -15.388 1.00 33.78 114 A 1 
ATOM 884  C CA  . ARG A 1 114 ? 87.410  29.683  -15.927 1.00 39.30 114 A 1 
ATOM 885  C C   . ARG A 1 114 ? 87.755  30.933  -16.754 1.00 34.90 114 A 1 
ATOM 886  O O   . ARG A 1 114 ? 86.997  31.304  -17.632 1.00 31.88 114 A 1 
ATOM 887  C CB  . ARG A 1 114 ? 87.597  28.385  -16.733 1.00 37.23 114 A 1 
ATOM 888  C CG  . ARG A 1 114 ? 89.008  27.802  -16.578 1.00 35.75 114 A 1 
ATOM 889  C CD  . ARG A 1 114 ? 89.150  26.506  -17.379 1.00 33.38 114 A 1 
ATOM 890  N NE  . ARG A 1 114 ? 90.431  25.818  -17.088 1.00 32.06 114 A 1 
ATOM 891  C CZ  . ARG A 1 114 ? 90.869  24.691  -17.659 1.00 29.40 114 A 1 
ATOM 892  N NH1 . ARG A 1 114 ? 90.176  24.078  -18.587 1.00 27.30 114 A 1 
ATOM 893  N NH2 . ARG A 1 114 ? 92.011  24.164  -17.295 1.00 30.57 114 A 1 
ATOM 894  N N   . GLY A 1 115 ? 88.957  31.544  -16.533 1.00 33.82 115 A 1 
ATOM 895  C CA  . GLY A 1 115 ? 89.383  32.895  -16.918 1.00 40.25 115 A 1 
ATOM 896  C C   . GLY A 1 115 ? 90.476  33.025  -17.982 1.00 38.74 115 A 1 
ATOM 897  O O   . GLY A 1 115 ? 91.456  33.691  -17.693 1.00 35.43 115 A 1 
ATOM 898  N N   . GLY A 1 116 ? 90.417  32.414  -19.125 1.00 35.84 116 A 1 
ATOM 899  C CA  . GLY A 1 116 ? 91.490  32.402  -20.128 1.00 42.13 116 A 1 
ATOM 900  C C   . GLY A 1 116 ? 91.920  33.772  -20.725 1.00 39.59 116 A 1 
ATOM 901  O O   . GLY A 1 116 ? 91.258  34.772  -20.540 1.00 36.66 116 A 1 
ATOM 902  N N   . PRO A 1 117 ? 93.089  33.828  -21.508 1.00 29.87 117 A 1 
ATOM 903  C CA  . PRO A 1 117 ? 94.095  34.884  -21.313 1.00 37.07 117 A 1 
ATOM 904  C C   . PRO A 1 117 ? 94.326  35.918  -22.444 1.00 37.55 117 A 1 
ATOM 905  O O   . PRO A 1 117 ? 95.024  36.887  -22.183 1.00 35.89 117 A 1 
ATOM 906  C CB  . PRO A 1 117 ? 95.369  34.061  -21.115 1.00 33.17 117 A 1 
ATOM 907  C CG  . PRO A 1 117 ? 95.201  32.925  -22.113 1.00 33.68 117 A 1 
ATOM 908  C CD  . PRO A 1 117 ? 93.689  32.688  -22.089 1.00 40.06 117 A 1 
ATOM 909  N N   . ARG A 1 118 ? 93.989  35.643  -23.702 1.00 32.24 118 A 1 
ATOM 910  C CA  . ARG A 1 118 ? 94.838  36.083  -24.847 1.00 38.24 118 A 1 
ATOM 911  C C   . ARG A 1 118 ? 94.788  37.578  -25.238 1.00 34.03 118 A 1 
ATOM 912  O O   . ARG A 1 118 ? 93.980  38.340  -24.745 1.00 32.33 118 A 1 
ATOM 913  C CB  . ARG A 1 118 ? 94.597  35.177  -26.082 1.00 36.26 118 A 1 
ATOM 914  C CG  . ARG A 1 118 ? 95.662  34.067  -26.206 1.00 33.76 118 A 1 
ATOM 915  C CD  . ARG A 1 118 ? 95.527  33.353  -27.562 1.00 31.99 118 A 1 
ATOM 916  N NE  . ARG A 1 118 ? 96.566  32.311  -27.732 1.00 30.61 118 A 1 
ATOM 917  C CZ  . ARG A 1 118 ? 96.743  31.569  -28.823 1.00 29.11 118 A 1 
ATOM 918  N NH1 . ARG A 1 118 ? 95.989  31.704  -29.880 1.00 27.83 118 A 1 
ATOM 919  N NH2 . ARG A 1 118 ? 97.686  30.664  -28.866 1.00 31.61 118 A 1 
ATOM 920  N N   . ARG A 1 119 ? 95.795  37.952  -26.156 1.00 19.65 119 A 1 
ATOM 921  C CA  . ARG A 1 119 ? 96.190  39.216  -26.809 1.00 23.47 119 A 1 
ATOM 922  C C   . ARG A 1 119 ? 95.074  40.064  -27.387 1.00 20.92 119 A 1 
ATOM 923  O O   . ARG A 1 119 ? 94.087  39.465  -27.886 1.00 18.45 119 A 1 
ATOM 924  C CB  . ARG A 1 119 ? 97.122  38.889  -27.999 1.00 22.95 119 A 1 
ATOM 925  C CG  . ARG A 1 119 ? 98.611  38.975  -27.669 1.00 21.85 119 A 1 
ATOM 926  C CD  . ARG A 1 119 ? 99.373  38.793  -28.982 1.00 21.02 119 A 1 
ATOM 927  N NE  . ARG A 1 119 ? 100.827 38.987  -28.810 1.00 20.69 119 A 1 
ATOM 928  C CZ  . ARG A 1 119 ? 101.716 38.969  -29.785 1.00 20.68 119 A 1 
ATOM 929  N NH1 . ARG A 1 119 ? 101.382 38.751  -31.016 1.00 23.00 119 A 1 
ATOM 930  N NH2 . ARG A 1 119 ? 102.986 39.186  -29.524 1.00 26.48 119 A 1 
ATOM 931  O OXT . ARG A 1 119 ? 95.359  41.287  -27.427 1.00 43.01 119 A 1 
ATOM 932  N N   . MET B 2 1   ? 24.162  -24.113 -16.788 1.00 39.83 1   B 1 
ATOM 933  C CA  . MET B 2 1   ? 23.588  -23.989 -15.434 1.00 42.30 1   B 1 
ATOM 934  C C   . MET B 2 1   ? 22.342  -23.146 -15.592 1.00 43.02 1   B 1 
ATOM 935  O O   . MET B 2 1   ? 22.433  -22.152 -16.305 1.00 40.72 1   B 1 
ATOM 936  C CB  . MET B 2 1   ? 24.566  -23.316 -14.463 1.00 40.36 1   B 1 
ATOM 937  C CG  . MET B 2 1   ? 25.676  -24.275 -13.996 1.00 38.31 1   B 1 
ATOM 938  S SD  . MET B 2 1   ? 26.932  -23.455 -12.978 1.00 36.84 1   B 1 
ATOM 939  C CE  . MET B 2 1   ? 27.931  -24.860 -12.473 1.00 30.73 1   B 1 
ATOM 940  N N   . SER B 2 2   ? 21.230  -23.580 -15.025 1.00 55.24 2   B 1 
ATOM 941  C CA  . SER B 2 2   ? 20.021  -22.755 -15.050 1.00 60.13 2   B 1 
ATOM 942  C C   . SER B 2 2   ? 20.292  -21.487 -14.247 1.00 63.41 2   B 1 
ATOM 943  O O   . SER B 2 2   ? 20.812  -21.569 -13.126 1.00 59.87 2   B 1 
ATOM 944  C CB  . SER B 2 2   ? 18.819  -23.516 -14.493 1.00 55.33 2   B 1 
ATOM 945  O OG  . SER B 2 2   ? 17.754  -22.629 -14.251 1.00 50.04 2   B 1 
ATOM 946  N N   . LEU B 2 3   ? 19.984  -20.329 -14.808 1.00 68.19 3   B 1 
ATOM 947  C CA  . LEU B 2 3   ? 20.128  -19.047 -14.126 1.00 68.70 3   B 1 
ATOM 948  C C   . LEU B 2 3   ? 19.163  -18.930 -12.939 1.00 70.66 3   B 1 
ATOM 949  O O   . LEU B 2 3   ? 19.368  -18.087 -12.083 1.00 66.57 3   B 1 
ATOM 950  C CB  . LEU B 2 3   ? 19.918  -17.908 -15.144 1.00 64.06 3   B 1 
ATOM 951  C CG  . LEU B 2 3   ? 21.057  -17.764 -16.170 1.00 61.67 3   B 1 
ATOM 952  C CD1 . LEU B 2 3   ? 20.621  -16.808 -17.291 1.00 59.19 3   B 1 
ATOM 953  C CD2 . LEU B 2 3   ? 22.333  -17.204 -15.551 1.00 61.62 3   B 1 
ATOM 954  N N   . LEU B 2 4   ? 18.175  -19.817 -12.861 1.00 69.40 4   B 1 
ATOM 955  C CA  . LEU B 2 4   ? 17.209  -19.856 -11.753 1.00 67.88 4   B 1 
ATOM 956  C C   . LEU B 2 4   ? 17.853  -20.125 -10.385 1.00 69.56 4   B 1 
ATOM 957  O O   . LEU B 2 4   ? 17.298  -19.723 -9.372  1.00 65.16 4   B 1 
ATOM 958  C CB  . LEU B 2 4   ? 16.139  -20.918 -12.052 1.00 63.44 4   B 1 
ATOM 959  C CG  . LEU B 2 4   ? 15.260  -20.616 -13.285 1.00 60.43 4   B 1 
ATOM 960  C CD1 . LEU B 2 4   ? 14.369  -21.817 -13.592 1.00 57.16 4   B 1 
ATOM 961  C CD2 . LEU B 2 4   ? 14.376  -19.395 -13.067 1.00 59.39 4   B 1 
ATOM 962  N N   . ASN B 2 5   ? 19.030  -20.772 -10.348 1.00 66.06 5   B 1 
ATOM 963  C CA  . ASN B 2 5   ? 19.717  -21.135 -9.107  1.00 66.11 5   B 1 
ATOM 964  C C   . ASN B 2 5   ? 20.798  -20.126 -8.688  1.00 67.33 5   B 1 
ATOM 965  O O   . ASN B 2 5   ? 21.484  -20.352 -7.696  1.00 62.29 5   B 1 
ATOM 966  C CB  . ASN B 2 5   ? 20.323  -22.543 -9.243  1.00 59.71 5   B 1 
ATOM 967  C CG  . ASN B 2 5   ? 19.287  -23.642 -9.389  1.00 55.28 5   B 1 
ATOM 968  O OD1 . ASN B 2 5   ? 18.094  -23.470 -9.298  1.00 49.75 5   B 1 
ATOM 969  N ND2 . ASN B 2 5   ? 19.738  -24.851 -9.624  1.00 51.04 5   B 1 
ATOM 970  N N   . LYS B 2 6   ? 21.019  -19.064 -9.459  1.00 68.55 6   B 1 
ATOM 971  C CA  . LYS B 2 6   ? 21.997  -18.023 -9.118  1.00 70.86 6   B 1 
ATOM 972  C C   . LYS B 2 6   ? 21.278  -16.901 -8.352  1.00 71.38 6   B 1 
ATOM 973  O O   . LYS B 2 6   ? 20.210  -16.494 -8.806  1.00 67.60 6   B 1 
ATOM 974  C CB  . LYS B 2 6   ? 22.684  -17.532 -10.400 1.00 65.66 6   B 1 
ATOM 975  C CG  . LYS B 2 6   ? 23.885  -16.626 -10.084 1.00 61.76 6   B 1 
ATOM 976  C CD  . LYS B 2 6   ? 24.538  -16.117 -11.372 1.00 61.96 6   B 1 
ATOM 977  C CE  . LYS B 2 6   ? 25.674  -15.150 -11.018 1.00 55.95 6   B 1 
ATOM 978  N NZ  . LYS B 2 6   ? 26.157  -14.410 -12.198 1.00 49.86 6   B 1 
ATOM 979  N N   . PRO B 2 7   ? 21.870  -16.369 -7.242  1.00 65.01 7   B 1 
ATOM 980  C CA  . PRO B 2 7   ? 21.310  -15.211 -6.549  1.00 65.30 7   B 1 
ATOM 981  C C   . PRO B 2 7   ? 21.139  -14.025 -7.505  1.00 67.85 7   B 1 
ATOM 982  O O   . PRO B 2 7   ? 22.014  -13.763 -8.334  1.00 65.41 7   B 1 
ATOM 983  C CB  . PRO B 2 7   ? 22.289  -14.883 -5.416  1.00 60.87 7   B 1 
ATOM 984  C CG  . PRO B 2 7   ? 23.012  -16.203 -5.158  1.00 59.63 7   B 1 
ATOM 985  C CD  . PRO B 2 7   ? 23.058  -16.837 -6.548  1.00 63.67 7   B 1 
ATOM 986  N N   . LYS B 2 8   ? 20.029  -13.315 -7.425  1.00 66.80 8   B 1 
ATOM 987  C CA  . LYS B 2 8   ? 19.746  -12.155 -8.296  1.00 66.82 8   B 1 
ATOM 988  C C   . LYS B 2 8   ? 20.773  -11.041 -8.088  1.00 68.88 8   B 1 
ATOM 989  O O   . LYS B 2 8   ? 21.211  -10.437 -9.065  1.00 66.54 8   B 1 
ATOM 990  C CB  . LYS B 2 8   ? 18.330  -11.608 -8.062  1.00 62.20 8   B 1 
ATOM 991  C CG  . LYS B 2 8   ? 17.202  -12.478 -8.646  1.00 58.89 8   B 1 
ATOM 992  C CD  . LYS B 2 8   ? 15.858  -11.810 -8.383  1.00 56.34 8   B 1 
ATOM 993  C CE  . LYS B 2 8   ? 14.682  -12.603 -8.947  1.00 51.04 8   B 1 
ATOM 994  N NZ  . LYS B 2 8   ? 13.383  -11.953 -8.613  1.00 47.36 8   B 1 
ATOM 995  N N   . SER B 2 9   ? 21.223  -10.845 -6.853  1.00 66.26 9   B 1 
ATOM 996  C CA  . SER B 2 9   ? 22.267  -9.897  -6.453  1.00 67.08 9   B 1 
ATOM 997  C C   . SER B 2 9   ? 23.600  -10.094 -7.185  1.00 70.28 9   B 1 
ATOM 998  O O   . SER B 2 9   ? 24.326  -9.136  -7.459  1.00 66.69 9   B 1 
ATOM 999  C CB  . SER B 2 9   ? 22.480  -10.022 -4.938  1.00 62.98 9   B 1 
ATOM 1000 O OG  . SER B 2 9   ? 22.651  -11.379 -4.577  1.00 58.55 9   B 1 
ATOM 1001 N N   . GLU B 2 10  ? 23.903  -11.317 -7.583  1.00 71.39 10  B 1 
ATOM 1002 C CA  . GLU B 2 10  ? 25.137  -11.644 -8.329  1.00 74.22 10  B 1 
ATOM 1003 C C   . GLU B 2 10  ? 24.951  -11.642 -9.853  1.00 76.49 10  B 1 
ATOM 1004 O O   . GLU B 2 10  ? 25.889  -11.962 -10.603 1.00 72.32 10  B 1 
ATOM 1005 C CB  . GLU B 2 10  ? 25.672  -13.003 -7.881  1.00 68.71 10  B 1 
ATOM 1006 C CG  . GLU B 2 10  ? 26.095  -13.065 -6.409  1.00 62.26 10  B 1 
ATOM 1007 C CD  . GLU B 2 10  ? 26.853  -14.366 -6.101  1.00 56.50 10  B 1 
ATOM 1008 O OE1 . GLU B 2 10  ? 27.328  -14.493 -4.955  1.00 50.42 10  B 1 
ATOM 1009 O OE2 . GLU B 2 10  ? 27.017  -15.202 -7.032  1.00 53.67 10  B 1 
ATOM 1010 N N   . MET B 2 11  ? 23.759  -11.315 -10.344 1.00 73.85 11  B 1 
ATOM 1011 C CA  . MET B 2 11  ? 23.454  -11.344 -11.766 1.00 75.85 11  B 1 
ATOM 1012 C C   . MET B 2 11  ? 23.806  -10.029 -12.454 1.00 77.20 11  B 1 
ATOM 1013 O O   . MET B 2 11  ? 23.539  -8.927  -11.988 1.00 75.18 11  B 1 
ATOM 1014 C CB  . MET B 2 11  ? 22.005  -11.742 -12.024 1.00 72.49 11  B 1 
ATOM 1015 C CG  . MET B 2 11  ? 21.771  -13.209 -11.688 1.00 71.13 11  B 1 
ATOM 1016 S SD  . MET B 2 11  ? 20.153  -13.808 -12.219 1.00 69.29 11  B 1 
ATOM 1017 C CE  . MET B 2 11  ? 20.448  -15.555 -12.003 1.00 59.36 11  B 1 
ATOM 1018 N N   . THR B 2 12  ? 24.372  -10.165 -13.652 1.00 80.80 12  B 1 
ATOM 1019 C CA  . THR B 2 12  ? 24.470  -9.026  -14.571 1.00 80.24 12  B 1 
ATOM 1020 C C   . THR B 2 12  ? 23.077  -8.662  -15.115 1.00 81.96 12  B 1 
ATOM 1021 O O   . THR B 2 12  ? 22.203  -9.532  -15.155 1.00 79.84 12  B 1 
ATOM 1022 C CB  . THR B 2 12  ? 25.434  -9.316  -15.727 1.00 76.70 12  B 1 
ATOM 1023 O OG1 . THR B 2 12  ? 24.983  -10.395 -16.499 1.00 70.52 12  B 1 
ATOM 1024 C CG2 . THR B 2 12  ? 26.849  -9.630  -15.251 1.00 69.40 12  B 1 
ATOM 1025 N N   . PRO B 2 13  ? 22.867  -7.434  -15.617 1.00 81.92 13  B 1 
ATOM 1026 C CA  . PRO B 2 13  ? 21.588  -7.068  -16.238 1.00 81.21 13  B 1 
ATOM 1027 C C   . PRO B 2 13  ? 21.145  -8.009  -17.365 1.00 83.11 13  B 1 
ATOM 1028 O O   . PRO B 2 13  ? 19.961  -8.274  -17.525 1.00 80.90 13  B 1 
ATOM 1029 C CB  . PRO B 2 13  ? 21.797  -5.643  -16.759 1.00 78.34 13  B 1 
ATOM 1030 C CG  . PRO B 2 13  ? 22.857  -5.080  -15.816 1.00 75.71 13  B 1 
ATOM 1031 C CD  . PRO B 2 13  ? 23.749  -6.291  -15.522 1.00 78.65 13  B 1 
ATOM 1032 N N   . GLU B 2 14  ? 22.106  -8.554  -18.142 1.00 83.46 14  B 1 
ATOM 1033 C CA  . GLU B 2 14  ? 21.832  -9.541  -19.191 1.00 84.15 14  B 1 
ATOM 1034 C C   . GLU B 2 14  ? 21.413  -10.907 -18.623 1.00 85.57 14  B 1 
ATOM 1035 O O   . GLU B 2 14  ? 20.577  -11.587 -19.206 1.00 83.46 14  B 1 
ATOM 1036 C CB  . GLU B 2 14  ? 23.084  -9.729  -20.060 1.00 82.06 14  B 1 
ATOM 1037 C CG  . GLU B 2 14  ? 23.444  -8.500  -20.908 1.00 72.98 14  B 1 
ATOM 1038 C CD  . GLU B 2 14  ? 24.752  -8.652  -21.694 1.00 63.62 14  B 1 
ATOM 1039 O OE1 . GLU B 2 14  ? 25.054  -7.723  -22.484 1.00 57.17 14  B 1 
ATOM 1040 O OE2 . GLU B 2 14  ? 25.481  -9.645  -21.491 1.00 58.75 14  B 1 
ATOM 1041 N N   . GLU B 2 15  ? 22.000  -11.318 -17.480 1.00 85.54 15  B 1 
ATOM 1042 C CA  . GLU B 2 15  ? 21.618  -12.556 -16.801 1.00 85.85 15  B 1 
ATOM 1043 C C   . GLU B 2 15  ? 20.247  -12.427 -16.130 1.00 86.54 15  B 1 
ATOM 1044 O O   . GLU B 2 15  ? 19.458  -13.364 -16.217 1.00 84.93 15  B 1 
ATOM 1045 C CB  . GLU B 2 15  ? 22.672  -12.946 -15.756 1.00 84.03 15  B 1 
ATOM 1046 C CG  . GLU B 2 15  ? 23.965  -13.497 -16.373 1.00 79.74 15  B 1 
ATOM 1047 C CD  . GLU B 2 15  ? 25.053  -13.687 -15.304 1.00 78.35 15  B 1 
ATOM 1048 O OE1 . GLU B 2 15  ? 25.795  -14.698 -15.351 1.00 72.36 15  B 1 
ATOM 1049 O OE2 . GLU B 2 15  ? 25.181  -12.825 -14.404 1.00 75.66 15  B 1 
ATOM 1050 N N   . LEU B 2 16  ? 19.957  -11.272 -15.545 1.00 83.50 16  B 1 
ATOM 1051 C CA  . LEU B 2 16  ? 18.638  -10.968 -14.984 1.00 82.80 16  B 1 
ATOM 1052 C C   . LEU B 2 16  ? 17.558  -11.026 -16.061 1.00 84.41 16  B 1 
ATOM 1053 O O   . LEU B 2 16  ? 16.546  -11.689 -15.872 1.00 83.51 16  B 1 
ATOM 1054 C CB  . LEU B 2 16  ? 18.658  -9.582  -14.317 1.00 81.20 16  B 1 
ATOM 1055 C CG  . LEU B 2 16  ? 19.383  -9.545  -12.955 1.00 75.47 16  B 1 
ATOM 1056 C CD1 . LEU B 2 16  ? 19.621  -8.098  -12.525 1.00 69.78 16  B 1 
ATOM 1057 C CD2 . LEU B 2 16  ? 18.565  -10.243 -11.876 1.00 72.37 16  B 1 
ATOM 1058 N N   . GLN B 2 17  ? 17.801  -10.418 -17.218 1.00 85.36 17  B 1 
ATOM 1059 C CA  . GLN B 2 17  ? 16.867  -10.474 -18.341 1.00 85.16 17  B 1 
ATOM 1060 C C   . GLN B 2 17  ? 16.665  -11.914 -18.834 1.00 86.95 17  B 1 
ATOM 1061 O O   . GLN B 2 17  ? 15.519  -12.332 -19.067 1.00 85.81 17  B 1 
ATOM 1062 C CB  . GLN B 2 17  ? 17.361  -9.554  -19.462 1.00 81.85 17  B 1 
ATOM 1063 C CG  . GLN B 2 17  ? 16.318  -9.463  -20.585 1.00 73.00 17  B 1 
ATOM 1064 C CD  . GLN B 2 17  ? 16.722  -8.531  -21.734 1.00 67.20 17  B 1 
ATOM 1065 O OE1 . GLN B 2 17  ? 17.758  -7.887  -21.743 1.00 61.22 17  B 1 
ATOM 1066 N NE2 . GLN B 2 17  ? 15.897  -8.452  -22.741 1.00 57.34 17  B 1 
ATOM 1067 N N   . LYS B 2 18  ? 17.738  -12.697 -18.956 1.00 86.64 18  B 1 
ATOM 1068 C CA  . LYS B 2 18  ? 17.631  -14.114 -19.328 1.00 87.77 18  B 1 
ATOM 1069 C C   . LYS B 2 18  ? 16.865  -14.935 -18.299 1.00 89.37 18  B 1 
ATOM 1070 O O   . LYS B 2 18  ? 16.113  -15.824 -18.685 1.00 88.04 18  B 1 
ATOM 1071 C CB  . LYS B 2 18  ? 19.011  -14.728 -19.519 1.00 85.62 18  B 1 
ATOM 1072 C CG  . LYS B 2 18  ? 19.411  -14.702 -20.986 1.00 75.78 18  B 1 
ATOM 1073 C CD  . LYS B 2 18  ? 20.743  -15.430 -21.150 1.00 69.45 18  B 1 
ATOM 1074 C CE  . LYS B 2 18  ? 21.076  -15.521 -22.629 1.00 60.74 18  B 1 
ATOM 1075 N NZ  . LYS B 2 18  ? 22.362  -16.195 -22.835 1.00 52.46 18  B 1 
ATOM 1076 N N   . ARG B 2 19  ? 17.078  -14.673 -17.017 1.00 86.83 19  B 1 
ATOM 1077 C CA  . ARG B 2 19  ? 16.342  -15.339 -15.945 1.00 87.65 19  B 1 
ATOM 1078 C C   . ARG B 2 19  ? 14.859  -14.995 -16.020 1.00 89.55 19  B 1 
ATOM 1079 O O   . ARG B 2 19  ? 14.043  -15.902 -15.958 1.00 87.89 19  B 1 
ATOM 1080 C CB  . ARG B 2 19  ? 16.948  -14.975 -14.588 1.00 84.39 19  B 1 
ATOM 1081 C CG  . ARG B 2 19  ? 16.165  -15.636 -13.449 1.00 80.40 19  B 1 
ATOM 1082 C CD  . ARG B 2 19  ? 16.843  -15.372 -12.114 1.00 75.69 19  B 1 
ATOM 1083 N NE  . ARG B 2 19  ? 16.035  -15.888 -10.996 1.00 70.90 19  B 1 
ATOM 1084 C CZ  . ARG B 2 19  ? 16.455  -16.065 -9.764  1.00 65.53 19  B 1 
ATOM 1085 N NH1 . ARG B 2 19  ? 17.681  -15.817 -9.386  1.00 58.92 19  B 1 
ATOM 1086 N NH2 . ARG B 2 19  ? 15.630  -16.488 -8.858  1.00 58.57 19  B 1 
ATOM 1087 N N   . GLU B 2 20  ? 14.529  -13.728 -16.213 1.00 87.47 20  B 1 
ATOM 1088 C CA  . GLU B 2 20  ? 13.148  -13.285 -16.386 1.00 88.37 20  B 1 
ATOM 1089 C C   . GLU B 2 20  ? 12.494  -13.975 -17.597 1.00 90.26 20  B 1 
ATOM 1090 O O   . GLU B 2 20  ? 11.385  -14.491 -17.498 1.00 90.28 20  B 1 
ATOM 1091 C CB  . GLU B 2 20  ? 13.131  -11.752 -16.517 1.00 86.23 20  B 1 
ATOM 1092 C CG  . GLU B 2 20  ? 11.706  -11.186 -16.483 1.00 81.66 20  B 1 
ATOM 1093 C CD  . GLU B 2 20  ? 11.644  -9.655  -16.604 1.00 80.24 20  B 1 
ATOM 1094 O OE1 . GLU B 2 20  ? 10.811  -9.037  -15.902 1.00 73.72 20  B 1 
ATOM 1095 O OE2 . GLU B 2 20  ? 12.372  -9.086  -17.446 1.00 75.70 20  B 1 
ATOM 1096 N N   . GLU B 2 21  ? 13.198  -14.081 -18.719 1.00 89.44 21  B 1 
ATOM 1097 C CA  . GLU B 2 21  ? 12.717  -14.821 -19.887 1.00 90.28 21  B 1 
ATOM 1098 C C   . GLU B 2 21  ? 12.513  -16.317 -19.591 1.00 92.24 21  B 1 
ATOM 1099 O O   . GLU B 2 21  ? 11.548  -16.914 -20.079 1.00 91.55 21  B 1 
ATOM 1100 C CB  . GLU B 2 21  ? 13.703  -14.693 -21.050 1.00 88.01 21  B 1 
ATOM 1101 C CG  . GLU B 2 21  ? 13.677  -13.325 -21.755 1.00 77.51 21  B 1 
ATOM 1102 C CD  . GLU B 2 21  ? 14.752  -13.200 -22.849 1.00 71.10 21  B 1 
ATOM 1103 O OE1 . GLU B 2 21  ? 15.003  -12.057 -23.312 1.00 65.34 21  B 1 
ATOM 1104 O OE2 . GLU B 2 21  ? 15.334  -14.238 -23.252 1.00 66.19 21  B 1 
ATOM 1105 N N   . GLU B 2 22  ? 13.407  -16.940 -18.820 1.00 91.34 22  B 1 
ATOM 1106 C CA  . GLU B 2 22  ? 13.281  -18.343 -18.414 1.00 92.39 22  B 1 
ATOM 1107 C C   . GLU B 2 22  ? 12.059  -18.528 -17.497 1.00 93.73 22  B 1 
ATOM 1108 O O   . GLU B 2 22  ? 11.225  -19.398 -17.766 1.00 92.41 22  B 1 
ATOM 1109 C CB  . GLU B 2 22  ? 14.598  -18.841 -17.784 1.00 91.00 22  B 1 
ATOM 1110 C CG  . GLU B 2 22  ? 14.634  -20.364 -17.572 1.00 80.59 22  B 1 
ATOM 1111 C CD  . GLU B 2 22  ? 16.002  -20.902 -17.061 1.00 72.41 22  B 1 
ATOM 1112 O OE1 . GLU B 2 22  ? 16.103  -22.126 -16.788 1.00 66.44 22  B 1 
ATOM 1113 O OE2 . GLU B 2 22  ? 16.983  -20.136 -16.940 1.00 68.30 22  B 1 
ATOM 1114 N N   . GLU B 2 23  ? 11.890  -17.649 -16.504 1.00 92.39 23  B 1 
ATOM 1115 C CA  . GLU B 2 23  ? 10.723  -17.631 -15.613 1.00 92.50 23  B 1 
ATOM 1116 C C   . GLU B 2 23  ? 9.416   -17.412 -16.388 1.00 94.45 23  B 1 
ATOM 1117 O O   . GLU B 2 23  ? 8.432   -18.111 -16.160 1.00 93.17 23  B 1 
ATOM 1118 C CB  . GLU B 2 23  ? 10.891  -16.527 -14.549 1.00 89.71 23  B 1 
ATOM 1119 C CG  . GLU B 2 23  ? 11.929  -16.870 -13.466 1.00 78.68 23  B 1 
ATOM 1120 C CD  . GLU B 2 23  ? 12.211  -15.717 -12.483 1.00 73.40 23  B 1 
ATOM 1121 O OE1 . GLU B 2 23  ? 13.114  -15.884 -11.614 1.00 65.97 23  B 1 
ATOM 1122 O OE2 . GLU B 2 23  ? 11.550  -14.664 -12.585 1.00 68.65 23  B 1 
ATOM 1123 N N   . PHE B 2 24  ? 9.412   -16.534 -17.394 1.00 94.38 24  B 1 
ATOM 1124 C CA  . PHE B 2 24  ? 8.246   -16.314 -18.240 1.00 95.55 24  B 1 
ATOM 1125 C C   . PHE B 2 24  ? 7.911   -17.501 -19.154 1.00 96.29 24  B 1 
ATOM 1126 O O   . PHE B 2 24  ? 6.787   -17.606 -19.642 1.00 94.67 24  B 1 
ATOM 1127 C CB  . PHE B 2 24  ? 8.445   -15.056 -19.096 1.00 94.50 24  B 1 
ATOM 1128 C CG  . PHE B 2 24  ? 8.421   -13.721 -18.372 1.00 94.59 24  B 1 
ATOM 1129 C CD1 . PHE B 2 24  ? 8.150   -13.609 -16.998 1.00 91.13 24  B 1 
ATOM 1130 C CD2 . PHE B 2 24  ? 8.656   -12.555 -19.119 1.00 90.57 24  B 1 
ATOM 1131 C CE1 . PHE B 2 24  ? 8.113   -12.346 -16.370 1.00 88.92 24  B 1 
ATOM 1132 C CE2 . PHE B 2 24  ? 8.620   -11.297 -18.508 1.00 88.81 24  B 1 
ATOM 1133 C CZ  . PHE B 2 24  ? 8.344   -11.195 -17.128 1.00 89.85 24  B 1 
ATOM 1134 N N   . ASN B 2 25  ? 8.872   -18.372 -19.432 1.00 95.72 25  B 1 
ATOM 1135 C CA  . ASN B 2 25  ? 8.644   -19.549 -20.257 1.00 96.10 25  B 1 
ATOM 1136 C C   . ASN B 2 25  ? 8.215   -20.773 -19.438 1.00 96.57 25  B 1 
ATOM 1137 O O   . ASN B 2 25  ? 7.509   -21.628 -19.976 1.00 94.67 25  B 1 
ATOM 1138 C CB  . ASN B 2 25  ? 9.906   -19.842 -21.082 1.00 95.15 25  B 1 
ATOM 1139 C CG  . ASN B 2 25  ? 10.096  -18.875 -22.233 1.00 92.72 25  B 1 
ATOM 1140 O OD1 . ASN B 2 25  ? 9.213   -18.618 -23.036 1.00 84.76 25  B 1 
ATOM 1141 N ND2 . ASN B 2 25  ? 11.282  -18.344 -22.394 1.00 83.46 25  B 1 
ATOM 1142 N N   . THR B 2 26  ? 8.663   -20.878 -18.183 1.00 96.45 26  B 1 
ATOM 1143 C CA  . THR B 2 26  ? 8.489   -22.075 -17.349 1.00 96.20 26  B 1 
ATOM 1144 C C   . THR B 2 26  ? 7.570   -21.869 -16.150 1.00 96.63 26  B 1 
ATOM 1145 O O   . THR B 2 26  ? 6.990   -22.837 -15.656 1.00 93.14 26  B 1 
ATOM 1146 C CB  . THR B 2 26  ? 9.849   -22.592 -16.842 1.00 94.18 26  B 1 
ATOM 1147 O OG1 . THR B 2 26  ? 10.500  -21.618 -16.062 1.00 87.58 26  B 1 
ATOM 1148 C CG2 . THR B 2 26  ? 10.787  -22.975 -17.990 1.00 86.26 26  B 1 
ATOM 1149 N N   . GLY B 2 27  ? 7.431   -20.632 -15.686 1.00 96.86 27  B 1 
ATOM 1150 C CA  . GLY B 2 27  ? 6.606   -20.270 -14.548 1.00 97.13 27  B 1 
ATOM 1151 C C   . GLY B 2 27  ? 5.145   -19.976 -14.903 1.00 97.74 27  B 1 
ATOM 1152 O O   . GLY B 2 27  ? 4.728   -20.125 -16.057 1.00 96.99 27  B 1 
ATOM 1153 N N   . PRO B 2 28  ? 4.354   -19.486 -13.939 1.00 98.03 28  B 1 
ATOM 1154 C CA  . PRO B 2 28  ? 2.939   -19.165 -14.132 1.00 98.19 28  B 1 
ATOM 1155 C C   . PRO B 2 28  ? 2.667   -18.185 -15.272 1.00 98.19 28  B 1 
ATOM 1156 O O   . PRO B 2 28  ? 1.690   -18.330 -16.004 1.00 97.40 28  B 1 
ATOM 1157 C CB  . PRO B 2 28  ? 2.485   -18.588 -12.792 1.00 97.68 28  B 1 
ATOM 1158 C CG  . PRO B 2 28  ? 3.431   -19.217 -11.777 1.00 96.48 28  B 1 
ATOM 1159 C CD  . PRO B 2 28  ? 4.739   -19.317 -12.549 1.00 97.75 28  B 1 
ATOM 1160 N N   . LEU B 2 29  ? 3.570   -17.215 -15.494 1.00 98.01 29  B 1 
ATOM 1161 C CA  . LEU B 2 29  ? 3.448   -16.234 -16.578 1.00 98.04 29  B 1 
ATOM 1162 C C   . LEU B 2 29  ? 3.639   -16.836 -17.976 1.00 98.07 29  B 1 
ATOM 1163 O O   . LEU B 2 29  ? 3.356   -16.178 -18.978 1.00 97.03 29  B 1 
ATOM 1164 C CB  . LEU B 2 29  ? 4.409   -15.058 -16.328 1.00 97.61 29  B 1 
ATOM 1165 C CG  . LEU B 2 29  ? 4.137   -14.264 -15.032 1.00 96.05 29  B 1 
ATOM 1166 C CD1 . LEU B 2 29  ? 5.093   -13.075 -14.935 1.00 91.81 29  B 1 
ATOM 1167 C CD2 . LEU B 2 29  ? 2.716   -13.692 -14.980 1.00 90.39 29  B 1 
ATOM 1168 N N   . SER B 2 30  ? 4.006   -18.119 -18.078 1.00 97.85 30  B 1 
ATOM 1169 C CA  . SER B 2 30  ? 4.012   -18.856 -19.344 1.00 97.65 30  B 1 
ATOM 1170 C C   . SER B 2 30  ? 2.648   -18.848 -20.043 1.00 97.51 30  B 1 
ATOM 1171 O O   . SER B 2 30  ? 2.608   -18.864 -21.272 1.00 96.80 30  B 1 
ATOM 1172 C CB  . SER B 2 30  ? 4.484   -20.299 -19.134 1.00 97.10 30  B 1 
ATOM 1173 O OG  . SER B 2 30  ? 3.574   -21.022 -18.323 1.00 94.74 30  B 1 
ATOM 1174 N N   . VAL B 2 31  ? 1.553   -18.732 -19.306 1.00 97.69 31  B 1 
ATOM 1175 C CA  . VAL B 2 31  ? 0.204   -18.541 -19.867 1.00 97.45 31  B 1 
ATOM 1176 C C   . VAL B 2 31  ? 0.161   -17.298 -20.772 1.00 97.42 31  B 1 
ATOM 1177 O O   . VAL B 2 31  ? -0.357  -17.351 -21.893 1.00 96.65 31  B 1 
ATOM 1178 C CB  . VAL B 2 31  ? -0.837  -18.421 -18.730 1.00 97.07 31  B 1 
ATOM 1179 C CG1 . VAL B 2 31  ? -2.236  -18.107 -19.262 1.00 95.43 31  B 1 
ATOM 1180 C CG2 . VAL B 2 31  ? -0.932  -19.728 -17.940 1.00 95.48 31  B 1 
ATOM 1181 N N   . LEU B 2 32  ? 0.771   -16.191 -20.332 1.00 97.82 32  B 1 
ATOM 1182 C CA  . LEU B 2 32  ? 0.860   -14.947 -21.103 1.00 97.80 32  B 1 
ATOM 1183 C C   . LEU B 2 32  ? 1.870   -15.068 -22.246 1.00 97.64 32  B 1 
ATOM 1184 O O   . LEU B 2 32  ? 1.572   -14.679 -23.373 1.00 96.89 32  B 1 
ATOM 1185 C CB  . LEU B 2 32  ? 1.224   -13.773 -20.172 1.00 97.83 32  B 1 
ATOM 1186 C CG  . LEU B 2 32  ? 0.264   -13.564 -18.982 1.00 97.66 32  B 1 
ATOM 1187 C CD1 . LEU B 2 32  ? 0.729   -12.353 -18.169 1.00 97.01 32  B 1 
ATOM 1188 C CD2 . LEU B 2 32  ? -1.178  -13.334 -19.431 1.00 96.74 32  B 1 
ATOM 1189 N N   . THR B 2 33  ? 3.018   -15.686 -21.995 1.00 97.77 33  B 1 
ATOM 1190 C CA  . THR B 2 33  ? 4.041   -15.949 -23.017 1.00 97.53 33  B 1 
ATOM 1191 C C   . THR B 2 33  ? 3.475   -16.741 -24.194 1.00 97.46 33  B 1 
ATOM 1192 O O   . THR B 2 33  ? 3.748   -16.422 -25.354 1.00 96.87 33  B 1 
ATOM 1193 C CB  . THR B 2 33  ? 5.228   -16.717 -22.406 1.00 96.97 33  B 1 
ATOM 1194 O OG1 . THR B 2 33  ? 5.800   -15.968 -21.370 1.00 92.59 33  B 1 
ATOM 1195 C CG2 . THR B 2 33  ? 6.349   -16.958 -23.413 1.00 91.80 33  B 1 
ATOM 1196 N N   . GLN B 2 34  ? 2.661   -17.746 -23.920 1.00 96.42 34  B 1 
ATOM 1197 C CA  . GLN B 2 34  ? 2.007   -18.538 -24.957 1.00 95.89 34  B 1 
ATOM 1198 C C   . GLN B 2 34  ? 1.007   -17.713 -25.773 1.00 96.10 34  B 1 
ATOM 1199 O O   . GLN B 2 34  ? 0.963   -17.845 -26.998 1.00 94.90 34  B 1 
ATOM 1200 C CB  . GLN B 2 34  ? 1.313   -19.750 -24.320 1.00 94.74 34  B 1 
ATOM 1201 C CG  . GLN B 2 34  ? 2.324   -20.821 -23.826 1.00 88.10 34  B 1 
ATOM 1202 C CD  . GLN B 2 34  ? 3.039   -21.549 -24.951 1.00 82.00 34  B 1 
ATOM 1203 O OE1 . GLN B 2 34  ? 2.584   -21.626 -26.081 1.00 73.40 34  B 1 
ATOM 1204 N NE2 . GLN B 2 34  ? 4.178   -22.145 -24.677 1.00 69.50 34  B 1 
ATOM 1205 N N   . SER B 2 35  ? 0.256   -16.816 -25.128 1.00 95.41 35  B 1 
ATOM 1206 C CA  . SER B 2 35  ? -0.645  -15.904 -25.840 1.00 95.59 35  B 1 
ATOM 1207 C C   . SER B 2 35  ? 0.121   -14.970 -26.777 1.00 95.99 35  B 1 
ATOM 1208 O O   . SER B 2 35  ? -0.292  -14.794 -27.925 1.00 95.31 35  B 1 
ATOM 1209 C CB  . SER B 2 35  ? -1.484  -15.090 -24.853 1.00 95.39 35  B 1 
ATOM 1210 O OG  . SER B 2 35  ? -2.371  -14.242 -25.554 1.00 89.81 35  B 1 
ATOM 1211 N N   . VAL B 2 36  ? 1.265   -14.423 -26.331 1.00 97.31 36  B 1 
ATOM 1212 C CA  . VAL B 2 36  ? 2.122   -13.559 -27.157 1.00 97.13 36  B 1 
ATOM 1213 C C   . VAL B 2 36  ? 2.703   -14.329 -28.343 1.00 97.28 36  B 1 
ATOM 1214 O O   . VAL B 2 36  ? 2.561   -13.905 -29.485 1.00 96.40 36  B 1 
ATOM 1215 C CB  . VAL B 2 36  ? 3.249   -12.920 -26.320 1.00 96.64 36  B 1 
ATOM 1216 C CG1 . VAL B 2 36  ? 4.209   -12.093 -27.184 1.00 94.55 36  B 1 
ATOM 1217 C CG2 . VAL B 2 36  ? 2.677   -11.976 -25.255 1.00 95.01 36  B 1 
ATOM 1218 N N   . LYS B 2 37  ? 3.330   -15.494 -28.096 1.00 96.76 37  B 1 
ATOM 1219 C CA  . LYS B 2 37  ? 4.017   -16.282 -29.127 1.00 96.52 37  B 1 
ATOM 1220 C C   . LYS B 2 37  ? 3.071   -16.848 -30.182 1.00 96.66 37  B 1 
ATOM 1221 O O   . LYS B 2 37  ? 3.387   -16.825 -31.367 1.00 95.38 37  B 1 
ATOM 1222 C CB  . LYS B 2 37  ? 4.822   -17.423 -28.473 1.00 95.83 37  B 1 
ATOM 1223 C CG  . LYS B 2 37  ? 6.083   -16.914 -27.756 1.00 89.98 37  B 1 
ATOM 1224 C CD  . LYS B 2 37  ? 6.854   -18.078 -27.115 1.00 85.70 37  B 1 
ATOM 1225 C CE  . LYS B 2 37  ? 8.120   -17.551 -26.410 1.00 78.25 37  B 1 
ATOM 1226 N NZ  . LYS B 2 37  ? 8.848   -18.612 -25.685 1.00 69.79 37  B 1 
ATOM 1227 N N   . ASN B 2 38  ? 1.930   -17.354 -29.750 1.00 96.19 38  B 1 
ATOM 1228 C CA  . ASN B 2 38  ? 0.983   -18.046 -30.629 1.00 96.05 38  B 1 
ATOM 1229 C C   . ASN B 2 38  ? -0.150  -17.141 -31.121 1.00 96.28 38  B 1 
ATOM 1230 O O   . ASN B 2 38  ? -1.014  -17.592 -31.865 1.00 94.78 38  B 1 
ATOM 1231 C CB  . ASN B 2 38  ? 0.457   -19.298 -29.908 1.00 95.39 38  B 1 
ATOM 1232 C CG  . ASN B 2 38  ? 1.557   -20.278 -29.531 1.00 93.29 38  B 1 
ATOM 1233 O OD1 . ASN B 2 38  ? 2.587   -20.402 -30.168 1.00 85.38 38  B 1 
ATOM 1234 N ND2 . ASN B 2 38  ? 1.361   -21.029 -28.472 1.00 84.90 38  B 1 
ATOM 1235 N N   . ASN B 2 39  ? -0.169  -15.866 -30.695 1.00 96.15 39  B 1 
ATOM 1236 C CA  . ASN B 2 39  ? -1.228  -14.905 -30.974 1.00 96.16 39  B 1 
ATOM 1237 C C   . ASN B 2 39  ? -2.627  -15.458 -30.635 1.00 96.21 39  B 1 
ATOM 1238 O O   . ASN B 2 39  ? -3.578  -15.329 -31.417 1.00 94.76 39  B 1 
ATOM 1239 C CB  . ASN B 2 39  ? -1.048  -14.383 -32.412 1.00 95.06 39  B 1 
ATOM 1240 C CG  . ASN B 2 39  ? -1.831  -13.114 -32.699 1.00 89.81 39  B 1 
ATOM 1241 O OD1 . ASN B 2 39  ? -2.335  -12.425 -31.833 1.00 80.14 39  B 1 
ATOM 1242 N ND2 . ASN B 2 39  ? -1.959  -12.754 -33.956 1.00 77.57 39  B 1 
ATOM 1243 N N   . THR B 2 40  ? -2.734  -16.131 -29.482 1.00 96.22 40  B 1 
ATOM 1244 C CA  . THR B 2 40  ? -3.977  -16.742 -28.997 1.00 96.22 40  B 1 
ATOM 1245 C C   . THR B 2 40  ? -4.716  -15.812 -28.043 1.00 96.78 40  B 1 
ATOM 1246 O O   . THR B 2 40  ? -4.122  -14.946 -27.406 1.00 96.03 40  B 1 
ATOM 1247 C CB  . THR B 2 40  ? -3.739  -18.114 -28.334 1.00 94.82 40  B 1 
ATOM 1248 O OG1 . THR B 2 40  ? -2.773  -18.021 -27.315 1.00 88.48 40  B 1 
ATOM 1249 C CG2 . THR B 2 40  ? -3.263  -19.144 -29.346 1.00 88.35 40  B 1 
ATOM 1250 N N   . GLN B 2 41  ? -6.032  -15.990 -27.958 1.00 96.88 41  B 1 
ATOM 1251 C CA  . GLN B 2 41  ? -6.843  -15.242 -27.016 1.00 97.01 41  B 1 
ATOM 1252 C C   . GLN B 2 41  ? -6.701  -15.797 -25.597 1.00 97.32 41  B 1 
ATOM 1253 O O   . GLN B 2 41  ? -6.575  -17.003 -25.389 1.00 96.59 41  B 1 
ATOM 1254 C CB  . GLN B 2 41  ? -8.313  -15.223 -27.460 1.00 96.26 41  B 1 
ATOM 1255 C CG  . GLN B 2 41  ? -8.515  -14.333 -28.692 1.00 93.06 41  B 1 
ATOM 1256 C CD  . GLN B 2 41  ? -9.977  -14.282 -29.151 1.00 93.25 41  B 1 
ATOM 1257 O OE1 . GLN B 2 41  ? -10.675 -15.280 -29.189 1.00 85.29 41  B 1 
ATOM 1258 N NE2 . GLN B 2 41  ? -10.476 -13.134 -29.518 1.00 83.02 41  B 1 
ATOM 1259 N N   . VAL B 2 42  ? -6.769  -14.882 -24.624 1.00 97.96 42  B 1 
ATOM 1260 C CA  . VAL B 2 42  ? -6.911  -15.171 -23.194 1.00 98.02 42  B 1 
ATOM 1261 C C   . VAL B 2 42  ? -8.176  -14.497 -22.677 1.00 98.18 42  B 1 
ATOM 1262 O O   . VAL B 2 42  ? -8.628  -13.488 -23.232 1.00 97.77 42  B 1 
ATOM 1263 C CB  . VAL B 2 42  ? -5.677  -14.731 -22.380 1.00 97.55 42  B 1 
ATOM 1264 C CG1 . VAL B 2 42  ? -4.433  -15.525 -22.798 1.00 96.12 42  B 1 
ATOM 1265 C CG2 . VAL B 2 42  ? -5.376  -13.227 -22.507 1.00 96.05 42  B 1 
ATOM 1266 N N   . LEU B 2 43  ? -8.753  -15.061 -21.617 1.00 98.01 43  B 1 
ATOM 1267 C CA  . LEU B 2 43  ? -9.850  -14.445 -20.879 1.00 98.03 43  B 1 
ATOM 1268 C C   . LEU B 2 43  ? -9.322  -13.992 -19.516 1.00 98.21 43  B 1 
ATOM 1269 O O   . LEU B 2 43  ? -8.846  -14.816 -18.743 1.00 98.03 43  B 1 
ATOM 1270 C CB  . LEU B 2 43  ? -11.010 -15.438 -20.758 1.00 97.67 43  B 1 
ATOM 1271 C CG  . LEU B 2 43  ? -12.243 -14.880 -20.009 1.00 96.92 43  B 1 
ATOM 1272 C CD1 . LEU B 2 43  ? -12.943 -13.794 -20.826 1.00 95.12 43  B 1 
ATOM 1273 C CD2 . LEU B 2 43  ? -13.252 -16.010 -19.770 1.00 94.53 43  B 1 
ATOM 1274 N N   . ILE B 2 44  ? -9.420  -12.704 -19.226 1.00 98.42 44  B 1 
ATOM 1275 C CA  . ILE B 2 44  ? -8.902  -12.088 -18.007 1.00 98.54 44  B 1 
ATOM 1276 C C   . ILE B 2 44  ? -10.088 -11.677 -17.139 1.00 98.41 44  B 1 
ATOM 1277 O O   . ILE B 2 44  ? -10.900 -10.856 -17.560 1.00 98.09 44  B 1 
ATOM 1278 C CB  . ILE B 2 44  ? -7.986  -10.888 -18.345 1.00 98.59 44  B 1 
ATOM 1279 C CG1 . ILE B 2 44  ? -6.862  -11.275 -19.337 1.00 98.31 44  B 1 
ATOM 1280 C CG2 . ILE B 2 44  ? -7.407  -10.299 -17.048 1.00 98.34 44  B 1 
ATOM 1281 C CD1 . ILE B 2 44  ? -6.072  -10.080 -19.893 1.00 97.66 44  B 1 
ATOM 1282 N N   . ASN B 2 45  ? -10.168 -12.233 -15.926 1.00 98.20 45  B 1 
ATOM 1283 C CA  . ASN B 2 45  ? -11.083 -11.745 -14.900 1.00 98.02 45  B 1 
ATOM 1284 C C   . ASN B 2 45  ? -10.409 -10.575 -14.172 1.00 98.27 45  B 1 
ATOM 1285 O O   . ASN B 2 45  ? -9.288  -10.710 -13.681 1.00 97.80 45  B 1 
ATOM 1286 C CB  . ASN B 2 45  ? -11.453 -12.881 -13.935 1.00 97.18 45  B 1 
ATOM 1287 C CG  . ASN B 2 45  ? -12.358 -13.951 -14.536 1.00 89.08 45  B 1 
ATOM 1288 O OD1 . ASN B 2 45  ? -12.933 -13.818 -15.609 1.00 78.86 45  B 1 
ATOM 1289 N ND2 . ASN B 2 45  ? -12.553 -15.051 -13.829 1.00 78.97 45  B 1 
ATOM 1290 N N   . CYS B 2 46  ? -11.097 -9.430  -14.099 1.00 98.26 46  B 1 
ATOM 1291 C CA  . CYS B 2 46  ? -10.611 -8.216  -13.449 1.00 98.28 46  B 1 
ATOM 1292 C C   . CYS B 2 46  ? -11.359 -7.950  -12.136 1.00 97.99 46  B 1 
ATOM 1293 O O   . CYS B 2 46  ? -12.514 -8.338  -11.981 1.00 96.19 46  B 1 
ATOM 1294 C CB  . CYS B 2 46  ? -10.746 -7.028  -14.412 1.00 97.98 46  B 1 
ATOM 1295 S SG  . CYS B 2 46  ? -9.688  -7.249  -15.883 1.00 96.30 46  B 1 
ATOM 1296 N N   . ARG B 2 47  ? -10.729 -7.188  -11.237 1.00 97.67 47  B 1 
ATOM 1297 C CA  . ARG B 2 47  ? -11.280 -6.828  -9.915  1.00 96.82 47  B 1 
ATOM 1298 C C   . ARG B 2 47  ? -12.619 -6.063  -9.950  1.00 95.82 47  B 1 
ATOM 1299 O O   . ARG B 2 47  ? -13.281 -5.953  -8.939  1.00 87.52 47  B 1 
ATOM 1300 C CB  . ARG B 2 47  ? -10.263 -5.989  -9.124  1.00 95.33 47  B 1 
ATOM 1301 C CG  . ARG B 2 47  ? -9.037  -6.783  -8.625  1.00 89.61 47  B 1 
ATOM 1302 C CD  . ARG B 2 47  ? -8.271  -5.920  -7.616  1.00 83.54 47  B 1 
ATOM 1303 N NE  . ARG B 2 47  ? -7.076  -6.579  -7.050  1.00 79.59 47  B 1 
ATOM 1304 C CZ  . ARG B 2 47  ? -6.450  -6.195  -5.944  1.00 74.94 47  B 1 
ATOM 1305 N NH1 . ARG B 2 47  ? -6.832  -5.188  -5.214  1.00 66.11 47  B 1 
ATOM 1306 N NH2 . ARG B 2 47  ? -5.394  -6.819  -5.538  1.00 68.07 47  B 1 
ATOM 1307 N N   . ASN B 2 48  ? -13.013 -5.516  -11.086 1.00 95.45 48  B 1 
ATOM 1308 C CA  . ASN B 2 48  ? -14.284 -4.805  -11.253 1.00 95.62 48  B 1 
ATOM 1309 C C   . ASN B 2 48  ? -15.434 -5.697  -11.747 1.00 96.11 48  B 1 
ATOM 1310 O O   . ASN B 2 48  ? -16.362 -5.183  -12.377 1.00 93.51 48  B 1 
ATOM 1311 C CB  . ASN B 2 48  ? -14.063 -3.599  -12.179 1.00 93.54 48  B 1 
ATOM 1312 C CG  . ASN B 2 48  ? -13.656 -3.973  -13.597 1.00 92.64 48  B 1 
ATOM 1313 O OD1 . ASN B 2 48  ? -13.212 -5.059  -13.895 1.00 85.22 48  B 1 
ATOM 1314 N ND2 . ASN B 2 48  ? -13.763 -3.040  -14.521 1.00 85.73 48  B 1 
ATOM 1315 N N   . ASN B 2 49  ? -15.352 -7.006  -11.555 1.00 95.61 49  B 1 
ATOM 1316 C CA  . ASN B 2 49  ? -16.324 -7.985  -12.063 1.00 95.82 49  B 1 
ATOM 1317 C C   . ASN B 2 49  ? -16.523 -7.946  -13.590 1.00 96.76 49  B 1 
ATOM 1318 O O   . ASN B 2 49  ? -17.505 -8.466  -14.125 1.00 95.20 49  B 1 
ATOM 1319 C CB  . ASN B 2 49  ? -17.620 -7.915  -11.233 1.00 93.86 49  B 1 
ATOM 1320 C CG  . ASN B 2 49  ? -17.406 -8.376  -9.804  1.00 86.07 49  B 1 
ATOM 1321 O OD1 . ASN B 2 49  ? -16.531 -9.176  -9.534  1.00 75.83 49  B 1 
ATOM 1322 N ND2 . ASN B 2 49  ? -18.206 -7.904  -8.863  1.00 72.75 49  B 1 
ATOM 1323 N N   . LYS B 2 50  ? -15.570 -7.367  -14.340 1.00 97.25 50  B 1 
ATOM 1324 C CA  . LYS B 2 50  ? -15.558 -7.398  -15.801 1.00 97.68 50  B 1 
ATOM 1325 C C   . LYS B 2 50  ? -14.554 -8.439  -16.298 1.00 97.86 50  B 1 
ATOM 1326 O O   . LYS B 2 50  ? -13.531 -8.688  -15.670 1.00 97.26 50  B 1 
ATOM 1327 C CB  . LYS B 2 50  ? -15.279 -6.015  -16.395 1.00 97.33 50  B 1 
ATOM 1328 C CG  . LYS B 2 50  ? -16.325 -4.955  -15.991 1.00 95.65 50  B 1 
ATOM 1329 C CD  . LYS B 2 50  ? -16.067 -3.657  -16.763 1.00 92.27 50  B 1 
ATOM 1330 C CE  . LYS B 2 50  ? -16.957 -2.496  -16.330 1.00 88.35 50  B 1 
ATOM 1331 N NZ  . LYS B 2 50  ? -16.509 -1.234  -16.969 1.00 80.51 50  B 1 
ATOM 1332 N N   . LYS B 2 51  ? -14.852 -9.019  -17.457 1.00 97.60 51  B 1 
ATOM 1333 C CA  . LYS B 2 51  ? -13.997 -9.979  -18.146 1.00 97.81 51  B 1 
ATOM 1334 C C   . LYS B 2 51  ? -13.467 -9.356  -19.429 1.00 98.14 51  B 1 
ATOM 1335 O O   . LYS B 2 51  ? -14.223 -8.732  -20.169 1.00 97.83 51  B 1 
ATOM 1336 C CB  . LYS B 2 51  ? -14.739 -11.306 -18.404 1.00 97.21 51  B 1 
ATOM 1337 C CG  . LYS B 2 51  ? -15.254 -11.936 -17.096 1.00 95.26 51  B 1 
ATOM 1338 C CD  . LYS B 2 51  ? -15.806 -13.358 -17.283 1.00 91.80 51  B 1 
ATOM 1339 C CE  . LYS B 2 51  ? -16.263 -13.880 -15.907 1.00 86.50 51  B 1 
ATOM 1340 N NZ  . LYS B 2 51  ? -16.579 -15.333 -15.889 1.00 77.41 51  B 1 
ATOM 1341 N N   . LEU B 2 52  ? -12.181 -9.534  -19.713 1.00 98.24 52  B 1 
ATOM 1342 C CA  . LEU B 2 52  ? -11.531 -9.068  -20.933 1.00 98.30 52  B 1 
ATOM 1343 C C   . LEU B 2 52  ? -11.113 -10.283 -21.762 1.00 98.33 52  B 1 
ATOM 1344 O O   . LEU B 2 52  ? -10.251 -11.042 -21.347 1.00 98.02 52  B 1 
ATOM 1345 C CB  . LEU B 2 52  ? -10.320 -8.179  -20.595 1.00 98.46 52  B 1 
ATOM 1346 C CG  . LEU B 2 52  ? -10.613 -6.957  -19.696 1.00 98.21 52  B 1 
ATOM 1347 C CD1 . LEU B 2 52  ? -9.309  -6.208  -19.415 1.00 97.74 52  B 1 
ATOM 1348 C CD2 . LEU B 2 52  ? -11.586 -5.980  -20.359 1.00 97.62 52  B 1 
ATOM 1349 N N   . LEU B 2 53  ? -11.707 -10.456 -22.932 1.00 98.01 53  B 1 
ATOM 1350 C CA  . LEU B 2 53  ? -11.287 -11.457 -23.910 1.00 97.91 53  B 1 
ATOM 1351 C C   . LEU B 2 53  ? -10.430 -10.770 -24.966 1.00 97.94 53  B 1 
ATOM 1352 O O   . LEU B 2 53  ? -10.942 -9.954  -25.731 1.00 97.62 53  B 1 
ATOM 1353 C CB  . LEU B 2 53  ? -12.536 -12.119 -24.513 1.00 97.55 53  B 1 
ATOM 1354 C CG  . LEU B 2 53  ? -12.213 -13.188 -25.575 1.00 96.86 53  B 1 
ATOM 1355 C CD1 . LEU B 2 53  ? -11.578 -14.430 -24.955 1.00 95.21 53  B 1 
ATOM 1356 C CD2 . LEU B 2 53  ? -13.508 -13.595 -26.278 1.00 94.47 53  B 1 
ATOM 1357 N N   . GLY B 2 54  ? -9.129  -11.093 -25.044 1.00 97.91 54  B 1 
ATOM 1358 C CA  . GLY B 2 54  ? -8.229  -10.423 -25.970 1.00 97.87 54  B 1 
ATOM 1359 C C   . GLY B 2 54  ? -6.942  -11.188 -26.227 1.00 97.91 54  B 1 
ATOM 1360 O O   . GLY B 2 54  ? -6.744  -12.306 -25.740 1.00 97.46 54  B 1 
ATOM 1361 N N   . ARG B 2 55  ? -6.051  -10.587 -27.024 1.00 97.88 55  B 1 
ATOM 1362 C CA  . ARG B 2 55  ? -4.727  -11.126 -27.342 1.00 97.62 55  B 1 
ATOM 1363 C C   . ARG B 2 55  ? -3.664  -10.306 -26.640 1.00 97.80 55  B 1 
ATOM 1364 O O   . ARG B 2 55  ? -3.700  -9.084  -26.718 1.00 97.29 55  B 1 
ATOM 1365 C CB  . ARG B 2 55  ? -4.491  -11.125 -28.857 1.00 96.83 55  B 1 
ATOM 1366 C CG  . ARG B 2 55  ? -5.496  -12.024 -29.596 1.00 92.50 55  B 1 
ATOM 1367 C CD  . ARG B 2 55  ? -5.338  -11.883 -31.097 1.00 88.77 55  B 1 
ATOM 1368 N NE  . ARG B 2 55  ? -6.412  -12.591 -31.823 1.00 82.86 55  B 1 
ATOM 1369 C CZ  . ARG B 2 55  ? -6.295  -13.664 -32.577 1.00 78.29 55  B 1 
ATOM 1370 N NH1 . ARG B 2 55  ? -5.155  -14.241 -32.806 1.00 67.24 55  B 1 
ATOM 1371 N NH2 . ARG B 2 55  ? -7.349  -14.196 -33.115 1.00 71.40 55  B 1 
ATOM 1372 N N   . VAL B 2 56  ? -2.709  -10.968 -25.986 1.00 97.95 56  B 1 
ATOM 1373 C CA  . VAL B 2 56  ? -1.598  -10.292 -25.316 1.00 98.03 56  B 1 
ATOM 1374 C C   . VAL B 2 56  ? -0.527  -9.954  -26.350 1.00 97.87 56  B 1 
ATOM 1375 O O   . VAL B 2 56  ? 0.009   -10.846 -26.999 1.00 97.14 56  B 1 
ATOM 1376 C CB  . VAL B 2 56  ? -1.025  -11.140 -24.168 1.00 97.88 56  B 1 
ATOM 1377 C CG1 . VAL B 2 56  ? -0.012  -10.338 -23.349 1.00 97.23 56  B 1 
ATOM 1378 C CG2 . VAL B 2 56  ? -2.120  -11.620 -23.202 1.00 97.09 56  B 1 
ATOM 1379 N N   . LYS B 2 57  ? -0.221  -8.656  -26.509 1.00 98.07 57  B 1 
ATOM 1380 C CA  . LYS B 2 57  ? 0.885   -8.171  -27.344 1.00 97.87 57  B 1 
ATOM 1381 C C   . LYS B 2 57  ? 2.197   -8.124  -26.579 1.00 97.87 57  B 1 
ATOM 1382 O O   . LYS B 2 57  ? 3.245   -8.473  -27.116 1.00 96.94 57  B 1 
ATOM 1383 C CB  . LYS B 2 57  ? 0.551   -6.772  -27.890 1.00 97.29 57  B 1 
ATOM 1384 C CG  . LYS B 2 57  ? 0.015   -6.797  -29.324 1.00 90.59 57  B 1 
ATOM 1385 C CD  . LYS B 2 57  ? 1.101   -7.175  -30.333 1.00 87.34 57  B 1 
ATOM 1386 C CE  . LYS B 2 57  ? 0.612   -6.920  -31.753 1.00 84.27 57  B 1 
ATOM 1387 N NZ  . LYS B 2 57  ? 1.676   -7.103  -32.754 1.00 76.89 57  B 1 
ATOM 1388 N N   . ALA B 2 58  ? 2.151   -7.680  -25.341 1.00 97.70 58  B 1 
ATOM 1389 C CA  . ALA B 2 58  ? 3.275   -7.628  -24.430 1.00 97.72 58  B 1 
ATOM 1390 C C   . ALA B 2 58  ? 2.773   -7.672  -22.991 1.00 97.90 58  B 1 
ATOM 1391 O O   . ALA B 2 58  ? 1.643   -7.265  -22.716 1.00 97.64 58  B 1 
ATOM 1392 C CB  . ALA B 2 58  ? 4.083   -6.355  -24.688 1.00 97.27 58  B 1 
ATOM 1393 N N   . PHE B 2 59  ? 3.634   -8.128  -22.077 1.00 97.64 59  B 1 
ATOM 1394 C CA  . PHE B 2 59  ? 3.389   -8.106  -20.646 1.00 97.68 59  B 1 
ATOM 1395 C C   . PHE B 2 59  ? 4.711   -7.914  -19.882 1.00 97.26 59  B 1 
ATOM 1396 O O   . PHE B 2 59  ? 5.789   -8.020  -20.459 1.00 96.36 59  B 1 
ATOM 1397 C CB  . PHE B 2 59  ? 2.659   -9.393  -20.208 1.00 97.59 59  B 1 
ATOM 1398 C CG  . PHE B 2 59  ? 3.485   -10.651 -20.310 1.00 97.86 59  B 1 
ATOM 1399 C CD1 . PHE B 2 59  ? 3.599   -11.339 -21.534 1.00 97.51 59  B 1 
ATOM 1400 C CD2 . PHE B 2 59  ? 4.159   -11.143 -19.180 1.00 97.33 59  B 1 
ATOM 1401 C CE1 . PHE B 2 59  ? 4.380   -12.499 -21.630 1.00 97.02 59  B 1 
ATOM 1402 C CE2 . PHE B 2 59  ? 4.940   -12.302 -19.267 1.00 96.85 59  B 1 
ATOM 1403 C CZ  . PHE B 2 59  ? 5.053   -12.981 -20.492 1.00 96.91 59  B 1 
ATOM 1404 N N   . ASP B 2 60  ? 4.624   -7.627  -18.593 1.00 96.75 60  B 1 
ATOM 1405 C CA  . ASP B 2 60  ? 5.752   -7.618  -17.666 1.00 96.43 60  B 1 
ATOM 1406 C C   . ASP B 2 60  ? 5.454   -8.486  -16.434 1.00 96.21 60  B 1 
ATOM 1407 O O   . ASP B 2 60  ? 4.367   -9.060  -16.293 1.00 95.27 60  B 1 
ATOM 1408 C CB  . ASP B 2 60  ? 6.151   -6.169  -17.319 1.00 95.86 60  B 1 
ATOM 1409 C CG  . ASP B 2 60  ? 5.118   -5.369  -16.531 1.00 95.83 60  B 1 
ATOM 1410 O OD1 . ASP B 2 60  ? 4.228   -5.968  -15.887 1.00 94.93 60  B 1 
ATOM 1411 O OD2 . ASP B 2 60  ? 5.230   -4.124  -16.542 1.00 94.02 60  B 1 
ATOM 1412 N N   . ARG B 2 61  ? 6.437   -8.575  -15.524 1.00 95.14 61  B 1 
ATOM 1413 C CA  . ARG B 2 61  ? 6.328   -9.350  -14.286 1.00 94.68 61  B 1 
ATOM 1414 C C   . ARG B 2 61  ? 5.193   -8.905  -13.354 1.00 95.53 61  B 1 
ATOM 1415 O O   . ARG B 2 61  ? 4.719   -9.699  -12.557 1.00 94.20 61  B 1 
ATOM 1416 C CB  . ARG B 2 61  ? 7.673   -9.335  -13.552 1.00 91.95 61  B 1 
ATOM 1417 C CG  . ARG B 2 61  ? 8.051   -7.918  -13.091 1.00 81.29 61  B 1 
ATOM 1418 C CD  . ARG B 2 61  ? 9.387   -7.927  -12.359 1.00 74.83 61  B 1 
ATOM 1419 N NE  . ARG B 2 61  ? 9.750   -6.552  -12.090 1.00 65.83 61  B 1 
ATOM 1420 C CZ  . ARG B 2 61  ? 10.732  -6.116  -11.351 1.00 58.42 61  B 1 
ATOM 1421 N NH1 . ARG B 2 61  ? 11.552  -6.894  -10.700 1.00 52.77 61  B 1 
ATOM 1422 N NH2 . ARG B 2 61  ? 10.886  -4.861  -11.279 1.00 51.79 61  B 1 
ATOM 1423 N N   . HIS B 2 62  ? 4.747   -7.650  -13.460 1.00 95.01 62  B 1 
ATOM 1424 C CA  . HIS B 2 62  ? 3.613   -7.129  -12.700 1.00 95.92 62  B 1 
ATOM 1425 C C   . HIS B 2 62  ? 2.266   -7.498  -13.342 1.00 96.99 62  B 1 
ATOM 1426 O O   . HIS B 2 62  ? 1.217   -7.065  -12.882 1.00 96.46 62  B 1 
ATOM 1427 C CB  . HIS B 2 62  ? 3.751   -5.608  -12.552 1.00 94.88 62  B 1 
ATOM 1428 C CG  . HIS B 2 62  ? 5.058   -5.190  -11.934 1.00 93.27 62  B 1 
ATOM 1429 N ND1 . HIS B 2 62  ? 6.046   -4.454  -12.539 1.00 84.16 62  B 1 
ATOM 1430 C CD2 . HIS B 2 62  ? 5.489   -5.492  -10.667 1.00 83.64 62  B 1 
ATOM 1431 C CE1 . HIS B 2 62  ? 7.034   -4.289  -11.658 1.00 84.87 62  B 1 
ATOM 1432 N NE2 . HIS B 2 62  ? 6.743   -4.919  -10.514 1.00 85.95 62  B 1 
ATOM 1433 N N   . CYS B 2 63  ? 2.274   -8.319  -14.387 1.00 96.70 63  B 1 
ATOM 1434 C CA  . CYS B 2 63  ? 1.110   -8.625  -15.215 1.00 97.54 63  B 1 
ATOM 1435 C C   . CYS B 2 63  ? 0.477   -7.380  -15.857 1.00 98.04 63  B 1 
ATOM 1436 O O   . CYS B 2 63  ? -0.685  -7.448  -16.263 1.00 97.80 63  B 1 
ATOM 1437 C CB  . CYS B 2 63  ? 0.091   -9.496  -14.458 1.00 97.28 63  B 1 
ATOM 1438 S SG  . CYS B 2 63  ? 0.831   -11.039 -13.838 1.00 95.77 63  B 1 
ATOM 1439 N N   . ASN B 2 64  ? 1.194   -6.262  -15.974 1.00 97.97 64  B 1 
ATOM 1440 C CA  . ASN B 2 64  ? 0.775   -5.203  -16.888 1.00 98.00 64  B 1 
ATOM 1441 C C   . ASN B 2 64  ? 0.764   -5.789  -18.299 1.00 98.13 64  B 1 
ATOM 1442 O O   . ASN B 2 64  ? 1.658   -6.553  -18.662 1.00 97.83 64  B 1 
ATOM 1443 C CB  . ASN B 2 64  ? 1.718   -3.996  -16.816 1.00 97.94 64  B 1 
ATOM 1444 C CG  . ASN B 2 64  ? 1.785   -3.360  -15.442 1.00 97.53 64  B 1 
ATOM 1445 O OD1 . ASN B 2 64  ? 0.790   -3.060  -14.823 1.00 95.13 64  B 1 
ATOM 1446 N ND2 . ASN B 2 64  ? 2.985   -3.119  -14.950 1.00 94.90 64  B 1 
ATOM 1447 N N   . MET B 2 65  ? -0.247  -5.459  -19.084 1.00 98.41 65  B 1 
ATOM 1448 C CA  . MET B 2 65  ? -0.424  -6.060  -20.405 1.00 98.52 65  B 1 
ATOM 1449 C C   . MET B 2 65  ? -0.798  -5.003  -21.431 1.00 98.72 65  B 1 
ATOM 1450 O O   . MET B 2 65  ? -1.669  -4.173  -21.189 1.00 98.52 65  B 1 
ATOM 1451 C CB  . MET B 2 65  ? -1.509  -7.154  -20.374 1.00 98.22 65  B 1 
ATOM 1452 C CG  . MET B 2 65  ? -1.172  -8.310  -19.437 1.00 96.36 65  B 1 
ATOM 1453 S SD  . MET B 2 65  ? -2.463  -9.580  -19.350 1.00 96.11 65  B 1 
ATOM 1454 C CE  . MET B 2 65  ? -2.115  -10.227 -17.714 1.00 89.52 65  B 1 
ATOM 1455 N N   . VAL B 2 66  ? -0.205  -5.099  -22.609 1.00 98.50 66  B 1 
ATOM 1456 C CA  . VAL B 2 66  ? -0.759  -4.483  -23.816 1.00 98.68 66  B 1 
ATOM 1457 C C   . VAL B 2 66  ? -1.605  -5.536  -24.520 1.00 98.57 66  B 1 
ATOM 1458 O O   . VAL B 2 66  ? -1.102  -6.600  -24.892 1.00 98.23 66  B 1 
ATOM 1459 C CB  . VAL B 2 66  ? 0.320   -3.900  -24.729 1.00 98.40 66  B 1 
ATOM 1460 C CG1 . VAL B 2 66  ? -0.298  -3.256  -25.977 1.00 97.50 66  B 1 
ATOM 1461 C CG2 . VAL B 2 66  ? 1.118   -2.814  -23.993 1.00 97.52 66  B 1 
ATOM 1462 N N   . LEU B 2 67  ? -2.886  -5.245  -24.677 1.00 98.46 67  B 1 
ATOM 1463 C CA  . LEU B 2 67  ? -3.870  -6.132  -25.274 1.00 98.59 67  B 1 
ATOM 1464 C C   . LEU B 2 67  ? -4.367  -5.559  -26.608 1.00 98.57 67  B 1 
ATOM 1465 O O   . LEU B 2 67  ? -4.554  -4.355  -26.749 1.00 98.19 67  B 1 
ATOM 1466 C CB  . LEU B 2 67  ? -5.040  -6.354  -24.300 1.00 98.42 67  B 1 
ATOM 1467 C CG  . LEU B 2 67  ? -4.673  -6.936  -22.922 1.00 98.01 67  B 1 
ATOM 1468 C CD1 . LEU B 2 67  ? -5.919  -6.974  -22.029 1.00 97.27 67  B 1 
ATOM 1469 C CD2 . LEU B 2 67  ? -4.143  -8.362  -23.033 1.00 96.92 67  B 1 
ATOM 1470 N N   . GLU B 2 68  ? -4.653  -6.456  -27.552 1.00 98.29 68  B 1 
ATOM 1471 C CA  . GLU B 2 68  ? -5.286  -6.141  -28.830 1.00 98.12 68  B 1 
ATOM 1472 C C   . GLU B 2 68  ? -6.595  -6.892  -29.007 1.00 98.25 68  B 1 
ATOM 1473 O O   . GLU B 2 68  ? -6.763  -8.016  -28.524 1.00 97.78 68  B 1 
ATOM 1474 C CB  . GLU B 2 68  ? -4.361  -6.471  -30.002 1.00 97.00 68  B 1 
ATOM 1475 C CG  . GLU B 2 68  ? -3.236  -5.451  -30.183 1.00 88.77 68  B 1 
ATOM 1476 C CD  . GLU B 2 68  ? -2.451  -5.689  -31.482 1.00 89.96 68  B 1 
ATOM 1477 O OE1 . GLU B 2 68  ? -2.031  -4.697  -32.127 1.00 84.54 68  B 1 
ATOM 1478 O OE2 . GLU B 2 68  ? -2.216  -6.864  -31.848 1.00 84.92 68  B 1 
ATOM 1479 N N   . ASN B 2 69  ? -7.508  -6.296  -29.774 1.00 97.93 69  B 1 
ATOM 1480 C CA  . ASN B 2 69  ? -8.801  -6.865  -30.137 1.00 97.99 69  B 1 
ATOM 1481 C C   . ASN B 2 69  ? -9.569  -7.369  -28.911 1.00 98.09 69  B 1 
ATOM 1482 O O   . ASN B 2 69  ? -9.970  -8.532  -28.839 1.00 97.38 69  B 1 
ATOM 1483 C CB  . ASN B 2 69  ? -8.618  -7.926  -31.237 1.00 97.33 69  B 1 
ATOM 1484 C CG  . ASN B 2 69  ? -7.979  -7.359  -32.496 1.00 94.57 69  B 1 
ATOM 1485 O OD1 . ASN B 2 69  ? -8.417  -6.384  -33.054 1.00 84.49 69  B 1 
ATOM 1486 N ND2 . ASN B 2 69  ? -6.923  -7.970  -32.973 1.00 82.29 69  B 1 
ATOM 1487 N N   . VAL B 2 70  ? -9.717  -6.480  -27.917 1.00 98.49 70  B 1 
ATOM 1488 C CA  . VAL B 2 70  ? -10.319 -6.804  -26.635 1.00 98.50 70  B 1 
ATOM 1489 C C   . VAL B 2 70  ? -11.833 -6.694  -26.730 1.00 98.63 70  B 1 
ATOM 1490 O O   . VAL B 2 70  ? -12.378 -5.688  -27.160 1.00 98.39 70  B 1 
ATOM 1491 C CB  . VAL B 2 70  ? -9.770  -5.918  -25.507 1.00 98.42 70  B 1 
ATOM 1492 C CG1 . VAL B 2 70  ? -10.338 -6.313  -24.141 1.00 97.72 70  B 1 
ATOM 1493 C CG2 . VAL B 2 70  ? -8.240  -6.006  -25.428 1.00 97.79 70  B 1 
ATOM 1494 N N   . LYS B 2 71  ? -12.513 -7.730  -26.245 1.00 98.13 71  B 1 
ATOM 1495 C CA  . LYS B 2 71  ? -13.934 -7.698  -25.945 1.00 98.12 71  B 1 
ATOM 1496 C C   . LYS B 2 71  ? -14.090 -7.632  -24.428 1.00 98.10 71  B 1 
ATOM 1497 O O   . LYS B 2 71  ? -13.864 -8.630  -23.755 1.00 97.87 71  B 1 
ATOM 1498 C CB  . LYS B 2 71  ? -14.610 -8.919  -26.591 1.00 97.83 71  B 1 
ATOM 1499 C CG  . LYS B 2 71  ? -16.123 -8.841  -26.425 1.00 95.66 71  B 1 
ATOM 1500 C CD  . LYS B 2 71  ? -16.833 -10.027 -27.095 1.00 92.47 71  B 1 
ATOM 1501 C CE  . LYS B 2 71  ? -18.319 -9.761  -26.870 1.00 84.39 71  B 1 
ATOM 1502 N NZ  . LYS B 2 71  ? -19.247 -10.716 -27.513 1.00 76.91 71  B 1 
ATOM 1503 N N   . GLU B 2 72  ? -14.472 -6.466  -23.910 1.00 98.55 72  B 1 
ATOM 1504 C CA  . GLU B 2 72  ? -14.855 -6.334  -22.504 1.00 98.59 72  B 1 
ATOM 1505 C C   . GLU B 2 72  ? -16.301 -6.790  -22.331 1.00 98.42 72  B 1 
ATOM 1506 O O   . GLU B 2 72  ? -17.178 -6.372  -23.080 1.00 97.90 72  B 1 
ATOM 1507 C CB  . GLU B 2 72  ? -14.648 -4.894  -22.028 1.00 98.33 72  B 1 
ATOM 1508 C CG  . GLU B 2 72  ? -14.899 -4.740  -20.513 1.00 97.72 72  B 1 
ATOM 1509 C CD  . GLU B 2 72  ? -14.709 -3.287  -20.052 1.00 97.23 72  B 1 
ATOM 1510 O OE1 . GLU B 2 72  ? -14.190 -3.049  -18.953 1.00 94.22 72  B 1 
ATOM 1511 O OE2 . GLU B 2 72  ? -15.114 -2.380  -20.805 1.00 94.37 72  B 1 
ATOM 1512 N N   . MET B 2 73  ? -16.545 -7.663  -21.351 1.00 98.24 73  B 1 
ATOM 1513 C CA  . MET B 2 73  ? -17.836 -8.264  -21.069 1.00 98.15 73  B 1 
ATOM 1514 C C   . MET B 2 73  ? -18.175 -8.080  -19.598 1.00 98.15 73  B 1 
ATOM 1515 O O   . MET B 2 73  ? -17.337 -8.320  -18.727 1.00 97.44 73  B 1 
ATOM 1516 C CB  . MET B 2 73  ? -17.816 -9.762  -21.415 1.00 97.21 73  B 1 
ATOM 1517 C CG  . MET B 2 73  ? -17.515 -10.041 -22.888 1.00 94.85 73  B 1 
ATOM 1518 S SD  . MET B 2 73  ? -17.293 -11.791 -23.310 1.00 91.99 73  B 1 
ATOM 1519 C CE  . MET B 2 73  ? -15.758 -12.127 -22.450 1.00 80.84 73  B 1 
ATOM 1520 N N   . TRP B 2 74  ? -19.411 -7.692  -19.309 1.00 97.88 74  B 1 
ATOM 1521 C CA  . TRP B 2 74  ? -19.926 -7.547  -17.958 1.00 97.71 74  B 1 
ATOM 1522 C C   . TRP B 2 74  ? -21.424 -7.811  -17.905 1.00 97.73 74  B 1 
ATOM 1523 O O   . TRP B 2 74  ? -22.107 -7.869  -18.928 1.00 96.78 74  B 1 
ATOM 1524 C CB  . TRP B 2 74  ? -19.583 -6.161  -17.397 1.00 97.19 74  B 1 
ATOM 1525 C CG  . TRP B 2 74  ? -20.282 -5.005  -18.042 1.00 97.10 74  B 1 
ATOM 1526 C CD1 . TRP B 2 74  ? -21.353 -4.352  -17.536 1.00 95.66 74  B 1 
ATOM 1527 C CD2 . TRP B 2 74  ? -19.965 -4.328  -19.304 1.00 96.40 74  B 1 
ATOM 1528 N NE1 . TRP B 2 74  ? -21.715 -3.322  -18.386 1.00 94.78 74  B 1 
ATOM 1529 C CE2 . TRP B 2 74  ? -20.893 -3.268  -19.481 1.00 95.71 74  B 1 
ATOM 1530 C CE3 . TRP B 2 74  ? -18.979 -4.517  -20.292 1.00 95.28 74  B 1 
ATOM 1531 C CZ2 . TRP B 2 74  ? -20.852 -2.414  -20.613 1.00 94.17 74  B 1 
ATOM 1532 C CZ3 . TRP B 2 74  ? -18.936 -3.669  -21.423 1.00 93.94 74  B 1 
ATOM 1533 C CH2 . TRP B 2 74  ? -19.864 -2.644  -21.577 1.00 93.35 74  B 1 
ATOM 1534 N N   . THR B 2 75  ? -21.944 -7.971  -16.697 1.00 96.68 75  B 1 
ATOM 1535 C CA  . THR B 2 75  ? -23.367 -8.166  -16.459 1.00 95.72 75  B 1 
ATOM 1536 C C   . THR B 2 75  ? -23.920 -6.951  -15.735 1.00 95.36 75  B 1 
ATOM 1537 O O   . THR B 2 75  ? -23.343 -6.501  -14.748 1.00 92.44 75  B 1 
ATOM 1538 C CB  . THR B 2 75  ? -23.613 -9.465  -15.673 1.00 93.84 75  B 1 
ATOM 1539 O OG1 . THR B 2 75  ? -22.994 -10.550 -16.347 1.00 80.39 75  B 1 
ATOM 1540 C CG2 . THR B 2 75  ? -25.091 -9.806  -15.583 1.00 78.15 75  B 1 
ATOM 1541 N N   . GLU B 2 76  ? -25.026 -6.396  -16.222 1.00 94.50 76  B 1 
ATOM 1542 C CA  . GLU B 2 76  ? -25.749 -5.319  -15.558 1.00 93.54 76  B 1 
ATOM 1543 C C   . GLU B 2 76  ? -27.138 -5.799  -15.153 1.00 93.98 76  B 1 
ATOM 1544 O O   . GLU B 2 76  ? -27.840 -6.432  -15.937 1.00 91.31 76  B 1 
ATOM 1545 C CB  . GLU B 2 76  ? -25.855 -4.085  -16.466 1.00 89.62 76  B 1 
ATOM 1546 C CG  . GLU B 2 76  ? -24.538 -3.314  -16.608 1.00 80.40 76  B 1 
ATOM 1547 C CD  . GLU B 2 76  ? -24.673 -2.099  -17.543 1.00 80.97 76  B 1 
ATOM 1548 O OE1 . GLU B 2 76  ? -23.675 -1.667  -18.146 1.00 75.58 76  B 1 
ATOM 1549 O OE2 . GLU B 2 76  ? -25.808 -1.625  -17.771 1.00 77.37 76  B 1 
ATOM 1550 N N   . VAL B 2 77  ? -27.551 -5.441  -13.935 1.00 90.72 77  B 1 
ATOM 1551 C CA  . VAL B 2 77  ? -28.947 -5.590  -13.526 1.00 89.92 77  B 1 
ATOM 1552 C C   . VAL B 2 77  ? -29.646 -4.262  -13.819 1.00 89.52 77  B 1 
ATOM 1553 O O   . VAL B 2 77  ? -29.316 -3.250  -13.197 1.00 84.59 77  B 1 
ATOM 1554 C CB  . VAL B 2 77  ? -29.087 -6.011  -12.051 1.00 87.04 77  B 1 
ATOM 1555 C CG1 . VAL B 2 77  ? -30.556 -6.254  -11.715 1.00 77.42 77  B 1 
ATOM 1556 C CG2 . VAL B 2 77  ? -28.316 -7.313  -11.790 1.00 79.93 77  B 1 
ATOM 1557 N N   . PRO B 2 78  ? -30.593 -4.211  -14.777 1.00 88.54 78  B 1 
ATOM 1558 C CA  . PRO B 2 78  ? -31.329 -2.980  -15.038 1.00 87.37 78  B 1 
ATOM 1559 C C   . PRO B 2 78  ? -32.039 -2.525  -13.769 1.00 86.53 78  B 1 
ATOM 1560 O O   . PRO B 2 78  ? -32.765 -3.312  -13.157 1.00 81.13 78  B 1 
ATOM 1561 C CB  . PRO B 2 78  ? -32.319 -3.309  -16.164 1.00 83.82 78  B 1 
ATOM 1562 C CG  . PRO B 2 78  ? -31.730 -4.565  -16.814 1.00 81.40 78  B 1 
ATOM 1563 C CD  . PRO B 2 78  ? -31.021 -5.268  -15.660 1.00 85.43 78  B 1 
ATOM 1564 N N   . LYS B 2 79  ? -31.862 -1.241  -13.383 1.00 82.10 79  B 1 
ATOM 1565 C CA  . LYS B 2 79  ? -32.598 -0.663  -12.257 1.00 80.32 79  B 1 
ATOM 1566 C C   . LYS B 2 79  ? -34.097 -0.776  -12.555 1.00 80.55 79  B 1 
ATOM 1567 O O   . LYS B 2 79  ? -34.633 -0.054  -13.393 1.00 72.08 79  B 1 
ATOM 1568 C CB  . LYS B 2 79  ? -32.179 0.795   -11.990 1.00 73.25 79  B 1 
ATOM 1569 C CG  . LYS B 2 79  ? -30.795 0.891   -11.318 1.00 64.13 79  B 1 
ATOM 1570 C CD  . LYS B 2 79  ? -30.466 2.339   -10.888 1.00 59.21 79  B 1 
ATOM 1571 C CE  . LYS B 2 79  ? -29.113 2.356   -10.163 1.00 52.47 79  B 1 
ATOM 1572 N NZ  . LYS B 2 79  ? -28.740 3.695   -9.626  1.00 46.01 79  B 1 
ATOM 1573 N N   . SER B 2 80  ? -34.774 -1.703  -11.883 1.00 78.00 80  B 1 
ATOM 1574 C CA  . SER B 2 80  ? -36.227 -1.763  -11.901 1.00 77.51 80  B 1 
ATOM 1575 C C   . SER B 2 80  ? -36.764 -0.589  -11.080 1.00 78.77 80  B 1 
ATOM 1576 O O   . SER B 2 80  ? -36.222 -0.247  -10.029 1.00 69.93 80  B 1 
ATOM 1577 C CB  . SER B 2 80  ? -36.738 -3.120  -11.402 1.00 70.10 80  B 1 
ATOM 1578 O OG  . SER B 2 80  ? -36.270 -3.400  -10.117 1.00 62.28 80  B 1 
ATOM 1579 N N   . GLY B 2 81  ? -37.807 0.054   -11.556 1.00 76.73 81  B 1 
ATOM 1580 C CA  . GLY B 2 81  ? -38.521 1.033   -10.742 1.00 76.21 81  B 1 
ATOM 1581 C C   . GLY B 2 81  ? -39.063 0.392   -9.459  1.00 77.41 81  B 1 
ATOM 1582 O O   . GLY B 2 81  ? -39.327 -0.812  -9.440  1.00 71.99 81  B 1 
ATOM 1583 N N   . LYS B 2 82  ? -39.278 1.190   -8.404  1.00 72.76 82  B 1 
ATOM 1584 C CA  . LYS B 2 82  ? -39.789 0.755   -7.088  1.00 73.73 82  B 1 
ATOM 1585 C C   . LYS B 2 82  ? -40.918 -0.277  -7.227  1.00 75.13 82  B 1 
ATOM 1586 O O   . LYS B 2 82  ? -41.887 -0.067  -7.958  1.00 68.09 82  B 1 
ATOM 1587 C CB  . LYS B 2 82  ? -40.276 1.963   -6.253  1.00 67.84 82  B 1 
ATOM 1588 C CG  . LYS B 2 82  ? -39.148 2.691   -5.503  1.00 61.10 82  B 1 
ATOM 1589 C CD  . LYS B 2 82  ? -39.699 3.778   -4.559  1.00 57.43 82  B 1 
ATOM 1590 C CE  . LYS B 2 82  ? -38.575 4.345   -3.676  1.00 51.43 82  B 1 
ATOM 1591 N NZ  . LYS B 2 82  ? -39.041 5.330   -2.650  1.00 44.36 82  B 1 
ATOM 1592 N N   . GLY B 2 83  ? -40.787 -1.387  -6.497  1.00 75.83 83  B 1 
ATOM 1593 C CA  . GLY B 2 83  ? -41.812 -2.424  -6.346  1.00 76.67 83  B 1 
ATOM 1594 C C   . GLY B 2 83  ? -41.925 -3.474  -7.463  1.00 78.52 83  B 1 
ATOM 1595 O O   . GLY B 2 83  ? -42.645 -4.462  -7.294  1.00 74.16 83  B 1 
ATOM 1596 N N   . LYS B 2 84  ? -41.247 -3.324  -8.605  1.00 78.08 84  B 1 
ATOM 1597 C CA  . LYS B 2 84  ? -41.226 -4.395  -9.613  1.00 78.33 84  B 1 
ATOM 1598 C C   . LYS B 2 84  ? -40.159 -5.441  -9.274  1.00 78.69 84  B 1 
ATOM 1599 O O   . LYS B 2 84  ? -39.104 -5.106  -8.748  1.00 72.33 84  B 1 
ATOM 1600 C CB  . LYS B 2 84  ? -41.068 -3.836  -11.036 1.00 71.96 84  B 1 
ATOM 1601 C CG  . LYS B 2 84  ? -42.389 -3.239  -11.547 1.00 65.91 84  B 1 
ATOM 1602 C CD  . LYS B 2 84  ? -42.275 -2.827  -13.023 1.00 61.22 84  B 1 
ATOM 1603 C CE  . LYS B 2 84  ? -43.620 -2.300  -13.518 1.00 56.35 84  B 1 
ATOM 1604 N NZ  . LYS B 2 84  ? -43.561 -1.867  -14.949 1.00 49.35 84  B 1 
ATOM 1605 N N   . LYS B 2 85  ? -40.415 -6.711  -9.636  1.00 78.60 85  B 1 
ATOM 1606 C CA  . LYS B 2 85  ? -39.466 -7.826  -9.490  1.00 79.78 85  B 1 
ATOM 1607 C C   . LYS B 2 85  ? -38.083 -7.432  -10.024 1.00 80.69 85  B 1 
ATOM 1608 O O   . LYS B 2 85  ? -38.014 -6.854  -11.111 1.00 75.15 85  B 1 
ATOM 1609 C CB  . LYS B 2 85  ? -39.955 -9.079  -10.259 1.00 74.30 85  B 1 
ATOM 1610 C CG  . LYS B 2 85  ? -41.037 -9.868  -9.503  1.00 67.26 85  B 1 
ATOM 1611 C CD  . LYS B 2 85  ? -41.407 -11.146 -10.255 1.00 61.70 85  B 1 
ATOM 1612 C CE  . LYS B 2 85  ? -42.383 -11.983 -9.422  1.00 55.54 85  B 1 
ATOM 1613 N NZ  . LYS B 2 85  ? -42.766 -13.265 -10.065 1.00 48.16 85  B 1 
ATOM 1614 N N   . LYS B 2 86  ? -37.014 -7.821  -9.295  1.00 78.53 86  B 1 
ATOM 1615 C CA  . LYS B 2 86  ? -35.615 -7.671  -9.721  1.00 79.31 86  B 1 
ATOM 1616 C C   . LYS B 2 86  ? -35.504 -8.096  -11.195 1.00 81.69 86  B 1 
ATOM 1617 O O   . LYS B 2 86  ? -35.882 -9.212  -11.559 1.00 76.19 86  B 1 
ATOM 1618 C CB  . LYS B 2 86  ? -34.632 -8.465  -8.825  1.00 72.28 86  B 1 
ATOM 1619 C CG  . LYS B 2 86  ? -34.345 -7.796  -7.452  1.00 62.99 86  B 1 
ATOM 1620 C CD  . LYS B 2 86  ? -33.239 -8.521  -6.646  1.00 58.23 86  B 1 
ATOM 1621 C CE  . LYS B 2 86  ? -32.902 -7.774  -5.331  1.00 52.28 86  B 1 
ATOM 1622 N NZ  . LYS B 2 86  ? -31.768 -8.344  -4.546  1.00 46.11 86  B 1 
ATOM 1623 N N   . SER B 2 87  ? -35.091 -7.173  -12.059 1.00 82.04 87  B 1 
ATOM 1624 C CA  . SER B 2 87  ? -34.949 -7.418  -13.491 1.00 84.19 87  B 1 
ATOM 1625 C C   . SER B 2 87  ? -33.885 -8.486  -13.710 1.00 86.59 87  B 1 
ATOM 1626 O O   . SER B 2 87  ? -32.917 -8.564  -12.954 1.00 82.08 87  B 1 
ATOM 1627 C CB  . SER B 2 87  ? -34.592 -6.130  -14.228 1.00 77.87 87  B 1 
ATOM 1628 O OG  . SER B 2 87  ? -35.657 -5.195  -14.117 1.00 67.52 87  B 1 
ATOM 1629 N N   . LYS B 2 88  ? -34.036 -9.312  -14.737 1.00 87.92 88  B 1 
ATOM 1630 C CA  . LYS B 2 88  ? -33.016 -10.311 -15.055 1.00 89.73 88  B 1 
ATOM 1631 C C   . LYS B 2 88  ? -31.703 -9.607  -15.408 1.00 91.25 88  B 1 
ATOM 1632 O O   . LYS B 2 88  ? -31.757 -8.616  -16.143 1.00 88.04 88  B 1 
ATOM 1633 C CB  . LYS B 2 88  ? -33.460 -11.239 -16.193 1.00 85.25 88  B 1 
ATOM 1634 C CG  . LYS B 2 88  ? -34.503 -12.271 -15.733 1.00 74.27 88  B 1 
ATOM 1635 C CD  . LYS B 2 88  ? -34.802 -13.263 -16.862 1.00 67.04 88  B 1 
ATOM 1636 C CE  . LYS B 2 88  ? -35.769 -14.343 -16.386 1.00 57.86 88  B 1 
ATOM 1637 N NZ  . LYS B 2 88  ? -36.014 -15.378 -17.429 1.00 48.68 88  B 1 
ATOM 1638 N N   . PRO B 2 89  ? -30.551 -10.123 -14.962 1.00 92.23 89  B 1 
ATOM 1639 C CA  . PRO B 2 89  ? -29.247 -9.638  -15.395 1.00 93.06 89  B 1 
ATOM 1640 C C   . PRO B 2 89  ? -29.143 -9.649  -16.927 1.00 94.61 89  B 1 
ATOM 1641 O O   . PRO B 2 89  ? -29.586 -10.594 -17.583 1.00 92.85 89  B 1 
ATOM 1642 C CB  . PRO B 2 89  ? -28.220 -10.563 -14.747 1.00 89.93 89  B 1 
ATOM 1643 C CG  . PRO B 2 89  ? -28.948 -11.118 -13.522 1.00 85.15 89  B 1 
ATOM 1644 C CD  . PRO B 2 89  ? -30.396 -11.197 -14.004 1.00 88.41 89  B 1 
ATOM 1645 N N   . VAL B 2 90  ? -28.568 -8.591  -17.496 1.00 95.69 90  B 1 
ATOM 1646 C CA  . VAL B 2 90  ? -28.329 -8.450  -18.931 1.00 96.29 90  B 1 
ATOM 1647 C C   . VAL B 2 90  ? -26.828 -8.427  -19.169 1.00 96.84 90  B 1 
ATOM 1648 O O   . VAL B 2 90  ? -26.119 -7.588  -18.618 1.00 95.63 90  B 1 
ATOM 1649 C CB  . VAL B 2 90  ? -29.002 -7.190  -19.506 1.00 94.48 90  B 1 
ATOM 1650 C CG1 . VAL B 2 90  ? -28.763 -7.066  -21.014 1.00 85.96 90  B 1 
ATOM 1651 C CG2 . VAL B 2 90  ? -30.521 -7.229  -19.289 1.00 87.01 90  B 1 
ATOM 1652 N N   . ASN B 2 91  ? -26.350 -9.340  -20.017 1.00 96.70 91  B 1 
ATOM 1653 C CA  . ASN B 2 91  ? -24.956 -9.344  -20.435 1.00 97.08 91  B 1 
ATOM 1654 C C   . ASN B 2 91  ? -24.717 -8.202  -21.422 1.00 97.51 91  B 1 
ATOM 1655 O O   . ASN B 2 91  ? -25.469 -8.031  -22.384 1.00 96.39 91  B 1 
ATOM 1656 C CB  . ASN B 2 91  ? -24.587 -10.700 -21.042 1.00 95.66 91  B 1 
ATOM 1657 C CG  . ASN B 2 91  ? -24.629 -11.832 -20.014 1.00 92.85 91  B 1 
ATOM 1658 O OD1 . ASN B 2 91  ? -24.612 -11.635 -18.816 1.00 84.60 91  B 1 
ATOM 1659 N ND2 . ASN B 2 91  ? -24.697 -13.062 -20.470 1.00 83.70 91  B 1 
ATOM 1660 N N   . LYS B 2 92  ? -23.670 -7.435  -21.189 1.00 97.60 92  B 1 
ATOM 1661 C CA  . LYS B 2 92  ? -23.201 -6.366  -22.069 1.00 97.68 92  B 1 
ATOM 1662 C C   . LYS B 2 92  ? -21.777 -6.648  -22.498 1.00 97.96 92  B 1 
ATOM 1663 O O   . LYS B 2 92  ? -21.023 -7.328  -21.809 1.00 97.25 92  B 1 
ATOM 1664 C CB  . LYS B 2 92  ? -23.317 -5.008  -21.380 1.00 96.55 92  B 1 
ATOM 1665 C CG  . LYS B 2 92  ? -24.776 -4.569  -21.209 1.00 93.23 92  B 1 
ATOM 1666 C CD  . LYS B 2 92  ? -24.816 -3.086  -20.856 1.00 86.46 92  B 1 
ATOM 1667 C CE  . LYS B 2 92  ? -26.242 -2.574  -20.722 1.00 81.84 92  B 1 
ATOM 1668 N NZ  . LYS B 2 92  ? -26.236 -1.159  -20.283 1.00 72.54 92  B 1 
ATOM 1669 N N   . ASP B 2 93  ? -21.409 -6.106  -23.648 1.00 98.29 93  B 1 
ATOM 1670 C CA  . ASP B 2 93  ? -20.046 -6.131  -24.128 1.00 98.28 93  B 1 
ATOM 1671 C C   . ASP B 2 93  ? -19.711 -4.846  -24.887 1.00 98.28 93  B 1 
ATOM 1672 O O   . ASP B 2 93  ? -20.590 -4.099  -25.333 1.00 97.10 93  B 1 
ATOM 1673 C CB  . ASP B 2 93  ? -19.769 -7.417  -24.931 1.00 96.99 93  B 1 
ATOM 1674 C CG  . ASP B 2 93  ? -20.641 -7.663  -26.162 1.00 95.04 93  B 1 
ATOM 1675 O OD1 . ASP B 2 93  ? -20.780 -6.759  -27.002 1.00 90.08 93  B 1 
ATOM 1676 O OD2 . ASP B 2 93  ? -21.046 -8.835  -26.370 1.00 87.98 93  B 1 
ATOM 1677 N N   . ARG B 2 94  ? -18.403 -4.548  -25.003 1.00 98.49 94  B 1 
ATOM 1678 C CA  . ARG B 2 94  ? -17.854 -3.533  -25.901 1.00 98.27 94  B 1 
ATOM 1679 C C   . ARG B 2 94  ? -16.540 -4.012  -26.491 1.00 98.50 94  B 1 
ATOM 1680 O O   . ARG B 2 94  ? -15.801 -4.773  -25.868 1.00 98.16 94  B 1 
ATOM 1681 C CB  . ARG B 2 94  ? -17.729 -2.164  -25.210 1.00 95.88 94  B 1 
ATOM 1682 C CG  . ARG B 2 94  ? -16.693 -2.118  -24.069 1.00 93.43 94  B 1 
ATOM 1683 C CD  . ARG B 2 94  ? -16.572 -0.681  -23.524 1.00 92.49 94  B 1 
ATOM 1684 N NE  . ARG B 2 94  ? -15.674 -0.607  -22.364 1.00 89.87 94  B 1 
ATOM 1685 C CZ  . ARG B 2 94  ? -15.212 0.483   -21.773 1.00 90.69 94  B 1 
ATOM 1686 N NH1 . ARG B 2 94  ? -15.481 1.673   -22.203 1.00 84.91 94  B 1 
ATOM 1687 N NH2 . ARG B 2 94  ? -14.467 0.368   -20.723 1.00 85.39 94  B 1 
ATOM 1688 N N   . TYR B 2 95  ? -16.238 -3.525  -27.685 1.00 98.46 95  B 1 
ATOM 1689 C CA  . TYR B 2 95  ? -14.972 -3.766  -28.347 1.00 98.54 95  B 1 
ATOM 1690 C C   . TYR B 2 95  ? -13.987 -2.629  -28.041 1.00 98.62 95  B 1 
ATOM 1691 O O   . TYR B 2 95  ? -14.358 -1.460  -28.076 1.00 98.11 95  B 1 
ATOM 1692 C CB  . TYR B 2 95  ? -15.215 -3.946  -29.844 1.00 98.29 95  B 1 
ATOM 1693 C CG  . TYR B 2 95  ? -13.940 -4.136  -30.635 1.00 97.56 95  B 1 
ATOM 1694 C CD1 . TYR B 2 95  ? -13.407 -3.072  -31.378 1.00 95.13 95  B 1 
ATOM 1695 C CD2 . TYR B 2 95  ? -13.277 -5.381  -30.613 1.00 95.81 95  B 1 
ATOM 1696 C CE1 . TYR B 2 95  ? -12.222 -3.241  -32.112 1.00 94.75 95  B 1 
ATOM 1697 C CE2 . TYR B 2 95  ? -12.089 -5.557  -31.338 1.00 94.54 95  B 1 
ATOM 1698 C CZ  . TYR B 2 95  ? -11.562 -4.491  -32.092 1.00 95.29 95  B 1 
ATOM 1699 O OH  . TYR B 2 95  ? -10.419 -4.661  -32.815 1.00 93.50 95  B 1 
ATOM 1700 N N   . ILE B 2 96  ? -12.742 -2.991  -27.757 1.00 98.79 96  B 1 
ATOM 1701 C CA  . ILE B 2 96  ? -11.618 -2.077  -27.545 1.00 98.78 96  B 1 
ATOM 1702 C C   . ILE B 2 96  ? -10.461 -2.599  -28.396 1.00 98.76 96  B 1 
ATOM 1703 O O   . ILE B 2 96  ? -9.996  -3.710  -28.174 1.00 98.38 96  B 1 
ATOM 1704 C CB  . ILE B 2 96  ? -11.246 -1.994  -26.049 1.00 98.53 96  B 1 
ATOM 1705 C CG1 . ILE B 2 96  ? -12.429 -1.478  -25.193 1.00 97.63 96  B 1 
ATOM 1706 C CG2 . ILE B 2 96  ? -10.014 -1.093  -25.866 1.00 97.86 96  B 1 
ATOM 1707 C CD1 . ILE B 2 96  ? -12.233 -1.630  -23.679 1.00 94.80 96  B 1 
ATOM 1708 N N   . SER B 2 97  ? -10.005 -1.819  -29.383 1.00 98.78 97  B 1 
ATOM 1709 C CA  . SER B 2 97  ? -8.992  -2.325  -30.317 1.00 98.66 97  B 1 
ATOM 1710 C C   . SER B 2 97  ? -7.630  -2.521  -29.646 1.00 98.66 97  B 1 
ATOM 1711 O O   . SER B 2 97  ? -6.983  -3.549  -29.839 1.00 97.80 97  B 1 
ATOM 1712 C CB  . SER B 2 97  ? -8.877  -1.423  -31.544 1.00 98.02 97  B 1 
ATOM 1713 O OG  . SER B 2 97  ? -8.089  -0.289  -31.301 1.00 88.95 97  B 1 
ATOM 1714 N N   . LYS B 2 98  ? -7.214  -1.552  -28.824 1.00 98.80 98  B 1 
ATOM 1715 C CA  . LYS B 2 98  ? -5.926  -1.510  -28.132 1.00 98.87 98  B 1 
ATOM 1716 C C   . LYS B 2 98  ? -6.115  -1.031  -26.699 1.00 98.82 98  B 1 
ATOM 1717 O O   . LYS B 2 98  ? -6.736  0.002   -26.464 1.00 98.57 98  B 1 
ATOM 1718 C CB  . LYS B 2 98  ? -4.956  -0.595  -28.889 1.00 98.66 98  B 1 
ATOM 1719 C CG  . LYS B 2 98  ? -4.611  -1.156  -30.275 1.00 97.92 98  B 1 
ATOM 1720 C CD  . LYS B 2 98  ? -3.732  -0.202  -31.079 1.00 96.94 98  B 1 
ATOM 1721 C CE  . LYS B 2 98  ? -3.556  -0.799  -32.476 1.00 94.60 98  B 1 
ATOM 1722 N NZ  . LYS B 2 98  ? -2.958  0.166   -33.414 1.00 90.88 98  B 1 
ATOM 1723 N N   . MET B 2 99  ? -5.536  -1.768  -25.757 1.00 98.70 99  B 1 
ATOM 1724 C CA  . MET B 2 99  ? -5.643  -1.474  -24.338 1.00 98.73 99  B 1 
ATOM 1725 C C   . MET B 2 99  ? -4.296  -1.678  -23.652 1.00 98.71 99  B 1 
ATOM 1726 O O   . MET B 2 99  ? -3.588  -2.636  -23.945 1.00 98.41 99  B 1 
ATOM 1727 C CB  . MET B 2 99  ? -6.743  -2.365  -23.725 1.00 97.15 99  B 1 
ATOM 1728 C CG  . MET B 2 99  ? -6.885  -2.229  -22.205 1.00 94.24 99  B 1 
ATOM 1729 S SD  . MET B 2 99  ? -8.103  -3.358  -21.453 1.00 93.89 99  B 1 
ATOM 1730 C CE  . MET B 2 99  ? -9.639  -2.602  -21.998 1.00 89.10 99  B 1 
ATOM 1731 N N   . PHE B 2 100 ? -3.974  -0.816  -22.691 1.00 98.81 100 B 1 
ATOM 1732 C CA  . PHE B 2 100 ? -2.979  -1.119  -21.669 1.00 98.83 100 B 1 
ATOM 1733 C C   . PHE B 2 100 ? -3.723  -1.435  -20.370 1.00 98.80 100 B 1 
ATOM 1734 O O   . PHE B 2 100 ? -4.375  -0.552  -19.824 1.00 98.76 100 B 1 
ATOM 1735 C CB  . PHE B 2 100 ? -2.009  0.048   -21.503 1.00 98.77 100 B 1 
ATOM 1736 C CG  . PHE B 2 100 ? -0.950  -0.177  -20.449 1.00 98.74 100 B 1 
ATOM 1737 C CD1 . PHE B 2 100 ? -1.254  -0.022  -19.078 1.00 98.39 100 B 1 
ATOM 1738 C CD2 . PHE B 2 100 ? 0.342   -0.564  -20.825 1.00 98.37 100 B 1 
ATOM 1739 C CE1 . PHE B 2 100 ? -0.273  -0.245  -18.101 1.00 98.14 100 B 1 
ATOM 1740 C CE2 . PHE B 2 100 ? 1.327   -0.788  -19.848 1.00 97.96 100 B 1 
ATOM 1741 C CZ  . PHE B 2 100 ? 1.020   -0.625  -18.489 1.00 98.08 100 B 1 
ATOM 1742 N N   . LEU B 2 101 ? -3.631  -2.674  -19.887 1.00 98.85 101 B 1 
ATOM 1743 C CA  . LEU B 2 101 ? -4.214  -3.115  -18.625 1.00 98.86 101 B 1 
ATOM 1744 C C   . LEU B 2 101 ? -3.143  -3.092  -17.536 1.00 98.80 101 B 1 
ATOM 1745 O O   . LEU B 2 101 ? -2.079  -3.700  -17.700 1.00 98.56 101 B 1 
ATOM 1746 C CB  . LEU B 2 101 ? -4.798  -4.523  -18.818 1.00 98.80 101 B 1 
ATOM 1747 C CG  . LEU B 2 101 ? -5.381  -5.163  -17.537 1.00 98.65 101 B 1 
ATOM 1748 C CD1 . LEU B 2 101 ? -6.599  -4.406  -17.020 1.00 98.33 101 B 1 
ATOM 1749 C CD2 . LEU B 2 101 ? -5.797  -6.602  -17.857 1.00 98.27 101 B 1 
ATOM 1750 N N   . ARG B 2 102 ? -3.422  -2.425  -16.419 1.00 98.76 102 B 1 
ATOM 1751 C CA  . ARG B 2 102 ? -2.555  -2.438  -15.247 1.00 98.79 102 B 1 
ATOM 1752 C C   . ARG B 2 102 ? -2.711  -3.759  -14.499 1.00 98.68 102 B 1 
ATOM 1753 O O   . ARG B 2 102 ? -3.821  -4.214  -14.246 1.00 98.21 102 B 1 
ATOM 1754 C CB  . ARG B 2 102 ? -2.840  -1.207  -14.386 1.00 98.50 102 B 1 
ATOM 1755 C CG  . ARG B 2 102 ? -1.812  -1.049  -13.263 1.00 97.80 102 B 1 
ATOM 1756 C CD  . ARG B 2 102 ? -2.079  0.214   -12.448 1.00 96.82 102 B 1 
ATOM 1757 N NE  . ARG B 2 102 ? -1.449  0.101   -11.135 1.00 94.85 102 B 1 
ATOM 1758 C CZ  . ARG B 2 102 ? -0.323  0.626   -10.688 1.00 95.23 102 B 1 
ATOM 1759 N NH1 . ARG B 2 102 ? 0.431   1.436   -11.377 1.00 88.62 102 B 1 
ATOM 1760 N NH2 . ARG B 2 102 ? 0.079   0.320   -9.514  1.00 90.93 102 B 1 
ATOM 1761 N N   . GLY B 2 103 ? -1.586  -4.393  -14.156 1.00 98.27 103 B 1 
ATOM 1762 C CA  . GLY B 2 103 ? -1.555  -5.768  -13.655 1.00 98.19 103 B 1 
ATOM 1763 C C   . GLY B 2 103 ? -2.276  -5.998  -12.332 1.00 98.27 103 B 1 
ATOM 1764 O O   . GLY B 2 103 ? -2.883  -7.048  -12.146 1.00 97.44 103 B 1 
ATOM 1765 N N   . ASP B 2 104 ? -2.272  -5.014  -11.428 1.00 97.70 104 B 1 
ATOM 1766 C CA  . ASP B 2 104 ? -2.895  -5.139  -10.106 1.00 97.64 104 B 1 
ATOM 1767 C C   . ASP B 2 104 ? -4.429  -5.290  -10.155 1.00 97.76 104 B 1 
ATOM 1768 O O   . ASP B 2 104 ? -5.037  -5.736  -9.182  1.00 96.48 104 B 1 
ATOM 1769 C CB  . ASP B 2 104 ? -2.469  -3.945  -9.231  1.00 96.56 104 B 1 
ATOM 1770 C CG  . ASP B 2 104 ? -2.977  -2.601  -9.745  1.00 95.95 104 B 1 
ATOM 1771 O OD1 . ASP B 2 104 ? -3.650  -2.536  -10.803 1.00 93.59 104 B 1 
ATOM 1772 O OD2 . ASP B 2 104 ? -2.729  -1.590  -9.066  1.00 91.68 104 B 1 
ATOM 1773 N N   . SER B 2 105 ? -5.051  -5.008  -11.288 1.00 98.21 105 B 1 
ATOM 1774 C CA  . SER B 2 105 ? -6.473  -5.266  -11.539 1.00 98.33 105 B 1 
ATOM 1775 C C   . SER B 2 105 ? -6.755  -6.671  -12.081 1.00 98.44 105 B 1 
ATOM 1776 O O   . SER B 2 105 ? -7.924  -7.039  -12.217 1.00 97.67 105 B 1 
ATOM 1777 C CB  . SER B 2 105 ? -7.034  -4.199  -12.481 1.00 97.80 105 B 1 
ATOM 1778 O OG  . SER B 2 105 ? -7.041  -2.939  -11.834 1.00 93.83 105 B 1 
ATOM 1779 N N   . VAL B 2 106 ? -5.725  -7.462  -12.382 1.00 98.67 106 B 1 
ATOM 1780 C CA  . VAL B 2 106 ? -5.863  -8.841  -12.867 1.00 98.68 106 B 1 
ATOM 1781 C C   . VAL B 2 106 ? -6.059  -9.784  -11.686 1.00 98.64 106 B 1 
ATOM 1782 O O   . VAL B 2 106 ? -5.237  -9.808  -10.770 1.00 98.22 106 B 1 
ATOM 1783 C CB  . VAL B 2 106 ? -4.650  -9.261  -13.713 1.00 98.60 106 B 1 
ATOM 1784 C CG1 . VAL B 2 106 ? -4.753  -10.710 -14.204 1.00 98.20 106 B 1 
ATOM 1785 C CG2 . VAL B 2 106 ? -4.500  -8.359  -14.950 1.00 98.19 106 B 1 
ATOM 1786 N N   . ILE B 2 107 ? -7.111  -10.586 -11.713 1.00 98.65 107 B 1 
ATOM 1787 C CA  . ILE B 2 107 ? -7.359  -11.659 -10.750 1.00 98.54 107 B 1 
ATOM 1788 C C   . ILE B 2 107 ? -6.838  -12.980 -11.316 1.00 98.66 107 B 1 
ATOM 1789 O O   . ILE B 2 107 ? -5.912  -13.576 -10.777 1.00 98.41 107 B 1 
ATOM 1790 C CB  . ILE B 2 107 ? -8.852  -11.758 -10.369 1.00 98.20 107 B 1 
ATOM 1791 C CG1 . ILE B 2 107 ? -9.396  -10.397 -9.854  1.00 96.67 107 B 1 
ATOM 1792 C CG2 . ILE B 2 107 ? -9.052  -12.855 -9.310  1.00 96.18 107 B 1 
ATOM 1793 C CD1 . ILE B 2 107 ? -10.890 -10.428 -9.510  1.00 93.20 107 B 1 
ATOM 1794 N N   . VAL B 2 108 ? -7.430  -13.418 -12.413 1.00 98.47 108 B 1 
ATOM 1795 C CA  . VAL B 2 108 ? -7.175  -14.703 -13.055 1.00 98.47 108 B 1 
ATOM 1796 C C   . VAL B 2 108 ? -7.109  -14.511 -14.563 1.00 98.64 108 B 1 
ATOM 1797 O O   . VAL B 2 108 ? -7.894  -13.755 -15.132 1.00 98.28 108 B 1 
ATOM 1798 C CB  . VAL B 2 108 ? -8.250  -15.737 -12.669 1.00 97.42 108 B 1 
ATOM 1799 C CG1 . VAL B 2 108 ? -8.070  -17.075 -13.378 1.00 90.64 108 B 1 
ATOM 1800 C CG2 . VAL B 2 108 ? -8.227  -16.022 -11.160 1.00 89.85 108 B 1 
ATOM 1801 N N   . VAL B 2 109 ? -6.202  -15.230 -15.223 1.00 98.65 109 B 1 
ATOM 1802 C CA  . VAL B 2 109 ? -6.105  -15.304 -16.678 1.00 98.63 109 B 1 
ATOM 1803 C C   . VAL B 2 109 ? -6.313  -16.745 -17.112 1.00 98.62 109 B 1 
ATOM 1804 O O   . VAL B 2 109 ? -5.551  -17.619 -16.718 1.00 98.35 109 B 1 
ATOM 1805 C CB  . VAL B 2 109 ? -4.759  -14.775 -17.197 1.00 98.53 109 B 1 
ATOM 1806 C CG1 . VAL B 2 109 ? -4.735  -14.736 -18.724 1.00 98.03 109 B 1 
ATOM 1807 C CG2 . VAL B 2 109 ? -4.466  -13.359 -16.675 1.00 98.05 109 B 1 
ATOM 1808 N N   . LEU B 2 110 ? -7.325  -17.005 -17.939 1.00 98.04 110 B 1 
ATOM 1809 C CA  . LEU B 2 110 ? -7.596  -18.310 -18.528 1.00 97.97 110 B 1 
ATOM 1810 C C   . LEU B 2 110 ? -6.892  -18.418 -19.870 1.00 97.72 110 B 1 
ATOM 1811 O O   . LEU B 2 110 ? -7.047  -17.559 -20.748 1.00 96.77 110 B 1 
ATOM 1812 C CB  . LEU B 2 110 ? -9.101  -18.534 -18.720 1.00 97.32 110 B 1 
ATOM 1813 C CG  . LEU B 2 110 ? -9.929  -18.778 -17.444 1.00 93.36 110 B 1 
ATOM 1814 C CD1 . LEU B 2 110 ? -10.070 -17.537 -16.560 1.00 86.09 110 B 1 
ATOM 1815 C CD2 . LEU B 2 110 ? -11.336 -19.217 -17.865 1.00 86.03 110 B 1 
ATOM 1816 N N   . ARG B 2 111 ? -6.157  -19.512 -20.066 1.00 96.65 111 B 1 
ATOM 1817 C CA  . ARG B 2 111 ? -5.572  -19.866 -21.352 1.00 94.54 111 B 1 
ATOM 1818 C C   . ARG B 2 111 ? -6.588  -20.621 -22.203 1.00 91.75 111 B 1 
ATOM 1819 O O   . ARG B 2 111 ? -7.293  -21.485 -21.707 1.00 83.93 111 B 1 
ATOM 1820 C CB  . ARG B 2 111 ? -4.308  -20.691 -21.098 1.00 91.76 111 B 1 
ATOM 1821 C CG  . ARG B 2 111 ? -3.553  -20.989 -22.398 1.00 85.67 111 B 1 
ATOM 1822 C CD  . ARG B 2 111 ? -2.347  -21.859 -22.077 1.00 82.11 111 B 1 
ATOM 1823 N NE  . ARG B 2 111 ? -1.653  -22.293 -23.293 1.00 75.03 111 B 1 
ATOM 1824 C CZ  . ARG B 2 111 ? -0.706  -23.199 -23.306 1.00 69.96 111 B 1 
ATOM 1825 N NH1 . ARG B 2 111 ? -0.258  -23.739 -22.206 1.00 62.91 111 B 1 
ATOM 1826 N NH2 . ARG B 2 111 ? -0.191  -23.585 -24.427 1.00 61.51 111 B 1 
ATOM 1827 N N   . ASN B 2 112 ? -6.594  -20.332 -23.509 1.00 85.96 112 B 1 
ATOM 1828 C CA  . ASN B 2 112 ? -7.493  -20.982 -24.471 1.00 83.66 112 B 1 
ATOM 1829 C C   . ASN B 2 112 ? -8.938  -21.069 -23.956 1.00 83.99 112 B 1 
ATOM 1830 O O   . ASN B 2 112 ? -9.486  -22.166 -23.831 1.00 77.06 112 B 1 
ATOM 1831 C CB  . ASN B 2 112 ? -6.932  -22.356 -24.870 1.00 75.10 112 B 1 
ATOM 1832 C CG  . ASN B 2 112 ? -5.613  -22.285 -25.622 1.00 70.13 112 B 1 
ATOM 1833 O OD1 . ASN B 2 112 ? -5.237  -21.286 -26.213 1.00 62.54 112 B 1 
ATOM 1834 N ND2 . ASN B 2 112 ? -4.882  -23.376 -25.635 1.00 60.78 112 B 1 
ATOM 1835 N N   . PRO B 2 113 ? -9.562  -19.928 -23.629 1.00 83.14 113 B 1 
ATOM 1836 C CA  . PRO B 2 113 ? -10.913 -19.943 -23.105 1.00 81.74 113 B 1 
ATOM 1837 C C   . PRO B 2 113 ? -11.826 -20.665 -24.093 1.00 82.20 113 B 1 
ATOM 1838 O O   . PRO B 2 113 ? -11.860 -20.343 -25.283 1.00 76.15 113 B 1 
ATOM 1839 C CB  . PRO B 2 113 ? -11.300 -18.476 -22.910 1.00 76.58 113 B 1 
ATOM 1840 C CG  . PRO B 2 113 ? -10.409 -17.734 -23.903 1.00 75.46 113 B 1 
ATOM 1841 C CD  . PRO B 2 113 ? -9.128  -18.563 -23.902 1.00 77.73 113 B 1 
ATOM 1842 N N   . LEU B 2 114 ? -12.554 -21.643 -23.582 1.00 74.67 114 B 1 
ATOM 1843 C CA  . LEU B 2 114 ? -13.615 -22.294 -24.341 1.00 71.92 114 B 1 
ATOM 1844 C C   . LEU B 2 114 ? -14.700 -21.246 -24.590 1.00 70.79 114 B 1 
ATOM 1845 O O   . LEU B 2 114 ? -15.617 -21.068 -23.799 1.00 64.89 114 B 1 
ATOM 1846 C CB  . LEU B 2 114 ? -14.149 -23.514 -23.570 1.00 65.03 114 B 1 
ATOM 1847 C CG  . LEU B 2 114 ? -13.181 -24.714 -23.523 1.00 59.32 114 B 1 
ATOM 1848 C CD1 . LEU B 2 114 ? -13.691 -25.753 -22.514 1.00 54.88 114 B 1 
ATOM 1849 C CD2 . LEU B 2 114 ? -13.050 -25.402 -24.883 1.00 54.13 114 B 1 
ATOM 1850 N N   . ILE B 2 115 ? -14.568 -20.512 -25.700 1.00 67.86 115 B 1 
ATOM 1851 C CA  . ILE B 2 115 ? -15.648 -19.680 -26.197 1.00 64.72 115 B 1 
ATOM 1852 C C   . ILE B 2 115 ? -16.697 -20.659 -26.696 1.00 64.14 115 B 1 
ATOM 1853 O O   . ILE B 2 115 ? -16.596 -21.169 -27.811 1.00 57.51 115 B 1 
ATOM 1854 C CB  . ILE B 2 115 ? -15.179 -18.689 -27.292 1.00 57.34 115 B 1 
ATOM 1855 C CG1 . ILE B 2 115 ? -13.974 -17.850 -26.810 1.00 53.32 115 B 1 
ATOM 1856 C CG2 . ILE B 2 115 ? -16.359 -17.769 -27.669 1.00 50.94 115 B 1 
ATOM 1857 C CD1 . ILE B 2 115 ? -13.360 -16.988 -27.929 1.00 46.11 115 B 1 
ATOM 1858 N N   . ALA B 2 116 ? -17.665 -20.958 -25.835 1.00 50.19 116 B 1 
ATOM 1859 C CA  . ALA B 2 116 ? -18.857 -21.650 -26.283 1.00 47.72 116 B 1 
ATOM 1860 C C   . ALA B 2 116 ? -19.511 -20.765 -27.347 1.00 46.56 116 B 1 
ATOM 1861 O O   . ALA B 2 116 ? -20.198 -19.796 -27.028 1.00 43.53 116 B 1 
ATOM 1862 C CB  . ALA B 2 116 ? -19.763 -21.938 -25.075 1.00 43.57 116 B 1 
ATOM 1863 N N   . GLY B 2 117 ? -19.227 -21.051 -28.611 1.00 42.86 117 B 1 
ATOM 1864 C CA  . GLY B 2 117 ? -19.975 -20.498 -29.715 1.00 38.67 117 B 1 
ATOM 1865 C C   . GLY B 2 117 ? -21.422 -20.964 -29.565 1.00 36.01 117 B 1 
ATOM 1866 O O   . GLY B 2 117 ? -21.737 -22.098 -29.900 1.00 33.06 117 B 1 
ATOM 1867 N N   . LYS B 2 118 ? -22.264 -20.093 -29.013 1.00 30.92 118 B 1 
ATOM 1868 C CA  . LYS B 2 118 ? -23.679 -20.084 -29.374 1.00 28.91 118 B 1 
ATOM 1869 C C   . LYS B 2 118 ? -23.872 -19.069 -30.478 1.00 27.35 118 B 1 
ATOM 1870 O O   . LYS B 2 118 ? -23.221 -18.010 -30.430 1.00 24.97 118 B 1 
ATOM 1871 C CB  . LYS B 2 118 ? -24.585 -19.788 -28.176 1.00 26.69 118 B 1 
ATOM 1872 C CG  . LYS B 2 118 ? -24.939 -21.075 -27.426 1.00 24.81 118 B 1 
ATOM 1873 C CD  . LYS B 2 118 ? -26.081 -20.786 -26.437 1.00 24.47 118 B 1 
ATOM 1874 C CE  . LYS B 2 118 ? -26.506 -22.093 -25.760 1.00 21.50 118 B 1 
ATOM 1875 N NZ  . LYS B 2 118 ? -27.654 -21.877 -24.841 1.00 19.84 118 B 1 
ATOM 1876 O OXT . LYS B 2 118 ? -24.740 -19.409 -31.347 1.00 21.99 118 B 1 
ATOM 1877 N N   . MET C 3 1   ? 35.571  11.632  46.259  1.00 17.29 1   C 1 
ATOM 1878 C CA  . MET C 3 1   ? 35.210  11.926  44.854  1.00 21.65 1   C 1 
ATOM 1879 C C   . MET C 3 1   ? 34.044  11.021  44.498  1.00 23.49 1   C 1 
ATOM 1880 O O   . MET C 3 1   ? 34.227  9.820   44.418  1.00 21.48 1   C 1 
ATOM 1881 C CB  . MET C 3 1   ? 36.397  11.661  43.920  1.00 20.91 1   C 1 
ATOM 1882 C CG  . MET C 3 1   ? 37.475  12.742  44.020  1.00 18.77 1   C 1 
ATOM 1883 S SD  . MET C 3 1   ? 38.956  12.324  43.085  1.00 17.50 1   C 1 
ATOM 1884 C CE  . MET C 3 1   ? 39.883  13.880  43.191  1.00 14.67 1   C 1 
ATOM 1885 N N   . ALA C 3 2   ? 32.839  11.563  44.405  1.00 28.31 2   C 1 
ATOM 1886 C CA  . ALA C 3 2   ? 31.661  10.762  44.101  1.00 35.65 2   C 1 
ATOM 1887 C C   . ALA C 3 2   ? 31.719  10.368  42.619  1.00 35.59 2   C 1 
ATOM 1888 O O   . ALA C 3 2   ? 31.668  11.237  41.752  1.00 34.54 2   C 1 
ATOM 1889 C CB  . ALA C 3 2   ? 30.403  11.574  44.446  1.00 34.48 2   C 1 
ATOM 1890 N N   . TYR C 3 3   ? 31.854  9.064   42.334  1.00 26.17 3   C 1 
ATOM 1891 C CA  . TYR C 3 3   ? 31.689  8.535   40.992  1.00 28.55 3   C 1 
ATOM 1892 C C   . TYR C 3 3   ? 30.232  8.816   40.583  1.00 28.12 3   C 1 
ATOM 1893 O O   . TYR C 3 3   ? 29.321  8.097   40.982  1.00 26.85 3   C 1 
ATOM 1894 C CB  . TYR C 3 3   ? 32.021  7.036   40.962  1.00 27.11 3   C 1 
ATOM 1895 C CG  . TYR C 3 3   ? 33.425  6.718   40.478  1.00 26.25 3   C 1 
ATOM 1896 C CD1 . TYR C 3 3   ? 33.633  6.318   39.143  1.00 24.87 3   C 1 
ATOM 1897 C CD2 . TYR C 3 3   ? 34.524  6.806   41.351  1.00 24.94 3   C 1 
ATOM 1898 C CE1 . TYR C 3 3   ? 34.914  5.993   38.679  1.00 21.37 3   C 1 
ATOM 1899 C CE2 . TYR C 3 3   ? 35.819  6.489   40.891  1.00 21.44 3   C 1 
ATOM 1900 C CZ  . TYR C 3 3   ? 36.008  6.081   39.558  1.00 25.22 3   C 1 
ATOM 1901 O OH  . TYR C 3 3   ? 37.273  5.764   39.115  1.00 27.50 3   C 1 
ATOM 1902 N N   . ARG C 3 4   ? 30.012  9.895   39.824  1.00 26.64 4   C 1 
ATOM 1903 C CA  . ARG C 3 4   ? 28.766  10.057  39.070  1.00 30.14 4   C 1 
ATOM 1904 C C   . ARG C 3 4   ? 28.706  8.863   38.118  1.00 28.69 4   C 1 
ATOM 1905 O O   . ARG C 3 4   ? 29.420  8.864   37.115  1.00 28.50 4   C 1 
ATOM 1906 C CB  . ARG C 3 4   ? 28.739  11.386  38.289  1.00 30.39 4   C 1 
ATOM 1907 C CG  . ARG C 3 4   ? 28.189  12.552  39.126  1.00 28.74 4   C 1 
ATOM 1908 C CD  . ARG C 3 4   ? 28.108  13.815  38.260  1.00 29.17 4   C 1 
ATOM 1909 N NE  . ARG C 3 4   ? 27.403  14.919  38.946  1.00 26.35 4   C 1 
ATOM 1910 C CZ  . ARG C 3 4   ? 27.193  16.139  38.463  1.00 23.69 4   C 1 
ATOM 1911 N NH1 . ARG C 3 4   ? 27.639  16.503  37.299  1.00 21.78 4   C 1 
ATOM 1912 N NH2 . ARG C 3 4   ? 26.514  17.017  39.153  1.00 24.00 4   C 1 
ATOM 1913 N N   . GLY C 3 5   ? 27.925  7.847   38.472  1.00 29.27 5   C 1 
ATOM 1914 C CA  . GLY C 3 5   ? 27.589  6.772   37.561  1.00 31.03 5   C 1 
ATOM 1915 C C   . GLY C 3 5   ? 26.994  7.422   36.314  1.00 31.78 5   C 1 
ATOM 1916 O O   . GLY C 3 5   ? 25.900  7.967   36.385  1.00 29.52 5   C 1 
ATOM 1917 N N   . GLN C 3 6   ? 27.765  7.452   35.217  1.00 27.84 6   C 1 
ATOM 1918 C CA  . GLN C 3 6   ? 27.185  7.765   33.922  1.00 30.71 6   C 1 
ATOM 1919 C C   . GLN C 3 6   ? 26.093  6.724   33.711  1.00 30.45 6   C 1 
ATOM 1920 O O   . GLN C 3 6   ? 26.398  5.539   33.609  1.00 30.08 6   C 1 
ATOM 1921 C CB  . GLN C 3 6   ? 28.242  7.694   32.806  1.00 30.75 6   C 1 
ATOM 1922 C CG  . GLN C 3 6   ? 29.030  8.998   32.665  1.00 30.07 6   C 1 
ATOM 1923 C CD  . GLN C 3 6   ? 30.085  8.927   31.557  1.00 28.79 6   C 1 
ATOM 1924 O OE1 . GLN C 3 6   ? 30.644  7.890   31.260  1.00 28.11 6   C 1 
ATOM 1925 N NE2 . GLN C 3 6   ? 30.420  10.026  30.922  1.00 29.44 6   C 1 
ATOM 1926 N N   . GLY C 3 7   ? 24.832  7.144   33.746  1.00 30.13 7   C 1 
ATOM 1927 C CA  . GLY C 3 7   ? 23.719  6.277   33.425  1.00 30.84 7   C 1 
ATOM 1928 C C   . GLY C 3 7   ? 23.981  5.742   32.021  1.00 31.83 7   C 1 
ATOM 1929 O O   . GLY C 3 7   ? 23.897  6.510   31.070  1.00 30.21 7   C 1 
ATOM 1930 N N   . GLN C 3 8   ? 24.412  4.471   31.926  1.00 32.24 8   C 1 
ATOM 1931 C CA  . GLN C 3 8   ? 24.473  3.792   30.646  1.00 34.70 8   C 1 
ATOM 1932 C C   . GLN C 3 8   ? 23.079  3.972   30.047  1.00 35.85 8   C 1 
ATOM 1933 O O   . GLN C 3 8   ? 22.098  3.543   30.648  1.00 35.06 8   C 1 
ATOM 1934 C CB  . GLN C 3 8   ? 24.823  2.308   30.813  1.00 33.37 8   C 1 
ATOM 1935 C CG  . GLN C 3 8   ? 26.339  2.059   30.831  1.00 30.89 8   C 1 
ATOM 1936 C CD  . GLN C 3 8   ? 26.690  0.587   31.018  1.00 28.48 8   C 1 
ATOM 1937 O OE1 . GLN C 3 8   ? 26.033  -0.153  31.724  1.00 27.24 8   C 1 
ATOM 1938 N NE2 . GLN C 3 8   ? 27.765  0.110   30.422  1.00 28.31 8   C 1 
ATOM 1939 N N   . LYS C 3 9   ? 22.998  4.664   28.908  1.00 37.16 9   C 1 
ATOM 1940 C CA  . LYS C 3 9   ? 21.798  4.628   28.081  1.00 38.63 9   C 1 
ATOM 1941 C C   . LYS C 3 9   ? 21.607  3.158   27.745  1.00 38.84 9   C 1 
ATOM 1942 O O   . LYS C 3 9   ? 22.309  2.646   26.884  1.00 37.61 9   C 1 
ATOM 1943 C CB  . LYS C 3 9   ? 21.962  5.468   26.799  1.00 37.62 9   C 1 
ATOM 1944 C CG  . LYS C 3 9   ? 21.703  6.971   26.992  1.00 33.95 9   C 1 
ATOM 1945 C CD  . LYS C 3 9   ? 21.839  7.670   25.634  1.00 32.69 9   C 1 
ATOM 1946 C CE  . LYS C 3 9   ? 21.470  9.154   25.703  1.00 27.49 9   C 1 
ATOM 1947 N NZ  . LYS C 3 9   ? 21.589  9.808   24.366  1.00 25.65 9   C 1 
ATOM 1948 N N   . VAL C 3 10  ? 20.782  2.473   28.525  1.00 42.61 10  C 1 
ATOM 1949 C CA  . VAL C 3 10  ? 20.378  1.103   28.242  1.00 45.33 10  C 1 
ATOM 1950 C C   . VAL C 3 10  ? 19.737  1.205   26.870  1.00 47.11 10  C 1 
ATOM 1951 O O   . VAL C 3 10  ? 18.668  1.794   26.745  1.00 45.97 10  C 1 
ATOM 1952 C CB  . VAL C 3 10  ? 19.409  0.560   29.303  1.00 43.10 10  C 1 
ATOM 1953 C CG1 . VAL C 3 10  ? 18.997  -0.874  28.991  1.00 38.61 10  C 1 
ATOM 1954 C CG2 . VAL C 3 10  ? 20.061  0.574   30.696  1.00 40.06 10  C 1 
ATOM 1955 N N   . GLN C 3 11  ? 20.461  0.774   25.816  1.00 45.42 11  C 1 
ATOM 1956 C CA  . GLN C 3 11  ? 19.889  0.631   24.489  1.00 47.76 11  C 1 
ATOM 1957 C C   . GLN C 3 11  ? 18.746  -0.356  24.663  1.00 50.02 11  C 1 
ATOM 1958 O O   . GLN C 3 11  ? 18.969  -1.547  24.866  1.00 48.83 11  C 1 
ATOM 1959 C CB  . GLN C 3 11  ? 20.941  0.143   23.485  1.00 45.77 11  C 1 
ATOM 1960 C CG  . GLN C 3 11  ? 21.769  1.296   22.895  1.00 42.13 11  C 1 
ATOM 1961 C CD  . GLN C 3 11  ? 22.866  0.802   21.947  1.00 38.48 11  C 1 
ATOM 1962 O OE1 . GLN C 3 11  ? 23.471  -0.223  22.159  1.00 36.80 11  C 1 
ATOM 1963 N NE2 . GLN C 3 11  ? 23.176  1.527   20.895  1.00 35.77 11  C 1 
ATOM 1964 N N   . LYS C 3 12  ? 17.528  0.163   24.739  1.00 62.18 12  C 1 
ATOM 1965 C CA  . LYS C 3 12  ? 16.343  -0.670  24.865  1.00 64.60 12  C 1 
ATOM 1966 C C   . LYS C 3 12  ? 16.275  -1.512  23.613  1.00 67.60 12  C 1 
ATOM 1967 O O   . LYS C 3 12  ? 16.119  -0.985  22.515  1.00 64.64 12  C 1 
ATOM 1968 C CB  . LYS C 3 12  ? 15.077  0.169   25.060  1.00 58.80 12  C 1 
ATOM 1969 C CG  . LYS C 3 12  ? 14.718  0.357   26.544  1.00 52.48 12  C 1 
ATOM 1970 C CD  . LYS C 3 12  ? 13.437  1.180   26.615  1.00 48.56 12  C 1 
ATOM 1971 C CE  . LYS C 3 12  ? 12.766  1.153   27.983  1.00 42.39 12  C 1 
ATOM 1972 N NZ  . LYS C 3 12  ? 11.414  1.761   27.882  1.00 38.70 12  C 1 
ATOM 1973 N N   . VAL C 3 13  ? 16.431  -2.805  23.814  1.00 77.38 13  C 1 
ATOM 1974 C CA  . VAL C 3 13  ? 16.307  -3.818  22.791  1.00 81.10 13  C 1 
ATOM 1975 C C   . VAL C 3 13  ? 14.887  -3.763  22.240  1.00 85.13 13  C 1 
ATOM 1976 O O   . VAL C 3 13  ? 13.914  -3.862  22.994  1.00 82.12 13  C 1 
ATOM 1977 C CB  . VAL C 3 13  ? 16.630  -5.190  23.407  1.00 74.51 13  C 1 
ATOM 1978 C CG1 . VAL C 3 13  ? 16.362  -6.310  22.434  1.00 65.00 13  C 1 
ATOM 1979 C CG2 . VAL C 3 13  ? 18.111  -5.254  23.833  1.00 66.66 13  C 1 
ATOM 1980 N N   . MET C 3 14  ? 14.780  -3.565  20.937  1.00 84.73 14  C 1 
ATOM 1981 C CA  . MET C 3 14  ? 13.501  -3.549  20.248  1.00 87.89 14  C 1 
ATOM 1982 C C   . MET C 3 14  ? 13.014  -4.981  20.030  1.00 90.01 14  C 1 
ATOM 1983 O O   . MET C 3 14  ? 13.801  -5.857  19.662  1.00 88.55 14  C 1 
ATOM 1984 C CB  . MET C 3 14  ? 13.669  -2.798  18.931  1.00 83.07 14  C 1 
ATOM 1985 C CG  . MET C 3 14  ? 12.340  -2.259  18.419  1.00 78.39 14  C 1 
ATOM 1986 S SD  . MET C 3 14  ? 12.357  -1.636  16.722  1.00 78.76 14  C 1 
ATOM 1987 C CE  . MET C 3 14  ? 13.991  -0.894  16.587  1.00 70.24 14  C 1 
ATOM 1988 N N   . VAL C 3 15  ? 11.732  -5.237  20.232  1.00 91.78 15  C 1 
ATOM 1989 C CA  . VAL C 3 15  ? 11.115  -6.505  19.846  1.00 93.22 15  C 1 
ATOM 1990 C C   . VAL C 3 15  ? 10.660  -6.378  18.401  1.00 94.17 15  C 1 
ATOM 1991 O O   . VAL C 3 15  ? 9.731   -5.627  18.112  1.00 92.50 15  C 1 
ATOM 1992 C CB  . VAL C 3 15  ? 9.949   -6.896  20.774  1.00 91.69 15  C 1 
ATOM 1993 C CG1 . VAL C 3 15  ? 9.378   -8.265  20.385  1.00 85.85 15  C 1 
ATOM 1994 C CG2 . VAL C 3 15  ? 10.402  -6.977  22.236  1.00 87.16 15  C 1 
ATOM 1995 N N   . GLN C 3 16  ? 11.316  -7.101  17.495  1.00 93.59 16  C 1 
ATOM 1996 C CA  . GLN C 3 16  ? 10.904  -7.119  16.098  1.00 93.62 16  C 1 
ATOM 1997 C C   . GLN C 3 16  ? 9.740   -8.089  15.876  1.00 95.19 16  C 1 
ATOM 1998 O O   . GLN C 3 16  ? 9.674   -9.130  16.541  1.00 93.75 16  C 1 
ATOM 1999 C CB  . GLN C 3 16  ? 12.080  -7.471  15.199  1.00 90.66 16  C 1 
ATOM 2000 C CG  . GLN C 3 16  ? 13.215  -6.441  15.266  1.00 84.85 16  C 1 
ATOM 2001 C CD  . GLN C 3 16  ? 14.316  -6.768  14.264  1.00 82.05 16  C 1 
ATOM 2002 O OE1 . GLN C 3 16  ? 14.081  -7.346  13.219  1.00 73.41 16  C 1 
ATOM 2003 N NE2 . GLN C 3 16  ? 15.547  -6.443  14.564  1.00 70.16 16  C 1 
ATOM 2004 N N   . PRO C 3 17  ? 8.846   -7.808  14.906  1.00 95.57 17  C 1 
ATOM 2005 C CA  . PRO C 3 17  ? 7.781   -8.723  14.502  1.00 95.88 17  C 1 
ATOM 2006 C C   . PRO C 3 17  ? 8.257   -10.152 14.239  1.00 96.19 17  C 1 
ATOM 2007 O O   . PRO C 3 17  ? 7.669   -11.102 14.767  1.00 95.07 17  C 1 
ATOM 2008 C CB  . PRO C 3 17  ? 7.189   -8.095  13.239  1.00 95.05 17  C 1 
ATOM 2009 C CG  . PRO C 3 17  ? 7.365   -6.604  13.498  1.00 93.66 17  C 1 
ATOM 2010 C CD  . PRO C 3 17  ? 8.715   -6.545  14.212  1.00 95.18 17  C 1 
ATOM 2011 N N   . ILE C 3 18  ? 9.370   -10.310 13.528  1.00 94.81 18  C 1 
ATOM 2012 C CA  . ILE C 3 18  ? 9.931   -11.623 13.200  1.00 94.48 18  C 1 
ATOM 2013 C C   . ILE C 3 18  ? 10.309  -12.430 14.445  1.00 95.48 18  C 1 
ATOM 2014 O O   . ILE C 3 18  ? 10.048  -13.623 14.500  1.00 94.62 18  C 1 
ATOM 2015 C CB  . ILE C 3 18  ? 11.096  -11.444 12.208  1.00 92.02 18  C 1 
ATOM 2016 C CG1 . ILE C 3 18  ? 11.357  -12.769 11.481  1.00 80.19 18  C 1 
ATOM 2017 C CG2 . ILE C 3 18  ? 12.372  -10.878 12.866  1.00 77.71 18  C 1 
ATOM 2018 C CD1 . ILE C 3 18  ? 12.003  -12.539 10.111  1.00 72.15 18  C 1 
ATOM 2019 N N   . ASN C 3 19  ? 10.819  -11.779 15.495  1.00 95.39 19  C 1 
ATOM 2020 C CA  . ASN C 3 19  ? 11.164  -12.437 16.761  1.00 95.07 19  C 1 
ATOM 2021 C C   . ASN C 3 19  ? 9.913   -12.955 17.486  1.00 95.69 19  C 1 
ATOM 2022 O O   . ASN C 3 19  ? 9.957   -13.980 18.163  1.00 94.59 19  C 1 
ATOM 2023 C CB  . ASN C 3 19  ? 11.917  -11.445 17.664  1.00 93.37 19  C 1 
ATOM 2024 C CG  . ASN C 3 19  ? 13.266  -11.019 17.101  1.00 88.71 19  C 1 
ATOM 2025 O OD1 . ASN C 3 19  ? 13.872  -11.687 16.291  1.00 79.40 19  C 1 
ATOM 2026 N ND2 . ASN C 3 19  ? 13.781  -9.891  17.537  1.00 79.43 19  C 1 
ATOM 2027 N N   . LEU C 3 20  ? 8.801   -12.235 17.357  1.00 96.12 20  C 1 
ATOM 2028 C CA  . LEU C 3 20  ? 7.539   -12.655 17.948  1.00 96.75 20  C 1 
ATOM 2029 C C   . LEU C 3 20  ? 6.932   -13.831 17.169  1.00 97.24 20  C 1 
ATOM 2030 O O   . LEU C 3 20  ? 6.493   -14.804 17.784  1.00 96.56 20  C 1 
ATOM 2031 C CB  . LEU C 3 20  ? 6.597   -11.449 18.055  1.00 96.38 20  C 1 
ATOM 2032 C CG  . LEU C 3 20  ? 5.287   -11.752 18.808  1.00 93.39 20  C 1 
ATOM 2033 C CD1 . LEU C 3 20  ? 5.526   -12.261 20.234  1.00 90.53 20  C 1 
ATOM 2034 C CD2 . LEU C 3 20  ? 4.451   -10.483 18.903  1.00 91.07 20  C 1 
ATOM 2035 N N   . ILE C 3 21  ? 6.974   -13.779 15.847  1.00 96.95 21  C 1 
ATOM 2036 C CA  . ILE C 3 21  ? 6.528   -14.881 14.975  1.00 97.03 21  C 1 
ATOM 2037 C C   . ILE C 3 21  ? 7.365   -16.140 15.232  1.00 97.03 21  C 1 
ATOM 2038 O O   . ILE C 3 21  ? 6.811   -17.229 15.419  1.00 96.60 21  C 1 
ATOM 2039 C CB  . ILE C 3 21  ? 6.585   -14.451 13.493  1.00 97.12 21  C 1 
ATOM 2040 C CG1 . ILE C 3 21  ? 5.593   -13.294 13.224  1.00 96.11 21  C 1 
ATOM 2041 C CG2 . ILE C 3 21  ? 6.254   -15.640 12.565  1.00 96.02 21  C 1 
ATOM 2042 C CD1 . ILE C 3 21  ? 5.781   -12.632 11.861  1.00 93.03 21  C 1 
ATOM 2043 N N   . PHE C 3 22  ? 8.683   -15.984 15.349  1.00 96.40 22  C 1 
ATOM 2044 C CA  . PHE C 3 22  ? 9.590   -17.080 15.680  1.00 95.80 22  C 1 
ATOM 2045 C C   . PHE C 3 22  ? 9.275   -17.696 17.046  1.00 95.80 22  C 1 
ATOM 2046 O O   . PHE C 3 22  ? 9.224   -18.920 17.187  1.00 94.87 22  C 1 
ATOM 2047 C CB  . PHE C 3 22  ? 11.019  -16.553 15.629  1.00 94.70 22  C 1 
ATOM 2048 C CG  . PHE C 3 22  ? 12.042  -17.651 15.768  1.00 89.45 22  C 1 
ATOM 2049 C CD1 . PHE C 3 22  ? 12.861  -17.714 16.905  1.00 82.37 22  C 1 
ATOM 2050 C CD2 . PHE C 3 22  ? 12.183  -18.583 14.738  1.00 80.54 22  C 1 
ATOM 2051 C CE1 . PHE C 3 22  ? 13.852  -18.704 16.986  1.00 77.52 22  C 1 
ATOM 2052 C CE2 . PHE C 3 22  ? 13.164  -19.573 14.819  1.00 75.01 22  C 1 
ATOM 2053 C CZ  . PHE C 3 22  ? 14.009  -19.634 15.936  1.00 76.17 22  C 1 
ATOM 2054 N N   . ARG C 3 23  ? 8.948   -16.860 18.035  1.00 95.95 23  C 1 
ATOM 2055 C CA  . ARG C 3 23  ? 8.498   -17.347 19.344  1.00 95.78 23  C 1 
ATOM 2056 C C   . ARG C 3 23  ? 7.186   -18.142 19.248  1.00 96.19 23  C 1 
ATOM 2057 O O   . ARG C 3 23  ? 7.037   -19.139 19.950  1.00 95.45 23  C 1 
ATOM 2058 C CB  . ARG C 3 23  ? 8.371   -16.155 20.300  1.00 94.45 23  C 1 
ATOM 2059 C CG  . ARG C 3 23  ? 8.112   -16.591 21.749  1.00 82.65 23  C 1 
ATOM 2060 C CD  . ARG C 3 23  ? 7.912   -15.386 22.669  1.00 81.82 23  C 1 
ATOM 2061 N NE  . ARG C 3 23  ? 9.106   -14.521 22.716  1.00 73.32 23  C 1 
ATOM 2062 C CZ  . ARG C 3 23  ? 9.183   -13.301 23.231  1.00 68.04 23  C 1 
ATOM 2063 N NH1 . ARG C 3 23  ? 8.158   -12.733 23.814  1.00 61.88 23  C 1 
ATOM 2064 N NH2 . ARG C 3 23  ? 10.298  -12.627 23.159  1.00 58.41 23  C 1 
ATOM 2065 N N   . TYR C 3 24  ? 6.247   -17.730 18.400  1.00 96.84 24  C 1 
ATOM 2066 C CA  . TYR C 3 24  ? 5.028   -18.496 18.161  1.00 96.99 24  C 1 
ATOM 2067 C C   . TYR C 3 24  ? 5.326   -19.859 17.527  1.00 97.02 24  C 1 
ATOM 2068 O O   . TYR C 3 24  ? 4.745   -20.859 17.949  1.00 96.27 24  C 1 
ATOM 2069 C CB  . TYR C 3 24  ? 4.050   -17.708 17.281  1.00 96.94 24  C 1 
ATOM 2070 C CG  . TYR C 3 24  ? 3.516   -16.406 17.839  1.00 96.77 24  C 1 
ATOM 2071 C CD1 . TYR C 3 24  ? 3.295   -16.234 19.226  1.00 94.20 24  C 1 
ATOM 2072 C CD2 . TYR C 3 24  ? 3.182   -15.362 16.952  1.00 94.49 24  C 1 
ATOM 2073 C CE1 . TYR C 3 24  ? 2.750   -15.038 19.725  1.00 93.62 24  C 1 
ATOM 2074 C CE2 . TYR C 3 24  ? 2.631   -14.165 17.440  1.00 93.54 24  C 1 
ATOM 2075 C CZ  . TYR C 3 24  ? 2.412   -14.005 18.827  1.00 94.61 24  C 1 
ATOM 2076 O OH  . TYR C 3 24  ? 1.862   -12.838 19.300  1.00 92.93 24  C 1 
ATOM 2077 N N   . LEU C 3 25  ? 6.267   -19.913 16.581  1.00 96.82 25  C 1 
ATOM 2078 C CA  . LEU C 3 25  ? 6.713   -21.145 15.945  1.00 96.70 25  C 1 
ATOM 2079 C C   . LEU C 3 25  ? 7.369   -22.085 16.959  1.00 96.42 25  C 1 
ATOM 2080 O O   . LEU C 3 25  ? 6.947   -23.236 17.102  1.00 94.88 25  C 1 
ATOM 2081 C CB  . LEU C 3 25  ? 7.623   -20.773 14.759  1.00 96.25 25  C 1 
ATOM 2082 C CG  . LEU C 3 25  ? 8.107   -21.986 13.923  1.00 94.87 25  C 1 
ATOM 2083 C CD1 . LEU C 3 25  ? 8.403   -21.516 12.505  1.00 88.70 25  C 1 
ATOM 2084 C CD2 . LEU C 3 25  ? 9.394   -22.614 14.466  1.00 88.01 25  C 1 
ATOM 2085 N N   . GLN C 3 26  ? 8.352   -21.596 17.728  1.00 96.61 26  C 1 
ATOM 2086 C CA  . GLN C 3 26  ? 9.071   -22.400 18.725  1.00 96.27 26  C 1 
ATOM 2087 C C   . GLN C 3 26  ? 8.133   -22.997 19.787  1.00 96.00 26  C 1 
ATOM 2088 O O   . GLN C 3 26  ? 8.230   -24.181 20.124  1.00 94.60 26  C 1 
ATOM 2089 C CB  . GLN C 3 26  ? 10.115  -21.523 19.423  1.00 95.13 26  C 1 
ATOM 2090 C CG  . GLN C 3 26  ? 11.366  -21.274 18.563  1.00 88.12 26  C 1 
ATOM 2091 C CD  . GLN C 3 26  ? 12.419  -20.476 19.330  1.00 83.08 26  C 1 
ATOM 2092 O OE1 . GLN C 3 26  ? 12.123  -19.699 20.236  1.00 74.41 26  C 1 
ATOM 2093 N NE2 . GLN C 3 26  ? 13.675  -20.648 19.018  1.00 71.79 26  C 1 
ATOM 2094 N N   . ASN C 3 27  ? 7.209   -22.185 20.272  1.00 95.97 27  C 1 
ATOM 2095 C CA  . ASN C 3 27  ? 6.266   -22.607 21.302  1.00 95.61 27  C 1 
ATOM 2096 C C   . ASN C 3 27  ? 5.072   -23.396 20.747  1.00 95.45 27  C 1 
ATOM 2097 O O   . ASN C 3 27  ? 4.228   -23.831 21.535  1.00 92.99 27  C 1 
ATOM 2098 C CB  . ASN C 3 27  ? 5.799   -21.367 22.080  1.00 94.49 27  C 1 
ATOM 2099 C CG  . ASN C 3 27  ? 6.913   -20.701 22.888  1.00 91.33 27  C 1 
ATOM 2100 O OD1 . ASN C 3 27  ? 7.934   -21.277 23.234  1.00 83.66 27  C 1 
ATOM 2101 N ND2 . ASN C 3 27  ? 6.722   -19.456 23.262  1.00 82.88 27  C 1 
ATOM 2102 N N   . ARG C 3 28  ? 4.960   -23.559 19.413  1.00 95.37 28  C 1 
ATOM 2103 C CA  . ARG C 3 28  ? 3.767   -24.092 18.728  1.00 95.24 28  C 1 
ATOM 2104 C C   . ARG C 3 28  ? 2.474   -23.436 19.221  1.00 95.96 28  C 1 
ATOM 2105 O O   . ARG C 3 28  ? 1.452   -24.098 19.419  1.00 94.05 28  C 1 
ATOM 2106 C CB  . ARG C 3 28  ? 3.716   -25.618 18.817  1.00 93.24 28  C 1 
ATOM 2107 C CG  . ARG C 3 28  ? 4.889   -26.298 18.094  1.00 81.87 28  C 1 
ATOM 2108 C CD  . ARG C 3 28  ? 4.637   -27.807 18.093  1.00 73.18 28  C 1 
ATOM 2109 N NE  . ARG C 3 28  ? 5.621   -28.517 17.262  1.00 62.77 28  C 1 
ATOM 2110 C CZ  . ARG C 3 28  ? 5.494   -29.765 16.844  1.00 55.03 28  C 1 
ATOM 2111 N NH1 . ARG C 3 28  ? 4.484   -30.519 17.203  1.00 49.47 28  C 1 
ATOM 2112 N NH2 . ARG C 3 28  ? 6.383   -30.275 16.052  1.00 48.08 28  C 1 
ATOM 2113 N N   . SER C 3 29  ? 2.528   -22.138 19.460  1.00 96.51 29  C 1 
ATOM 2114 C CA  . SER C 3 29  ? 1.376   -21.379 19.916  1.00 96.65 29  C 1 
ATOM 2115 C C   . SER C 3 29  ? 0.299   -21.373 18.834  1.00 97.25 29  C 1 
ATOM 2116 O O   . SER C 3 29  ? 0.588   -21.108 17.672  1.00 96.36 29  C 1 
ATOM 2117 C CB  . SER C 3 29  ? 1.761   -19.942 20.272  1.00 95.50 29  C 1 
ATOM 2118 O OG  . SER C 3 29  ? 2.743   -19.933 21.293  1.00 89.17 29  C 1 
ATOM 2119 N N   . ARG C 3 30  ? -0.948  -21.619 19.216  1.00 97.72 30  C 1 
ATOM 2120 C CA  . ARG C 3 30  ? -2.079  -21.365 18.329  1.00 98.00 30  C 1 
ATOM 2121 C C   . ARG C 3 30  ? -2.247  -19.861 18.211  1.00 98.28 30  C 1 
ATOM 2122 O O   . ARG C 3 30  ? -2.312  -19.151 19.215  1.00 97.56 30  C 1 
ATOM 2123 C CB  . ARG C 3 30  ? -3.328  -22.090 18.821  1.00 97.45 30  C 1 
ATOM 2124 C CG  . ARG C 3 30  ? -4.421  -22.143 17.732  1.00 94.21 30  C 1 
ATOM 2125 C CD  . ARG C 3 30  ? -5.584  -23.041 18.181  1.00 93.15 30  C 1 
ATOM 2126 N NE  . ARG C 3 30  ? -6.623  -23.189 17.146  1.00 91.90 30  C 1 
ATOM 2127 C CZ  . ARG C 3 30  ? -6.657  -24.066 16.147  1.00 93.39 30  C 1 
ATOM 2128 N NH1 . ARG C 3 30  ? -5.721  -24.950 15.934  1.00 84.40 30  C 1 
ATOM 2129 N NH2 . ARG C 3 30  ? -7.658  -24.081 15.324  1.00 88.13 30  C 1 
ATOM 2130 N N   . ILE C 3 31  ? -2.292  -19.365 16.974  1.00 98.16 31  C 1 
ATOM 2131 C CA  . ILE C 3 31  ? -2.455  -17.944 16.672  1.00 98.11 31  C 1 
ATOM 2132 C C   . ILE C 3 31  ? -3.756  -17.704 15.927  1.00 98.49 31  C 1 
ATOM 2133 O O   . ILE C 3 31  ? -4.255  -18.577 15.214  1.00 98.10 31  C 1 
ATOM 2134 C CB  . ILE C 3 31  ? -1.242  -17.360 15.906  1.00 96.72 31  C 1 
ATOM 2135 C CG1 . ILE C 3 31  ? -1.029  -18.016 14.524  1.00 86.81 31  C 1 
ATOM 2136 C CG2 . ILE C 3 31  ? 0.034   -17.458 16.760  1.00 82.34 31  C 1 
ATOM 2137 C CD1 . ILE C 3 31  ? -0.608  -16.983 13.487  1.00 77.78 31  C 1 
ATOM 2138 N N   . GLN C 3 32  ? -4.275  -16.504 16.069  1.00 98.62 32  C 1 
ATOM 2139 C CA  . GLN C 3 32  ? -5.374  -16.002 15.270  1.00 98.61 32  C 1 
ATOM 2140 C C   . GLN C 3 32  ? -4.885  -14.849 14.400  1.00 98.73 32  C 1 
ATOM 2141 O O   . GLN C 3 32  ? -4.261  -13.903 14.882  1.00 98.41 32  C 1 
ATOM 2142 C CB  . GLN C 3 32  ? -6.541  -15.608 16.189  1.00 98.04 32  C 1 
ATOM 2143 C CG  . GLN C 3 32  ? -7.800  -15.271 15.391  1.00 95.24 32  C 1 
ATOM 2144 C CD  . GLN C 3 32  ? -8.978  -14.950 16.324  1.00 95.10 32  C 1 
ATOM 2145 O OE1 . GLN C 3 32  ? -9.321  -13.803 16.540  1.00 86.60 32  C 1 
ATOM 2146 N NE2 . GLN C 3 32  ? -9.617  -15.945 16.894  1.00 84.49 32  C 1 
ATOM 2147 N N   . VAL C 3 33  ? -5.192  -14.945 13.115  1.00 98.69 33  C 1 
ATOM 2148 C CA  . VAL C 3 33  ? -4.858  -13.948 12.102  1.00 98.75 33  C 1 
ATOM 2149 C C   . VAL C 3 33  ? -6.094  -13.125 11.779  1.00 98.74 33  C 1 
ATOM 2150 O O   . VAL C 3 33  ? -7.116  -13.656 11.343  1.00 98.45 33  C 1 
ATOM 2151 C CB  . VAL C 3 33  ? -4.302  -14.603 10.828  1.00 98.58 33  C 1 
ATOM 2152 C CG1 . VAL C 3 33  ? -3.766  -13.530 9.875   1.00 97.82 33  C 1 
ATOM 2153 C CG2 . VAL C 3 33  ? -3.191  -15.619 11.125  1.00 97.85 33  C 1 
ATOM 2154 N N   . TRP C 3 34  ? -5.997  -11.815 11.981  1.00 98.69 34  C 1 
ATOM 2155 C CA  . TRP C 3 34  ? -6.980  -10.860 11.483  1.00 98.62 34  C 1 
ATOM 2156 C C   . TRP C 3 34  ? -6.633  -10.539 10.035  1.00 98.62 34  C 1 
ATOM 2157 O O   . TRP C 3 34  ? -5.497  -10.161 9.738   1.00 98.10 34  C 1 
ATOM 2158 C CB  . TRP C 3 34  ? -6.978  -9.597  12.337  1.00 98.50 34  C 1 
ATOM 2159 C CG  . TRP C 3 34  ? -7.320  -9.727  13.789  1.00 98.39 34  C 1 
ATOM 2160 C CD1 . TRP C 3 34  ? -7.233  -10.835 14.556  1.00 97.55 34  C 1 
ATOM 2161 C CD2 . TRP C 3 34  ? -7.770  -8.658  14.676  1.00 98.16 34  C 1 
ATOM 2162 N NE1 . TRP C 3 34  ? -7.596  -10.532 15.871  1.00 97.46 34  C 1 
ATOM 2163 C CE2 . TRP C 3 34  ? -7.922  -9.205  15.976  1.00 97.74 34  C 1 
ATOM 2164 C CE3 . TRP C 3 34  ? -8.043  -7.282  14.497  1.00 97.69 34  C 1 
ATOM 2165 C CZ2 . TRP C 3 34  ? -8.340  -8.418  17.072  1.00 96.98 34  C 1 
ATOM 2166 C CZ3 . TRP C 3 34  ? -8.463  -6.502  15.587  1.00 96.42 34  C 1 
ATOM 2167 C CH2 . TRP C 3 34  ? -8.606  -7.070  16.848  1.00 96.21 34  C 1 
ATOM 2168 N N   . LEU C 3 35  ? -7.608  -10.681 9.138   1.00 98.43 35  C 1 
ATOM 2169 C CA  . LEU C 3 35  ? -7.407  -10.533 7.703   1.00 98.49 35  C 1 
ATOM 2170 C C   . LEU C 3 35  ? -7.622  -9.085  7.249   1.00 98.16 35  C 1 
ATOM 2171 O O   . LEU C 3 35  ? -8.456  -8.371  7.808   1.00 97.11 35  C 1 
ATOM 2172 C CB  . LEU C 3 35  ? -8.318  -11.505 6.954   1.00 98.30 35  C 1 
ATOM 2173 C CG  . LEU C 3 35  ? -8.090  -12.982 7.304   1.00 97.93 35  C 1 
ATOM 2174 C CD1 . LEU C 3 35  ? -9.128  -13.836 6.580   1.00 97.31 35  C 1 
ATOM 2175 C CD2 . LEU C 3 35  ? -6.692  -13.472 6.904   1.00 96.95 35  C 1 
ATOM 2176 N N   . TYR C 3 36  ? -6.878  -8.657  6.219   1.00 97.50 36  C 1 
ATOM 2177 C CA  . TYR C 3 36  ? -6.855  -7.273  5.727   1.00 96.67 36  C 1 
ATOM 2178 C C   . TYR C 3 36  ? -8.229  -6.799  5.245   1.00 94.05 36  C 1 
ATOM 2179 O O   . TYR C 3 36  ? -8.781  -5.845  5.781   1.00 88.89 36  C 1 
ATOM 2180 C CB  . TYR C 3 36  ? -5.783  -7.159  4.640   1.00 95.72 36  C 1 
ATOM 2181 C CG  . TYR C 3 36  ? -5.554  -5.742  4.148   1.00 95.27 36  C 1 
ATOM 2182 C CD1 . TYR C 3 36  ? -6.296  -5.225  3.068   1.00 91.62 36  C 1 
ATOM 2183 C CD2 . TYR C 3 36  ? -4.608  -4.915  4.783   1.00 91.17 36  C 1 
ATOM 2184 C CE1 . TYR C 3 36  ? -6.106  -3.900  2.632   1.00 89.83 36  C 1 
ATOM 2185 C CE2 . TYR C 3 36  ? -4.407  -3.594  4.359   1.00 88.83 36  C 1 
ATOM 2186 C CZ  . TYR C 3 36  ? -5.168  -3.090  3.286   1.00 91.25 36  C 1 
ATOM 2187 O OH  . TYR C 3 36  ? -4.993  -1.784  2.876   1.00 88.84 36  C 1 
ATOM 2188 N N   . GLU C 3 37  ? -8.830  -7.486  4.285   1.00 93.14 37  C 1 
ATOM 2189 C CA  . GLU C 3 37  ? -10.103 -7.067  3.679   1.00 91.02 37  C 1 
ATOM 2190 C C   . GLU C 3 37  ? -11.323 -7.716  4.343   1.00 91.87 37  C 1 
ATOM 2191 O O   . GLU C 3 37  ? -12.429 -7.176  4.298   1.00 87.40 37  C 1 
ATOM 2192 C CB  . GLU C 3 37  ? -10.064 -7.347  2.167   1.00 86.85 37  C 1 
ATOM 2193 C CG  . GLU C 3 37  ? -8.991  -6.500  1.461   1.00 80.82 37  C 1 
ATOM 2194 C CD  . GLU C 3 37  ? -8.859  -6.749  -0.052  1.00 74.11 37  C 1 
ATOM 2195 O OE1 . GLU C 3 37  ? -8.040  -6.051  -0.702  1.00 64.75 37  C 1 
ATOM 2196 O OE2 . GLU C 3 37  ? -9.505  -7.688  -0.569  1.00 66.91 37  C 1 
ATOM 2197 N N   . GLN C 3 38  ? -11.147 -8.860  4.990   1.00 92.56 38  C 1 
ATOM 2198 C CA  . GLN C 3 38  ? -12.249 -9.668  5.484   1.00 94.15 38  C 1 
ATOM 2199 C C   . GLN C 3 38  ? -12.395 -9.573  7.008   1.00 95.92 38  C 1 
ATOM 2200 O O   . GLN C 3 38  ? -11.768 -10.312 7.774   1.00 94.53 38  C 1 
ATOM 2201 C CB  . GLN C 3 38  ? -12.102 -11.089 4.935   1.00 91.86 38  C 1 
ATOM 2202 C CG  . GLN C 3 38  ? -13.446 -11.838 5.013   1.00 83.55 38  C 1 
ATOM 2203 C CD  . GLN C 3 38  ? -13.449 -13.115 4.177   1.00 81.04 38  C 1 
ATOM 2204 O OE1 . GLN C 3 38  ? -12.435 -13.572 3.681   1.00 73.57 38  C 1 
ATOM 2205 N NE2 . GLN C 3 38  ? -14.588 -13.749 4.014   1.00 69.32 38  C 1 
ATOM 2206 N N   . VAL C 3 39  ? -13.265 -8.680  7.466   1.00 95.54 39  C 1 
ATOM 2207 C CA  . VAL C 3 39  ? -13.528 -8.464  8.901   1.00 95.63 39  C 1 
ATOM 2208 C C   . VAL C 3 39  ? -14.378 -9.564  9.536   1.00 95.87 39  C 1 
ATOM 2209 O O   . VAL C 3 39  ? -14.270 -9.820  10.730  1.00 93.58 39  C 1 
ATOM 2210 C CB  . VAL C 3 39  ? -14.178 -7.082  9.150   1.00 93.95 39  C 1 
ATOM 2211 C CG1 . VAL C 3 39  ? -13.215 -5.970  8.719   1.00 85.81 39  C 1 
ATOM 2212 C CG2 . VAL C 3 39  ? -15.507 -6.904  8.415   1.00 86.73 39  C 1 
ATOM 2213 N N   . ASN C 3 40  ? -15.205 -10.240 8.734   1.00 96.37 40  C 1 
ATOM 2214 C CA  . ASN C 3 40  ? -16.131 -11.271 9.200   1.00 96.26 40  C 1 
ATOM 2215 C C   . ASN C 3 40  ? -15.498 -12.662 9.308   1.00 96.86 40  C 1 
ATOM 2216 O O   . ASN C 3 40  ? -16.147 -13.594 9.788   1.00 95.60 40  C 1 
ATOM 2217 C CB  . ASN C 3 40  ? -17.351 -11.288 8.269   1.00 94.68 40  C 1 
ATOM 2218 C CG  . ASN C 3 40  ? -18.144 -9.993  8.341   1.00 89.11 40  C 1 
ATOM 2219 O OD1 . ASN C 3 40  ? -18.296 -9.375  9.383   1.00 78.85 40  C 1 
ATOM 2220 N ND2 . ASN C 3 40  ? -18.679 -9.548  7.224   1.00 77.65 40  C 1 
ATOM 2221 N N   . MET C 3 41  ? -14.244 -12.813 8.866   1.00 97.20 41  C 1 
ATOM 2222 C CA  . MET C 3 41  ? -13.507 -14.064 8.899   1.00 97.64 41  C 1 
ATOM 2223 C C   . MET C 3 41  ? -12.120 -13.826 9.491   1.00 98.03 41  C 1 
ATOM 2224 O O   . MET C 3 41  ? -11.480 -12.817 9.211   1.00 97.46 41  C 1 
ATOM 2225 C CB  . MET C 3 41  ? -13.428 -14.665 7.485   1.00 96.51 41  C 1 
ATOM 2226 C CG  . MET C 3 41  ? -12.849 -16.085 7.484   1.00 93.25 41  C 1 
ATOM 2227 S SD  . MET C 3 41  ? -12.813 -16.840 5.838   1.00 91.34 41  C 1 
ATOM 2228 C CE  . MET C 3 41  ? -11.434 -15.956 5.096   1.00 82.22 41  C 1 
ATOM 2229 N N   . ARG C 3 42  ? -11.668 -14.777 10.305  1.00 98.17 42  C 1 
ATOM 2230 C CA  . ARG C 3 42  ? -10.286 -14.855 10.791  1.00 98.26 42  C 1 
ATOM 2231 C C   . ARG C 3 42  ? -9.740  -16.247 10.484  1.00 98.41 42  C 1 
ATOM 2232 O O   . ARG C 3 42  ? -10.514 -17.180 10.279  1.00 97.94 42  C 1 
ATOM 2233 C CB  . ARG C 3 42  ? -10.217 -14.503 12.289  1.00 97.54 42  C 1 
ATOM 2234 C CG  . ARG C 3 42  ? -10.694 -13.057 12.594  1.00 95.83 42  C 1 
ATOM 2235 C CD  . ARG C 3 42  ? -10.514 -12.710 14.073  1.00 93.55 42  C 1 
ATOM 2236 N NE  . ARG C 3 42  ? -11.014 -11.347 14.397  1.00 90.77 42  C 1 
ATOM 2237 C CZ  . ARG C 3 42  ? -10.970 -10.745 15.586  1.00 89.07 42  C 1 
ATOM 2238 N NH1 . ARG C 3 42  ? -10.462 -11.309 16.640  1.00 83.54 42  C 1 
ATOM 2239 N NH2 . ARG C 3 42  ? -11.449 -9.551  15.733  1.00 85.81 42  C 1 
ATOM 2240 N N   . ILE C 3 43  ? -8.426  -16.386 10.444  1.00 98.63 43  C 1 
ATOM 2241 C CA  . ILE C 3 43  ? -7.779  -17.694 10.338  1.00 98.66 43  C 1 
ATOM 2242 C C   . ILE C 3 43  ? -7.136  -18.020 11.672  1.00 98.74 43  C 1 
ATOM 2243 O O   . ILE C 3 43  ? -6.441  -17.181 12.241  1.00 98.45 43  C 1 
ATOM 2244 C CB  . ILE C 3 43  ? -6.760  -17.720 9.176   1.00 98.41 43  C 1 
ATOM 2245 C CG1 . ILE C 3 43  ? -7.380  -17.373 7.801   1.00 96.08 43  C 1 
ATOM 2246 C CG2 . ILE C 3 43  ? -6.051  -19.085 9.107   1.00 97.41 43  C 1 
ATOM 2247 C CD1 . ILE C 3 43  ? -8.421  -18.373 7.290   1.00 86.41 43  C 1 
ATOM 2248 N N   . GLU C 3 44  ? -7.351  -19.219 12.196  1.00 98.43 44  C 1 
ATOM 2249 C CA  . GLU C 3 44  ? -6.575  -19.772 13.307  1.00 98.42 44  C 1 
ATOM 2250 C C   . GLU C 3 44  ? -5.664  -20.897 12.821  1.00 98.60 44  C 1 
ATOM 2251 O O   . GLU C 3 44  ? -5.986  -21.577 11.859  1.00 98.14 44  C 1 
ATOM 2252 C CB  . GLU C 3 44  ? -7.474  -20.256 14.448  1.00 97.30 44  C 1 
ATOM 2253 C CG  . GLU C 3 44  ? -7.773  -19.120 15.429  1.00 89.77 44  C 1 
ATOM 2254 C CD  . GLU C 3 44  ? -8.664  -19.543 16.608  1.00 92.70 44  C 1 
ATOM 2255 O OE1 . GLU C 3 44  ? -9.311  -18.650 17.209  1.00 88.13 44  C 1 
ATOM 2256 O OE2 . GLU C 3 44  ? -8.783  -20.744 16.914  1.00 89.70 44  C 1 
ATOM 2257 N N   . GLY C 3 45  ? -4.541  -21.092 13.485  1.00 98.42 45  C 1 
ATOM 2258 C CA  . GLY C 3 45  ? -3.641  -22.207 13.216  1.00 98.46 45  C 1 
ATOM 2259 C C   . GLY C 3 45  ? -2.353  -22.106 14.013  1.00 98.48 45  C 1 
ATOM 2260 O O   . GLY C 3 45  ? -2.116  -21.138 14.734  1.00 97.87 45  C 1 
ATOM 2261 N N   . CYS C 3 46  ? -1.492  -23.121 13.883  1.00 98.18 46  C 1 
ATOM 2262 C CA  . CYS C 3 46  ? -0.163  -23.134 14.482  1.00 98.10 46  C 1 
ATOM 2263 C C   . CYS C 3 46  ? 0.881   -22.817 13.409  1.00 98.24 46  C 1 
ATOM 2264 O O   . CYS C 3 46  ? 0.942   -23.520 12.407  1.00 97.63 46  C 1 
ATOM 2265 C CB  . CYS C 3 46  ? 0.091   -24.498 15.131  1.00 97.50 46  C 1 
ATOM 2266 S SG  . CYS C 3 46  ? -1.052  -24.759 16.527  1.00 92.48 46  C 1 
ATOM 2267 N N   . ILE C 3 47  ? 1.712   -21.788 13.616  1.00 98.18 47  C 1 
ATOM 2268 C CA  . ILE C 3 47  ? 2.788   -21.459 12.674  1.00 98.11 47  C 1 
ATOM 2269 C C   . ILE C 3 47  ? 3.819   -22.590 12.693  1.00 98.05 47  C 1 
ATOM 2270 O O   . ILE C 3 47  ? 4.361   -22.919 13.747  1.00 97.34 47  C 1 
ATOM 2271 C CB  . ILE C 3 47  ? 3.443   -20.099 12.987  1.00 97.90 47  C 1 
ATOM 2272 C CG1 . ILE C 3 47  ? 2.411   -18.957 12.979  1.00 96.95 47  C 1 
ATOM 2273 C CG2 . ILE C 3 47  ? 4.567   -19.800 11.968  1.00 96.88 47  C 1 
ATOM 2274 C CD1 . ILE C 3 47  ? 2.962   -17.588 13.388  1.00 95.29 47  C 1 
ATOM 2275 N N   . ILE C 3 48  ? 4.107   -23.164 11.521  1.00 98.19 48  C 1 
ATOM 2276 C CA  . ILE C 3 48  ? 5.170   -24.158 11.329  1.00 98.09 48  C 1 
ATOM 2277 C C   . ILE C 3 48  ? 6.280   -23.665 10.403  1.00 97.97 48  C 1 
ATOM 2278 O O   . ILE C 3 48  ? 7.316   -24.307 10.299  1.00 96.94 48  C 1 
ATOM 2279 C CB  . ILE C 3 48  ? 4.603   -25.514 10.860  1.00 97.54 48  C 1 
ATOM 2280 C CG1 . ILE C 3 48  ? 3.881   -25.401 9.495   1.00 94.68 48  C 1 
ATOM 2281 C CG2 . ILE C 3 48  ? 3.672   -26.086 11.940  1.00 92.86 48  C 1 
ATOM 2282 C CD1 . ILE C 3 48  ? 3.583   -26.774 8.875   1.00 91.96 48  C 1 
ATOM 2283 N N   . GLY C 3 49  ? 6.079   -22.525 9.747   1.00 98.12 49  C 1 
ATOM 2284 C CA  . GLY C 3 49  ? 7.062   -21.842 8.922   1.00 98.01 49  C 1 
ATOM 2285 C C   . GLY C 3 49  ? 6.557   -20.481 8.475   1.00 98.15 49  C 1 
ATOM 2286 O O   . GLY C 3 49  ? 5.354   -20.209 8.536   1.00 97.50 49  C 1 
ATOM 2287 N N   . PHE C 3 50  ? 7.488   -19.623 8.051   1.00 97.72 50  C 1 
ATOM 2288 C CA  . PHE C 3 50  ? 7.202   -18.289 7.538   1.00 97.42 50  C 1 
ATOM 2289 C C   . PHE C 3 50  ? 8.373   -17.787 6.685   1.00 97.00 50  C 1 
ATOM 2290 O O   . PHE C 3 50  ? 9.442   -18.401 6.676   1.00 95.79 50  C 1 
ATOM 2291 C CB  . PHE C 3 50  ? 6.894   -17.321 8.688   1.00 96.90 50  C 1 
ATOM 2292 C CG  . PHE C 3 50  ? 8.041   -17.057 9.635   1.00 96.98 50  C 1 
ATOM 2293 C CD1 . PHE C 3 50  ? 8.318   -17.941 10.695  1.00 95.84 50  C 1 
ATOM 2294 C CD2 . PHE C 3 50  ? 8.833   -15.908 9.482   1.00 95.23 50  C 1 
ATOM 2295 C CE1 . PHE C 3 50  ? 9.359   -17.678 11.591  1.00 94.43 50  C 1 
ATOM 2296 C CE2 . PHE C 3 50  ? 9.884   -15.633 10.376  1.00 93.98 50  C 1 
ATOM 2297 C CZ  . PHE C 3 50  ? 10.136  -16.522 11.429  1.00 93.92 50  C 1 
ATOM 2298 N N   . ASP C 3 51  ? 8.179   -16.684 5.979   1.00 96.32 51  C 1 
ATOM 2299 C CA  . ASP C 3 51  ? 9.210   -15.986 5.218   1.00 95.78 51  C 1 
ATOM 2300 C C   . ASP C 3 51  ? 9.250   -14.489 5.565   1.00 95.20 51  C 1 
ATOM 2301 O O   . ASP C 3 51  ? 8.489   -14.001 6.409   1.00 93.49 51  C 1 
ATOM 2302 C CB  . ASP C 3 51  ? 9.023   -16.248 3.706   1.00 95.19 51  C 1 
ATOM 2303 C CG  . ASP C 3 51  ? 7.719   -15.726 3.111   1.00 95.22 51  C 1 
ATOM 2304 O OD1 . ASP C 3 51  ? 7.098   -14.792 3.672   1.00 93.57 51  C 1 
ATOM 2305 O OD2 . ASP C 3 51  ? 7.290   -16.269 2.070   1.00 92.72 51  C 1 
ATOM 2306 N N   . GLU C 3 52  ? 10.141  -13.754 4.900   1.00 93.46 52  C 1 
ATOM 2307 C CA  . GLU C 3 52  ? 10.359  -12.325 5.084   1.00 92.18 52  C 1 
ATOM 2308 C C   . GLU C 3 52  ? 9.162   -11.448 4.698   1.00 92.21 52  C 1 
ATOM 2309 O O   . GLU C 3 52  ? 9.044   -10.311 5.157   1.00 90.09 52  C 1 
ATOM 2310 C CB  . GLU C 3 52  ? 11.630  -11.898 4.324   1.00 90.15 52  C 1 
ATOM 2311 C CG  . GLU C 3 52  ? 11.581  -11.953 2.781   1.00 83.44 52  C 1 
ATOM 2312 C CD  . GLU C 3 52  ? 11.697  -13.358 2.146   1.00 79.16 52  C 1 
ATOM 2313 O OE1 . GLU C 3 52  ? 11.630  -13.426 0.902   1.00 72.19 52  C 1 
ATOM 2314 O OE2 . GLU C 3 52  ? 11.826  -14.357 2.878   1.00 74.16 52  C 1 
ATOM 2315 N N   . TYR C 3 53  ? 8.220   -11.981 3.907   1.00 93.68 53  C 1 
ATOM 2316 C CA  . TYR C 3 53  ? 6.989   -11.292 3.530   1.00 93.87 53  C 1 
ATOM 2317 C C   . TYR C 3 53  ? 5.833   -11.562 4.503   1.00 94.97 53  C 1 
ATOM 2318 O O   . TYR C 3 53  ? 4.689   -11.172 4.251   1.00 93.65 53  C 1 
ATOM 2319 C CB  . TYR C 3 53  ? 6.605   -11.671 2.098   1.00 92.38 53  C 1 
ATOM 2320 C CG  . TYR C 3 53  ? 7.689   -11.382 1.083   1.00 91.18 53  C 1 
ATOM 2321 C CD1 . TYR C 3 53  ? 8.007   -10.053 0.742   1.00 86.83 53  C 1 
ATOM 2322 C CD2 . TYR C 3 53  ? 8.405   -12.441 0.499   1.00 86.63 53  C 1 
ATOM 2323 C CE1 . TYR C 3 53  ? 9.025   -9.778  -0.179  1.00 84.40 53  C 1 
ATOM 2324 C CE2 . TYR C 3 53  ? 9.428   -12.179 -0.423  1.00 84.15 53  C 1 
ATOM 2325 C CZ  . TYR C 3 53  ? 9.741   -10.844 -0.759  1.00 85.38 53  C 1 
ATOM 2326 O OH  . TYR C 3 53  ? 10.745  -10.583 -1.648  1.00 83.28 53  C 1 
ATOM 2327 N N   . MET C 3 54  ? 6.119   -12.232 5.642   1.00 94.43 54  C 1 
ATOM 2328 C CA  . MET C 3 54  ? 5.100   -12.744 6.556   1.00 95.83 54  C 1 
ATOM 2329 C C   . MET C 3 54  ? 4.120   -13.721 5.907   1.00 97.00 54  C 1 
ATOM 2330 O O   . MET C 3 54  ? 3.030   -13.913 6.446   1.00 96.56 54  C 1 
ATOM 2331 C CB  . MET C 3 54  ? 4.375   -11.623 7.307   1.00 94.55 54  C 1 
ATOM 2332 C CG  . MET C 3 54  ? 5.017   -11.280 8.635   1.00 89.32 54  C 1 
ATOM 2333 S SD  . MET C 3 54  ? 4.040   -10.096 9.605   1.00 87.02 54  C 1 
ATOM 2334 C CE  . MET C 3 54  ? 4.556   -8.617  8.741   1.00 78.47 54  C 1 
ATOM 2335 N N   . ASN C 3 55  ? 4.462   -14.380 4.801   1.00 97.01 55  C 1 
ATOM 2336 C CA  . ASN C 3 55  ? 3.701   -15.559 4.397   1.00 97.52 55  C 1 
ATOM 2337 C C   . ASN C 3 55  ? 3.868   -16.610 5.487   1.00 97.73 55  C 1 
ATOM 2338 O O   . ASN C 3 55  ? 4.968   -16.852 5.958   1.00 97.46 55  C 1 
ATOM 2339 C CB  . ASN C 3 55  ? 4.169   -16.075 3.036   1.00 97.60 55  C 1 
ATOM 2340 C CG  . ASN C 3 55  ? 4.101   -15.028 1.940   1.00 97.19 55  C 1 
ATOM 2341 O OD1 . ASN C 3 55  ? 3.059   -14.452 1.665   1.00 94.11 55  C 1 
ATOM 2342 N ND2 . ASN C 3 55  ? 5.199   -14.759 1.262   1.00 93.88 55  C 1 
ATOM 2343 N N   . LEU C 3 56  ? 2.771   -17.231 5.919   1.00 98.27 56  C 1 
ATOM 2344 C CA  . LEU C 3 56  ? 2.781   -18.171 7.026   1.00 98.42 56  C 1 
ATOM 2345 C C   . LEU C 3 56  ? 2.354   -19.548 6.539   1.00 98.67 56  C 1 
ATOM 2346 O O   . LEU C 3 56  ? 1.314   -19.677 5.899   1.00 98.39 56  C 1 
ATOM 2347 C CB  . LEU C 3 56  ? 1.847   -17.700 8.158   1.00 98.20 56  C 1 
ATOM 2348 C CG  . LEU C 3 56  ? 2.096   -16.279 8.698   1.00 97.75 56  C 1 
ATOM 2349 C CD1 . LEU C 3 56  ? 1.095   -15.997 9.820   1.00 96.86 56  C 1 
ATOM 2350 C CD2 . LEU C 3 56  ? 3.501   -16.103 9.275   1.00 96.79 56  C 1 
ATOM 2351 N N   . VAL C 3 57  ? 3.097   -20.590 6.915   1.00 98.69 57  C 1 
ATOM 2352 C CA  . VAL C 3 57  ? 2.578   -21.951 6.850   1.00 98.66 57  C 1 
ATOM 2353 C C   . VAL C 3 57  ? 1.936   -22.274 8.188   1.00 98.61 57  C 1 
ATOM 2354 O O   . VAL C 3 57  ? 2.593   -22.241 9.231   1.00 98.31 57  C 1 
ATOM 2355 C CB  . VAL C 3 57  ? 3.640   -22.980 6.447   1.00 98.53 57  C 1 
ATOM 2356 C CG1 . VAL C 3 57  ? 2.988   -24.353 6.212   1.00 97.80 57  C 1 
ATOM 2357 C CG2 . VAL C 3 57  ? 4.342   -22.573 5.152   1.00 97.61 57  C 1 
ATOM 2358 N N   . LEU C 3 58  ? 0.638   -22.548 8.155   1.00 98.69 58  C 1 
ATOM 2359 C CA  . LEU C 3 58  ? -0.165  -22.855 9.330   1.00 98.67 58  C 1 
ATOM 2360 C C   . LEU C 3 58  ? -0.564  -24.325 9.292   1.00 98.62 58  C 1 
ATOM 2361 O O   . LEU C 3 58  ? -1.106  -24.797 8.295   1.00 98.19 58  C 1 
ATOM 2362 C CB  . LEU C 3 58  ? -1.407  -21.950 9.397   1.00 98.49 58  C 1 
ATOM 2363 C CG  . LEU C 3 58  ? -1.126  -20.436 9.426   1.00 97.85 58  C 1 
ATOM 2364 C CD1 . LEU C 3 58  ? -2.452  -19.670 9.460   1.00 96.91 58  C 1 
ATOM 2365 C CD2 . LEU C 3 58  ? -0.315  -20.029 10.651  1.00 96.66 58  C 1 
ATOM 2366 N N   . ASP C 3 59  ? -0.322  -25.029 10.396  1.00 98.20 59  C 1 
ATOM 2367 C CA  . ASP C 3 59  ? -0.835  -26.378 10.620  1.00 98.07 59  C 1 
ATOM 2368 C C   . ASP C 3 59  ? -2.145  -26.319 11.410  1.00 98.10 59  C 1 
ATOM 2369 O O   . ASP C 3 59  ? -2.366  -25.395 12.192  1.00 97.14 59  C 1 
ATOM 2370 C CB  . ASP C 3 59  ? 0.220   -27.248 11.318  1.00 96.78 59  C 1 
ATOM 2371 C CG  . ASP C 3 59  ? 0.336   -28.666 10.757  1.00 92.78 59  C 1 
ATOM 2372 O OD1 . ASP C 3 59  ? -0.376  -29.013 9.790   1.00 87.86 59  C 1 
ATOM 2373 O OD2 . ASP C 3 59  ? 1.269   -29.398 11.164  1.00 86.47 59  C 1 
ATOM 2374 N N   . ASP C 3 60  ? -2.996  -27.314 11.204  1.00 97.80 60  C 1 
ATOM 2375 C CA  . ASP C 3 60  ? -4.313  -27.408 11.851  1.00 97.88 60  C 1 
ATOM 2376 C C   . ASP C 3 60  ? -5.120  -26.099 11.739  1.00 98.17 60  C 1 
ATOM 2377 O O   . ASP C 3 60  ? -5.675  -25.573 12.712  1.00 97.07 60  C 1 
ATOM 2378 C CB  . ASP C 3 60  ? -4.131  -27.951 13.277  1.00 96.70 60  C 1 
ATOM 2379 C CG  . ASP C 3 60  ? -5.391  -28.600 13.838  1.00 89.19 60  C 1 
ATOM 2380 O OD1 . ASP C 3 60  ? -6.169  -29.162 13.037  1.00 82.65 60  C 1 
ATOM 2381 O OD2 . ASP C 3 60  ? -5.512  -28.611 15.085  1.00 80.60 60  C 1 
ATOM 2382 N N   . ALA C 3 61  ? -5.103  -25.512 10.529  1.00 98.50 61  C 1 
ATOM 2383 C CA  . ALA C 3 61  ? -5.710  -24.226 10.267  1.00 98.63 61  C 1 
ATOM 2384 C C   . ALA C 3 61  ? -7.239  -24.325 10.160  1.00 98.62 61  C 1 
ATOM 2385 O O   . ALA C 3 61  ? -7.799  -25.307 9.663   1.00 98.24 61  C 1 
ATOM 2386 C CB  . ALA C 3 61  ? -5.089  -23.592 9.021   1.00 98.50 61  C 1 
ATOM 2387 N N   . GLU C 3 62  ? -7.906  -23.269 10.596  1.00 98.52 62  C 1 
ATOM 2388 C CA  . GLU C 3 62  ? -9.361  -23.141 10.558  1.00 98.50 62  C 1 
ATOM 2389 C C   . GLU C 3 62  ? -9.759  -21.734 10.120  1.00 98.69 62  C 1 
ATOM 2390 O O   . GLU C 3 62  ? -9.201  -20.737 10.583  1.00 98.17 62  C 1 
ATOM 2391 C CB  . GLU C 3 62  ? -9.970  -23.466 11.930  1.00 97.58 62  C 1 
ATOM 2392 C CG  . GLU C 3 62  ? -9.689  -24.889 12.415  1.00 90.36 62  C 1 
ATOM 2393 C CD  . GLU C 3 62  ? -10.370 -25.189 13.774  1.00 92.25 62  C 1 
ATOM 2394 O OE1 . GLU C 3 62  ? -10.901 -26.299 13.945  1.00 86.33 62  C 1 
ATOM 2395 O OE2 . GLU C 3 62  ? -10.379 -24.298 14.654  1.00 87.28 62  C 1 
ATOM 2396 N N   . GLU C 3 63  ? -10.776 -21.640 9.262   1.00 98.41 63  C 1 
ATOM 2397 C CA  . GLU C 3 63  ? -11.530 -20.402 9.082   1.00 98.33 63  C 1 
ATOM 2398 C C   . GLU C 3 63  ? -12.526 -20.237 10.218  1.00 98.29 63  C 1 
ATOM 2399 O O   . GLU C 3 63  ? -13.322 -21.143 10.492  1.00 97.46 63  C 1 
ATOM 2400 C CB  . GLU C 3 63  ? -12.313 -20.403 7.761   1.00 97.65 63  C 1 
ATOM 2401 C CG  . GLU C 3 63  ? -11.432 -20.246 6.528   1.00 94.47 63  C 1 
ATOM 2402 C CD  . GLU C 3 63  ? -12.240 -20.201 5.231   1.00 95.56 63  C 1 
ATOM 2403 O OE1 . GLU C 3 63  ? -11.637 -19.943 4.172   1.00 91.23 63  C 1 
ATOM 2404 O OE2 . GLU C 3 63  ? -13.473 -20.412 5.228   1.00 92.65 63  C 1 
ATOM 2405 N N   . ILE C 3 64  ? -12.540 -19.064 10.837  1.00 98.25 64  C 1 
ATOM 2406 C CA  . ILE C 3 64  ? -13.508 -18.684 11.863  1.00 98.10 64  C 1 
ATOM 2407 C C   . ILE C 3 64  ? -14.393 -17.584 11.297  1.00 98.13 64  C 1 
ATOM 2408 O O   . ILE C 3 64  ? -13.943 -16.458 11.095  1.00 97.32 64  C 1 
ATOM 2409 C CB  . ILE C 3 64  ? -12.820 -18.223 13.157  1.00 97.25 64  C 1 
ATOM 2410 C CG1 . ILE C 3 64  ? -11.832 -19.295 13.658  1.00 92.43 64  C 1 
ATOM 2411 C CG2 . ILE C 3 64  ? -13.885 -17.911 14.225  1.00 89.61 64  C 1 
ATOM 2412 C CD1 . ILE C 3 64  ? -11.051 -18.815 14.871  1.00 80.23 64  C 1 
ATOM 2413 N N   . HIS C 3 65  ? -15.665 -17.901 11.100  1.00 97.51 65  C 1 
ATOM 2414 C CA  . HIS C 3 65  ? -16.660 -16.943 10.642  1.00 97.23 65  C 1 
ATOM 2415 C C   . HIS C 3 65  ? -17.316 -16.257 11.846  1.00 97.08 65  C 1 
ATOM 2416 O O   . HIS C 3 65  ? -18.080 -16.870 12.593  1.00 95.38 65  C 1 
ATOM 2417 C CB  . HIS C 3 65  ? -17.677 -17.650 9.750   1.00 96.53 65  C 1 
ATOM 2418 C CG  . HIS C 3 65  ? -17.068 -18.159 8.476   1.00 95.20 65  C 1 
ATOM 2419 N ND1 . HIS C 3 65  ? -16.911 -17.443 7.298   1.00 81.68 65  C 1 
ATOM 2420 C CD2 . HIS C 3 65  ? -16.518 -19.395 8.272   1.00 82.41 65  C 1 
ATOM 2421 C CE1 . HIS C 3 65  ? -16.280 -18.234 6.418   1.00 85.60 65  C 1 
ATOM 2422 N NE2 . HIS C 3 65  ? -16.034 -19.424 6.973   1.00 87.17 65  C 1 
ATOM 2423 N N   . SER C 3 66  ? -17.036 -14.957 12.036  1.00 95.78 66  C 1 
ATOM 2424 C CA  . SER C 3 66  ? -17.424 -14.212 13.234  1.00 94.59 66  C 1 
ATOM 2425 C C   . SER C 3 66  ? -18.946 -14.066 13.385  1.00 94.77 66  C 1 
ATOM 2426 O O   . SER C 3 66  ? -19.464 -14.184 14.494  1.00 90.32 66  C 1 
ATOM 2427 C CB  . SER C 3 66  ? -16.779 -12.822 13.222  1.00 91.65 66  C 1 
ATOM 2428 O OG  . SER C 3 66  ? -15.371 -12.930 13.139  1.00 78.64 66  C 1 
ATOM 2429 N N   . LYS C 3 67  ? -19.684 -13.858 12.284  1.00 94.50 67  C 1 
ATOM 2430 C CA  . LYS C 3 67  ? -21.154 -13.711 12.304  1.00 93.89 67  C 1 
ATOM 2431 C C   . LYS C 3 67  ? -21.857 -15.021 12.696  1.00 94.23 67  C 1 
ATOM 2432 O O   . LYS C 3 67  ? -22.730 -15.026 13.560  1.00 90.00 67  C 1 
ATOM 2433 C CB  . LYS C 3 67  ? -21.683 -13.185 10.943  1.00 91.10 67  C 1 
ATOM 2434 C CG  . LYS C 3 67  ? -21.369 -11.686 10.659  1.00 81.75 67  C 1 
ATOM 2435 C CD  . LYS C 3 67  ? -22.103 -11.171 9.401   1.00 72.61 67  C 1 
ATOM 2436 C CE  . LYS C 3 67  ? -21.873 -9.659  9.151   1.00 64.24 67  C 1 
ATOM 2437 N NZ  . LYS C 3 67  ? -22.626 -9.098  7.986   1.00 55.37 67  C 1 
ATOM 2438 N N   . THR C 3 68  ? -21.448 -16.134 12.091  1.00 95.02 68  C 1 
ATOM 2439 C CA  . THR C 3 68  ? -22.079 -17.452 12.309  1.00 94.91 68  C 1 
ATOM 2440 C C   . THR C 3 68  ? -21.439 -18.248 13.449  1.00 95.26 68  C 1 
ATOM 2441 O O   . THR C 3 68  ? -22.014 -19.253 13.884  1.00 91.90 68  C 1 
ATOM 2442 C CB  . THR C 3 68  ? -22.037 -18.293 11.024  1.00 93.48 68  C 1 
ATOM 2443 O OG1 . THR C 3 68  ? -20.695 -18.466 10.625  1.00 86.81 68  C 1 
ATOM 2444 C CG2 . THR C 3 68  ? -22.782 -17.619 9.861   1.00 84.66 68  C 1 
ATOM 2445 N N   . LYS C 3 69  ? -20.276 -17.829 13.935  1.00 95.04 69  C 1 
ATOM 2446 C CA  . LYS C 3 69  ? -19.404 -18.570 14.858  1.00 95.15 69  C 1 
ATOM 2447 C C   . LYS C 3 69  ? -19.048 -19.980 14.356  1.00 96.25 69  C 1 
ATOM 2448 O O   . LYS C 3 69  ? -18.682 -20.838 15.152  1.00 93.07 69  C 1 
ATOM 2449 C CB  . LYS C 3 69  ? -19.976 -18.584 16.283  1.00 92.42 69  C 1 
ATOM 2450 C CG  . LYS C 3 69  ? -20.230 -17.176 16.845  1.00 86.47 69  C 1 
ATOM 2451 C CD  . LYS C 3 69  ? -20.690 -17.287 18.298  1.00 74.23 69  C 1 
ATOM 2452 C CE  . LYS C 3 69  ? -20.893 -15.885 18.877  1.00 67.01 69  C 1 
ATOM 2453 N NZ  . LYS C 3 69  ? -21.283 -15.938 20.312  1.00 57.36 69  C 1 
ATOM 2454 N N   . SER C 3 70  ? -19.169 -20.220 13.046  1.00 96.43 70  C 1 
ATOM 2455 C CA  . SER C 3 70  ? -18.777 -21.487 12.440  1.00 96.85 70  C 1 
ATOM 2456 C C   . SER C 3 70  ? -17.265 -21.547 12.256  1.00 97.45 70  C 1 
ATOM 2457 O O   . SER C 3 70  ? -16.603 -20.531 12.039  1.00 96.01 70  C 1 
ATOM 2458 C CB  . SER C 3 70  ? -19.512 -21.735 11.127  1.00 94.52 70  C 1 
ATOM 2459 O OG  . SER C 3 70  ? -19.200 -20.761 10.151  1.00 83.80 70  C 1 
ATOM 2460 N N   . ARG C 3 71  ? -16.723 -22.769 12.330  1.00 97.72 71  C 1 
ATOM 2461 C CA  . ARG C 3 71  ? -15.322 -23.080 12.045  1.00 97.55 71  C 1 
ATOM 2462 C C   . ARG C 3 71  ? -15.265 -24.062 10.875  1.00 97.78 71  C 1 
ATOM 2463 O O   . ARG C 3 71  ? -15.956 -25.075 10.889  1.00 96.56 71  C 1 
ATOM 2464 C CB  . ARG C 3 71  ? -14.627 -23.648 13.297  1.00 96.14 71  C 1 
ATOM 2465 C CG  . ARG C 3 71  ? -14.476 -22.602 14.418  1.00 92.00 71  C 1 
ATOM 2466 C CD  . ARG C 3 71  ? -13.769 -23.205 15.636  1.00 90.52 71  C 1 
ATOM 2467 N NE  . ARG C 3 71  ? -13.442 -22.188 16.655  1.00 87.30 71  C 1 
ATOM 2468 C CZ  . ARG C 3 71  ? -12.231 -21.871 17.107  1.00 87.92 71  C 1 
ATOM 2469 N NH1 . ARG C 3 71  ? -11.155 -22.509 16.745  1.00 76.98 71  C 1 
ATOM 2470 N NH2 . ARG C 3 71  ? -12.084 -20.892 17.931  1.00 80.35 71  C 1 
ATOM 2471 N N   . LYS C 3 72  ? -14.463 -23.740 9.861   1.00 97.64 72  C 1 
ATOM 2472 C CA  . LYS C 3 72  ? -14.169 -24.621 8.718   1.00 97.41 72  C 1 
ATOM 2473 C C   . LYS C 3 72  ? -12.726 -25.087 8.846   1.00 97.84 72  C 1 
ATOM 2474 O O   . LYS C 3 72  ? -11.821 -24.277 8.737   1.00 97.31 72  C 1 
ATOM 2475 C CB  . LYS C 3 72  ? -14.450 -23.880 7.395   1.00 96.17 72  C 1 
ATOM 2476 C CG  . LYS C 3 72  ? -14.134 -24.701 6.116   1.00 90.96 72  C 1 
ATOM 2477 C CD  . LYS C 3 72  ? -14.318 -23.847 4.842   1.00 87.93 72  C 1 
ATOM 2478 C CE  . LYS C 3 72  ? -13.933 -24.600 3.561   1.00 78.88 72  C 1 
ATOM 2479 N NZ  . LYS C 3 72  ? -13.937 -23.723 2.340   1.00 72.74 72  C 1 
ATOM 2480 N N   . GLN C 3 73  ? -12.525 -26.386 9.071   1.00 97.87 73  C 1 
ATOM 2481 C CA  . GLN C 3 73  ? -11.193 -26.974 9.106   1.00 98.09 73  C 1 
ATOM 2482 C C   . GLN C 3 73  ? -10.571 -26.951 7.704   1.00 98.18 73  C 1 
ATOM 2483 O O   . GLN C 3 73  ? -11.222 -27.289 6.712   1.00 97.15 73  C 1 
ATOM 2484 C CB  . GLN C 3 73  ? -11.231 -28.408 9.649   1.00 97.29 73  C 1 
ATOM 2485 C CG  . GLN C 3 73  ? -11.531 -28.431 11.161  1.00 89.36 73  C 1 
ATOM 2486 C CD  . GLN C 3 73  ? -11.448 -29.828 11.763  1.00 82.24 73  C 1 
ATOM 2487 O OE1 . GLN C 3 73  ? -11.427 -30.843 11.083  1.00 72.13 73  C 1 
ATOM 2488 N NE2 . GLN C 3 73  ? -11.407 -29.926 13.069  1.00 68.55 73  C 1 
ATOM 2489 N N   . LEU C 3 74  ? -9.307  -26.537 7.630   1.00 98.36 74  C 1 
ATOM 2490 C CA  . LEU C 3 74  ? -8.542  -26.406 6.391   1.00 98.22 74  C 1 
ATOM 2491 C C   . LEU C 3 74  ? -7.349  -27.360 6.335   1.00 98.22 74  C 1 
ATOM 2492 O O   . LEU C 3 74  ? -6.843  -27.643 5.249   1.00 96.09 74  C 1 
ATOM 2493 C CB  . LEU C 3 74  ? -8.071  -24.947 6.235   1.00 97.98 74  C 1 
ATOM 2494 C CG  . LEU C 3 74  ? -9.175  -23.877 6.270   1.00 97.77 74  C 1 
ATOM 2495 C CD1 . LEU C 3 74  ? -8.530  -22.493 6.133   1.00 96.58 74  C 1 
ATOM 2496 C CD2 . LEU C 3 74  ? -10.189 -24.049 5.134   1.00 96.32 74  C 1 
ATOM 2497 N N   . GLY C 3 75  ? -6.889  -27.852 7.485   1.00 98.23 75  C 1 
ATOM 2498 C CA  . GLY C 3 75  ? -5.645  -28.591 7.618   1.00 98.16 75  C 1 
ATOM 2499 C C   . GLY C 3 75  ? -4.433  -27.669 7.473   1.00 98.42 75  C 1 
ATOM 2500 O O   . GLY C 3 75  ? -4.402  -26.574 8.034   1.00 97.68 75  C 1 
ATOM 2501 N N   . ARG C 3 76  ? -3.434  -28.084 6.710   1.00 98.58 76  C 1 
ATOM 2502 C CA  . ARG C 3 76  ? -2.224  -27.285 6.473   1.00 98.53 76  C 1 
ATOM 2503 C C   . ARG C 3 76  ? -2.426  -26.323 5.310   1.00 98.69 76  C 1 
ATOM 2504 O O   . ARG C 3 76  ? -2.788  -26.748 4.213   1.00 98.35 76  C 1 
ATOM 2505 C CB  . ARG C 3 76  ? -1.029  -28.220 6.261   1.00 98.25 76  C 1 
ATOM 2506 C CG  . ARG C 3 76  ? 0.295   -27.447 6.181   1.00 97.19 76  C 1 
ATOM 2507 C CD  . ARG C 3 76  ? 1.490   -28.405 6.129   1.00 96.02 76  C 1 
ATOM 2508 N NE  . ARG C 3 76  ? 1.612   -29.143 7.400   1.00 94.21 76  C 1 
ATOM 2509 C CZ  . ARG C 3 76  ? 2.445   -30.124 7.679   1.00 93.65 76  C 1 
ATOM 2510 N NH1 . ARG C 3 76  ? 3.311   -30.572 6.813   1.00 88.68 76  C 1 
ATOM 2511 N NH2 . ARG C 3 76  ? 2.413   -30.667 8.863   1.00 89.95 76  C 1 
ATOM 2512 N N   . ILE C 3 77  ? -2.141  -25.040 5.537   1.00 98.61 77  C 1 
ATOM 2513 C CA  . ILE C 3 77  ? -2.269  -23.984 4.528   1.00 98.74 77  C 1 
ATOM 2514 C C   . ILE C 3 77  ? -1.021  -23.109 4.486   1.00 98.79 77  C 1 
ATOM 2515 O O   . ILE C 3 77  ? -0.302  -22.990 5.475   1.00 98.47 77  C 1 
ATOM 2516 C CB  . ILE C 3 77  ? -3.544  -23.128 4.740   1.00 98.44 77  C 1 
ATOM 2517 C CG1 . ILE C 3 77  ? -3.427  -22.148 5.936   1.00 97.11 77  C 1 
ATOM 2518 C CG2 . ILE C 3 77  ? -4.783  -24.031 4.910   1.00 95.37 77  C 1 
ATOM 2519 C CD1 . ILE C 3 77  ? -4.613  -21.186 6.081   1.00 96.91 77  C 1 
ATOM 2520 N N   . MET C 3 78  ? -0.804  -22.440 3.355   1.00 98.88 78  C 1 
ATOM 2521 C CA  . MET C 3 78  ? 0.064   -21.276 3.266   1.00 98.84 78  C 1 
ATOM 2522 C C   . MET C 3 78  ? -0.802  -20.037 3.105   1.00 98.86 78  C 1 
ATOM 2523 O O   . MET C 3 78  ? -1.499  -19.890 2.102   1.00 98.73 78  C 1 
ATOM 2524 C CB  . MET C 3 78  ? 1.090   -21.466 2.143   1.00 98.68 78  C 1 
ATOM 2525 C CG  . MET C 3 78  ? 2.156   -20.352 2.092   1.00 97.63 78  C 1 
ATOM 2526 S SD  . MET C 3 78  ? 1.652   -18.777 1.339   1.00 95.16 78  C 1 
ATOM 2527 C CE  . MET C 3 78  ? 1.494   -19.282 -0.388  1.00 84.18 78  C 1 
ATOM 2528 N N   . LEU C 3 79  ? -0.790  -19.170 4.123   1.00 98.77 79  C 1 
ATOM 2529 C CA  . LEU C 3 79  ? -1.483  -17.887 4.139   1.00 98.73 79  C 1 
ATOM 2530 C C   . LEU C 3 79  ? -0.534  -16.796 3.633   1.00 98.75 79  C 1 
ATOM 2531 O O   . LEU C 3 79  ? 0.549   -16.618 4.173   1.00 98.29 79  C 1 
ATOM 2532 C CB  . LEU C 3 79  ? -1.956  -17.613 5.576   1.00 98.66 79  C 1 
ATOM 2533 C CG  . LEU C 3 79  ? -2.640  -16.245 5.767   1.00 98.17 79  C 1 
ATOM 2534 C CD1 . LEU C 3 79  ? -4.017  -16.191 5.109   1.00 96.73 79  C 1 
ATOM 2535 C CD2 . LEU C 3 79  ? -2.844  -15.977 7.263   1.00 96.52 79  C 1 
ATOM 2536 N N   . LYS C 3 80  ? -0.962  -16.036 2.624   1.00 98.50 80  C 1 
ATOM 2537 C CA  . LYS C 3 80  ? -0.189  -14.915 2.085   1.00 98.32 80  C 1 
ATOM 2538 C C   . LYS C 3 80  ? -0.099  -13.763 3.096   1.00 98.29 80  C 1 
ATOM 2539 O O   . LYS C 3 80  ? -1.122  -13.309 3.611   1.00 97.57 80  C 1 
ATOM 2540 C CB  . LYS C 3 80  ? -0.840  -14.422 0.785   1.00 97.79 80  C 1 
ATOM 2541 C CG  . LYS C 3 80  ? -0.585  -15.310 -0.457  1.00 93.63 80  C 1 
ATOM 2542 C CD  . LYS C 3 80  ? 0.848   -15.194 -1.014  1.00 89.14 80  C 1 
ATOM 2543 C CE  . LYS C 3 80  ? 1.288   -13.743 -1.255  1.00 86.40 80  C 1 
ATOM 2544 N NZ  . LYS C 3 80  ? 0.986   -13.186 -2.577  1.00 81.79 80  C 1 
ATOM 2545 N N   . GLY C 3 81  ? 1.101   -13.245 3.314   1.00 97.68 81  C 1 
ATOM 2546 C CA  . GLY C 3 81  ? 1.378   -12.189 4.281   1.00 97.26 81  C 1 
ATOM 2547 C C   . GLY C 3 81  ? 0.667   -10.866 4.019   1.00 97.11 81  C 1 
ATOM 2548 O O   . GLY C 3 81  ? 0.289   -10.170 4.960   1.00 96.24 81  C 1 
ATOM 2549 N N   . ASP C 3 82  ? 0.406   -10.537 2.757   1.00 96.79 82  C 1 
ATOM 2550 C CA  . ASP C 3 82  ? -0.322  -9.320  2.370   1.00 96.27 82  C 1 
ATOM 2551 C C   . ASP C 3 82  ? -1.799  -9.320  2.814   1.00 96.88 82  C 1 
ATOM 2552 O O   . ASP C 3 82  ? -2.444  -8.276  2.800   1.00 95.57 82  C 1 
ATOM 2553 C CB  . ASP C 3 82  ? -0.170  -9.084  0.855   1.00 94.32 82  C 1 
ATOM 2554 C CG  . ASP C 3 82  ? -0.849  -10.146 -0.014  1.00 88.33 82  C 1 
ATOM 2555 O OD1 . ASP C 3 82  ? -1.068  -11.279 0.467   1.00 80.11 82  C 1 
ATOM 2556 O OD2 . ASP C 3 82  ? -1.193  -9.841  -1.172  1.00 82.11 82  C 1 
ATOM 2557 N N   . ASN C 3 83  ? -2.316  -10.455 3.274   1.00 97.76 83  C 1 
ATOM 2558 C CA  . ASN C 3 83  ? -3.652  -10.571 3.863   1.00 98.16 83  C 1 
ATOM 2559 C C   . ASN C 3 83  ? -3.677  -10.346 5.370   1.00 98.33 83  C 1 
ATOM 2560 O O   . ASN C 3 83  ? -4.754  -10.338 5.964   1.00 97.62 83  C 1 
ATOM 2561 C CB  . ASN C 3 83  ? -4.235  -11.952 3.542   1.00 97.83 83  C 1 
ATOM 2562 C CG  . ASN C 3 83  ? -4.326  -12.154 2.056   1.00 97.21 83  C 1 
ATOM 2563 O OD1 . ASN C 3 83  ? -5.137  -11.549 1.380   1.00 91.01 83  C 1 
ATOM 2564 N ND2 . ASN C 3 83  ? -3.479  -12.992 1.494   1.00 91.25 83  C 1 
ATOM 2565 N N   . ILE C 3 84  ? -2.521  -10.213 6.008   1.00 98.36 84  C 1 
ATOM 2566 C CA  . ILE C 3 84  ? -2.426  -10.107 7.458   1.00 98.32 84  C 1 
ATOM 2567 C C   . ILE C 3 84  ? -2.609  -8.648  7.866   1.00 98.14 84  C 1 
ATOM 2568 O O   . ILE C 3 84  ? -1.930  -7.756  7.374   1.00 97.32 84  C 1 
ATOM 2569 C CB  . ILE C 3 84  ? -1.111  -10.721 7.971   1.00 98.17 84  C 1 
ATOM 2570 C CG1 . ILE C 3 84  ? -1.020  -12.213 7.560   1.00 97.21 84  C 1 
ATOM 2571 C CG2 . ILE C 3 84  ? -1.000  -10.556 9.499   1.00 97.47 84  C 1 
ATOM 2572 C CD1 . ILE C 3 84  ? 0.292   -12.903 7.934   1.00 95.49 84  C 1 
ATOM 2573 N N   . THR C 3 85  ? -3.511  -8.409  8.803   1.00 98.34 85  C 1 
ATOM 2574 C CA  . THR C 3 85  ? -3.638  -7.143  9.523   1.00 98.39 85  C 1 
ATOM 2575 C C   . THR C 3 85  ? -3.041  -7.249  10.921  1.00 98.39 85  C 1 
ATOM 2576 O O   . THR C 3 85  ? -2.317  -6.357  11.338  1.00 97.61 85  C 1 
ATOM 2577 C CB  . THR C 3 85  ? -5.109  -6.712  9.612   1.00 97.71 85  C 1 
ATOM 2578 O OG1 . THR C 3 85  ? -5.545  -6.329  8.328   1.00 91.87 85  C 1 
ATOM 2579 C CG2 . THR C 3 85  ? -5.339  -5.513  10.528  1.00 91.38 85  C 1 
ATOM 2580 N N   . LEU C 3 86  ? -3.335  -8.327  11.639  1.00 98.53 86  C 1 
ATOM 2581 C CA  . LEU C 3 86  ? -2.878  -8.527  13.008  1.00 98.51 86  C 1 
ATOM 2582 C C   . LEU C 3 86  ? -2.670  -10.016 13.281  1.00 98.69 86  C 1 
ATOM 2583 O O   . LEU C 3 86  ? -3.501  -10.838 12.885  1.00 98.33 86  C 1 
ATOM 2584 C CB  . LEU C 3 86  ? -3.882  -7.841  13.958  1.00 98.35 86  C 1 
ATOM 2585 C CG  . LEU C 3 86  ? -3.553  -7.892  15.464  1.00 97.90 86  C 1 
ATOM 2586 C CD1 . LEU C 3 86  ? -4.198  -6.695  16.176  1.00 96.12 86  C 1 
ATOM 2587 C CD2 . LEU C 3 86  ? -4.090  -9.157  16.142  1.00 95.52 86  C 1 
ATOM 2588 N N   . LEU C 3 87  ? -1.599  -10.340 13.998  1.00 98.50 87  C 1 
ATOM 2589 C CA  . LEU C 3 87  ? -1.349  -11.665 14.552  1.00 98.48 87  C 1 
ATOM 2590 C C   . LEU C 3 87  ? -1.457  -11.598 16.073  1.00 98.40 87  C 1 
ATOM 2591 O O   . LEU C 3 87  ? -0.751  -10.807 16.692  1.00 97.71 87  C 1 
ATOM 2592 C CB  . LEU C 3 87  ? 0.058   -12.162 14.145  1.00 97.96 87  C 1 
ATOM 2593 C CG  . LEU C 3 87  ? 0.324   -12.249 12.635  1.00 96.36 87  C 1 
ATOM 2594 C CD1 . LEU C 3 87  ? 1.761   -12.695 12.382  1.00 94.80 87  C 1 
ATOM 2595 C CD2 . LEU C 3 87  ? -0.611  -13.250 11.973  1.00 95.16 87  C 1 
ATOM 2596 N N   . GLN C 3 88  ? -2.286  -12.438 16.666  1.00 98.20 88  C 1 
ATOM 2597 C CA  . GLN C 3 88  ? -2.377  -12.596 18.119  1.00 97.94 88  C 1 
ATOM 2598 C C   . GLN C 3 88  ? -2.232  -14.064 18.506  1.00 98.11 88  C 1 
ATOM 2599 O O   . GLN C 3 88  ? -2.700  -14.951 17.801  1.00 97.41 88  C 1 
ATOM 2600 C CB  . GLN C 3 88  ? -3.688  -11.987 18.662  1.00 96.01 88  C 1 
ATOM 2601 C CG  . GLN C 3 88  ? -4.944  -12.726 18.190  1.00 92.92 88  C 1 
ATOM 2602 C CD  . GLN C 3 88  ? -6.231  -12.204 18.849  1.00 93.87 88  C 1 
ATOM 2603 O OE1 . GLN C 3 88  ? -6.566  -11.050 18.759  1.00 86.54 88  C 1 
ATOM 2604 N NE2 . GLN C 3 88  ? -6.987  -13.043 19.514  1.00 84.74 88  C 1 
ATOM 2605 N N   . SER C 3 89  ? -1.629  -14.321 19.664  1.00 97.83 89  C 1 
ATOM 2606 C CA  . SER C 3 89  ? -1.705  -15.650 20.274  1.00 97.58 89  C 1 
ATOM 2607 C C   . SER C 3 89  ? -3.091  -15.864 20.865  1.00 97.56 89  C 1 
ATOM 2608 O O   . SER C 3 89  ? -3.638  -14.985 21.534  1.00 96.00 89  C 1 
ATOM 2609 C CB  . SER C 3 89  ? -0.619  -15.800 21.343  1.00 95.88 89  C 1 
ATOM 2610 O OG  . SER C 3 89  ? -0.639  -17.097 21.893  1.00 86.18 89  C 1 
ATOM 2611 N N   . VAL C 3 90  ? -3.649  -17.052 20.647  1.00 96.69 90  C 1 
ATOM 2612 C CA  . VAL C 3 90  ? -4.884  -17.487 21.285  1.00 95.00 90  C 1 
ATOM 2613 C C   . VAL C 3 90  ? -4.491  -18.517 22.340  1.00 91.01 90  C 1 
ATOM 2614 O O   . VAL C 3 90  ? -4.031  -19.604 22.017  1.00 76.17 90  C 1 
ATOM 2615 C CB  . VAL C 3 90  ? -5.930  -18.054 20.304  1.00 93.02 90  C 1 
ATOM 2616 C CG1 . VAL C 3 90  ? -7.305  -17.501 20.669  1.00 84.25 90  C 1 
ATOM 2617 C CG2 . VAL C 3 90  ? -5.666  -17.717 18.833  1.00 86.86 90  C 1 
ATOM 2618 N N   . SER C 3 91  ? -4.630  -18.130 23.591  1.00 84.96 91  C 1 
ATOM 2619 C CA  . SER C 3 91  ? -4.473  -19.104 24.673  1.00 78.57 91  C 1 
ATOM 2620 C C   . SER C 3 91  ? -5.648  -20.080 24.594  1.00 73.77 91  C 1 
ATOM 2621 O O   . SER C 3 91  ? -6.796  -19.649 24.689  1.00 60.10 91  C 1 
ATOM 2622 C CB  . SER C 3 91  ? -4.454  -18.400 26.030  1.00 67.58 91  C 1 
ATOM 2623 O OG  . SER C 3 91  ? -3.419  -17.423 26.054  1.00 57.99 91  C 1 
ATOM 2624 N N   . ASN C 3 92  ? -5.350  -21.355 24.378  1.00 65.58 92  C 1 
ATOM 2625 C CA  . ASN C 3 92  ? -6.328  -22.423 24.624  1.00 60.40 92  C 1 
ATOM 2626 C C   . ASN C 3 92  ? -6.595  -22.568 26.118  1.00 55.23 92  C 1 
ATOM 2627 O O   . ASN C 3 92  ? -5.656  -22.371 26.912  1.00 47.91 92  C 1 
ATOM 2628 C CB  . ASN C 3 92  ? -5.847  -23.747 24.014  1.00 52.05 92  C 1 
ATOM 2629 C CG  . ASN C 3 92  ? -6.114  -23.892 22.520  1.00 46.76 92  C 1 
ATOM 2630 O OD1 . ASN C 3 92  ? -6.903  -23.193 21.894  1.00 43.37 92  C 1 
ATOM 2631 N ND2 . ASN C 3 92  ? -5.506  -24.877 21.901  1.00 40.38 92  C 1 
ATOM 2632 O OXT . ASN C 3 92  ? -7.774  -22.911 26.440  1.00 36.82 92  C 1 
ATOM 2633 N N   . MET D 4 1   ? 16.938  13.962  -2.327  1.00 21.22 1   D 1 
ATOM 2634 C CA  . MET D 4 1   ? 17.556  13.724  -1.010  1.00 21.82 1   D 1 
ATOM 2635 C C   . MET D 4 1   ? 16.425  13.860  -0.012  1.00 23.80 1   D 1 
ATOM 2636 O O   . MET D 4 1   ? 16.042  14.990  0.261   1.00 21.48 1   D 1 
ATOM 2637 C CB  . MET D 4 1   ? 18.651  14.745  -0.690  1.00 19.04 1   D 1 
ATOM 2638 C CG  . MET D 4 1   ? 19.953  14.508  -1.458  1.00 15.97 1   D 1 
ATOM 2639 S SD  . MET D 4 1   ? 21.210  15.778  -1.117  1.00 14.17 1   D 1 
ATOM 2640 C CE  . MET D 4 1   ? 22.618  15.102  -2.007  1.00 11.76 1   D 1 
ATOM 2641 N N   . SER D 4 2   ? 15.853  12.747  0.438   1.00 30.35 2   D 1 
ATOM 2642 C CA  . SER D 4 2   ? 14.891  12.778  1.534   1.00 31.56 2   D 1 
ATOM 2643 C C   . SER D 4 2   ? 15.635  13.388  2.722   1.00 32.32 2   D 1 
ATOM 2644 O O   . SER D 4 2   ? 16.656  12.858  3.144   1.00 30.74 2   D 1 
ATOM 2645 C CB  . SER D 4 2   ? 14.378  11.367  1.843   1.00 30.71 2   D 1 
ATOM 2646 O OG  . SER D 4 2   ? 15.447  10.447  1.879   1.00 28.06 2   D 1 
ATOM 2647 N N   . LYS D 4 3   ? 15.220  14.573  3.171   1.00 33.64 3   D 1 
ATOM 2648 C CA  . LYS D 4 3   ? 15.778  15.126  4.397   1.00 33.67 3   D 1 
ATOM 2649 C C   . LYS D 4 3   ? 15.320  14.187  5.490   1.00 34.32 3   D 1 
ATOM 2650 O O   . LYS D 4 3   ? 14.152  14.214  5.855   1.00 32.71 3   D 1 
ATOM 2651 C CB  . LYS D 4 3   ? 15.284  16.556  4.633   1.00 31.61 3   D 1 
ATOM 2652 C CG  . LYS D 4 3   ? 16.033  17.590  3.788   1.00 28.08 3   D 1 
ATOM 2653 C CD  . LYS D 4 3   ? 15.446  18.973  4.087   1.00 26.31 3   D 1 
ATOM 2654 C CE  . LYS D 4 3   ? 16.117  20.066  3.274   1.00 22.49 3   D 1 
ATOM 2655 N NZ  . LYS D 4 3   ? 15.344  21.325  3.384   1.00 20.66 3   D 1 
ATOM 2656 N N   . ALA D 4 4   ? 16.229  13.325  5.960   1.00 33.17 4   D 1 
ATOM 2657 C CA  . ALA D 4 4   ? 16.009  12.444  7.083   1.00 32.65 4   D 1 
ATOM 2658 C C   . ALA D 4 4   ? 15.783  13.325  8.318   1.00 34.38 4   D 1 
ATOM 2659 O O   . ALA D 4 4   ? 16.712  13.644  9.056   1.00 32.73 4   D 1 
ATOM 2660 C CB  . ALA D 4 4   ? 17.202  11.489  7.217   1.00 29.99 4   D 1 
ATOM 2661 N N   . HIS D 4 5   ? 14.550  13.791  8.497   1.00 42.56 5   D 1 
ATOM 2662 C CA  . HIS D 4 5   ? 14.118  14.268  9.786   1.00 43.01 5   D 1 
ATOM 2663 C C   . HIS D 4 5   ? 14.289  13.093  10.731  1.00 45.08 5   D 1 
ATOM 2664 O O   . HIS D 4 5   ? 13.949  11.972  10.356  1.00 43.04 5   D 1 
ATOM 2665 C CB  . HIS D 4 5   ? 12.683  14.801  9.730   1.00 40.07 5   D 1 
ATOM 2666 C CG  . HIS D 4 5   ? 12.693  16.212  9.236   1.00 37.28 5   D 1 
ATOM 2667 N ND1 . HIS D 4 5   ? 13.141  17.297  9.967   1.00 34.19 5   D 1 
ATOM 2668 C CD2 . HIS D 4 5   ? 12.489  16.643  7.949   1.00 33.38 5   D 1 
ATOM 2669 C CE1 . HIS D 4 5   ? 13.218  18.347  9.143   1.00 30.54 5   D 1 
ATOM 2670 N NE2 . HIS D 4 5   ? 12.834  17.985  7.907   1.00 30.30 5   D 1 
ATOM 2671 N N   . PRO D 4 6   ? 14.900  13.292  11.914  1.00 41.78 6   D 1 
ATOM 2672 C CA  . PRO D 4 6   ? 15.040  12.210  12.874  1.00 41.61 6   D 1 
ATOM 2673 C C   . PRO D 4 6   ? 13.634  11.667  13.129  1.00 45.93 6   D 1 
ATOM 2674 O O   . PRO D 4 6   ? 12.778  12.451  13.547  1.00 45.28 6   D 1 
ATOM 2675 C CB  . PRO D 4 6   ? 15.684  12.838  14.111  1.00 37.29 6   D 1 
ATOM 2676 C CG  . PRO D 4 6   ? 15.365  14.323  13.980  1.00 36.69 6   D 1 
ATOM 2677 C CD  . PRO D 4 6   ? 15.321  14.549  12.475  1.00 40.49 6   D 1 
ATOM 2678 N N   . PRO D 4 7   ? 13.396  10.384  12.818  1.00 50.36 7   D 1 
ATOM 2679 C CA  . PRO D 4 7   ? 12.043  9.867   12.742  1.00 49.83 7   D 1 
ATOM 2680 C C   . PRO D 4 7   ? 11.291  10.110  14.044  1.00 55.69 7   D 1 
ATOM 2681 O O   . PRO D 4 7   ? 11.776  9.791   15.138  1.00 53.63 7   D 1 
ATOM 2682 C CB  . PRO D 4 7   ? 12.174  8.390   12.398  1.00 44.03 7   D 1 
ATOM 2683 C CG  . PRO D 4 7   ? 13.514  8.303   11.671  1.00 42.89 7   D 1 
ATOM 2684 C CD  . PRO D 4 7   ? 14.332  9.402   12.323  1.00 45.77 7   D 1 
ATOM 2685 N N   . GLU D 4 8   ? 10.132  10.743  13.934  1.00 64.70 8   D 1 
ATOM 2686 C CA  . GLU D 4 8   ? 9.358   11.126  15.112  1.00 68.71 8   D 1 
ATOM 2687 C C   . GLU D 4 8   ? 8.853   9.901   15.871  1.00 74.62 8   D 1 
ATOM 2688 O O   . GLU D 4 8   ? 8.714   9.952   17.087  1.00 70.67 8   D 1 
ATOM 2689 C CB  . GLU D 4 8   ? 8.194   12.040  14.748  1.00 59.83 8   D 1 
ATOM 2690 C CG  . GLU D 4 8   ? 8.630   13.415  14.237  1.00 52.33 8   D 1 
ATOM 2691 C CD  . GLU D 4 8   ? 7.656   14.495  14.691  1.00 46.72 8   D 1 
ATOM 2692 O OE1 . GLU D 4 8   ? 8.172   15.502  15.237  1.00 42.02 8   D 1 
ATOM 2693 O OE2 . GLU D 4 8   ? 6.439   14.281  14.646  1.00 42.85 8   D 1 
ATOM 2694 N N   . LEU D 4 9   ? 8.690   8.779   15.172  1.00 73.73 9   D 1 
ATOM 2695 C CA  . LEU D 4 9   ? 8.285   7.501   15.760  1.00 75.86 9   D 1 
ATOM 2696 C C   . LEU D 4 9   ? 9.162   7.091   16.954  1.00 79.11 9   D 1 
ATOM 2697 O O   . LEU D 4 9   ? 8.685   6.435   17.872  1.00 76.15 9   D 1 
ATOM 2698 C CB  . LEU D 4 9   ? 8.309   6.417   14.668  1.00 71.57 9   D 1 
ATOM 2699 C CG  . LEU D 4 9   ? 7.559   5.145   15.076  1.00 71.29 9   D 1 
ATOM 2700 C CD1 . LEU D 4 9   ? 6.048   5.321   14.968  1.00 67.85 9   D 1 
ATOM 2701 C CD2 . LEU D 4 9   ? 7.958   3.971   14.199  1.00 68.37 9   D 1 
ATOM 2702 N N   . LYS D 4 10  ? 10.433  7.528   17.004  1.00 79.90 10  D 1 
ATOM 2703 C CA  . LYS D 4 10  ? 11.357  7.285   18.123  1.00 79.68 10  D 1 
ATOM 2704 C C   . LYS D 4 10  ? 10.797  7.751   19.459  1.00 82.38 10  D 1 
ATOM 2705 O O   . LYS D 4 10  ? 11.024  7.128   20.488  1.00 79.95 10  D 1 
ATOM 2706 C CB  . LYS D 4 10  ? 12.708  7.965   17.853  1.00 74.03 10  D 1 
ATOM 2707 C CG  . LYS D 4 10  ? 13.803  7.483   18.813  1.00 65.68 10  D 1 
ATOM 2708 C CD  . LYS D 4 10  ? 15.167  8.043   18.430  1.00 59.88 10  D 1 
ATOM 2709 C CE  . LYS D 4 10  ? 16.263  7.435   19.307  1.00 51.96 10  D 1 
ATOM 2710 N NZ  . LYS D 4 10  ? 17.628  7.824   18.840  1.00 45.50 10  D 1 
ATOM 2711 N N   . LYS D 4 11  ? 10.067  8.856   19.445  1.00 83.20 11  D 1 
ATOM 2712 C CA  . LYS D 4 11  ? 9.471   9.442   20.644  1.00 83.90 11  D 1 
ATOM 2713 C C   . LYS D 4 11  ? 8.326   8.583   21.184  1.00 85.74 11  D 1 
ATOM 2714 O O   . LYS D 4 11  ? 8.045   8.632   22.379  1.00 82.28 11  D 1 
ATOM 2715 C CB  . LYS D 4 11  ? 8.983   10.862  20.315  1.00 79.71 11  D 1 
ATOM 2716 C CG  . LYS D 4 11  ? 10.069  11.816  19.795  1.00 73.34 11  D 1 
ATOM 2717 C CD  . LYS D 4 11  ? 9.420   13.138  19.371  1.00 68.68 11  D 1 
ATOM 2718 C CE  . LYS D 4 11  ? 10.387  14.092  18.666  1.00 58.96 11  D 1 
ATOM 2719 N NZ  . LYS D 4 11  ? 9.649   15.146  17.928  1.00 51.81 11  D 1 
ATOM 2720 N N   . PHE D 4 12  ? 7.722   7.770   20.341  1.00 88.71 12  D 1 
ATOM 2721 C CA  . PHE D 4 12  ? 6.561   6.946   20.654  1.00 89.13 12  D 1 
ATOM 2722 C C   . PHE D 4 12  ? 6.921   5.506   21.041  1.00 90.86 12  D 1 
ATOM 2723 O O   . PHE D 4 12  ? 6.039   4.727   21.399  1.00 88.61 12  D 1 
ATOM 2724 C CB  . PHE D 4 12  ? 5.577   6.985   19.485  1.00 86.70 12  D 1 
ATOM 2725 C CG  . PHE D 4 12  ? 5.105   8.378   19.166  1.00 85.49 12  D 1 
ATOM 2726 C CD1 . PHE D 4 12  ? 4.000   8.926   19.845  1.00 81.45 12  D 1 
ATOM 2727 C CD2 . PHE D 4 12  ? 5.768   9.154   18.203  1.00 80.93 12  D 1 
ATOM 2728 C CE1 . PHE D 4 12  ? 3.564   10.229  19.560  1.00 78.87 12  D 1 
ATOM 2729 C CE2 . PHE D 4 12  ? 5.341   10.463  17.912  1.00 78.10 12  D 1 
ATOM 2730 C CZ  . PHE D 4 12  ? 4.241   10.992  18.591  1.00 77.93 12  D 1 
ATOM 2731 N N   . MET D 4 13  ? 8.210   5.140   21.022  1.00 90.28 13  D 1 
ATOM 2732 C CA  . MET D 4 13  ? 8.661   3.859   21.545  1.00 90.59 13  D 1 
ATOM 2733 C C   . MET D 4 13  ? 8.344   3.735   23.036  1.00 91.28 13  D 1 
ATOM 2734 O O   . MET D 4 13  ? 8.570   4.656   23.818  1.00 89.88 13  D 1 
ATOM 2735 C CB  . MET D 4 13  ? 10.170  3.684   21.310  1.00 89.22 13  D 1 
ATOM 2736 C CG  . MET D 4 13  ? 10.492  3.413   19.828  1.00 82.90 13  D 1 
ATOM 2737 S SD  . MET D 4 13  ? 9.800   1.888   19.134  1.00 82.80 13  D 1 
ATOM 2738 C CE  . MET D 4 13  ? 10.579  0.657   20.183  1.00 71.78 13  D 1 
ATOM 2739 N N   . ASP D 4 14  ? 7.831   2.562   23.422  1.00 92.61 14  D 1 
ATOM 2740 C CA  . ASP D 4 14  ? 7.336   2.259   24.763  1.00 93.44 14  D 1 
ATOM 2741 C C   . ASP D 4 14  ? 6.214   3.193   25.251  1.00 94.06 14  D 1 
ATOM 2742 O O   . ASP D 4 14  ? 5.989   3.323   26.459  1.00 91.59 14  D 1 
ATOM 2743 C CB  . ASP D 4 14  ? 8.495   2.152   25.769  1.00 91.97 14  D 1 
ATOM 2744 C CG  . ASP D 4 14  ? 9.559   1.139   25.372  1.00 89.91 14  D 1 
ATOM 2745 O OD1 . ASP D 4 14  ? 9.219   -0.053  25.243  1.00 84.39 14  D 1 
ATOM 2746 O OD2 . ASP D 4 14  ? 10.739  1.520   25.364  1.00 83.69 14  D 1 
ATOM 2747 N N   . LYS D 4 15  ? 5.498   3.832   24.312  1.00 93.19 15  D 1 
ATOM 2748 C CA  . LYS D 4 15  ? 4.331   4.662   24.593  1.00 93.66 15  D 1 
ATOM 2749 C C   . LYS D 4 15  ? 3.046   3.937   24.210  1.00 94.98 15  D 1 
ATOM 2750 O O   . LYS D 4 15  ? 3.025   3.131   23.282  1.00 94.40 15  D 1 
ATOM 2751 C CB  . LYS D 4 15  ? 4.430   6.005   23.865  1.00 92.28 15  D 1 
ATOM 2752 C CG  . LYS D 4 15  ? 5.644   6.851   24.284  1.00 89.07 15  D 1 
ATOM 2753 C CD  . LYS D 4 15  ? 5.551   7.255   25.750  1.00 84.53 15  D 1 
ATOM 2754 C CE  . LYS D 4 15  ? 6.676   8.232   26.083  1.00 80.13 15  D 1 
ATOM 2755 N NZ  . LYS D 4 15  ? 6.411   8.878   27.387  1.00 71.88 15  D 1 
ATOM 2756 N N   . LYS D 4 16  ? 1.960   4.261   24.910  1.00 95.54 16  D 1 
ATOM 2757 C CA  . LYS D 4 16  ? 0.640   3.741   24.597  1.00 96.24 16  D 1 
ATOM 2758 C C   . LYS D 4 16  ? 0.061   4.470   23.386  1.00 96.14 16  D 1 
ATOM 2759 O O   . LYS D 4 16  ? -0.049  5.693   23.383  1.00 95.03 16  D 1 
ATOM 2760 C CB  . LYS D 4 16  ? -0.260  3.800   25.837  1.00 95.89 16  D 1 
ATOM 2761 C CG  . LYS D 4 16  ? -1.538  2.975   25.634  1.00 88.17 16  D 1 
ATOM 2762 C CD  . LYS D 4 16  ? -2.353  2.906   26.928  1.00 85.59 16  D 1 
ATOM 2763 C CE  . LYS D 4 16  ? -3.587  2.029   26.691  1.00 78.59 16  D 1 
ATOM 2764 N NZ  . LYS D 4 16  ? -4.385  1.842   27.921  1.00 70.27 16  D 1 
ATOM 2765 N N   . LEU D 4 17  ? -0.332  3.697   22.395  1.00 96.23 17  D 1 
ATOM 2766 C CA  . LEU D 4 17  ? -0.898  4.170   21.140  1.00 96.48 17  D 1 
ATOM 2767 C C   . LEU D 4 17  ? -2.318  3.630   20.953  1.00 97.00 17  D 1 
ATOM 2768 O O   . LEU D 4 17  ? -2.657  2.552   21.423  1.00 96.53 17  D 1 
ATOM 2769 C CB  . LEU D 4 17  ? 0.004   3.754   19.961  1.00 95.42 17  D 1 
ATOM 2770 C CG  . LEU D 4 17  ? 1.473   4.218   20.037  1.00 94.23 17  D 1 
ATOM 2771 C CD1 . LEU D 4 17  ? 2.213   3.763   18.786  1.00 91.62 17  D 1 
ATOM 2772 C CD2 . LEU D 4 17  ? 1.605   5.734   20.145  1.00 91.03 17  D 1 
ATOM 2773 N N   . SER D 4 18  ? -3.130  4.391   20.241  1.00 96.95 18  D 1 
ATOM 2774 C CA  . SER D 4 18  ? -4.418  3.978   19.692  1.00 96.75 18  D 1 
ATOM 2775 C C   . SER D 4 18  ? -4.257  3.760   18.190  1.00 96.59 18  D 1 
ATOM 2776 O O   . SER D 4 18  ? -3.796  4.657   17.488  1.00 95.19 18  D 1 
ATOM 2777 C CB  . SER D 4 18  ? -5.447  5.076   19.966  1.00 96.25 18  D 1 
ATOM 2778 O OG  . SER D 4 18  ? -6.726  4.687   19.540  1.00 91.46 18  D 1 
ATOM 2779 N N   . LEU D 4 19  ? -4.621  2.581   17.705  1.00 96.97 19  D 1 
ATOM 2780 C CA  . LEU D 4 19  ? -4.481  2.194   16.313  1.00 97.20 19  D 1 
ATOM 2781 C C   . LEU D 4 19  ? -5.854  1.851   15.741  1.00 97.36 19  D 1 
ATOM 2782 O O   . LEU D 4 19  ? -6.459  0.853   16.119  1.00 96.51 19  D 1 
ATOM 2783 C CB  . LEU D 4 19  ? -3.503  1.015   16.149  1.00 96.86 19  D 1 
ATOM 2784 C CG  . LEU D 4 19  ? -2.087  1.238   16.720  1.00 95.29 19  D 1 
ATOM 2785 C CD1 . LEU D 4 19  ? -1.952  0.719   18.157  1.00 89.48 19  D 1 
ATOM 2786 C CD2 . LEU D 4 19  ? -1.063  0.476   15.877  1.00 89.04 19  D 1 
ATOM 2787 N N   . LYS D 4 20  ? -6.329  2.666   14.794  1.00 96.87 20  D 1 
ATOM 2788 C CA  . LYS D 4 20  ? -7.480  2.317   13.959  1.00 96.22 20  D 1 
ATOM 2789 C C   . LYS D 4 20  ? -6.974  1.537   12.754  1.00 96.23 20  D 1 
ATOM 2790 O O   . LYS D 4 20  ? -6.132  2.029   12.006  1.00 95.20 20  D 1 
ATOM 2791 C CB  . LYS D 4 20  ? -8.276  3.581   13.586  1.00 95.37 20  D 1 
ATOM 2792 C CG  . LYS D 4 20  ? -9.660  3.234   13.007  1.00 88.76 20  D 1 
ATOM 2793 C CD  . LYS D 4 20  ? -10.475 4.506   12.747  1.00 78.72 20  D 1 
ATOM 2794 C CE  . LYS D 4 20  ? -11.869 4.143   12.217  1.00 72.11 20  D 1 
ATOM 2795 N NZ  . LYS D 4 20  ? -12.708 5.343   11.956  1.00 64.07 20  D 1 
ATOM 2796 N N   . LEU D 4 21  ? -7.469  0.320   12.596  1.00 96.78 21  D 1 
ATOM 2797 C CA  . LEU D 4 21  ? -7.077  -0.590  11.535  1.00 96.82 21  D 1 
ATOM 2798 C C   . LEU D 4 21  ? -8.124  -0.612  10.422  1.00 96.20 21  D 1 
ATOM 2799 O O   . LEU D 4 21  ? -9.267  -0.175  10.606  1.00 95.00 21  D 1 
ATOM 2800 C CB  . LEU D 4 21  ? -6.817  -2.001  12.115  1.00 97.12 21  D 1 
ATOM 2801 C CG  . LEU D 4 21  ? -5.874  -2.063  13.336  1.00 97.00 21  D 1 
ATOM 2802 C CD1 . LEU D 4 21  ? -5.720  -3.517  13.797  1.00 96.12 21  D 1 
ATOM 2803 C CD2 . LEU D 4 21  ? -4.489  -1.500  13.030  1.00 95.63 21  D 1 
ATOM 2804 N N   . ASN D 4 22  ? -7.754  -1.166  9.267   1.00 95.79 22  D 1 
ATOM 2805 C CA  . ASN D 4 22  ? -8.699  -1.410  8.183   1.00 95.09 22  D 1 
ATOM 2806 C C   . ASN D 4 22  ? -9.917  -2.241  8.647   1.00 95.03 22  D 1 
ATOM 2807 O O   . ASN D 4 22  ? -9.861  -3.012  9.610   1.00 92.51 22  D 1 
ATOM 2808 C CB  . ASN D 4 22  ? -7.961  -2.033  6.986   1.00 92.98 22  D 1 
ATOM 2809 C CG  . ASN D 4 22  ? -7.300  -3.371  7.296   1.00 90.56 22  D 1 
ATOM 2810 O OD1 . ASN D 4 22  ? -7.693  -4.142  8.157   1.00 76.76 22  D 1 
ATOM 2811 N ND2 . ASN D 4 22  ? -6.249  -3.681  6.580   1.00 81.76 22  D 1 
ATOM 2812 N N   . GLY D 4 23  ? -11.038 -2.045  7.954   1.00 94.06 23  D 1 
ATOM 2813 C CA  . GLY D 4 23  ? -12.307 -2.673  8.320   1.00 93.62 23  D 1 
ATOM 2814 C C   . GLY D 4 23  ? -12.936 -2.135  9.609   1.00 94.15 23  D 1 
ATOM 2815 O O   . GLY D 4 23  ? -13.717 -2.833  10.245  1.00 91.75 23  D 1 
ATOM 2816 N N   . GLY D 4 24  ? -12.570 -0.920  10.028  1.00 94.08 24  D 1 
ATOM 2817 C CA  . GLY D 4 24  ? -13.150 -0.261  11.210  1.00 93.94 24  D 1 
ATOM 2818 C C   . GLY D 4 24  ? -12.716 -0.857  12.559  1.00 94.98 24  D 1 
ATOM 2819 O O   . GLY D 4 24  ? -13.293 -0.516  13.589  1.00 93.36 24  D 1 
ATOM 2820 N N   . ARG D 4 25  ? -11.697 -1.726  12.565  1.00 96.56 25  D 1 
ATOM 2821 C CA  . ARG D 4 25  ? -11.171 -2.333  13.797  1.00 96.80 25  D 1 
ATOM 2822 C C   . ARG D 4 25  ? -10.319 -1.335  14.570  1.00 97.06 25  D 1 
ATOM 2823 O O   . ARG D 4 25  ? -9.642  -0.503  13.978  1.00 96.00 25  D 1 
ATOM 2824 C CB  . ARG D 4 25  ? -10.398 -3.611  13.461  1.00 96.00 25  D 1 
ATOM 2825 C CG  . ARG D 4 25  ? -11.325 -4.687  12.871  1.00 94.78 25  D 1 
ATOM 2826 C CD  . ARG D 4 25  ? -10.525 -5.860  12.308  1.00 93.84 25  D 1 
ATOM 2827 N NE  . ARG D 4 25  ? -9.813  -5.467  11.078  1.00 92.90 25  D 1 
ATOM 2828 C CZ  . ARG D 4 25  ? -9.279  -6.280  10.180  1.00 94.21 25  D 1 
ATOM 2829 N NH1 . ARG D 4 25  ? -9.270  -7.579  10.330  1.00 86.88 25  D 1 
ATOM 2830 N NH2 . ARG D 4 25  ? -8.758  -5.799  9.102   1.00 89.28 25  D 1 
ATOM 2831 N N   . HIS D 4 26  ? -10.339 -1.441  15.893  1.00 97.48 26  D 1 
ATOM 2832 C CA  . HIS D 4 26  ? -9.607  -0.534  16.761  1.00 97.78 26  D 1 
ATOM 2833 C C   . HIS D 4 26  ? -8.914  -1.317  17.870  1.00 97.91 26  D 1 
ATOM 2834 O O   . HIS D 4 26  ? -9.522  -2.160  18.516  1.00 97.29 26  D 1 
ATOM 2835 C CB  . HIS D 4 26  ? -10.586 0.527   17.294  1.00 96.89 26  D 1 
ATOM 2836 C CG  . HIS D 4 26  ? -9.982  1.592   18.149  1.00 94.40 26  D 1 
ATOM 2837 N ND1 . HIS D 4 26  ? -10.695 2.361   19.070  1.00 82.32 26  D 1 
ATOM 2838 C CD2 . HIS D 4 26  ? -8.681  2.019   18.190  1.00 84.52 26  D 1 
ATOM 2839 C CE1 . HIS D 4 26  ? -9.836  3.205   19.634  1.00 85.25 26  D 1 
ATOM 2840 N NE2 . HIS D 4 26  ? -8.618  3.031   19.122  1.00 87.00 26  D 1 
ATOM 2841 N N   . VAL D 4 27  ? -7.638  -1.030  18.087  1.00 98.14 27  D 1 
ATOM 2842 C CA  . VAL D 4 27  ? -6.841  -1.608  19.162  1.00 98.20 27  D 1 
ATOM 2843 C C   . VAL D 4 27  ? -6.041  -0.516  19.875  1.00 98.20 27  D 1 
ATOM 2844 O O   . VAL D 4 27  ? -5.775  0.547   19.319  1.00 97.70 27  D 1 
ATOM 2845 C CB  . VAL D 4 27  ? -5.916  -2.746  18.683  1.00 97.60 27  D 1 
ATOM 2846 C CG1 . VAL D 4 27  ? -6.702  -3.877  18.011  1.00 95.52 27  D 1 
ATOM 2847 C CG2 . VAL D 4 27  ? -4.840  -2.264  17.704  1.00 95.25 27  D 1 
ATOM 2848 N N   . GLN D 4 28  ? -5.652  -0.785  21.116  1.00 98.14 28  D 1 
ATOM 2849 C CA  . GLN D 4 28  ? -4.770  0.085   21.887  1.00 98.11 28  D 1 
ATOM 2850 C C   . GLN D 4 28  ? -3.669  -0.751  22.531  1.00 98.27 28  D 1 
ATOM 2851 O O   . GLN D 4 28  ? -3.925  -1.869  22.944  1.00 97.47 28  D 1 
ATOM 2852 C CB  . GLN D 4 28  ? -5.557  0.840   22.965  1.00 97.00 28  D 1 
ATOM 2853 C CG  . GLN D 4 28  ? -6.607  1.777   22.359  1.00 90.76 28  D 1 
ATOM 2854 C CD  . GLN D 4 28  ? -7.318  2.635   23.412  1.00 92.38 28  D 1 
ATOM 2855 O OE1 . GLN D 4 28  ? -7.083  2.555   24.607  1.00 86.37 28  D 1 
ATOM 2856 N NE2 . GLN D 4 28  ? -8.200  3.507   22.992  1.00 83.97 28  D 1 
ATOM 2857 N N   . GLY D 4 29  ? -2.459  -0.211  22.650  1.00 97.95 29  D 1 
ATOM 2858 C CA  . GLY D 4 29  ? -1.362  -0.918  23.295  1.00 97.90 29  D 1 
ATOM 2859 C C   . GLY D 4 29  ? -0.048  -0.159  23.238  1.00 97.97 29  D 1 
ATOM 2860 O O   . GLY D 4 29  ? -0.003  0.987   22.785  1.00 97.02 29  D 1 
ATOM 2861 N N   . ILE D 4 30  ? 1.032   -0.771  23.713  1.00 97.62 30  D 1 
ATOM 2862 C CA  . ILE D 4 30  ? 2.348   -0.139  23.869  1.00 97.62 30  D 1 
ATOM 2863 C C   . ILE D 4 30  ? 3.248   -0.544  22.701  1.00 97.52 30  D 1 
ATOM 2864 O O   . ILE D 4 30  ? 3.479   -1.728  22.487  1.00 96.63 30  D 1 
ATOM 2865 C CB  . ILE D 4 30  ? 2.964   -0.505  25.233  1.00 97.30 30  D 1 
ATOM 2866 C CG1 . ILE D 4 30  ? 2.039   -0.078  26.397  1.00 95.47 30  D 1 
ATOM 2867 C CG2 . ILE D 4 30  ? 4.342   0.166   25.380  1.00 95.37 30  D 1 
ATOM 2868 C CD1 . ILE D 4 30  ? 2.475   -0.600  27.770  1.00 91.31 30  D 1 
ATOM 2869 N N   . LEU D 4 31  ? 3.800   0.427   21.967  1.00 96.81 31  D 1 
ATOM 2870 C CA  . LEU D 4 31  ? 4.752   0.168   20.889  1.00 96.31 31  D 1 
ATOM 2871 C C   . LEU D 4 31  ? 6.074   -0.361  21.462  1.00 95.80 31  D 1 
ATOM 2872 O O   . LEU D 4 31  ? 6.764   0.355   22.180  1.00 94.51 31  D 1 
ATOM 2873 C CB  . LEU D 4 31  ? 4.951   1.445   20.065  1.00 95.65 31  D 1 
ATOM 2874 C CG  . LEU D 4 31  ? 5.952   1.298   18.895  1.00 94.96 31  D 1 
ATOM 2875 C CD1 . LEU D 4 31  ? 5.476   0.293   17.843  1.00 92.69 31  D 1 
ATOM 2876 C CD2 . LEU D 4 31  ? 6.143   2.646   18.206  1.00 92.00 31  D 1 
ATOM 2877 N N   . ARG D 4 32  ? 6.441   -1.599  21.106  1.00 96.26 32  D 1 
ATOM 2878 C CA  . ARG D 4 32  ? 7.690   -2.243  21.544  1.00 95.86 32  D 1 
ATOM 2879 C C   . ARG D 4 32  ? 8.749   -2.332  20.455  1.00 95.18 32  D 1 
ATOM 2880 O O   . ARG D 4 32  ? 9.935   -2.457  20.772  1.00 93.47 32  D 1 
ATOM 2881 C CB  . ARG D 4 32  ? 7.401   -3.643  22.079  1.00 95.72 32  D 1 
ATOM 2882 C CG  . ARG D 4 32  ? 6.546   -3.665  23.348  1.00 94.11 32  D 1 
ATOM 2883 C CD  . ARG D 4 32  ? 7.218   -2.925  24.515  1.00 92.60 32  D 1 
ATOM 2884 N NE  . ARG D 4 32  ? 6.519   -3.248  25.763  1.00 91.15 32  D 1 
ATOM 2885 C CZ  . ARG D 4 32  ? 6.503   -2.558  26.878  1.00 91.00 32  D 1 
ATOM 2886 N NH1 . ARG D 4 32  ? 7.207   -1.469  27.048  1.00 83.51 32  D 1 
ATOM 2887 N NH2 . ARG D 4 32  ? 5.752   -2.976  27.855  1.00 86.56 32  D 1 
ATOM 2888 N N   . GLY D 4 33  ? 8.347   -2.309  19.196  1.00 94.88 33  D 1 
ATOM 2889 C CA  . GLY D 4 33  ? 9.269   -2.414  18.086  1.00 94.52 33  D 1 
ATOM 2890 C C   . GLY D 4 33  ? 8.593   -2.465  16.728  1.00 95.13 33  D 1 
ATOM 2891 O O   . GLY D 4 33  ? 7.357   -2.469  16.633  1.00 94.28 33  D 1 
ATOM 2892 N N   . PHE D 4 34  ? 9.426   -2.503  15.700  1.00 94.52 34  D 1 
ATOM 2893 C CA  . PHE D 4 34  ? 9.019   -2.586  14.306  1.00 94.23 34  D 1 
ATOM 2894 C C   . PHE D 4 34  ? 10.095  -3.309  13.492  1.00 94.10 34  D 1 
ATOM 2895 O O   . PHE D 4 34  ? 11.204  -3.548  13.982  1.00 92.72 34  D 1 
ATOM 2896 C CB  . PHE D 4 34  ? 8.730   -1.178  13.759  1.00 92.73 34  D 1 
ATOM 2897 C CG  . PHE D 4 34  ? 9.898   -0.223  13.860  1.00 92.47 34  D 1 
ATOM 2898 C CD1 . PHE D 4 34  ? 10.026  0.612   14.987  1.00 88.66 34  D 1 
ATOM 2899 C CD2 . PHE D 4 34  ? 10.863  -0.168  12.849  1.00 88.02 34  D 1 
ATOM 2900 C CE1 . PHE D 4 34  ? 11.125  1.476   15.096  1.00 85.96 34  D 1 
ATOM 2901 C CE2 . PHE D 4 34  ? 11.965  0.688   12.954  1.00 85.28 34  D 1 
ATOM 2902 C CZ  . PHE D 4 34  ? 12.097  1.509   14.078  1.00 86.15 34  D 1 
ATOM 2903 N N   . ASP D 4 35  ? 9.769   -3.671  12.268  1.00 92.45 35  D 1 
ATOM 2904 C CA  . ASP D 4 35  ? 10.674  -4.294  11.303  1.00 92.06 35  D 1 
ATOM 2905 C C   . ASP D 4 35  ? 10.968  -3.346  10.116  1.00 92.08 35  D 1 
ATOM 2906 O O   . ASP D 4 35  ? 10.430  -2.236  10.061  1.00 90.49 35  D 1 
ATOM 2907 C CB  . ASP D 4 35  ? 10.097  -5.659  10.880  1.00 90.84 35  D 1 
ATOM 2908 C CG  . ASP D 4 35  ? 8.823   -5.602  10.044  1.00 90.74 35  D 1 
ATOM 2909 O OD1 . ASP D 4 35  ? 8.466   -4.522  9.533   1.00 87.70 35  D 1 
ATOM 2910 O OD2 . ASP D 4 35  ? 8.163   -6.654  9.925   1.00 87.80 35  D 1 
ATOM 2911 N N   . PRO D 4 36  ? 11.820  -3.755  9.154   1.00 91.42 36  D 1 
ATOM 2912 C CA  . PRO D 4 36  ? 12.119  -2.961  7.973   1.00 90.30 36  D 1 
ATOM 2913 C C   . PRO D 4 36  ? 10.906  -2.574  7.110   1.00 90.45 36  D 1 
ATOM 2914 O O   . PRO D 4 36  ? 10.993  -1.626  6.341   1.00 88.20 36  D 1 
ATOM 2915 C CB  . PRO D 4 36  ? 13.118  -3.800  7.176   1.00 88.75 36  D 1 
ATOM 2916 C CG  . PRO D 4 36  ? 13.821  -4.632  8.244   1.00 87.46 36  D 1 
ATOM 2917 C CD  . PRO D 4 36  ? 12.684  -4.931  9.209   1.00 90.89 36  D 1 
ATOM 2918 N N   . PHE D 4 37  ? 9.781   -3.263  7.237   1.00 90.09 37  D 1 
ATOM 2919 C CA  . PHE D 4 37  ? 8.533   -2.963  6.540   1.00 89.52 37  D 1 
ATOM 2920 C C   . PHE D 4 37  ? 7.567   -2.105  7.372   1.00 90.79 37  D 1 
ATOM 2921 O O   . PHE D 4 37  ? 6.414   -1.905  6.985   1.00 88.43 37  D 1 
ATOM 2922 C CB  . PHE D 4 37  ? 7.859   -4.267  6.117   1.00 87.60 37  D 1 
ATOM 2923 C CG  . PHE D 4 37  ? 8.681   -5.120  5.181   1.00 85.52 37  D 1 
ATOM 2924 C CD1 . PHE D 4 37  ? 8.589   -4.899  3.797   1.00 80.80 37  D 1 
ATOM 2925 C CD2 . PHE D 4 37  ? 9.452   -6.178  5.673   1.00 81.02 37  D 1 
ATOM 2926 C CE1 . PHE D 4 37  ? 9.212   -5.777  2.904   1.00 77.95 37  D 1 
ATOM 2927 C CE2 . PHE D 4 37  ? 10.080  -7.062  4.783   1.00 77.42 37  D 1 
ATOM 2928 C CZ  . PHE D 4 37  ? 9.948   -6.873  3.397   1.00 79.22 37  D 1 
ATOM 2929 N N   . MET D 4 38  ? 8.009   -1.623  8.527   1.00 91.34 38  D 1 
ATOM 2930 C CA  . MET D 4 38  ? 7.177   -0.903  9.494   1.00 92.78 38  D 1 
ATOM 2931 C C   . MET D 4 38  ? 5.966   -1.701  9.988   1.00 94.26 38  D 1 
ATOM 2932 O O   . MET D 4 38  ? 4.948   -1.123  10.364  1.00 93.30 38  D 1 
ATOM 2933 C CB  . MET D 4 38  ? 6.811   0.495   8.972   1.00 90.62 38  D 1 
ATOM 2934 C CG  . MET D 4 38  ? 8.018   1.429   8.937   1.00 83.86 38  D 1 
ATOM 2935 S SD  . MET D 4 38  ? 8.799   1.732   10.554  1.00 82.95 38  D 1 
ATOM 2936 C CE  . MET D 4 38  ? 7.391   2.323   11.470  1.00 71.81 38  D 1 
ATOM 2937 N N   . ASN D 4 39  ? 6.071   -3.015  10.041  1.00 94.62 39  D 1 
ATOM 2938 C CA  . ASN D 4 39  ? 5.158   -3.806  10.852  1.00 95.12 39  D 1 
ATOM 2939 C C   . ASN D 4 39  ? 5.507   -3.586  12.325  1.00 95.04 39  D 1 
ATOM 2940 O O   . ASN D 4 39  ? 6.678   -3.509  12.686  1.00 94.06 39  D 1 
ATOM 2941 C CB  . ASN D 4 39  ? 5.222   -5.279  10.461  1.00 95.19 39  D 1 
ATOM 2942 C CG  . ASN D 4 39  ? 5.025   -5.478  8.977   1.00 94.78 39  D 1 
ATOM 2943 O OD1 . ASN D 4 39  ? 4.012   -5.094  8.407   1.00 89.84 39  D 1 
ATOM 2944 N ND2 . ASN D 4 39  ? 5.981   -6.086  8.296   1.00 89.41 39  D 1 
ATOM 2945 N N   . LEU D 4 40  ? 4.503   -3.452  13.174  1.00 96.19 40  D 1 
ATOM 2946 C CA  . LEU D 4 40  ? 4.682   -3.042  14.558  1.00 96.60 40  D 1 
ATOM 2947 C C   . LEU D 4 40  ? 4.489   -4.211  15.515  1.00 97.19 40  D 1 
ATOM 2948 O O   . LEU D 4 40  ? 3.608   -5.043  15.323  1.00 96.67 40  D 1 
ATOM 2949 C CB  . LEU D 4 40  ? 3.721   -1.886  14.897  1.00 96.12 40  D 1 
ATOM 2950 C CG  . LEU D 4 40  ? 3.757   -0.663  13.955  1.00 95.10 40  D 1 
ATOM 2951 C CD1 . LEU D 4 40  ? 2.857   0.432   14.528  1.00 92.28 40  D 1 
ATOM 2952 C CD2 . LEU D 4 40  ? 5.151   -0.086  13.782  1.00 91.79 40  D 1 
ATOM 2953 N N   . VAL D 4 41  ? 5.257   -4.224  16.600  1.00 97.46 41  D 1 
ATOM 2954 C CA  . VAL D 4 41  ? 4.966   -5.033  17.778  1.00 97.42 41  D 1 
ATOM 2955 C C   . VAL D 4 41  ? 4.279   -4.153  18.816  1.00 97.36 41  D 1 
ATOM 2956 O O   . VAL D 4 41  ? 4.876   -3.182  19.302  1.00 96.65 41  D 1 
ATOM 2957 C CB  . VAL D 4 41  ? 6.215   -5.708  18.362  1.00 97.03 41  D 1 
ATOM 2958 C CG1 . VAL D 4 41  ? 5.862   -6.555  19.598  1.00 94.75 41  D 1 
ATOM 2959 C CG2 . VAL D 4 41  ? 6.851   -6.645  17.332  1.00 94.93 41  D 1 
ATOM 2960 N N   . ILE D 4 42  ? 3.053   -4.490  19.158  1.00 97.78 42  D 1 
ATOM 2961 C CA  . ILE D 4 42  ? 2.254   -3.811  20.178  1.00 97.96 42  D 1 
ATOM 2962 C C   . ILE D 4 42  ? 2.074   -4.759  21.361  1.00 98.04 42  D 1 
ATOM 2963 O O   . ILE D 4 42  ? 1.534   -5.852  21.215  1.00 97.72 42  D 1 
ATOM 2964 C CB  . ILE D 4 42  ? 0.914   -3.325  19.600  1.00 97.78 42  D 1 
ATOM 2965 C CG1 . ILE D 4 42  ? 1.072   -2.413  18.361  1.00 96.21 42  D 1 
ATOM 2966 C CG2 . ILE D 4 42  ? 0.088   -2.615  20.676  1.00 96.54 42  D 1 
ATOM 2967 C CD1 . ILE D 4 42  ? 1.854   -1.107  18.603  1.00 92.49 42  D 1 
ATOM 2968 N N   . ASP D 4 43  ? 2.533   -4.340  22.534  1.00 97.71 43  D 1 
ATOM 2969 C CA  . ASP D 4 43  ? 2.407   -5.065  23.792  1.00 97.73 43  D 1 
ATOM 2970 C C   . ASP D 4 43  ? 1.191   -4.584  24.593  1.00 97.91 43  D 1 
ATOM 2971 O O   . ASP D 4 43  ? 0.677   -3.488  24.360  1.00 97.10 43  D 1 
ATOM 2972 C CB  . ASP D 4 43  ? 3.710   -4.904  24.579  1.00 96.93 43  D 1 
ATOM 2973 C CG  . ASP D 4 43  ? 3.886   -5.885  25.727  1.00 95.26 43  D 1 
ATOM 2974 O OD1 . ASP D 4 43  ? 3.162   -6.904  25.770  1.00 91.65 43  D 1 
ATOM 2975 O OD2 . ASP D 4 43  ? 4.801   -5.612  26.547  1.00 90.66 43  D 1 
ATOM 2976 N N   . GLU D 4 44  ? 0.725   -5.402  25.529  1.00 97.89 44  D 1 
ATOM 2977 C CA  . GLU D 4 44  ? -0.468  -5.119  26.336  1.00 97.98 44  D 1 
ATOM 2978 C C   . GLU D 4 44  ? -1.653  -4.654  25.473  1.00 98.10 44  D 1 
ATOM 2979 O O   . GLU D 4 44  ? -2.368  -3.699  25.804  1.00 96.74 44  D 1 
ATOM 2980 C CB  . GLU D 4 44  ? -0.130  -4.149  27.478  1.00 97.35 44  D 1 
ATOM 2981 C CG  . GLU D 4 44  ? 0.913   -4.708  28.458  1.00 94.71 44  D 1 
ATOM 2982 C CD  . GLU D 4 44  ? 1.316   -3.687  29.540  1.00 92.84 44  D 1 
ATOM 2983 O OE1 . GLU D 4 44  ? 2.488   -3.704  29.947  1.00 86.07 44  D 1 
ATOM 2984 O OE2 . GLU D 4 44  ? 0.441   -2.883  29.952  1.00 87.91 44  D 1 
ATOM 2985 N N   . CYS D 4 45  ? -1.821  -5.300  24.309  1.00 98.19 45  D 1 
ATOM 2986 C CA  . CYS D 4 45  ? -2.789  -4.875  23.319  1.00 98.34 45  D 1 
ATOM 2987 C C   . CYS D 4 45  ? -4.221  -5.214  23.769  1.00 98.30 45  D 1 
ATOM 2988 O O   . CYS D 4 45  ? -4.507  -6.304  24.271  1.00 97.75 45  D 1 
ATOM 2989 C CB  . CYS D 4 45  ? -2.430  -5.476  21.960  1.00 98.10 45  D 1 
ATOM 2990 S SG  . CYS D 4 45  ? -3.341  -4.629  20.632  1.00 96.79 45  D 1 
ATOM 2991 N N   . VAL D 4 46  ? -5.115  -4.265  23.572  1.00 98.41 46  D 1 
ATOM 2992 C CA  . VAL D 4 46  ? -6.538  -4.370  23.884  1.00 98.44 46  D 1 
ATOM 2993 C C   . VAL D 4 46  ? -7.333  -4.123  22.610  1.00 98.44 46  D 1 
ATOM 2994 O O   . VAL D 4 46  ? -7.235  -3.045  22.027  1.00 97.79 46  D 1 
ATOM 2995 C CB  . VAL D 4 46  ? -6.945  -3.392  25.002  1.00 97.84 46  D 1 
ATOM 2996 C CG1 . VAL D 4 46  ? -8.405  -3.586  25.401  1.00 93.57 46  D 1 
ATOM 2997 C CG2 . VAL D 4 46  ? -6.091  -3.572  26.264  1.00 93.39 46  D 1 
ATOM 2998 N N   . GLU D 4 47  ? -8.131  -5.104  22.189  1.00 98.27 47  D 1 
ATOM 2999 C CA  . GLU D 4 47  ? -9.127  -4.922  21.137  1.00 98.09 47  D 1 
ATOM 3000 C C   . GLU D 4 47  ? -10.292 -4.107  21.687  1.00 98.00 47  D 1 
ATOM 3001 O O   . GLU D 4 47  ? -10.911 -4.475  22.689  1.00 96.89 47  D 1 
ATOM 3002 C CB  . GLU D 4 47  ? -9.602  -6.297  20.625  1.00 97.08 47  D 1 
ATOM 3003 C CG  . GLU D 4 47  ? -10.740 -6.224  19.587  1.00 94.62 47  D 1 
ATOM 3004 C CD  . GLU D 4 47  ? -11.229 -7.608  19.102  1.00 93.23 47  D 1 
ATOM 3005 O OE1 . GLU D 4 47  ? -11.775 -7.703  17.982  1.00 86.96 47  D 1 
ATOM 3006 O OE2 . GLU D 4 47  ? -11.050 -8.614  19.830  1.00 88.74 47  D 1 
ATOM 3007 N N   . MET D 4 48  ? -10.612 -3.013  21.026  1.00 97.70 48  D 1 
ATOM 3008 C CA  . MET D 4 48  ? -11.764 -2.150  21.307  1.00 97.37 48  D 1 
ATOM 3009 C C   . MET D 4 48  ? -12.900 -2.562  20.373  1.00 96.75 48  D 1 
ATOM 3010 O O   . MET D 4 48  ? -13.049 -2.024  19.275  1.00 94.06 48  D 1 
ATOM 3011 C CB  . MET D 4 48  ? -11.364 -0.680  21.120  1.00 96.67 48  D 1 
ATOM 3012 C CG  . MET D 4 48  ? -10.132 -0.248  21.927  1.00 93.90 48  D 1 
ATOM 3013 S SD  . MET D 4 48  ? -10.289 -0.331  23.735  1.00 90.10 48  D 1 
ATOM 3014 C CE  . MET D 4 48  ? -11.426 1.034   24.022  1.00 78.91 48  D 1 
ATOM 3015 N N   . ALA D 4 49  ? -13.696 -3.544  20.787  1.00 95.53 49  D 1 
ATOM 3016 C CA  . ALA D 4 49  ? -14.785 -4.046  19.968  1.00 94.44 49  D 1 
ATOM 3017 C C   . ALA D 4 49  ? -15.879 -2.979  19.772  1.00 94.20 49  D 1 
ATOM 3018 O O   . ALA D 4 49  ? -16.125 -2.147  20.634  1.00 90.67 49  D 1 
ATOM 3019 C CB  . ALA D 4 49  ? -15.336 -5.335  20.601  1.00 92.01 49  D 1 
ATOM 3020 N N   . THR D 4 50  ? -16.601 -3.059  18.647  1.00 93.60 50  D 1 
ATOM 3021 C CA  . THR D 4 50  ? -17.704 -2.137  18.329  1.00 92.11 50  D 1 
ATOM 3022 C C   . THR D 4 50  ? -18.834 -2.170  19.355  1.00 92.80 50  D 1 
ATOM 3023 O O   . THR D 4 50  ? -19.525 -1.166  19.560  1.00 88.47 50  D 1 
ATOM 3024 C CB  . THR D 4 50  ? -18.293 -2.457  16.952  1.00 88.53 50  D 1 
ATOM 3025 O OG1 . THR D 4 50  ? -18.566 -3.849  16.862  1.00 77.50 50  D 1 
ATOM 3026 C CG2 . THR D 4 50  ? -17.321 -2.116  15.819  1.00 74.50 50  D 1 
ATOM 3027 N N   . SER D 4 51  ? -18.996 -3.289  20.065  1.00 92.39 51  D 1 
ATOM 3028 C CA  . SER D 4 51  ? -19.939 -3.429  21.177  1.00 92.62 51  D 1 
ATOM 3029 C C   . SER D 4 51  ? -19.533 -2.649  22.444  1.00 93.98 51  D 1 
ATOM 3030 O O   . SER D 4 51  ? -20.277 -2.644  23.422  1.00 90.54 51  D 1 
ATOM 3031 C CB  . SER D 4 51  ? -20.094 -4.912  21.523  1.00 90.77 51  D 1 
ATOM 3032 O OG  . SER D 4 51  ? -18.851 -5.455  21.940  1.00 85.60 51  D 1 
ATOM 3033 N N   . GLY D 4 52  ? -18.345 -2.036  22.457  1.00 93.38 52  D 1 
ATOM 3034 C CA  . GLY D 4 52  ? -17.732 -1.428  23.639  1.00 94.22 52  D 1 
ATOM 3035 C C   . GLY D 4 52  ? -16.994 -2.418  24.541  1.00 95.75 52  D 1 
ATOM 3036 O O   . GLY D 4 52  ? -16.362 -2.006  25.510  1.00 93.03 52  D 1 
ATOM 3037 N N   . GLN D 4 53  ? -17.045 -3.720  24.234  1.00 95.99 53  D 1 
ATOM 3038 C CA  . GLN D 4 53  ? -16.270 -4.731  24.945  1.00 96.46 53  D 1 
ATOM 3039 C C   . GLN D 4 53  ? -14.776 -4.529  24.671  1.00 97.20 53  D 1 
ATOM 3040 O O   . GLN D 4 53  ? -14.366 -4.308  23.531  1.00 95.74 53  D 1 
ATOM 3041 C CB  . GLN D 4 53  ? -16.752 -6.131  24.553  1.00 94.32 53  D 1 
ATOM 3042 C CG  . GLN D 4 53  ? -16.039 -7.234  25.354  1.00 85.39 53  D 1 
ATOM 3043 C CD  . GLN D 4 53  ? -16.587 -8.637  25.091  1.00 78.16 53  D 1 
ATOM 3044 O OE1 . GLN D 4 53  ? -17.556 -8.843  24.372  1.00 71.13 53  D 1 
ATOM 3045 N NE2 . GLN D 4 53  ? -15.994 -9.641  25.682  1.00 65.95 53  D 1 
ATOM 3046 N N   . GLN D 4 54  ? -13.962 -4.649  25.722  1.00 97.43 54  D 1 
ATOM 3047 C CA  . GLN D 4 54  ? -12.507 -4.617  25.620  1.00 97.67 54  D 1 
ATOM 3048 C C   . GLN D 4 54  ? -11.963 -6.032  25.833  1.00 97.53 54  D 1 
ATOM 3049 O O   . GLN D 4 54  ? -12.245 -6.653  26.856  1.00 95.68 54  D 1 
ATOM 3050 C CB  . GLN D 4 54  ? -11.916 -3.632  26.637  1.00 96.65 54  D 1 
ATOM 3051 C CG  . GLN D 4 54  ? -12.369 -2.191  26.355  1.00 93.89 54  D 1 
ATOM 3052 C CD  . GLN D 4 54  ? -11.699 -1.154  27.271  1.00 92.77 54  D 1 
ATOM 3053 O OE1 . GLN D 4 54  ? -10.822 -1.441  28.063  1.00 86.18 54  D 1 
ATOM 3054 N NE2 . GLN D 4 54  ? -12.106 0.088   27.188  1.00 83.09 54  D 1 
ATOM 3055 N N   . ASN D 4 55  ? -11.177 -6.517  24.883  1.00 97.10 55  D 1 
ATOM 3056 C CA  . ASN D 4 55  ? -10.564 -7.840  24.934  1.00 96.65 55  D 1 
ATOM 3057 C C   . ASN D 4 55  ? -9.044  -7.689  25.015  1.00 97.20 55  D 1 
ATOM 3058 O O   . ASN D 4 55  ? -8.438  -7.151  24.097  1.00 96.04 55  D 1 
ATOM 3059 C CB  . ASN D 4 55  ? -10.987 -8.659  23.703  1.00 94.93 55  D 1 
ATOM 3060 C CG  . ASN D 4 55  ? -12.487 -8.849  23.560  1.00 91.83 55  D 1 
ATOM 3061 O OD1 . ASN D 4 55  ? -13.215 -9.074  24.515  1.00 84.71 55  D 1 
ATOM 3062 N ND2 . ASN D 4 55  ? -12.983 -8.768  22.345  1.00 83.35 55  D 1 
ATOM 3063 N N   . ASN D 4 56  ? -8.428  -8.178  26.086  1.00 97.31 56  D 1 
ATOM 3064 C CA  . ASN D 4 56  ? -6.972  -8.220  26.183  1.00 97.34 56  D 1 
ATOM 3065 C C   . ASN D 4 56  ? -6.446  -9.316  25.261  1.00 97.31 56  D 1 
ATOM 3066 O O   . ASN D 4 56  ? -6.808  -10.478 25.413  1.00 95.73 56  D 1 
ATOM 3067 C CB  . ASN D 4 56  ? -6.545  -8.474  27.636  1.00 96.34 56  D 1 
ATOM 3068 C CG  . ASN D 4 56  ? -6.893  -7.326  28.573  1.00 89.21 56  D 1 
ATOM 3069 O OD1 . ASN D 4 56  ? -7.052  -6.183  28.193  1.00 79.50 56  D 1 
ATOM 3070 N ND2 . ASN D 4 56  ? -7.016  -7.603  29.851  1.00 77.70 56  D 1 
ATOM 3071 N N   . ILE D 4 57  ? -5.587  -8.947  24.310  1.00 97.66 57  D 1 
ATOM 3072 C CA  . ILE D 4 57  ? -5.040  -9.863  23.299  1.00 97.69 57  D 1 
ATOM 3073 C C   . ILE D 4 57  ? -3.507  -10.014 23.411  1.00 97.79 57  D 1 
ATOM 3074 O O   . ILE D 4 57  ? -2.895  -10.716 22.620  1.00 96.53 57  D 1 
ATOM 3075 C CB  . ILE D 4 57  ? -5.529  -9.487  21.884  1.00 97.14 57  D 1 
ATOM 3076 C CG1 . ILE D 4 57  ? -5.107  -8.057  21.471  1.00 95.59 57  D 1 
ATOM 3077 C CG2 . ILE D 4 57  ? -7.064  -9.652  21.809  1.00 92.87 57  D 1 
ATOM 3078 C CD1 . ILE D 4 57  ? -5.466  -7.703  20.015  1.00 93.85 57  D 1 
ATOM 3079 N N   . GLY D 4 58  ? -2.904  -9.403  24.426  1.00 97.22 58  D 1 
ATOM 3080 C CA  . GLY D 4 58  ? -1.497  -9.542  24.761  1.00 97.25 58  D 1 
ATOM 3081 C C   . GLY D 4 58  ? -0.559  -8.837  23.779  1.00 97.86 58  D 1 
ATOM 3082 O O   . GLY D 4 58  ? -0.859  -7.749  23.293  1.00 96.68 58  D 1 
ATOM 3083 N N   . MET D 4 59  ? 0.582   -9.441  23.512  1.00 98.01 59  D 1 
ATOM 3084 C CA  . MET D 4 59  ? 1.552   -8.937  22.544  1.00 98.13 59  D 1 
ATOM 3085 C C   . MET D 4 59  ? 1.179   -9.417  21.138  1.00 98.22 59  D 1 
ATOM 3086 O O   . MET D 4 59  ? 1.014   -10.620 20.922  1.00 97.73 59  D 1 
ATOM 3087 C CB  . MET D 4 59  ? 2.966   -9.360  22.946  1.00 97.48 59  D 1 
ATOM 3088 C CG  . MET D 4 59  ? 4.040   -8.677  22.085  1.00 95.61 59  D 1 
ATOM 3089 S SD  . MET D 4 59  ? 5.754   -9.124  22.555  1.00 93.93 59  D 1 
ATOM 3090 C CE  . MET D 4 59  ? 5.906   -8.205  24.099  1.00 85.94 59  D 1 
ATOM 3091 N N   . VAL D 4 60  ? 1.074   -8.481  20.197  1.00 98.26 60  D 1 
ATOM 3092 C CA  . VAL D 4 60  ? 0.598   -8.731  18.833  1.00 98.37 60  D 1 
ATOM 3093 C C   . VAL D 4 60  ? 1.554   -8.137  17.795  1.00 98.36 60  D 1 
ATOM 3094 O O   . VAL D 4 60  ? 2.271   -7.173  18.066  1.00 97.78 60  D 1 
ATOM 3095 C CB  . VAL D 4 60  ? -0.831  -8.202  18.620  1.00 97.94 60  D 1 
ATOM 3096 C CG1 . VAL D 4 60  ? -1.815  -8.810  19.625  1.00 96.37 60  D 1 
ATOM 3097 C CG2 . VAL D 4 60  ? -0.934  -6.670  18.708  1.00 95.59 60  D 1 
ATOM 3098 N N   . VAL D 4 61  ? 1.510   -8.682  16.591  1.00 98.34 61  D 1 
ATOM 3099 C CA  . VAL D 4 61  ? 2.096   -8.065  15.399  1.00 98.20 61  D 1 
ATOM 3100 C C   . VAL D 4 61  ? 0.980   -7.384  14.618  1.00 98.30 61  D 1 
ATOM 3101 O O   . VAL D 4 61  ? -0.065  -7.990  14.394  1.00 97.99 61  D 1 
ATOM 3102 C CB  . VAL D 4 61  ? 2.817   -9.102  14.511  1.00 97.74 61  D 1 
ATOM 3103 C CG1 . VAL D 4 61  ? 3.437   -8.438  13.274  1.00 95.62 61  D 1 
ATOM 3104 C CG2 . VAL D 4 61  ? 3.937   -9.798  15.284  1.00 96.02 61  D 1 
ATOM 3105 N N   . ILE D 4 62  ? 1.199   -6.141  14.197  1.00 98.10 62  D 1 
ATOM 3106 C CA  . ILE D 4 62  ? 0.287   -5.384  13.336  1.00 98.26 62  D 1 
ATOM 3107 C C   . ILE D 4 62  ? 1.039   -4.956  12.084  1.00 97.96 62  D 1 
ATOM 3108 O O   . ILE D 4 62  ? 2.092   -4.334  12.190  1.00 97.03 62  D 1 
ATOM 3109 C CB  . ILE D 4 62  ? -0.315  -4.173  14.083  1.00 98.10 62  D 1 
ATOM 3110 C CG1 . ILE D 4 62  ? -1.036  -4.634  15.364  1.00 96.95 62  D 1 
ATOM 3111 C CG2 . ILE D 4 62  ? -1.263  -3.393  13.152  1.00 97.39 62  D 1 
ATOM 3112 C CD1 . ILE D 4 62  ? -1.697  -3.509  16.171  1.00 94.96 62  D 1 
ATOM 3113 N N   . ARG D 4 63  ? 0.489   -5.234  10.907  1.00 97.74 63  D 1 
ATOM 3114 C CA  . ARG D 4 63  ? 1.078   -4.746  9.666   1.00 97.45 63  D 1 
ATOM 3115 C C   . ARG D 4 63  ? 0.904   -3.227  9.531   1.00 97.21 63  D 1 
ATOM 3116 O O   . ARG D 4 63  ? -0.201  -2.715  9.705   1.00 95.85 63  D 1 
ATOM 3117 C CB  . ARG D 4 63  ? 0.516   -5.460  8.437   1.00 96.12 63  D 1 
ATOM 3118 C CG  . ARG D 4 63  ? 1.052   -6.898  8.321   1.00 89.21 63  D 1 
ATOM 3119 C CD  . ARG D 4 63  ? 0.810   -7.488  6.945   1.00 85.45 63  D 1 
ATOM 3120 N NE  . ARG D 4 63  ? 1.602   -6.816  5.886   1.00 82.25 63  D 1 
ATOM 3121 C CZ  . ARG D 4 63  ? 2.425   -7.391  5.010   1.00 80.68 63  D 1 
ATOM 3122 N NH1 . ARG D 4 63  ? 2.667   -8.674  5.032   1.00 70.13 63  D 1 
ATOM 3123 N NH2 . ARG D 4 63  ? 3.025   -6.703  4.095   1.00 73.15 63  D 1 
ATOM 3124 N N   . GLY D 4 64  ? 1.984   -2.531  9.192   1.00 95.52 64  D 1 
ATOM 3125 C CA  . GLY D 4 64  ? 1.987   -1.072  9.067   1.00 94.95 64  D 1 
ATOM 3126 C C   . GLY D 4 64  ? 0.987   -0.550  8.041   1.00 94.92 64  D 1 
ATOM 3127 O O   . GLY D 4 64  ? 0.244   0.396   8.324   1.00 93.59 64  D 1 
ATOM 3128 N N   . ASN D 4 65  ? 0.883   -1.213  6.891   1.00 94.21 65  D 1 
ATOM 3129 C CA  . ASN D 4 65  ? -0.073  -0.845  5.835   1.00 93.50 65  D 1 
ATOM 3130 C C   . ASN D 4 65  ? -1.554  -1.025  6.238   1.00 94.38 65  D 1 
ATOM 3131 O O   . ASN D 4 65  ? -2.431  -0.421  5.632   1.00 91.93 65  D 1 
ATOM 3132 C CB  . ASN D 4 65  ? 0.277   -1.618  4.545   1.00 90.53 65  D 1 
ATOM 3133 C CG  . ASN D 4 65  ? 0.103   -3.129  4.624   1.00 83.60 65  D 1 
ATOM 3134 O OD1 . ASN D 4 65  ? -0.293  -3.687  5.633   1.00 68.45 65  D 1 
ATOM 3135 N ND2 . ASN D 4 65  ? 0.398   -3.823  3.549   1.00 74.77 65  D 1 
ATOM 3136 N N   . SER D 4 66  ? -1.832  -1.791  7.285   1.00 94.90 66  D 1 
ATOM 3137 C CA  . SER D 4 66  ? -3.182  -1.991  7.821   1.00 95.89 66  D 1 
ATOM 3138 C C   . SER D 4 66  ? -3.638  -0.886  8.774   1.00 96.17 66  D 1 
ATOM 3139 O O   . SER D 4 66  ? -4.810  -0.863  9.161   1.00 94.73 66  D 1 
ATOM 3140 C CB  . SER D 4 66  ? -3.274  -3.339  8.521   1.00 95.70 66  D 1 
ATOM 3141 O OG  . SER D 4 66  ? -3.053  -4.394  7.601   1.00 91.80 66  D 1 
ATOM 3142 N N   . ILE D 4 67  ? -2.743  0.011   9.179   1.00 95.60 67  D 1 
ATOM 3143 C CA  . ILE D 4 67  ? -3.043  1.110   10.100  1.00 95.49 67  D 1 
ATOM 3144 C C   . ILE D 4 67  ? -3.642  2.268   9.309   1.00 94.38 67  D 1 
ATOM 3145 O O   . ILE D 4 67  ? -2.991  2.830   8.437   1.00 92.49 67  D 1 
ATOM 3146 C CB  . ILE D 4 67  ? -1.787  1.520   10.896  1.00 95.52 67  D 1 
ATOM 3147 C CG1 . ILE D 4 67  ? -1.204  0.319   11.679  1.00 94.68 67  D 1 
ATOM 3148 C CG2 . ILE D 4 67  ? -2.123  2.673   11.855  1.00 94.50 67  D 1 
ATOM 3149 C CD1 . ILE D 4 67  ? 0.177   0.579   12.286  1.00 93.09 67  D 1 
ATOM 3150 N N   . ILE D 4 68  ? -4.875  2.643   9.629   1.00 93.77 68  D 1 
ATOM 3151 C CA  . ILE D 4 68  ? -5.602  3.752   8.995   1.00 91.87 68  D 1 
ATOM 3152 C C   . ILE D 4 68  ? -5.439  5.046   9.793   1.00 90.81 68  D 1 
ATOM 3153 O O   . ILE D 4 68  ? -5.434  6.134   9.233   1.00 87.56 68  D 1 
ATOM 3154 C CB  . ILE D 4 68  ? -7.091  3.377   8.850   1.00 90.30 68  D 1 
ATOM 3155 C CG1 . ILE D 4 68  ? -7.312  2.044   8.085   1.00 84.16 68  D 1 
ATOM 3156 C CG2 . ILE D 4 68  ? -7.897  4.500   8.175   1.00 81.83 68  D 1 
ATOM 3157 C CD1 . ILE D 4 68  ? -6.721  1.993   6.669   1.00 75.63 68  D 1 
ATOM 3158 N N   . MET D 4 69  ? -5.314  4.928   11.109  1.00 91.77 69  D 1 
ATOM 3159 C CA  . MET D 4 69  ? -5.084  6.065   11.998  1.00 91.63 69  D 1 
ATOM 3160 C C   . MET D 4 69  ? -4.243  5.614   13.182  1.00 93.08 69  D 1 
ATOM 3161 O O   . MET D 4 69  ? -4.480  4.548   13.753  1.00 92.13 69  D 1 
ATOM 3162 C CB  . MET D 4 69  ? -6.437  6.636   12.443  1.00 88.56 69  D 1 
ATOM 3163 C CG  . MET D 4 69  ? -6.313  7.936   13.242  1.00 76.35 69  D 1 
ATOM 3164 S SD  . MET D 4 69  ? -7.917  8.682   13.659  1.00 70.25 69  D 1 
ATOM 3165 C CE  . MET D 4 69  ? -8.430  9.276   12.046  1.00 60.48 69  D 1 
ATOM 3166 N N   . LEU D 4 70  ? -3.282  6.451   13.556  1.00 91.61 70  D 1 
ATOM 3167 C CA  . LEU D 4 70  ? -2.400  6.229   14.694  1.00 92.49 70  D 1 
ATOM 3168 C C   . LEU D 4 70  ? -2.422  7.475   15.580  1.00 92.65 70  D 1 
ATOM 3169 O O   . LEU D 4 70  ? -2.120  8.570   15.119  1.00 90.68 70  D 1 
ATOM 3170 C CB  . LEU D 4 70  ? -0.996  5.902   14.158  1.00 91.38 70  D 1 
ATOM 3171 C CG  . LEU D 4 70  ? 0.010   5.491   15.241  1.00 90.50 70  D 1 
ATOM 3172 C CD1 . LEU D 4 70  ? -0.383  4.187   15.925  1.00 87.12 70  D 1 
ATOM 3173 C CD2 . LEU D 4 70  ? 1.381   5.277   14.604  1.00 86.39 70  D 1 
ATOM 3174 N N   . GLU D 4 71  ? -2.769  7.298   16.855  1.00 92.85 71  D 1 
ATOM 3175 C CA  . GLU D 4 71  ? -2.840  8.381   17.825  1.00 92.88 71  D 1 
ATOM 3176 C C   . GLU D 4 71  ? -2.050  8.021   19.084  1.00 93.24 71  D 1 
ATOM 3177 O O   . GLU D 4 71  ? -2.141  6.907   19.593  1.00 92.24 71  D 1 
ATOM 3178 C CB  . GLU D 4 71  ? -4.300  8.731   18.157  1.00 90.50 71  D 1 
ATOM 3179 C CG  . GLU D 4 71  ? -5.133  9.159   16.936  1.00 79.90 71  D 1 
ATOM 3180 C CD  . GLU D 4 71  ? -6.557  9.624   17.274  1.00 78.14 71  D 1 
ATOM 3181 O OE1 . GLU D 4 71  ? -7.140  10.376  16.453  1.00 69.79 71  D 1 
ATOM 3182 O OE2 . GLU D 4 71  ? -7.088  9.228   18.335  1.00 71.07 71  D 1 
ATOM 3183 N N   . ALA D 4 72  ? -1.285  8.971   19.616  1.00 92.14 72  D 1 
ATOM 3184 C CA  . ALA D 4 72  ? -0.639  8.807   20.910  1.00 91.52 72  D 1 
ATOM 3185 C C   . ALA D 4 72  ? -1.681  8.989   22.023  1.00 91.64 72  D 1 
ATOM 3186 O O   . ALA D 4 72  ? -2.439  9.948   22.023  1.00 89.27 72  D 1 
ATOM 3187 C CB  . ALA D 4 72  ? 0.518   9.799   21.025  1.00 89.16 72  D 1 
ATOM 3188 N N   . LEU D 4 73  ? -1.701  8.080   23.007  1.00 91.76 73  D 1 
ATOM 3189 C CA  . LEU D 4 73  ? -2.530  8.188   24.209  1.00 91.35 73  D 1 
ATOM 3190 C C   . LEU D 4 73  ? -1.755  8.758   25.399  1.00 90.01 73  D 1 
ATOM 3191 O O   . LEU D 4 73  ? -2.352  9.151   26.405  1.00 84.64 73  D 1 
ATOM 3192 C CB  . LEU D 4 73  ? -3.118  6.817   24.551  1.00 90.54 73  D 1 
ATOM 3193 C CG  . LEU D 4 73  ? -4.073  6.239   23.486  1.00 91.09 73  D 1 
ATOM 3194 C CD1 . LEU D 4 73  ? -4.536  4.862   23.942  1.00 87.83 73  D 1 
ATOM 3195 C CD2 . LEU D 4 73  ? -5.306  7.122   23.281  1.00 87.76 73  D 1 
ATOM 3196 N N   . GLU D 4 74  ? -0.433  8.811   25.286  1.00 88.79 74  D 1 
ATOM 3197 C CA  . GLU D 4 74  ? 0.469   9.350   26.293  1.00 87.07 74  D 1 
ATOM 3198 C C   . GLU D 4 74  ? 1.175   10.590  25.752  1.00 84.21 74  D 1 
ATOM 3199 O O   . GLU D 4 74  ? 1.477   10.670  24.563  1.00 77.82 74  D 1 
ATOM 3200 C CB  . GLU D 4 74  ? 1.498   8.295   26.723  1.00 82.25 74  D 1 
ATOM 3201 C CG  . GLU D 4 74  ? 0.860   7.103   27.455  1.00 77.55 74  D 1 
ATOM 3202 C CD  . GLU D 4 74  ? 1.881   6.050   27.900  1.00 79.15 74  D 1 
ATOM 3203 O OE1 . GLU D 4 74  ? 1.441   4.969   28.331  1.00 71.96 74  D 1 
ATOM 3204 O OE2 . GLU D 4 74  ? 3.102   6.310   27.816  1.00 76.00 74  D 1 
ATOM 3205 N N   . ARG D 4 75  ? 1.475   11.554  26.644  1.00 82.73 75  D 1 
ATOM 3206 C CA  . ARG D 4 75  ? 2.337   12.671  26.283  1.00 79.43 75  D 1 
ATOM 3207 C C   . ARG D 4 75  ? 3.743   12.155  25.966  1.00 76.46 75  D 1 
ATOM 3208 O O   . ARG D 4 75  ? 4.277   11.312  26.688  1.00 67.60 75  D 1 
ATOM 3209 C CB  . ARG D 4 75  ? 2.385   13.756  27.371  1.00 72.48 75  D 1 
ATOM 3210 C CG  . ARG D 4 75  ? 1.134   14.638  27.336  1.00 63.68 75  D 1 
ATOM 3211 C CD  . ARG D 4 75  ? 1.274   15.785  28.348  1.00 58.44 75  D 1 
ATOM 3212 N NE  . ARG D 4 75  ? 0.150   16.726  28.273  1.00 50.57 75  D 1 
ATOM 3213 C CZ  . ARG D 4 75  ? -0.010  17.819  29.007  1.00 43.67 75  D 1 
ATOM 3214 N NH1 . ARG D 4 75  ? 0.850   18.157  29.922  1.00 40.96 75  D 1 
ATOM 3215 N NH2 . ARG D 4 75  ? -1.038  18.591  28.823  1.00 39.60 75  D 1 
ATOM 3216 N N   . VAL D 4 76  ? 4.299   12.666  24.881  1.00 74.19 76  D 1 
ATOM 3217 C CA  . VAL D 4 76  ? 5.632   12.353  24.382  1.00 69.90 76  D 1 
ATOM 3218 C C   . VAL D 4 76  ? 6.621   13.385  24.879  1.00 64.06 76  D 1 
ATOM 3219 O O   . VAL D 4 76  ? 6.294   14.593  24.852  1.00 59.08 76  D 1 
ATOM 3220 C CB  . VAL D 4 76  ? 5.630   12.241  22.856  1.00 63.30 76  D 1 
ATOM 3221 C CG1 . VAL D 4 76  ? 6.979   11.724  22.368  1.00 56.69 76  D 1 
ATOM 3222 C CG2 . VAL D 4 76  ? 4.556   11.253  22.398  1.00 56.98 76  D 1 
ATOM 3223 O OXT . VAL D 4 76  ? 7.738   12.946  25.295  1.00 56.01 76  D 1 
ATOM 3224 N N   . MET E 5 1   ? 12.137  -31.252 17.520  1.00 43.00 1   E 1 
ATOM 3225 C CA  . MET E 5 1   ? 10.971  -30.493 17.011  1.00 47.03 1   E 1 
ATOM 3226 C C   . MET E 5 1   ? 10.777  -30.913 15.564  1.00 49.65 1   E 1 
ATOM 3227 O O   . MET E 5 1   ? 11.709  -31.456 14.991  1.00 46.90 1   E 1 
ATOM 3228 C CB  . MET E 5 1   ? 11.208  -28.995 17.158  1.00 45.67 1   E 1 
ATOM 3229 C CG  . MET E 5 1   ? 11.243  -28.573 18.635  1.00 42.91 1   E 1 
ATOM 3230 S SD  . MET E 5 1   ? 11.541  -26.818 18.840  1.00 40.03 1   E 1 
ATOM 3231 C CE  . MET E 5 1   ? 11.726  -26.679 20.622  1.00 34.07 1   E 1 
ATOM 3232 N N   . SER E 5 2   ? 9.567   -30.816 14.993  1.00 64.62 2   E 1 
ATOM 3233 C CA  . SER E 5 2   ? 9.425   -31.007 13.548  1.00 71.42 2   E 1 
ATOM 3234 C C   . SER E 5 2   ? 10.177  -29.875 12.865  1.00 77.61 2   E 1 
ATOM 3235 O O   . SER E 5 2   ? 10.002  -28.736 13.289  1.00 71.75 2   E 1 
ATOM 3236 C CB  . SER E 5 2   ? 7.958   -30.978 13.107  1.00 61.57 2   E 1 
ATOM 3237 O OG  . SER E 5 2   ? 7.330   -29.804 13.573  1.00 52.93 2   E 1 
ATOM 3238 N N   . LEU E 5 3   ? 10.971  -30.180 11.829  1.00 78.13 3   E 1 
ATOM 3239 C CA  . LEU E 5 3   ? 11.623  -29.167 11.014  1.00 83.36 3   E 1 
ATOM 3240 C C   . LEU E 5 3   ? 10.593  -28.120 10.585  1.00 87.87 3   E 1 
ATOM 3241 O O   . LEU E 5 3   ? 9.471   -28.504 10.211  1.00 83.57 3   E 1 
ATOM 3242 C CB  . LEU E 5 3   ? 12.261  -29.849 9.788   1.00 74.38 3   E 1 
ATOM 3243 C CG  . LEU E 5 3   ? 13.554  -30.610 10.133  1.00 64.72 3   E 1 
ATOM 3244 C CD1 . LEU E 5 3   ? 13.770  -31.784 9.177   1.00 58.98 3   E 1 
ATOM 3245 C CD2 . LEU E 5 3   ? 14.772  -29.696 10.031  1.00 58.63 3   E 1 
ATOM 3246 N N   . PRO E 5 4   ? 10.934  -26.822 10.670  1.00 90.08 4   E 1 
ATOM 3247 C CA  . PRO E 5 4   ? 10.068  -25.775 10.152  1.00 93.05 4   E 1 
ATOM 3248 C C   . PRO E 5 4   ? 9.805   -26.023 8.667   1.00 95.17 4   E 1 
ATOM 3249 O O   . PRO E 5 4   ? 10.688  -26.436 7.914   1.00 93.40 4   E 1 
ATOM 3250 C CB  . PRO E 5 4   ? 10.795  -24.450 10.426  1.00 88.46 4   E 1 
ATOM 3251 C CG  . PRO E 5 4   ? 12.257  -24.853 10.545  1.00 82.85 4   E 1 
ATOM 3252 C CD  . PRO E 5 4   ? 12.191  -26.258 11.128  1.00 84.77 4   E 1 
ATOM 3253 N N   . LEU E 5 5   ? 8.568   -25.818 8.256   1.00 96.19 5   E 1 
ATOM 3254 C CA  . LEU E 5 5   ? 8.162   -25.933 6.867   1.00 97.39 5   E 1 
ATOM 3255 C C   . LEU E 5 5   ? 7.774   -24.543 6.377   1.00 97.73 5   E 1 
ATOM 3256 O O   . LEU E 5 5   ? 6.645   -24.094 6.589   1.00 96.34 5   E 1 
ATOM 3257 C CB  . LEU E 5 5   ? 7.028   -26.965 6.735   1.00 96.52 5   E 1 
ATOM 3258 C CG  . LEU E 5 5   ? 6.546   -27.160 5.285   1.00 95.95 5   E 1 
ATOM 3259 C CD1 . LEU E 5 5   ? 7.630   -27.735 4.379   1.00 93.48 5   E 1 
ATOM 3260 C CD2 . LEU E 5 5   ? 5.364   -28.123 5.260   1.00 93.06 5   E 1 
ATOM 3261 N N   . ASN E 5 6   ? 8.718   -23.882 5.737   1.00 97.50 6   E 1 
ATOM 3262 C CA  . ASN E 5 6   ? 8.547   -22.527 5.246   1.00 97.70 6   E 1 
ATOM 3263 C C   . ASN E 5 6   ? 7.680   -22.478 3.965   1.00 97.95 6   E 1 
ATOM 3264 O O   . ASN E 5 6   ? 7.430   -23.518 3.342   1.00 97.28 6   E 1 
ATOM 3265 C CB  . ASN E 5 6   ? 9.940   -21.913 5.082   1.00 96.95 6   E 1 
ATOM 3266 C CG  . ASN E 5 6   ? 10.673  -21.700 6.396   1.00 96.08 6   E 1 
ATOM 3267 O OD1 . ASN E 5 6   ? 10.089  -21.593 7.460   1.00 91.45 6   E 1 
ATOM 3268 N ND2 . ASN E 5 6   ? 11.985  -21.628 6.325   1.00 89.66 6   E 1 
ATOM 3269 N N   . PRO E 5 7   ? 7.192   -21.308 3.557   1.00 98.06 7   E 1 
ATOM 3270 C CA  . PRO E 5 7   ? 6.286   -21.171 2.427   1.00 98.03 7   E 1 
ATOM 3271 C C   . PRO E 5 7   ? 6.799   -21.757 1.107   1.00 97.94 7   E 1 
ATOM 3272 O O   . PRO E 5 7   ? 6.065   -22.472 0.429   1.00 97.40 7   E 1 
ATOM 3273 C CB  . PRO E 5 7   ? 6.033   -19.667 2.309   1.00 97.63 7   E 1 
ATOM 3274 C CG  . PRO E 5 7   ? 6.134   -19.200 3.760   1.00 96.93 7   E 1 
ATOM 3275 C CD  . PRO E 5 7   ? 7.266   -20.061 4.313   1.00 97.75 7   E 1 
ATOM 3276 N N   . LYS E 5 8   ? 8.058   -21.520 0.743   1.00 97.60 8   E 1 
ATOM 3277 C CA  . LYS E 5 8   ? 8.612   -21.974 -0.539  1.00 97.17 8   E 1 
ATOM 3278 C C   . LYS E 5 8   ? 8.761   -23.498 -0.622  1.00 97.59 8   E 1 
ATOM 3279 O O   . LYS E 5 8   ? 8.256   -24.077 -1.592  1.00 96.92 8   E 1 
ATOM 3280 C CB  . LYS E 5 8   ? 9.886   -21.171 -0.826  1.00 95.58 8   E 1 
ATOM 3281 C CG  . LYS E 5 8   ? 10.566  -21.484 -2.165  1.00 85.51 8   E 1 
ATOM 3282 C CD  . LYS E 5 8   ? 11.813  -20.597 -2.235  1.00 76.69 8   E 1 
ATOM 3283 C CE  . LYS E 5 8   ? 12.613  -20.753 -3.517  1.00 65.57 8   E 1 
ATOM 3284 N NZ  . LYS E 5 8   ? 13.808  -19.858 -3.460  1.00 56.80 8   E 1 
ATOM 3285 N N   . PRO E 5 9   ? 9.347   -24.218 0.369   1.00 97.77 9   E 1 
ATOM 3286 C CA  . PRO E 5 9   ? 9.306   -25.680 0.441   1.00 97.81 9   E 1 
ATOM 3287 C C   . PRO E 5 9   ? 7.891   -26.240 0.482   1.00 98.17 9   E 1 
ATOM 3288 O O   . PRO E 5 9   ? 7.623   -27.255 -0.166  1.00 97.74 9   E 1 
ATOM 3289 C CB  . PRO E 5 9   ? 10.050  -26.059 1.724   1.00 97.09 9   E 1 
ATOM 3290 C CG  . PRO E 5 9   ? 11.007  -24.904 1.920   1.00 94.63 9   E 1 
ATOM 3291 C CD  . PRO E 5 9   ? 10.214  -23.717 1.384   1.00 97.00 9   E 1 
ATOM 3292 N N   . PHE E 5 10  ? 6.966   -25.589 1.180   1.00 98.17 10  E 1 
ATOM 3293 C CA  . PHE E 5 10  ? 5.573   -26.016 1.217   1.00 98.45 10  E 1 
ATOM 3294 C C   . PHE E 5 10  ? 4.940   -25.985 -0.180  1.00 98.53 10  E 1 
ATOM 3295 O O   . PHE E 5 10  ? 4.378   -26.992 -0.619  1.00 98.28 10  E 1 
ATOM 3296 C CB  . PHE E 5 10  ? 4.791   -25.142 2.209   1.00 98.40 10  E 1 
ATOM 3297 C CG  . PHE E 5 10  ? 3.311   -25.444 2.230   1.00 98.53 10  E 1 
ATOM 3298 C CD1 . PHE E 5 10  ? 2.403   -24.561 1.624   1.00 97.92 10  E 1 
ATOM 3299 C CD2 . PHE E 5 10  ? 2.835   -26.609 2.847   1.00 98.08 10  E 1 
ATOM 3300 C CE1 . PHE E 5 10  ? 1.027   -24.836 1.644   1.00 97.76 10  E 1 
ATOM 3301 C CE2 . PHE E 5 10  ? 1.464   -26.893 2.869   1.00 97.81 10  E 1 
ATOM 3302 C CZ  . PHE E 5 10  ? 0.552   -26.004 2.269   1.00 98.06 10  E 1 
ATOM 3303 N N   . LEU E 5 11  ? 5.106   -24.883 -0.919  1.00 98.48 11  E 1 
ATOM 3304 C CA  . LEU E 5 11  ? 4.604   -24.745 -2.281  1.00 98.54 11  E 1 
ATOM 3305 C C   . LEU E 5 11  ? 5.289   -25.710 -3.258  1.00 98.48 11  E 1 
ATOM 3306 O O   . LEU E 5 11  ? 4.612   -26.330 -4.075  1.00 98.01 11  E 1 
ATOM 3307 C CB  . LEU E 5 11  ? 4.791   -23.289 -2.748  1.00 98.31 11  E 1 
ATOM 3308 C CG  . LEU E 5 11  ? 3.909   -22.271 -2.014  1.00 97.68 11  E 1 
ATOM 3309 C CD1 . LEU E 5 11  ? 4.284   -20.863 -2.464  1.00 96.65 11  E 1 
ATOM 3310 C CD2 . LEU E 5 11  ? 2.421   -22.492 -2.293  1.00 96.27 11  E 1 
ATOM 3311 N N   . ASN E 5 12  ? 6.589   -25.910 -3.135  1.00 98.18 12  E 1 
ATOM 3312 C CA  . ASN E 5 12  ? 7.312   -26.913 -3.920  1.00 97.85 12  E 1 
ATOM 3313 C C   . ASN E 5 12  ? 6.772   -28.330 -3.650  1.00 98.11 12  E 1 
ATOM 3314 O O   . ASN E 5 12  ? 6.618   -29.125 -4.574  1.00 97.35 12  E 1 
ATOM 3315 C CB  . ASN E 5 12  ? 8.810   -26.825 -3.602  1.00 96.81 12  E 1 
ATOM 3316 C CG  . ASN E 5 12  ? 9.483   -25.574 -4.168  1.00 92.95 12  E 1 
ATOM 3317 O OD1 . ASN E 5 12  ? 9.013   -24.927 -5.077  1.00 84.64 12  E 1 
ATOM 3318 N ND2 . ASN E 5 12  ? 10.644  -25.235 -3.653  1.00 84.18 12  E 1 
ATOM 3319 N N   . GLY E 5 13  ? 6.434   -28.623 -2.404  1.00 98.12 13  E 1 
ATOM 3320 C CA  . GLY E 5 13  ? 5.813   -29.888 -2.024  1.00 98.13 13  E 1 
ATOM 3321 C C   . GLY E 5 13  ? 4.386   -30.082 -2.552  1.00 98.39 13  E 1 
ATOM 3322 O O   . GLY E 5 13  ? 3.940   -31.231 -2.661  1.00 97.60 13  E 1 
ATOM 3323 N N   . LEU E 5 14  ? 3.678   -28.998 -2.872  1.00 98.50 14  E 1 
ATOM 3324 C CA  . LEU E 5 14  ? 2.345   -29.012 -3.486  1.00 98.59 14  E 1 
ATOM 3325 C C   . LEU E 5 14  ? 2.391   -29.039 -5.026  1.00 98.65 14  E 1 
ATOM 3326 O O   . LEU E 5 14  ? 1.388   -29.381 -5.649  1.00 98.01 14  E 1 
ATOM 3327 C CB  . LEU E 5 14  ? 1.531   -27.799 -3.011  1.00 98.31 14  E 1 
ATOM 3328 C CG  . LEU E 5 14  ? 1.090   -27.843 -1.533  1.00 97.52 14  E 1 
ATOM 3329 C CD1 . LEU E 5 14  ? 0.268   -26.574 -1.248  1.00 96.25 14  E 1 
ATOM 3330 C CD2 . LEU E 5 14  ? 0.211   -29.047 -1.217  1.00 96.10 14  E 1 
ATOM 3331 N N   . THR E 5 15  ? 3.525   -28.693 -5.642  1.00 98.54 15  E 1 
ATOM 3332 C CA  . THR E 5 15  ? 3.654   -28.699 -7.106  1.00 98.49 15  E 1 
ATOM 3333 C C   . THR E 5 15  ? 3.400   -30.100 -7.664  1.00 98.41 15  E 1 
ATOM 3334 O O   . THR E 5 15  ? 3.945   -31.089 -7.184  1.00 97.32 15  E 1 
ATOM 3335 C CB  . THR E 5 15  ? 5.029   -28.167 -7.540  1.00 97.73 15  E 1 
ATOM 3336 O OG1 . THR E 5 15  ? 5.225   -26.867 -7.018  1.00 92.81 15  E 1 
ATOM 3337 C CG2 . THR E 5 15  ? 5.136   -28.036 -9.059  1.00 91.01 15  E 1 
ATOM 3338 N N   . GLY E 5 16  ? 2.540   -30.177 -8.676  1.00 98.34 16  E 1 
ATOM 3339 C CA  . GLY E 5 16  ? 2.072   -31.420 -9.281  1.00 98.27 16  E 1 
ATOM 3340 C C   . GLY E 5 16  ? 0.909   -32.104 -8.554  1.00 98.32 16  E 1 
ATOM 3341 O O   . GLY E 5 16  ? 0.434   -33.136 -9.028  1.00 97.25 16  E 1 
ATOM 3342 N N   . LYS E 5 17  ? 0.446   -31.547 -7.430  1.00 98.48 17  E 1 
ATOM 3343 C CA  . LYS E 5 17  ? -0.641  -32.110 -6.632  1.00 98.40 17  E 1 
ATOM 3344 C C   . LYS E 5 17  ? -1.935  -31.295 -6.766  1.00 98.60 17  E 1 
ATOM 3345 O O   . LYS E 5 17  ? -1.874  -30.114 -7.121  1.00 98.23 17  E 1 
ATOM 3346 C CB  . LYS E 5 17  ? -0.218  -32.215 -5.159  1.00 98.02 17  E 1 
ATOM 3347 C CG  . LYS E 5 17  ? 0.962   -33.167 -4.979  1.00 96.38 17  E 1 
ATOM 3348 C CD  . LYS E 5 17  ? 1.309   -33.276 -3.495  1.00 92.82 17  E 1 
ATOM 3349 C CE  . LYS E 5 17  ? 2.570   -34.123 -3.334  1.00 88.40 17  E 1 
ATOM 3350 N NZ  . LYS E 5 17  ? 3.127   -33.962 -1.976  1.00 79.09 17  E 1 
ATOM 3351 N N   . PRO E 5 18  ? -3.092  -31.889 -6.466  1.00 98.71 18  E 1 
ATOM 3352 C CA  . PRO E 5 18  ? -4.337  -31.149 -6.363  1.00 98.76 18  E 1 
ATOM 3353 C C   . PRO E 5 18  ? -4.294  -30.191 -5.168  1.00 98.74 18  E 1 
ATOM 3354 O O   . PRO E 5 18  ? -3.919  -30.544 -4.051  1.00 98.38 18  E 1 
ATOM 3355 C CB  . PRO E 5 18  ? -5.441  -32.199 -6.261  1.00 98.18 18  E 1 
ATOM 3356 C CG  . PRO E 5 18  ? -4.741  -33.388 -5.612  1.00 94.85 18  E 1 
ATOM 3357 C CD  . PRO E 5 18  ? -3.322  -33.298 -6.163  1.00 97.99 18  E 1 
ATOM 3358 N N   . VAL E 5 19  ? -4.684  -28.962 -5.441  1.00 98.89 19  E 1 
ATOM 3359 C CA  . VAL E 5 19  ? -4.712  -27.869 -4.473  1.00 98.83 19  E 1 
ATOM 3360 C C   . VAL E 5 19  ? -6.031  -27.104 -4.561  1.00 98.86 19  E 1 
ATOM 3361 O O   . VAL E 5 19  ? -6.700  -27.098 -5.595  1.00 98.54 19  E 1 
ATOM 3362 C CB  . VAL E 5 19  ? -3.523  -26.899 -4.648  1.00 98.62 19  E 1 
ATOM 3363 C CG1 . VAL E 5 19  ? -2.177  -27.605 -4.458  1.00 97.79 19  E 1 
ATOM 3364 C CG2 . VAL E 5 19  ? -3.521  -26.183 -6.006  1.00 97.42 19  E 1 
ATOM 3365 N N   . MET E 5 20  ? -6.372  -26.425 -3.483  1.00 98.81 20  E 1 
ATOM 3366 C CA  . MET E 5 20  ? -7.444  -25.446 -3.429  1.00 98.85 20  E 1 
ATOM 3367 C C   . MET E 5 20  ? -6.843  -24.091 -3.081  1.00 98.81 20  E 1 
ATOM 3368 O O   . MET E 5 20  ? -6.240  -23.935 -2.017  1.00 98.69 20  E 1 
ATOM 3369 C CB  . MET E 5 20  ? -8.491  -25.886 -2.394  1.00 98.42 20  E 1 
ATOM 3370 C CG  . MET E 5 20  ? -9.729  -24.985 -2.384  1.00 94.64 20  E 1 
ATOM 3371 S SD  . MET E 5 20  ? -10.827 -25.177 -3.810  1.00 92.35 20  E 1 
ATOM 3372 C CE  . MET E 5 20  ? -11.674 -26.697 -3.373  1.00 84.06 20  E 1 
ATOM 3373 N N   . VAL E 5 21  ? -6.989  -23.119 -3.980  1.00 98.80 21  E 1 
ATOM 3374 C CA  . VAL E 5 21  ? -6.538  -21.743 -3.791  1.00 98.80 21  E 1 
ATOM 3375 C C   . VAL E 5 21  ? -7.753  -20.879 -3.473  1.00 98.80 21  E 1 
ATOM 3376 O O   . VAL E 5 21  ? -8.618  -20.723 -4.325  1.00 98.62 21  E 1 
ATOM 3377 C CB  . VAL E 5 21  ? -5.800  -21.211 -5.031  1.00 98.79 21  E 1 
ATOM 3378 C CG1 . VAL E 5 21  ? -5.260  -19.800 -4.781  1.00 98.18 21  E 1 
ATOM 3379 C CG2 . VAL E 5 21  ? -4.622  -22.106 -5.416  1.00 98.22 21  E 1 
ATOM 3380 N N   . LYS E 5 22  ? -7.797  -20.307 -2.274  1.00 98.73 22  E 1 
ATOM 3381 C CA  . LYS E 5 22  ? -8.821  -19.322 -1.923  1.00 98.74 22  E 1 
ATOM 3382 C C   . LYS E 5 22  ? -8.320  -17.917 -2.219  1.00 98.76 22  E 1 
ATOM 3383 O O   . LYS E 5 22  ? -7.188  -17.572 -1.881  1.00 98.49 22  E 1 
ATOM 3384 C CB  . LYS E 5 22  ? -9.259  -19.493 -0.466  1.00 98.46 22  E 1 
ATOM 3385 C CG  . LYS E 5 22  ? -10.476 -18.594 -0.147  1.00 97.29 22  E 1 
ATOM 3386 C CD  . LYS E 5 22  ? -11.172 -19.069 1.125   1.00 94.46 22  E 1 
ATOM 3387 C CE  . LYS E 5 22  ? -12.465 -18.302 1.353   1.00 91.02 22  E 1 
ATOM 3388 N NZ  . LYS E 5 22  ? -13.322 -18.980 2.343   1.00 86.00 22  E 1 
ATOM 3389 N N   . LEU E 5 23  ? -9.167  -17.106 -2.844  1.00 98.49 23  E 1 
ATOM 3390 C CA  . LEU E 5 23  ? -8.885  -15.708 -3.118  1.00 98.43 23  E 1 
ATOM 3391 C C   . LEU E 5 23  ? -9.473  -14.795 -2.036  1.00 98.27 23  E 1 
ATOM 3392 O O   . LEU E 5 23  ? -10.413 -15.169 -1.327  1.00 97.60 23  E 1 
ATOM 3393 C CB  . LEU E 5 23  ? -9.390  -15.328 -4.512  1.00 98.39 23  E 1 
ATOM 3394 C CG  . LEU E 5 23  ? -8.831  -16.162 -5.682  1.00 97.82 23  E 1 
ATOM 3395 C CD1 . LEU E 5 23  ? -9.104  -15.426 -6.989  1.00 97.12 23  E 1 
ATOM 3396 C CD2 . LEU E 5 23  ? -7.329  -16.408 -5.617  1.00 96.63 23  E 1 
ATOM 3397 N N   . LYS E 5 24  ? -8.944  -13.565 -1.954  1.00 97.76 24  E 1 
ATOM 3398 C CA  . LYS E 5 24  ? -9.428  -12.504 -1.054  1.00 97.25 24  E 1 
ATOM 3399 C C   . LYS E 5 24  ? -10.920 -12.217 -1.233  1.00 96.52 24  E 1 
ATOM 3400 O O   . LYS E 5 24  ? -11.611 -11.887 -0.278  1.00 94.43 24  E 1 
ATOM 3401 C CB  . LYS E 5 24  ? -8.624  -11.213 -1.305  1.00 96.46 24  E 1 
ATOM 3402 C CG  . LYS E 5 24  ? -7.125  -11.393 -1.058  1.00 95.46 24  E 1 
ATOM 3403 C CD  . LYS E 5 24  ? -6.341  -10.079 -1.222  1.00 93.63 24  E 1 
ATOM 3404 C CE  . LYS E 5 24  ? -4.868  -10.363 -0.937  1.00 91.31 24  E 1 
ATOM 3405 N NZ  . LYS E 5 24  ? -4.004  -9.166  -1.023  1.00 87.72 24  E 1 
ATOM 3406 N N   . TRP E 5 25  ? -11.411 -12.388 -2.450  1.00 96.37 25  E 1 
ATOM 3407 C CA  . TRP E 5 25  ? -12.784 -12.100 -2.884  1.00 95.15 25  E 1 
ATOM 3408 C C   . TRP E 5 25  ? -13.768 -13.255 -2.617  1.00 94.55 25  E 1 
ATOM 3409 O O   . TRP E 5 25  ? -14.884 -13.241 -3.119  1.00 90.69 25  E 1 
ATOM 3410 C CB  . TRP E 5 25  ? -12.742 -11.735 -4.374  1.00 93.90 25  E 1 
ATOM 3411 C CG  . TRP E 5 25  ? -11.593 -10.853 -4.767  1.00 93.50 25  E 1 
ATOM 3412 C CD1 . TRP E 5 25  ? -10.497 -11.233 -5.456  1.00 87.87 25  E 1 
ATOM 3413 C CD2 . TRP E 5 25  ? -11.360 -9.455  -4.396  1.00 91.98 25  E 1 
ATOM 3414 N NE1 . TRP E 5 25  ? -9.604  -10.175 -5.547  1.00 86.93 25  E 1 
ATOM 3415 C CE2 . TRP E 5 25  ? -10.093 -9.063  -4.903  1.00 89.88 25  E 1 
ATOM 3416 C CE3 . TRP E 5 25  ? -12.108 -8.499  -3.672  1.00 86.74 25  E 1 
ATOM 3417 C CZ2 . TRP E 5 25  ? -9.574  -7.773  -4.687  1.00 88.01 25  E 1 
ATOM 3418 C CZ3 . TRP E 5 25  ? -11.595 -7.209  -3.470  1.00 83.13 25  E 1 
ATOM 3419 C CH2 . TRP E 5 25  ? -10.345 -6.855  -3.960  1.00 85.11 25  E 1 
ATOM 3420 N N   . GLY E 5 26  ? -13.361 -14.277 -1.882  1.00 95.89 26  E 1 
ATOM 3421 C CA  . GLY E 5 26  ? -14.201 -15.406 -1.482  1.00 95.48 26  E 1 
ATOM 3422 C C   . GLY E 5 26  ? -14.221 -16.599 -2.437  1.00 96.37 26  E 1 
ATOM 3423 O O   . GLY E 5 26  ? -14.410 -17.730 -1.980  1.00 95.37 26  E 1 
ATOM 3424 N N   . MET E 5 27  ? -13.962 -16.393 -3.738  1.00 97.00 27  E 1 
ATOM 3425 C CA  . MET E 5 27  ? -13.911 -17.483 -4.718  1.00 97.24 27  E 1 
ATOM 3426 C C   . MET E 5 27  ? -12.741 -18.444 -4.449  1.00 97.95 27  E 1 
ATOM 3427 O O   . MET E 5 27  ? -11.672 -18.049 -3.983  1.00 97.65 27  E 1 
ATOM 3428 C CB  . MET E 5 27  ? -13.894 -16.923 -6.157  1.00 95.42 27  E 1 
ATOM 3429 C CG  . MET E 5 27  ? -12.673 -16.046 -6.453  1.00 89.99 27  E 1 
ATOM 3430 S SD  . MET E 5 27  ? -12.720 -15.118 -8.019  1.00 88.63 27  E 1 
ATOM 3431 C CE  . MET E 5 27  ? -14.005 -13.915 -7.664  1.00 77.87 27  E 1 
ATOM 3432 N N   . GLU E 5 28  ? -12.945 -19.719 -4.756  1.00 98.43 28  E 1 
ATOM 3433 C CA  . GLU E 5 28  ? -11.951 -20.777 -4.619  1.00 98.59 28  E 1 
ATOM 3434 C C   . GLU E 5 28  ? -11.674 -21.427 -5.983  1.00 98.62 28  E 1 
ATOM 3435 O O   . GLU E 5 28  ? -12.589 -21.650 -6.780  1.00 98.23 28  E 1 
ATOM 3436 C CB  . GLU E 5 28  ? -12.373 -21.815 -3.551  1.00 98.06 28  E 1 
ATOM 3437 C CG  . GLU E 5 28  ? -12.504 -21.243 -2.116  1.00 94.98 28  E 1 
ATOM 3438 C CD  . GLU E 5 28  ? -12.854 -22.274 -1.014  1.00 93.50 28  E 1 
ATOM 3439 O OE1 . GLU E 5 28  ? -13.002 -21.881 0.176   1.00 87.16 28  E 1 
ATOM 3440 O OE2 . GLU E 5 28  ? -12.972 -23.488 -1.268  1.00 87.53 28  E 1 
ATOM 3441 N N   . TYR E 5 29  ? -10.418 -21.772 -6.257  1.00 98.82 29  E 1 
ATOM 3442 C CA  . TYR E 5 29  ? -9.990  -22.482 -7.459  1.00 98.85 29  E 1 
ATOM 3443 C C   . TYR E 5 29  ? -9.331  -23.804 -7.067  1.00 98.81 29  E 1 
ATOM 3444 O O   . TYR E 5 29  ? -8.289  -23.806 -6.419  1.00 98.50 29  E 1 
ATOM 3445 C CB  . TYR E 5 29  ? -9.042  -21.605 -8.287  1.00 98.71 29  E 1 
ATOM 3446 C CG  . TYR E 5 29  ? -9.706  -20.374 -8.863  1.00 98.61 29  E 1 
ATOM 3447 C CD1 . TYR E 5 29  ? -10.418 -20.455 -10.076 1.00 97.94 29  E 1 
ATOM 3448 C CD2 . TYR E 5 29  ? -9.666  -19.150 -8.176  1.00 97.92 29  E 1 
ATOM 3449 C CE1 . TYR E 5 29  ? -11.087 -19.341 -10.594 1.00 97.25 29  E 1 
ATOM 3450 C CE2 . TYR E 5 29  ? -10.343 -18.023 -8.683  1.00 97.21 29  E 1 
ATOM 3451 C CZ  . TYR E 5 29  ? -11.060 -18.122 -9.891  1.00 97.44 29  E 1 
ATOM 3452 O OH  . TYR E 5 29  ? -11.751 -17.037 -10.372 1.00 96.03 29  E 1 
ATOM 3453 N N   . LYS E 5 30  ? -9.938  -24.923 -7.465  1.00 98.72 30  E 1 
ATOM 3454 C CA  . LYS E 5 30  ? -9.404  -26.275 -7.287  1.00 98.64 30  E 1 
ATOM 3455 C C   . LYS E 5 30  ? -8.729  -26.713 -8.577  1.00 98.61 30  E 1 
ATOM 3456 O O   . LYS E 5 30  ? -9.305  -26.573 -9.648  1.00 98.26 30  E 1 
ATOM 3457 C CB  . LYS E 5 30  ? -10.533 -27.237 -6.864  1.00 98.39 30  E 1 
ATOM 3458 C CG  . LYS E 5 30  ? -10.049 -28.658 -6.537  1.00 97.21 30  E 1 
ATOM 3459 C CD  . LYS E 5 30  ? -11.248 -29.571 -6.167  1.00 94.80 30  E 1 
ATOM 3460 C CE  . LYS E 5 30  ? -10.829 -31.019 -5.904  1.00 87.88 30  E 1 
ATOM 3461 N NZ  . LYS E 5 30  ? -12.008 -31.915 -5.686  1.00 80.27 30  E 1 
ATOM 3462 N N   . GLY E 5 31  ? -7.514  -27.260 -8.499  1.00 98.62 31  E 1 
ATOM 3463 C CA  . GLY E 5 31  ? -6.816  -27.794 -9.663  1.00 98.65 31  E 1 
ATOM 3464 C C   . GLY E 5 31  ? -5.433  -28.320 -9.310  1.00 98.75 31  E 1 
ATOM 3465 O O   . GLY E 5 31  ? -5.017  -28.258 -8.159  1.00 98.43 31  E 1 
ATOM 3466 N N   . TYR E 5 32  ? -4.703  -28.831 -10.300 1.00 98.79 32  E 1 
ATOM 3467 C CA  . TYR E 5 32  ? -3.318  -29.264 -10.110 1.00 98.78 32  E 1 
ATOM 3468 C C   . TYR E 5 32  ? -2.381  -28.063 -10.157 1.00 98.78 32  E 1 
ATOM 3469 O O   . TYR E 5 32  ? -2.373  -27.329 -11.138 1.00 98.25 32  E 1 
ATOM 3470 C CB  . TYR E 5 32  ? -2.937  -30.309 -11.165 1.00 98.47 32  E 1 
ATOM 3471 C CG  . TYR E 5 32  ? -3.657  -31.625 -10.977 1.00 96.04 32  E 1 
ATOM 3472 C CD1 . TYR E 5 32  ? -3.095  -32.621 -10.156 1.00 91.01 32  E 1 
ATOM 3473 C CD2 . TYR E 5 32  ? -4.908  -31.863 -11.592 1.00 91.53 32  E 1 
ATOM 3474 C CE1 . TYR E 5 32  ? -3.765  -33.835 -9.948  1.00 89.35 32  E 1 
ATOM 3475 C CE2 . TYR E 5 32  ? -5.589  -33.074 -11.385 1.00 88.96 32  E 1 
ATOM 3476 C CZ  . TYR E 5 32  ? -5.013  -34.061 -10.558 1.00 89.92 32  E 1 
ATOM 3477 O OH  . TYR E 5 32  ? -5.680  -35.241 -10.340 1.00 87.59 32  E 1 
ATOM 3478 N N   . LEU E 5 33  ? -1.563  -27.871 -9.118  1.00 98.76 33  E 1 
ATOM 3479 C CA  . LEU E 5 33  ? -0.559  -26.812 -9.083  1.00 98.75 33  E 1 
ATOM 3480 C C   . LEU E 5 33  ? 0.574   -27.145 -10.058 1.00 98.75 33  E 1 
ATOM 3481 O O   . LEU E 5 33  ? 1.390   -28.023 -9.799  1.00 98.38 33  E 1 
ATOM 3482 C CB  . LEU E 5 33  ? -0.063  -26.625 -7.642  1.00 98.70 33  E 1 
ATOM 3483 C CG  . LEU E 5 33  ? 0.955   -25.477 -7.483  1.00 98.44 33  E 1 
ATOM 3484 C CD1 . LEU E 5 33  ? 0.337   -24.112 -7.806  1.00 97.97 33  E 1 
ATOM 3485 C CD2 . LEU E 5 33  ? 1.463   -25.435 -6.046  1.00 97.87 33  E 1 
ATOM 3486 N N   . VAL E 5 34  ? 0.651   -26.439 -11.185 1.00 98.70 34  E 1 
ATOM 3487 C CA  . VAL E 5 34  ? 1.663   -26.672 -12.231 1.00 98.50 34  E 1 
ATOM 3488 C C   . VAL E 5 34  ? 2.964   -25.971 -11.891 1.00 98.56 34  E 1 
ATOM 3489 O O   . VAL E 5 34  ? 4.037   -26.565 -11.997 1.00 97.56 34  E 1 
ATOM 3490 C CB  . VAL E 5 34  ? 1.146   -26.207 -13.606 1.00 98.08 34  E 1 
ATOM 3491 C CG1 . VAL E 5 34  ? 2.182   -26.443 -14.712 1.00 96.20 34  E 1 
ATOM 3492 C CG2 . VAL E 5 34  ? -0.136  -26.946 -13.994 1.00 96.39 34  E 1 
ATOM 3493 N N   . SER E 5 35  ? 2.890   -24.692 -11.491 1.00 98.53 35  E 1 
ATOM 3494 C CA  . SER E 5 35  ? 4.062   -23.902 -11.140 1.00 98.45 35  E 1 
ATOM 3495 C C   . SER E 5 35  ? 3.705   -22.747 -10.211 1.00 98.55 35  E 1 
ATOM 3496 O O   . SER E 5 35  ? 2.562   -22.276 -10.180 1.00 98.07 35  E 1 
ATOM 3497 C CB  . SER E 5 35  ? 4.777   -23.389 -12.390 1.00 97.66 35  E 1 
ATOM 3498 O OG  . SER E 5 35  ? 3.965   -22.497 -13.125 1.00 95.42 35  E 1 
ATOM 3499 N N   . VAL E 5 36  ? 4.727   -22.270 -9.490  1.00 98.10 36  E 1 
ATOM 3500 C CA  . VAL E 5 36  ? 4.694   -21.067 -8.658  1.00 98.01 36  E 1 
ATOM 3501 C C   . VAL E 5 36  ? 5.970   -20.274 -8.937  1.00 97.60 36  E 1 
ATOM 3502 O O   . VAL E 5 36  ? 7.024   -20.880 -9.138  1.00 96.28 36  E 1 
ATOM 3503 C CB  . VAL E 5 36  ? 4.583   -21.421 -7.162  1.00 97.35 36  E 1 
ATOM 3504 C CG1 . VAL E 5 36  ? 4.434   -20.170 -6.286  1.00 90.95 36  E 1 
ATOM 3505 C CG2 . VAL E 5 36  ? 3.366   -22.314 -6.878  1.00 91.12 36  E 1 
ATOM 3506 N N   . ASP E 5 37  ? 5.901   -18.958 -8.995  1.00 97.25 37  E 1 
ATOM 3507 C CA  . ASP E 5 37  ? 7.072   -18.093 -9.124  1.00 96.66 37  E 1 
ATOM 3508 C C   . ASP E 5 37  ? 7.439   -17.409 -7.798  1.00 96.22 37  E 1 
ATOM 3509 O O   . ASP E 5 37  ? 6.772   -17.582 -6.779  1.00 94.79 37  E 1 
ATOM 3510 C CB  . ASP E 5 37  ? 6.874   -17.099 -10.296 1.00 96.08 37  E 1 
ATOM 3511 C CG  . ASP E 5 37  ? 5.777   -16.049 -10.099 1.00 96.16 37  E 1 
ATOM 3512 O OD1 . ASP E 5 37  ? 5.392   -15.760 -8.948  1.00 94.88 37  E 1 
ATOM 3513 O OD2 . ASP E 5 37  ? 5.305   -15.507 -11.120 1.00 93.84 37  E 1 
ATOM 3514 N N   . GLY E 5 38  ? 8.514   -16.608 -7.801  1.00 94.99 38  E 1 
ATOM 3515 C CA  . GLY E 5 38  ? 8.996   -15.880 -6.625  1.00 93.94 38  E 1 
ATOM 3516 C C   . GLY E 5 38  ? 8.009   -14.860 -6.051  1.00 94.24 38  E 1 
ATOM 3517 O O   . GLY E 5 38  ? 8.106   -14.506 -4.878  1.00 92.07 38  E 1 
ATOM 3518 N N   . TYR E 5 39  ? 7.038   -14.410 -6.845  1.00 95.14 39  E 1 
ATOM 3519 C CA  . TYR E 5 39  ? 5.963   -13.532 -6.389  1.00 95.08 39  E 1 
ATOM 3520 C C   . TYR E 5 39  ? 4.751   -14.307 -5.867  1.00 96.08 39  E 1 
ATOM 3521 O O   . TYR E 5 39  ? 3.789   -13.706 -5.387  1.00 95.06 39  E 1 
ATOM 3522 C CB  . TYR E 5 39  ? 5.571   -12.577 -7.524  1.00 93.61 39  E 1 
ATOM 3523 C CG  . TYR E 5 39  ? 6.698   -11.663 -7.953  1.00 91.56 39  E 1 
ATOM 3524 C CD1 . TYR E 5 39  ? 6.955   -10.480 -7.220  1.00 86.54 39  E 1 
ATOM 3525 C CD2 . TYR E 5 39  ? 7.508   -11.986 -9.052  1.00 86.35 39  E 1 
ATOM 3526 C CE1 . TYR E 5 39  ? 8.006   -9.637  -7.586  1.00 83.92 39  E 1 
ATOM 3527 C CE2 . TYR E 5 39  ? 8.571   -11.150 -9.424  1.00 83.93 39  E 1 
ATOM 3528 C CZ  . TYR E 5 39  ? 8.818   -9.971  -8.684  1.00 84.93 39  E 1 
ATOM 3529 O OH  . TYR E 5 39  ? 9.874   -9.159  -9.037  1.00 82.39 39  E 1 
ATOM 3530 N N   . MET E 5 40  ? 4.777   -15.634 -5.943  1.00 96.11 40  E 1 
ATOM 3531 C CA  . MET E 5 40  ? 3.664   -16.540 -5.671  1.00 97.24 40  E 1 
ATOM 3532 C C   . MET E 5 40  ? 2.469   -16.332 -6.617  1.00 97.91 40  E 1 
ATOM 3533 O O   . MET E 5 40  ? 1.321   -16.546 -6.219  1.00 97.54 40  E 1 
ATOM 3534 C CB  . MET E 5 40  ? 3.259   -16.536 -4.193  1.00 96.69 40  E 1 
ATOM 3535 C CG  . MET E 5 40  ? 4.426   -16.758 -3.236  1.00 94.18 40  E 1 
ATOM 3536 S SD  . MET E 5 40  ? 3.857   -16.916 -1.520  1.00 90.33 40  E 1 
ATOM 3537 C CE  . MET E 5 40  ? 5.431   -17.227 -0.715  1.00 81.32 40  E 1 
ATOM 3538 N N   . ASN E 5 41  ? 2.707   -15.945 -7.876  1.00 98.06 41  E 1 
ATOM 3539 C CA  . ASN E 5 41  ? 1.736   -16.228 -8.919  1.00 98.23 41  E 1 
ATOM 3540 C C   . ASN E 5 41  ? 1.635   -17.745 -9.080  1.00 98.41 41  E 1 
ATOM 3541 O O   . ASN E 5 41  ? 2.626   -18.458 -8.936  1.00 98.24 41  E 1 
ATOM 3542 C CB  . ASN E 5 41  ? 2.117   -15.565 -10.245 1.00 98.07 41  E 1 
ATOM 3543 C CG  . ASN E 5 41  ? 2.275   -14.059 -10.151 1.00 97.62 41  E 1 
ATOM 3544 O OD1 . ASN E 5 41  ? 1.356   -13.330 -9.819  1.00 94.61 41  E 1 
ATOM 3545 N ND2 . ASN E 5 41  ? 3.451   -13.552 -10.462 1.00 94.42 41  E 1 
ATOM 3546 N N   . MET E 5 42  ? 0.446   -18.239 -9.373  1.00 98.68 42  E 1 
ATOM 3547 C CA  . MET E 5 42  ? 0.178   -19.674 -9.420  1.00 98.75 42  E 1 
ATOM 3548 C C   . MET E 5 42  ? -0.410  -20.057 -10.766 1.00 98.83 42  E 1 
ATOM 3549 O O   . MET E 5 42  ? -1.324  -19.398 -11.268 1.00 98.63 42  E 1 
ATOM 3550 C CB  . MET E 5 42  ? -0.755  -20.073 -8.274  1.00 98.45 42  E 1 
ATOM 3551 C CG  . MET E 5 42  ? -0.126  -19.805 -6.901  1.00 97.20 42  E 1 
ATOM 3552 S SD  . MET E 5 42  ? -1.225  -20.129 -5.499  1.00 95.75 42  E 1 
ATOM 3553 C CE  . MET E 5 42  ? -0.153  -19.555 -4.171  1.00 87.49 42  E 1 
ATOM 3554 N N   . GLN E 5 43  ? 0.091   -21.138 -11.346 1.00 98.78 43  E 1 
ATOM 3555 C CA  . GLN E 5 43  ? -0.492  -21.776 -12.519 1.00 98.73 43  E 1 
ATOM 3556 C C   . GLN E 5 43  ? -1.185  -23.056 -12.076 1.00 98.75 43  E 1 
ATOM 3557 O O   . GLN E 5 43  ? -0.546  -23.930 -11.491 1.00 98.49 43  E 1 
ATOM 3558 C CB  . GLN E 5 43  ? 0.609   -22.034 -13.544 1.00 98.43 43  E 1 
ATOM 3559 C CG  . GLN E 5 43  ? 0.091   -22.562 -14.892 1.00 97.52 43  E 1 
ATOM 3560 C CD  . GLN E 5 43  ? 1.247   -22.850 -15.856 1.00 96.97 43  E 1 
ATOM 3561 O OE1 . GLN E 5 43  ? 2.416   -22.735 -15.537 1.00 90.38 43  E 1 
ATOM 3562 N NE2 . GLN E 5 43  ? 0.974   -23.238 -17.082 1.00 88.81 43  E 1 
ATOM 3563 N N   . LEU E 5 44  ? -2.477  -23.169 -12.368 1.00 98.67 44  E 1 
ATOM 3564 C CA  . LEU E 5 44  ? -3.262  -24.369 -12.124 1.00 98.68 44  E 1 
ATOM 3565 C C   . LEU E 5 44  ? -3.677  -25.005 -13.457 1.00 98.51 44  E 1 
ATOM 3566 O O   . LEU E 5 44  ? -3.979  -24.294 -14.418 1.00 98.16 44  E 1 
ATOM 3567 C CB  . LEU E 5 44  ? -4.495  -24.064 -11.257 1.00 98.64 44  E 1 
ATOM 3568 C CG  . LEU E 5 44  ? -4.241  -23.364 -9.904  1.00 98.05 44  E 1 
ATOM 3569 C CD1 . LEU E 5 44  ? -5.566  -23.233 -9.151  1.00 97.18 44  E 1 
ATOM 3570 C CD2 . LEU E 5 44  ? -3.281  -24.139 -9.020  1.00 96.82 44  E 1 
ATOM 3571 N N   . ALA E 5 45  ? -3.727  -26.331 -13.494 1.00 98.26 45  E 1 
ATOM 3572 C CA  . ALA E 5 45  ? -4.294  -27.106 -14.592 1.00 98.01 45  E 1 
ATOM 3573 C C   . ALA E 5 45  ? -5.575  -27.821 -14.136 1.00 98.17 45  E 1 
ATOM 3574 O O   . ALA E 5 45  ? -5.753  -28.072 -12.950 1.00 97.44 45  E 1 
ATOM 3575 C CB  . ALA E 5 45  ? -3.250  -28.100 -15.100 1.00 97.43 45  E 1 
ATOM 3576 N N   . ASN E 5 46  ? -6.442  -28.162 -15.087 1.00 97.77 46  E 1 
ATOM 3577 C CA  . ASN E 5 46  ? -7.740  -28.786 -14.829 1.00 97.65 46  E 1 
ATOM 3578 C C   . ASN E 5 46  ? -8.517  -28.043 -13.729 1.00 97.84 46  E 1 
ATOM 3579 O O   . ASN E 5 46  ? -8.964  -28.628 -12.749 1.00 96.76 46  E 1 
ATOM 3580 C CB  . ASN E 5 46  ? -7.567  -30.292 -14.558 1.00 96.63 46  E 1 
ATOM 3581 C CG  . ASN E 5 46  ? -7.042  -31.062 -15.768 1.00 90.66 46  E 1 
ATOM 3582 O OD1 . ASN E 5 46  ? -6.975  -30.574 -16.881 1.00 79.40 46  E 1 
ATOM 3583 N ND2 . ASN E 5 46  ? -6.668  -32.301 -15.559 1.00 77.12 46  E 1 
ATOM 3584 N N   . THR E 5 47  ? -8.571  -26.713 -13.864 1.00 97.97 47  E 1 
ATOM 3585 C CA  . THR E 5 47  ? -9.067  -25.841 -12.803 1.00 98.04 47  E 1 
ATOM 3586 C C   . THR E 5 47  ? -10.583 -25.801 -12.782 1.00 97.90 47  E 1 
ATOM 3587 O O   . THR E 5 47  ? -11.227 -25.580 -13.807 1.00 97.41 47  E 1 
ATOM 3588 C CB  . THR E 5 47  ? -8.510  -24.427 -12.934 1.00 97.96 47  E 1 
ATOM 3589 O OG1 . THR E 5 47  ? -7.111  -24.471 -13.104 1.00 95.21 47  E 1 
ATOM 3590 C CG2 . THR E 5 47  ? -8.796  -23.568 -11.700 1.00 95.28 47  E 1 
ATOM 3591 N N   . GLU E 5 48  ? -11.130 -25.938 -11.579 1.00 98.08 48  E 1 
ATOM 3592 C CA  . GLU E 5 48  ? -12.536 -25.748 -11.261 1.00 98.09 48  E 1 
ATOM 3593 C C   . GLU E 5 48  ? -12.700 -24.480 -10.433 1.00 98.10 48  E 1 
ATOM 3594 O O   . GLU E 5 48  ? -11.930 -24.229 -9.507  1.00 97.72 48  E 1 
ATOM 3595 C CB  . GLU E 5 48  ? -13.056 -26.962 -10.491 1.00 97.50 48  E 1 
ATOM 3596 C CG  . GLU E 5 48  ? -12.999 -28.255 -11.318 1.00 94.61 48  E 1 
ATOM 3597 C CD  . GLU E 5 48  ? -13.438 -29.496 -10.530 1.00 94.38 48  E 1 
ATOM 3598 O OE1 . GLU E 5 48  ? -13.665 -30.532 -11.186 1.00 88.55 48  E 1 
ATOM 3599 O OE2 . GLU E 5 48  ? -13.537 -29.420 -9.281  1.00 90.12 48  E 1 
ATOM 3600 N N   . GLU E 5 49  ? -13.691 -23.653 -10.774 1.00 98.15 49  E 1 
ATOM 3601 C CA  . GLU E 5 49  ? -14.057 -22.469 -10.006 1.00 98.16 49  E 1 
ATOM 3602 C C   . GLU E 5 49  ? -15.216 -22.794 -9.066  1.00 98.21 49  E 1 
ATOM 3603 O O   . GLU E 5 49  ? -16.241 -23.321 -9.488  1.00 97.79 49  E 1 
ATOM 3604 C CB  . GLU E 5 49  ? -14.405 -21.320 -10.962 1.00 97.46 49  E 1 
ATOM 3605 C CG  . GLU E 5 49  ? -14.761 -20.004 -10.256 1.00 96.45 49  E 1 
ATOM 3606 C CD  . GLU E 5 49  ? -15.064 -18.894 -11.288 1.00 95.31 49  E 1 
ATOM 3607 O OE1 . GLU E 5 49  ? -14.286 -17.916 -11.366 1.00 91.14 49  E 1 
ATOM 3608 O OE2 . GLU E 5 49  ? -16.047 -19.029 -12.052 1.00 91.10 49  E 1 
ATOM 3609 N N   . TYR E 5 50  ? -15.055 -22.433 -7.802  1.00 98.51 50  E 1 
ATOM 3610 C CA  . TYR E 5 50  ? -16.078 -22.537 -6.772  1.00 98.53 50  E 1 
ATOM 3611 C C   . TYR E 5 50  ? -16.428 -21.142 -6.267  1.00 98.37 50  E 1 
ATOM 3612 O O   . TYR E 5 50  ? -15.553 -20.384 -5.850  1.00 97.63 50  E 1 
ATOM 3613 C CB  . TYR E 5 50  ? -15.594 -23.437 -5.627  1.00 98.37 50  E 1 
ATOM 3614 C CG  . TYR E 5 50  ? -15.441 -24.900 -5.998  1.00 98.34 50  E 1 
ATOM 3615 C CD1 . TYR E 5 50  ? -16.440 -25.823 -5.659  1.00 97.04 50  E 1 
ATOM 3616 C CD2 . TYR E 5 50  ? -14.303 -25.341 -6.698  1.00 97.26 50  E 1 
ATOM 3617 C CE1 . TYR E 5 50  ? -16.322 -27.179 -6.019  1.00 96.70 50  E 1 
ATOM 3618 C CE2 . TYR E 5 50  ? -14.171 -26.692 -7.066  1.00 96.77 50  E 1 
ATOM 3619 C CZ  . TYR E 5 50  ? -15.197 -27.606 -6.729  1.00 97.25 50  E 1 
ATOM 3620 O OH  . TYR E 5 50  ? -15.095 -28.923 -7.112  1.00 95.96 50  E 1 
ATOM 3621 N N   . ILE E 5 51  ? -17.708 -20.794 -6.281  1.00 97.81 51  E 1 
ATOM 3622 C CA  . ILE E 5 51  ? -18.263 -19.561 -5.733  1.00 97.47 51  E 1 
ATOM 3623 C C   . ILE E 5 51  ? -19.224 -19.954 -4.609  1.00 97.49 51  E 1 
ATOM 3624 O O   . ILE E 5 51  ? -20.074 -20.815 -4.804  1.00 95.92 51  E 1 
ATOM 3625 C CB  . ILE E 5 51  ? -18.948 -18.715 -6.835  1.00 96.52 51  E 1 
ATOM 3626 C CG1 . ILE E 5 51  ? -17.936 -18.367 -7.949  1.00 93.77 51  E 1 
ATOM 3627 C CG2 . ILE E 5 51  ? -19.550 -17.435 -6.217  1.00 93.67 51  E 1 
ATOM 3628 C CD1 . ILE E 5 51  ? -18.526 -17.568 -9.127  1.00 83.89 51  E 1 
ATOM 3629 N N   . ASP E 5 52  ? -19.045 -19.378 -3.431  1.00 95.70 52  E 1 
ATOM 3630 C CA  . ASP E 5 52  ? -19.813 -19.712 -2.221  1.00 94.94 52  E 1 
ATOM 3631 C C   . ASP E 5 52  ? -19.872 -21.224 -1.915  1.00 95.14 52  E 1 
ATOM 3632 O O   . ASP E 5 52  ? -20.863 -21.772 -1.437  1.00 91.89 52  E 1 
ATOM 3633 C CB  . ASP E 5 52  ? -21.188 -19.018 -2.249  1.00 93.12 52  E 1 
ATOM 3634 C CG  . ASP E 5 52  ? -21.050 -17.498 -2.331  1.00 87.30 52  E 1 
ATOM 3635 O OD1 . ASP E 5 52  ? -20.101 -16.969 -1.707  1.00 80.91 52  E 1 
ATOM 3636 O OD2 . ASP E 5 52  ? -21.883 -16.883 -3.025  1.00 79.04 52  E 1 
ATOM 3637 N N   . GLY E 5 53  ? -18.772 -21.917 -2.219  1.00 93.50 53  E 1 
ATOM 3638 C CA  . GLY E 5 53  ? -18.648 -23.362 -2.025  1.00 93.97 53  E 1 
ATOM 3639 C C   . GLY E 5 53  ? -19.335 -24.227 -3.085  1.00 95.81 53  E 1 
ATOM 3640 O O   . GLY E 5 53  ? -19.225 -25.458 -3.022  1.00 94.16 53  E 1 
ATOM 3641 N N   . ALA E 5 54  ? -20.014 -23.633 -4.069  1.00 96.88 54  E 1 
ATOM 3642 C CA  . ALA E 5 54  ? -20.638 -24.340 -5.183  1.00 97.60 54  E 1 
ATOM 3643 C C   . ALA E 5 54  ? -19.744 -24.288 -6.435  1.00 98.13 54  E 1 
ATOM 3644 O O   . ALA E 5 54  ? -19.169 -23.250 -6.753  1.00 97.31 54  E 1 
ATOM 3645 C CB  . ALA E 5 54  ? -22.022 -23.750 -5.445  1.00 96.85 54  E 1 
ATOM 3646 N N   . LEU E 5 55  ? -19.692 -25.399 -7.189  1.00 97.79 55  E 1 
ATOM 3647 C CA  . LEU E 5 55  ? -19.003 -25.453 -8.475  1.00 98.01 55  E 1 
ATOM 3648 C C   . LEU E 5 55  ? -19.661 -24.481 -9.466  1.00 98.03 55  E 1 
ATOM 3649 O O   . LEU E 5 55  ? -20.828 -24.629 -9.801  1.00 96.98 55  E 1 
ATOM 3650 C CB  . LEU E 5 55  ? -19.009 -26.900 -8.991  1.00 97.66 55  E 1 
ATOM 3651 C CG  . LEU E 5 55  ? -18.296 -27.102 -10.351 1.00 96.51 55  E 1 
ATOM 3652 C CD1 . LEU E 5 55  ? -16.796 -26.851 -10.254 1.00 93.52 55  E 1 
ATOM 3653 C CD2 . LEU E 5 55  ? -18.513 -28.535 -10.841 1.00 93.16 55  E 1 
ATOM 3654 N N   . SER E 5 56  ? -18.889 -23.489 -9.940  1.00 97.44 56  E 1 
ATOM 3655 C CA  . SER E 5 56  ? -19.298 -22.468 -10.908 1.00 96.67 56  E 1 
ATOM 3656 C C   . SER E 5 56  ? -18.947 -22.874 -12.338 1.00 96.44 56  E 1 
ATOM 3657 O O   . SER E 5 56  ? -19.707 -22.606 -13.273 1.00 93.60 56  E 1 
ATOM 3658 C CB  . SER E 5 56  ? -18.624 -21.147 -10.533 1.00 94.99 56  E 1 
ATOM 3659 O OG  . SER E 5 56  ? -18.883 -20.134 -11.483 1.00 82.59 56  E 1 
ATOM 3660 N N   . GLY E 5 57  ? -17.791 -23.530 -12.546 1.00 96.18 57  E 1 
ATOM 3661 C CA  . GLY E 5 57  ? -17.395 -23.980 -13.869 1.00 95.68 57  E 1 
ATOM 3662 C C   . GLY E 5 57  ? -16.007 -24.612 -13.943 1.00 96.60 57  E 1 
ATOM 3663 O O   . GLY E 5 57  ? -15.204 -24.505 -13.024 1.00 96.03 57  E 1 
ATOM 3664 N N   . HIS E 5 58  ? -15.726 -25.237 -15.092 1.00 96.74 58  E 1 
ATOM 3665 C CA  . HIS E 5 58  ? -14.417 -25.787 -15.443 1.00 96.75 58  E 1 
ATOM 3666 C C   . HIS E 5 58  ? -13.681 -24.799 -16.350 1.00 96.49 58  E 1 
ATOM 3667 O O   . HIS E 5 58  ? -14.183 -24.430 -17.414 1.00 95.11 58  E 1 
ATOM 3668 C CB  . HIS E 5 58  ? -14.579 -27.148 -16.117 1.00 96.43 58  E 1 
ATOM 3669 C CG  . HIS E 5 58  ? -15.216 -28.184 -15.240 1.00 93.33 58  E 1 
ATOM 3670 N ND1 . HIS E 5 58  ? -14.576 -28.992 -14.315 1.00 79.18 58  E 1 
ATOM 3671 C CD2 . HIS E 5 58  ? -16.551 -28.514 -15.189 1.00 79.57 58  E 1 
ATOM 3672 C CE1 . HIS E 5 58  ? -15.506 -29.782 -13.740 1.00 82.69 58  E 1 
ATOM 3673 N NE2 . HIS E 5 58  ? -16.707 -29.525 -14.244 1.00 83.30 58  E 1 
ATOM 3674 N N   . LEU E 5 59  ? -12.484 -24.369 -15.932 1.00 97.40 59  E 1 
ATOM 3675 C CA  . LEU E 5 59  ? -11.724 -23.295 -16.575 1.00 97.07 59  E 1 
ATOM 3676 C C   . LEU E 5 59  ? -10.490 -23.800 -17.342 1.00 96.56 59  E 1 
ATOM 3677 O O   . LEU E 5 59  ? -9.937  -23.075 -18.163 1.00 92.41 59  E 1 
ATOM 3678 C CB  . LEU E 5 59  ? -11.319 -22.263 -15.509 1.00 96.46 59  E 1 
ATOM 3679 C CG  . LEU E 5 59  ? -12.456 -21.671 -14.650 1.00 95.96 59  E 1 
ATOM 3680 C CD1 . LEU E 5 59  ? -11.861 -20.584 -13.755 1.00 93.53 59  E 1 
ATOM 3681 C CD2 . LEU E 5 59  ? -13.579 -21.052 -15.486 1.00 92.60 59  E 1 
ATOM 3682 N N   . GLY E 5 60  ? -10.051 -25.024 -17.101 1.00 96.54 60  E 1 
ATOM 3683 C CA  . GLY E 5 60  ? -8.837  -25.590 -17.682 1.00 96.39 60  E 1 
ATOM 3684 C C   . GLY E 5 60  ? -7.568  -25.018 -17.050 1.00 97.15 60  E 1 
ATOM 3685 O O   . GLY E 5 60  ? -7.409  -25.050 -15.834 1.00 96.51 60  E 1 
ATOM 3686 N N   . GLU E 5 61  ? -6.647  -24.511 -17.870 1.00 97.56 61  E 1 
ATOM 3687 C CA  . GLU E 5 61  ? -5.378  -23.939 -17.402 1.00 97.69 61  E 1 
ATOM 3688 C C   . GLU E 5 61  ? -5.543  -22.447 -17.095 1.00 97.93 61  E 1 
ATOM 3689 O O   . GLU E 5 61  ? -5.994  -21.676 -17.940 1.00 97.38 61  E 1 
ATOM 3690 C CB  . GLU E 5 61  ? -4.282  -24.192 -18.453 1.00 96.62 61  E 1 
ATOM 3691 C CG  . GLU E 5 61  ? -2.870  -23.859 -17.954 1.00 90.12 61  E 1 
ATOM 3692 C CD  . GLU E 5 61  ? -1.802  -24.055 -19.047 1.00 87.06 61  E 1 
ATOM 3693 O OE1 . GLU E 5 61  ? -0.656  -23.565 -18.889 1.00 80.45 61  E 1 
ATOM 3694 O OE2 . GLU E 5 61  ? -2.100  -24.633 -20.122 1.00 81.02 61  E 1 
ATOM 3695 N N   . VAL E 5 62  ? -5.137  -22.050 -15.888 1.00 98.10 62  E 1 
ATOM 3696 C CA  . VAL E 5 62  ? -5.270  -20.674 -15.416 1.00 98.30 62  E 1 
ATOM 3697 C C   . VAL E 5 62  ? -3.991  -20.161 -14.769 1.00 98.53 62  E 1 
ATOM 3698 O O   . VAL E 5 62  ? -3.246  -20.906 -14.139 1.00 98.32 62  E 1 
ATOM 3699 C CB  . VAL E 5 62  ? -6.466  -20.483 -14.466 1.00 97.49 62  E 1 
ATOM 3700 C CG1 . VAL E 5 62  ? -7.772  -21.026 -15.075 1.00 93.94 62  E 1 
ATOM 3701 C CG2 . VAL E 5 62  ? -6.277  -21.122 -13.093 1.00 94.30 62  E 1 
ATOM 3702 N N   . LEU E 5 63  ? -3.765  -18.859 -14.893 1.00 98.63 63  E 1 
ATOM 3703 C CA  . LEU E 5 63  ? -2.831  -18.081 -14.085 1.00 98.64 63  E 1 
ATOM 3704 C C   . LEU E 5 63  ? -3.634  -17.318 -13.020 1.00 98.74 63  E 1 
ATOM 3705 O O   . LEU E 5 63  ? -4.519  -16.540 -13.379 1.00 98.51 63  E 1 
ATOM 3706 C CB  . LEU E 5 63  ? -2.063  -17.131 -15.019 1.00 98.51 63  E 1 
ATOM 3707 C CG  . LEU E 5 63  ? -1.324  -15.961 -14.330 1.00 98.06 63  E 1 
ATOM 3708 C CD1 . LEU E 5 63  ? -0.175  -16.448 -13.459 1.00 96.81 63  E 1 
ATOM 3709 C CD2 . LEU E 5 63  ? -0.758  -15.010 -15.384 1.00 96.59 63  E 1 
ATOM 3710 N N   . ILE E 5 64  ? -3.289  -17.499 -11.756 1.00 98.85 64  E 1 
ATOM 3711 C CA  . ILE E 5 64  ? -3.802  -16.699 -10.640 1.00 98.86 64  E 1 
ATOM 3712 C C   . ILE E 5 64  ? -2.715  -15.714 -10.228 1.00 98.83 64  E 1 
ATOM 3713 O O   . ILE E 5 64  ? -1.605  -16.116 -9.867  1.00 98.52 64  E 1 
ATOM 3714 C CB  . ILE E 5 64  ? -4.238  -17.600 -9.455  1.00 98.82 64  E 1 
ATOM 3715 C CG1 . ILE E 5 64  ? -5.265  -18.660 -9.913  1.00 98.48 64  E 1 
ATOM 3716 C CG2 . ILE E 5 64  ? -4.810  -16.716 -8.329  1.00 98.57 64  E 1 
ATOM 3717 C CD1 . ILE E 5 64  ? -5.691  -19.637 -8.805  1.00 97.81 64  E 1 
ATOM 3718 N N   . ARG E 5 65  ? -3.023  -14.416 -10.268 1.00 98.72 65  E 1 
ATOM 3719 C CA  . ARG E 5 65  ? -2.076  -13.388 -9.848  1.00 98.60 65  E 1 
ATOM 3720 C C   . ARG E 5 65  ? -1.939  -13.372 -8.325  1.00 98.46 65  E 1 
ATOM 3721 O O   . ARG E 5 65  ? -2.939  -13.345 -7.602  1.00 97.68 65  E 1 
ATOM 3722 C CB  . ARG E 5 65  ? -2.494  -12.024 -10.429 1.00 98.35 65  E 1 
ATOM 3723 C CG  . ARG E 5 65  ? -1.448  -10.935 -10.123 1.00 97.37 65  E 1 
ATOM 3724 C CD  . ARG E 5 65  ? -1.932  -9.575  -10.623 1.00 95.63 65  E 1 
ATOM 3725 N NE  . ARG E 5 65  ? -1.228  -8.463  -9.926  1.00 92.95 65  E 1 
ATOM 3726 C CZ  . ARG E 5 65  ? -0.122  -7.852  -10.304 1.00 92.23 65  E 1 
ATOM 3727 N NH1 . ARG E 5 65  ? 0.510   -8.157  -11.384 1.00 84.55 65  E 1 
ATOM 3728 N NH2 . ARG E 5 65  ? 0.375   -6.897  -9.578  1.00 87.00 65  E 1 
ATOM 3729 N N   . CYS E 5 66  ? -0.691  -13.309 -7.840  1.00 97.94 66  E 1 
ATOM 3730 C CA  . CYS E 5 66  ? -0.300  -13.439 -6.438  1.00 97.62 66  E 1 
ATOM 3731 C C   . CYS E 5 66  ? -1.064  -12.545 -5.453  1.00 97.60 66  E 1 
ATOM 3732 O O   . CYS E 5 66  ? -1.434  -13.012 -4.372  1.00 96.53 66  E 1 
ATOM 3733 C CB  . CYS E 5 66  ? 1.206   -13.157 -6.334  1.00 96.20 66  E 1 
ATOM 3734 S SG  . CYS E 5 66  ? 1.660   -11.519 -7.008  1.00 92.73 66  E 1 
ATOM 3735 N N   . ASN E 5 67  ? -1.340  -11.291 -5.819  1.00 97.21 67  E 1 
ATOM 3736 C CA  . ASN E 5 67  ? -1.985  -10.331 -4.928  1.00 96.91 67  E 1 
ATOM 3737 C C   . ASN E 5 67  ? -3.450  -10.655 -4.624  1.00 97.10 67  E 1 
ATOM 3738 O O   . ASN E 5 67  ? -4.025  -10.045 -3.737  1.00 95.65 67  E 1 
ATOM 3739 C CB  . ASN E 5 67  ? -1.828  -8.907  -5.499  1.00 95.63 67  E 1 
ATOM 3740 C CG  . ASN E 5 67  ? -2.683  -8.659  -6.733  1.00 92.08 67  E 1 
ATOM 3741 O OD1 . ASN E 5 67  ? -2.915  -9.528  -7.550  1.00 81.85 67  E 1 
ATOM 3742 N ND2 . ASN E 5 67  ? -3.163  -7.452  -6.906  1.00 83.07 67  E 1 
ATOM 3743 N N   . ASN E 5 68  ? -4.073  -11.595 -5.322  1.00 98.05 68  E 1 
ATOM 3744 C CA  . ASN E 5 68  ? -5.453  -12.012 -5.078  1.00 98.23 68  E 1 
ATOM 3745 C C   . ASN E 5 68  ? -5.552  -13.240 -4.166  1.00 98.49 68  E 1 
ATOM 3746 O O   . ASN E 5 68  ? -6.635  -13.537 -3.674  1.00 97.71 68  E 1 
ATOM 3747 C CB  . ASN E 5 68  ? -6.146  -12.278 -6.424  1.00 97.95 68  E 1 
ATOM 3748 C CG  . ASN E 5 68  ? -6.082  -11.071 -7.330  1.00 97.46 68  E 1 
ATOM 3749 O OD1 . ASN E 5 68  ? -6.792  -10.094 -7.182  1.00 91.48 68  E 1 
ATOM 3750 N ND2 . ASN E 5 68  ? -5.184  -11.101 -8.293  1.00 92.03 68  E 1 
ATOM 3751 N N   . VAL E 5 69  ? -4.441  -13.952 -3.951  1.00 98.55 69  E 1 
ATOM 3752 C CA  . VAL E 5 69  ? -4.434  -15.190 -3.167  1.00 98.63 69  E 1 
ATOM 3753 C C   . VAL E 5 69  ? -4.551  -14.866 -1.682  1.00 98.54 69  E 1 
ATOM 3754 O O   . VAL E 5 69  ? -3.746  -14.104 -1.142  1.00 98.14 69  E 1 
ATOM 3755 C CB  . VAL E 5 69  ? -3.173  -16.026 -3.459  1.00 98.58 69  E 1 
ATOM 3756 C CG1 . VAL E 5 69  ? -3.124  -17.306 -2.619  1.00 98.17 69  E 1 
ATOM 3757 C CG2 . VAL E 5 69  ? -3.122  -16.432 -4.944  1.00 98.09 69  E 1 
ATOM 3758 N N   . LEU E 5 70  ? -5.538  -15.457 -1.009  1.00 98.69 70  E 1 
ATOM 3759 C CA  . LEU E 5 70  ? -5.657  -15.442 0.445   1.00 98.65 70  E 1 
ATOM 3760 C C   . LEU E 5 70  ? -4.811  -16.571 1.042   1.00 98.65 70  E 1 
ATOM 3761 O O   . LEU E 5 70  ? -3.863  -16.303 1.788   1.00 98.45 70  E 1 
ATOM 3762 C CB  . LEU E 5 70  ? -7.148  -15.533 0.831   1.00 98.41 70  E 1 
ATOM 3763 C CG  . LEU E 5 70  ? -7.398  -15.630 2.349   1.00 97.79 70  E 1 
ATOM 3764 C CD1 . LEU E 5 70  ? -6.852  -14.427 3.113   1.00 96.67 70  E 1 
ATOM 3765 C CD2 . LEU E 5 70  ? -8.900  -15.710 2.612   1.00 96.45 70  E 1 
ATOM 3766 N N   . TYR E 5 71  ? -5.113  -17.812 0.682   1.00 98.77 71  E 1 
ATOM 3767 C CA  . TYR E 5 71  ? -4.319  -18.969 1.063   1.00 98.71 71  E 1 
ATOM 3768 C C   . TYR E 5 71  ? -4.380  -20.069 -0.003  1.00 98.85 71  E 1 
ATOM 3769 O O   . TYR E 5 71  ? -5.307  -20.124 -0.809  1.00 98.69 71  E 1 
ATOM 3770 C CB  . TYR E 5 71  ? -4.754  -19.498 2.443   1.00 98.74 71  E 1 
ATOM 3771 C CG  . TYR E 5 71  ? -6.156  -20.071 2.509   1.00 98.74 71  E 1 
ATOM 3772 C CD1 . TYR E 5 71  ? -7.194  -19.364 3.141   1.00 98.25 71  E 1 
ATOM 3773 C CD2 . TYR E 5 71  ? -6.436  -21.336 1.963   1.00 98.12 71  E 1 
ATOM 3774 C CE1 . TYR E 5 71  ? -8.491  -19.892 3.197   1.00 98.02 71  E 1 
ATOM 3775 C CE2 . TYR E 5 71  ? -7.731  -21.876 1.999   1.00 97.88 71  E 1 
ATOM 3776 C CZ  . TYR E 5 71  ? -8.762  -21.153 2.620   1.00 98.17 71  E 1 
ATOM 3777 O OH  . TYR E 5 71  ? -10.029 -21.671 2.633   1.00 97.16 71  E 1 
ATOM 3778 N N   . ILE E 5 72  ? -3.413  -20.975 0.044   1.00 98.89 72  E 1 
ATOM 3779 C CA  . ILE E 5 72  ? -3.413  -22.231 -0.702  1.00 98.80 72  E 1 
ATOM 3780 C C   . ILE E 5 72  ? -3.319  -23.399 0.266   1.00 98.85 72  E 1 
ATOM 3781 O O   . ILE E 5 72  ? -2.602  -23.333 1.269   1.00 98.68 72  E 1 
ATOM 3782 C CB  . ILE E 5 72  ? -2.308  -22.236 -1.781  1.00 98.75 72  E 1 
ATOM 3783 C CG1 . ILE E 5 72  ? -2.338  -23.538 -2.606  1.00 98.09 72  E 1 
ATOM 3784 C CG2 . ILE E 5 72  ? -0.915  -22.005 -1.161  1.00 97.16 72  E 1 
ATOM 3785 C CD1 . ILE E 5 72  ? -1.397  -23.525 -3.822  1.00 97.11 72  E 1 
ATOM 3786 N N   . ARG E 5 73  ? -4.015  -24.499 -0.047  1.00 98.70 73  E 1 
ATOM 3787 C CA  . ARG E 5 73  ? -3.924  -25.767 0.677   1.00 98.77 73  E 1 
ATOM 3788 C C   . ARG E 5 73  ? -3.907  -26.950 -0.286  1.00 98.72 73  E 1 
ATOM 3789 O O   . ARG E 5 73  ? -4.467  -26.857 -1.378  1.00 98.43 73  E 1 
ATOM 3790 C CB  . ARG E 5 73  ? -5.063  -25.876 1.706   1.00 97.98 73  E 1 
ATOM 3791 C CG  . ARG E 5 73  ? -6.471  -25.906 1.080   1.00 96.64 73  E 1 
ATOM 3792 C CD  . ARG E 5 73  ? -7.537  -25.903 2.171   1.00 95.21 73  E 1 
ATOM 3793 N NE  . ARG E 5 73  ? -8.900  -25.973 1.614   1.00 92.61 73  E 1 
ATOM 3794 C CZ  . ARG E 5 73  ? -9.767  -26.972 1.728   1.00 92.50 73  E 1 
ATOM 3795 N NH1 . ARG E 5 73  ? -9.477  -28.067 2.385   1.00 86.34 73  E 1 
ATOM 3796 N NH2 . ARG E 5 73  ? -10.932 -26.879 1.184   1.00 87.36 73  E 1 
ATOM 3797 N N   . GLY E 5 74  ? -3.282  -28.048 0.124   1.00 98.44 74  E 1 
ATOM 3798 C CA  . GLY E 5 74  ? -3.472  -29.323 -0.550  1.00 98.33 74  E 1 
ATOM 3799 C C   . GLY E 5 74  ? -4.899  -29.848 -0.338  1.00 98.25 74  E 1 
ATOM 3800 O O   . GLY E 5 74  ? -5.503  -29.603 0.710   1.00 96.95 74  E 1 
ATOM 3801 N N   . VAL E 5 75  ? -5.415  -30.565 -1.328  1.00 97.97 75  E 1 
ATOM 3802 C CA  . VAL E 5 75  ? -6.653  -31.333 -1.189  1.00 97.22 75  E 1 
ATOM 3803 C C   . VAL E 5 75  ? -6.346  -32.795 -1.512  1.00 95.65 75  E 1 
ATOM 3804 O O   . VAL E 5 75  ? -5.397  -33.078 -2.240  1.00 85.48 75  E 1 
ATOM 3805 C CB  . VAL E 5 75  ? -7.808  -30.772 -2.037  1.00 95.17 75  E 1 
ATOM 3806 C CG1 . VAL E 5 75  ? -8.201  -29.379 -1.538  1.00 87.34 75  E 1 
ATOM 3807 C CG2 . VAL E 5 75  ? -7.481  -30.676 -3.527  1.00 89.62 75  E 1 
ATOM 3808 N N   . GLU E 5 76  ? -7.102  -33.694 -0.919  1.00 93.72 76  E 1 
ATOM 3809 C CA  . GLU E 5 76  ? -6.982  -35.103 -1.277  1.00 91.51 76  E 1 
ATOM 3810 C C   . GLU E 5 76  ? -7.458  -35.295 -2.727  1.00 89.16 76  E 1 
ATOM 3811 O O   . GLU E 5 76  ? -8.365  -34.593 -3.191  1.00 78.85 76  E 1 
ATOM 3812 C CB  . GLU E 5 76  ? -7.708  -35.986 -0.262  1.00 85.83 76  E 1 
ATOM 3813 C CG  . GLU E 5 76  ? -7.008  -35.908 1.112   1.00 75.01 76  E 1 
ATOM 3814 C CD  . GLU E 5 76  ? -7.639  -36.781 2.212   1.00 64.21 76  E 1 
ATOM 3815 O OE1 . GLU E 5 76  ? -7.019  -36.826 3.300   1.00 56.43 76  E 1 
ATOM 3816 O OE2 . GLU E 5 76  ? -8.731  -37.337 1.998   1.00 58.84 76  E 1 
ATOM 3817 N N   . GLU E 5 77  ? -6.790  -36.192 -3.454  1.00 84.70 77  E 1 
ATOM 3818 C CA  . GLU E 5 77  ? -7.339  -36.673 -4.711  1.00 80.77 77  E 1 
ATOM 3819 C C   . GLU E 5 77  ? -8.658  -37.369 -4.378  1.00 78.00 77  E 1 
ATOM 3820 O O   . GLU E 5 77  ? -8.693  -38.289 -3.554  1.00 67.44 77  E 1 
ATOM 3821 C CB  . GLU E 5 77  ? -6.356  -37.599 -5.451  1.00 72.43 77  E 1 
ATOM 3822 C CG  . GLU E 5 77  ? -5.197  -36.791 -6.071  1.00 64.59 77  E 1 
ATOM 3823 C CD  . GLU E 5 77  ? -4.187  -37.592 -6.896  1.00 58.90 77  E 1 
ATOM 3824 O OE1 . GLU E 5 77  ? -3.468  -36.932 -7.696  1.00 53.85 77  E 1 
ATOM 3825 O OE2 . GLU E 5 77  ? -4.077  -38.820 -6.718  1.00 55.40 77  E 1 
ATOM 3826 N N   . GLU E 5 78  ? -9.754  -36.888 -4.972  1.00 71.93 78  E 1 
ATOM 3827 C CA  . GLU E 5 78  ? -10.953 -37.710 -5.022  1.00 69.36 78  E 1 
ATOM 3828 C C   . GLU E 5 78  ? -10.561 -38.967 -5.799  1.00 67.14 78  E 1 
ATOM 3829 O O   . GLU E 5 78  ? -10.214 -38.876 -6.973  1.00 59.79 78  E 1 
ATOM 3830 C CB  . GLU E 5 78  ? -12.118 -36.940 -5.665  1.00 61.91 78  E 1 
ATOM 3831 C CG  . GLU E 5 78  ? -12.738 -35.914 -4.692  1.00 55.21 78  E 1 
ATOM 3832 C CD  . GLU E 5 78  ? -13.671 -34.887 -5.336  1.00 50.04 78  E 1 
ATOM 3833 O OE1 . GLU E 5 78  ? -13.741 -33.760 -4.785  1.00 45.54 78  E 1 
ATOM 3834 O OE2 . GLU E 5 78  ? -14.222 -35.129 -6.425  1.00 46.72 78  E 1 
ATOM 3835 N N   . GLU E 5 79  ? -10.529 -40.115 -5.118  1.00 54.71 79  E 1 
ATOM 3836 C CA  . GLU E 5 79  ? -10.486 -41.390 -5.818  1.00 54.69 79  E 1 
ATOM 3837 C C   . GLU E 5 79  ? -11.668 -41.371 -6.793  1.00 52.51 79  E 1 
ATOM 3838 O O   . GLU E 5 79  ? -12.801 -41.144 -6.380  1.00 49.29 79  E 1 
ATOM 3839 C CB  . GLU E 5 79  ? -10.564 -42.588 -4.853  1.00 50.15 79  E 1 
ATOM 3840 C CG  . GLU E 5 79  ? -9.268  -42.807 -4.040  1.00 43.81 79  E 1 
ATOM 3841 C CD  . GLU E 5 79  ? -9.270  -44.086 -3.172  1.00 39.93 79  E 1 
ATOM 3842 O OE1 . GLU E 5 79  ? -8.163  -44.536 -2.796  1.00 33.09 79  E 1 
ATOM 3843 O OE2 . GLU E 5 79  ? -10.357 -44.634 -2.877  1.00 39.55 79  E 1 
ATOM 3844 N N   . GLU E 5 80  ? -11.399 -41.543 -8.103  1.00 48.74 80  E 1 
ATOM 3845 C CA  . GLU E 5 80  ? -12.455 -41.952 -9.013  1.00 48.16 80  E 1 
ATOM 3846 C C   . GLU E 5 80  ? -13.062 -43.218 -8.399  1.00 44.73 80  E 1 
ATOM 3847 O O   . GLU E 5 80  ? -12.371 -44.234 -8.288  1.00 42.29 80  E 1 
ATOM 3848 C CB  . GLU E 5 80  ? -11.935 -42.243 -10.429 1.00 46.04 80  E 1 
ATOM 3849 C CG  . GLU E 5 80  ? -11.705 -40.976 -11.279 1.00 41.85 80  E 1 
ATOM 3850 C CD  . GLU E 5 80  ? -11.291 -41.278 -12.745 1.00 38.87 80  E 1 
ATOM 3851 O OE1 . GLU E 5 80  ? -11.476 -40.379 -13.601 1.00 34.29 80  E 1 
ATOM 3852 O OE2 . GLU E 5 80  ? -10.779 -42.385 -13.018 1.00 38.83 80  E 1 
ATOM 3853 N N   . ASP E 5 81  ? -14.317 -43.142 -7.964  1.00 42.14 81  E 1 
ATOM 3854 C CA  . ASP E 5 81  ? -15.074 -44.319 -7.543  1.00 39.88 81  E 1 
ATOM 3855 C C   . ASP E 5 81  ? -14.951 -45.341 -8.673  1.00 35.77 81  E 1 
ATOM 3856 O O   . ASP E 5 81  ? -15.388 -45.106 -9.805  1.00 34.13 81  E 1 
ATOM 3857 C CB  . ASP E 5 81  ? -16.547 -43.969 -7.276  1.00 37.68 81  E 1 
ATOM 3858 C CG  . ASP E 5 81  ? -16.912 -43.719 -5.801  1.00 33.52 81  E 1 
ATOM 3859 O OD1 . ASP E 5 81  ? -16.275 -44.341 -4.915  1.00 35.10 81  E 1 
ATOM 3860 O OD2 . ASP E 5 81  ? -17.903 -42.993 -5.575  1.00 34.95 81  E 1 
ATOM 3861 N N   . GLY E 5 82  ? -14.280 -46.434 -8.382  1.00 36.58 82  E 1 
ATOM 3862 C CA  . GLY E 5 82  ? -14.046 -47.484 -9.353  1.00 34.99 82  E 1 
ATOM 3863 C C   . GLY E 5 82  ? -15.376 -48.002 -9.890  1.00 33.80 82  E 1 
ATOM 3864 O O   . GLY E 5 82  ? -16.383 -48.051 -9.185  1.00 32.17 82  E 1 
ATOM 3865 N N   . GLU E 5 83  ? -15.359 -48.461 -11.165 1.00 27.28 83  E 1 
ATOM 3866 C CA  . GLU E 5 83  ? -16.454 -49.246 -11.722 1.00 28.28 83  E 1 
ATOM 3867 C C   . GLU E 5 83  ? -16.841 -50.333 -10.707 1.00 26.36 83  E 1 
ATOM 3868 O O   . GLU E 5 83  ? -16.042 -51.220 -10.394 1.00 26.71 83  E 1 
ATOM 3869 C CB  . GLU E 5 83  ? -16.037 -49.924 -13.039 1.00 29.21 83  E 1 
ATOM 3870 C CG  . GLU E 5 83  ? -15.927 -48.980 -14.255 1.00 27.89 83  E 1 
ATOM 3871 C CD  . GLU E 5 83  ? -15.556 -49.725 -15.561 1.00 27.36 83  E 1 
ATOM 3872 O OE1 . GLU E 5 83  ? -15.919 -49.228 -16.651 1.00 23.11 83  E 1 
ATOM 3873 O OE2 . GLU E 5 83  ? -14.898 -50.791 -15.470 1.00 27.85 83  E 1 
ATOM 3874 N N   . MET E 5 84  ? -18.073 -50.279 -10.211 1.00 24.92 84  E 1 
ATOM 3875 C CA  . MET E 5 84  ? -18.698 -51.475 -9.676  1.00 25.04 84  E 1 
ATOM 3876 C C   . MET E 5 84  ? -18.641 -52.497 -10.803 1.00 23.80 84  E 1 
ATOM 3877 O O   . MET E 5 84  ? -19.380 -52.408 -11.787 1.00 25.00 84  E 1 
ATOM 3878 C CB  . MET E 5 84  ? -20.150 -51.240 -9.239  1.00 25.92 84  E 1 
ATOM 3879 C CG  . MET E 5 84  ? -20.263 -50.515 -7.885  1.00 24.96 84  E 1 
ATOM 3880 S SD  . MET E 5 84  ? -21.964 -50.537 -7.217  1.00 24.39 84  E 1 
ATOM 3881 C CE  . MET E 5 84  ? -21.797 -49.299 -5.901  1.00 22.22 84  E 1 
ATOM 3882 N N   . ARG E 5 85  ? -17.740 -53.460 -10.681 1.00 21.46 85  E 1 
ATOM 3883 C CA  . ARG E 5 85  ? -17.846 -54.699 -11.432 1.00 23.10 85  E 1 
ATOM 3884 C C   . ARG E 5 85  ? -19.172 -55.340 -11.021 1.00 22.29 85  E 1 
ATOM 3885 O O   . ARG E 5 85  ? -19.251 -55.904 -9.933  1.00 22.00 85  E 1 
ATOM 3886 C CB  . ARG E 5 85  ? -16.664 -55.638 -11.143 1.00 22.91 85  E 1 
ATOM 3887 C CG  . ARG E 5 85  ? -15.372 -55.168 -11.820 1.00 21.24 85  E 1 
ATOM 3888 C CD  . ARG E 5 85  ? -14.279 -56.211 -11.563 1.00 21.48 85  E 1 
ATOM 3889 N NE  . ARG E 5 85  ? -13.026 -55.831 -12.233 1.00 18.46 85  E 1 
ATOM 3890 C CZ  . ARG E 5 85  ? -11.903 -56.542 -12.251 1.00 17.59 85  E 1 
ATOM 3891 N NH1 . ARG E 5 85  ? -11.819 -57.680 -11.632 1.00 16.99 85  E 1 
ATOM 3892 N NH2 . ARG E 5 85  ? -10.863 -56.089 -12.884 1.00 17.76 85  E 1 
ATOM 3893 N N   . GLU E 5 86  ? -20.177 -55.189 -11.868 1.00 19.29 86  E 1 
ATOM 3894 C CA  . GLU E 5 86  ? -21.183 -56.244 -12.004 1.00 18.87 86  E 1 
ATOM 3895 C C   . GLU E 5 86  ? -20.537 -57.542 -12.525 1.00 17.33 86  E 1 
ATOM 3896 O O   . GLU E 5 86  ? -19.591 -57.459 -13.352 1.00 14.89 86  E 1 
ATOM 3897 C CB  . GLU E 5 86  ? -22.353 -55.805 -12.905 1.00 18.27 86  E 1 
ATOM 3898 C CG  . GLU E 5 86  ? -23.362 -54.871 -12.204 1.00 17.45 86  E 1 
ATOM 3899 C CD  . GLU E 5 86  ? -24.678 -54.688 -13.003 1.00 17.66 86  E 1 
ATOM 3900 O OE1 . GLU E 5 86  ? -25.724 -54.407 -12.358 1.00 15.91 86  E 1 
ATOM 3901 O OE2 . GLU E 5 86  ? -24.670 -54.851 -14.248 1.00 20.23 86  E 1 
ATOM 3902 O OXT . GLU E 5 86  ? -21.021 -58.612 -12.077 1.00 22.00 86  E 1 
ATOM 3903 N N   . MET F 6 1   ? -19.023 14.047  14.754  1.00 31.74 1   F 1 
ATOM 3904 C CA  . MET F 6 1   ? -18.095 15.148  15.112  1.00 32.69 1   F 1 
ATOM 3905 C C   . MET F 6 1   ? -17.579 15.746  13.819  1.00 34.42 1   F 1 
ATOM 3906 O O   . MET F 6 1   ? -17.595 15.056  12.814  1.00 32.73 1   F 1 
ATOM 3907 C CB  . MET F 6 1   ? -16.933 14.659  15.987  1.00 31.45 1   F 1 
ATOM 3908 C CG  . MET F 6 1   ? -17.381 14.276  17.394  1.00 28.28 1   F 1 
ATOM 3909 S SD  . MET F 6 1   ? -16.005 13.822  18.487  1.00 26.26 1   F 1 
ATOM 3910 C CE  . MET F 6 1   ? -16.891 13.160  19.887  1.00 22.18 1   F 1 
ATOM 3911 N N   . SER F 6 2   ? -17.166 17.017  13.828  1.00 52.77 2   F 1 
ATOM 3912 C CA  . SER F 6 2   ? -16.534 17.580  12.639  1.00 57.78 2   F 1 
ATOM 3913 C C   . SER F 6 2   ? -15.241 16.819  12.359  1.00 62.56 2   F 1 
ATOM 3914 O O   . SER F 6 2   ? -14.473 16.574  13.291  1.00 59.69 2   F 1 
ATOM 3915 C CB  . SER F 6 2   ? -16.243 19.066  12.850  1.00 52.88 2   F 1 
ATOM 3916 O OG  . SER F 6 2   ? -15.608 19.595  11.705  1.00 46.94 2   F 1 
ATOM 3917 N N   . PHE F 6 3   ? -14.994 16.472  11.096  1.00 77.39 3   F 1 
ATOM 3918 C CA  . PHE F 6 3   ? -13.715 15.889  10.677  1.00 81.25 3   F 1 
ATOM 3919 C C   . PHE F 6 3   ? -12.547 16.881  10.793  1.00 84.74 3   F 1 
ATOM 3920 O O   . PHE F 6 3   ? -11.385 16.487  10.708  1.00 83.13 3   F 1 
ATOM 3921 C CB  . PHE F 6 3   ? -13.850 15.361  9.237   1.00 75.86 3   F 1 
ATOM 3922 C CG  . PHE F 6 3   ? -13.863 16.461  8.193   1.00 76.26 3   F 1 
ATOM 3923 C CD1 . PHE F 6 3   ? -15.056 17.144  7.892   1.00 73.05 3   F 1 
ATOM 3924 C CD2 . PHE F 6 3   ? -12.678 16.835  7.548   1.00 73.46 3   F 1 
ATOM 3925 C CE1 . PHE F 6 3   ? -15.059 18.209  6.980   1.00 68.50 3   F 1 
ATOM 3926 C CE2 . PHE F 6 3   ? -12.671 17.906  6.629   1.00 71.10 3   F 1 
ATOM 3927 C CZ  . PHE F 6 3   ? -13.862 18.588  6.354   1.00 71.04 3   F 1 
ATOM 3928 N N   . LEU F 6 4   ? -12.847 18.174  10.997  1.00 88.02 4   F 1 
ATOM 3929 C CA  . LEU F 6 4   ? -11.844 19.210  11.207  1.00 89.71 4   F 1 
ATOM 3930 C C   . LEU F 6 4   ? -11.170 19.009  12.567  1.00 89.34 4   F 1 
ATOM 3931 O O   . LEU F 6 4   ? -11.834 18.858  13.597  1.00 86.50 4   F 1 
ATOM 3932 C CB  . LEU F 6 4   ? -12.470 20.615  11.104  1.00 89.24 4   F 1 
ATOM 3933 C CG  . LEU F 6 4   ? -13.160 20.940  9.772   1.00 89.78 4   F 1 
ATOM 3934 C CD1 . LEU F 6 4   ? -13.761 22.356  9.830   1.00 87.22 4   F 1 
ATOM 3935 C CD2 . LEU F 6 4   ? -12.204 20.891  8.585   1.00 86.88 4   F 1 
ATOM 3936 N N   . LYS F 6 5   ? -9.835  19.035  12.561  1.00 89.80 5   F 1 
ATOM 3937 C CA  . LYS F 6 5   ? -8.988  18.922  13.746  1.00 89.17 5   F 1 
ATOM 3938 C C   . LYS F 6 5   ? -8.119  20.164  13.879  1.00 90.36 5   F 1 
ATOM 3939 O O   . LYS F 6 5   ? -7.844  20.846  12.892  1.00 87.49 5   F 1 
ATOM 3940 C CB  . LYS F 6 5   ? -8.150  17.634  13.682  1.00 84.74 5   F 1 
ATOM 3941 C CG  . LYS F 6 5   ? -8.997  16.347  13.748  1.00 78.68 5   F 1 
ATOM 3942 C CD  . LYS F 6 5   ? -8.105  15.100  13.874  1.00 72.20 5   F 1 
ATOM 3943 C CE  . LYS F 6 5   ? -8.925  13.808  14.006  1.00 63.77 5   F 1 
ATOM 3944 N NZ  . LYS F 6 5   ? -8.075  12.625  14.328  1.00 55.85 5   F 1 
ATOM 3945 N N   . SER F 6 6   ? -7.669  20.445  15.111  1.00 89.92 6   F 1 
ATOM 3946 C CA  . SER F 6 6   ? -6.668  21.482  15.342  1.00 90.54 6   F 1 
ATOM 3947 C C   . SER F 6 6   ? -5.275  20.873  15.234  1.00 90.53 6   F 1 
ATOM 3948 O O   . SER F 6 6   ? -4.972  19.889  15.909  1.00 87.00 6   F 1 
ATOM 3949 C CB  . SER F 6 6   ? -6.883  22.142  16.698  1.00 87.13 6   F 1 
ATOM 3950 O OG  . SER F 6 6   ? -6.152  23.348  16.750  1.00 76.98 6   F 1 
ATOM 3951 N N   . PHE F 6 7   ? -4.439  21.446  14.383  1.00 88.83 7   F 1 
ATOM 3952 C CA  . PHE F 6 7   ? -3.035  21.060  14.226  1.00 89.42 7   F 1 
ATOM 3953 C C   . PHE F 6 7   ? -2.221  22.268  13.744  1.00 90.12 7   F 1 
ATOM 3954 O O   . PHE F 6 7   ? -2.777  23.182  13.136  1.00 88.43 7   F 1 
ATOM 3955 C CB  . PHE F 6 7   ? -2.918  19.856  13.270  1.00 87.80 7   F 1 
ATOM 3956 C CG  . PHE F 6 7   ? -3.485  20.065  11.882  1.00 89.92 7   F 1 
ATOM 3957 C CD1 . PHE F 6 7   ? -4.843  19.798  11.621  1.00 87.66 7   F 1 
ATOM 3958 C CD2 . PHE F 6 7   ? -2.666  20.525  10.838  1.00 88.30 7   F 1 
ATOM 3959 C CE1 . PHE F 6 7   ? -5.374  19.997  10.344  1.00 85.90 7   F 1 
ATOM 3960 C CE2 . PHE F 6 7   ? -3.195  20.725  9.557   1.00 87.11 7   F 1 
ATOM 3961 C CZ  . PHE F 6 7   ? -4.547  20.467  9.302   1.00 87.85 7   F 1 
ATOM 3962 N N   . PRO F 6 8   ? -0.905  22.319  14.047  1.00 89.63 8   F 1 
ATOM 3963 C CA  . PRO F 6 8   ? -0.064  23.396  13.561  1.00 89.82 8   F 1 
ATOM 3964 C C   . PRO F 6 8   ? 0.107   23.281  12.036  1.00 91.21 8   F 1 
ATOM 3965 O O   . PRO F 6 8   ? 0.167   22.169  11.499  1.00 89.55 8   F 1 
ATOM 3966 C CB  . PRO F 6 8   ? 1.268   23.247  14.299  1.00 86.59 8   F 1 
ATOM 3967 C CG  . PRO F 6 8   ? 1.326   21.744  14.580  1.00 83.72 8   F 1 
ATOM 3968 C CD  . PRO F 6 8   ? -0.136  21.387  14.817  1.00 86.80 8   F 1 
ATOM 3969 N N   . PRO F 6 9   ? 0.223   24.417  11.340  1.00 90.80 9   F 1 
ATOM 3970 C CA  . PRO F 6 9   ? 0.524   24.393  9.922   1.00 91.40 9   F 1 
ATOM 3971 C C   . PRO F 6 9   ? 1.873   23.699  9.671   1.00 92.02 9   F 1 
ATOM 3972 O O   . PRO F 6 9   ? 2.794   23.851  10.482  1.00 89.49 9   F 1 
ATOM 3973 C CB  . PRO F 6 9   ? 0.550   25.859  9.489   1.00 89.21 9   F 1 
ATOM 3974 C CG  . PRO F 6 9   ? 0.891   26.607  10.770  1.00 86.58 9   F 1 
ATOM 3975 C CD  . PRO F 6 9   ? 0.218   25.766  11.852  1.00 89.43 9   F 1 
ATOM 3976 N N   . PRO F 6 10  ? 2.012   22.959  8.552   1.00 90.56 10  F 1 
ATOM 3977 C CA  . PRO F 6 10  ? 3.274   22.325  8.191   1.00 90.37 10  F 1 
ATOM 3978 C C   . PRO F 6 10  ? 4.366   23.385  8.044   1.00 90.35 10  F 1 
ATOM 3979 O O   . PRO F 6 10  ? 4.215   24.398  7.345   1.00 86.47 10  F 1 
ATOM 3980 C CB  . PRO F 6 10  ? 3.005   21.558  6.892   1.00 88.18 10  F 1 
ATOM 3981 C CG  . PRO F 6 10  ? 1.788   22.249  6.300   1.00 86.17 10  F 1 
ATOM 3982 C CD  . PRO F 6 10  ? 1.015   22.734  7.523   1.00 89.00 10  F 1 
ATOM 3983 N N   . GLY F 6 11  ? 5.464   23.150  8.741   1.00 87.67 11  F 1 
ATOM 3984 C CA  . GLY F 6 11  ? 6.611   24.042  8.712   1.00 87.46 11  F 1 
ATOM 3985 C C   . GLY F 6 11  ? 7.568   23.733  7.554   1.00 89.16 11  F 1 
ATOM 3986 O O   . GLY F 6 11  ? 7.450   22.715  6.880   1.00 86.51 11  F 1 
ATOM 3987 N N   . PRO F 6 12  ? 8.616   24.556  7.377   1.00 88.58 12  F 1 
ATOM 3988 C CA  . PRO F 6 12  ? 9.676   24.310  6.400   1.00 87.92 12  F 1 
ATOM 3989 C C   . PRO F 6 12  ? 10.386  22.960  6.579   1.00 88.37 12  F 1 
ATOM 3990 O O   . PRO F 6 12  ? 11.001  22.447  5.639   1.00 84.33 12  F 1 
ATOM 3991 C CB  . PRO F 6 12  ? 10.674  25.456  6.601   1.00 85.40 12  F 1 
ATOM 3992 C CG  . PRO F 6 12  ? 9.853   26.565  7.252   1.00 82.43 12  F 1 
ATOM 3993 C CD  . PRO F 6 12  ? 8.833   25.800  8.088   1.00 85.21 12  F 1 
ATOM 3994 N N   . ALA F 6 13  ? 10.350  22.419  7.802   1.00 86.46 13  F 1 
ATOM 3995 C CA  . ALA F 6 13  ? 10.861  21.103  8.136   1.00 85.94 13  F 1 
ATOM 3996 C C   . ALA F 6 13  ? 10.116  19.991  7.378   1.00 87.08 13  F 1 
ATOM 3997 O O   . ALA F 6 13  ? 10.735  19.070  6.870   1.00 82.89 13  F 1 
ATOM 3998 C CB  . ALA F 6 13  ? 10.755  20.937  9.662   1.00 81.75 13  F 1 
ATOM 3999 N N   . GLU F 6 14  ? 8.805   20.122  7.219   1.00 87.64 14  F 1 
ATOM 4000 C CA  . GLU F 6 14  ? 7.944   19.142  6.541   1.00 88.41 14  F 1 
ATOM 4001 C C   . GLU F 6 14  ? 7.988   19.259  5.004   1.00 90.75 14  F 1 
ATOM 4002 O O   . GLU F 6 14  ? 7.159   18.671  4.314   1.00 88.67 14  F 1 
ATOM 4003 C CB  . GLU F 6 14  ? 6.510   19.270  7.081   1.00 84.88 14  F 1 
ATOM 4004 C CG  . GLU F 6 14  ? 6.391   18.908  8.570   1.00 79.93 14  F 1 
ATOM 4005 C CD  . GLU F 6 14  ? 4.966   19.122  9.100   1.00 75.82 14  F 1 
ATOM 4006 O OE1 . GLU F 6 14  ? 4.818   19.826  10.120  1.00 67.47 14  F 1 
ATOM 4007 O OE2 . GLU F 6 14  ? 4.001   18.612  8.489   1.00 68.35 14  F 1 
ATOM 4008 N N   . GLY F 6 15  ? 8.940   20.010  4.464   1.00 90.88 15  F 1 
ATOM 4009 C CA  . GLY F 6 15  ? 9.078   20.199  3.021   1.00 92.42 15  F 1 
ATOM 4010 C C   . GLY F 6 15  ? 7.954   21.046  2.421   1.00 94.59 15  F 1 
ATOM 4011 O O   . GLY F 6 15  ? 7.415   20.713  1.381   1.00 92.81 15  F 1 
ATOM 4012 N N   . LEU F 6 16  ? 7.580   22.138  3.094   1.00 94.99 16  F 1 
ATOM 4013 C CA  . LEU F 6 16  ? 6.560   23.054  2.577   1.00 95.87 16  F 1 
ATOM 4014 C C   . LEU F 6 16  ? 7.009   23.659  1.237   1.00 96.06 16  F 1 
ATOM 4015 O O   . LEU F 6 16  ? 7.903   24.506  1.203   1.00 94.58 16  F 1 
ATOM 4016 C CB  . LEU F 6 16  ? 6.264   24.127  3.634   1.00 95.20 16  F 1 
ATOM 4017 C CG  . LEU F 6 16  ? 5.151   25.122  3.226   1.00 94.43 16  F 1 
ATOM 4018 C CD1 . LEU F 6 16  ? 3.793   24.434  3.106   1.00 91.61 16  F 1 
ATOM 4019 C CD2 . LEU F 6 16  ? 5.031   26.220  4.283   1.00 91.46 16  F 1 
ATOM 4020 N N   . LEU F 6 17  ? 6.351   23.244  0.150   1.00 96.54 17  F 1 
ATOM 4021 C CA  . LEU F 6 17  ? 6.605   23.753  -1.197  1.00 96.15 17  F 1 
ATOM 4022 C C   . LEU F 6 17  ? 5.824   25.040  -1.468  1.00 96.27 17  F 1 
ATOM 4023 O O   . LEU F 6 17  ? 6.334   25.968  -2.099  1.00 94.39 17  F 1 
ATOM 4024 C CB  . LEU F 6 17  ? 6.208   22.685  -2.231  1.00 95.19 17  F 1 
ATOM 4025 C CG  . LEU F 6 17  ? 7.074   21.418  -2.239  1.00 92.48 17  F 1 
ATOM 4026 C CD1 . LEU F 6 17  ? 6.583   20.494  -3.354  1.00 86.58 17  F 1 
ATOM 4027 C CD2 . LEU F 6 17  ? 8.547   21.725  -2.519  1.00 85.80 17  F 1 
ATOM 4028 N N   . ARG F 6 18  ? 4.575   25.085  -1.004  1.00 96.87 18  F 1 
ATOM 4029 C CA  . ARG F 6 18  ? 3.704   26.220  -1.261  1.00 96.98 18  F 1 
ATOM 4030 C C   . ARG F 6 18  ? 2.707   26.427  -0.138  1.00 97.26 18  F 1 
ATOM 4031 O O   . ARG F 6 18  ? 2.072   25.495  0.345   1.00 96.41 18  F 1 
ATOM 4032 C CB  . ARG F 6 18  ? 3.009   26.017  -2.619  1.00 95.85 18  F 1 
ATOM 4033 C CG  . ARG F 6 18  ? 2.321   27.286  -3.097  1.00 90.27 18  F 1 
ATOM 4034 C CD  . ARG F 6 18  ? 1.710   27.088  -4.483  1.00 88.30 18  F 1 
ATOM 4035 N NE  . ARG F 6 18  ? 1.111   28.340  -4.976  1.00 84.81 18  F 1 
ATOM 4036 C CZ  . ARG F 6 18  ? 1.693   29.261  -5.728  1.00 82.75 18  F 1 
ATOM 4037 N NH1 . ARG F 6 18  ? 2.894   29.115  -6.196  1.00 72.65 18  F 1 
ATOM 4038 N NH2 . ARG F 6 18  ? 1.057   30.350  -6.025  1.00 76.86 18  F 1 
ATOM 4039 N N   . GLN F 6 19  ? 2.504   27.691  0.205   1.00 96.90 19  F 1 
ATOM 4040 C CA  . GLN F 6 19  ? 1.418   28.162  1.048   1.00 96.77 19  F 1 
ATOM 4041 C C   . GLN F 6 19  ? 0.553   29.103  0.206   1.00 97.13 19  F 1 
ATOM 4042 O O   . GLN F 6 19  ? 1.072   30.038  -0.393  1.00 95.64 19  F 1 
ATOM 4043 C CB  . GLN F 6 19  ? 2.035   28.849  2.279   1.00 93.95 19  F 1 
ATOM 4044 C CG  . GLN F 6 19  ? 0.971   29.409  3.229   1.00 85.27 19  F 1 
ATOM 4045 C CD  . GLN F 6 19  ? 1.581   30.077  4.467   1.00 85.94 19  F 1 
ATOM 4046 O OE1 . GLN F 6 19  ? 2.773   30.077  4.701   1.00 78.34 19  F 1 
ATOM 4047 N NE2 . GLN F 6 19  ? 0.770   30.682  5.298   1.00 75.55 19  F 1 
ATOM 4048 N N   . GLN F 6 20  ? -0.749  28.835  0.172   1.00 97.47 20  F 1 
ATOM 4049 C CA  . GLN F 6 20  ? -1.709  29.650  -0.553  1.00 97.77 20  F 1 
ATOM 4050 C C   . GLN F 6 20  ? -2.783  30.174  0.409   1.00 97.95 20  F 1 
ATOM 4051 O O   . GLN F 6 20  ? -3.720  29.440  0.724   1.00 97.34 20  F 1 
ATOM 4052 C CB  . GLN F 6 20  ? -2.297  28.834  -1.717  1.00 97.33 20  F 1 
ATOM 4053 C CG  . GLN F 6 20  ? -3.133  29.707  -2.663  1.00 93.80 20  F 1 
ATOM 4054 C CD  . GLN F 6 20  ? -2.291  30.787  -3.351  1.00 95.49 20  F 1 
ATOM 4055 O OE1 . GLN F 6 20  ? -1.173  30.549  -3.793  1.00 86.45 20  F 1 
ATOM 4056 N NE2 . GLN F 6 20  ? -2.786  31.998  -3.446  1.00 85.00 20  F 1 
ATOM 4057 N N   . PRO F 6 21  ? -2.638  31.414  0.913   1.00 97.40 21  F 1 
ATOM 4058 C CA  . PRO F 6 21  ? -3.660  32.045  1.733   1.00 97.12 21  F 1 
ATOM 4059 C C   . PRO F 6 21  ? -4.915  32.366  0.911   1.00 97.47 21  F 1 
ATOM 4060 O O   . PRO F 6 21  ? -4.925  32.205  -0.308  1.00 95.93 21  F 1 
ATOM 4061 C CB  . PRO F 6 21  ? -2.993  33.310  2.295   1.00 95.85 21  F 1 
ATOM 4062 C CG  . PRO F 6 21  ? -2.029  33.700  1.178   1.00 93.44 21  F 1 
ATOM 4063 C CD  . PRO F 6 21  ? -1.563  32.347  0.646   1.00 96.66 21  F 1 
ATOM 4064 N N   . ASP F 6 22  ? -5.964  32.815  1.592   1.00 97.51 22  F 1 
ATOM 4065 C CA  . ASP F 6 22  ? -7.242  33.220  0.997   1.00 97.84 22  F 1 
ATOM 4066 C C   . ASP F 6 22  ? -7.799  32.173  0.018   1.00 97.90 22  F 1 
ATOM 4067 O O   . ASP F 6 22  ? -8.206  32.470  -1.107  1.00 96.52 22  F 1 
ATOM 4068 C CB  . ASP F 6 22  ? -7.128  34.622  0.384   1.00 97.17 22  F 1 
ATOM 4069 C CG  . ASP F 6 22  ? -6.698  35.689  1.392   1.00 93.75 22  F 1 
ATOM 4070 O OD1 . ASP F 6 22  ? -7.126  35.598  2.565   1.00 86.13 22  F 1 
ATOM 4071 O OD2 . ASP F 6 22  ? -5.944  36.589  0.977   1.00 85.24 22  F 1 
ATOM 4072 N N   . THR F 6 23  ? -7.767  30.901  0.461   1.00 97.90 23  F 1 
ATOM 4073 C CA  . THR F 6 23  ? -8.253  29.759  -0.308  1.00 98.01 23  F 1 
ATOM 4074 C C   . THR F 6 23  ? -9.474  29.163  0.375   1.00 98.08 23  F 1 
ATOM 4075 O O   . THR F 6 23  ? -9.391  28.640  1.482   1.00 97.17 23  F 1 
ATOM 4076 C CB  . THR F 6 23  ? -7.148  28.705  -0.478  1.00 97.80 23  F 1 
ATOM 4077 O OG1 . THR F 6 23  ? -6.037  29.289  -1.146  1.00 95.25 23  F 1 
ATOM 4078 C CG2 . THR F 6 23  ? -7.596  27.533  -1.337  1.00 94.83 23  F 1 
ATOM 4079 N N   . GLU F 6 24  ? -10.613 29.209  -0.296  1.00 97.78 24  F 1 
ATOM 4080 C CA  . GLU F 6 24  ? -11.825 28.526  0.147   1.00 97.70 24  F 1 
ATOM 4081 C C   . GLU F 6 24  ? -11.682 27.029  -0.088  1.00 97.94 24  F 1 
ATOM 4082 O O   . GLU F 6 24  ? -11.246 26.586  -1.152  1.00 97.25 24  F 1 
ATOM 4083 C CB  . GLU F 6 24  ? -13.050 29.116  -0.579  1.00 96.98 24  F 1 
ATOM 4084 C CG  . GLU F 6 24  ? -14.370 28.548  -0.049  1.00 87.93 24  F 1 
ATOM 4085 C CD  . GLU F 6 24  ? -15.617 29.161  -0.717  1.00 83.28 24  F 1 
ATOM 4086 O OE1 . GLU F 6 24  ? -16.732 28.800  -0.283  1.00 75.35 24  F 1 
ATOM 4087 O OE2 . GLU F 6 24  ? -15.460 29.983  -1.642  1.00 76.57 24  F 1 
ATOM 4088 N N   . ALA F 6 25  ? -12.069 26.220  0.907   1.00 97.77 25  F 1 
ATOM 4089 C CA  . ALA F 6 25  ? -12.176 24.778  0.764   1.00 97.62 25  F 1 
ATOM 4090 C C   . ALA F 6 25  ? -13.645 24.364  0.653   1.00 97.63 25  F 1 
ATOM 4091 O O   . ALA F 6 25  ? -14.491 24.801  1.429   1.00 96.71 25  F 1 
ATOM 4092 C CB  . ALA F 6 25  ? -11.459 24.077  1.923   1.00 97.20 25  F 1 
ATOM 4093 N N   . VAL F 6 26  ? -13.941 23.481  -0.295  1.00 97.22 26  F 1 
ATOM 4094 C CA  . VAL F 6 26  ? -15.280 22.936  -0.532  1.00 97.33 26  F 1 
ATOM 4095 C C   . VAL F 6 26  ? -15.199 21.412  -0.517  1.00 97.31 26  F 1 
ATOM 4096 O O   . VAL F 6 26  ? -14.499 20.821  -1.339  1.00 96.83 26  F 1 
ATOM 4097 C CB  . VAL F 6 26  ? -15.870 23.455  -1.854  1.00 96.95 26  F 1 
ATOM 4098 C CG1 . VAL F 6 26  ? -17.318 22.992  -2.030  1.00 95.21 26  F 1 
ATOM 4099 C CG2 . VAL F 6 26  ? -15.866 24.987  -1.925  1.00 95.36 26  F 1 
ATOM 4100 N N   . LEU F 6 27  ? -15.928 20.762  0.407   1.00 96.68 27  F 1 
ATOM 4101 C CA  . LEU F 6 27  ? -16.024 19.314  0.545   1.00 96.37 27  F 1 
ATOM 4102 C C   . LEU F 6 27  ? -17.359 18.828  -0.023  1.00 95.94 27  F 1 
ATOM 4103 O O   . LEU F 6 27  ? -18.415 19.167  0.510   1.00 94.02 27  F 1 
ATOM 4104 C CB  . LEU F 6 27  ? -15.880 18.949  2.031   1.00 95.47 27  F 1 
ATOM 4105 C CG  . LEU F 6 27  ? -16.184 17.474  2.352   1.00 94.05 27  F 1 
ATOM 4106 C CD1 . LEU F 6 27  ? -15.201 16.520  1.669   1.00 89.50 27  F 1 
ATOM 4107 C CD2 . LEU F 6 27  ? -16.101 17.232  3.855   1.00 88.72 27  F 1 
ATOM 4108 N N   . ASN F 6 28  ? -17.339 18.006  -1.073  1.00 95.46 28  F 1 
ATOM 4109 C CA  . ASN F 6 28  ? -18.536 17.444  -1.700  1.00 94.95 28  F 1 
ATOM 4110 C C   . ASN F 6 28  ? -19.641 18.492  -1.992  1.00 94.52 28  F 1 
ATOM 4111 O O   . ASN F 6 28  ? -20.833 18.216  -1.860  1.00 91.41 28  F 1 
ATOM 4112 C CB  . ASN F 6 28  ? -19.039 16.242  -0.863  1.00 94.12 28  F 1 
ATOM 4113 C CG  . ASN F 6 28  ? -18.095 15.050  -0.890  1.00 93.63 28  F 1 
ATOM 4114 O OD1 . ASN F 6 28  ? -17.359 14.824  -1.830  1.00 87.59 28  F 1 
ATOM 4115 N ND2 . ASN F 6 28  ? -18.124 14.232  0.148   1.00 86.80 28  F 1 
ATOM 4116 N N   . GLY F 6 29  ? -19.239 19.701  -2.361  1.00 94.00 29  F 1 
ATOM 4117 C CA  . GLY F 6 29  ? -20.145 20.823  -2.606  1.00 93.71 29  F 1 
ATOM 4118 C C   . GLY F 6 29  ? -20.493 21.675  -1.379  1.00 94.27 29  F 1 
ATOM 4119 O O   . GLY F 6 29  ? -21.097 22.731  -1.539  1.00 91.96 29  F 1 
ATOM 4120 N N   . LYS F 6 30  ? -20.095 21.274  -0.156  1.00 94.68 30  F 1 
ATOM 4121 C CA  . LYS F 6 30  ? -20.277 22.049  1.078   1.00 94.60 30  F 1 
ATOM 4122 C C   . LYS F 6 30  ? -19.047 22.916  1.341   1.00 95.51 30  F 1 
ATOM 4123 O O   . LYS F 6 30  ? -17.954 22.394  1.513   1.00 94.62 30  F 1 
ATOM 4124 C CB  . LYS F 6 30  ? -20.571 21.091  2.234   1.00 92.52 30  F 1 
ATOM 4125 C CG  . LYS F 6 30  ? -20.916 21.810  3.549   1.00 79.58 30  F 1 
ATOM 4126 C CD  . LYS F 6 30  ? -21.174 20.765  4.644   1.00 74.03 30  F 1 
ATOM 4127 C CE  . LYS F 6 30  ? -21.480 21.400  6.001   1.00 62.46 30  F 1 
ATOM 4128 N NZ  . LYS F 6 30  ? -21.683 20.360  7.039   1.00 54.80 30  F 1 
ATOM 4129 N N   . GLY F 6 31  ? -19.240 24.233  1.417   1.00 95.28 31  F 1 
ATOM 4130 C CA  . GLY F 6 31  ? -18.179 25.166  1.795   1.00 95.63 31  F 1 
ATOM 4131 C C   . GLY F 6 31  ? -17.750 24.967  3.253   1.00 95.69 31  F 1 
ATOM 4132 O O   . GLY F 6 31  ? -18.592 24.865  4.146   1.00 93.97 31  F 1 
ATOM 4133 N N   . LEU F 6 32  ? -16.443 24.934  3.489   1.00 96.17 32  F 1 
ATOM 4134 C CA  . LEU F 6 32  ? -15.814 24.860  4.810   1.00 95.88 32  F 1 
ATOM 4135 C C   . LEU F 6 32  ? -15.340 26.242  5.296   1.00 95.69 32  F 1 
ATOM 4136 O O   . LEU F 6 32  ? -14.926 26.389  6.442   1.00 92.25 32  F 1 
ATOM 4137 C CB  . LEU F 6 32  ? -14.645 23.864  4.777   1.00 95.27 32  F 1 
ATOM 4138 C CG  . LEU F 6 32  ? -15.010 22.434  4.329   1.00 94.92 32  F 1 
ATOM 4139 C CD1 . LEU F 6 32  ? -13.741 21.578  4.315   1.00 92.42 32  F 1 
ATOM 4140 C CD2 . LEU F 6 32  ? -16.040 21.784  5.264   1.00 91.60 32  F 1 
ATOM 4141 N N   . GLY F 6 33  ? -15.402 27.232  4.440   1.00 95.81 33  F 1 
ATOM 4142 C CA  . GLY F 6 33  ? -14.929 28.582  4.678   1.00 96.16 33  F 1 
ATOM 4143 C C   . GLY F 6 33  ? -13.594 28.874  3.987   1.00 97.08 33  F 1 
ATOM 4144 O O   . GLY F 6 33  ? -13.042 28.045  3.264   1.00 95.97 33  F 1 
ATOM 4145 N N   . THR F 6 34  ? -13.092 30.078  4.219   1.00 97.15 34  F 1 
ATOM 4146 C CA  . THR F 6 34  ? -11.816 30.541  3.666   1.00 97.49 34  F 1 
ATOM 4147 C C   . THR F 6 34  ? -10.699 30.324  4.671   1.00 97.52 34  F 1 
ATOM 4148 O O   . THR F 6 34  ? -10.842 30.631  5.858   1.00 95.53 34  F 1 
ATOM 4149 C CB  . THR F 6 34  ? -11.896 32.015  3.257   1.00 96.33 34  F 1 
ATOM 4150 O OG1 . THR F 6 34  ? -12.977 32.201  2.369   1.00 88.20 34  F 1 
ATOM 4151 C CG2 . THR F 6 34  ? -10.645 32.493  2.524   1.00 87.24 34  F 1 
ATOM 4152 N N   . GLY F 6 35  ? -9.573  29.809  4.191   1.00 97.46 35  F 1 
ATOM 4153 C CA  . GLY F 6 35  ? -8.400  29.547  4.993   1.00 97.60 35  F 1 
ATOM 4154 C C   . GLY F 6 35  ? -7.120  29.558  4.167   1.00 98.00 35  F 1 
ATOM 4155 O O   . GLY F 6 35  ? -7.026  30.230  3.136   1.00 97.01 35  F 1 
ATOM 4156 N N   . THR F 6 36  ? -6.131  28.809  4.630   1.00 97.85 36  F 1 
ATOM 4157 C CA  . THR F 6 36  ? -4.836  28.681  3.956   1.00 97.96 36  F 1 
ATOM 4158 C C   . THR F 6 36  ? -4.605  27.227  3.550   1.00 98.01 36  F 1 
ATOM 4159 O O   . THR F 6 36  ? -4.690  26.331  4.386   1.00 97.32 36  F 1 
ATOM 4160 C CB  . THR F 6 36  ? -3.701  29.198  4.844   1.00 97.32 36  F 1 
ATOM 4161 O OG1 . THR F 6 36  ? -3.942  30.546  5.192   1.00 92.97 36  F 1 
ATOM 4162 C CG2 . THR F 6 36  ? -2.359  29.170  4.124   1.00 92.79 36  F 1 
ATOM 4163 N N   . LEU F 6 37  ? -4.281  27.000  2.281   1.00 98.04 37  F 1 
ATOM 4164 C CA  . LEU F 6 37  ? -3.831  25.713  1.773   1.00 98.15 37  F 1 
ATOM 4165 C C   . LEU F 6 37  ? -2.303  25.607  1.870   1.00 98.11 37  F 1 
ATOM 4166 O O   . LEU F 6 37  ? -1.590  26.502  1.426   1.00 97.66 37  F 1 
ATOM 4167 C CB  . LEU F 6 37  ? -4.328  25.537  0.328   1.00 98.04 37  F 1 
ATOM 4168 C CG  . LEU F 6 37  ? -4.021  24.150  -0.274  1.00 97.58 37  F 1 
ATOM 4169 C CD1 . LEU F 6 37  ? -4.877  23.062  0.366   1.00 96.17 37  F 1 
ATOM 4170 C CD2 . LEU F 6 37  ? -4.317  24.157  -1.767  1.00 96.07 37  F 1 
ATOM 4171 N N   . TYR F 6 38  ? -1.823  24.503  2.413   1.00 97.88 38  F 1 
ATOM 4172 C CA  . TYR F 6 38  ? -0.412  24.173  2.549   1.00 97.63 38  F 1 
ATOM 4173 C C   . TYR F 6 38  ? -0.103  22.924  1.720   1.00 97.58 38  F 1 
ATOM 4174 O O   . TYR F 6 38  ? -0.646  21.854  1.988   1.00 96.97 38  F 1 
ATOM 4175 C CB  . TYR F 6 38  ? -0.063  23.946  4.025   1.00 97.29 38  F 1 
ATOM 4176 C CG  . TYR F 6 38  ? -0.355  25.124  4.929   1.00 97.30 38  F 1 
ATOM 4177 C CD1 . TYR F 6 38  ? 0.639   26.079  5.209   1.00 96.05 38  F 1 
ATOM 4178 C CD2 . TYR F 6 38  ? -1.631  25.268  5.517   1.00 96.28 38  F 1 
ATOM 4179 C CE1 . TYR F 6 38  ? 0.373   27.168  6.055   1.00 95.65 38  F 1 
ATOM 4180 C CE2 . TYR F 6 38  ? -1.911  26.353  6.360   1.00 95.58 38  F 1 
ATOM 4181 C CZ  . TYR F 6 38  ? -0.905  27.301  6.618   1.00 96.09 38  F 1 
ATOM 4182 O OH  . TYR F 6 38  ? -1.186  28.379  7.435   1.00 94.79 38  F 1 
ATOM 4183 N N   . ILE F 6 39  ? 0.762   23.049  0.731   1.00 97.84 39  F 1 
ATOM 4184 C CA  . ILE F 6 39  ? 1.259   21.955  -0.097  1.00 98.00 39  F 1 
ATOM 4185 C C   . ILE F 6 39  ? 2.679   21.642  0.382   1.00 97.79 39  F 1 
ATOM 4186 O O   . ILE F 6 39  ? 3.621   22.369  0.044   1.00 97.17 39  F 1 
ATOM 4187 C CB  . ILE F 6 39  ? 1.193   22.302  -1.599  1.00 98.20 39  F 1 
ATOM 4188 C CG1 . ILE F 6 39  ? -0.230  22.757  -2.008  1.00 97.70 39  F 1 
ATOM 4189 C CG2 . ILE F 6 39  ? 1.636   21.083  -2.411  1.00 97.86 39  F 1 
ATOM 4190 C CD1 . ILE F 6 39  ? -0.349  23.227  -3.466  1.00 96.41 39  F 1 
ATOM 4191 N N   . ALA F 6 40  ? 2.812   20.608  1.209   1.00 97.13 40  F 1 
ATOM 4192 C CA  . ALA F 6 40  ? 4.084   20.126  1.738   1.00 96.89 40  F 1 
ATOM 4193 C C   . ALA F 6 40  ? 4.421   18.754  1.139   1.00 96.88 40  F 1 
ATOM 4194 O O   . ALA F 6 40  ? 3.532   18.029  0.713   1.00 95.95 40  F 1 
ATOM 4195 C CB  . ALA F 6 40  ? 3.997   20.088  3.265   1.00 95.87 40  F 1 
ATOM 4196 N N   . GLU F 6 41  ? 5.687   18.375  1.149   1.00 96.19 41  F 1 
ATOM 4197 C CA  . GLU F 6 41  ? 6.147   17.066  0.648   1.00 95.61 41  F 1 
ATOM 4198 C C   . GLU F 6 41  ? 5.471   15.891  1.379   1.00 95.26 41  F 1 
ATOM 4199 O O   . GLU F 6 41  ? 5.185   14.875  0.765   1.00 93.61 41  F 1 
ATOM 4200 C CB  . GLU F 6 41  ? 7.679   16.959  0.787   1.00 94.80 41  F 1 
ATOM 4201 C CG  . GLU F 6 41  ? 8.445   17.912  -0.151  1.00 92.18 41  F 1 
ATOM 4202 C CD  . GLU F 6 41  ? 9.976   17.895  0.029   1.00 91.05 41  F 1 
ATOM 4203 O OE1 . GLU F 6 41  ? 10.671  18.635  -0.714  1.00 84.53 41  F 1 
ATOM 4204 O OE2 . GLU F 6 41  ? 10.492  17.211  0.941   1.00 85.86 41  F 1 
ATOM 4205 N N   . SER F 6 42  ? 5.171   16.049  2.675   1.00 93.26 42  F 1 
ATOM 4206 C CA  . SER F 6 42  ? 4.552   15.014  3.510   1.00 91.64 42  F 1 
ATOM 4207 C C   . SER F 6 42  ? 3.039   14.881  3.318   1.00 92.21 42  F 1 
ATOM 4208 O O   . SER F 6 42  ? 2.496   13.778  3.346   1.00 90.72 42  F 1 
ATOM 4209 C CB  . SER F 6 42  ? 4.852   15.312  4.988   1.00 88.99 42  F 1 
ATOM 4210 O OG  . SER F 6 42  ? 4.394   16.608  5.349   1.00 80.66 42  F 1 
ATOM 4211 N N   . ARG F 6 43  ? 2.324   15.997  3.151   1.00 93.84 43  F 1 
ATOM 4212 C CA  . ARG F 6 43  ? 0.854   16.032  3.126   1.00 94.19 43  F 1 
ATOM 4213 C C   . ARG F 6 43  ? 0.312   17.330  2.534   1.00 95.44 43  F 1 
ATOM 4214 O O   . ARG F 6 43  ? 0.946   18.381  2.594   1.00 94.91 43  F 1 
ATOM 4215 C CB  . ARG F 6 43  ? 0.297   15.802  4.547   1.00 91.08 43  F 1 
ATOM 4216 C CG  . ARG F 6 43  ? 0.830   16.812  5.575   1.00 83.07 43  F 1 
ATOM 4217 C CD  . ARG F 6 43  ? 0.331   16.499  6.985   1.00 81.84 43  F 1 
ATOM 4218 N NE  . ARG F 6 43  ? 0.993   17.351  7.983   1.00 72.14 43  F 1 
ATOM 4219 C CZ  . ARG F 6 43  ? 0.676   17.487  9.257   1.00 65.95 43  F 1 
ATOM 4220 N NH1 . ARG F 6 43  ? -0.342  16.873  9.777   1.00 59.55 43  F 1 
ATOM 4221 N NH2 . ARG F 6 43  ? 1.417   18.242  10.022  1.00 55.69 43  F 1 
ATOM 4222 N N   . LEU F 6 44  ? -0.912  17.249  2.044   1.00 96.38 44  F 1 
ATOM 4223 C CA  . LEU F 6 44  ? -1.709  18.421  1.695   1.00 96.92 44  F 1 
ATOM 4224 C C   . LEU F 6 44  ? -2.556  18.803  2.911   1.00 96.90 44  F 1 
ATOM 4225 O O   . LEU F 6 44  ? -3.308  17.978  3.421   1.00 96.13 44  F 1 
ATOM 4226 C CB  . LEU F 6 44  ? -2.580  18.069  0.479   1.00 97.13 44  F 1 
ATOM 4227 C CG  . LEU F 6 44  ? -3.359  19.276  -0.080  1.00 96.29 44  F 1 
ATOM 4228 C CD1 . LEU F 6 44  ? -2.435  20.224  -0.827  1.00 93.67 44  F 1 
ATOM 4229 C CD2 . LEU F 6 44  ? -4.432  18.787  -1.056  1.00 93.46 44  F 1 
ATOM 4230 N N   . SER F 6 45  ? -2.456  20.039  3.395   1.00 97.26 45  F 1 
ATOM 4231 C CA  . SER F 6 45  ? -3.209  20.502  4.557   1.00 96.93 45  F 1 
ATOM 4232 C C   . SER F 6 45  ? -3.967  21.783  4.247   1.00 97.46 45  F 1 
ATOM 4233 O O   . SER F 6 45  ? -3.479  22.640  3.522   1.00 96.87 45  F 1 
ATOM 4234 C CB  . SER F 6 45  ? -2.292  20.720  5.759   1.00 95.45 45  F 1 
ATOM 4235 O OG  . SER F 6 45  ? -1.559  19.543  6.063   1.00 88.79 45  F 1 
ATOM 4236 N N   . TRP F 6 46  ? -5.155  21.916  4.838   1.00 97.49 46  F 1 
ATOM 4237 C CA  . TRP F 6 46  ? -5.907  23.163  4.804   1.00 97.73 46  F 1 
ATOM 4238 C C   . TRP F 6 46  ? -6.320  23.527  6.222   1.00 97.56 46  F 1 
ATOM 4239 O O   . TRP F 6 46  ? -6.794  22.670  6.964   1.00 96.94 46  F 1 
ATOM 4240 C CB  . TRP F 6 46  ? -7.104  23.022  3.869   1.00 97.82 46  F 1 
ATOM 4241 C CG  . TRP F 6 46  ? -7.947  24.261  3.778   1.00 97.98 46  F 1 
ATOM 4242 C CD1 . TRP F 6 46  ? -7.777  25.279  2.907   1.00 97.18 46  F 1 
ATOM 4243 C CD2 . TRP F 6 46  ? -9.091  24.621  4.613   1.00 97.77 46  F 1 
ATOM 4244 N NE1 . TRP F 6 46  ? -8.753  26.246  3.122   1.00 97.07 46  F 1 
ATOM 4245 C CE2 . TRP F 6 46  ? -9.578  25.875  4.155   1.00 97.46 46  F 1 
ATOM 4246 C CE3 . TRP F 6 46  ? -9.763  24.001  5.682   1.00 97.35 46  F 1 
ATOM 4247 C CZ2 . TRP F 6 46  ? -10.711 26.486  4.746   1.00 96.90 46  F 1 
ATOM 4248 C CZ3 . TRP F 6 46  ? -10.895 24.620  6.278   1.00 96.43 46  F 1 
ATOM 4249 C CH2 . TRP F 6 46  ? -11.354 25.843  5.807   1.00 96.32 46  F 1 
ATOM 4250 N N   . LEU F 6 47  ? -6.126  24.781  6.597   1.00 97.20 47  F 1 
ATOM 4251 C CA  . LEU F 6 47  ? -6.490  25.332  7.898   1.00 97.10 47  F 1 
ATOM 4252 C C   . LEU F 6 47  ? -7.349  26.571  7.695   1.00 97.34 47  F 1 
ATOM 4253 O O   . LEU F 6 47  ? -7.002  27.444  6.899   1.00 96.17 47  F 1 
ATOM 4254 C CB  . LEU F 6 47  ? -5.226  25.675  8.700   1.00 96.21 47  F 1 
ATOM 4255 C CG  . LEU F 6 47  ? -4.489  24.454  9.255   1.00 93.96 47  F 1 
ATOM 4256 C CD1 . LEU F 6 47  ? -3.088  24.843  9.728   1.00 89.61 47  F 1 
ATOM 4257 C CD2 . LEU F 6 47  ? -5.229  23.855  10.455  1.00 89.52 47  F 1 
ATOM 4258 N N   . ASP F 6 48  ? -8.449  26.647  8.445   1.00 95.83 48  F 1 
ATOM 4259 C CA  . ASP F 6 48  ? -9.259  27.851  8.490   1.00 95.18 48  F 1 
ATOM 4260 C C   . ASP F 6 48  ? -8.591  28.958  9.329   1.00 93.80 48  F 1 
ATOM 4261 O O   . ASP F 6 48  ? -7.520  28.789  9.915   1.00 85.21 48  F 1 
ATOM 4262 C CB  . ASP F 6 48  ? -10.705 27.508  8.918   1.00 92.70 48  F 1 
ATOM 4263 C CG  . ASP F 6 48  ? -10.913 27.237  10.413  1.00 92.03 48  F 1 
ATOM 4264 O OD1 . ASP F 6 48  ? -9.994  27.460  11.217  1.00 86.29 48  F 1 
ATOM 4265 O OD2 . ASP F 6 48  ? -12.052 26.891  10.782  1.00 85.74 48  F 1 
ATOM 4266 N N   . GLY F 6 49  ? -9.224  30.100  9.407   1.00 91.75 49  F 1 
ATOM 4267 C CA  . GLY F 6 49  ? -8.720  31.225  10.193  1.00 90.61 49  F 1 
ATOM 4268 C C   . GLY F 6 49  ? -8.706  30.997  11.715  1.00 91.27 49  F 1 
ATOM 4269 O O   . GLY F 6 49  ? -8.097  31.781  12.435  1.00 85.23 49  F 1 
ATOM 4270 N N   . SER F 6 50  ? -9.364  29.934  12.213  1.00 93.61 50  F 1 
ATOM 4271 C CA  . SER F 6 50  ? -9.397  29.552  13.631  1.00 93.35 50  F 1 
ATOM 4272 C C   . SER F 6 50  ? -8.328  28.520  14.006  1.00 93.40 50  F 1 
ATOM 4273 O O   . SER F 6 50  ? -8.153  28.214  15.185  1.00 88.61 50  F 1 
ATOM 4274 C CB  . SER F 6 50  ? -10.800 29.083  14.013  1.00 91.09 50  F 1 
ATOM 4275 O OG  . SER F 6 50  ? -11.084 27.769  13.590  1.00 85.56 50  F 1 
ATOM 4276 N N   . GLY F 6 51  ? -7.604  27.981  13.017  1.00 91.19 51  F 1 
ATOM 4277 C CA  . GLY F 6 51  ? -6.616  26.918  13.205  1.00 91.34 51  F 1 
ATOM 4278 C C   . GLY F 6 51  ? -7.216  25.509  13.171  1.00 92.59 51  F 1 
ATOM 4279 O O   . GLY F 6 51  ? -6.515  24.547  13.482  1.00 89.21 51  F 1 
ATOM 4280 N N   . LEU F 6 52  ? -8.497  25.380  12.821  1.00 93.86 52  F 1 
ATOM 4281 C CA  . LEU F 6 52  ? -9.123  24.100  12.510  1.00 94.75 52  F 1 
ATOM 4282 C C   . LEU F 6 52  ? -8.954  23.788  11.029  1.00 95.65 52  F 1 
ATOM 4283 O O   . LEU F 6 52  ? -9.036  24.658  10.174  1.00 94.03 52  F 1 
ATOM 4284 C CB  . LEU F 6 52  ? -10.614 24.118  12.899  1.00 93.21 52  F 1 
ATOM 4285 C CG  . LEU F 6 52  ? -10.871 24.190  14.406  1.00 90.28 52  F 1 
ATOM 4286 C CD1 . LEU F 6 52  ? -12.357 24.436  14.671  1.00 85.01 52  F 1 
ATOM 4287 C CD2 . LEU F 6 52  ? -10.500 22.879  15.112  1.00 84.52 52  F 1 
ATOM 4288 N N   . GLY F 6 53  ? -8.736  22.497  10.729  1.00 94.74 53  F 1 
ATOM 4289 C CA  . GLY F 6 53  ? -8.565  22.070  9.364   1.00 95.04 53  F 1 
ATOM 4290 C C   . GLY F 6 53  ? -8.483  20.566  9.197   1.00 95.31 53  F 1 
ATOM 4291 O O   . GLY F 6 53  ? -8.881  19.779  10.061  1.00 93.40 53  F 1 
ATOM 4292 N N   . PHE F 6 54  ? -7.965  20.153  8.053   1.00 95.02 54  F 1 
ATOM 4293 C CA  . PHE F 6 54  ? -7.753  18.758  7.702   1.00 95.38 54  F 1 
ATOM 4294 C C   . PHE F 6 54  ? -6.450  18.590  6.924   1.00 95.53 54  F 1 
ATOM 4295 O O   . PHE F 6 54  ? -5.917  19.541  6.359   1.00 94.94 54  F 1 
ATOM 4296 C CB  . PHE F 6 54  ? -8.963  18.219  6.925   1.00 95.39 54  F 1 
ATOM 4297 C CG  . PHE F 6 54  ? -9.196  18.901  5.594   1.00 96.50 54  F 1 
ATOM 4298 C CD1 . PHE F 6 54  ? -10.004 20.055  5.515   1.00 95.67 54  F 1 
ATOM 4299 C CD2 . PHE F 6 54  ? -8.599  18.405  4.426   1.00 95.69 54  F 1 
ATOM 4300 C CE1 . PHE F 6 54  ? -10.202 20.703  4.293   1.00 95.32 54  F 1 
ATOM 4301 C CE2 . PHE F 6 54  ? -8.793  19.052  3.195   1.00 95.41 54  F 1 
ATOM 4302 C CZ  . PHE F 6 54  ? -9.594  20.206  3.127   1.00 95.91 54  F 1 
ATOM 4303 N N   . SER F 6 55  ? -5.958  17.355  6.916   1.00 94.84 55  F 1 
ATOM 4304 C CA  . SER F 6 55  ? -4.803  16.951  6.126   1.00 94.17 55  F 1 
ATOM 4305 C C   . SER F 6 55  ? -5.165  15.750  5.267   1.00 94.43 55  F 1 
ATOM 4306 O O   . SER F 6 55  ? -5.920  14.875  5.698   1.00 92.74 55  F 1 
ATOM 4307 C CB  . SER F 6 55  ? -3.604  16.631  7.020   1.00 91.84 55  F 1 
ATOM 4308 O OG  . SER F 6 55  ? -3.190  17.788  7.721   1.00 78.71 55  F 1 
ATOM 4309 N N   . LEU F 6 56  ? -4.621  15.714  4.049   1.00 95.00 56  F 1 
ATOM 4310 C CA  . LEU F 6 56  ? -4.764  14.638  3.083   1.00 95.32 56  F 1 
ATOM 4311 C C   . LEU F 6 56  ? -3.387  14.056  2.791   1.00 95.28 56  F 1 
ATOM 4312 O O   . LEU F 6 56  ? -2.459  14.784  2.448   1.00 94.40 56  F 1 
ATOM 4313 C CB  . LEU F 6 56  ? -5.427  15.147  1.795   1.00 95.73 56  F 1 
ATOM 4314 C CG  . LEU F 6 56  ? -6.777  15.866  1.975   1.00 95.67 56  F 1 
ATOM 4315 C CD1 . LEU F 6 56  ? -7.296  16.358  0.625   1.00 94.42 56  F 1 
ATOM 4316 C CD2 . LEU F 6 56  ? -7.833  14.945  2.590   1.00 94.32 56  F 1 
ATOM 4317 N N   . GLU F 6 57  ? -3.264  12.741  2.905   1.00 94.14 57  F 1 
ATOM 4318 C CA  . GLU F 6 57  ? -2.043  12.036  2.539   1.00 93.83 57  F 1 
ATOM 4319 C C   . GLU F 6 57  ? -2.016  11.830  1.022   1.00 95.26 57  F 1 
ATOM 4320 O O   . GLU F 6 57  ? -3.001  11.381  0.446   1.00 94.84 57  F 1 
ATOM 4321 C CB  . GLU F 6 57  ? -1.970  10.687  3.261   1.00 91.92 57  F 1 
ATOM 4322 C CG  . GLU F 6 57  ? -1.883  10.831  4.782   1.00 87.54 57  F 1 
ATOM 4323 C CD  . GLU F 6 57  ? -1.855  9.482   5.513   1.00 79.91 57  F 1 
ATOM 4324 O OE1 . GLU F 6 57  ? -1.724  9.528   6.759   1.00 71.00 57  F 1 
ATOM 4325 O OE2 . GLU F 6 57  ? -1.975  8.420   4.873   1.00 70.53 57  F 1 
ATOM 4326 N N   . TYR F 6 58  ? -0.879  12.097  0.369   1.00 95.87 58  F 1 
ATOM 4327 C CA  . TYR F 6 58  ? -0.763  11.955  -1.091  1.00 96.53 58  F 1 
ATOM 4328 C C   . TYR F 6 58  ? -1.139  10.559  -1.623  1.00 96.50 58  F 1 
ATOM 4329 O O   . TYR F 6 58  ? -1.815  10.492  -2.649  1.00 96.13 58  F 1 
ATOM 4330 C CB  . TYR F 6 58  ? 0.634   12.366  -1.570  1.00 96.73 58  F 1 
ATOM 4331 C CG  . TYR F 6 58  ? 0.889   13.846  -1.442  1.00 97.39 58  F 1 
ATOM 4332 C CD1 . TYR F 6 58  ? 0.249   14.753  -2.314  1.00 96.84 58  F 1 
ATOM 4333 C CD2 . TYR F 6 58  ? 1.733   14.333  -0.432  1.00 96.70 58  F 1 
ATOM 4334 C CE1 . TYR F 6 58  ? 0.436   16.122  -2.175  1.00 96.80 58  F 1 
ATOM 4335 C CE2 . TYR F 6 58  ? 1.929   15.712  -0.280  1.00 96.69 58  F 1 
ATOM 4336 C CZ  . TYR F 6 58  ? 1.273   16.610  -1.152  1.00 97.37 58  F 1 
ATOM 4337 O OH  . TYR F 6 58  ? 1.441   17.961  -0.981  1.00 96.85 58  F 1 
ATOM 4338 N N   . PRO F 6 59  ? -0.802  9.435   -0.943  1.00 94.74 59  F 1 
ATOM 4339 C CA  . PRO F 6 59  ? -1.247  8.108   -1.374  1.00 94.01 59  F 1 
ATOM 4340 C C   . PRO F 6 59  ? -2.761  7.927   -1.455  1.00 94.43 59  F 1 
ATOM 4341 O O   . PRO F 6 59  ? -3.236  7.127   -2.261  1.00 93.57 59  F 1 
ATOM 4342 C CB  . PRO F 6 59  ? -0.625  7.129   -0.367  1.00 92.76 59  F 1 
ATOM 4343 C CG  . PRO F 6 59  ? 0.640   7.858   0.085   1.00 90.89 59  F 1 
ATOM 4344 C CD  . PRO F 6 59  ? 0.168   9.310   0.127   1.00 93.40 59  F 1 
ATOM 4345 N N   . THR F 6 60  ? -3.538  8.684   -0.675  1.00 94.59 60  F 1 
ATOM 4346 C CA  . THR F 6 60  ? -5.010  8.630   -0.690  1.00 94.55 60  F 1 
ATOM 4347 C C   . THR F 6 60  ? -5.625  9.485   -1.800  1.00 95.49 60  F 1 
ATOM 4348 O O   . THR F 6 60  ? -6.784  9.286   -2.154  1.00 94.95 60  F 1 
ATOM 4349 C CB  . THR F 6 60  ? -5.615  9.029   0.662   1.00 93.15 60  F 1 
ATOM 4350 O OG1 . THR F 6 60  ? -5.484  10.413  0.912   1.00 86.41 60  F 1 
ATOM 4351 C CG2 . THR F 6 60  ? -5.007  8.267   1.843   1.00 85.28 60  F 1 
ATOM 4352 N N   . ILE F 6 61  ? -4.857  10.408  -2.374  1.00 97.06 61  F 1 
ATOM 4353 C CA  . ILE F 6 61  ? -5.302  11.281  -3.458  1.00 97.61 61  F 1 
ATOM 4354 C C   . ILE F 6 61  ? -5.218  10.508  -4.775  1.00 97.72 61  F 1 
ATOM 4355 O O   . ILE F 6 61  ? -4.136  10.243  -5.294  1.00 97.37 61  F 1 
ATOM 4356 C CB  . ILE F 6 61  ? -4.491  12.593  -3.489  1.00 97.83 61  F 1 
ATOM 4357 C CG1 . ILE F 6 61  ? -4.673  13.374  -2.167  1.00 97.34 61  F 1 
ATOM 4358 C CG2 . ILE F 6 61  ? -4.925  13.451  -4.694  1.00 97.36 61  F 1 
ATOM 4359 C CD1 . ILE F 6 61  ? -3.813  14.638  -2.045  1.00 96.64 61  F 1 
ATOM 4360 N N   . SER F 6 62  ? -6.379  10.169  -5.342  1.00 98.01 62  F 1 
ATOM 4361 C CA  . SER F 6 62  ? -6.459  9.421   -6.595  1.00 98.08 62  F 1 
ATOM 4362 C C   . SER F 6 62  ? -6.159  10.277  -7.818  1.00 98.31 62  F 1 
ATOM 4363 O O   . SER F 6 62  ? -5.532  9.806   -8.770  1.00 97.70 62  F 1 
ATOM 4364 C CB  . SER F 6 62  ? -7.846  8.777   -6.729  1.00 96.72 62  F 1 
ATOM 4365 O OG  . SER F 6 62  ? -8.886  9.700   -6.527  1.00 87.48 62  F 1 
ATOM 4366 N N   . LEU F 6 63  ? -6.586  11.525  -7.802  1.00 98.40 63  F 1 
ATOM 4367 C CA  . LEU F 6 63  ? -6.269  12.497  -8.829  1.00 98.55 63  F 1 
ATOM 4368 C C   . LEU F 6 63  ? -6.437  13.927  -8.323  1.00 98.65 63  F 1 
ATOM 4369 O O   . LEU F 6 63  ? -7.191  14.190  -7.385  1.00 98.17 63  F 1 
ATOM 4370 C CB  . LEU F 6 63  ? -7.106  12.214  -10.099 1.00 97.59 63  F 1 
ATOM 4371 C CG  . LEU F 6 63  ? -8.635  12.377  -9.971  1.00 96.75 63  F 1 
ATOM 4372 C CD1 . LEU F 6 63  ? -9.100  13.814  -10.207 1.00 93.98 63  F 1 
ATOM 4373 C CD2 . LEU F 6 63  ? -9.336  11.511  -11.017 1.00 93.47 63  F 1 
ATOM 4374 N N   . HIS F 6 64  ? -5.777  14.861  -8.994  1.00 98.66 64  F 1 
ATOM 4375 C CA  . HIS F 6 64  ? -6.021  16.288  -8.853  1.00 98.73 64  F 1 
ATOM 4376 C C   . HIS F 6 64  ? -6.057  16.952  -10.225 1.00 98.78 64  F 1 
ATOM 4377 O O   . HIS F 6 64  ? -5.506  16.427  -11.194 1.00 98.40 64  F 1 
ATOM 4378 C CB  . HIS F 6 64  ? -4.977  16.913  -7.921  1.00 98.51 64  F 1 
ATOM 4379 C CG  . HIS F 6 64  ? -3.582  16.815  -8.435  1.00 98.66 64  F 1 
ATOM 4380 N ND1 . HIS F 6 64  ? -2.738  15.721  -8.315  1.00 94.35 64  F 1 
ATOM 4381 C CD2 . HIS F 6 64  ? -2.869  17.803  -9.087  1.00 93.81 64  F 1 
ATOM 4382 C CE1 . HIS F 6 64  ? -1.563  16.051  -8.870  1.00 95.72 64  F 1 
ATOM 4383 N NE2 . HIS F 6 64  ? -1.600  17.299  -9.350  1.00 96.07 64  F 1 
ATOM 4384 N N   . ALA F 6 65  ? -6.742  18.083  -10.326 1.00 98.61 65  F 1 
ATOM 4385 C CA  . ALA F 6 65  ? -6.988  18.737  -11.602 1.00 98.66 65  F 1 
ATOM 4386 C C   . ALA F 6 65  ? -7.195  20.244  -11.455 1.00 98.55 65  F 1 
ATOM 4387 O O   . ALA F 6 65  ? -7.581  20.728  -10.392 1.00 98.05 65  F 1 
ATOM 4388 C CB  . ALA F 6 65  ? -8.210  18.082  -12.252 1.00 98.20 65  F 1 
ATOM 4389 N N   . LEU F 6 66  ? -6.996  20.971  -12.539 1.00 98.49 66  F 1 
ATOM 4390 C CA  . LEU F 6 66  ? -7.391  22.368  -12.646 1.00 98.34 66  F 1 
ATOM 4391 C C   . LEU F 6 66  ? -8.690  22.483  -13.433 1.00 98.24 66  F 1 
ATOM 4392 O O   . LEU F 6 66  ? -8.760  22.083  -14.602 1.00 97.30 66  F 1 
ATOM 4393 C CB  . LEU F 6 66  ? -6.273  23.191  -13.292 1.00 97.32 66  F 1 
ATOM 4394 C CG  . LEU F 6 66  ? -5.028  23.373  -12.414 1.00 93.17 66  F 1 
ATOM 4395 C CD1 . LEU F 6 66  ? -4.001  24.223  -13.164 1.00 90.44 66  F 1 
ATOM 4396 C CD2 . LEU F 6 66  ? -5.354  24.062  -11.093 1.00 91.64 66  F 1 
ATOM 4397 N N   . SER F 6 67  ? -9.692  23.077  -12.793 1.00 97.78 67  F 1 
ATOM 4398 C CA  . SER F 6 67  ? -10.865 23.585  -13.471 1.00 97.20 67  F 1 
ATOM 4399 C C   . SER F 6 67  ? -10.659 25.059  -13.778 1.00 96.94 67  F 1 
ATOM 4400 O O   . SER F 6 67  ? -10.409 25.852  -12.870 1.00 95.17 67  F 1 
ATOM 4401 C CB  . SER F 6 67  ? -12.112 23.389  -12.608 1.00 96.40 67  F 1 
ATOM 4402 O OG  . SER F 6 67  ? -13.246 23.860  -13.317 1.00 91.36 67  F 1 
ATOM 4403 N N   . ARG F 6 68  ? -10.768 25.428  -15.049 1.00 95.38 68  F 1 
ATOM 4404 C CA  . ARG F 6 68  ? -10.747 26.827  -15.511 1.00 93.64 68  F 1 
ATOM 4405 C C   . ARG F 6 68  ? -12.071 27.236  -16.153 1.00 92.76 68  F 1 
ATOM 4406 O O   . ARG F 6 68  ? -12.146 28.248  -16.839 1.00 87.74 68  F 1 
ATOM 4407 C CB  . ARG F 6 68  ? -9.545  27.089  -16.417 1.00 90.75 68  F 1 
ATOM 4408 C CG  . ARG F 6 68  ? -8.227  27.065  -15.619 1.00 87.80 68  F 1 
ATOM 4409 C CD  . ARG F 6 68  ? -7.143  27.754  -16.430 1.00 83.51 68  F 1 
ATOM 4410 N NE  . ARG F 6 68  ? -5.864  27.813  -15.690 1.00 82.21 68  F 1 
ATOM 4411 C CZ  . ARG F 6 68  ? -4.704  28.180  -16.206 1.00 80.13 68  F 1 
ATOM 4412 N NH1 . ARG F 6 68  ? -4.583  28.582  -17.436 1.00 71.11 68  F 1 
ATOM 4413 N NH2 . ARG F 6 68  ? -3.632  28.144  -15.488 1.00 75.96 68  F 1 
ATOM 4414 N N   . ASP F 6 69  ? -13.114 26.451  -15.899 1.00 90.63 69  F 1 
ATOM 4415 C CA  . ASP F 6 69  ? -14.443 26.809  -16.351 1.00 88.48 69  F 1 
ATOM 4416 C C   . ASP F 6 69  ? -14.994 27.956  -15.501 1.00 88.00 69  F 1 
ATOM 4417 O O   . ASP F 6 69  ? -15.411 27.792  -14.360 1.00 82.77 69  F 1 
ATOM 4418 C CB  . ASP F 6 69  ? -15.369 25.591  -16.367 1.00 84.53 69  F 1 
ATOM 4419 C CG  . ASP F 6 69  ? -16.696 25.906  -17.081 1.00 80.69 69  F 1 
ATOM 4420 O OD1 . ASP F 6 69  ? -16.933 27.095  -17.410 1.00 74.63 69  F 1 
ATOM 4421 O OD2 . ASP F 6 69  ? -17.462 24.958  -17.337 1.00 75.49 69  F 1 
ATOM 4422 N N   . ARG F 6 70  ? -15.007 29.159  -16.080 1.00 89.49 70  F 1 
ATOM 4423 C CA  . ARG F 6 70  ? -15.536 30.369  -15.433 1.00 88.15 70  F 1 
ATOM 4424 C C   . ARG F 6 70  ? -17.054 30.365  -15.294 1.00 88.70 70  F 1 
ATOM 4425 O O   . ARG F 6 70  ? -17.587 31.247  -14.625 1.00 82.48 70  F 1 
ATOM 4426 C CB  . ARG F 6 70  ? -15.089 31.608  -16.210 1.00 84.29 70  F 1 
ATOM 4427 C CG  . ARG F 6 70  ? -13.572 31.762  -16.178 1.00 79.67 70  F 1 
ATOM 4428 C CD  . ARG F 6 70  ? -13.184 33.063  -16.875 1.00 76.11 70  F 1 
ATOM 4429 N NE  . ARG F 6 70  ? -11.737 33.236  -16.821 1.00 69.37 70  F 1 
ATOM 4430 C CZ  . ARG F 6 70  ? -11.024 34.262  -17.229 1.00 63.07 70  F 1 
ATOM 4431 N NH1 . ARG F 6 70  ? -11.578 35.287  -17.806 1.00 59.20 70  F 1 
ATOM 4432 N NH2 . ARG F 6 70  ? -9.731  34.240  -17.032 1.00 56.72 70  F 1 
ATOM 4433 N N   . SER F 6 71  ? -17.738 29.438  -15.968 1.00 84.39 71  F 1 
ATOM 4434 C CA  . SER F 6 71  ? -19.185 29.271  -15.828 1.00 84.44 71  F 1 
ATOM 4435 C C   . SER F 6 71  ? -19.569 28.448  -14.593 1.00 86.71 71  F 1 
ATOM 4436 O O   . SER F 6 71  ? -20.718 28.523  -14.162 1.00 80.74 71  F 1 
ATOM 4437 C CB  . SER F 6 71  ? -19.790 28.679  -17.104 1.00 81.68 71  F 1 
ATOM 4438 O OG  . SER F 6 71  ? -19.554 27.302  -17.261 1.00 75.77 71  F 1 
ATOM 4439 N N   . ASP F 6 72  ? -18.613 27.744  -13.987 1.00 86.58 72  F 1 
ATOM 4440 C CA  . ASP F 6 72  ? -18.795 27.083  -12.705 1.00 86.42 72  F 1 
ATOM 4441 C C   . ASP F 6 72  ? -19.076 28.127  -11.605 1.00 87.75 72  F 1 
ATOM 4442 O O   . ASP F 6 72  ? -18.443 29.189  -11.545 1.00 83.74 72  F 1 
ATOM 4443 C CB  . ASP F 6 72  ? -17.581 26.209  -12.378 1.00 82.45 72  F 1 
ATOM 4444 C CG  . ASP F 6 72  ? -17.828 25.188  -11.250 1.00 81.30 72  F 1 
ATOM 4445 O OD1 . ASP F 6 72  ? -18.593 25.512  -10.316 1.00 75.98 72  F 1 
ATOM 4446 O OD2 . ASP F 6 72  ? -17.248 24.087  -11.318 1.00 75.59 72  F 1 
ATOM 4447 N N   . CYS F 6 73  ? -20.023 27.834  -10.726 1.00 87.69 73  F 1 
ATOM 4448 C CA  . CYS F 6 73  ? -20.383 28.696  -9.604  1.00 88.81 73  F 1 
ATOM 4449 C C   . CYS F 6 73  ? -19.210 28.966  -8.650  1.00 90.87 73  F 1 
ATOM 4450 O O   . CYS F 6 73  ? -19.179 30.024  -8.019  1.00 86.31 73  F 1 
ATOM 4451 C CB  . CYS F 6 73  ? -21.566 28.061  -8.857  1.00 83.87 73  F 1 
ATOM 4452 S SG  . CYS F 6 73  ? -21.168 26.410  -8.217  1.00 72.72 73  F 1 
ATOM 4453 N N   . LEU F 6 74  ? -18.227 28.047  -8.569  1.00 89.60 74  F 1 
ATOM 4454 C CA  . LEU F 6 74  ? -16.998 28.219  -7.790  1.00 91.46 74  F 1 
ATOM 4455 C C   . LEU F 6 74  ? -15.925 29.015  -8.551  1.00 93.14 74  F 1 
ATOM 4456 O O   . LEU F 6 74  ? -14.954 29.475  -7.962  1.00 89.47 74  F 1 
ATOM 4457 C CB  . LEU F 6 74  ? -16.473 26.836  -7.367  1.00 88.60 74  F 1 
ATOM 4458 C CG  . LEU F 6 74  ? -17.442 26.031  -6.484  1.00 87.42 74  F 1 
ATOM 4459 C CD1 . LEU F 6 74  ? -16.843 24.652  -6.215  1.00 83.06 74  F 1 
ATOM 4460 C CD2 . LEU F 6 74  ? -17.688 26.714  -5.132  1.00 83.68 74  F 1 
ATOM 4461 N N   . GLY F 6 75  ? -16.091 29.189  -9.850  1.00 91.42 75  F 1 
ATOM 4462 C CA  . GLY F 6 75  ? -15.071 29.744  -10.720 1.00 93.07 75  F 1 
ATOM 4463 C C   . GLY F 6 75  ? -13.868 28.802  -10.903 1.00 95.25 75  F 1 
ATOM 4464 O O   . GLY F 6 75  ? -13.955 27.589  -10.705 1.00 92.90 75  F 1 
ATOM 4465 N N   . GLU F 6 76  ? -12.727 29.369  -11.268 1.00 95.87 76  F 1 
ATOM 4466 C CA  . GLU F 6 76  ? -11.486 28.602  -11.444 1.00 96.61 76  F 1 
ATOM 4467 C C   . GLU F 6 76  ? -10.994 28.049  -10.090 1.00 97.12 76  F 1 
ATOM 4468 O O   . GLU F 6 76  ? -10.864 28.804  -9.123  1.00 96.04 76  F 1 
ATOM 4469 C CB  . GLU F 6 76  ? -10.408 29.475  -12.112 1.00 95.77 76  F 1 
ATOM 4470 C CG  . GLU F 6 76  ? -10.801 30.020  -13.501 1.00 94.01 76  F 1 
ATOM 4471 C CD  . GLU F 6 76  ? -9.712  30.874  -14.177 1.00 93.67 76  F 1 
ATOM 4472 O OE1 . GLU F 6 76  ? -10.047 31.688  -15.081 1.00 86.75 76  F 1 
ATOM 4473 O OE2 . GLU F 6 76  ? -8.534  30.758  -13.826 1.00 87.52 76  F 1 
ATOM 4474 N N   . HIS F 6 77  ? -10.699 26.746  -10.020 1.00 97.79 77  F 1 
ATOM 4475 C CA  . HIS F 6 77  ? -10.311 26.080  -8.788  1.00 98.06 77  F 1 
ATOM 4476 C C   . HIS F 6 77  ? -9.410  24.862  -9.025  1.00 98.25 77  F 1 
ATOM 4477 O O   . HIS F 6 77  ? -9.333  24.317  -10.126 1.00 97.62 77  F 1 
ATOM 4478 C CB  . HIS F 6 77  ? -11.573 25.688  -7.993  1.00 97.39 77  F 1 
ATOM 4479 C CG  . HIS F 6 77  ? -12.501 24.746  -8.696  1.00 97.66 77  F 1 
ATOM 4480 N ND1 . HIS F 6 77  ? -13.576 25.088  -9.499  1.00 91.37 77  F 1 
ATOM 4481 C CD2 . HIS F 6 77  ? -12.489 23.366  -8.636  1.00 89.87 77  F 1 
ATOM 4482 C CE1 . HIS F 6 77  ? -14.181 23.960  -9.904  1.00 91.51 77  F 1 
ATOM 4483 N NE2 . HIS F 6 77  ? -13.553 22.904  -9.403  1.00 92.95 77  F 1 
ATOM 4484 N N   . LEU F 6 78  ? -8.745  24.414  -7.946  1.00 98.23 78  F 1 
ATOM 4485 C CA  . LEU F 6 78  ? -8.032  23.142  -7.872  1.00 98.35 78  F 1 
ATOM 4486 C C   . LEU F 6 78  ? -8.995  22.070  -7.373  1.00 98.41 78  F 1 
ATOM 4487 O O   . LEU F 6 78  ? -9.541  22.183  -6.277  1.00 98.08 78  F 1 
ATOM 4488 C CB  . LEU F 6 78  ? -6.814  23.325  -6.955  1.00 98.30 78  F 1 
ATOM 4489 C CG  . LEU F 6 78  ? -5.963  22.051  -6.766  1.00 97.64 78  F 1 
ATOM 4490 C CD1 . LEU F 6 78  ? -5.207  21.678  -8.032  1.00 95.83 78  F 1 
ATOM 4491 C CD2 . LEU F 6 78  ? -4.943  22.299  -5.660  1.00 95.46 78  F 1 
ATOM 4492 N N   . TYR F 6 79  ? -9.198  21.014  -8.155  1.00 98.36 79  F 1 
ATOM 4493 C CA  . TYR F 6 79  ? -10.005 19.853  -7.810  1.00 98.48 79  F 1 
ATOM 4494 C C   . TYR F 6 79  ? -9.114  18.720  -7.302  1.00 98.55 79  F 1 
ATOM 4495 O O   . TYR F 6 79  ? -8.073  18.444  -7.895  1.00 98.24 79  F 1 
ATOM 4496 C CB  . TYR F 6 79  ? -10.813 19.429  -9.039  1.00 98.17 79  F 1 
ATOM 4497 C CG  . TYR F 6 79  ? -11.618 18.167  -8.850  1.00 98.32 79  F 1 
ATOM 4498 C CD1 . TYR F 6 79  ? -11.046 16.903  -9.136  1.00 97.36 79  F 1 
ATOM 4499 C CD2 . TYR F 6 79  ? -12.939 18.235  -8.385  1.00 97.64 79  F 1 
ATOM 4500 C CE1 . TYR F 6 79  ? -11.795 15.727  -8.970  1.00 97.34 79  F 1 
ATOM 4501 C CE2 . TYR F 6 79  ? -13.697 17.063  -8.224  1.00 97.21 79  F 1 
ATOM 4502 C CZ  . TYR F 6 79  ? -13.124 15.813  -8.514  1.00 97.66 79  F 1 
ATOM 4503 O OH  . TYR F 6 79  ? -13.862 14.666  -8.373  1.00 96.79 79  F 1 
ATOM 4504 N N   . VAL F 6 80  ? -9.520  18.040  -6.224  1.00 98.55 80  F 1 
ATOM 4505 C CA  . VAL F 6 80  ? -8.807  16.903  -5.622  1.00 98.52 80  F 1 
ATOM 4506 C C   . VAL F 6 80  ? -9.807  15.792  -5.322  1.00 98.41 80  F 1 
ATOM 4507 O O   . VAL F 6 80  ? -10.789 16.017  -4.624  1.00 97.92 80  F 1 
ATOM 4508 C CB  . VAL F 6 80  ? -8.053  17.339  -4.350  1.00 98.37 80  F 1 
ATOM 4509 C CG1 . VAL F 6 80  ? -7.288  16.175  -3.715  1.00 97.44 80  F 1 
ATOM 4510 C CG2 . VAL F 6 80  ? -7.042  18.455  -4.638  1.00 97.46 80  F 1 
ATOM 4511 N N   . MET F 6 81  ? -9.558  14.577  -5.819  1.00 98.43 81  F 1 
ATOM 4512 C CA  . MET F 6 81  ? -10.345 13.391  -5.517  1.00 98.47 81  F 1 
ATOM 4513 C C   . MET F 6 81  ? -9.569  12.469  -4.573  1.00 98.34 81  F 1 
ATOM 4514 O O   . MET F 6 81  ? -8.411  12.153  -4.833  1.00 97.74 81  F 1 
ATOM 4515 C CB  . MET F 6 81  ? -10.731 12.675  -6.816  1.00 98.10 81  F 1 
ATOM 4516 C CG  . MET F 6 81  ? -11.611 11.440  -6.584  1.00 97.30 81  F 1 
ATOM 4517 S SD  . MET F 6 81  ? -11.980 10.484  -8.093  1.00 96.08 81  F 1 
ATOM 4518 C CE  . MET F 6 81  ? -12.945 11.690  -9.020  1.00 90.46 81  F 1 
ATOM 4519 N N   . VAL F 6 82  ? -10.221 12.020  -3.493  1.00 97.60 82  F 1 
ATOM 4520 C CA  . VAL F 6 82  ? -9.637  11.176  -2.452  1.00 97.26 82  F 1 
ATOM 4521 C C   . VAL F 6 82  ? -10.422 9.870   -2.332  1.00 96.75 82  F 1 
ATOM 4522 O O   . VAL F 6 82  ? -11.653 9.902   -2.274  1.00 95.36 82  F 1 
ATOM 4523 C CB  . VAL F 6 82  ? -9.593  11.923  -1.106  1.00 96.37 82  F 1 
ATOM 4524 C CG1 . VAL F 6 82  ? -8.872  11.113  -0.032  1.00 92.58 82  F 1 
ATOM 4525 C CG2 . VAL F 6 82  ? -8.860  13.266  -1.230  1.00 92.83 82  F 1 
ATOM 4526 N N   . ASN F 6 83  ? -9.733  8.740   -2.255  1.00 94.40 83  F 1 
ATOM 4527 C CA  . ASN F 6 83  ? -10.312 7.412   -2.035  1.00 92.58 83  F 1 
ATOM 4528 C C   . ASN F 6 83  ? -10.560 7.153   -0.538  1.00 90.70 83  F 1 
ATOM 4529 O O   . ASN F 6 83  ? -9.977  6.260   0.071   1.00 86.15 83  F 1 
ATOM 4530 C CB  . ASN F 6 83  ? -9.402  6.340   -2.656  1.00 90.60 83  F 1 
ATOM 4531 C CG  . ASN F 6 83  ? -9.413  6.296   -4.169  1.00 89.15 83  F 1 
ATOM 4532 O OD1 . ASN F 6 83  ? -10.187 6.930   -4.861  1.00 80.54 83  F 1 
ATOM 4533 N ND2 . ASN F 6 83  ? -8.518  5.515   -4.735  1.00 80.66 83  F 1 
ATOM 4534 N N   . ALA F 6 84  ? -11.392 7.966   0.080   1.00 89.99 84  F 1 
ATOM 4535 C CA  . ALA F 6 84  ? -11.782 7.804   1.471   1.00 88.25 84  F 1 
ATOM 4536 C C   . ALA F 6 84  ? -13.151 8.458   1.716   1.00 88.70 84  F 1 
ATOM 4537 O O   . ALA F 6 84  ? -13.530 9.412   1.041   1.00 85.07 84  F 1 
ATOM 4538 C CB  . ALA F 6 84  ? -10.708 8.414   2.380   1.00 84.41 84  F 1 
ATOM 4539 N N   . LYS F 6 85  ? -13.878 7.962   2.739   1.00 85.49 85  F 1 
ATOM 4540 C CA  . LYS F 6 85  ? -15.051 8.652   3.266   1.00 84.56 85  F 1 
ATOM 4541 C C   . LYS F 6 85  ? -14.602 9.640   4.338   1.00 85.12 85  F 1 
ATOM 4542 O O   . LYS F 6 85  ? -13.955 9.261   5.309   1.00 80.17 85  F 1 
ATOM 4543 C CB  . LYS F 6 85  ? -16.092 7.668   3.828   1.00 78.61 85  F 1 
ATOM 4544 C CG  . LYS F 6 85  ? -16.894 6.980   2.716   1.00 69.13 85  F 1 
ATOM 4545 C CD  . LYS F 6 85  ? -17.951 6.037   3.299   1.00 62.35 85  F 1 
ATOM 4546 C CE  . LYS F 6 85  ? -18.756 5.359   2.198   1.00 54.04 85  F 1 
ATOM 4547 N NZ  . LYS F 6 85  ? -19.728 4.380   2.734   1.00 46.30 85  F 1 
ATOM 4548 N N   . PHE F 6 86  ? -14.999 10.885  4.191   1.00 83.55 86  F 1 
ATOM 4549 C CA  . PHE F 6 86  ? -14.947 11.882  5.245   1.00 81.04 86  F 1 
ATOM 4550 C C   . PHE F 6 86  ? -16.349 11.971  5.850   1.00 77.09 86  F 1 
ATOM 4551 O O   . PHE F 6 86  ? -17.180 12.758  5.413   1.00 68.02 86  F 1 
ATOM 4552 C CB  . PHE F 6 86  ? -14.400 13.205  4.701   1.00 79.03 86  F 1 
ATOM 4553 C CG  . PHE F 6 86  ? -12.919 13.136  4.378   1.00 81.63 86  F 1 
ATOM 4554 C CD1 . PHE F 6 86  ? -11.965 13.616  5.300   1.00 77.86 86  F 1 
ATOM 4555 C CD2 . PHE F 6 86  ? -12.487 12.552  3.181   1.00 77.33 86  F 1 
ATOM 4556 C CE1 . PHE F 6 86  ? -10.600 13.516  5.020   1.00 75.97 86  F 1 
ATOM 4557 C CE2 . PHE F 6 86  ? -11.117 12.435  2.900   1.00 76.46 86  F 1 
ATOM 4558 C CZ  . PHE F 6 86  ? -10.168 12.914  3.818   1.00 79.71 86  F 1 
ATOM 4559 N N   . GLU F 6 87  ? -16.623 11.074  6.823   1.00 68.58 87  F 1 
ATOM 4560 C CA  . GLU F 6 87  ? -17.907 11.060  7.513   1.00 64.51 87  F 1 
ATOM 4561 C C   . GLU F 6 87  ? -17.996 12.269  8.446   1.00 63.33 87  F 1 
ATOM 4562 O O   . GLU F 6 87  ? -17.214 12.419  9.389   1.00 55.23 87  F 1 
ATOM 4563 C CB  . GLU F 6 87  ? -18.138 9.738   8.250   1.00 55.40 87  F 1 
ATOM 4564 C CG  . GLU F 6 87  ? -18.387 8.576   7.274   1.00 47.85 87  F 1 
ATOM 4565 C CD  . GLU F 6 87  ? -18.677 7.223   7.948   1.00 43.25 87  F 1 
ATOM 4566 O OE1 . GLU F 6 87  ? -18.948 6.270   7.176   1.00 37.62 87  F 1 
ATOM 4567 O OE2 . GLU F 6 87  ? -18.593 7.144   9.192   1.00 39.00 87  F 1 
ATOM 4568 N N   . GLU F 6 88  ? -19.000 13.127  8.234   1.00 57.91 88  F 1 
ATOM 4569 C CA  . GLU F 6 88  ? -19.592 13.832  9.359   1.00 55.47 88  F 1 
ATOM 4570 C C   . GLU F 6 88  ? -20.338 12.767  10.179  1.00 54.43 88  F 1 
ATOM 4571 O O   . GLU F 6 88  ? -21.259 12.134  9.669   1.00 49.60 88  F 1 
ATOM 4572 C CB  . GLU F 6 88  ? -20.526 14.966  8.907   1.00 49.85 88  F 1 
ATOM 4573 C CG  . GLU F 6 88  ? -19.762 16.163  8.303   1.00 44.72 88  F 1 
ATOM 4574 C CD  . GLU F 6 88  ? -20.625 17.406  8.030   1.00 41.54 88  F 1 
ATOM 4575 O OE1 . GLU F 6 88  ? -20.051 18.512  7.907   1.00 38.02 88  F 1 
ATOM 4576 O OE2 . GLU F 6 88  ? -21.857 17.323  7.923   1.00 38.85 88  F 1 
ATOM 4577 N N   . GLU F 6 89  ? -19.945 12.542  11.454  1.00 48.04 89  F 1 
ATOM 4578 C CA  . GLU F 6 89  ? -20.739 11.740  12.389  1.00 46.99 89  F 1 
ATOM 4579 C C   . GLU F 6 89  ? -22.111 12.420  12.578  1.00 44.76 89  F 1 
ATOM 4580 O O   . GLU F 6 89  ? -22.331 13.175  13.534  1.00 42.09 89  F 1 
ATOM 4581 C CB  . GLU F 6 89  ? -20.044 11.595  13.761  1.00 43.74 89  F 1 
ATOM 4582 C CG  . GLU F 6 89  ? -18.885 10.594  13.865  1.00 39.50 89  F 1 
ATOM 4583 C CD  . GLU F 6 89  ? -18.323 10.514  15.307  1.00 37.40 89  F 1 
ATOM 4584 O OE1 . GLU F 6 89  ? -17.570 9.569   15.613  1.00 33.29 89  F 1 
ATOM 4585 O OE2 . GLU F 6 89  ? -18.601 11.422  16.119  1.00 35.06 89  F 1 
ATOM 4586 N N   . SER F 6 90  ? -23.042 12.160  11.666  1.00 42.33 90  F 1 
ATOM 4587 C CA  . SER F 6 90  ? -24.438 12.441  11.929  1.00 41.18 90  F 1 
ATOM 4588 C C   . SER F 6 90  ? -24.895 11.412  12.966  1.00 39.90 90  F 1 
ATOM 4589 O O   . SER F 6 90  ? -24.877 10.210  12.713  1.00 38.34 90  F 1 
ATOM 4590 C CB  . SER F 6 90  ? -25.279 12.399  10.649  1.00 38.48 90  F 1 
ATOM 4591 O OG  . SER F 6 90  ? -25.166 11.162  9.997   1.00 35.22 90  F 1 
ATOM 4592 N N   . LYS F 6 91  ? -25.280 11.901  14.167  1.00 38.13 91  F 1 
ATOM 4593 C CA  . LYS F 6 91  ? -25.758 11.057  15.278  1.00 38.47 91  F 1 
ATOM 4594 C C   . LYS F 6 91  ? -27.085 10.356  15.004  1.00 37.78 91  F 1 
ATOM 4595 O O   . LYS F 6 91  ? -27.541 9.659   15.912  1.00 35.72 91  F 1 
ATOM 4596 C CB  . LYS F 6 91  ? -25.947 11.909  16.537  1.00 35.19 91  F 1 
ATOM 4597 C CG  . LYS F 6 91  ? -24.675 12.128  17.347  1.00 31.28 91  F 1 
ATOM 4598 C CD  . LYS F 6 91  ? -25.075 12.810  18.650  1.00 30.87 91  F 1 
ATOM 4599 C CE  . LYS F 6 91  ? -23.876 12.958  19.563  1.00 26.05 91  F 1 
ATOM 4600 N NZ  . LYS F 6 91  ? -24.274 13.581  20.850  1.00 24.34 91  F 1 
ATOM 4601 N N   . GLU F 6 92  ? -27.763 10.635  13.901  1.00 37.75 92  F 1 
ATOM 4602 C CA  . GLU F 6 92  ? -29.058 9.992   13.717  1.00 39.04 92  F 1 
ATOM 4603 C C   . GLU F 6 92  ? -28.830 8.487   13.655  1.00 37.56 92  F 1 
ATOM 4604 O O   . GLU F 6 92  ? -27.982 8.039   12.884  1.00 36.43 92  F 1 
ATOM 4605 C CB  . GLU F 6 92  ? -29.837 10.530  12.513  1.00 38.18 92  F 1 
ATOM 4606 C CG  . GLU F 6 92  ? -30.421 11.915  12.842  1.00 34.41 92  F 1 
ATOM 4607 C CD  . GLU F 6 92  ? -31.525 12.382  11.891  1.00 31.78 92  F 1 
ATOM 4608 O OE1 . GLU F 6 92  ? -32.271 13.297  12.302  1.00 28.16 92  F 1 
ATOM 4609 O OE2 . GLU F 6 92  ? -31.627 11.849  10.765  1.00 31.81 92  F 1 
ATOM 4610 N N   . PRO F 6 93  ? -29.511 7.707   14.527  1.00 30.62 93  F 1 
ATOM 4611 C CA  . PRO F 6 93  ? -29.471 6.273   14.434  1.00 30.50 93  F 1 
ATOM 4612 C C   . PRO F 6 93  ? -30.088 5.940   13.080  1.00 30.00 93  F 1 
ATOM 4613 O O   . PRO F 6 93  ? -31.306 6.014   12.925  1.00 30.32 93  F 1 
ATOM 4614 C CB  . PRO F 6 93  ? -30.285 5.769   15.637  1.00 27.89 93  F 1 
ATOM 4615 C CG  . PRO F 6 93  ? -31.273 6.901   15.901  1.00 28.37 93  F 1 
ATOM 4616 C CD  . PRO F 6 93  ? -30.522 8.153   15.461  1.00 32.96 93  F 1 
ATOM 4617 N N   . VAL F 6 94  ? -29.231 5.651   12.106  1.00 34.83 94  F 1 
ATOM 4618 C CA  . VAL F 6 94  ? -29.680 5.049   10.863  1.00 35.52 94  F 1 
ATOM 4619 C C   . VAL F 6 94  ? -30.383 3.779   11.308  1.00 34.51 94  F 1 
ATOM 4620 O O   . VAL F 6 94  ? -29.769 2.939   11.972  1.00 34.16 94  F 1 
ATOM 4621 C CB  . VAL F 6 94  ? -28.525 4.770   9.885   1.00 33.51 94  F 1 
ATOM 4622 C CG1 . VAL F 6 94  ? -29.073 4.476   8.483   1.00 30.82 94  F 1 
ATOM 4623 C CG2 . VAL F 6 94  ? -27.582 5.979   9.752   1.00 32.00 94  F 1 
ATOM 4624 N N   . ALA F 6 95  ? -31.690 3.713   11.099  1.00 28.03 95  F 1 
ATOM 4625 C CA  . ALA F 6 95  ? -32.468 2.535   11.411  1.00 29.70 95  F 1 
ATOM 4626 C C   . ALA F 6 95  ? -31.901 1.338   10.632  1.00 29.27 95  F 1 
ATOM 4627 O O   . ALA F 6 95  ? -31.088 1.515   9.721   1.00 28.96 95  F 1 
ATOM 4628 C CB  . ALA F 6 95  ? -33.948 2.832   11.100  1.00 27.67 95  F 1 
ATOM 4629 N N   . ASP F 6 96  ? -32.374 0.128   10.954  1.00 27.64 96  F 1 
ATOM 4630 C CA  . ASP F 6 96  ? -32.283 -1.069  10.113  1.00 28.48 96  F 1 
ATOM 4631 C C   . ASP F 6 96  ? -32.990 -0.811  8.755   1.00 27.55 96  F 1 
ATOM 4632 O O   . ASP F 6 96  ? -33.998 -1.451  8.436   1.00 26.32 96  F 1 
ATOM 4633 C CB  . ASP F 6 96  ? -32.935 -2.286  10.820  1.00 26.51 96  F 1 
ATOM 4634 C CG  . ASP F 6 96  ? -32.073 -3.083  11.802  1.00 24.01 96  F 1 
ATOM 4635 O OD1 . ASP F 6 96  ? -30.837 -3.115  11.652  1.00 24.45 96  F 1 
ATOM 4636 O OD2 . ASP F 6 96  ? -32.694 -3.712  12.694  1.00 23.70 96  F 1 
ATOM 4637 N N   . GLU F 6 97  ? -32.539 0.162   7.987   1.00 29.46 97  F 1 
ATOM 4638 C CA  . GLU F 6 97  ? -32.740 0.059   6.564   1.00 31.04 97  F 1 
ATOM 4639 C C   . GLU F 6 97  ? -32.019 -1.221  6.169   1.00 29.48 97  F 1 
ATOM 4640 O O   . GLU F 6 97  ? -30.854 -1.419  6.530   1.00 28.49 97  F 1 
ATOM 4641 C CB  . GLU F 6 97  ? -32.273 1.295   5.782   1.00 30.64 97  F 1 
ATOM 4642 C CG  . GLU F 6 97  ? -33.269 2.461   5.955   1.00 28.75 97  F 1 
ATOM 4643 C CD  . GLU F 6 97  ? -33.092 3.629   4.971   1.00 28.11 97  F 1 
ATOM 4644 O OE1 . GLU F 6 97  ? -34.060 4.433   4.856   1.00 25.01 97  F 1 
ATOM 4645 O OE2 . GLU F 6 97  ? -32.034 3.747   4.315   1.00 27.87 97  F 1 
ATOM 4646 N N   . GLU F 6 98  ? -32.763 -2.130  5.533   1.00 30.21 98  F 1 
ATOM 4647 C CA  . GLU F 6 98  ? -32.193 -3.329  4.949   1.00 31.76 98  F 1 
ATOM 4648 C C   . GLU F 6 98  ? -30.935 -2.882  4.209   1.00 30.42 98  F 1 
ATOM 4649 O O   . GLU F 6 98  ? -31.001 -1.975  3.376   1.00 29.41 98  F 1 
ATOM 4650 C CB  . GLU F 6 98  ? -33.197 -3.999  3.993   1.00 30.50 98  F 1 
ATOM 4651 C CG  . GLU F 6 98  ? -34.398 -4.660  4.715   1.00 27.31 98  F 1 
ATOM 4652 C CD  . GLU F 6 98  ? -35.438 -5.322  3.776   1.00 26.58 98  F 1 
ATOM 4653 O OE1 . GLU F 6 98  ? -36.198 -6.190  4.270   1.00 22.78 98  F 1 
ATOM 4654 O OE2 . GLU F 6 98  ? -35.527 -4.946  2.587   1.00 25.81 98  F 1 
ATOM 4655 N N   . GLU F 6 99  ? -29.797 -3.476  4.557   1.00 35.83 99  F 1 
ATOM 4656 C CA  . GLU F 6 99  ? -28.622 -3.463  3.698   1.00 36.18 99  F 1 
ATOM 4657 C C   . GLU F 6 99  ? -29.123 -4.000  2.346   1.00 34.63 99  F 1 
ATOM 4658 O O   . GLU F 6 99  ? -29.141 -5.199  2.122   1.00 33.93 99  F 1 
ATOM 4659 C CB  . GLU F 6 99  ? -27.468 -4.328  4.278   1.00 35.52 99  F 1 
ATOM 4660 C CG  . GLU F 6 99  ? -26.703 -3.730  5.471   1.00 32.37 99  F 1 
ATOM 4661 C CD  . GLU F 6 99  ? -25.570 -4.627  6.061   1.00 30.51 99  F 1 
ATOM 4662 O OE1 . GLU F 6 99  ? -24.695 -4.094  6.776   1.00 26.84 99  F 1 
ATOM 4663 O OE2 . GLU F 6 99  ? -25.584 -5.871  5.876   1.00 28.07 99  F 1 
ATOM 4664 N N   . GLU F 6 100 ? -29.668 -3.129  1.499   1.00 35.12 100 F 1 
ATOM 4665 C CA  . GLU F 6 100 ? -29.696 -3.441  0.092   1.00 36.15 100 F 1 
ATOM 4666 C C   . GLU F 6 100 ? -28.231 -3.684  -0.220  1.00 34.52 100 F 1 
ATOM 4667 O O   . GLU F 6 100 ? -27.436 -2.744  -0.219  1.00 33.93 100 F 1 
ATOM 4668 C CB  . GLU F 6 100 ? -30.306 -2.326  -0.788  1.00 35.64 100 F 1 
ATOM 4669 C CG  . GLU F 6 100 ? -31.839 -2.422  -0.943  1.00 32.75 100 F 1 
ATOM 4670 C CD  . GLU F 6 100 ? -32.432 -1.564  -2.085  1.00 30.82 100 F 1 
ATOM 4671 O OE1 . GLU F 6 100 ? -33.544 -1.912  -2.579  1.00 27.68 100 F 1 
ATOM 4672 O OE2 . GLU F 6 100 ? -31.815 -0.563  -2.519  1.00 29.20 100 F 1 
ATOM 4673 N N   . ASP F 6 101 ? -27.915 -4.969  -0.412  1.00 34.91 101 F 1 
ATOM 4674 C CA  . ASP F 6 101 ? -26.674 -5.449  -1.004  1.00 35.24 101 F 1 
ATOM 4675 C C   . ASP F 6 101 ? -26.516 -4.768  -2.372  1.00 35.09 101 F 1 
ATOM 4676 O O   . ASP F 6 101 ? -26.733 -5.351  -3.435  1.00 32.99 101 F 1 
ATOM 4677 C CB  . ASP F 6 101 ? -26.685 -6.985  -1.159  1.00 32.74 101 F 1 
ATOM 4678 C CG  . ASP F 6 101 ? -26.499 -7.802  0.129   1.00 29.30 101 F 1 
ATOM 4679 O OD1 . ASP F 6 101 ? -25.722 -7.382  1.004   1.00 27.18 101 F 1 
ATOM 4680 O OD2 . ASP F 6 101 ? -27.140 -8.885  0.197   1.00 26.08 101 F 1 
ATOM 4681 N N   . SER F 6 102 ? -26.229 -3.484  -2.357  1.00 36.51 102 F 1 
ATOM 4682 C CA  . SER F 6 102 ? -25.557 -2.842  -3.446  1.00 36.52 102 F 1 
ATOM 4683 C C   . SER F 6 102 ? -24.132 -3.358  -3.369  1.00 36.31 102 F 1 
ATOM 4684 O O   . SER F 6 102 ? -23.239 -2.648  -2.915  1.00 35.35 102 F 1 
ATOM 4685 C CB  . SER F 6 102 ? -25.701 -1.322  -3.407  1.00 34.84 102 F 1 
ATOM 4686 O OG  . SER F 6 102 ? -25.064 -0.733  -2.291  1.00 32.81 102 F 1 
ATOM 4687 N N   . ASP F 6 103 ? -23.968 -4.607  -3.819  1.00 41.21 103 F 1 
ATOM 4688 C CA  . ASP F 6 103 ? -22.711 -5.297  -4.135  1.00 40.69 103 F 1 
ATOM 4689 C C   . ASP F 6 103 ? -21.783 -4.501  -5.065  1.00 41.60 103 F 1 
ATOM 4690 O O   . ASP F 6 103 ? -20.765 -5.010  -5.541  1.00 39.24 103 F 1 
ATOM 4691 C CB  . ASP F 6 103 ? -23.042 -6.612  -4.875  1.00 36.76 103 F 1 
ATOM 4692 C CG  . ASP F 6 103 ? -23.232 -7.862  -4.010  1.00 32.98 103 F 1 
ATOM 4693 O OD1 . ASP F 6 103 ? -22.795 -7.864  -2.843  1.00 30.60 103 F 1 
ATOM 4694 O OD2 . ASP F 6 103 ? -23.783 -8.835  -4.578  1.00 29.30 103 F 1 
ATOM 4695 N N   . ASP F 6 104 ? -22.151 -3.282  -5.400  1.00 48.72 104 F 1 
ATOM 4696 C CA  . ASP F 6 104 ? -21.294 -2.380  -6.121  1.00 48.08 104 F 1 
ATOM 4697 C C   . ASP F 6 104 ? -20.209 -1.931  -5.129  1.00 49.03 104 F 1 
ATOM 4698 O O   . ASP F 6 104 ? -20.326 -0.876  -4.515  1.00 45.65 104 F 1 
ATOM 4699 C CB  . ASP F 6 104 ? -22.138 -1.259  -6.752  1.00 43.63 104 F 1 
ATOM 4700 C CG  . ASP F 6 104 ? -21.880 -0.989  -8.227  1.00 38.86 104 F 1 
ATOM 4701 O OD1 . ASP F 6 104 ? -21.029 -1.614  -8.883  1.00 35.33 104 F 1 
ATOM 4702 O OD2 . ASP F 6 104 ? -22.484 -0.027  -8.774  1.00 33.78 104 F 1 
ATOM 4703 N N   . ASP F 6 105 ? -19.156 -2.748  -5.003  1.00 55.09 105 F 1 
ATOM 4704 C CA  . ASP F 6 105 ? -17.851 -2.504  -4.348  1.00 54.59 105 F 1 
ATOM 4705 C C   . ASP F 6 105 ? -17.147 -1.256  -4.927  1.00 56.25 105 F 1 
ATOM 4706 O O   . ASP F 6 105 ? -15.972 -1.259  -5.319  1.00 52.59 105 F 1 
ATOM 4707 C CB  . ASP F 6 105 ? -16.942 -3.742  -4.527  1.00 49.15 105 F 1 
ATOM 4708 C CG  . ASP F 6 105 ? -17.070 -4.835  -3.460  1.00 43.54 105 F 1 
ATOM 4709 O OD1 . ASP F 6 105 ? -17.413 -4.509  -2.304  1.00 39.63 105 F 1 
ATOM 4710 O OD2 . ASP F 6 105 ? -16.703 -5.987  -3.803  1.00 37.46 105 F 1 
ATOM 4711 N N   . VAL F 6 106 ? -17.879 -0.169  -5.085  1.00 62.74 106 F 1 
ATOM 4712 C CA  . VAL F 6 106 ? -17.360 1.113   -5.511  1.00 63.75 106 F 1 
ATOM 4713 C C   . VAL F 6 106 ? -16.697 1.717   -4.295  1.00 68.32 106 F 1 
ATOM 4714 O O   . VAL F 6 106 ? -17.370 2.153   -3.358  1.00 63.84 106 F 1 
ATOM 4715 C CB  . VAL F 6 106 ? -18.426 2.039   -6.097  1.00 56.01 106 F 1 
ATOM 4716 C CG1 . VAL F 6 106 ? -17.783 3.301   -6.670  1.00 48.48 106 F 1 
ATOM 4717 C CG2 . VAL F 6 106 ? -19.155 1.359   -7.248  1.00 47.94 106 F 1 
ATOM 4718 N N   . GLU F 6 107 ? -15.376 1.770   -4.347  1.00 69.94 107 F 1 
ATOM 4719 C CA  . GLU F 6 107 ? -14.608 2.515   -3.368  1.00 72.51 107 F 1 
ATOM 4720 C C   . GLU F 6 107 ? -15.198 3.922   -3.202  1.00 77.77 107 F 1 
ATOM 4721 O O   . GLU F 6 107 ? -15.433 4.627   -4.190  1.00 75.25 107 F 1 
ATOM 4722 C CB  . GLU F 6 107 ? -13.131 2.614   -3.767  1.00 65.42 107 F 1 
ATOM 4723 C CG  . GLU F 6 107 ? -12.379 1.293   -3.595  1.00 59.76 107 F 1 
ATOM 4724 C CD  . GLU F 6 107 ? -10.871 1.445   -3.854  1.00 55.18 107 F 1 
ATOM 4725 O OE1 . GLU F 6 107 ? -10.142 0.469   -3.560  1.00 49.78 107 F 1 
ATOM 4726 O OE2 . GLU F 6 107 ? -10.452 2.504   -4.369  1.00 50.65 107 F 1 
ATOM 4727 N N   . PRO F 6 108 ? -15.467 4.332   -1.958  1.00 81.97 108 F 1 
ATOM 4728 C CA  . PRO F 6 108 ? -16.018 5.642   -1.694  1.00 85.18 108 F 1 
ATOM 4729 C C   . PRO F 6 108 ? -15.033 6.715   -2.142  1.00 89.22 108 F 1 
ATOM 4730 O O   . PRO F 6 108 ? -13.838 6.655   -1.849  1.00 86.94 108 F 1 
ATOM 4731 C CB  . PRO F 6 108 ? -16.277 5.676   -0.195  1.00 79.37 108 F 1 
ATOM 4732 C CG  . PRO F 6 108 ? -15.255 4.687   0.367   1.00 73.81 108 F 1 
ATOM 4733 C CD  . PRO F 6 108 ? -15.180 3.633   -0.715  1.00 76.09 108 F 1 
ATOM 4734 N N   . ILE F 6 109 ? -15.546 7.730   -2.818  1.00 91.61 109 F 1 
ATOM 4735 C CA  . ILE F 6 109 ? -14.773 8.895   -3.232  1.00 93.22 109 F 1 
ATOM 4736 C C   . ILE F 6 109 ? -15.243 10.130  -2.476  1.00 94.26 109 F 1 
ATOM 4737 O O   . ILE F 6 109 ? -16.436 10.321  -2.236  1.00 92.37 109 F 1 
ATOM 4738 C CB  . ILE F 6 109 ? -14.786 9.087   -4.759  1.00 91.02 109 F 1 
ATOM 4739 C CG1 . ILE F 6 109 ? -16.227 9.267   -5.305  1.00 83.15 109 F 1 
ATOM 4740 C CG2 . ILE F 6 109 ? -14.064 7.908   -5.434  1.00 80.42 109 F 1 
ATOM 4741 C CD1 . ILE F 6 109 ? -16.276 9.655   -6.784  1.00 77.66 109 F 1 
ATOM 4742 N N   . THR F 6 110 ? -14.288 10.988  -2.136  1.00 95.88 110 F 1 
ATOM 4743 C CA  . THR F 6 110 ? -14.548 12.318  -1.601  1.00 96.48 110 F 1 
ATOM 4744 C C   . THR F 6 110 ? -13.932 13.354  -2.533  1.00 97.27 110 F 1 
ATOM 4745 O O   . THR F 6 110 ? -12.808 13.198  -2.995  1.00 96.88 110 F 1 
ATOM 4746 C CB  . THR F 6 110 ? -14.005 12.454  -0.172  1.00 95.57 110 F 1 
ATOM 4747 O OG1 . THR F 6 110 ? -14.614 11.497  0.656   1.00 90.66 110 F 1 
ATOM 4748 C CG2 . THR F 6 110 ? -14.322 13.816  0.435   1.00 90.14 110 F 1 
ATOM 4749 N N   . GLU F 6 111 ? -14.676 14.407  -2.816  1.00 97.26 111 F 1 
ATOM 4750 C CA  . GLU F 6 111 ? -14.249 15.482  -3.700  1.00 97.48 111 F 1 
ATOM 4751 C C   . GLU F 6 111 ? -13.971 16.755  -2.899  1.00 97.57 111 F 1 
ATOM 4752 O O   . GLU F 6 111 ? -14.877 17.300  -2.261  1.00 96.89 111 F 1 
ATOM 4753 C CB  . GLU F 6 111 ? -15.312 15.738  -4.767  1.00 96.75 111 F 1 
ATOM 4754 C CG  . GLU F 6 111 ? -15.532 14.537  -5.689  1.00 95.28 111 F 1 
ATOM 4755 C CD  . GLU F 6 111 ? -16.681 14.849  -6.651  1.00 94.98 111 F 1 
ATOM 4756 O OE1 . GLU F 6 111 ? -16.429 15.310  -7.781  1.00 90.11 111 F 1 
ATOM 4757 O OE2 . GLU F 6 111 ? -17.846 14.653  -6.267  1.00 90.82 111 F 1 
ATOM 4758 N N   . PHE F 6 112 ? -12.747 17.247  -2.970  1.00 97.88 112 F 1 
ATOM 4759 C CA  . PHE F 6 112 ? -12.343 18.545  -2.464  1.00 97.92 112 F 1 
ATOM 4760 C C   . PHE F 6 112 ? -12.158 19.518  -3.620  1.00 98.18 112 F 1 
ATOM 4761 O O   . PHE F 6 112 ? -11.651 19.162  -4.683  1.00 97.64 112 F 1 
ATOM 4762 C CB  . PHE F 6 112 ? -11.070 18.422  -1.631  1.00 97.65 112 F 1 
ATOM 4763 C CG  . PHE F 6 112 ? -11.263 17.657  -0.346  1.00 97.58 112 F 1 
ATOM 4764 C CD1 . PHE F 6 112 ? -11.621 18.337  0.835   1.00 96.11 112 F 1 
ATOM 4765 C CD2 . PHE F 6 112 ? -11.077 16.267  -0.306  1.00 96.25 112 F 1 
ATOM 4766 C CE1 . PHE F 6 112 ? -11.785 17.643  2.041   1.00 95.42 112 F 1 
ATOM 4767 C CE2 . PHE F 6 112 ? -11.246 15.560  0.898   1.00 95.22 112 F 1 
ATOM 4768 C CZ  . PHE F 6 112 ? -11.595 16.251  2.070   1.00 95.80 112 F 1 
ATOM 4769 N N   . ARG F 6 113 ? -12.534 20.759  -3.401  1.00 98.03 113 F 1 
ATOM 4770 C CA  . ARG F 6 113 ? -12.218 21.867  -4.295  1.00 97.97 113 F 1 
ATOM 4771 C C   . ARG F 6 113 ? -11.571 22.975  -3.483  1.00 98.08 113 F 1 
ATOM 4772 O O   . ARG F 6 113 ? -12.080 23.344  -2.432  1.00 97.45 113 F 1 
ATOM 4773 C CB  . ARG F 6 113 ? -13.469 22.354  -5.023  1.00 97.47 113 F 1 
ATOM 4774 C CG  . ARG F 6 113 ? -14.090 21.266  -5.914  1.00 95.83 113 F 1 
ATOM 4775 C CD  . ARG F 6 113 ? -15.331 21.811  -6.630  1.00 94.09 113 F 1 
ATOM 4776 N NE  . ARG F 6 113 ? -15.930 20.834  -7.560  1.00 90.07 113 F 1 
ATOM 4777 C CZ  . ARG F 6 113 ? -16.811 19.883  -7.271  1.00 88.80 113 F 1 
ATOM 4778 N NH1 . ARG F 6 113 ? -17.285 19.711  -6.065  1.00 78.61 113 F 1 
ATOM 4779 N NH2 . ARG F 6 113 ? -17.218 19.082  -8.197  1.00 84.23 113 F 1 
ATOM 4780 N N   . PHE F 6 114 ? -10.456 23.502  -3.973  1.00 98.27 114 F 1 
ATOM 4781 C CA  . PHE F 6 114 ? -9.727  24.616  -3.373  1.00 98.27 114 F 1 
ATOM 4782 C C   . PHE F 6 114 ? -9.799  25.816  -4.311  1.00 98.21 114 F 1 
ATOM 4783 O O   . PHE F 6 114 ? -9.298  25.762  -5.435  1.00 97.67 114 F 1 
ATOM 4784 C CB  . PHE F 6 114 ? -8.290  24.199  -3.067  1.00 98.23 114 F 1 
ATOM 4785 C CG  . PHE F 6 114 ? -8.190  23.027  -2.110  1.00 98.39 114 F 1 
ATOM 4786 C CD1 . PHE F 6 114 ? -8.462  23.205  -0.743  1.00 97.61 114 F 1 
ATOM 4787 C CD2 . PHE F 6 114 ? -7.842  21.750  -2.584  1.00 97.59 114 F 1
[truncated: 72,507 more chars]
