# Supplementary material for: Spliceosomal Sm core assembly: AlphaFold 3 predicted structure and phosphorylation-dependent regulation of the human 6S complex
Source: Comput Struct Biotechnol J. 2025 Dec 16;31:51–60. doi: 10.1016/j.csbj.2025.12.013 (PMC12771329; doi:10.1016/j.csbj.2025.12.013)
Supplement: Supplementary file 7 — Supplementary material [file mmc3.zip › fold_6s_complex_model_4.cif]

# By using this file you agree to the legally binding terms of use found at alphafoldserver.com/output-terms
data_30fa9218606b3cb2
#
_entry.id 30fa9218606b3cb2
#
loop_
_atom_type.symbol
C 
N 
O 
S 
#
loop_
_audit_author.name
_audit_author.pdbx_ordinal
"Google DeepMind" 1 
"Isomorphic Labs" 2 
#
_audit_conform.dict_location https://raw.githubusercontent.com/ihmwg/ModelCIF/master/dist/mmcif_ma.dic
_audit_conform.dict_name     mmcif_ma.dic
_audit_conform.dict_version  1.4.5
#
loop_
_chem_comp.formula
_chem_comp.formula_weight
_chem_comp.id
_chem_comp.mon_nstd_flag
_chem_comp.name
_chem_comp.pdbx_smiles
_chem_comp.pdbx_synonyms
_chem_comp.type
"C3 H7 N O2"    89.093  ALA y ALANINE         C[C@H](N)C(O)=O                  ? "L-PEPTIDE LINKING" 
"C6 H15 N4 O2"  175.209 ARG y ARGININE        N[C@@H](CCCNC(N)=[NH2+])C(O)=O   ? "L-PEPTIDE LINKING" 
"C4 H8 N2 O3"   132.118 ASN y ASPARAGINE      N[C@@H](CC(N)=O)C(O)=O           ? "L-PEPTIDE LINKING" 
"C4 H7 N O4"    133.103 ASP y "ASPARTIC ACID" N[C@@H](CC(O)=O)C(O)=O           ? "L-PEPTIDE LINKING" 
"C3 H7 N O2 S"  121.158 CYS y CYSTEINE        N[C@@H](CS)C(O)=O                ? "L-PEPTIDE LINKING" 
"C5 H10 N2 O3"  146.144 GLN y GLUTAMINE       N[C@@H](CCC(N)=O)C(O)=O          ? "L-PEPTIDE LINKING" 
"C5 H9 N O4"    147.129 GLU y "GLUTAMIC ACID" N[C@@H](CCC(O)=O)C(O)=O          ? "L-PEPTIDE LINKING" 
"C2 H5 N O2"    75.067  GLY y GLYCINE         NCC(O)=O                         ? "PEPTIDE LINKING"   
"C6 H10 N3 O2"  156.162 HIS y HISTIDINE       N[C@@H](Cc1c[nH]c[nH+]1)C(O)=O   ? "L-PEPTIDE LINKING" 
"C6 H13 N O2"   131.173 ILE y ISOLEUCINE      CC[C@H](C)[C@H](N)C(O)=O         ? "L-PEPTIDE LINKING" 
"C6 H13 N O2"   131.173 LEU y LEUCINE         CC(C)C[C@H](N)C(O)=O             ? "L-PEPTIDE LINKING" 
"C6 H15 N2 O2"  147.195 LYS y LYSINE          N[C@@H](CCCC[NH3+])C(O)=O        ? "L-PEPTIDE LINKING" 
"C5 H11 N O2 S" 149.211 MET y METHIONINE      CSCC[C@H](N)C(O)=O               ? "L-PEPTIDE LINKING" 
"C9 H11 N O2"   165.189 PHE y PHENYLALANINE   N[C@@H](Cc1ccccc1)C(O)=O         ? "L-PEPTIDE LINKING" 
"C5 H9 N O2"    115.130 PRO y PROLINE         OC(=O)[C@@H]1CCCN1               ? "L-PEPTIDE LINKING" 
"C3 H7 N O3"    105.093 SER y SERINE          N[C@@H](CO)C(O)=O                ? "L-PEPTIDE LINKING" 
"C4 H9 N O3"    119.119 THR y THREONINE       C[C@@H](O)[C@H](N)C(O)=O         ? "L-PEPTIDE LINKING" 
"C11 H12 N2 O2" 204.225 TRP y TRYPTOPHAN      N[C@@H](Cc1c[nH]c2ccccc12)C(O)=O ? "L-PEPTIDE LINKING" 
"C9 H11 N O3"   181.189 TYR y TYROSINE        N[C@@H](Cc1ccc(O)cc1)C(O)=O      ? "L-PEPTIDE LINKING" 
"C5 H11 N O2"   117.146 VAL y VALINE          CC(C)[C@H](N)C(O)=O              ? "L-PEPTIDE LINKING" 
#
_citation.book_publisher          ?
_citation.country                 UK
_citation.id                      primary
_citation.journal_full            Nature
_citation.journal_id_ASTM         NATUAS
_citation.journal_id_CSD          0006
_citation.journal_id_ISSN         0028-0836
_citation.journal_volume          ?
_citation.page_first              ?
_citation.page_last               ?
_citation.pdbx_database_id_DOI    ?
_citation.pdbx_database_id_PubMed ?
_citation.title                   "Accurate structure prediction of biomolecular interactions with AlphaFold 3"
_citation.year                    2024
#
loop_
_citation_author.citation_id
_citation_author.name
_citation_author.ordinal
primary "Google DeepMind" 1 
primary "Isomorphic Labs" 2 
#
loop_
_entity.id
_entity.pdbx_description
_entity.type
1 . polymer 
2 . polymer 
3 . polymer 
4 . polymer 
5 . polymer 
6 . polymer 
#
loop_
_entity_poly.entity_id
_entity_poly.pdbx_strand_id
_entity_poly.type
1 A polypeptide(L) 
2 B polypeptide(L) 
3 C polypeptide(L) 
4 D polypeptide(L) 
5 E polypeptide(L) 
6 F polypeptide(L) 
#
loop_
_entity_poly_seq.entity_id
_entity_poly_seq.hetero
_entity_poly_seq.mon_id
_entity_poly_seq.num
1 n MET 1   
1 n LYS 2   
1 n LEU 3   
1 n VAL 4   
1 n ARG 5   
1 n PHE 6   
1 n LEU 7   
1 n MET 8   
1 n LYS 9   
1 n LEU 10  
1 n SER 11  
1 n HIS 12  
1 n GLU 13  
1 n THR 14  
1 n VAL 15  
1 n THR 16  
1 n ILE 17  
1 n GLU 18  
1 n LEU 19  
1 n LYS 20  
1 n ASN 21  
1 n GLY 22  
1 n THR 23  
1 n GLN 24  
1 n VAL 25  
1 n HIS 26  
1 n GLY 27  
1 n THR 28  
1 n ILE 29  
1 n THR 30  
1 n GLY 31  
1 n VAL 32  
1 n ASP 33  
1 n VAL 34  
1 n SER 35  
1 n MET 36  
1 n ASN 37  
1 n THR 38  
1 n HIS 39  
1 n LEU 40  
1 n LYS 41  
1 n ALA 42  
1 n VAL 43  
1 n LYS 44  
1 n MET 45  
1 n THR 46  
1 n LEU 47  
1 n LYS 48  
1 n ASN 49  
1 n ARG 50  
1 n GLU 51  
1 n PRO 52  
1 n VAL 53  
1 n GLN 54  
1 n LEU 55  
1 n GLU 56  
1 n THR 57  
1 n LEU 58  
1 n SER 59  
1 n ILE 60  
1 n ARG 61  
1 n GLY 62  
1 n ASN 63  
1 n ASN 64  
1 n ILE 65  
1 n ARG 66  
1 n TYR 67  
1 n PHE 68  
1 n ILE 69  
1 n LEU 70  
1 n PRO 71  
1 n ASP 72  
1 n SER 73  
1 n LEU 74  
1 n PRO 75  
1 n LEU 76  
1 n ASP 77  
1 n THR 78  
1 n LEU 79  
1 n LEU 80  
1 n VAL 81  
1 n ASP 82  
1 n VAL 83  
1 n GLU 84  
1 n PRO 85  
1 n LYS 86  
1 n VAL 87  
1 n LYS 88  
1 n SER 89  
1 n LYS 90  
1 n LYS 91  
1 n ARG 92  
1 n GLU 93  
1 n ALA 94  
1 n VAL 95  
1 n ALA 96  
1 n GLY 97  
1 n ARG 98  
1 n GLY 99  
1 n ARG 100 
1 n GLY 101 
1 n ARG 102 
1 n GLY 103 
1 n ARG 104 
1 n GLY 105 
1 n ARG 106 
1 n GLY 107 
1 n ARG 108 
1 n GLY 109 
1 n ARG 110 
1 n GLY 111 
1 n ARG 112 
1 n GLY 113 
1 n ARG 114 
1 n GLY 115 
1 n GLY 116 
1 n PRO 117 
1 n ARG 118 
1 n ARG 119 
2 n MET 1   
2 n SER 2   
2 n LEU 3   
2 n LEU 4   
2 n ASN 5   
2 n LYS 6   
2 n PRO 7   
2 n LYS 8   
2 n SER 9   
2 n GLU 10  
2 n MET 11  
2 n THR 12  
2 n PRO 13  
2 n GLU 14  
2 n GLU 15  
2 n LEU 16  
2 n GLN 17  
2 n LYS 18  
2 n ARG 19  
2 n GLU 20  
2 n GLU 21  
2 n GLU 22  
2 n GLU 23  
2 n PHE 24  
2 n ASN 25  
2 n THR 26  
2 n GLY 27  
2 n PRO 28  
2 n LEU 29  
2 n SER 30  
2 n VAL 31  
2 n LEU 32  
2 n THR 33  
2 n GLN 34  
2 n SER 35  
2 n VAL 36  
2 n LYS 37  
2 n ASN 38  
2 n ASN 39  
2 n THR 40  
2 n GLN 41  
2 n VAL 42  
2 n LEU 43  
2 n ILE 44  
2 n ASN 45  
2 n CYS 46  
2 n ARG 47  
2 n ASN 48  
2 n ASN 49  
2 n LYS 50  
2 n LYS 51  
2 n LEU 52  
2 n LEU 53  
2 n GLY 54  
2 n ARG 55  
2 n VAL 56  
2 n LYS 57  
2 n ALA 58  
2 n PHE 59  
2 n ASP 60  
2 n ARG 61  
2 n HIS 62  
2 n CYS 63  
2 n ASN 64  
2 n MET 65  
2 n VAL 66  
2 n LEU 67  
2 n GLU 68  
2 n ASN 69  
2 n VAL 70  
2 n LYS 71  
2 n GLU 72  
2 n MET 73  
2 n TRP 74  
2 n THR 75  
2 n GLU 76  
2 n VAL 77  
2 n PRO 78  
2 n LYS 79  
2 n SER 80  
2 n GLY 81  
2 n LYS 82  
2 n GLY 83  
2 n LYS 84  
2 n LYS 85  
2 n LYS 86  
2 n SER 87  
2 n LYS 88  
2 n PRO 89  
2 n VAL 90  
2 n ASN 91  
2 n LYS 92  
2 n ASP 93  
2 n ARG 94  
2 n TYR 95  
2 n ILE 96  
2 n SER 97  
2 n LYS 98  
2 n MET 99  
2 n PHE 100 
2 n LEU 101 
2 n ARG 102 
2 n GLY 103 
2 n ASP 104 
2 n SER 105 
2 n VAL 106 
2 n ILE 107 
2 n VAL 108 
2 n VAL 109 
2 n LEU 110 
2 n ARG 111 
2 n ASN 112 
2 n PRO 113 
2 n LEU 114 
2 n ILE 115 
2 n ALA 116 
2 n GLY 117 
2 n LYS 118 
3 n MET 1   
3 n ALA 2   
3 n TYR 3   
3 n ARG 4   
3 n GLY 5   
3 n GLN 6   
3 n GLY 7   
3 n GLN 8   
3 n LYS 9   
3 n VAL 10  
3 n GLN 11  
3 n LYS 12  
3 n VAL 13  
3 n MET 14  
3 n VAL 15  
3 n GLN 16  
3 n PRO 17  
3 n ILE 18  
3 n ASN 19  
3 n LEU 20  
3 n ILE 21  
3 n PHE 22  
3 n ARG 23  
3 n TYR 24  
3 n LEU 25  
3 n GLN 26  
3 n ASN 27  
3 n ARG 28  
3 n SER 29  
3 n ARG 30  
3 n ILE 31  
3 n GLN 32  
3 n VAL 33  
3 n TRP 34  
3 n LEU 35  
3 n TYR 36  
3 n GLU 37  
3 n GLN 38  
3 n VAL 39  
3 n ASN 40  
3 n MET 41  
3 n ARG 42  
3 n ILE 43  
3 n GLU 44  
3 n GLY 45  
3 n CYS 46  
3 n ILE 47  
3 n ILE 48  
3 n GLY 49  
3 n PHE 50  
3 n ASP 51  
3 n GLU 52  
3 n TYR 53  
3 n MET 54  
3 n ASN 55  
3 n LEU 56  
3 n VAL 57  
3 n LEU 58  
3 n ASP 59  
3 n ASP 60  
3 n ALA 61  
3 n GLU 62  
3 n GLU 63  
3 n ILE 64  
3 n HIS 65  
3 n SER 66  
3 n LYS 67  
3 n THR 68  
3 n LYS 69  
3 n SER 70  
3 n ARG 71  
3 n LYS 72  
3 n GLN 73  
3 n LEU 74  
3 n GLY 75  
3 n ARG 76  
3 n ILE 77  
3 n MET 78  
3 n LEU 79  
3 n LYS 80  
3 n GLY 81  
3 n ASP 82  
3 n ASN 83  
3 n ILE 84  
3 n THR 85  
3 n LEU 86  
3 n LEU 87  
3 n GLN 88  
3 n SER 89  
3 n VAL 90  
3 n SER 91  
3 n ASN 92  
4 n MET 1   
4 n SER 2   
4 n LYS 3   
4 n ALA 4   
4 n HIS 5   
4 n PRO 6   
4 n PRO 7   
4 n GLU 8   
4 n LEU 9   
4 n LYS 10  
4 n LYS 11  
4 n PHE 12  
4 n MET 13  
4 n ASP 14  
4 n LYS 15  
4 n LYS 16  
4 n LEU 17  
4 n SER 18  
4 n LEU 19  
4 n LYS 20  
4 n LEU 21  
4 n ASN 22  
4 n GLY 23  
4 n GLY 24  
4 n ARG 25  
4 n HIS 26  
4 n VAL 27  
4 n GLN 28  
4 n GLY 29  
4 n ILE 30  
4 n LEU 31  
4 n ARG 32  
4 n GLY 33  
4 n PHE 34  
4 n ASP 35  
4 n PRO 36  
4 n PHE 37  
4 n MET 38  
4 n ASN 39  
4 n LEU 40  
4 n VAL 41  
4 n ILE 42  
4 n ASP 43  
4 n GLU 44  
4 n CYS 45  
4 n VAL 46  
4 n GLU 47  
4 n MET 48  
4 n ALA 49  
4 n THR 50  
4 n SER 51  
4 n GLY 52  
4 n GLN 53  
4 n GLN 54  
4 n ASN 55  
4 n ASN 56  
4 n ILE 57  
4 n GLY 58  
4 n MET 59  
4 n VAL 60  
4 n VAL 61  
4 n ILE 62  
4 n ARG 63  
4 n GLY 64  
4 n ASN 65  
4 n SER 66  
4 n ILE 67  
4 n ILE 68  
4 n MET 69  
4 n LEU 70  
4 n GLU 71  
4 n ALA 72  
4 n LEU 73  
4 n GLU 74  
4 n ARG 75  
4 n VAL 76  
5 n MET 1   
5 n SER 2   
5 n LEU 3   
5 n PRO 4   
5 n LEU 5   
5 n ASN 6   
5 n PRO 7   
5 n LYS 8   
5 n PRO 9   
5 n PHE 10  
5 n LEU 11  
5 n ASN 12  
5 n GLY 13  
5 n LEU 14  
5 n THR 15  
5 n GLY 16  
5 n LYS 17  
5 n PRO 18  
5 n VAL 19  
5 n MET 20  
5 n VAL 21  
5 n LYS 22  
5 n LEU 23  
5 n LYS 24  
5 n TRP 25  
5 n GLY 26  
5 n MET 27  
5 n GLU 28  
5 n TYR 29  
5 n LYS 30  
5 n GLY 31  
5 n TYR 32  
5 n LEU 33  
5 n VAL 34  
5 n SER 35  
5 n VAL 36  
5 n ASP 37  
5 n GLY 38  
5 n TYR 39  
5 n MET 40  
5 n ASN 41  
5 n MET 42  
5 n GLN 43  
5 n LEU 44  
5 n ALA 45  
5 n ASN 46  
5 n THR 47  
5 n GLU 48  
5 n GLU 49  
5 n TYR 50  
5 n ILE 51  
5 n ASP 52  
5 n GLY 53  
5 n ALA 54  
5 n LEU 55  
5 n SER 56  
5 n GLY 57  
5 n HIS 58  
5 n LEU 59  
5 n GLY 60  
5 n GLU 61  
5 n VAL 62  
5 n LEU 63  
5 n ILE 64  
5 n ARG 65  
5 n CYS 66  
5 n ASN 67  
5 n ASN 68  
5 n VAL 69  
5 n LEU 70  
5 n TYR 71  
5 n ILE 72  
5 n ARG 73  
5 n GLY 74  
5 n VAL 75  
5 n GLU 76  
5 n GLU 77  
5 n GLU 78  
5 n GLU 79  
5 n GLU 80  
5 n ASP 81  
5 n GLY 82  
5 n GLU 83  
5 n MET 84  
5 n ARG 85  
5 n GLU 86  
6 n MET 1   
6 n SER 2   
6 n PHE 3   
6 n LEU 4   
6 n LYS 5   
6 n SER 6   
6 n PHE 7   
6 n PRO 8   
6 n PRO 9   
6 n PRO 10  
6 n GLY 11  
6 n PRO 12  
6 n ALA 13  
6 n GLU 14  
6 n GLY 15  
6 n LEU 16  
6 n LEU 17  
6 n ARG 18  
6 n GLN 19  
6 n GLN 20  
6 n PRO 21  
6 n ASP 22  
6 n THR 23  
6 n GLU 24  
6 n ALA 25  
6 n VAL 26  
6 n LEU 27  
6 n ASN 28  
6 n GLY 29  
6 n LYS 30  
6 n GLY 31  
6 n LEU 32  
6 n GLY 33  
6 n THR 34  
6 n GLY 35  
6 n THR 36  
6 n LEU 37  
6 n TYR 38  
6 n ILE 39  
6 n ALA 40  
6 n GLU 41  
6 n SER 42  
6 n ARG 43  
6 n LEU 44  
6 n SER 45  
6 n TRP 46  
6 n LEU 47  
6 n ASP 48  
6 n GLY 49  
6 n SER 50  
6 n GLY 51  
6 n LEU 52  
6 n GLY 53  
6 n PHE 54  
6 n SER 55  
6 n LEU 56  
6 n GLU 57  
6 n TYR 58  
6 n PRO 59  
6 n THR 60  
6 n ILE 61  
6 n SER 62  
6 n LEU 63  
6 n HIS 64  
6 n ALA 65  
6 n LEU 66  
6 n SER 67  
6 n ARG 68  
6 n ASP 69  
6 n ARG 70  
6 n SER 71  
6 n ASP 72  
6 n CYS 73  
6 n LEU 74  
6 n GLY 75  
6 n GLU 76  
6 n HIS 77  
6 n LEU 78  
6 n TYR 79  
6 n VAL 80  
6 n MET 81  
6 n VAL 82  
6 n ASN 83  
6 n ALA 84  
6 n LYS 85  
6 n PHE 86  
6 n GLU 87  
6 n GLU 88  
6 n GLU 89  
6 n SER 90  
6 n LYS 91  
6 n GLU 92  
6 n PRO 93  
6 n VAL 94  
6 n ALA 95  
6 n ASP 96  
6 n GLU 97  
6 n GLU 98  
6 n GLU 99  
6 n GLU 100 
6 n ASP 101 
6 n SER 102 
6 n ASP 103 
6 n ASP 104 
6 n ASP 105 
6 n VAL 106 
6 n GLU 107 
6 n PRO 108 
6 n ILE 109 
6 n THR 110 
6 n GLU 111 
6 n PHE 112 
6 n ARG 113 
6 n PHE 114 
6 n VAL 115 
6 n PRO 116 
6 n SER 117 
6 n ASP 118 
6 n LYS 119 
6 n SER 120 
6 n ALA 121 
6 n LEU 122 
6 n GLU 123 
6 n ALA 124 
6 n MET 125 
6 n PHE 126 
6 n THR 127 
6 n ALA 128 
6 n MET 129 
6 n CYS 130 
6 n GLU 131 
6 n CYS 132 
6 n GLN 133 
6 n ALA 134 
6 n LEU 135 
6 n HIS 136 
6 n PRO 137 
6 n ASP 138 
6 n PRO 139 
6 n GLU 140 
6 n ASP 141 
6 n GLU 142 
6 n ASP 143 
6 n SER 144 
6 n ASP 145 
6 n ASP 146 
6 n TYR 147 
6 n ASP 148 
6 n GLY 149 
6 n GLU 150 
6 n GLU 151 
6 n TYR 152 
6 n ASP 153 
6 n VAL 154 
6 n GLU 155 
6 n ALA 156 
6 n HIS 157 
6 n GLU 158 
6 n GLN 159 
6 n GLY 160 
6 n GLN 161 
6 n GLY 162 
6 n ASP 163 
6 n ILE 164 
6 n PRO 165 
6 n THR 166 
6 n PHE 167 
6 n TYR 168 
6 n THR 169 
6 n TYR 170 
6 n GLU 171 
6 n GLU 172 
6 n GLY 173 
6 n LEU 174 
6 n SER 175 
6 n HIS 176 
6 n LEU 177 
6 n THR 178 
6 n ALA 179 
6 n GLU 180 
6 n GLY 181 
6 n GLN 182 
6 n ALA 183 
6 n THR 184 
6 n LEU 185 
6 n GLU 186 
6 n ARG 187 
6 n LEU 188 
6 n GLU 189 
6 n GLY 190 
6 n MET 191 
6 n LEU 192 
6 n SER 193 
6 n GLN 194 
6 n SER 195 
6 n VAL 196 
6 n SER 197 
6 n SER 198 
6 n GLN 199 
6 n TYR 200 
6 n ASN 201 
6 n MET 202 
6 n ALA 203 
6 n GLY 204 
6 n VAL 205 
6 n ARG 206 
6 n THR 207 
6 n GLU 208 
6 n ASP 209 
6 n SER 210 
6 n ILE 211 
6 n ARG 212 
6 n ASP 213 
6 n TYR 214 
6 n GLU 215 
6 n ASP 216 
6 n GLY 217 
6 n MET 218 
6 n GLU 219 
6 n VAL 220 
6 n ASP 221 
6 n THR 222 
6 n THR 223 
6 n PRO 224 
6 n THR 225 
6 n VAL 226 
6 n ALA 227 
6 n GLY 228 
6 n GLN 229 
6 n PHE 230 
6 n GLU 231 
6 n ASP 232 
6 n ALA 233 
6 n ASP 234 
6 n VAL 235 
6 n ASP 236 
6 n HIS 237 
#
_ma_data.content_type "model coordinates"
_ma_data.id           1
_ma_data.name         Model
#
_ma_model_list.data_id          1
_ma_model_list.model_group_id   1
_ma_model_list.model_group_name "AlphaFold-beta-20231127 (fb0b9d13-0bdd-4522-ba5f-0ee1f426d085 @ 2025-02-03 03:43:13)"
_ma_model_list.model_id         1
_ma_model_list.model_name       "Top ranked model"
_ma_model_list.model_type       "Ab initio model"
_ma_model_list.ordinal_id       1
#
loop_
_ma_protocol_step.method_type
_ma_protocol_step.ordinal_id
_ma_protocol_step.protocol_id
_ma_protocol_step.step_id
"coevolution MSA" 1 1 1 
"template search" 2 1 2 
modeling          3 1 3 
#
loop_
_ma_qa_metric.id
_ma_qa_metric.mode
_ma_qa_metric.name
_ma_qa_metric.software_group_id
_ma_qa_metric.type
1 global pLDDT 1 pLDDT 
2 local  pLDDT 1 pLDDT 
#
_ma_qa_metric_global.metric_id    1
_ma_qa_metric_global.metric_value 78.05
_ma_qa_metric_global.model_id     1
_ma_qa_metric_global.ordinal_id   1
#
_ma_software_group.group_id    1
_ma_software_group.ordinal_id  1
_ma_software_group.software_id 1
#
loop_
_ma_target_entity.data_id
_ma_target_entity.entity_id
_ma_target_entity.origin
1 1 . 
1 2 . 
1 3 . 
1 4 . 
1 5 . 
1 6 . 
#
loop_
_ma_target_entity_instance.asym_id
_ma_target_entity_instance.details
_ma_target_entity_instance.entity_id
A . 1 
B . 2 
C . 3 
D . 4 
E . 5 
F . 6 
#
loop_
_pdbx_data_usage.details
_pdbx_data_usage.id
_pdbx_data_usage.type
_pdbx_data_usage.url
;NON-COMMERCIAL USE ONLY, BY USING THIS FILE YOU AGREE TO THE TERMS OF USE FOUND
AT alphafoldserver.com/output-terms.
;
1 license    ? 
;THE INFORMATION IS NOT INTENDED FOR, HAS NOT BEEN VALIDATED FOR, AND IS NOT
APPROVED FOR CLINICAL USE. IT SHOULD NOT BE USED FOR CLINICAL PURPOSE OR RELIED
ON FOR MEDICAL OR OTHER PROFESSIONAL ADVICE. IT IS THEORETICAL MODELLING ONLY
AND CAUTION SHOULD BE EXERCISED IN ITS USE. IT IS PROVIDED "AS-IS" WITHOUT ANY
WARRANTY OF ANY KIND, WHETHER EXPRESSED OR IMPLIED. NO WARRANTY IS GIVEN THAT
USE OF THE INFORMATION SHALL NOT INFRINGE THE RIGHTS OF ANY THIRD PARTY.
;
2 disclaimer ? 
#
loop_
_pdbx_poly_seq_scheme.asym_id
_pdbx_poly_seq_scheme.auth_seq_num
_pdbx_poly_seq_scheme.entity_id
_pdbx_poly_seq_scheme.hetero
_pdbx_poly_seq_scheme.mon_id
_pdbx_poly_seq_scheme.pdb_ins_code
_pdbx_poly_seq_scheme.pdb_seq_num
_pdbx_poly_seq_scheme.pdb_strand_id
_pdbx_poly_seq_scheme.seq_id
A 1   1 n MET . 1   A 1   
A 2   1 n LYS . 2   A 2   
A 3   1 n LEU . 3   A 3   
A 4   1 n VAL . 4   A 4   
A 5   1 n ARG . 5   A 5   
A 6   1 n PHE . 6   A 6   
A 7   1 n LEU . 7   A 7   
A 8   1 n MET . 8   A 8   
A 9   1 n LYS . 9   A 9   
A 10  1 n LEU . 10  A 10  
A 11  1 n SER . 11  A 11  
A 12  1 n HIS . 12  A 12  
A 13  1 n GLU . 13  A 13  
A 14  1 n THR . 14  A 14  
A 15  1 n VAL . 15  A 15  
A 16  1 n THR . 16  A 16  
A 17  1 n ILE . 17  A 17  
A 18  1 n GLU . 18  A 18  
A 19  1 n LEU . 19  A 19  
A 20  1 n LYS . 20  A 20  
A 21  1 n ASN . 21  A 21  
A 22  1 n GLY . 22  A 22  
A 23  1 n THR . 23  A 23  
A 24  1 n GLN . 24  A 24  
A 25  1 n VAL . 25  A 25  
A 26  1 n HIS . 26  A 26  
A 27  1 n GLY . 27  A 27  
A 28  1 n THR . 28  A 28  
A 29  1 n ILE . 29  A 29  
A 30  1 n THR . 30  A 30  
A 31  1 n GLY . 31  A 31  
A 32  1 n VAL . 32  A 32  
A 33  1 n ASP . 33  A 33  
A 34  1 n VAL . 34  A 34  
A 35  1 n SER . 35  A 35  
A 36  1 n MET . 36  A 36  
A 37  1 n ASN . 37  A 37  
A 38  1 n THR . 38  A 38  
A 39  1 n HIS . 39  A 39  
A 40  1 n LEU . 40  A 40  
A 41  1 n LYS . 41  A 41  
A 42  1 n ALA . 42  A 42  
A 43  1 n VAL . 43  A 43  
A 44  1 n LYS . 44  A 44  
A 45  1 n MET . 45  A 45  
A 46  1 n THR . 46  A 46  
A 47  1 n LEU . 47  A 47  
A 48  1 n LYS . 48  A 48  
A 49  1 n ASN . 49  A 49  
A 50  1 n ARG . 50  A 50  
A 51  1 n GLU . 51  A 51  
A 52  1 n PRO . 52  A 52  
A 53  1 n VAL . 53  A 53  
A 54  1 n GLN . 54  A 54  
A 55  1 n LEU . 55  A 55  
A 56  1 n GLU . 56  A 56  
A 57  1 n THR . 57  A 57  
A 58  1 n LEU . 58  A 58  
A 59  1 n SER . 59  A 59  
A 60  1 n ILE . 60  A 60  
A 61  1 n ARG . 61  A 61  
A 62  1 n GLY . 62  A 62  
A 63  1 n ASN . 63  A 63  
A 64  1 n ASN . 64  A 64  
A 65  1 n ILE . 65  A 65  
A 66  1 n ARG . 66  A 66  
A 67  1 n TYR . 67  A 67  
A 68  1 n PHE . 68  A 68  
A 69  1 n ILE . 69  A 69  
A 70  1 n LEU . 70  A 70  
A 71  1 n PRO . 71  A 71  
A 72  1 n ASP . 72  A 72  
A 73  1 n SER . 73  A 73  
A 74  1 n LEU . 74  A 74  
A 75  1 n PRO . 75  A 75  
A 76  1 n LEU . 76  A 76  
A 77  1 n ASP . 77  A 77  
A 78  1 n THR . 78  A 78  
A 79  1 n LEU . 79  A 79  
A 80  1 n LEU . 80  A 80  
A 81  1 n VAL . 81  A 81  
A 82  1 n ASP . 82  A 82  
A 83  1 n VAL . 83  A 83  
A 84  1 n GLU . 84  A 84  
A 85  1 n PRO . 85  A 85  
A 86  1 n LYS . 86  A 86  
A 87  1 n VAL . 87  A 87  
A 88  1 n LYS . 88  A 88  
A 89  1 n SER . 89  A 89  
A 90  1 n LYS . 90  A 90  
A 91  1 n LYS . 91  A 91  
A 92  1 n ARG . 92  A 92  
A 93  1 n GLU . 93  A 93  
A 94  1 n ALA . 94  A 94  
A 95  1 n VAL . 95  A 95  
A 96  1 n ALA . 96  A 96  
A 97  1 n GLY . 97  A 97  
A 98  1 n ARG . 98  A 98  
A 99  1 n GLY . 99  A 99  
A 100 1 n ARG . 100 A 100 
A 101 1 n GLY . 101 A 101 
A 102 1 n ARG . 102 A 102 
A 103 1 n GLY . 103 A 103 
A 104 1 n ARG . 104 A 104 
A 105 1 n GLY . 105 A 105 
A 106 1 n ARG . 106 A 106 
A 107 1 n GLY . 107 A 107 
A 108 1 n ARG . 108 A 108 
A 109 1 n GLY . 109 A 109 
A 110 1 n ARG . 110 A 110 
A 111 1 n GLY . 111 A 111 
A 112 1 n ARG . 112 A 112 
A 113 1 n GLY . 113 A 113 
A 114 1 n ARG . 114 A 114 
A 115 1 n GLY . 115 A 115 
A 116 1 n GLY . 116 A 116 
A 117 1 n PRO . 117 A 117 
A 118 1 n ARG . 118 A 118 
A 119 1 n ARG . 119 A 119 
B 1   2 n MET . 1   B 1   
B 2   2 n SER . 2   B 2   
B 3   2 n LEU . 3   B 3   
B 4   2 n LEU . 4   B 4   
B 5   2 n ASN . 5   B 5   
B 6   2 n LYS . 6   B 6   
B 7   2 n PRO . 7   B 7   
B 8   2 n LYS . 8   B 8   
B 9   2 n SER . 9   B 9   
B 10  2 n GLU . 10  B 10  
B 11  2 n MET . 11  B 11  
B 12  2 n THR . 12  B 12  
B 13  2 n PRO . 13  B 13  
B 14  2 n GLU . 14  B 14  
B 15  2 n GLU . 15  B 15  
B 16  2 n LEU . 16  B 16  
B 17  2 n GLN . 17  B 17  
B 18  2 n LYS . 18  B 18  
B 19  2 n ARG . 19  B 19  
B 20  2 n GLU . 20  B 20  
B 21  2 n GLU . 21  B 21  
B 22  2 n GLU . 22  B 22  
B 23  2 n GLU . 23  B 23  
B 24  2 n PHE . 24  B 24  
B 25  2 n ASN . 25  B 25  
B 26  2 n THR . 26  B 26  
B 27  2 n GLY . 27  B 27  
B 28  2 n PRO . 28  B 28  
B 29  2 n LEU . 29  B 29  
B 30  2 n SER . 30  B 30  
B 31  2 n VAL . 31  B 31  
B 32  2 n LEU . 32  B 32  
B 33  2 n THR . 33  B 33  
B 34  2 n GLN . 34  B 34  
B 35  2 n SER . 35  B 35  
B 36  2 n VAL . 36  B 36  
B 37  2 n LYS . 37  B 37  
B 38  2 n ASN . 38  B 38  
B 39  2 n ASN . 39  B 39  
B 40  2 n THR . 40  B 40  
B 41  2 n GLN . 41  B 41  
B 42  2 n VAL . 42  B 42  
B 43  2 n LEU . 43  B 43  
B 44  2 n ILE . 44  B 44  
B 45  2 n ASN . 45  B 45  
B 46  2 n CYS . 46  B 46  
B 47  2 n ARG . 47  B 47  
B 48  2 n ASN . 48  B 48  
B 49  2 n ASN . 49  B 49  
B 50  2 n LYS . 50  B 50  
B 51  2 n LYS . 51  B 51  
B 52  2 n LEU . 52  B 52  
B 53  2 n LEU . 53  B 53  
B 54  2 n GLY . 54  B 54  
B 55  2 n ARG . 55  B 55  
B 56  2 n VAL . 56  B 56  
B 57  2 n LYS . 57  B 57  
B 58  2 n ALA . 58  B 58  
B 59  2 n PHE . 59  B 59  
B 60  2 n ASP . 60  B 60  
B 61  2 n ARG . 61  B 61  
B 62  2 n HIS . 62  B 62  
B 63  2 n CYS . 63  B 63  
B 64  2 n ASN . 64  B 64  
B 65  2 n MET . 65  B 65  
B 66  2 n VAL . 66  B 66  
B 67  2 n LEU . 67  B 67  
B 68  2 n GLU . 68  B 68  
B 69  2 n ASN . 69  B 69  
B 70  2 n VAL . 70  B 70  
B 71  2 n LYS . 71  B 71  
B 72  2 n GLU . 72  B 72  
B 73  2 n MET . 73  B 73  
B 74  2 n TRP . 74  B 74  
B 75  2 n THR . 75  B 75  
B 76  2 n GLU . 76  B 76  
B 77  2 n VAL . 77  B 77  
B 78  2 n PRO . 78  B 78  
B 79  2 n LYS . 79  B 79  
B 80  2 n SER . 80  B 80  
B 81  2 n GLY . 81  B 81  
B 82  2 n LYS . 82  B 82  
B 83  2 n GLY . 83  B 83  
B 84  2 n LYS . 84  B 84  
B 85  2 n LYS . 85  B 85  
B 86  2 n LYS . 86  B 86  
B 87  2 n SER . 87  B 87  
B 88  2 n LYS . 88  B 88  
B 89  2 n PRO . 89  B 89  
B 90  2 n VAL . 90  B 90  
B 91  2 n ASN . 91  B 91  
B 92  2 n LYS . 92  B 92  
B 93  2 n ASP . 93  B 93  
B 94  2 n ARG . 94  B 94  
B 95  2 n TYR . 95  B 95  
B 96  2 n ILE . 96  B 96  
B 97  2 n SER . 97  B 97  
B 98  2 n LYS . 98  B 98  
B 99  2 n MET . 99  B 99  
B 100 2 n PHE . 100 B 100 
B 101 2 n LEU . 101 B 101 
B 102 2 n ARG . 102 B 102 
B 103 2 n GLY . 103 B 103 
B 104 2 n ASP . 104 B 104 
B 105 2 n SER . 105 B 105 
B 106 2 n VAL . 106 B 106 
B 107 2 n ILE . 107 B 107 
B 108 2 n VAL . 108 B 108 
B 109 2 n VAL . 109 B 109 
B 110 2 n LEU . 110 B 110 
B 111 2 n ARG . 111 B 111 
B 112 2 n ASN . 112 B 112 
B 113 2 n PRO . 113 B 113 
B 114 2 n LEU . 114 B 114 
B 115 2 n ILE . 115 B 115 
B 116 2 n ALA . 116 B 116 
B 117 2 n GLY . 117 B 117 
B 118 2 n LYS . 118 B 118 
C 1   3 n MET . 1   C 1   
C 2   3 n ALA . 2   C 2   
C 3   3 n TYR . 3   C 3   
C 4   3 n ARG . 4   C 4   
C 5   3 n GLY . 5   C 5   
C 6   3 n GLN . 6   C 6   
C 7   3 n GLY . 7   C 7   
C 8   3 n GLN . 8   C 8   
C 9   3 n LYS . 9   C 9   
C 10  3 n VAL . 10  C 10  
C 11  3 n GLN . 11  C 11  
C 12  3 n LYS . 12  C 12  
C 13  3 n VAL . 13  C 13  
C 14  3 n MET . 14  C 14  
C 15  3 n VAL . 15  C 15  
C 16  3 n GLN . 16  C 16  
C 17  3 n PRO . 17  C 17  
C 18  3 n ILE . 18  C 18  
C 19  3 n ASN . 19  C 19  
C 20  3 n LEU . 20  C 20  
C 21  3 n ILE . 21  C 21  
C 22  3 n PHE . 22  C 22  
C 23  3 n ARG . 23  C 23  
C 24  3 n TYR . 24  C 24  
C 25  3 n LEU . 25  C 25  
C 26  3 n GLN . 26  C 26  
C 27  3 n ASN . 27  C 27  
C 28  3 n ARG . 28  C 28  
C 29  3 n SER . 29  C 29  
C 30  3 n ARG . 30  C 30  
C 31  3 n ILE . 31  C 31  
C 32  3 n GLN . 32  C 32  
C 33  3 n VAL . 33  C 33  
C 34  3 n TRP . 34  C 34  
C 35  3 n LEU . 35  C 35  
C 36  3 n TYR . 36  C 36  
C 37  3 n GLU . 37  C 37  
C 38  3 n GLN . 38  C 38  
C 39  3 n VAL . 39  C 39  
C 40  3 n ASN . 40  C 40  
C 41  3 n MET . 41  C 41  
C 42  3 n ARG . 42  C 42  
C 43  3 n ILE . 43  C 43  
C 44  3 n GLU . 44  C 44  
C 45  3 n GLY . 45  C 45  
C 46  3 n CYS . 46  C 46  
C 47  3 n ILE . 47  C 47  
C 48  3 n ILE . 48  C 48  
C 49  3 n GLY . 49  C 49  
C 50  3 n PHE . 50  C 50  
C 51  3 n ASP . 51  C 51  
C 52  3 n GLU . 52  C 52  
C 53  3 n TYR . 53  C 53  
C 54  3 n MET . 54  C 54  
C 55  3 n ASN . 55  C 55  
C 56  3 n LEU . 56  C 56  
C 57  3 n VAL . 57  C 57  
C 58  3 n LEU . 58  C 58  
C 59  3 n ASP . 59  C 59  
C 60  3 n ASP . 60  C 60  
C 61  3 n ALA . 61  C 61  
C 62  3 n GLU . 62  C 62  
C 63  3 n GLU . 63  C 63  
C 64  3 n ILE . 64  C 64  
C 65  3 n HIS . 65  C 65  
C 66  3 n SER . 66  C 66  
C 67  3 n LYS . 67  C 67  
C 68  3 n THR . 68  C 68  
C 69  3 n LYS . 69  C 69  
C 70  3 n SER . 70  C 70  
C 71  3 n ARG . 71  C 71  
C 72  3 n LYS . 72  C 72  
C 73  3 n GLN . 73  C 73  
C 74  3 n LEU . 74  C 74  
C 75  3 n GLY . 75  C 75  
C 76  3 n ARG . 76  C 76  
C 77  3 n ILE . 77  C 77  
C 78  3 n MET . 78  C 78  
C 79  3 n LEU . 79  C 79  
C 80  3 n LYS . 80  C 80  
C 81  3 n GLY . 81  C 81  
C 82  3 n ASP . 82  C 82  
C 83  3 n ASN . 83  C 83  
C 84  3 n ILE . 84  C 84  
C 85  3 n THR . 85  C 85  
C 86  3 n LEU . 86  C 86  
C 87  3 n LEU . 87  C 87  
C 88  3 n GLN . 88  C 88  
C 89  3 n SER . 89  C 89  
C 90  3 n VAL . 90  C 90  
C 91  3 n SER . 91  C 91  
C 92  3 n ASN . 92  C 92  
D 1   4 n MET . 1   D 1   
D 2   4 n SER . 2   D 2   
D 3   4 n LYS . 3   D 3   
D 4   4 n ALA . 4   D 4   
D 5   4 n HIS . 5   D 5   
D 6   4 n PRO . 6   D 6   
D 7   4 n PRO . 7   D 7   
D 8   4 n GLU . 8   D 8   
D 9   4 n LEU . 9   D 9   
D 10  4 n LYS . 10  D 10  
D 11  4 n LYS . 11  D 11  
D 12  4 n PHE . 12  D 12  
D 13  4 n MET . 13  D 13  
D 14  4 n ASP . 14  D 14  
D 15  4 n LYS . 15  D 15  
D 16  4 n LYS . 16  D 16  
D 17  4 n LEU . 17  D 17  
D 18  4 n SER . 18  D 18  
D 19  4 n LEU . 19  D 19  
D 20  4 n LYS . 20  D 20  
D 21  4 n LEU . 21  D 21  
D 22  4 n ASN . 22  D 22  
D 23  4 n GLY . 23  D 23  
D 24  4 n GLY . 24  D 24  
D 25  4 n ARG . 25  D 25  
D 26  4 n HIS . 26  D 26  
D 27  4 n VAL . 27  D 27  
D 28  4 n GLN . 28  D 28  
D 29  4 n GLY . 29  D 29  
D 30  4 n ILE . 30  D 30  
D 31  4 n LEU . 31  D 31  
D 32  4 n ARG . 32  D 32  
D 33  4 n GLY . 33  D 33  
D 34  4 n PHE . 34  D 34  
D 35  4 n ASP . 35  D 35  
D 36  4 n PRO . 36  D 36  
D 37  4 n PHE . 37  D 37  
D 38  4 n MET . 38  D 38  
D 39  4 n ASN . 39  D 39  
D 40  4 n LEU . 40  D 40  
D 41  4 n VAL . 41  D 41  
D 42  4 n ILE . 42  D 42  
D 43  4 n ASP . 43  D 43  
D 44  4 n GLU . 44  D 44  
D 45  4 n CYS . 45  D 45  
D 46  4 n VAL . 46  D 46  
D 47  4 n GLU . 47  D 47  
D 48  4 n MET . 48  D 48  
D 49  4 n ALA . 49  D 49  
D 50  4 n THR . 50  D 50  
D 51  4 n SER . 51  D 51  
D 52  4 n GLY . 52  D 52  
D 53  4 n GLN . 53  D 53  
D 54  4 n GLN . 54  D 54  
D 55  4 n ASN . 55  D 55  
D 56  4 n ASN . 56  D 56  
D 57  4 n ILE . 57  D 57  
D 58  4 n GLY . 58  D 58  
D 59  4 n MET . 59  D 59  
D 60  4 n VAL . 60  D 60  
D 61  4 n VAL . 61  D 61  
D 62  4 n ILE . 62  D 62  
D 63  4 n ARG . 63  D 63  
D 64  4 n GLY . 64  D 64  
D 65  4 n ASN . 65  D 65  
D 66  4 n SER . 66  D 66  
D 67  4 n ILE . 67  D 67  
D 68  4 n ILE . 68  D 68  
D 69  4 n MET . 69  D 69  
D 70  4 n LEU . 70  D 70  
D 71  4 n GLU . 71  D 71  
D 72  4 n ALA . 72  D 72  
D 73  4 n LEU . 73  D 73  
D 74  4 n GLU . 74  D 74  
D 75  4 n ARG . 75  D 75  
D 76  4 n VAL . 76  D 76  
E 1   5 n MET . 1   E 1   
E 2   5 n SER . 2   E 2   
E 3   5 n LEU . 3   E 3   
E 4   5 n PRO . 4   E 4   
E 5   5 n LEU . 5   E 5   
E 6   5 n ASN . 6   E 6   
E 7   5 n PRO . 7   E 7   
E 8   5 n LYS . 8   E 8   
E 9   5 n PRO . 9   E 9   
E 10  5 n PHE . 10  E 10  
E 11  5 n LEU . 11  E 11  
E 12  5 n ASN . 12  E 12  
E 13  5 n GLY . 13  E 13  
E 14  5 n LEU . 14  E 14  
E 15  5 n THR . 15  E 15  
E 16  5 n GLY . 16  E 16  
E 17  5 n LYS . 17  E 17  
E 18  5 n PRO . 18  E 18  
E 19  5 n VAL . 19  E 19  
E 20  5 n MET . 20  E 20  
E 21  5 n VAL . 21  E 21  
E 22  5 n LYS . 22  E 22  
E 23  5 n LEU . 23  E 23  
E 24  5 n LYS . 24  E 24  
E 25  5 n TRP . 25  E 25  
E 26  5 n GLY . 26  E 26  
E 27  5 n MET . 27  E 27  
E 28  5 n GLU . 28  E 28  
E 29  5 n TYR . 29  E 29  
E 30  5 n LYS . 30  E 30  
E 31  5 n GLY . 31  E 31  
E 32  5 n TYR . 32  E 32  
E 33  5 n LEU . 33  E 33  
E 34  5 n VAL . 34  E 34  
E 35  5 n SER . 35  E 35  
E 36  5 n VAL . 36  E 36  
E 37  5 n ASP . 37  E 37  
E 38  5 n GLY . 38  E 38  
E 39  5 n TYR . 39  E 39  
E 40  5 n MET . 40  E 40  
E 41  5 n ASN . 41  E 41  
E 42  5 n MET . 42  E 42  
E 43  5 n GLN . 43  E 43  
E 44  5 n LEU . 44  E 44  
E 45  5 n ALA . 45  E 45  
E 46  5 n ASN . 46  E 46  
E 47  5 n THR . 47  E 47  
E 48  5 n GLU . 48  E 48  
E 49  5 n GLU . 49  E 49  
E 50  5 n TYR . 50  E 50  
E 51  5 n ILE . 51  E 51  
E 52  5 n ASP . 52  E 52  
E 53  5 n GLY . 53  E 53  
E 54  5 n ALA . 54  E 54  
E 55  5 n LEU . 55  E 55  
E 56  5 n SER . 56  E 56  
E 57  5 n GLY . 57  E 57  
E 58  5 n HIS . 58  E 58  
E 59  5 n LEU . 59  E 59  
E 60  5 n GLY . 60  E 60  
E 61  5 n GLU . 61  E 61  
E 62  5 n VAL . 62  E 62  
E 63  5 n LEU . 63  E 63  
E 64  5 n ILE . 64  E 64  
E 65  5 n ARG . 65  E 65  
E 66  5 n CYS . 66  E 66  
E 67  5 n ASN . 67  E 67  
E 68  5 n ASN . 68  E 68  
E 69  5 n VAL . 69  E 69  
E 70  5 n LEU . 70  E 70  
E 71  5 n TYR . 71  E 71  
E 72  5 n ILE . 72  E 72  
E 73  5 n ARG . 73  E 73  
E 74  5 n GLY . 74  E 74  
E 75  5 n VAL . 75  E 75  
E 76  5 n GLU . 76  E 76  
E 77  5 n GLU . 77  E 77  
E 78  5 n GLU . 78  E 78  
E 79  5 n GLU . 79  E 79  
E 80  5 n GLU . 80  E 80  
E 81  5 n ASP . 81  E 81  
E 82  5 n GLY . 82  E 82  
E 83  5 n GLU . 83  E 83  
E 84  5 n MET . 84  E 84  
E 85  5 n ARG . 85  E 85  
E 86  5 n GLU . 86  E 86  
F 1   6 n MET . 1   F 1   
F 2   6 n SER . 2   F 2   
F 3   6 n PHE . 3   F 3   
F 4   6 n LEU . 4   F 4   
F 5   6 n LYS . 5   F 5   
F 6   6 n SER . 6   F 6   
F 7   6 n PHE . 7   F 7   
F 8   6 n PRO . 8   F 8   
F 9   6 n PRO . 9   F 9   
F 10  6 n PRO . 10  F 10  
F 11  6 n GLY . 11  F 11  
F 12  6 n PRO . 12  F 12  
F 13  6 n ALA . 13  F 13  
F 14  6 n GLU . 14  F 14  
F 15  6 n GLY . 15  F 15  
F 16  6 n LEU . 16  F 16  
F 17  6 n LEU . 17  F 17  
F 18  6 n ARG . 18  F 18  
F 19  6 n GLN . 19  F 19  
F 20  6 n GLN . 20  F 20  
F 21  6 n PRO . 21  F 21  
F 22  6 n ASP . 22  F 22  
F 23  6 n THR . 23  F 23  
F 24  6 n GLU . 24  F 24  
F 25  6 n ALA . 25  F 25  
F 26  6 n VAL . 26  F 26  
F 27  6 n LEU . 27  F 27  
F 28  6 n ASN . 28  F 28  
F 29  6 n GLY . 29  F 29  
F 30  6 n LYS . 30  F 30  
F 31  6 n GLY . 31  F 31  
F 32  6 n LEU . 32  F 32  
F 33  6 n GLY . 33  F 33  
F 34  6 n THR . 34  F 34  
F 35  6 n GLY . 35  F 35  
F 36  6 n THR . 36  F 36  
F 37  6 n LEU . 37  F 37  
F 38  6 n TYR . 38  F 38  
F 39  6 n ILE . 39  F 39  
F 40  6 n ALA . 40  F 40  
F 41  6 n GLU . 41  F 41  
F 42  6 n SER . 42  F 42  
F 43  6 n ARG . 43  F 43  
F 44  6 n LEU . 44  F 44  
F 45  6 n SER . 45  F 45  
F 46  6 n TRP . 46  F 46  
F 47  6 n LEU . 47  F 47  
F 48  6 n ASP . 48  F 48  
F 49  6 n GLY . 49  F 49  
F 50  6 n SER . 50  F 50  
F 51  6 n GLY . 51  F 51  
F 52  6 n LEU . 52  F 52  
F 53  6 n GLY . 53  F 53  
F 54  6 n PHE . 54  F 54  
F 55  6 n SER . 55  F 55  
F 56  6 n LEU . 56  F 56  
F 57  6 n GLU . 57  F 57  
F 58  6 n TYR . 58  F 58  
F 59  6 n PRO . 59  F 59  
F 60  6 n THR . 60  F 60  
F 61  6 n ILE . 61  F 61  
F 62  6 n SER . 62  F 62  
F 63  6 n LEU . 63  F 63  
F 64  6 n HIS . 64  F 64  
F 65  6 n ALA . 65  F 65  
F 66  6 n LEU . 66  F 66  
F 67  6 n SER . 67  F 67  
F 68  6 n ARG . 68  F 68  
F 69  6 n ASP . 69  F 69  
F 70  6 n ARG . 70  F 70  
F 71  6 n SER . 71  F 71  
F 72  6 n ASP . 72  F 72  
F 73  6 n CYS . 73  F 73  
F 74  6 n LEU . 74  F 74  
F 75  6 n GLY . 75  F 75  
F 76  6 n GLU . 76  F 76  
F 77  6 n HIS . 77  F 77  
F 78  6 n LEU . 78  F 78  
F 79  6 n TYR . 79  F 79  
F 80  6 n VAL . 80  F 80  
F 81  6 n MET . 81  F 81  
F 82  6 n VAL . 82  F 82  
F 83  6 n ASN . 83  F 83  
F 84  6 n ALA . 84  F 84  
F 85  6 n LYS . 85  F 85  
F 86  6 n PHE . 86  F 86  
F 87  6 n GLU . 87  F 87  
F 88  6 n GLU . 88  F 88  
F 89  6 n GLU . 89  F 89  
F 90  6 n SER . 90  F 90  
F 91  6 n LYS . 91  F 91  
F 92  6 n GLU . 92  F 92  
F 93  6 n PRO . 93  F 93  
F 94  6 n VAL . 94  F 94  
F 95  6 n ALA . 95  F 95  
F 96  6 n ASP . 96  F 96  
F 97  6 n GLU . 97  F 97  
F 98  6 n GLU . 98  F 98  
F 99  6 n GLU . 99  F 99  
F 100 6 n GLU . 100 F 100 
F 101 6 n ASP . 101 F 101 
F 102 6 n SER . 102 F 102 
F 103 6 n ASP . 103 F 103 
F 104 6 n ASP . 104 F 104 
F 105 6 n ASP . 105 F 105 
F 106 6 n VAL . 106 F 106 
F 107 6 n GLU . 107 F 107 
F 108 6 n PRO . 108 F 108 
F 109 6 n ILE . 109 F 109 
F 110 6 n THR . 110 F 110 
F 111 6 n GLU . 111 F 111 
F 112 6 n PHE . 112 F 112 
F 113 6 n ARG . 113 F 113 
F 114 6 n PHE . 114 F 114 
F 115 6 n VAL . 115 F 115 
F 116 6 n PRO . 116 F 116 
F 117 6 n SER . 117 F 117 
F 118 6 n ASP . 118 F 118 
F 119 6 n LYS . 119 F 119 
F 120 6 n SER . 120 F 120 
F 121 6 n ALA . 121 F 121 
F 122 6 n LEU . 122 F 122 
F 123 6 n GLU . 123 F 123 
F 124 6 n ALA . 124 F 124 
F 125 6 n MET . 125 F 125 
F 126 6 n PHE . 126 F 126 
F 127 6 n THR . 127 F 127 
F 128 6 n ALA . 128 F 128 
F 129 6 n MET . 129 F 129 
F 130 6 n CYS . 130 F 130 
F 131 6 n GLU . 131 F 131 
F 132 6 n CYS . 132 F 132 
F 133 6 n GLN . 133 F 133 
F 134 6 n ALA . 134 F 134 
F 135 6 n LEU . 135 F 135 
F 136 6 n HIS . 136 F 136 
F 137 6 n PRO . 137 F 137 
F 138 6 n ASP . 138 F 138 
F 139 6 n PRO . 139 F 139 
F 140 6 n GLU . 140 F 140 
F 141 6 n ASP . 141 F 141 
F 142 6 n GLU . 142 F 142 
F 143 6 n ASP . 143 F 143 
F 144 6 n SER . 144 F 144 
F 145 6 n ASP . 145 F 145 
F 146 6 n ASP . 146 F 146 
F 147 6 n TYR . 147 F 147 
F 148 6 n ASP . 148 F 148 
F 149 6 n GLY . 149 F 149 
F 150 6 n GLU . 150 F 150 
F 151 6 n GLU . 151 F 151 
F 152 6 n TYR . 152 F 152 
F 153 6 n ASP . 153 F 153 
F 154 6 n VAL . 154 F 154 
F 155 6 n GLU . 155 F 155 
F 156 6 n ALA . 156 F 156 
F 157 6 n HIS . 157 F 157 
F 158 6 n GLU . 158 F 158 
F 159 6 n GLN . 159 F 159 
F 160 6 n GLY . 160 F 160 
F 161 6 n GLN . 161 F 161 
F 162 6 n GLY . 162 F 162 
F 163 6 n ASP . 163 F 163 
F 164 6 n ILE . 164 F 164 
F 165 6 n PRO . 165 F 165 
F 166 6 n THR . 166 F 166 
F 167 6 n PHE . 167 F 167 
F 168 6 n TYR . 168 F 168 
F 169 6 n THR . 169 F 169 
F 170 6 n TYR . 170 F 170 
F 171 6 n GLU . 171 F 171 
F 172 6 n GLU . 172 F 172 
F 173 6 n GLY . 173 F 173 
F 174 6 n LEU . 174 F 174 
F 175 6 n SER . 175 F 175 
F 176 6 n HIS . 176 F 176 
F 177 6 n LEU . 177 F 177 
F 178 6 n THR . 178 F 178 
F 179 6 n ALA . 179 F 179 
F 180 6 n GLU . 180 F 180 
F 181 6 n GLY . 181 F 181 
F 182 6 n GLN . 182 F 182 
F 183 6 n ALA . 183 F 183 
F 184 6 n THR . 184 F 184 
F 185 6 n LEU . 185 F 185 
F 186 6 n GLU . 186 F 186 
F 187 6 n ARG . 187 F 187 
F 188 6 n LEU . 188 F 188 
F 189 6 n GLU . 189 F 189 
F 190 6 n GLY . 190 F 190 
F 191 6 n MET . 191 F 191 
F 192 6 n LEU . 192 F 192 
F 193 6 n SER . 193 F 193 
F 194 6 n GLN . 194 F 194 
F 195 6 n SER . 195 F 195 
F 196 6 n VAL . 196 F 196 
F 197 6 n SER . 197 F 197 
F 198 6 n SER . 198 F 198 
F 199 6 n GLN . 199 F 199 
F 200 6 n TYR . 200 F 200 
F 201 6 n ASN . 201 F 201 
F 202 6 n MET . 202 F 202 
F 203 6 n ALA . 203 F 203 
F 204 6 n GLY . 204 F 204 
F 205 6 n VAL . 205 F 205 
F 206 6 n ARG . 206 F 206 
F 207 6 n THR . 207 F 207 
F 208 6 n GLU . 208 F 208 
F 209 6 n ASP . 209 F 209 
F 210 6 n SER . 210 F 210 
F 211 6 n ILE . 211 F 211 
F 212 6 n ARG . 212 F 212 
F 213 6 n ASP . 213 F 213 
F 214 6 n TYR . 214 F 214 
F 215 6 n GLU . 215 F 215 
F 216 6 n ASP . 216 F 216 
F 217 6 n GLY . 217 F 217 
F 218 6 n MET . 218 F 218 
F 219 6 n GLU . 219 F 219 
F 220 6 n VAL . 220 F 220 
F 221 6 n ASP . 221 F 221 
F 222 6 n THR . 222 F 222 
F 223 6 n THR . 223 F 223 
F 224 6 n PRO . 224 F 224 
F 225 6 n THR . 225 F 225 
F 226 6 n VAL . 226 F 226 
F 227 6 n ALA . 227 F 227 
F 228 6 n GLY . 228 F 228 
F 229 6 n GLN . 229 F 229 
F 230 6 n PHE . 230 F 230 
F 231 6 n GLU . 231 F 231 
F 232 6 n ASP . 232 F 232 
F 233 6 n ALA . 233 F 233 
F 234 6 n ASP . 234 F 234 
F 235 6 n VAL . 235 F 235 
F 236 6 n ASP . 236 F 236 
F 237 6 n HIS . 237 F 237 
#
_software.classification other
_software.date           ?
_software.description    "Structure prediction"
_software.name           AlphaFold
_software.pdbx_ordinal   1
_software.type           package
_software.version        "AlphaFold-beta-20231127 (fb0b9d13-0bdd-4522-ba5f-0ee1f426d085 @ 2025-02-03 03:43:13)"
#
loop_
_struct_asym.entity_id
_struct_asym.id
1 A 
2 B 
3 C 
4 D 
5 E 
6 F 
#
loop_
_atom_site.group_PDB
_atom_site.id
_atom_site.type_symbol
_atom_site.label_atom_id
_atom_site.label_alt_id
_atom_site.label_comp_id
_atom_site.label_asym_id
_atom_site.label_entity_id
_atom_site.label_seq_id
_atom_site.pdbx_PDB_ins_code
_atom_site.Cartn_x
_atom_site.Cartn_y
_atom_site.Cartn_z
_atom_site.occupancy
_atom_site.B_iso_or_equiv
_atom_site.auth_seq_id
_atom_site.auth_asym_id
_atom_site.pdbx_PDB_model_num
ATOM 1    N N   . MET A 1 1   ? -19.694 -6.677   9.491    1.00 68.01 1   A 1 
ATOM 2    C CA  . MET A 1 1   ? -20.539 -6.185   8.378    1.00 76.89 1   A 1 
ATOM 3    C C   . MET A 1 1   ? -19.621 -5.500   7.387    1.00 82.58 1   A 1 
ATOM 4    O O   . MET A 1 1   ? -18.774 -4.729   7.813    1.00 78.38 1   A 1 
ATOM 5    C CB  . MET A 1 1   ? -21.606 -5.234   8.938    1.00 66.25 1   A 1 
ATOM 6    C CG  . MET A 1 1   ? -22.514 -4.570   7.904    1.00 56.75 1   A 1 
ATOM 7    S SD  . MET A 1 1   ? -23.781 -3.572   8.729    1.00 50.51 1   A 1 
ATOM 8    C CE  . MET A 1 1   ? -24.562 -2.733   7.361    1.00 42.67 1   A 1 
ATOM 9    N N   . LYS A 1 2   ? -19.727 -5.796   6.074    1.00 84.54 2   A 1 
ATOM 10   C CA  . LYS A 1 2   ? -18.952 -5.110   5.029    1.00 89.62 2   A 1 
ATOM 11   C C   . LYS A 1 2   ? -19.862 -4.095   4.349    1.00 93.33 2   A 1 
ATOM 12   O O   . LYS A 1 2   ? -20.774 -4.493   3.627    1.00 91.83 2   A 1 
ATOM 13   C CB  . LYS A 1 2   ? -18.352 -6.099   4.018    1.00 83.24 2   A 1 
ATOM 14   C CG  . LYS A 1 2   ? -17.358 -7.089   4.642    1.00 76.21 2   A 1 
ATOM 15   C CD  . LYS A 1 2   ? -16.622 -7.936   3.583    1.00 70.54 2   A 1 
ATOM 16   C CE  . LYS A 1 2   ? -15.731 -8.974   4.271    1.00 59.03 2   A 1 
ATOM 17   N NZ  . LYS A 1 2   ? -14.639 -9.508   3.418    1.00 52.74 2   A 1 
ATOM 18   N N   . LEU A 1 3   ? -19.633 -2.809   4.582    1.00 94.32 3   A 1 
ATOM 19   C CA  . LEU A 1 3   ? -20.521 -1.756   4.087    1.00 96.28 3   A 1 
ATOM 20   C C   . LEU A 1 3   ? -20.404 -1.556   2.567    1.00 97.04 3   A 1 
ATOM 21   O O   . LEU A 1 3   ? -21.340 -1.060   1.950    1.00 96.36 3   A 1 
ATOM 22   C CB  . LEU A 1 3   ? -20.246 -0.472   4.884    1.00 95.81 3   A 1 
ATOM 23   C CG  . LEU A 1 3   ? -21.422 0.526    4.888    1.00 94.31 3   A 1 
ATOM 24   C CD1 . LEU A 1 3   ? -22.653 -0.037   5.605    1.00 92.35 3   A 1 
ATOM 25   C CD2 . LEU A 1 3   ? -21.004 1.798    5.617    1.00 91.86 3   A 1 
ATOM 26   N N   . VAL A 1 4   ? -19.344 -2.042   1.943    1.00 97.03 4   A 1 
ATOM 27   C CA  . VAL A 1 4   ? -19.214 -2.104   0.474    1.00 97.22 4   A 1 
ATOM 28   C C   . VAL A 1 4   ? -20.387 -2.865   -0.166   1.00 97.40 4   A 1 
ATOM 29   O O   . VAL A 1 4   ? -20.857 -2.492   -1.234   1.00 96.84 4   A 1 
ATOM 30   C CB  . VAL A 1 4   ? -17.856 -2.703   0.064    1.00 96.38 4   A 1 
ATOM 31   C CG1 . VAL A 1 4   ? -17.736 -4.204   0.374    1.00 91.17 4   A 1 
ATOM 32   C CG2 . VAL A 1 4   ? -17.582 -2.473   -1.420   1.00 91.72 4   A 1 
ATOM 33   N N   . ARG A 1 5   ? -20.965 -3.861   0.524    1.00 97.11 5   A 1 
ATOM 34   C CA  . ARG A 1 5   ? -22.144 -4.595   0.036    1.00 96.86 5   A 1 
ATOM 35   C C   . ARG A 1 5   ? -23.383 -3.708   -0.108   1.00 97.29 5   A 1 
ATOM 36   O O   . ARG A 1 5   ? -24.289 -4.062   -0.859   1.00 96.23 5   A 1 
ATOM 37   C CB  . ARG A 1 5   ? -22.476 -5.768   0.959    1.00 95.52 5   A 1 
ATOM 38   C CG  . ARG A 1 5   ? -21.391 -6.845   0.960    1.00 90.60 5   A 1 
ATOM 39   C CD  . ARG A 1 5   ? -21.852 -8.034   1.808    1.00 81.35 5   A 1 
ATOM 40   N NE  . ARG A 1 5   ? -20.870 -9.123   1.791    1.00 71.85 5   A 1 
ATOM 41   C CZ  . ARG A 1 5   ? -20.998 -10.296  2.382    1.00 63.50 5   A 1 
ATOM 42   N NH1 . ARG A 1 5   ? -22.066 -10.618  3.057    1.00 56.38 5   A 1 
ATOM 43   N NH2 . ARG A 1 5   ? -20.037 -11.175  2.296    1.00 57.35 5   A 1 
ATOM 44   N N   . PHE A 1 6   ? -23.444 -2.592   0.592    1.00 97.32 6   A 1 
ATOM 45   C CA  . PHE A 1 6   ? -24.464 -1.581   0.369    1.00 97.66 6   A 1 
ATOM 46   C C   . PHE A 1 6   ? -24.260 -0.911   -0.991   1.00 97.97 6   A 1 
ATOM 47   O O   . PHE A 1 6   ? -25.203 -0.860   -1.778   1.00 97.59 6   A 1 
ATOM 48   C CB  . PHE A 1 6   ? -24.461 -0.582   1.533    1.00 97.61 6   A 1 
ATOM 49   C CG  . PHE A 1 6   ? -25.188 0.706    1.252    1.00 98.08 6   A 1 
ATOM 50   C CD1 . PHE A 1 6   ? -24.477 1.826    0.773    1.00 97.42 6   A 1 
ATOM 51   C CD2 . PHE A 1 6   ? -26.573 0.796    1.432    1.00 97.63 6   A 1 
ATOM 52   C CE1 . PHE A 1 6   ? -25.151 3.019    0.487    1.00 97.25 6   A 1 
ATOM 53   C CE2 . PHE A 1 6   ? -27.244 1.988    1.149    1.00 97.19 6   A 1 
ATOM 54   C CZ  . PHE A 1 6   ? -26.540 3.100    0.675    1.00 97.50 6   A 1 
ATOM 55   N N   . LEU A 1 7   ? -23.023 -0.517   -1.328   1.00 98.11 7   A 1 
ATOM 56   C CA  . LEU A 1 7   ? -22.706 0.084    -2.626   1.00 98.21 7   A 1 
ATOM 57   C C   . LEU A 1 7   ? -22.975 -0.872   -3.793   1.00 98.12 7   A 1 
ATOM 58   O O   . LEU A 1 7   ? -23.502 -0.453   -4.817   1.00 97.48 7   A 1 
ATOM 59   C CB  . LEU A 1 7   ? -21.239 0.528    -2.662   1.00 98.08 7   A 1 
ATOM 60   C CG  . LEU A 1 7   ? -20.855 1.635    -1.667   1.00 97.70 7   A 1 
ATOM 61   C CD1 . LEU A 1 7   ? -19.359 1.910    -1.809   1.00 97.34 7   A 1 
ATOM 62   C CD2 . LEU A 1 7   ? -21.618 2.929    -1.931   1.00 97.08 7   A 1 
ATOM 63   N N   . MET A 1 8   ? -22.717 -2.169   -3.618   1.00 98.04 8   A 1 
ATOM 64   C CA  . MET A 1 8   ? -22.988 -3.198   -4.629   1.00 97.83 8   A 1 
ATOM 65   C C   . MET A 1 8   ? -24.475 -3.301   -5.021   1.00 97.89 8   A 1 
ATOM 66   O O   . MET A 1 8   ? -24.803 -3.843   -6.074   1.00 96.89 8   A 1 
ATOM 67   C CB  . MET A 1 8   ? -22.493 -4.567   -4.127   1.00 97.44 8   A 1 
ATOM 68   C CG  . MET A 1 8   ? -20.971 -4.630   -3.954   1.00 96.38 8   A 1 
ATOM 69   S SD  . MET A 1 8   ? -20.402 -6.201   -3.231   1.00 94.54 8   A 1 
ATOM 70   C CE  . MET A 1 8   ? -20.455 -7.242   -4.700   1.00 86.70 8   A 1 
ATOM 71   N N   . LYS A 1 9   ? -25.389 -2.781   -4.203   1.00 97.50 9   A 1 
ATOM 72   C CA  . LYS A 1 9   ? -26.831 -2.742   -4.488   1.00 97.23 9   A 1 
ATOM 73   C C   . LYS A 1 9   ? -27.260 -1.491   -5.263   1.00 97.42 9   A 1 
ATOM 74   O O   . LYS A 1 9   ? -28.426 -1.401   -5.635   1.00 96.18 9   A 1 
ATOM 75   C CB  . LYS A 1 9   ? -27.625 -2.840   -3.171   1.00 96.49 9   A 1 
ATOM 76   C CG  . LYS A 1 9   ? -27.387 -4.140   -2.400   1.00 95.27 9   A 1 
ATOM 77   C CD  . LYS A 1 9   ? -28.153 -4.062   -1.073   1.00 92.72 9   A 1 
ATOM 78   C CE  . LYS A 1 9   ? -27.927 -5.296   -0.214   1.00 88.86 9   A 1 
ATOM 79   N NZ  . LYS A 1 9   ? -28.681 -5.171   1.057    1.00 83.11 9   A 1 
ATOM 80   N N   . LEU A 1 10  ? -26.351 -0.551   -5.496   1.00 98.03 10  A 1 
ATOM 81   C CA  . LEU A 1 10  ? -26.682 0.741    -6.102   1.00 98.16 10  A 1 
ATOM 82   C C   . LEU A 1 10  ? -26.604 0.748    -7.637   1.00 98.30 10  A 1 
ATOM 83   O O   . LEU A 1 10  ? -26.493 1.809    -8.256   1.00 97.30 10  A 1 
ATOM 84   C CB  . LEU A 1 10  ? -25.819 1.851    -5.481   1.00 97.88 10  A 1 
ATOM 85   C CG  . LEU A 1 10  ? -25.882 1.970    -3.957   1.00 97.22 10  A 1 
ATOM 86   C CD1 . LEU A 1 10  ? -25.112 3.215    -3.519   1.00 95.82 10  A 1 
ATOM 87   C CD2 . LEU A 1 10  ? -27.308 2.079    -3.419   1.00 95.56 10  A 1 
ATOM 88   N N   . SER A 1 11  ? -26.661 -0.424   -8.265   1.00 98.05 11  A 1 
ATOM 89   C CA  . SER A 1 11  ? -26.739 -0.498   -9.723   1.00 97.96 11  A 1 
ATOM 90   C C   . SER A 1 11  ? -27.957 0.273    -10.240  1.00 98.00 11  A 1 
ATOM 91   O O   . SER A 1 11  ? -29.055 0.152    -9.705   1.00 95.78 11  A 1 
ATOM 92   C CB  . SER A 1 11  ? -26.807 -1.950   -10.194  1.00 96.52 11  A 1 
ATOM 93   O OG  . SER A 1 11  ? -25.631 -2.636   -9.838   1.00 81.56 11  A 1 
ATOM 94   N N   . HIS A 1 12  ? -27.730 1.034    -11.312  1.00 98.17 12  A 1 
ATOM 95   C CA  . HIS A 1 12  ? -28.679 1.956    -11.936  1.00 98.20 12  A 1 
ATOM 96   C C   . HIS A 1 12  ? -28.949 3.268    -11.182  1.00 98.36 12  A 1 
ATOM 97   O O   . HIS A 1 12  ? -29.636 4.132    -11.737  1.00 96.92 12  A 1 
ATOM 98   C CB  . HIS A 1 12  ? -29.987 1.246    -12.332  1.00 97.29 12  A 1 
ATOM 99   C CG  . HIS A 1 12  ? -29.754 -0.018   -13.100  1.00 94.67 12  A 1 
ATOM 100  N ND1 . HIS A 1 12  ? -29.168 -0.111   -14.353  1.00 81.76 12  A 1 
ATOM 101  C CD2 . HIS A 1 12  ? -30.053 -1.298   -12.715  1.00 81.30 12  A 1 
ATOM 102  C CE1 . HIS A 1 12  ? -29.114 -1.399   -14.693  1.00 82.99 12  A 1 
ATOM 103  N NE2 . HIS A 1 12  ? -29.646 -2.159   -13.725  1.00 83.76 12  A 1 
ATOM 104  N N   . GLU A 1 13  ? -28.364 3.481    -10.005  1.00 98.55 13  A 1 
ATOM 105  C CA  . GLU A 1 13  ? -28.445 4.762    -9.310   1.00 98.63 13  A 1 
ATOM 106  C C   . GLU A 1 13  ? -27.493 5.792    -9.927   1.00 98.79 13  A 1 
ATOM 107  O O   . GLU A 1 13  ? -26.358 5.491    -10.280  1.00 98.52 13  A 1 
ATOM 108  C CB  . GLU A 1 13  ? -28.177 4.594    -7.814   1.00 98.46 13  A 1 
ATOM 109  C CG  . GLU A 1 13  ? -29.241 3.741    -7.094   1.00 96.92 13  A 1 
ATOM 110  C CD  . GLU A 1 13  ? -30.648 4.345    -7.099   1.00 96.97 13  A 1 
ATOM 111  O OE1 . GLU A 1 13  ? -31.609 3.602    -6.808   1.00 92.29 13  A 1 
ATOM 112  O OE2 . GLU A 1 13  ? -30.787 5.556    -7.380   1.00 93.15 13  A 1 
ATOM 113  N N   . THR A 1 14  ? -27.957 7.028    -10.035  1.00 98.74 14  A 1 
ATOM 114  C CA  . THR A 1 14  ? -27.127 8.151    -10.482  1.00 98.80 14  A 1 
ATOM 115  C C   . THR A 1 14  ? -26.535 8.850    -9.270   1.00 98.88 14  A 1 
ATOM 116  O O   . THR A 1 14  ? -27.266 9.318    -8.407   1.00 98.44 14  A 1 
ATOM 117  C CB  . THR A 1 14  ? -27.915 9.125    -11.362  1.00 98.56 14  A 1 
ATOM 118  O OG1 . THR A 1 14  ? -28.401 8.433    -12.505  1.00 96.36 14  A 1 
ATOM 119  C CG2 . THR A 1 14  ? -27.046 10.266   -11.891  1.00 95.82 14  A 1 
ATOM 120  N N   . VAL A 1 15  ? -25.207 8.928    -9.222   1.00 98.84 15  A 1 
ATOM 121  C CA  . VAL A 1 15  ? -24.445 9.427    -8.078   1.00 98.83 15  A 1 
ATOM 122  C C   . VAL A 1 15  ? -23.415 10.456   -8.514   1.00 98.82 15  A 1 
ATOM 123  O O   . VAL A 1 15  ? -23.069 10.567   -9.689   1.00 98.71 15  A 1 
ATOM 124  C CB  . VAL A 1 15  ? -23.768 8.276    -7.301   1.00 98.66 15  A 1 
ATOM 125  C CG1 . VAL A 1 15  ? -24.794 7.274    -6.756   1.00 97.90 15  A 1 
ATOM 126  C CG2 . VAL A 1 15  ? -22.732 7.517    -8.150   1.00 97.56 15  A 1 
ATOM 127  N N   . THR A 1 16  ? -22.896 11.212   -7.554   1.00 98.94 16  A 1 
ATOM 128  C CA  . THR A 1 16  ? -21.669 11.992   -7.729   1.00 98.94 16  A 1 
ATOM 129  C C   . THR A 1 16  ? -20.604 11.436   -6.800   1.00 98.96 16  A 1 
ATOM 130  O O   . THR A 1 16  ? -20.834 11.347   -5.601   1.00 98.72 16  A 1 
ATOM 131  C CB  . THR A 1 16  ? -21.885 13.483   -7.476   1.00 98.76 16  A 1 
ATOM 132  O OG1 . THR A 1 16  ? -22.921 13.974   -8.304   1.00 96.98 16  A 1 
ATOM 133  C CG2 . THR A 1 16  ? -20.639 14.315   -7.781   1.00 96.76 16  A 1 
ATOM 134  N N   . ILE A 1 17  ? -19.448 11.081   -7.336   1.00 98.90 17  A 1 
ATOM 135  C CA  . ILE A 1 17  ? -18.310 10.561   -6.584   1.00 98.98 17  A 1 
ATOM 136  C C   . ILE A 1 17  ? -17.248 11.649   -6.513   1.00 98.90 17  A 1 
ATOM 137  O O   . ILE A 1 17  ? -16.863 12.194   -7.541   1.00 98.71 17  A 1 
ATOM 138  C CB  . ILE A 1 17  ? -17.775 9.259    -7.216   1.00 98.89 17  A 1 
ATOM 139  C CG1 . ILE A 1 17  ? -18.915 8.230    -7.386   1.00 98.58 17  A 1 
ATOM 140  C CG2 . ILE A 1 17  ? -16.633 8.699    -6.353   1.00 98.68 17  A 1 
ATOM 141  C CD1 . ILE A 1 17  ? -18.485 6.897    -7.999   1.00 97.99 17  A 1 
ATOM 142  N N   . GLU A 1 18  ? -16.769 11.970   -5.305   1.00 98.79 18  A 1 
ATOM 143  C CA  . GLU A 1 18  ? -15.564 12.779   -5.131   1.00 98.70 18  A 1 
ATOM 144  C C   . GLU A 1 18  ? -14.374 11.852   -4.899   1.00 98.75 18  A 1 
ATOM 145  O O   . GLU A 1 18  ? -14.405 10.978   -4.033   1.00 98.51 18  A 1 
ATOM 146  C CB  . GLU A 1 18  ? -15.743 13.820   -4.010   1.00 98.32 18  A 1 
ATOM 147  C CG  . GLU A 1 18  ? -14.564 14.811   -3.961   1.00 94.55 18  A 1 
ATOM 148  C CD  . GLU A 1 18  ? -14.800 16.023   -3.032   1.00 91.23 18  A 1 
ATOM 149  O OE1 . GLU A 1 18  ? -13.974 16.265   -2.125   1.00 83.66 18  A 1 
ATOM 150  O OE2 . GLU A 1 18  ? -15.795 16.752   -3.233   1.00 85.34 18  A 1 
ATOM 151  N N   . LEU A 1 19  ? -13.310 12.042   -5.689   1.00 98.50 19  A 1 
ATOM 152  C CA  . LEU A 1 19  ? -12.054 11.323   -5.536   1.00 98.58 19  A 1 
ATOM 153  C C   . LEU A 1 19  ? -11.121 12.048   -4.558   1.00 98.34 19  A 1 
ATOM 154  O O   . LEU A 1 19  ? -11.277 13.243   -4.282   1.00 97.71 19  A 1 
ATOM 155  C CB  . LEU A 1 19  ? -11.382 11.126   -6.908   1.00 98.54 19  A 1 
ATOM 156  C CG  . LEU A 1 19  ? -12.244 10.420   -7.976   1.00 98.11 19  A 1 
ATOM 157  C CD1 . LEU A 1 19  ? -11.379 10.085   -9.191   1.00 97.25 19  A 1 
ATOM 158  C CD2 . LEU A 1 19  ? -12.869 9.118    -7.468   1.00 96.78 19  A 1 
ATOM 159  N N   . LYS A 1 20  ? -10.113 11.323   -4.047   1.00 97.92 20  A 1 
ATOM 160  C CA  . LYS A 1 20  ? -9.102  11.866   -3.128   1.00 97.61 20  A 1 
ATOM 161  C C   . LYS A 1 20  ? -8.340  13.041   -3.749   1.00 97.14 20  A 1 
ATOM 162  O O   . LYS A 1 20  ? -8.159  14.051   -3.079   1.00 95.88 20  A 1 
ATOM 163  C CB  . LYS A 1 20  ? -8.141  10.743   -2.706   1.00 97.35 20  A 1 
ATOM 164  C CG  . LYS A 1 20  ? -8.835  9.727    -1.778   1.00 97.04 20  A 1 
ATOM 165  C CD  . LYS A 1 20  ? -7.876  8.573    -1.455   1.00 95.89 20  A 1 
ATOM 166  C CE  . LYS A 1 20  ? -8.569  7.531    -0.584   1.00 94.86 20  A 1 
ATOM 167  N NZ  . LYS A 1 20  ? -7.713  6.334    -0.379   1.00 93.01 20  A 1 
ATOM 168  N N   . ASN A 1 21  ? -8.027  12.979   -5.036   1.00 97.50 21  A 1 
ATOM 169  C CA  . ASN A 1 21  ? -7.382  14.058   -5.803   1.00 97.24 21  A 1 
ATOM 170  C C   . ASN A 1 21  ? -8.315  15.245   -6.160   1.00 96.90 21  A 1 
ATOM 171  O O   . ASN A 1 21  ? -7.950  16.118   -6.949   1.00 95.45 21  A 1 
ATOM 172  C CB  . ASN A 1 21  ? -6.719  13.426   -7.032   1.00 96.94 21  A 1 
ATOM 173  C CG  . ASN A 1 21  ? -7.695  12.794   -8.024   1.00 96.96 21  A 1 
ATOM 174  O OD1 . ASN A 1 21  ? -8.874  13.099   -8.074   1.00 94.58 21  A 1 
ATOM 175  N ND2 . ASN A 1 21  ? -7.212  11.891   -8.844   1.00 93.24 21  A 1 
ATOM 176  N N   . GLY A 1 22  ? -9.516  15.288   -5.614   1.00 97.12 22  A 1 
ATOM 177  C CA  . GLY A 1 22  ? -10.476 16.373   -5.828   1.00 96.83 22  A 1 
ATOM 178  C C   . GLY A 1 22  ? -11.262 16.294   -7.141   1.00 97.22 22  A 1 
ATOM 179  O O   . GLY A 1 22  ? -12.115 17.160   -7.379   1.00 96.42 22  A 1 
ATOM 180  N N   . THR A 1 23  ? -11.027 15.286   -7.992   1.00 97.93 23  A 1 
ATOM 181  C CA  . THR A 1 23  ? -11.841 15.037   -9.189   1.00 98.22 23  A 1 
ATOM 182  C C   . THR A 1 23  ? -13.269 14.681   -8.787   1.00 98.40 23  A 1 
ATOM 183  O O   . THR A 1 23  ? -13.479 13.897   -7.861   1.00 98.22 23  A 1 
ATOM 184  C CB  . THR A 1 23  ? -11.242 13.925   -10.054  1.00 98.03 23  A 1 
ATOM 185  O OG1 . THR A 1 23  ? -9.944  14.300   -10.465  1.00 95.73 23  A 1 
ATOM 186  C CG2 . THR A 1 23  ? -12.038 13.630   -11.330  1.00 95.64 23  A 1 
ATOM 187  N N   . GLN A 1 24  ? -14.254 15.233   -9.491   1.00 98.68 24  A 1 
ATOM 188  C CA  . GLN A 1 24  ? -15.656 14.876   -9.334   1.00 98.60 24  A 1 
ATOM 189  C C   . GLN A 1 24  ? -16.142 14.094   -10.550  1.00 98.82 24  A 1 
ATOM 190  O O   . GLN A 1 24  ? -15.908 14.485   -11.688  1.00 98.43 24  A 1 
ATOM 191  C CB  . GLN A 1 24  ? -16.526 16.112   -9.091   1.00 98.08 24  A 1 
ATOM 192  C CG  . GLN A 1 24  ? -16.213 16.756   -7.729   1.00 90.98 24  A 1 
ATOM 193  C CD  . GLN A 1 24  ? -17.180 17.862   -7.325   1.00 87.27 24  A 1 
ATOM 194  O OE1 . GLN A 1 24  ? -18.090 18.255   -8.036   1.00 78.62 24  A 1 
ATOM 195  N NE2 . GLN A 1 24  ? -17.034 18.394   -6.137   1.00 73.59 24  A 1 
ATOM 196  N N   . VAL A 1 25  ? -16.839 12.995   -10.294  1.00 98.82 25  A 1 
ATOM 197  C CA  . VAL A 1 25  ? -17.378 12.105   -11.317  1.00 98.84 25  A 1 
ATOM 198  C C   . VAL A 1 25  ? -18.872 11.950   -11.083  1.00 98.90 25  A 1 
ATOM 199  O O   . VAL A 1 25  ? -19.285 11.384   -10.084  1.00 98.74 25  A 1 
ATOM 200  C CB  . VAL A 1 25  ? -16.651 10.751   -11.294  1.00 98.70 25  A 1 
ATOM 201  C CG1 . VAL A 1 25  ? -17.194 9.836    -12.395  1.00 97.79 25  A 1 
ATOM 202  C CG2 . VAL A 1 25  ? -15.138 10.909   -11.518  1.00 97.86 25  A 1 
ATOM 203  N N   . HIS A 1 26  ? -19.681 12.447   -12.002  1.00 98.80 26  A 1 
ATOM 204  C CA  . HIS A 1 26  ? -21.128 12.272   -11.977  1.00 98.85 26  A 1 
ATOM 205  C C   . HIS A 1 26  ? -21.540 11.261   -13.034  1.00 98.84 26  A 1 
ATOM 206  O O   . HIS A 1 26  ? -21.188 11.420   -14.198  1.00 98.63 26  A 1 
ATOM 207  C CB  . HIS A 1 26  ? -21.804 13.629   -12.179  1.00 98.74 26  A 1 
ATOM 208  C CG  . HIS A 1 26  ? -23.301 13.537   -12.121  1.00 98.26 26  A 1 
ATOM 209  N ND1 . HIS A 1 26  ? -24.071 13.471   -10.966  1.00 86.38 26  A 1 
ATOM 210  C CD2 . HIS A 1 26  ? -24.179 13.480   -13.173  1.00 88.17 26  A 1 
ATOM 211  C CE1 . HIS A 1 26  ? -25.358 13.389   -11.329  1.00 90.64 26  A 1 
ATOM 212  N NE2 . HIS A 1 26  ? -25.467 13.387   -12.660  1.00 92.63 26  A 1 
ATOM 213  N N   . GLY A 1 27  ? -22.301 10.233   -12.667  1.00 98.76 27  A 1 
ATOM 214  C CA  . GLY A 1 27  ? -22.734 9.210    -13.607  1.00 98.88 27  A 1 
ATOM 215  C C   . GLY A 1 27  ? -23.655 8.172    -12.987  1.00 98.86 27  A 1 
ATOM 216  O O   . GLY A 1 27  ? -23.974 8.220    -11.802  1.00 98.57 27  A 1 
ATOM 217  N N   . THR A 1 28  ? -24.105 7.226    -13.815  1.00 98.82 28  A 1 
ATOM 218  C CA  . THR A 1 28  ? -24.984 6.134    -13.388  1.00 98.81 28  A 1 
ATOM 219  C C   . THR A 1 28  ? -24.162 4.876    -13.121  1.00 98.93 28  A 1 
ATOM 220  O O   . THR A 1 28  ? -23.464 4.410    -14.019  1.00 98.66 28  A 1 
ATOM 221  C CB  . THR A 1 28  ? -26.066 5.850    -14.436  1.00 98.73 28  A 1 
ATOM 222  O OG1 . THR A 1 28  ? -26.795 7.024    -14.720  1.00 96.92 28  A 1 
ATOM 223  C CG2 . THR A 1 28  ? -27.076 4.802    -13.961  1.00 96.67 28  A 1 
ATOM 224  N N   . ILE A 1 29  ? -24.271 4.301    -11.916  1.00 98.88 29  A 1 
ATOM 225  C CA  . ILE A 1 29  ? -23.564 3.079    -11.525  1.00 98.80 29  A 1 
ATOM 226  C C   . ILE A 1 29  ? -24.033 1.905    -12.387  1.00 98.81 29  A 1 
ATOM 227  O O   . ILE A 1 29  ? -25.230 1.641    -12.518  1.00 98.63 29  A 1 
ATOM 228  C CB  . ILE A 1 29  ? -23.730 2.803    -10.012  1.00 98.80 29  A 1 
ATOM 229  C CG1 . ILE A 1 29  ? -23.090 3.938    -9.182   1.00 98.42 29  A 1 
ATOM 230  C CG2 . ILE A 1 29  ? -23.103 1.446    -9.636   1.00 98.54 29  A 1 
ATOM 231  C CD1 . ILE A 1 29  ? -23.307 3.812    -7.664   1.00 97.62 29  A 1 
ATOM 232  N N   . THR A 1 30  ? -23.071 1.161    -12.949  1.00 98.87 30  A 1 
ATOM 233  C CA  . THR A 1 30  ? -23.315 -0.120   -13.615  1.00 98.77 30  A 1 
ATOM 234  C C   . THR A 1 30  ? -22.932 -1.306   -12.734  1.00 98.68 30  A 1 
ATOM 235  O O   . THR A 1 30  ? -23.557 -2.356   -12.822  1.00 97.46 30  A 1 
ATOM 236  C CB  . THR A 1 30  ? -22.576 -0.219   -14.962  1.00 98.31 30  A 1 
ATOM 237  O OG1 . THR A 1 30  ? -21.197 0.020    -14.809  1.00 92.45 30  A 1 
ATOM 238  C CG2 . THR A 1 30  ? -23.090 0.813    -15.955  1.00 91.69 30  A 1 
ATOM 239  N N   . GLY A 1 31  ? -21.957 -1.132   -11.845  1.00 98.61 31  A 1 
ATOM 240  C CA  . GLY A 1 31  ? -21.549 -2.122   -10.866  1.00 98.59 31  A 1 
ATOM 241  C C   . GLY A 1 31  ? -20.543 -1.561   -9.870   1.00 98.74 31  A 1 
ATOM 242  O O   . GLY A 1 31  ? -19.838 -0.598   -10.156  1.00 98.19 31  A 1 
ATOM 243  N N   . VAL A 1 32  ? -20.485 -2.196   -8.698   1.00 98.66 32  A 1 
ATOM 244  C CA  . VAL A 1 32  ? -19.452 -1.978   -7.681   1.00 98.50 32  A 1 
ATOM 245  C C   . VAL A 1 32  ? -18.984 -3.350   -7.221   1.00 98.38 32  A 1 
ATOM 246  O O   . VAL A 1 32  ? -19.819 -4.225   -6.974   1.00 97.49 32  A 1 
ATOM 247  C CB  . VAL A 1 32  ? -19.970 -1.164   -6.485   1.00 98.34 32  A 1 
ATOM 248  C CG1 . VAL A 1 32  ? -18.861 -0.898   -5.465   1.00 97.51 32  A 1 
ATOM 249  C CG2 . VAL A 1 32  ? -20.542 0.194    -6.913   1.00 97.62 32  A 1 
ATOM 250  N N   . ASP A 1 33  ? -17.668 -3.577   -7.136   1.00 97.98 33  A 1 
ATOM 251  C CA  . ASP A 1 33  ? -17.098 -4.835   -6.668   1.00 97.63 33  A 1 
ATOM 252  C C   . ASP A 1 33  ? -16.729 -4.784   -5.170   1.00 97.63 33  A 1 
ATOM 253  O O   . ASP A 1 33  ? -16.989 -3.810   -4.464   1.00 96.75 33  A 1 
ATOM 254  C CB  . ASP A 1 33  ? -15.950 -5.279   -7.591   1.00 96.90 33  A 1 
ATOM 255  C CG  . ASP A 1 33  ? -14.680 -4.443   -7.493   1.00 96.22 33  A 1 
ATOM 256  O OD1 . ASP A 1 33  ? -14.508 -3.716   -6.492   1.00 94.19 33  A 1 
ATOM 257  O OD2 . ASP A 1 33  ? -13.845 -4.534   -8.425   1.00 93.17 33  A 1 
ATOM 258  N N   . VAL A 1 34  ? -16.137 -5.882   -4.667   1.00 96.86 34  A 1 
ATOM 259  C CA  . VAL A 1 34  ? -15.756 -6.015   -3.256   1.00 96.49 34  A 1 
ATOM 260  C C   . VAL A 1 34  ? -14.630 -5.067   -2.834   1.00 96.73 34  A 1 
ATOM 261  O O   . VAL A 1 34  ? -14.587 -4.680   -1.673   1.00 95.52 34  A 1 
ATOM 262  C CB  . VAL A 1 34  ? -15.382 -7.471   -2.900   1.00 95.03 34  A 1 
ATOM 263  C CG1 . VAL A 1 34  ? -16.618 -8.380   -3.048   1.00 87.10 34  A 1 
ATOM 264  C CG2 . VAL A 1 34  ? -14.257 -8.029   -3.774   1.00 87.96 34  A 1 
ATOM 265  N N   . SER A 1 35  ? -13.793 -4.646   -3.779   1.00 97.14 35  A 1 
ATOM 266  C CA  . SER A 1 35  ? -12.716 -3.669   -3.583   1.00 97.29 35  A 1 
ATOM 267  C C   . SER A 1 35  ? -13.196 -2.221   -3.761   1.00 97.66 35  A 1 
ATOM 268  O O   . SER A 1 35  ? -12.409 -1.289   -3.833   1.00 96.83 35  A 1 
ATOM 269  C CB  . SER A 1 35  ? -11.561 -3.965   -4.552   1.00 96.63 35  A 1 
ATOM 270  O OG  . SER A 1 35  ? -11.131 -5.306   -4.415   1.00 93.51 35  A 1 
ATOM 271  N N   . MET A 1 36  ? -14.510 -2.036   -3.842   1.00 97.87 36  A 1 
ATOM 272  C CA  . MET A 1 36  ? -15.144 -0.742   -4.099   1.00 98.19 36  A 1 
ATOM 273  C C   . MET A 1 36  ? -14.783 -0.135   -5.470   1.00 98.34 36  A 1 
ATOM 274  O O   . MET A 1 36  ? -15.098 1.032    -5.716   1.00 98.01 36  A 1 
ATOM 275  C CB  . MET A 1 36  ? -14.894 0.197    -2.904   1.00 97.85 36  A 1 
ATOM 276  C CG  . MET A 1 36  ? -15.926 1.288    -2.727   1.00 96.26 36  A 1 
ATOM 277  S SD  . MET A 1 36  ? -15.605 2.425    -1.330   1.00 95.80 36  A 1 
ATOM 278  C CE  . MET A 1 36  ? -15.610 1.283    0.067    1.00 90.83 36  A 1 
ATOM 279  N N   . ASN A 1 37  ? -14.183 -0.895   -6.401   1.00 98.49 37  A 1 
ATOM 280  C CA  . ASN A 1 37  ? -14.042 -0.444   -7.779   1.00 98.42 37  A 1 
ATOM 281  C C   . ASN A 1 37  ? -15.435 -0.187   -8.348   1.00 98.49 37  A 1 
ATOM 282  O O   . ASN A 1 37  ? -16.336 -1.026   -8.258   1.00 98.11 37  A 1 
ATOM 283  C CB  . ASN A 1 37  ? -13.283 -1.456   -8.648   1.00 98.28 37  A 1 
ATOM 284  C CG  . ASN A 1 37  ? -11.870 -1.733   -8.165   1.00 97.98 37  A 1 
ATOM 285  O OD1 . ASN A 1 37  ? -11.112 -0.837   -7.848   1.00 94.87 37  A 1 
ATOM 286  N ND2 . ASN A 1 37  ? -11.491 -2.989   -8.120   1.00 94.39 37  A 1 
ATOM 287  N N   . THR A 1 38  ? -15.621 1.007    -8.888   1.00 98.73 38  A 1 
ATOM 288  C CA  . THR A 1 38  ? -16.946 1.467    -9.282   1.00 98.80 38  A 1 
ATOM 289  C C   . THR A 1 38  ? -16.985 1.727    -10.772  1.00 98.83 38  A 1 
ATOM 290  O O   . THR A 1 38  ? -16.238 2.557    -11.288  1.00 98.65 38  A 1 
ATOM 291  C CB  . THR A 1 38  ? -17.357 2.716    -8.498   1.00 98.68 38  A 1 
ATOM 292  O OG1 . THR A 1 38  ? -17.368 2.430    -7.113   1.00 96.77 38  A 1 
ATOM 293  C CG2 . THR A 1 38  ? -18.769 3.172    -8.851   1.00 97.05 38  A 1 
ATOM 294  N N   . HIS A 1 39  ? -17.889 1.050    -11.463  1.00 98.89 39  A 1 
ATOM 295  C CA  . HIS A 1 39  ? -18.129 1.216    -12.886  1.00 98.73 39  A 1 
ATOM 296  C C   . HIS A 1 39  ? -19.352 2.099    -13.110  1.00 98.83 39  A 1 
ATOM 297  O O   . HIS A 1 39  ? -20.406 1.907    -12.502  1.00 98.55 39  A 1 
ATOM 298  C CB  . HIS A 1 39  ? -18.277 -0.147   -13.563  1.00 98.61 39  A 1 
ATOM 299  C CG  . HIS A 1 39  ? -17.162 -1.096   -13.231  1.00 98.18 39  A 1 
ATOM 300  N ND1 . HIS A 1 39  ? -15.823 -0.957   -13.556  1.00 89.47 39  A 1 
ATOM 301  C CD2 . HIS A 1 39  ? -17.266 -2.250   -12.489  1.00 90.39 39  A 1 
ATOM 302  C CE1 . HIS A 1 39  ? -15.153 -1.990   -13.027  1.00 92.36 39  A 1 
ATOM 303  N NE2 . HIS A 1 39  ? -16.002 -2.796   -12.373  1.00 93.61 39  A 1 
ATOM 304  N N   . LEU A 1 40  ? -19.205 3.068    -14.009  1.00 98.83 40  A 1 
ATOM 305  C CA  . LEU A 1 40  ? -20.200 4.084    -14.315  1.00 98.85 40  A 1 
ATOM 306  C C   . LEU A 1 40  ? -20.429 4.186    -15.828  1.00 98.84 40  A 1 
ATOM 307  O O   . LEU A 1 40  ? -19.535 3.936    -16.626  1.00 98.53 40  A 1 
ATOM 308  C CB  . LEU A 1 40  ? -19.733 5.439    -13.764  1.00 98.71 40  A 1 
ATOM 309  C CG  . LEU A 1 40  ? -19.588 5.498    -12.231  1.00 97.34 40  A 1 
ATOM 310  C CD1 . LEU A 1 40  ? -18.631 6.619    -11.847  1.00 93.63 40  A 1 
ATOM 311  C CD2 . LEU A 1 40  ? -20.920 5.811    -11.550  1.00 93.33 40  A 1 
ATOM 312  N N   . LYS A 1 41  ? -21.624 4.635    -16.207  1.00 98.62 41  A 1 
ATOM 313  C CA  . LYS A 1 41  ? -21.993 5.034    -17.569  1.00 98.68 41  A 1 
ATOM 314  C C   . LYS A 1 41  ? -22.599 6.429    -17.589  1.00 98.63 41  A 1 
ATOM 315  O O   . LYS A 1 41  ? -23.058 6.916    -16.553  1.00 98.30 41  A 1 
ATOM 316  C CB  . LYS A 1 41  ? -22.935 3.988    -18.190  1.00 98.12 41  A 1 
ATOM 317  C CG  . LYS A 1 41  ? -24.303 3.934    -17.483  1.00 95.75 41  A 1 
ATOM 318  C CD  . LYS A 1 41  ? -25.206 2.864    -18.102  1.00 94.13 41  A 1 
ATOM 319  C CE  . LYS A 1 41  ? -26.537 2.841    -17.344  1.00 85.57 41  A 1 
ATOM 320  N NZ  . LYS A 1 41  ? -27.403 1.736    -17.811  1.00 80.28 41  A 1 
ATOM 321  N N   . ALA A 1 42  ? -22.645 7.045    -18.770  1.00 98.53 42  A 1 
ATOM 322  C CA  . ALA A 1 42  ? -23.153 8.403    -18.971  1.00 98.52 42  A 1 
ATOM 323  C C   . ALA A 1 42  ? -22.500 9.389    -17.995  1.00 98.64 42  A 1 
ATOM 324  O O   . ALA A 1 42  ? -23.152 9.997    -17.146  1.00 97.76 42  A 1 
ATOM 325  C CB  . ALA A 1 42  ? -24.688 8.387    -18.941  1.00 97.97 42  A 1 
ATOM 326  N N   . VAL A 1 43  ? -21.179 9.483    -18.090  1.00 98.63 43  A 1 
ATOM 327  C CA  . VAL A 1 43  ? -20.334 10.121   -17.087  1.00 98.65 43  A 1 
ATOM 328  C C   . VAL A 1 43  ? -20.005 11.552   -17.471  1.00 98.56 43  A 1 
ATOM 329  O O   . VAL A 1 43  ? -19.603 11.842   -18.593  1.00 98.00 43  A 1 
ATOM 330  C CB  . VAL A 1 43  ? -19.051 9.306    -16.854  1.00 98.49 43  A 1 
ATOM 331  C CG1 . VAL A 1 43  ? -18.140 9.968    -15.821  1.00 97.34 43  A 1 
ATOM 332  C CG2 . VAL A 1 43  ? -19.379 7.892    -16.366  1.00 97.45 43  A 1 
ATOM 333  N N   . LYS A 1 44  ? -20.106 12.444   -16.495  1.00 98.55 44  A 1 
ATOM 334  C CA  . LYS A 1 44  ? -19.543 13.788   -16.530  1.00 98.45 44  A 1 
ATOM 335  C C   . LYS A 1 44  ? -18.421 13.870   -15.500  1.00 98.53 44  A 1 
ATOM 336  O O   . LYS A 1 44  ? -18.689 13.887   -14.304  1.00 98.13 44  A 1 
ATOM 337  C CB  . LYS A 1 44  ? -20.664 14.802   -16.294  1.00 98.02 44  A 1 
ATOM 338  C CG  . LYS A 1 44  ? -20.164 16.235   -16.445  1.00 92.83 44  A 1 
ATOM 339  C CD  . LYS A 1 44  ? -21.314 17.222   -16.213  1.00 88.18 44  A 1 
ATOM 340  C CE  . LYS A 1 44  ? -20.794 18.633   -16.417  1.00 76.99 44  A 1 
ATOM 341  N NZ  . LYS A 1 44  ? -21.849 19.651   -16.256  1.00 69.62 44  A 1 
ATOM 342  N N   . MET A 1 45  ? -17.173 13.943   -15.956  1.00 98.52 45  A 1 
ATOM 343  C CA  . MET A 1 45  ? -15.987 14.058   -15.108  1.00 98.43 45  A 1 
ATOM 344  C C   . MET A 1 45  ? -15.497 15.499   -15.062  1.00 98.56 45  A 1 
ATOM 345  O O   . MET A 1 45  ? -15.371 16.148   -16.099  1.00 97.96 45  A 1 
ATOM 346  C CB  . MET A 1 45  ? -14.909 13.091   -15.609  1.00 98.16 45  A 1 
ATOM 347  C CG  . MET A 1 45  ? -13.669 13.092   -14.699  1.00 97.12 45  A 1 
ATOM 348  S SD  . MET A 1 45  ? -12.352 11.954   -15.215  1.00 95.52 45  A 1 
ATOM 349  C CE  . MET A 1 45  ? -11.813 12.724   -16.760  1.00 87.23 45  A 1 
ATOM 350  N N   . THR A 1 46  ? -15.194 16.011   -13.871  1.00 98.45 46  A 1 
ATOM 351  C CA  . THR A 1 46  ? -14.652 17.354   -13.664  1.00 98.40 46  A 1 
ATOM 352  C C   . THR A 1 46  ? -13.397 17.255   -12.805  1.00 98.30 46  A 1 
ATOM 353  O O   . THR A 1 46  ? -13.497 17.037   -11.598  1.00 97.51 46  A 1 
ATOM 354  C CB  . THR A 1 46  ? -15.686 18.277   -13.009  1.00 98.05 46  A 1 
ATOM 355  O OG1 . THR A 1 46  ? -16.932 18.196   -13.678  1.00 93.59 46  A 1 
ATOM 356  C CG2 . THR A 1 46  ? -15.255 19.742   -13.035  1.00 93.19 46  A 1 
ATOM 357  N N   . LEU A 1 47  ? -12.218 17.427   -13.408  1.00 97.88 47  A 1 
ATOM 358  C CA  . LEU A 1 47  ? -10.964 17.551   -12.670  1.00 97.51 47  A 1 
ATOM 359  C C   . LEU A 1 47  ? -10.953 18.869   -11.902  1.00 97.13 47  A 1 
ATOM 360  O O   . LEU A 1 47  ? -11.596 19.849   -12.297  1.00 95.33 47  A 1 
ATOM 361  C CB  . LEU A 1 47  ? -9.750  17.463   -13.611  1.00 96.75 47  A 1 
ATOM 362  C CG  . LEU A 1 47  ? -9.392  16.038   -14.064  1.00 93.59 47  A 1 
ATOM 363  C CD1 . LEU A 1 47  ? -10.361 15.486   -15.116  1.00 86.53 47  A 1 
ATOM 364  C CD2 . LEU A 1 47  ? -7.992  16.027   -14.680  1.00 85.70 47  A 1 
ATOM 365  N N   . LYS A 1 48  ? -10.175 18.925   -10.801  1.00 95.71 48  A 1 
ATOM 366  C CA  . LYS A 1 48  ? -10.031 20.145   -10.003  1.00 94.34 48  A 1 
ATOM 367  C C   . LYS A 1 48  ? -9.570  21.313   -10.888  1.00 93.94 48  A 1 
ATOM 368  O O   . LYS A 1 48  ? -8.560  21.222   -11.581  1.00 89.39 48  A 1 
ATOM 369  C CB  . LYS A 1 48  ? -9.077  19.875   -8.825   1.00 91.60 48  A 1 
ATOM 370  C CG  . LYS A 1 48  ? -9.113  20.984   -7.757   1.00 83.19 48  A 1 
ATOM 371  C CD  . LYS A 1 48  ? -8.178  20.653   -6.572   1.00 77.71 48  A 1 
ATOM 372  C CE  . LYS A 1 48  ? -8.189  21.751   -5.499   1.00 70.03 48  A 1 
ATOM 373  N NZ  . LYS A 1 48  ? -7.247  21.470   -4.383   1.00 61.80 48  A 1 
ATOM 374  N N   . ASN A 1 49  ? -10.304 22.417   -10.838  1.00 92.29 49  A 1 
ATOM 375  C CA  . ASN A 1 49  ? -10.044 23.647   -11.610  1.00 92.33 49  A 1 
ATOM 376  C C   . ASN A 1 49  ? -10.047 23.472   -13.146  1.00 93.03 49  A 1 
ATOM 377  O O   . ASN A 1 49  ? -9.387  24.247   -13.844  1.00 89.86 49  A 1 
ATOM 378  C CB  . ASN A 1 49  ? -8.765  24.327   -11.093  1.00 89.90 49  A 1 
ATOM 379  C CG  . ASN A 1 49  ? -8.792  24.617   -9.603   1.00 86.01 49  A 1 
ATOM 380  O OD1 . ASN A 1 49  ? -9.783  25.065   -9.053   1.00 75.62 49  A 1 
ATOM 381  N ND2 . ASN A 1 49  ? -7.697  24.386   -8.914   1.00 73.53 49  A 1 
ATOM 382  N N   . ARG A 1 50  ? -10.763 22.476   -13.688  1.00 94.72 50  A 1 
ATOM 383  C CA  . ARG A 1 50  ? -10.922 22.266   -15.130  1.00 95.21 50  A 1 
ATOM 384  C C   . ARG A 1 50  ? -12.393 22.222   -15.552  1.00 95.93 50  A 1 
ATOM 385  O O   . ARG A 1 50  ? -13.285 22.061   -14.726  1.00 94.19 50  A 1 
ATOM 386  C CB  . ARG A 1 50  ? -10.177 21.004   -15.583  1.00 93.99 50  A 1 
ATOM 387  C CG  . ARG A 1 50  ? -8.661  21.080   -15.341  1.00 90.49 50  A 1 
ATOM 388  C CD  . ARG A 1 50  ? -7.952  20.135   -16.289  1.00 85.80 50  A 1 
ATOM 389  N NE  . ARG A 1 50  ? -6.516  19.970   -15.993  1.00 80.30 50  A 1 
ATOM 390  C CZ  . ARG A 1 50  ? -5.739  19.100   -16.609  1.00 74.38 50  A 1 
ATOM 391  N NH1 . ARG A 1 50  ? -6.147  18.437   -17.655  1.00 68.55 50  A 1 
ATOM 392  N NH2 . ARG A 1 50  ? -4.553  18.830   -16.166  1.00 68.12 50  A 1 
ATOM 393  N N   . GLU A 1 51  ? -12.613 22.354   -16.855  1.00 95.87 51  A 1 
ATOM 394  C CA  . GLU A 1 51  ? -13.935 22.193   -17.443  1.00 96.28 51  A 1 
ATOM 395  C C   . GLU A 1 51  ? -14.385 20.725   -17.405  1.00 96.89 51  A 1 
ATOM 396  O O   . GLU A 1 51  ? -13.552 19.816   -17.493  1.00 96.36 51  A 1 
ATOM 397  C CB  . GLU A 1 51  ? -13.956 22.729   -18.886  1.00 94.95 51  A 1 
ATOM 398  C CG  . GLU A 1 51  ? -13.860 24.264   -18.960  1.00 88.06 51  A 1 
ATOM 399  C CD  . GLU A 1 51  ? -15.028 24.984   -18.265  1.00 78.30 51  A 1 
ATOM 400  O OE1 . GLU A 1 51  ? -14.791 26.075   -17.707  1.00 71.35 51  A 1 
ATOM 401  O OE2 . GLU A 1 51  ? -16.162 24.440   -18.268  1.00 72.72 51  A 1 
ATOM 402  N N   . PRO A 1 52  ? -15.699 20.482   -17.279  1.00 96.61 52  A 1 
ATOM 403  C CA  . PRO A 1 52  ? -16.234 19.129   -17.303  1.00 96.71 52  A 1 
ATOM 404  C C   . PRO A 1 52  ? -16.055 18.458   -18.667  1.00 96.62 52  A 1 
ATOM 405  O O   . PRO A 1 52  ? -16.285 19.075   -19.705  1.00 95.54 52  A 1 
ATOM 406  C CB  . PRO A 1 52  ? -17.724 19.257   -16.960  1.00 95.88 52  A 1 
ATOM 407  C CG  . PRO A 1 52  ? -17.835 20.632   -16.296  1.00 92.79 52  A 1 
ATOM 408  C CD  . PRO A 1 52  ? -16.755 21.438   -16.998  1.00 96.18 52  A 1 
ATOM 409  N N   . VAL A 1 53  ? -15.745 17.157   -18.659  1.00 96.70 53  A 1 
ATOM 410  C CA  . VAL A 1 53  ? -15.621 16.303   -19.850  1.00 96.63 53  A 1 
ATOM 411  C C   . VAL A 1 53  ? -16.703 15.230   -19.812  1.00 97.01 53  A 1 
ATOM 412  O O   . VAL A 1 53  ? -17.003 14.679   -18.751  1.00 96.74 53  A 1 
ATOM 413  C CB  . VAL A 1 53  ? -14.213 15.697   -19.958  1.00 95.59 53  A 1 
ATOM 414  C CG1 . VAL A 1 53  ? -14.037 14.909   -21.261  1.00 88.66 53  A 1 
ATOM 415  C CG2 . VAL A 1 53  ? -13.132 16.787   -19.932  1.00 88.11 53  A 1 
ATOM 416  N N   . GLN A 1 54  ? -17.303 14.934   -20.968  1.00 96.97 54  A 1 
ATOM 417  C CA  . GLN A 1 54  ? -18.260 13.842   -21.117  1.00 96.75 54  A 1 
ATOM 418  C C   . GLN A 1 54  ? -17.535 12.551   -21.509  1.00 97.09 54  A 1 
ATOM 419  O O   . GLN A 1 54  ? -16.685 12.558   -22.389  1.00 96.33 54  A 1 
ATOM 420  C CB  . GLN A 1 54  ? -19.326 14.198   -22.166  1.00 95.73 54  A 1 
ATOM 421  C CG  . GLN A 1 54  ? -20.253 15.342   -21.739  1.00 87.38 54  A 1 
ATOM 422  C CD  . GLN A 1 54  ? -21.240 14.975   -20.620  1.00 83.07 54  A 1 
ATOM 423  O OE1 . GLN A 1 54  ? -21.317 13.866   -20.114  1.00 73.13 54  A 1 
ATOM 424  N NE2 . GLN A 1 54  ? -22.060 15.897   -20.190  1.00 69.23 54  A 1 
ATOM 425  N N   . LEU A 1 55  ? -17.904 11.443   -20.857  1.00 97.79 55  A 1 
ATOM 426  C CA  . LEU A 1 55  ? -17.338 10.123   -21.100  1.00 97.96 55  A 1 
ATOM 427  C C   . LEU A 1 55  ? -18.478 9.107    -21.194  1.00 98.05 55  A 1 
ATOM 428  O O   . LEU A 1 55  ? -19.496 9.237    -20.513  1.00 97.51 55  A 1 
ATOM 429  C CB  . LEU A 1 55  ? -16.348 9.773    -19.976  1.00 97.72 55  A 1 
ATOM 430  C CG  . LEU A 1 55  ? -15.142 10.740   -19.852  1.00 97.16 55  A 1 
ATOM 431  C CD1 . LEU A 1 55  ? -14.388 10.490   -18.558  1.00 95.93 55  A 1 
ATOM 432  C CD2 . LEU A 1 55  ? -14.158 10.567   -21.006  1.00 95.47 55  A 1 
ATOM 433  N N   . GLU A 1 56  ? -18.316 8.082    -22.034  1.00 98.00 56  A 1 
ATOM 434  C CA  . GLU A 1 56  ? -19.348 7.057    -22.198  1.00 97.92 56  A 1 
ATOM 435  C C   . GLU A 1 56  ? -19.401 6.126    -20.979  1.00 98.11 56  A 1 
ATOM 436  O O   . GLU A 1 56  ? -20.449 5.965    -20.344  1.00 97.32 56  A 1 
ATOM 437  C CB  . GLU A 1 56  ? -19.084 6.282    -23.494  1.00 96.69 56  A 1 
ATOM 438  C CG  . GLU A 1 56  ? -20.183 5.241    -23.778  1.00 88.26 56  A 1 
ATOM 439  C CD  . GLU A 1 56  ? -19.929 4.436    -25.069  1.00 82.38 56  A 1 
ATOM 440  O OE1 . GLU A 1 56  ? -20.895 3.838    -25.577  1.00 75.06 56  A 1 
ATOM 441  O OE2 . GLU A 1 56  ? -18.779 4.429    -25.556  1.00 74.49 56  A 1 
ATOM 442  N N   . THR A 1 57  ? -18.254 5.535    -20.654  1.00 98.57 57  A 1 
ATOM 443  C CA  . THR A 1 57  ? -18.078 4.635    -19.512  1.00 98.58 57  A 1 
ATOM 444  C C   . THR A 1 57  ? -16.820 5.012    -18.749  1.00 98.61 57  A 1 
ATOM 445  O O   . THR A 1 57  ? -15.874 5.548    -19.325  1.00 98.00 57  A 1 
ATOM 446  C CB  . THR A 1 57  ? -18.001 3.161    -19.947  1.00 97.21 57  A 1 
ATOM 447  O OG1 . THR A 1 57  ? -16.958 2.957    -20.870  1.00 84.35 57  A 1 
ATOM 448  C CG2 . THR A 1 57  ? -19.283 2.667    -20.614  1.00 83.90 57  A 1 
ATOM 449  N N   . LEU A 1 58  ? -16.805 4.738    -17.443  1.00 98.88 58  A 1 
ATOM 450  C CA  . LEU A 1 58  ? -15.674 5.024    -16.582  1.00 98.81 58  A 1 
ATOM 451  C C   . LEU A 1 58  ? -15.606 3.987    -15.461  1.00 98.80 58  A 1 
ATOM 452  O O   . LEU A 1 58  ? -16.639 3.620    -14.889  1.00 98.60 58  A 1 
ATOM 453  C CB  . LEU A 1 58  ? -15.796 6.483    -16.097  1.00 98.60 58  A 1 
ATOM 454  C CG  . LEU A 1 58  ? -14.668 7.000    -15.175  1.00 97.96 58  A 1 
ATOM 455  C CD1 . LEU A 1 58  ? -14.512 8.513    -15.317  1.00 94.80 58  A 1 
ATOM 456  C CD2 . LEU A 1 58  ? -14.988 6.726    -13.704  1.00 94.53 58  A 1 
ATOM 457  N N   . SER A 1 59  ? -14.394 3.538    -15.128  1.00 98.89 59  A 1 
ATOM 458  C CA  . SER A 1 59  ? -14.103 2.674    -13.984  1.00 98.83 59  A 1 
ATOM 459  C C   . SER A 1 59  ? -13.167 3.400    -13.030  1.00 98.87 59  A 1 
ATOM 460  O O   . SER A 1 59  ? -12.125 3.889    -13.447  1.00 98.51 59  A 1 
ATOM 461  C CB  . SER A 1 59  ? -13.476 1.368    -14.464  1.00 98.58 59  A 1 
ATOM 462  O OG  . SER A 1 59  ? -13.274 0.501    -13.370  1.00 93.82 59  A 1 
ATOM 463  N N   . ILE A 1 60  ? -13.542 3.486    -11.753  1.00 98.89 60  A 1 
ATOM 464  C CA  . ILE A 1 60  ? -12.748 4.106    -10.682  1.00 98.87 60  A 1 
ATOM 465  C C   . ILE A 1 60  ? -12.202 2.996    -9.795   1.00 98.88 60  A 1 
ATOM 466  O O   . ILE A 1 60  ? -12.966 2.158    -9.318   1.00 98.48 60  A 1 
ATOM 467  C CB  . ILE A 1 60  ? -13.588 5.087    -9.840   1.00 98.75 60  A 1 
ATOM 468  C CG1 . ILE A 1 60  ? -14.309 6.131    -10.715  1.00 97.82 60  A 1 
ATOM 469  C CG2 . ILE A 1 60  ? -12.695 5.785    -8.798   1.00 97.99 60  A 1 
ATOM 470  C CD1 . ILE A 1 60  ? -15.279 7.025    -9.941   1.00 97.02 60  A 1 
ATOM 471  N N   . ARG A 1 61  ? -10.907 3.022    -9.517   1.00 98.74 61  A 1 
ATOM 472  C CA  . ARG A 1 61  ? -10.289 2.177    -8.508   1.00 98.69 61  A 1 
ATOM 473  C C   . ARG A 1 61  ? -10.779 2.592    -7.113   1.00 98.61 61  A 1 
ATOM 474  O O   . ARG A 1 61  ? -10.707 3.768    -6.766   1.00 98.01 61  A 1 
ATOM 475  C CB  . ARG A 1 61  ? -8.763  2.254    -8.654   1.00 98.09 61  A 1 
ATOM 476  C CG  . ARG A 1 61  ? -8.050  1.328    -7.672   1.00 96.40 61  A 1 
ATOM 477  C CD  . ARG A 1 61  ? -6.524  1.412    -7.845   1.00 94.10 61  A 1 
ATOM 478  N NE  . ARG A 1 61  ? -5.828  0.706    -6.752   1.00 91.43 61  A 1 
ATOM 479  C CZ  . ARG A 1 61  ? -5.581  -0.593   -6.684   1.00 90.60 61  A 1 
ATOM 480  N NH1 . ARG A 1 61  ? -5.846  -1.424   -7.658   1.00 82.49 61  A 1 
ATOM 481  N NH2 . ARG A 1 61  ? -5.046  -1.081   -5.610   1.00 85.84 61  A 1 
ATOM 482  N N   . GLY A 1 62  ? -11.249 1.631    -6.323   1.00 98.30 62  A 1 
ATOM 483  C CA  . GLY A 1 62  ? -11.969 1.880    -5.077   1.00 98.38 62  A 1 
ATOM 484  C C   . GLY A 1 62  ? -11.216 2.752    -4.073   1.00 98.32 62  A 1 
ATOM 485  O O   . GLY A 1 62  ? -11.800 3.696    -3.521   1.00 97.79 62  A 1 
ATOM 486  N N   . ASN A 1 63  ? -9.916  2.516    -3.883   1.00 98.22 63  A 1 
ATOM 487  C CA  . ASN A 1 63  ? -9.089  3.273    -2.936   1.00 98.07 63  A 1 
ATOM 488  C C   . ASN A 1 63  ? -8.881  4.754    -3.302   1.00 98.14 63  A 1 
ATOM 489  O O   . ASN A 1 63  ? -8.410  5.526    -2.478   1.00 97.15 63  A 1 
ATOM 490  C CB  . ASN A 1 63  ? -7.754  2.536    -2.732   1.00 97.08 63  A 1 
ATOM 491  C CG  . ASN A 1 63  ? -6.814  2.603    -3.923   1.00 95.95 63  A 1 
ATOM 492  O OD1 . ASN A 1 63  ? -7.183  2.929    -5.042   1.00 89.80 63  A 1 
ATOM 493  N ND2 . ASN A 1 63  ? -5.563  2.288    -3.695   1.00 87.55 63  A 1 
ATOM 494  N N   . ASN A 1 64  ? -9.267  5.185    -4.506   1.00 98.42 64  A 1 
ATOM 495  C CA  . ASN A 1 64  ? -9.222  6.589    -4.915   1.00 98.40 64  A 1 
ATOM 496  C C   . ASN A 1 64  ? -10.497 7.361    -4.538   1.00 98.54 64  A 1 
ATOM 497  O O   . ASN A 1 64  ? -10.528 8.586    -4.645   1.00 97.91 64  A 1 
ATOM 498  C CB  . ASN A 1 64  ? -8.940  6.669    -6.416   1.00 98.14 64  A 1 
ATOM 499  C CG  . ASN A 1 64  ? -7.512  6.272    -6.705   1.00 97.10 64  A 1 
ATOM 500  O OD1 . ASN A 1 64  ? -6.610  7.087    -6.676   1.00 86.31 64  A 1 
ATOM 501  N ND2 . ASN A 1 64  ? -7.262  5.002    -6.948   1.00 87.16 64  A 1 
ATOM 502  N N   . ILE A 1 65  ? -11.530 6.663    -4.093   1.00 98.70 65  A 1 
ATOM 503  C CA  . ILE A 1 65  ? -12.811 7.273    -3.743   1.00 98.75 65  A 1 
ATOM 504  C C   . ILE A 1 65  ? -12.706 7.912    -2.359   1.00 98.60 65  A 1 
ATOM 505  O O   . ILE A 1 65  ? -12.240 7.292    -1.405   1.00 98.35 65  A 1 
ATOM 506  C CB  . ILE A 1 65  ? -13.942 6.236    -3.851   1.00 98.72 65  A 1 
ATOM 507  C CG1 . ILE A 1 65  ? -14.049 5.730    -5.317   1.00 98.35 65  A 1 
ATOM 508  C CG2 . ILE A 1 65  ? -15.275 6.830    -3.367   1.00 98.49 65  A 1 
ATOM 509  C CD1 . ILE A 1 65  ? -15.023 4.576    -5.529   1.00 97.65 65  A 1 
ATOM 510  N N   . ARG A 1 66  ? -13.159 9.156    -2.221   1.00 98.83 66  A 1 
ATOM 511  C CA  . ARG A 1 66  ? -13.351 9.804    -0.926   1.00 98.71 66  A 1 
ATOM 512  C C   . ARG A 1 66  ? -14.767 9.563    -0.425   1.00 98.76 66  A 1 
ATOM 513  O O   . ARG A 1 66  ? -14.941 9.066    0.687    1.00 98.57 66  A 1 
ATOM 514  C CB  . ARG A 1 66  ? -13.007 11.304   -1.024   1.00 98.39 66  A 1 
ATOM 515  C CG  . ARG A 1 66  ? -13.096 11.971   0.356    1.00 94.45 66  A 1 
ATOM 516  C CD  . ARG A 1 66  ? -12.641 13.431   0.298    1.00 90.65 66  A 1 
ATOM 517  N NE  . ARG A 1 66  ? -11.202 13.538   -0.015   1.00 86.70 66  A 1 
ATOM 518  C CZ  . ARG A 1 66  ? -10.634 14.299   -0.933   1.00 83.09 66  A 1 
ATOM 519  N NH1 . ARG A 1 66  ? -11.322 15.076   -1.725   1.00 71.41 66  A 1 
ATOM 520  N NH2 . ARG A 1 66  ? -9.346  14.292   -1.070   1.00 78.83 66  A 1 
ATOM 521  N N   . TYR A 1 67  ? -15.764 9.895    -1.215   1.00 98.86 67  A 1 
ATOM 522  C CA  . TYR A 1 67  ? -17.152 9.622    -0.876   1.00 98.89 67  A 1 
ATOM 523  C C   . TYR A 1 67  ? -18.068 9.611    -2.110   1.00 98.80 67  A 1 
ATOM 524  O O   . TYR A 1 67  ? -17.749 10.172   -3.155   1.00 98.75 67  A 1 
ATOM 525  C CB  . TYR A 1 67  ? -17.657 10.627   0.174    1.00 98.78 67  A 1 
ATOM 526  C CG  . TYR A 1 67  ? -17.571 12.084   -0.230   1.00 98.72 67  A 1 
ATOM 527  C CD1 . TYR A 1 67  ? -16.653 12.942   0.412    1.00 97.71 67  A 1 
ATOM 528  C CD2 . TYR A 1 67  ? -18.419 12.616   -1.217   1.00 97.52 67  A 1 
ATOM 529  C CE1 . TYR A 1 67  ? -16.591 14.305   0.081    1.00 97.22 67  A 1 
ATOM 530  C CE2 . TYR A 1 67  ? -18.359 13.968   -1.569   1.00 96.83 67  A 1 
ATOM 531  C CZ  . TYR A 1 67  ? -17.447 14.813   -0.914   1.00 97.48 67  A 1 
ATOM 532  O OH  . TYR A 1 67  ? -17.404 16.134   -1.244   1.00 95.76 67  A 1 
ATOM 533  N N   . PHE A 1 68  ? -19.232 9.003    -1.941   1.00 98.96 68  A 1 
ATOM 534  C CA  . PHE A 1 68  ? -20.357 9.072    -2.863   1.00 98.93 68  A 1 
ATOM 535  C C   . PHE A 1 68  ? -21.400 10.045   -2.307   1.00 98.90 68  A 1 
ATOM 536  O O   . PHE A 1 68  ? -21.796 9.924    -1.152   1.00 98.73 68  A 1 
ATOM 537  C CB  . PHE A 1 68  ? -20.991 7.696    -3.044   1.00 98.88 68  A 1 
ATOM 538  C CG  . PHE A 1 68  ? -20.106 6.609    -3.616   1.00 98.88 68  A 1 
ATOM 539  C CD1 . PHE A 1 68  ? -20.367 6.087    -4.896   1.00 98.32 68  A 1 
ATOM 540  C CD2 . PHE A 1 68  ? -19.055 6.066    -2.860   1.00 98.44 68  A 1 
ATOM 541  C CE1 . PHE A 1 68  ? -19.591 5.041    -5.421   1.00 98.21 68  A 1 
ATOM 542  C CE2 . PHE A 1 68  ? -18.264 5.028    -3.383   1.00 98.06 68  A 1 
ATOM 543  C CZ  . PHE A 1 68  ? -18.532 4.509    -4.665   1.00 98.36 68  A 1 
ATOM 544  N N   . ILE A 1 69  ? -21.885 10.957   -3.141   1.00 98.99 69  A 1 
ATOM 545  C CA  . ILE A 1 69  ? -23.132 11.681   -2.920   1.00 98.91 69  A 1 
ATOM 546  C C   . ILE A 1 69  ? -24.251 10.835   -3.519   1.00 98.96 69  A 1 
ATOM 547  O O   . ILE A 1 69  ? -24.269 10.583   -4.725   1.00 98.75 69  A 1 
ATOM 548  C CB  . ILE A 1 69  ? -23.081 13.091   -3.530   1.00 98.80 69  A 1 
ATOM 549  C CG1 . ILE A 1 69  ? -21.917 13.905   -2.917   1.00 98.25 69  A 1 
ATOM 550  C CG2 . ILE A 1 69  ? -24.429 13.797   -3.319   1.00 98.46 69  A 1 
ATOM 551  C CD1 . ILE A 1 69  ? -21.701 15.280   -3.568   1.00 95.94 69  A 1 
ATOM 552  N N   . LEU A 1 70  ? -25.150 10.376   -2.670   1.00 98.81 70  A 1 
ATOM 553  C CA  . LEU A 1 70  ? -26.236 9.471    -3.017   1.00 98.80 70  A 1 
ATOM 554  C C   . LEU A 1 70  ? -27.506 10.267   -3.376   1.00 98.76 70  A 1 
ATOM 555  O O   . LEU A 1 70  ? -27.686 11.383   -2.887   1.00 98.34 70  A 1 
ATOM 556  C CB  . LEU A 1 70  ? -26.477 8.503    -1.850   1.00 98.64 70  A 1 
ATOM 557  C CG  . LEU A 1 70  ? -25.242 7.692    -1.402   1.00 98.36 70  A 1 
ATOM 558  C CD1 . LEU A 1 70  ? -25.585 6.866    -0.160   1.00 97.87 70  A 1 
ATOM 559  C CD2 . LEU A 1 70  ? -24.749 6.742    -2.496   1.00 97.60 70  A 1 
ATOM 560  N N   . PRO A 1 71  ? -28.426 9.683    -4.179   1.00 98.78 71  A 1 
ATOM 561  C CA  . PRO A 1 71  ? -29.715 10.305   -4.456   1.00 98.56 71  A 1 
ATOM 562  C C   . PRO A 1 71  ? -30.538 10.521   -3.184   1.00 98.59 71  A 1 
ATOM 563  O O   . PRO A 1 71  ? -30.631 9.639    -2.328   1.00 97.63 71  A 1 
ATOM 564  C CB  . PRO A 1 71  ? -30.442 9.362    -5.424   1.00 97.99 71  A 1 
ATOM 565  C CG  . PRO A 1 71  ? -29.326 8.535    -6.049   1.00 95.59 71  A 1 
ATOM 566  C CD  . PRO A 1 71  ? -28.289 8.449    -4.942   1.00 98.31 71  A 1 
ATOM 567  N N   . ASP A 1 72  ? -31.207 11.660   -3.086   1.00 98.13 72  A 1 
ATOM 568  C CA  . ASP A 1 72  ? -32.063 11.989   -1.937   1.00 97.79 72  A 1 
ATOM 569  C C   . ASP A 1 72  ? -33.204 10.979   -1.744   1.00 97.83 72  A 1 
ATOM 570  O O   . ASP A 1 72  ? -33.627 10.700   -0.618   1.00 95.46 72  A 1 
ATOM 571  C CB  . ASP A 1 72  ? -32.663 13.387   -2.123   1.00 95.92 72  A 1 
ATOM 572  C CG  . ASP A 1 72  ? -31.644 14.528   -2.060   1.00 84.35 72  A 1 
ATOM 573  O OD1 . ASP A 1 72  ? -30.470 14.267   -1.718   1.00 76.07 72  A 1 
ATOM 574  O OD2 . ASP A 1 72  ? -32.059 15.680   -2.319   1.00 77.04 72  A 1 
ATOM 575  N N   . SER A 1 73  ? -33.682 10.391   -2.844   1.00 97.86 73  A 1 
ATOM 576  C CA  . SER A 1 73  ? -34.748 9.382    -2.863   1.00 97.58 73  A 1 
ATOM 577  C C   . SER A 1 73  ? -34.304 7.994    -2.395   1.00 97.77 73  A 1 
ATOM 578  O O   . SER A 1 73  ? -35.158 7.142    -2.177   1.00 96.03 73  A 1 
ATOM 579  C CB  . SER A 1 73  ? -35.331 9.280    -4.276   1.00 96.24 73  A 1 
ATOM 580  O OG  . SER A 1 73  ? -34.299 9.004    -5.208   1.00 90.66 73  A 1 
ATOM 581  N N   . LEU A 1 74  ? -32.992 7.730    -2.244   1.00 98.03 74  A 1 
ATOM 582  C CA  . LEU A 1 74  ? -32.471 6.401    -1.951   1.00 98.09 74  A 1 
ATOM 583  C C   . LEU A 1 74  ? -32.978 5.881    -0.591   1.00 97.97 74  A 1 
ATOM 584  O O   . LEU A 1 74  ? -32.759 6.527    0.438    1.00 96.93 74  A 1 
ATOM 585  C CB  . LEU A 1 74  ? -30.934 6.439    -2.020   1.00 97.52 74  A 1 
ATOM 586  C CG  . LEU A 1 74  ? -30.284 5.042    -2.031   1.00 96.59 74  A 1 
ATOM 587  C CD1 . LEU A 1 74  ? -30.522 4.334    -3.359   1.00 94.52 74  A 1 
ATOM 588  C CD2 . LEU A 1 74  ? -28.784 5.177    -1.820   1.00 94.54 74  A 1 
ATOM 589  N N   . PRO A 1 75  ? -33.643 4.702    -0.535   1.00 97.45 75  A 1 
ATOM 590  C CA  . PRO A 1 75  ? -34.216 4.175    0.705    1.00 97.17 75  A 1 
ATOM 591  C C   . PRO A 1 75  ? -33.143 3.498    1.572    1.00 97.17 75  A 1 
ATOM 592  O O   . PRO A 1 75  ? -33.010 2.273    1.575    1.00 95.77 75  A 1 
ATOM 593  C CB  . PRO A 1 75  ? -35.335 3.233    0.236    1.00 96.42 75  A 1 
ATOM 594  C CG  . PRO A 1 75  ? -34.787 2.671    -1.077   1.00 94.88 75  A 1 
ATOM 595  C CD  . PRO A 1 75  ? -34.026 3.864    -1.667   1.00 96.98 75  A 1 
ATOM 596  N N   . LEU A 1 76  ? -32.381 4.284    2.321    1.00 97.47 76  A 1 
ATOM 597  C CA  . LEU A 1 76  ? -31.245 3.799    3.117    1.00 97.29 76  A 1 
ATOM 598  C C   . LEU A 1 76  ? -31.620 2.673    4.083    1.00 96.64 76  A 1 
ATOM 599  O O   . LEU A 1 76  ? -30.956 1.643    4.080    1.00 94.97 76  A 1 
ATOM 600  C CB  . LEU A 1 76  ? -30.605 4.952    3.907    1.00 96.84 76  A 1 
ATOM 601  C CG  . LEU A 1 76  ? -29.954 6.060    3.055    1.00 96.76 76  A 1 
ATOM 602  C CD1 . LEU A 1 76  ? -29.319 7.097    3.979    1.00 96.03 76  A 1 
ATOM 603  C CD2 . LEU A 1 76  ? -28.863 5.519    2.122    1.00 95.88 76  A 1 
ATOM 604  N N   . ASP A 1 77  ? -32.683 2.823    4.846    1.00 95.80 77  A 1 
ATOM 605  C CA  . ASP A 1 77  ? -33.082 1.839    5.848    1.00 95.31 77  A 1 
ATOM 606  C C   . ASP A 1 77  ? -33.355 0.462    5.207    1.00 95.33 77  A 1 
ATOM 607  O O   . ASP A 1 77  ? -32.904 -0.559   5.710    1.00 92.64 77  A 1 
ATOM 608  C CB  . ASP A 1 77  ? -34.303 2.349    6.640    1.00 93.94 77  A 1 
ATOM 609  C CG  . ASP A 1 77  ? -34.040 3.674    7.382    1.00 91.05 77  A 1 
ATOM 610  O OD1 . ASP A 1 77  ? -32.975 3.834    8.015    1.00 84.78 77  A 1 
ATOM 611  O OD2 . ASP A 1 77  ? -34.893 4.575    7.299    1.00 84.48 77  A 1 
ATOM 612  N N   . THR A 1 78  ? -33.995 0.420    4.040    1.00 95.87 78  A 1 
ATOM 613  C CA  . THR A 1 78  ? -34.273 -0.823   3.302    1.00 95.63 78  A 1 
ATOM 614  C C   . THR A 1 78  ? -32.994 -1.471   2.762    1.00 95.65 78  A 1 
ATOM 615  O O   . THR A 1 78  ? -32.856 -2.690   2.789    1.00 93.54 78  A 1 
ATOM 616  C CB  . THR A 1 78  ? -35.228 -0.553   2.125    1.00 94.77 78  A 1 
ATOM 617  O OG1 . THR A 1 78  ? -36.353 0.182    2.566    1.00 85.60 78  A 1 
ATOM 618  C CG2 . THR A 1 78  ? -35.754 -1.830   1.486    1.00 83.99 78  A 1 
ATOM 619  N N   . LEU A 1 79  ? -32.058 -0.672   2.252    1.00 96.30 79  A 1 
ATOM 620  C CA  . LEU A 1 79  ? -30.822 -1.181   1.656    1.00 95.94 79  A 1 
ATOM 621  C C   . LEU A 1 79  ? -29.807 -1.655   2.705    1.00 95.59 79  A 1 
ATOM 622  O O   . LEU A 1 79  ? -29.007 -2.544   2.416    1.00 93.26 79  A 1 
ATOM 623  C CB  . LEU A 1 79  ? -30.203 -0.097   0.762    1.00 95.91 79  A 1 
ATOM 624  C CG  . LEU A 1 79  ? -31.042 0.224    -0.499   1.00 95.43 79  A 1 
ATOM 625  C CD1 . LEU A 1 79  ? -30.429 1.427    -1.210   1.00 93.39 79  A 1 
ATOM 626  C CD2 . LEU A 1 79  ? -31.081 -0.947   -1.477   1.00 93.22 79  A 1 
ATOM 627  N N   . LEU A 1 80  ? -29.849 -1.100   3.915    1.00 95.40 80  A 1 
ATOM 628  C CA  . LEU A 1 80  ? -28.939 -1.422   5.011    1.00 94.01 80  A 1 
ATOM 629  C C   . LEU A 1 80  ? -29.359 -2.671   5.792    1.00 91.88 80  A 1 
ATOM 630  O O   . LEU A 1 80  ? -28.482 -3.423   6.201    1.00 85.96 80  A 1 
ATOM 631  C CB  . LEU A 1 80  ? -28.812 -0.195   5.932    1.00 93.67 80  A 1 
ATOM 632  C CG  . LEU A 1 80  ? -28.031 0.976    5.303    1.00 94.79 80  A 1 
ATOM 633  C CD1 . LEU A 1 80  ? -28.171 2.220    6.186    1.00 92.78 80  A 1 
ATOM 634  C CD2 . LEU A 1 80  ? -26.545 0.659    5.145    1.00 93.09 80  A 1 
ATOM 635  N N   . VAL A 1 81  ? -30.656 -2.960   5.931    1.00 90.30 81  A 1 
ATOM 636  C CA  . VAL A 1 81  ? -31.162 -4.142   6.664    1.00 87.09 81  A 1 
ATOM 637  C C   . VAL A 1 81  ? -30.578 -5.454   6.130    1.00 82.92 81  A 1 
ATOM 638  O O   . VAL A 1 81  ? -30.207 -6.344   6.890    1.00 71.50 81  A 1 
ATOM 639  C CB  . VAL A 1 81  ? -32.699 -4.191   6.603    1.00 83.12 81  A 1 
ATOM 640  C CG1 . VAL A 1 81  ? -33.288 -5.525   7.093    1.00 73.37 81  A 1 
ATOM 641  C CG2 . VAL A 1 81  ? -33.319 -3.106   7.484    1.00 75.87 81  A 1 
ATOM 642  N N   . ASP A 1 82  ? -30.445 -5.590   4.799    1.00 72.09 82  A 1 
ATOM 643  C CA  . ASP A 1 82  ? -29.955 -6.812   4.164    1.00 67.92 82  A 1 
ATOM 644  C C   . ASP A 1 82  ? -28.427 -6.979   4.210    1.00 67.41 82  A 1 
ATOM 645  O O   . ASP A 1 82  ? -27.899 -7.955   3.670    1.00 60.55 82  A 1 
ATOM 646  C CB  . ASP A 1 82  ? -30.438 -6.851   2.716    1.00 59.71 82  A 1 
ATOM 647  C CG  . ASP A 1 82  ? -31.847 -7.400   2.504    1.00 53.57 82  A 1 
ATOM 648  O OD1 . ASP A 1 82  ? -32.374 -8.100   3.397    1.00 47.83 82  A 1 
ATOM 649  O OD2 . ASP A 1 82  ? -32.304 -7.276   1.346    1.00 47.15 82  A 1 
ATOM 650  N N   . VAL A 1 83  ? -27.696 -6.026   4.767    1.00 71.93 83  A 1 
ATOM 651  C CA  . VAL A 1 83  ? -26.229 -6.110   4.909    1.00 67.56 83  A 1 
ATOM 652  C C   . VAL A 1 83  ? -25.842 -6.797   6.213    1.00 68.54 83  A 1 
ATOM 653  O O   . VAL A 1 83  ? -24.744 -7.355   6.306    1.00 61.45 83  A 1 
ATOM 654  C CB  . VAL A 1 83  ? -25.537 -4.741   4.782    1.00 60.67 83  A 1 
ATOM 655  C CG1 . VAL A 1 83  ? -24.026 -4.918   4.597    1.00 57.13 83  A 1 
ATOM 656  C CG2 . VAL A 1 83  ? -26.034 -3.932   3.584    1.00 60.83 83  A 1 
ATOM 657  N N   . GLU A 1 84  ? -26.733 -6.820   7.201    1.00 57.41 84  A 1 
ATOM 658  C CA  . GLU A 1 84  ? -26.564 -7.694   8.353    1.00 55.21 84  A 1 
ATOM 659  C C   . GLU A 1 84  ? -26.466 -9.145   7.855    1.00 54.87 84  A 1 
ATOM 660  O O   . GLU A 1 84  ? -27.276 -9.561   7.023    1.00 48.91 84  A 1 
ATOM 661  C CB  . GLU A 1 84  ? -27.684 -7.533   9.386    1.00 47.96 84  A 1 
ATOM 662  C CG  . GLU A 1 84  ? -27.560 -6.189   10.116   1.00 41.60 84  A 1 
ATOM 663  C CD  . GLU A 1 84  ? -28.542 -6.049   11.299   1.00 37.56 84  A 1 
ATOM 664  O OE1 . GLU A 1 84  ? -28.377 -5.066   12.048   1.00 33.20 84  A 1 
ATOM 665  O OE2 . GLU A 1 84  ? -29.455 -6.894   11.421   1.00 33.39 84  A 1 
ATOM 666  N N   . PRO A 1 85  ? -25.464 -9.917   8.310    1.00 44.83 85  A 1 
ATOM 667  C CA  . PRO A 1 85  ? -25.388 -11.326  7.972    1.00 42.98 85  A 1 
ATOM 668  C C   . PRO A 1 85  ? -26.723 -11.940  8.365    1.00 43.45 85  A 1 
ATOM 669  O O   . PRO A 1 85  ? -27.106 -11.919  9.525    1.00 41.33 85  A 1 
ATOM 670  C CB  . PRO A 1 85  ? -24.215 -11.912  8.774    1.00 38.67 85  A 1 
ATOM 671  C CG  . PRO A 1 85  ? -23.395 -10.694  9.181    1.00 37.64 85  A 1 
ATOM 672  C CD  . PRO A 1 85  ? -24.422 -9.549   9.230    1.00 39.70 85  A 1 
ATOM 673  N N   . LYS A 1 86  ? -27.442 -12.468  7.373    1.00 41.60 86  A 1 
ATOM 674  C CA  . LYS A 1 86  ? -28.637 -13.247  7.658    1.00 39.98 86  A 1 
ATOM 675  C C   . LYS A 1 86  ? -28.171 -14.348  8.586    1.00 39.76 86  A 1 
ATOM 676  O O   . LYS A 1 86  ? -27.486 -15.261  8.132    1.00 37.30 86  A 1 
ATOM 677  C CB  . LYS A 1 86  ? -29.288 -13.817  6.389    1.00 36.45 86  A 1 
ATOM 678  C CG  . LYS A 1 86  ? -30.093 -12.733  5.662    1.00 32.10 86  A 1 
ATOM 679  C CD  . LYS A 1 86  ? -30.827 -13.247  4.409    1.00 30.99 86  A 1 
ATOM 680  C CE  . LYS A 1 86  ? -31.580 -12.041  3.856    1.00 26.04 86  A 1 
ATOM 681  N NZ  . LYS A 1 86  ? -32.206 -12.241  2.527    1.00 24.44 86  A 1 
ATOM 682  N N   . VAL A 1 87  ? -28.508 -14.251  9.869    1.00 37.27 87  A 1 
ATOM 683  C CA  . VAL A 1 87  ? -28.424 -15.367  10.799   1.00 35.74 87  A 1 
ATOM 684  C C   . VAL A 1 87  ? -29.108 -16.495  10.044   1.00 36.04 87  A 1 
ATOM 685  O O   . VAL A 1 87  ? -30.312 -16.413  9.791    1.00 33.94 87  A 1 
ATOM 686  C CB  . VAL A 1 87  ? -29.138 -15.083  12.128   1.00 32.26 87  A 1 
ATOM 687  C CG1 . VAL A 1 87  ? -29.039 -16.296  13.072   1.00 27.69 87  A 1 
ATOM 688  C CG2 . VAL A 1 87  ? -28.508 -13.873  12.832   1.00 29.38 87  A 1 
ATOM 689  N N   . LYS A 1 88  ? -28.328 -17.468  9.554    1.00 35.00 88  A 1 
ATOM 690  C CA  . LYS A 1 88  ? -28.908 -18.627  8.890    1.00 33.47 88  A 1 
ATOM 691  C C   . LYS A 1 88  ? -29.818 -19.217  9.948    1.00 33.37 88  A 1 
ATOM 692  O O   . LYS A 1 88  ? -29.324 -19.841  10.880   1.00 31.46 88  A 1 
ATOM 693  C CB  . LYS A 1 88  ? -27.852 -19.648  8.446    1.00 31.13 88  A 1 
ATOM 694  C CG  . LYS A 1 88  ? -27.237 -19.330  7.073    1.00 28.37 88  A 1 
ATOM 695  C CD  . LYS A 1 88  ? -26.195 -20.406  6.715    1.00 27.15 88  A 1 
ATOM 696  C CE  . LYS A 1 88  ? -25.560 -20.135  5.350    1.00 23.31 88  A 1 
ATOM 697  N NZ  . LYS A 1 88  ? -24.391 -21.025  5.084    1.00 21.17 88  A 1 
ATOM 698  N N   . SER A 1 89  ? -31.101 -18.948  9.848    1.00 30.33 89  A 1 
ATOM 699  C CA  . SER A 1 89  ? -32.071 -19.584  10.717   1.00 29.08 89  A 1 
ATOM 700  C C   . SER A 1 89  ? -31.755 -21.053  10.548   1.00 28.27 89  A 1 
ATOM 701  O O   . SER A 1 89  ? -31.806 -21.560  9.421    1.00 26.78 89  A 1 
ATOM 702  C CB  . SER A 1 89  ? -33.513 -19.237  10.323   1.00 27.19 89  A 1 
ATOM 703  O OG  . SER A 1 89  ? -33.863 -19.702  9.044    1.00 25.61 89  A 1 
ATOM 704  N N   . LYS A 1 90  ? -31.297 -21.694  11.625   1.00 32.82 90  A 1 
ATOM 705  C CA  . LYS A 1 90  ? -31.132 -23.143  11.613   1.00 31.03 90  A 1 
ATOM 706  C C   . LYS A 1 90  ? -32.463 -23.635  11.096   1.00 29.55 90  A 1 
ATOM 707  O O   . LYS A 1 90  ? -33.470 -23.469  11.791   1.00 27.82 90  A 1 
ATOM 708  C CB  . LYS A 1 90  ? -30.814 -23.712  13.006   1.00 28.80 90  A 1 
ATOM 709  C CG  . LYS A 1 90  ? -29.309 -23.732  13.282   1.00 27.43 90  A 1 
ATOM 710  C CD  . LYS A 1 90  ? -28.970 -24.293  14.676   1.00 26.69 90  A 1 
ATOM 711  C CE  . LYS A 1 90  ? -27.451 -24.315  14.857   1.00 22.61 90  A 1 
ATOM 712  N NZ  . LYS A 1 90  ? -27.007 -24.561  16.248   1.00 21.07 90  A 1 
ATOM 713  N N   . LYS A 1 91  ? -32.493 -24.103  9.840    1.00 31.54 91  A 1 
ATOM 714  C CA  . LYS A 1 91  ? -33.634 -24.878  9.390    1.00 29.58 91  A 1 
ATOM 715  C C   . LYS A 1 91  ? -33.789 -25.872  10.521   1.00 27.75 91  A 1 
ATOM 716  O O   . LYS A 1 91  ? -32.852 -26.631  10.779   1.00 26.71 91  A 1 
ATOM 717  C CB  . LYS A 1 91  ? -33.384 -25.599  8.061    1.00 28.47 91  A 1 
ATOM 718  C CG  . LYS A 1 91  ? -33.884 -24.784  6.858    1.00 27.22 91  A 1 
ATOM 719  C CD  . LYS A 1 91  ? -33.685 -25.578  5.549    1.00 27.41 91  A 1 
ATOM 720  C CE  . LYS A 1 91  ? -34.295 -24.834  4.364    1.00 23.93 91  A 1 
ATOM 721  N NZ  . LYS A 1 91  ? -34.060 -25.540  3.079    1.00 22.01 91  A 1 
ATOM 722  N N   . ARG A 1 92  ? -34.895 -25.787  11.263   1.00 30.22 92  A 1 
ATOM 723  C CA  . ARG A 1 92  ? -35.314 -26.901  12.082   1.00 29.08 92  A 1 
ATOM 724  C C   . ARG A 1 92  ? -35.315 -28.056  11.093   1.00 26.86 92  A 1 
ATOM 725  O O   . ARG A 1 92  ? -36.228 -28.129  10.267   1.00 25.71 92  A 1 
ATOM 726  C CB  . ARG A 1 92  ? -36.713 -26.681  12.689   1.00 26.73 92  A 1 
ATOM 727  C CG  . ARG A 1 92  ? -36.689 -25.849  13.983   1.00 25.83 92  A 1 
ATOM 728  C CD  . ARG A 1 92  ? -38.118 -25.712  14.540   1.00 25.57 92  A 1 
ATOM 729  N NE  . ARG A 1 92  ? -38.132 -25.083  15.878   1.00 23.88 92  A 1 
ATOM 730  C CZ  . ARG A 1 92  ? -39.212 -24.781  16.597   1.00 23.01 92  A 1 
ATOM 731  N NH1 . ARG A 1 92  ? -40.416 -24.994  16.158   1.00 20.23 92  A 1 
ATOM 732  N NH2 . ARG A 1 92  ? -39.076 -24.255  17.782   1.00 21.60 92  A 1 
ATOM 733  N N   . GLU A 1 93  ? -34.246 -28.846  11.085   1.00 31.22 93  A 1 
ATOM 734  C CA  . GLU A 1 93  ? -34.370 -30.184  10.573   1.00 32.35 93  A 1 
ATOM 735  C C   . GLU A 1 93  ? -35.553 -30.722  11.348   1.00 31.27 93  A 1 
ATOM 736  O O   . GLU A 1 93  ? -35.492 -30.913  12.564   1.00 31.00 93  A 1 
ATOM 737  C CB  . GLU A 1 93  ? -33.109 -31.027  10.794   1.00 32.50 93  A 1 
ATOM 738  C CG  . GLU A 1 93  ? -32.035 -30.733  9.733    1.00 31.18 93  A 1 
ATOM 739  C CD  . GLU A 1 93  ? -30.884 -31.759  9.785    1.00 29.18 93  A 1 
ATOM 740  O OE1 . GLU A 1 93  ? -30.283 -31.981  8.723    1.00 25.75 93  A 1 
ATOM 741  O OE2 . GLU A 1 93  ? -30.647 -32.326  10.880   1.00 28.36 93  A 1 
ATOM 742  N N   . ALA A 1 94  ? -36.681 -30.782  10.659   1.00 29.67 94  A 1 
ATOM 743  C CA  . ALA A 1 94  ? -37.783 -31.545  11.151   1.00 30.82 94  A 1 
ATOM 744  C C   . ALA A 1 94  ? -37.151 -32.909  11.345   1.00 29.73 94  A 1 
ATOM 745  O O   . ALA A 1 94  ? -36.804 -33.568  10.365   1.00 28.92 94  A 1 
ATOM 746  C CB  . ALA A 1 94  ? -38.926 -31.537  10.119   1.00 29.16 94  A 1 
ATOM 747  N N   . VAL A 1 95  ? -36.879 -33.257  12.610   1.00 33.51 95  A 1 
ATOM 748  C CA  . VAL A 1 95  ? -36.477 -34.604  12.998   1.00 34.41 95  A 1 
ATOM 749  C C   . VAL A 1 95  ? -37.638 -35.441  12.509   1.00 33.77 95  A 1 
ATOM 750  O O   . VAL A 1 95  ? -38.682 -35.500  13.159   1.00 32.21 95  A 1 
ATOM 751  C CB  . VAL A 1 95  ? -36.260 -34.730  14.516   1.00 31.02 95  A 1 
ATOM 752  C CG1 . VAL A 1 95  ? -35.866 -36.164  14.890   1.00 27.15 95  A 1 
ATOM 753  C CG2 . VAL A 1 95  ? -35.150 -33.787  14.988   1.00 31.26 95  A 1 
ATOM 754  N N   . ALA A 1 96  ? -37.511 -35.904  11.265   1.00 31.06 96  A 1 
ATOM 755  C CA  . ALA A 1 96  ? -38.509 -36.741  10.646   1.00 31.84 96  A 1 
ATOM 756  C C   . ALA A 1 96  ? -38.565 -37.932  11.591   1.00 30.70 96  A 1 
ATOM 757  O O   . ALA A 1 96  ? -37.586 -38.670  11.700   1.00 30.13 96  A 1 
ATOM 758  C CB  . ALA A 1 96  ? -38.083 -37.100  9.217    1.00 30.31 96  A 1 
ATOM 759  N N   . GLY A 1 97  ? -39.640 -38.002  12.384   1.00 32.48 97  A 1 
ATOM 760  C CA  . GLY A 1 97  ? -39.809 -39.005  13.422   1.00 33.72 97  A 1 
ATOM 761  C C   . GLY A 1 97  ? -39.644 -40.332  12.718   1.00 33.01 97  A 1 
ATOM 762  O O   . GLY A 1 97  ? -40.518 -40.728  11.957   1.00 31.03 97  A 1 
ATOM 763  N N   . ARG A 1 98  ? -38.463 -40.909  12.867   1.00 35.98 98  A 1 
ATOM 764  C CA  . ARG A 1 98  ? -38.077 -42.117  12.150   1.00 36.72 98  A 1 
ATOM 765  C C   . ARG A 1 98  ? -39.094 -43.155  12.586   1.00 35.11 98  A 1 
ATOM 766  O O   . ARG A 1 98  ? -39.018 -43.625  13.713   1.00 32.94 98  A 1 
ATOM 767  C CB  . ARG A 1 98  ? -36.619 -42.481  12.471   1.00 33.41 98  A 1 
ATOM 768  C CG  . ARG A 1 98  ? -35.973 -43.387  11.421   1.00 31.43 98  A 1 
ATOM 769  C CD  . ARG A 1 98  ? -34.498 -43.622  11.769   1.00 29.98 98  A 1 
ATOM 770  N NE  . ARG A 1 98  ? -33.753 -44.300  10.675   1.00 28.49 98  A 1 
ATOM 771  C CZ  . ARG A 1 98  ? -32.463 -44.588  10.673   1.00 26.16 98  A 1 
ATOM 772  N NH1 . ARG A 1 98  ? -31.697 -44.358  11.703   1.00 24.26 98  A 1 
ATOM 773  N NH2 . ARG A 1 98  ? -31.906 -45.122  9.623    1.00 25.80 98  A 1 
ATOM 774  N N   . GLY A 1 99  ? -40.095 -43.354  11.753   1.00 34.12 99  A 1 
ATOM 775  C CA  . GLY A 1 99  ? -41.250 -44.168  12.077   1.00 36.58 99  A 1 
ATOM 776  C C   . GLY A 1 99  ? -40.703 -45.498  12.565   1.00 35.51 99  A 1 
ATOM 777  O O   . GLY A 1 99  ? -39.908 -46.117  11.869   1.00 33.08 99  A 1 
ATOM 778  N N   . ARG A 1 100 ? -41.055 -45.873  13.781   1.00 37.47 100 A 1 
ATOM 779  C CA  . ARG A 1 100 ? -40.646 -47.159  14.354   1.00 39.02 100 A 1 
ATOM 780  C C   . ARG A 1 100 ? -41.035 -48.231  13.341   1.00 36.63 100 A 1 
ATOM 781  O O   . ARG A 1 100 ? -42.207 -48.599  13.263   1.00 33.81 100 A 1 
ATOM 782  C CB  . ARG A 1 100 ? -41.335 -47.422  15.710   1.00 36.31 100 A 1 
ATOM 783  C CG  . ARG A 1 100 ? -40.498 -46.972  16.912   1.00 34.24 100 A 1 
ATOM 784  C CD  . ARG A 1 100 ? -41.258 -47.278  18.208   1.00 32.12 100 A 1 
ATOM 785  N NE  . ARG A 1 100 ? -40.424 -47.129  19.418   1.00 30.44 100 A 1 
ATOM 786  C CZ  . ARG A 1 100 ? -40.841 -47.183  20.672   1.00 27.72 100 A 1 
ATOM 787  N NH1 . ARG A 1 100 ? -42.099 -47.350  20.976   1.00 25.81 100 A 1 
ATOM 788  N NH2 . ARG A 1 100 ? -39.997 -47.075  21.667   1.00 27.14 100 A 1 
ATOM 789  N N   . GLY A 1 101 ? -40.091 -48.672  12.542   1.00 34.11 101 A 1 
ATOM 790  C CA  . GLY A 1 101 ? -40.281 -49.768  11.617   1.00 36.25 101 A 1 
ATOM 791  C C   . GLY A 1 101 ? -40.801 -50.917  12.444   1.00 34.92 101 A 1 
ATOM 792  O O   . GLY A 1 101 ? -40.146 -51.333  13.398   1.00 32.44 101 A 1 
ATOM 793  N N   . ARG A 1 102 ? -42.017 -51.343  12.143   1.00 38.89 102 A 1 
ATOM 794  C CA  . ARG A 1 102 ? -42.616 -52.500  12.811   1.00 39.73 102 A 1 
ATOM 795  C C   . ARG A 1 102 ? -41.619 -53.642  12.653   1.00 36.43 102 A 1 
ATOM 796  O O   . ARG A 1 102 ? -41.535 -54.228  11.576   1.00 33.63 102 A 1 
ATOM 797  C CB  . ARG A 1 102 ? -43.976 -52.866  12.188   1.00 37.28 102 A 1 
ATOM 798  C CG  . ARG A 1 102 ? -45.163 -52.166  12.864   1.00 35.38 102 A 1 
ATOM 799  C CD  . ARG A 1 102 ? -46.468 -52.567  12.168   1.00 32.95 102 A 1 
ATOM 800  N NE  . ARG A 1 102 ? -47.668 -52.177  12.934   1.00 30.81 102 A 1 
ATOM 801  C CZ  . ARG A 1 102 ? -48.926 -52.212  12.516   1.00 28.36 102 A 1 
ATOM 802  N NH1 . ARG A 1 102 ? -49.229 -52.578  11.301   1.00 26.61 102 A 1 
ATOM 803  N NH2 . ARG A 1 102 ? -49.899 -51.884  13.320   1.00 27.77 102 A 1 
ATOM 804  N N   . GLY A 1 103 ? -40.884 -53.935  13.711   1.00 35.30 103 A 1 
ATOM 805  C CA  . GLY A 1 103 ? -40.031 -55.108  13.805   1.00 37.49 103 A 1 
ATOM 806  C C   . GLY A 1 103 ? -40.942 -56.307  13.642   1.00 35.73 103 A 1 
ATOM 807  O O   . GLY A 1 103 ? -41.643 -56.687  14.568   1.00 33.23 103 A 1 
ATOM 808  N N   . ARG A 1 104 ? -41.005 -56.786  12.414   1.00 38.65 104 A 1 
ATOM 809  C CA  . ARG A 1 104 ? -41.862 -57.917  12.067   1.00 39.63 104 A 1 
ATOM 810  C C   . ARG A 1 104 ? -41.322 -59.094  12.863   1.00 36.02 104 A 1 
ATOM 811  O O   . ARG A 1 104 ? -40.271 -59.630  12.512   1.00 33.02 104 A 1 
ATOM 812  C CB  . ARG A 1 104 ? -41.866 -58.129  10.539   1.00 37.28 104 A 1 
ATOM 813  C CG  . ARG A 1 104 ? -43.175 -58.741  10.031   1.00 35.41 104 A 1 
ATOM 814  C CD  . ARG A 1 104 ? -43.141 -58.821  8.491    1.00 32.88 104 A 1 
ATOM 815  N NE  . ARG A 1 104 ? -44.461 -59.161  7.915    1.00 30.94 104 A 1 
ATOM 816  C CZ  . ARG A 1 104 ? -44.752 -59.266  6.621    1.00 28.58 104 A 1 
ATOM 817  N NH1 . ARG A 1 104 ? -43.835 -59.114  5.699    1.00 27.02 104 A 1 
ATOM 818  N NH2 . ARG A 1 104 ? -45.971 -59.519  6.238    1.00 28.51 104 A 1 
ATOM 819  N N   . GLY A 1 105 ? -42.003 -59.429  13.970   1.00 37.11 105 A 1 
ATOM 820  C CA  . GLY A 1 105 ? -41.589 -60.476  14.888   1.00 39.78 105 A 1 
ATOM 821  C C   . GLY A 1 105 ? -41.462 -61.758  14.090   1.00 38.13 105 A 1 
ATOM 822  O O   . GLY A 1 105 ? -42.452 -62.306  13.616   1.00 35.49 105 A 1 
ATOM 823  N N   . ARG A 1 106 ? -40.220 -62.163  13.869   1.00 38.56 106 A 1 
ATOM 824  C CA  . ARG A 1 106 ? -39.917 -63.391  13.144   1.00 40.62 106 A 1 
ATOM 825  C C   . ARG A 1 106 ? -40.380 -64.534  14.035   1.00 36.81 106 A 1 
ATOM 826  O O   . ARG A 1 106 ? -39.636 -64.973  14.902   1.00 33.61 106 A 1 
ATOM 827  C CB  . ARG A 1 106 ? -38.419 -63.436  12.767   1.00 38.26 106 A 1 
ATOM 828  C CG  . ARG A 1 106 ? -38.153 -64.132  11.428   1.00 36.10 106 A 1 
ATOM 829  C CD  . ARG A 1 106 ? -36.654 -64.078  11.103   1.00 33.78 106 A 1 
ATOM 830  N NE  . ARG A 1 106 ? -36.362 -64.507  9.716    1.00 31.85 106 A 1 
ATOM 831  C CZ  . ARG A 1 106 ? -35.153 -64.576  9.140    1.00 29.45 106 A 1 
ATOM 832  N NH1 . ARG A 1 106 ? -34.064 -64.309  9.809    1.00 27.96 106 A 1 
ATOM 833  N NH2 . ARG A 1 106 ? -35.034 -64.917  7.887    1.00 29.79 106 A 1 
ATOM 834  N N   . GLY A 1 107 ? -41.644 -64.945  13.885   1.00 38.00 107 A 1 
ATOM 835  C CA  . GLY A 1 107 ? -42.245 -66.041  14.630   1.00 40.89 107 A 1 
ATOM 836  C C   . GLY A 1 107 ? -41.427 -67.287  14.356   1.00 38.82 107 A 1 
ATOM 837  O O   . GLY A 1 107 ? -41.544 -67.866  13.286   1.00 36.21 107 A 1 
ATOM 838  N N   . ARG A 1 108 ? -40.538 -67.607  15.295   1.00 38.27 108 A 1 
ATOM 839  C CA  . ARG A 1 108 ? -39.855 -68.901  15.259   1.00 40.92 108 A 1 
ATOM 840  C C   . ARG A 1 108 ? -40.938 -69.965  15.293   1.00 37.21 108 A 1 
ATOM 841  O O   . ARG A 1 108 ? -41.528 -70.209  16.346   1.00 34.02 108 A 1 
ATOM 842  C CB  . ARG A 1 108 ? -38.861 -69.058  16.427   1.00 38.66 108 A 1 
ATOM 843  C CG  . ARG A 1 108 ? -37.419 -68.714  16.027   1.00 36.53 108 A 1 
ATOM 844  C CD  . ARG A 1 108 ? -36.470 -68.921  17.216   1.00 34.04 108 A 1 
ATOM 845  N NE  . ARG A 1 108 ? -35.047 -68.874  16.821   1.00 32.13 108 A 1 
ATOM 846  C CZ  . ARG A 1 108 ? -33.991 -68.893  17.647   1.00 29.78 108 A 1 
ATOM 847  N NH1 . ARG A 1 108 ? -34.142 -68.915  18.942   1.00 28.28 108 A 1 
ATOM 848  N NH2 . ARG A 1 108 ? -32.771 -68.895  17.170   1.00 30.30 108 A 1 
ATOM 849  N N   . GLY A 1 109 ? -41.247 -70.548  14.142   1.00 38.02 109 A 1 
ATOM 850  C CA  . GLY A 1 109 ? -42.215 -71.631  14.008   1.00 41.19 109 A 1 
ATOM 851  C C   . GLY A 1 109 ? -41.795 -72.772  14.926   1.00 39.33 109 A 1 
ATOM 852  O O   . GLY A 1 109 ? -40.707 -73.317  14.777   1.00 36.64 109 A 1 
ATOM 853  N N   . ARG A 1 110 ? -42.636 -73.064  15.900   1.00 38.28 110 A 1 
ATOM 854  C CA  . ARG A 1 110 ? -42.465 -74.264  16.723   1.00 41.53 110 A 1 
ATOM 855  C C   . ARG A 1 110 ? -42.380 -75.464  15.786   1.00 37.41 110 A 1 
ATOM 856  O O   . ARG A 1 110 ? -43.346 -75.760  15.085   1.00 34.30 110 A 1 
ATOM 857  C CB  . ARG A 1 110 ? -43.638 -74.431  17.705   1.00 39.45 110 A 1 
ATOM 858  C CG  . ARG A 1 110 ? -43.399 -73.746  19.069   1.00 37.17 110 A 1 
ATOM 859  C CD  . ARG A 1 110 ? -44.608 -73.949  19.980   1.00 34.56 110 A 1 
ATOM 860  N NE  . ARG A 1 110 ? -44.328 -73.597  21.389   1.00 32.73 110 A 1 
ATOM 861  C CZ  . ARG A 1 110 ? -45.214 -73.540  22.390   1.00 30.35 110 A 1 
ATOM 862  N NH1 . ARG A 1 110 ? -46.485 -73.746  22.183   1.00 28.82 110 A 1 
ATOM 863  N NH2 . ARG A 1 110 ? -44.821 -73.273  23.606   1.00 31.16 110 A 1 
ATOM 864  N N   . GLY A 1 111 ? -41.236 -76.146  15.773   1.00 38.10 111 A 1 
ATOM 865  C CA  . GLY A 1 111 ? -41.064 -77.434  15.107   1.00 41.99 111 A 1 
ATOM 866  C C   . GLY A 1 111 ? -42.061 -78.426  15.689   1.00 40.11 111 A 1 
ATOM 867  O O   . GLY A 1 111 ? -41.867 -78.928  16.788   1.00 37.65 111 A 1 
ATOM 868  N N   . ARG A 1 112 ? -43.152 -78.602  14.967   1.00 39.06 112 A 1 
ATOM 869  C CA  . ARG A 1 112 ? -44.201 -79.540  15.377   1.00 42.81 112 A 1 
ATOM 870  C C   . ARG A 1 112 ? -43.628 -80.949  15.190   1.00 38.51 112 A 1 
ATOM 871  O O   . ARG A 1 112 ? -43.482 -81.389  14.061   1.00 35.57 112 A 1 
ATOM 872  C CB  . ARG A 1 112 ? -45.482 -79.279  14.556   1.00 41.17 112 A 1 
ATOM 873  C CG  . ARG A 1 112 ? -46.773 -79.563  15.338   1.00 38.86 112 A 1 
ATOM 874  C CD  . ARG A 1 112 ? -47.994 -79.208  14.473   1.00 36.43 112 A 1 
ATOM 875  N NE  . ARG A 1 112 ? -49.263 -79.254  15.240   1.00 34.61 112 A 1 
ATOM 876  C CZ  . ARG A 1 112 ? -50.479 -78.978  14.781   1.00 32.23 112 A 1 
ATOM 877  N NH1 . ARG A 1 112 ? -50.672 -78.670  13.523   1.00 30.59 112 A 1 
ATOM 878  N NH2 . ARG A 1 112 ? -51.513 -79.019  15.570   1.00 33.67 112 A 1 
ATOM 879  N N   . GLY A 1 113 ? -43.324 -81.639  16.280   1.00 38.30 113 A 1 
ATOM 880  C CA  . GLY A 1 113 ? -42.882 -83.032  16.289   1.00 43.76 113 A 1 
ATOM 881  C C   . GLY A 1 113 ? -44.003 -83.943  15.802   1.00 42.11 113 A 1 
ATOM 882  O O   . GLY A 1 113 ? -44.791 -84.435  16.603   1.00 40.16 113 A 1 
ATOM 883  N N   . ARG A 1 114 ? -44.134 -84.085  14.489   1.00 37.18 114 A 1 
ATOM 884  C CA  . ARG A 1 114 ? -45.189 -84.927  13.912   1.00 42.00 114 A 1 
ATOM 885  C C   . ARG A 1 114 ? -44.744 -86.394  13.998   1.00 37.50 114 A 1 
ATOM 886  O O   . ARG A 1 114 ? -43.827 -86.786  13.288   1.00 34.11 114 A 1 
ATOM 887  C CB  . ARG A 1 114 ? -45.509 -84.469  12.475   1.00 39.66 114 A 1 
ATOM 888  C CG  . ARG A 1 114 ? -46.913 -84.878  12.031   1.00 37.81 114 A 1 
ATOM 889  C CD  . ARG A 1 114 ? -47.200 -84.367  10.607   1.00 35.26 114 A 1 
ATOM 890  N NE  . ARG A 1 114 ? -48.630 -84.536  10.238   1.00 33.60 114 A 1 
ATOM 891  C CZ  . ARG A 1 114 ? -49.184 -84.238  9.055    1.00 30.99 114 A 1 
ATOM 892  N NH1 . ARG A 1 114 ? -48.467 -83.786  8.054    1.00 28.68 114 A 1 
ATOM 893  N NH2 . ARG A 1 114 ? -50.469 -84.395  8.869    1.00 31.86 114 A 1 
ATOM 894  N N   . GLY A 1 115 ? -45.412 -87.188  14.828   1.00 37.12 115 A 1 
ATOM 895  C CA  . GLY A 1 115 ? -45.118 -88.602  15.095   1.00 42.96 115 A 1 
ATOM 896  C C   . GLY A 1 115 ? -45.700 -89.593  14.080   1.00 41.24 115 A 1 
ATOM 897  O O   . GLY A 1 115 ? -46.303 -90.563  14.511   1.00 37.81 115 A 1 
ATOM 898  N N   . GLY A 1 116 ? -45.587 -89.302  12.794   1.00 38.44 116 A 1 
ATOM 899  C CA  . GLY A 1 116 ? -46.285 -90.080  11.760   1.00 44.13 116 A 1 
ATOM 900  C C   . GLY A 1 116 ? -45.979 -91.596  11.748   1.00 41.38 116 A 1 
ATOM 901  O O   . GLY A 1 116 ? -44.968 -92.040  12.271   1.00 38.37 116 A 1 
ATOM 902  N N   . PRO A 1 117 ? -46.870 -92.420  11.115   1.00 31.49 117 A 1 
ATOM 903  C CA  . PRO A 1 117 ? -47.255 -93.742  11.648   1.00 38.49 117 A 1 
ATOM 904  C C   . PRO A 1 117 ? -46.679 -95.001  10.952   1.00 38.76 117 A 1 
ATOM 905  O O   . PRO A 1 117 ? -46.143 -95.876  11.616   1.00 36.93 117 A 1 
ATOM 906  C CB  . PRO A 1 117 ? -48.784 -93.699  11.529   1.00 34.53 117 A 1 
ATOM 907  C CG  . PRO A 1 117 ? -49.013 -92.931  10.223   1.00 34.80 117 A 1 
ATOM 908  C CD  . PRO A 1 117 ? -47.852 -91.929  10.208   1.00 40.94 117 A 1 
ATOM 909  N N   . ARG A 1 118 ? -47.018 -95.189  9.679    1.00 34.34 118 A 1 
ATOM 910  C CA  . ARG A 1 118 ? -47.170 -96.483  8.939    1.00 40.14 118 A 1 
ATOM 911  C C   . ARG A 1 118 ? -45.875 -96.986  8.274    1.00 35.73 118 A 1 
ATOM 912  O O   . ARG A 1 118 ? -44.844 -96.347  8.438    1.00 33.81 118 A 1 
ATOM 913  C CB  . ARG A 1 118 ? -48.297 -96.299  7.889    1.00 38.06 118 A 1 
ATOM 914  C CG  . ARG A 1 118 ? -49.725 -96.463  8.414    1.00 35.42 118 A 1 
ATOM 915  C CD  . ARG A 1 118 ? -50.704 -96.426  7.219    1.00 33.58 118 A 1 
ATOM 916  N NE  . ARG A 1 118 ? -52.094 -96.682  7.634    1.00 32.09 118 A 1 
ATOM 917  C CZ  . ARG A 1 118 ? -53.146 -96.756  6.826    1.00 30.43 118 A 1 
ATOM 918  N NH1 . ARG A 1 118 ? -53.029 -96.596  5.530    1.00 28.97 118 A 1 
ATOM 919  N NH2 . ARG A 1 118 ? -54.339 -96.994  7.294    1.00 32.62 118 A 1 
ATOM 920  N N   . ARG A 1 119 ? -45.940 -97.954  7.442    1.00 21.37 119 A 1 
ATOM 921  C CA  . ARG A 1 119 ? -46.134 -99.381  7.157    1.00 24.69 119 A 1 
ATOM 922  C C   . ARG A 1 119 ? -44.989 -99.785  6.237    1.00 21.82 119 A 1 
ATOM 923  O O   . ARG A 1 119 ? -44.507 -98.887  5.509    1.00 19.39 119 A 1 
ATOM 924  C CB  . ARG A 1 119 ? -47.469 -99.653  6.433    1.00 24.06 119 A 1 
ATOM 925  C CG  . ARG A 1 119 ? -47.986 -101.074 6.670    1.00 22.87 119 A 1 
ATOM 926  C CD  . ARG A 1 119 ? -49.103 -101.402 5.672    1.00 21.91 119 A 1 
ATOM 927  N NE  . ARG A 1 119 ? -49.902 -102.586 6.112    1.00 21.49 119 A 1 
ATOM 928  C CZ  . ARG A 1 119 ? -50.761 -103.278 5.367    1.00 21.47 119 A 1 
ATOM 929  N NH1 . ARG A 1 119 ? -50.954 -103.010 4.114    1.00 23.64 119 A 1 
ATOM 930  N NH2 . ARG A 1 119 ? -51.445 -104.268 5.893    1.00 27.16 119 A 1 
ATOM 931  O OXT . ARG A 1 119 ? -44.680 -101.016 6.244    1.00 43.13 119 A 1 
ATOM 932  N N   . MET B 2 1   ? -18.456 -15.178  29.458   1.00 40.73 1   B 1 
ATOM 933  C CA  . MET B 2 1   ? -17.057 -14.846  29.118   1.00 43.10 1   B 1 
ATOM 934  C C   . MET B 2 1   ? -17.117 -13.991  27.870   1.00 43.72 1   B 1 
ATOM 935  O O   . MET B 2 1   ? -17.931 -14.298  27.009   1.00 41.35 1   B 1 
ATOM 936  C CB  . MET B 2 1   ? -16.219 -16.102  28.860   1.00 41.12 1   B 1 
ATOM 937  C CG  . MET B 2 1   ? -15.782 -16.778  30.168   1.00 39.11 1   B 1 
ATOM 938  S SD  . MET B 2 1   ? -14.950 -18.364  29.896   1.00 37.58 1   B 1 
ATOM 939  C CE  . MET B 2 1   ? -14.377 -18.731  31.562   1.00 31.38 1   B 1 
ATOM 940  N N   . SER B 2 2   ? -16.341 -12.923  27.811   1.00 55.34 2   B 1 
ATOM 941  C CA  . SER B 2 2   ? -16.265 -12.082  26.613   1.00 60.53 2   B 1 
ATOM 942  C C   . SER B 2 2   ? -15.624 -12.894  25.486   1.00 64.11 2   B 1 
ATOM 943  O O   . SER B 2 2   ? -14.634 -13.593  25.706   1.00 60.51 2   B 1 
ATOM 944  C CB  . SER B 2 2   ? -15.464 -10.815  26.898   1.00 55.48 2   B 1 
ATOM 945  O OG  . SER B 2 2   ? -15.271 -10.099  25.702   1.00 50.17 2   B 1 
ATOM 946  N N   . LEU B 2 3   ? -16.189 -12.820  24.284   1.00 68.49 3   B 1 
ATOM 947  C CA  . LEU B 2 3   ? -15.614 -13.452  23.099   1.00 69.00 3   B 1 
ATOM 948  C C   . LEU B 2 3   ? -14.316 -12.756  22.651   1.00 70.85 3   B 1 
ATOM 949  O O   . LEU B 2 3   ? -13.602 -13.306  21.829   1.00 66.80 3   B 1 
ATOM 950  C CB  . LEU B 2 3   ? -16.659 -13.457  21.963   1.00 64.40 3   B 1 
ATOM 951  C CG  . LEU B 2 3   ? -17.850 -14.405  22.199   1.00 62.00 3   B 1 
ATOM 952  C CD1 . LEU B 2 3   ? -18.914 -14.157  21.120   1.00 59.54 3   B 1 
ATOM 953  C CD2 . LEU B 2 3   ? -17.451 -15.876  22.127   1.00 61.94 3   B 1 
ATOM 954  N N   . LEU B 2 4   ? -14.015 -11.602  23.228   1.00 70.50 4   B 1 
ATOM 955  C CA  . LEU B 2 4   ? -12.801 -10.834  22.917   1.00 68.97 4   B 1 
ATOM 956  C C   . LEU B 2 4   ? -11.502 -11.592  23.218   1.00 70.79 4   B 1 
ATOM 957  O O   . LEU B 2 4   ? -10.486 -11.311  22.585   1.00 66.41 4   B 1 
ATOM 958  C CB  . LEU B 2 4   ? -12.831 -9.502   23.691   1.00 64.65 4   B 1 
ATOM 959  C CG  . LEU B 2 4   ? -13.975 -8.552   23.288   1.00 61.63 4   B 1 
ATOM 960  C CD1 . LEU B 2 4   ? -13.992 -7.337   24.222   1.00 58.54 4   B 1 
ATOM 961  C CD2 . LEU B 2 4   ? -13.842 -8.058   21.856   1.00 60.73 4   B 1 
ATOM 962  N N   . ASN B 2 5   ? -11.537 -12.558  24.136   1.00 67.09 5   B 1 
ATOM 963  C CA  . ASN B 2 5   ? -10.360 -13.333  24.550   1.00 67.01 5   B 1 
ATOM 964  C C   . ASN B 2 5   ? -10.207 -14.661  23.796   1.00 68.03 5   B 1 
ATOM 965  O O   . ASN B 2 5   ? -9.300  -15.433  24.112   1.00 62.99 5   B 1 
ATOM 966  C CB  . ASN B 2 5   ? -10.411 -13.577  26.066   1.00 60.70 5   B 1 
ATOM 967  C CG  . ASN B 2 5   ? -10.368 -12.310  26.901   1.00 56.29 5   B 1 
ATOM 968  O OD1 . ASN B 2 5   ? -10.238 -11.196  26.446   1.00 50.64 5   B 1 
ATOM 969  N ND2 . ASN B 2 5   ? -10.495 -12.451  28.201   1.00 52.00 5   B 1 
ATOM 970  N N   . LYS B 2 6   ? -11.114 -14.982  22.863   1.00 68.29 6   B 1 
ATOM 971  C CA  . LYS B 2 6   ? -11.023 -16.207  22.062   1.00 70.48 6   B 1 
ATOM 972  C C   . LYS B 2 6   ? -10.330 -15.883  20.732   1.00 70.96 6   B 1 
ATOM 973  O O   . LYS B 2 6   ? -10.719 -14.895  20.111   1.00 67.16 6   B 1 
ATOM 974  C CB  . LYS B 2 6   ? -12.429 -16.804  21.863   1.00 65.41 6   B 1 
ATOM 975  C CG  . LYS B 2 6   ? -12.355 -18.201  21.231   1.00 61.60 6   B 1 
ATOM 976  C CD  . LYS B 2 6   ? -13.749 -18.791  20.976   1.00 61.69 6   B 1 
ATOM 977  C CE  . LYS B 2 6   ? -13.587 -20.141  20.267   1.00 55.81 6   B 1 
ATOM 978  N NZ  . LYS B 2 6   ? -14.867 -20.657  19.742   1.00 49.72 6   B 1 
ATOM 979  N N   . PRO B 2 7   ? -9.363  -16.723  20.264   1.00 64.81 7   B 1 
ATOM 980  C CA  . PRO B 2 7   ? -8.745  -16.541  18.952   1.00 65.00 7   B 1 
ATOM 981  C C   . PRO B 2 7   ? -9.793  -16.501  17.835   1.00 67.85 7   B 1 
ATOM 982  O O   . PRO B 2 7   ? -10.751 -17.277  17.851   1.00 65.27 7   B 1 
ATOM 983  C CB  . PRO B 2 7   ? -7.772  -17.716  18.772   1.00 60.44 7   B 1 
ATOM 984  C CG  . PRO B 2 7   ? -7.450  -18.143  20.201   1.00 59.23 7   B 1 
ATOM 985  C CD  . PRO B 2 7   ? -8.749  -17.849  20.945   1.00 63.02 7   B 1 
ATOM 986  N N   . LYS B 2 8   ? -9.641  -15.602  16.872   1.00 66.50 8   B 1 
ATOM 987  C CA  . LYS B 2 8   ? -10.599 -15.475  15.754   1.00 66.72 8   B 1 
ATOM 988  C C   . LYS B 2 8   ? -10.616 -16.727  14.882   1.00 69.07 8   B 1 
ATOM 989  O O   . LYS B 2 8   ? -11.693 -17.131  14.447   1.00 66.59 8   B 1 
ATOM 990  C CB  . LYS B 2 8   ? -10.312 -14.230  14.899   1.00 61.98 8   B 1 
ATOM 991  C CG  . LYS B 2 8   ? -10.783 -12.926  15.570   1.00 58.53 8   B 1 
ATOM 992  C CD  . LYS B 2 8   ? -10.631 -11.744  14.616   1.00 56.00 8   B 1 
ATOM 993  C CE  . LYS B 2 8   ? -11.099 -10.436  15.266   1.00 50.66 8   B 1 
ATOM 994  N NZ  . LYS B 2 8   ? -10.890 -9.262   14.383   1.00 47.01 8   B 1 
ATOM 995  N N   . SER B 2 9   ? -9.473  -17.366  14.691   1.00 66.95 9   B 1 
ATOM 996  C CA  . SER B 2 9   ? -9.292  -18.625  13.956   1.00 67.88 9   B 1 
ATOM 997  C C   . SER B 2 9   ? -10.157 -19.777  14.493   1.00 71.09 9   B 1 
ATOM 998  O O   . SER B 2 9   ? -10.646 -20.616  13.737   1.00 67.40 9   B 1 
ATOM 999  C CB  . SER B 2 9   ? -7.799  -19.003  14.006   1.00 63.68 9   B 1 
ATOM 1000 O OG  . SER B 2 9   ? -7.302  -18.921  15.326   1.00 59.07 9   B 1 
ATOM 1001 N N   . GLU B 2 10  ? -10.456 -19.780  15.786   1.00 71.77 10  B 1 
ATOM 1002 C CA  . GLU B 2 10  ? -11.307 -20.802  16.426   1.00 74.62 10  B 1 
ATOM 1003 C C   . GLU B 2 10  ? -12.792 -20.434  16.490   1.00 76.95 10  B 1 
ATOM 1004 O O   . GLU B 2 10  ? -13.616 -21.180  17.061   1.00 72.82 10  B 1 
ATOM 1005 C CB  . GLU B 2 10  ? -10.799 -21.091  17.840   1.00 69.11 10  B 1 
ATOM 1006 C CG  . GLU B 2 10  ? -9.379  -21.661  17.908   1.00 62.60 10  B 1 
ATOM 1007 C CD  . GLU B 2 10  ? -9.058  -22.166  19.324   1.00 56.83 10  B 1 
ATOM 1008 O OE1 . GLU B 2 10  ? -7.983  -22.767  19.490   1.00 50.61 10  B 1 
ATOM 1009 O OE2 . GLU B 2 10  ? -9.934  -22.032  20.221   1.00 53.95 10  B 1 
ATOM 1010 N N   . MET B 2 11  ? -13.179 -19.273  15.953   1.00 74.27 11  B 1 
ATOM 1011 C CA  . MET B 2 11  ? -14.544 -18.773  16.065   1.00 76.19 11  B 1 
ATOM 1012 C C   . MET B 2 11  ? -15.410 -19.212  14.888   1.00 77.30 11  B 1 
ATOM 1013 O O   . MET B 2 11  ? -15.040 -19.150  13.724   1.00 75.26 11  B 1 
ATOM 1014 C CB  . MET B 2 11  ? -14.567 -17.252  16.259   1.00 72.84 11  B 1 
ATOM 1015 C CG  . MET B 2 11  ? -13.905 -16.843  17.579   1.00 71.52 11  B 1 
ATOM 1016 S SD  . MET B 2 11  ? -13.943 -15.066  17.934   1.00 69.65 11  B 1 
ATOM 1017 C CE  . MET B 2 11  ? -15.635 -14.902  18.498   1.00 59.51 11  B 1 
ATOM 1018 N N   . THR B 2 12  ? -16.646 -19.596  15.205   1.00 81.50 12  B 1 
ATOM 1019 C CA  . THR B 2 12  ? -17.676 -19.776  14.183   1.00 80.74 12  B 1 
ATOM 1020 C C   . THR B 2 12  ? -18.072 -18.423  13.566   1.00 82.38 12  B 1 
ATOM 1021 O O   . THR B 2 12  ? -17.944 -17.392  14.237   1.00 80.32 12  B 1 
ATOM 1022 C CB  . THR B 2 12  ? -18.917 -20.480  14.741   1.00 77.22 12  B 1 
ATOM 1023 O OG1 . THR B 2 12  ? -19.525 -19.713  15.742   1.00 71.06 12  B 1 
ATOM 1024 C CG2 . THR B 2 12  ? -18.606 -21.863  15.315   1.00 69.94 12  B 1 
ATOM 1025 N N   . PRO B 2 13  ? -18.648 -18.389  12.349   1.00 82.02 13  B 1 
ATOM 1026 C CA  . PRO B 2 13  ? -19.137 -17.136  11.760   1.00 81.31 13  B 1 
ATOM 1027 C C   . PRO B 2 13  ? -20.122 -16.360  12.651   1.00 83.21 13  B 1 
ATOM 1028 O O   . PRO B 2 13  ? -20.128 -15.134  12.650   1.00 81.01 13  B 1 
ATOM 1029 C CB  . PRO B 2 13  ? -19.801 -17.555  10.441   1.00 78.52 13  B 1 
ATOM 1030 C CG  . PRO B 2 13  ? -19.045 -18.826  10.060   1.00 75.95 13  B 1 
ATOM 1031 C CD  . PRO B 2 13  ? -18.760 -19.490  11.412   1.00 78.97 13  B 1 
ATOM 1032 N N   . GLU B 2 14  ? -20.943 -17.074  13.432   1.00 83.68 14  B 1 
ATOM 1033 C CA  . GLU B 2 14  ? -21.872 -16.472  14.407   1.00 84.15 14  B 1 
ATOM 1034 C C   . GLU B 2 14  ? -21.128 -15.849  15.599   1.00 85.55 14  B 1 
ATOM 1035 O O   . GLU B 2 14  ? -21.509 -14.784  16.089   1.00 83.44 14  B 1 
ATOM 1036 C CB  . GLU B 2 14  ? -22.875 -17.533  14.904   1.00 82.24 14  B 1 
ATOM 1037 C CG  . GLU B 2 14  ? -23.855 -18.040  13.821   1.00 73.07 14  B 1 
ATOM 1038 C CD  . GLU B 2 14  ? -24.779 -19.191  14.277   1.00 63.41 14  B 1 
ATOM 1039 O OE1 . GLU B 2 14  ? -25.636 -19.617  13.458   1.00 57.05 14  B 1 
ATOM 1040 O OE2 . GLU B 2 14  ? -24.636 -19.708  15.407   1.00 58.80 14  B 1 
ATOM 1041 N N   . GLU B 2 15  ? -20.054 -16.491  16.065   1.00 85.64 15  B 1 
ATOM 1042 C CA  . GLU B 2 15  ? -19.216 -15.966  17.142   1.00 85.87 15  B 1 
ATOM 1043 C C   . GLU B 2 15  ? -18.386 -14.762  16.674   1.00 86.44 15  B 1 
ATOM 1044 O O   . GLU B 2 15  ? -18.282 -13.792  17.418   1.00 84.87 15  B 1 
ATOM 1045 C CB  . GLU B 2 15  ? -18.288 -17.055  17.690   1.00 84.08 15  B 1 
ATOM 1046 C CG  . GLU B 2 15  ? -19.029 -18.100  18.548   1.00 79.74 15  B 1 
ATOM 1047 C CD  . GLU B 2 15  ? -18.111 -19.286  18.894   1.00 78.41 15  B 1 
ATOM 1048 O OE1 . GLU B 2 15  ? -18.166 -19.779  20.049   1.00 72.36 15  B 1 
ATOM 1049 O OE2 . GLU B 2 15  ? -17.347 -19.729  18.008   1.00 75.66 15  B 1 
ATOM 1050 N N   . LEU B 2 16  ? -17.862 -14.801  15.447   1.00 83.40 16  B 1 
ATOM 1051 C CA  . LEU B 2 16  ? -17.139 -13.680  14.836   1.00 82.70 16  B 1 
ATOM 1052 C C   . LEU B 2 16  ? -18.032 -12.443  14.737   1.00 84.31 16  B 1 
ATOM 1053 O O   . LEU B 2 16  ? -17.635 -11.366  15.183   1.00 83.44 16  B 1 
ATOM 1054 C CB  . LEU B 2 16  ? -16.623 -14.076  13.439   1.00 81.12 16  B 1 
ATOM 1055 C CG  . LEU B 2 16  ? -15.410 -15.023  13.452   1.00 75.50 16  B 1 
ATOM 1056 C CD1 . LEU B 2 16  ? -15.152 -15.554  12.042   1.00 69.86 16  B 1 
ATOM 1057 C CD2 . LEU B 2 16  ? -14.149 -14.320  13.942   1.00 72.49 16  B 1 
ATOM 1058 N N   . GLN B 2 17  ? -19.252 -12.593  14.248   1.00 85.28 17  B 1 
ATOM 1059 C CA  . GLN B 2 17  ? -20.210 -11.492  14.190   1.00 85.07 17  B 1 
ATOM 1060 C C   . GLN B 2 17  ? -20.515 -10.943  15.591   1.00 86.75 17  B 1 
ATOM 1061 O O   . GLN B 2 17  ? -20.543 -9.725   15.789   1.00 85.57 17  B 1 
ATOM 1062 C CB  . GLN B 2 17  ? -21.494 -11.968  13.501   1.00 81.81 17  B 1 
ATOM 1063 C CG  . GLN B 2 17  ? -22.475 -10.798  13.347   1.00 72.95 17  B 1 
ATOM 1064 C CD  . GLN B 2 17  ? -23.813 -11.180  12.720   1.00 67.01 17  B 1 
ATOM 1065 O OE1 . GLN B 2 17  ? -24.053 -12.292  12.266   1.00 61.09 17  B 1 
ATOM 1066 N NE2 . GLN B 2 17  ? -24.728 -10.246  12.686   1.00 57.18 17  B 1 
ATOM 1067 N N   . LYS B 2 18  ? -20.721 -11.822  16.565   1.00 86.54 18  B 1 
ATOM 1068 C CA  . LYS B 2 18  ? -21.012 -11.402  17.936   1.00 87.48 18  B 1 
ATOM 1069 C C   . LYS B 2 18  ? -19.817 -10.702  18.590   1.00 89.05 18  B 1 
ATOM 1070 O O   . LYS B 2 18  ? -20.017 -9.767   19.365   1.00 87.72 18  B 1 
ATOM 1071 C CB  . LYS B 2 18  ? -21.477 -12.619  18.737   1.00 85.27 18  B 1 
ATOM 1072 C CG  . LYS B 2 18  ? -22.020 -12.186  20.093   1.00 75.58 18  B 1 
ATOM 1073 C CD  . LYS B 2 18  ? -22.538 -13.398  20.867   1.00 69.21 18  B 1 
ATOM 1074 C CE  . LYS B 2 18  ? -23.047 -12.909  22.217   1.00 60.45 18  B 1 
ATOM 1075 N NZ  . LYS B 2 18  ? -23.478 -14.026  23.065   1.00 52.17 18  B 1 
ATOM 1076 N N   . ARG B 2 19  ? -18.594 -11.133  18.281   1.00 86.63 19  B 1 
ATOM 1077 C CA  . ARG B 2 19  ? -17.370 -10.451  18.720   1.00 87.49 19  B 1 
ATOM 1078 C C   . ARG B 2 19  ? -17.266 -9.068   18.098   1.00 89.49 19  B 1 
ATOM 1079 O O   . ARG B 2 19  ? -17.008 -8.115   18.824   1.00 87.69 19  B 1 
ATOM 1080 C CB  . ARG B 2 19  ? -16.144 -11.315  18.395   1.00 84.22 19  B 1 
ATOM 1081 C CG  . ARG B 2 19  ? -14.851 -10.620  18.828   1.00 80.31 19  B 1 
ATOM 1082 C CD  . ARG B 2 19  ? -13.647 -11.527  18.593   1.00 75.70 19  B 1 
ATOM 1083 N NE  . ARG B 2 19  ? -12.382 -10.819  18.873   1.00 70.86 19  B 1 
ATOM 1084 C CZ  . ARG B 2 19  ? -11.192 -11.379  18.971   1.00 65.54 19  B 1 
ATOM 1085 N NH1 . ARG B 2 19  ? -11.004 -12.667  18.856   1.00 58.90 19  B 1 
ATOM 1086 N NH2 . ARG B 2 19  ? -10.151 -10.642  19.184   1.00 58.57 19  B 1 
ATOM 1087 N N   . GLU B 2 20  ? -17.514 -8.936   16.795   1.00 87.18 20  B 1 
ATOM 1088 C CA  . GLU B 2 20  ? -17.528 -7.645   16.106   1.00 88.17 20  B 1 
ATOM 1089 C C   . GLU B 2 20  ? -18.562 -6.692   16.731   1.00 90.08 20  B 1 
ATOM 1090 O O   . GLU B 2 20  ? -18.257 -5.538   17.022   1.00 90.03 20  B 1 
ATOM 1091 C CB  . GLU B 2 20  ? -17.787 -7.877   14.605   1.00 86.03 20  B 1 
ATOM 1092 C CG  . GLU B 2 20  ? -17.645 -6.595   13.780   1.00 81.42 20  B 1 
ATOM 1093 C CD  . GLU B 2 20  ? -17.893 -6.788   12.272   1.00 79.97 20  B 1 
ATOM 1094 O OE1 . GLU B 2 20  ? -17.321 -6.007   11.472   1.00 73.43 20  B 1 
ATOM 1095 O OE2 . GLU B 2 20  ? -18.686 -7.673   11.886   1.00 75.37 20  B 1 
ATOM 1096 N N   . GLU B 2 21  ? -19.767 -7.175   17.031   1.00 89.34 21  B 1 
ATOM 1097 C CA  . GLU B 2 21  ? -20.778 -6.384   17.738   1.00 90.06 21  B 1 
ATOM 1098 C C   . GLU B 2 21  ? -20.327 -5.965   19.145   1.00 92.14 21  B 1 
ATOM 1099 O O   . GLU B 2 21  ? -20.630 -4.855   19.586   1.00 91.34 21  B 1 
ATOM 1100 C CB  . GLU B 2 21  ? -22.079 -7.186   17.868   1.00 87.78 21  B 1 
ATOM 1101 C CG  . GLU B 2 21  ? -22.891 -7.303   16.572   1.00 77.15 21  B 1 
ATOM 1102 C CD  . GLU B 2 21  ? -24.135 -8.193   16.731   1.00 70.58 21  B 1 
ATOM 1103 O OE1 . GLU B 2 21  ? -24.751 -8.552   15.693   1.00 64.86 21  B 1 
ATOM 1104 O OE2 . GLU B 2 21  ? -24.506 -8.528   17.886   1.00 65.75 21  B 1 
ATOM 1105 N N   . GLU B 2 22  ? -19.617 -6.833   19.868   1.00 91.04 22  B 1 
ATOM 1106 C CA  . GLU B 2 22  ? -19.069 -6.517   21.185   1.00 92.09 22  B 1 
ATOM 1107 C C   . GLU B 2 22  ? -17.976 -5.436   21.069   1.00 93.53 22  B 1 
ATOM 1108 O O   . GLU B 2 22  ? -18.054 -4.423   21.769   1.00 92.13 22  B 1 
ATOM 1109 C CB  . GLU B 2 22  ? -18.593 -7.799   21.895   1.00 90.66 22  B 1 
ATOM 1110 C CG  . GLU B 2 22  ? -18.250 -7.572   23.370   1.00 80.39 22  B 1 
ATOM 1111 C CD  . GLU B 2 22  ? -17.923 -8.872   24.160   1.00 72.35 22  B 1 
ATOM 1112 O OE1 . GLU B 2 22  ? -17.512 -8.763   25.335   1.00 66.44 22  B 1 
ATOM 1113 O OE2 . GLU B 2 22  ? -18.091 -9.994   23.634   1.00 68.46 22  B 1 
ATOM 1114 N N   . GLU B 2 23  ? -17.039 -5.587   20.121   1.00 91.89 23  B 1 
ATOM 1115 C CA  . GLU B 2 23  ? -15.997 -4.596   19.819   1.00 92.10 23  B 1 
ATOM 1116 C C   . GLU B 2 23  ? -16.598 -3.238   19.429   1.00 94.15 23  B 1 
ATOM 1117 O O   . GLU B 2 23  ? -16.158 -2.195   19.904   1.00 92.78 23  B 1 
ATOM 1118 C CB  . GLU B 2 23  ? -15.090 -5.109   18.679   1.00 89.15 23  B 1 
ATOM 1119 C CG  . GLU B 2 23  ? -14.137 -6.231   19.105   1.00 78.03 23  B 1 
ATOM 1120 C CD  . GLU B 2 23  ? -13.337 -6.855   17.937   1.00 72.75 23  B 1 
ATOM 1121 O OE1 . GLU B 2 23  ? -12.567 -7.818   18.193   1.00 65.37 23  B 1 
ATOM 1122 O OE2 . GLU B 2 23  ? -13.495 -6.398   16.789   1.00 68.01 23  B 1 
ATOM 1123 N N   . PHE B 2 24  ? -17.675 -3.222   18.633   1.00 94.18 24  B 1 
ATOM 1124 C CA  . PHE B 2 24  ? -18.373 -1.993   18.267   1.00 95.39 24  B 1 
ATOM 1125 C C   . PHE B 2 24  ? -19.108 -1.327   19.436   1.00 96.19 24  B 1 
ATOM 1126 O O   . PHE B 2 24  ? -19.425 -0.140   19.368   1.00 94.55 24  B 1 
ATOM 1127 C CB  . PHE B 2 24  ? -19.354 -2.265   17.128   1.00 94.25 24  B 1 
ATOM 1128 C CG  . PHE B 2 24  ? -18.772 -2.576   15.767   1.00 94.41 24  B 1 
ATOM 1129 C CD1 . PHE B 2 24  ? -17.390 -2.554   15.516   1.00 90.90 24  B 1 
ATOM 1130 C CD2 . PHE B 2 24  ? -19.650 -2.868   14.711   1.00 90.29 24  B 1 
ATOM 1131 C CE1 . PHE B 2 24  ? -16.883 -2.821   14.234   1.00 88.60 24  B 1 
ATOM 1132 C CE2 . PHE B 2 24  ? -19.158 -3.137   13.430   1.00 88.46 24  B 1 
ATOM 1133 C CZ  . PHE B 2 24  ? -17.774 -3.114   13.189   1.00 89.49 24  B 1 
ATOM 1134 N N   . ASN B 2 25  ? -19.426 -2.060   20.490   1.00 95.52 25  B 1 
ATOM 1135 C CA  . ASN B 2 25  ? -20.085 -1.511   21.666   1.00 96.00 25  B 1 
ATOM 1136 C C   . ASN B 2 25  ? -19.097 -1.036   22.741   1.00 96.48 25  B 1 
ATOM 1137 O O   . ASN B 2 25  ? -19.432 -0.112   23.482   1.00 94.66 25  B 1 
ATOM 1138 C CB  . ASN B 2 25  ? -21.078 -2.536   22.221   1.00 95.05 25  B 1 
ATOM 1139 C CG  . ASN B 2 25  ? -22.336 -2.657   21.376   1.00 92.61 25  B 1 
ATOM 1140 O OD1 . ASN B 2 25  ? -23.025 -1.696   21.083   1.00 84.64 25  B 1 
ATOM 1141 N ND2 . ASN B 2 25  ? -22.700 -3.857   20.997   1.00 83.33 25  B 1 
ATOM 1142 N N   . THR B 2 26  ? -17.925 -1.674   22.848   1.00 96.35 26  B 1 
ATOM 1143 C CA  . THR B 2 26  ? -16.966 -1.438   23.936   1.00 96.20 26  B 1 
ATOM 1144 C C   . THR B 2 26  ? -15.648 -0.821   23.485   1.00 96.63 26  B 1 
ATOM 1145 O O   . THR B 2 26  ? -14.967 -0.195   24.293   1.00 93.19 26  B 1 
ATOM 1146 C CB  . THR B 2 26  ? -16.658 -2.743   24.691   1.00 94.12 26  B 1 
ATOM 1147 O OG1 . THR B 2 26  ? -16.065 -3.693   23.829   1.00 87.43 26  B 1 
ATOM 1148 C CG2 . THR B 2 26  ? -17.921 -3.384   25.285   1.00 86.12 26  B 1 
ATOM 1149 N N   . GLY B 2 27  ? -15.280 -0.988   22.211   1.00 96.79 27  B 1 
ATOM 1150 C CA  . GLY B 2 27  ? -14.057 -0.465   21.635   1.00 97.03 27  B 1 
ATOM 1151 C C   . GLY B 2 27  ? -14.186 0.976    21.121   1.00 97.64 27  B 1 
ATOM 1152 O O   . GLY B 2 27  ? -15.229 1.616    21.281   1.00 96.94 27  B 1 
ATOM 1153 N N   . PRO B 2 28  ? -13.153 1.487    20.427   1.00 98.03 28  B 1 
ATOM 1154 C CA  . PRO B 2 28  ? -13.134 2.848    19.887   1.00 98.17 28  B 1 
ATOM 1155 C C   . PRO B 2 28  ? -14.310 3.173    18.969   1.00 98.19 28  B 1 
ATOM 1156 O O   . PRO B 2 28  ? -14.857 4.274    19.011   1.00 97.40 28  B 1 
ATOM 1157 C CB  . PRO B 2 28  ? -11.799 2.957    19.140   1.00 97.68 28  B 1 
ATOM 1158 C CG  . PRO B 2 28  ? -10.909 1.937    19.834   1.00 96.49 28  B 1 
ATOM 1159 C CD  . PRO B 2 28  ? -11.876 0.836    20.217   1.00 97.75 28  B 1 
ATOM 1160 N N   . LEU B 2 29  ? -14.778 2.192    18.178   1.00 98.01 29  B 1 
ATOM 1161 C CA  . LEU B 2 29  ? -15.920 2.357    17.271   1.00 98.04 29  B 1 
ATOM 1162 C C   . LEU B 2 29  ? -17.259 2.517    18.002   1.00 98.07 29  B 1 
ATOM 1163 O O   . LEU B 2 29  ? -18.262 2.867    17.377   1.00 97.07 29  B 1 
ATOM 1164 C CB  . LEU B 2 29  ? -15.950 1.196    16.261   1.00 97.64 29  B 1 
ATOM 1165 C CG  . LEU B 2 29  ? -14.710 1.099    15.345   1.00 96.12 29  B 1 
ATOM 1166 C CD1 . LEU B 2 29  ? -14.911 -0.014   14.314   1.00 91.99 29  B 1 
ATOM 1167 C CD2 . LEU B 2 29  ? -14.446 2.386    14.569   1.00 90.56 29  B 1 
ATOM 1168 N N   . SER B 2 30  ? -17.288 2.375    19.330   1.00 97.86 30  B 1 
ATOM 1169 C CA  . SER B 2 30  ? -18.462 2.709    20.145   1.00 97.68 30  B 1 
ATOM 1170 C C   . SER B 2 30  ? -18.912 4.163    19.974   1.00 97.51 30  B 1 
ATOM 1171 O O   . SER B 2 30  ? -20.105 4.445    20.094   1.00 96.75 30  B 1 
ATOM 1172 C CB  . SER B 2 30  ? -18.198 2.417    21.625   1.00 97.09 30  B 1 
ATOM 1173 O OG  . SER B 2 30  ? -17.194 3.275    22.145   1.00 94.74 30  B 1 
ATOM 1174 N N   . VAL B 2 31  ? -18.009 5.072    19.618   1.00 97.68 31  B 1 
ATOM 1175 C CA  . VAL B 2 31  ? -18.339 6.460    19.253   1.00 97.46 31  B 1 
ATOM 1176 C C   . VAL B 2 31  ? -19.341 6.491    18.089   1.00 97.32 31  B 1 
ATOM 1177 O O   . VAL B 2 31  ? -20.339 7.216    18.135   1.00 96.49 31  B 1 
ATOM 1178 C CB  . VAL B 2 31  ? -17.056 7.240    18.895   1.00 97.04 31  B 1 
ATOM 1179 C CG1 . VAL B 2 31  ? -17.357 8.648    18.384   1.00 95.45 31  B 1 
ATOM 1180 C CG2 . VAL B 2 31  ? -16.144 7.380    20.115   1.00 95.53 31  B 1 
ATOM 1181 N N   . LEU B 2 32  ? -19.117 5.653    17.065   1.00 97.82 32  B 1 
ATOM 1182 C CA  . LEU B 2 32  ? -20.005 5.534    15.906   1.00 97.70 32  B 1 
ATOM 1183 C C   . LEU B 2 32  ? -21.292 4.784    16.270   1.00 97.54 32  B 1 
ATOM 1184 O O   . LEU B 2 32  ? -22.383 5.228    15.918   1.00 96.83 32  B 1 
ATOM 1185 C CB  . LEU B 2 32  ? -19.279 4.839    14.744   1.00 97.80 32  B 1 
ATOM 1186 C CG  . LEU B 2 32  ? -17.969 5.517    14.297   1.00 97.64 32  B 1 
ATOM 1187 C CD1 . LEU B 2 32  ? -17.387 4.757    13.101   1.00 97.02 32  B 1 
ATOM 1188 C CD2 . LEU B 2 32  ? -18.179 6.980    13.888   1.00 96.77 32  B 1 
ATOM 1189 N N   . THR B 2 33  ? -21.180 3.711    17.049   1.00 97.66 33  B 1 
ATOM 1190 C CA  . THR B 2 33  ? -22.338 2.947    17.546   1.00 97.43 33  B 1 
ATOM 1191 C C   . THR B 2 33  ? -23.314 3.836    18.316   1.00 97.28 33  B 1 
ATOM 1192 O O   . THR B 2 33  ? -24.529 3.753    18.119   1.00 96.70 33  B 1 
ATOM 1193 C CB  . THR B 2 33  ? -21.878 1.798    18.451   1.00 96.89 33  B 1 
ATOM 1194 O OG1 . THR B 2 33  ? -21.059 0.923    17.731   1.00 92.57 33  B 1 
ATOM 1195 C CG2 . THR B 2 33  ? -23.043 0.951    18.964   1.00 91.80 33  B 1 
ATOM 1196 N N   . GLN B 2 34  ? -22.810 4.718    19.173   1.00 96.22 34  B 1 
ATOM 1197 C CA  . GLN B 2 34  ? -23.642 5.653    19.922   1.00 95.68 34  B 1 
ATOM 1198 C C   . GLN B 2 34  ? -24.330 6.672    19.001   1.00 95.90 34  B 1 
ATOM 1199 O O   . GLN B 2 34  ? -25.506 6.966    19.199   1.00 94.76 34  B 1 
ATOM 1200 C CB  . GLN B 2 34  ? -22.807 6.370    20.988   1.00 94.63 34  B 1 
ATOM 1201 C CG  . GLN B 2 34  ? -22.429 5.428    22.150   1.00 87.65 34  B 1 
ATOM 1202 C CD  . GLN B 2 34  ? -21.639 6.158    23.234   1.00 81.10 34  B 1 
ATOM 1203 O OE1 . GLN B 2 34  ? -21.817 7.343    23.466   1.00 72.24 34  B 1 
ATOM 1204 N NE2 . GLN B 2 34  ? -20.771 5.488    23.956   1.00 68.57 34  B 1 
ATOM 1205 N N   . SER B 2 35  ? -23.629 7.167    17.966   1.00 95.31 35  B 1 
ATOM 1206 C CA  . SER B 2 35  ? -24.242 8.057    16.977   1.00 95.26 35  B 1 
ATOM 1207 C C   . SER B 2 35  ? -25.388 7.378    16.227   1.00 95.65 35  B 1 
ATOM 1208 O O   . SER B 2 35  ? -26.446 7.989    16.068   1.00 94.99 35  B 1 
ATOM 1209 C CB  . SER B 2 35  ? -23.196 8.566    15.985   1.00 94.84 35  B 1 
ATOM 1210 O OG  . SER B 2 35  ? -23.794 9.470    15.079   1.00 87.44 35  B 1 
ATOM 1211 N N   . VAL B 2 36  ? -25.229 6.111    15.833   1.00 97.01 36  B 1 
ATOM 1212 C CA  . VAL B 2 36  ? -26.289 5.324    15.177   1.00 96.93 36  B 1 
ATOM 1213 C C   . VAL B 2 36  ? -27.479 5.116    16.108   1.00 97.09 36  B 1 
ATOM 1214 O O   . VAL B 2 36  ? -28.613 5.430    15.739   1.00 96.32 36  B 1 
ATOM 1215 C CB  . VAL B 2 36  ? -25.746 3.971    14.676   1.00 96.52 36  B 1 
ATOM 1216 C CG1 . VAL B 2 36  ? -26.860 3.088    14.085   1.00 94.59 36  B 1 
ATOM 1217 C CG2 . VAL B 2 36  ? -24.700 4.160    13.581   1.00 94.99 36  B 1 
ATOM 1218 N N   . LYS B 2 37  ? -27.241 4.634    17.338   1.00 96.48 37  B 1 
ATOM 1219 C CA  . LYS B 2 37  ? -28.303 4.308    18.294   1.00 96.42 37  B 1 
ATOM 1220 C C   . LYS B 2 37  ? -29.098 5.532    18.758   1.00 96.57 37  B 1 
ATOM 1221 O O   . LYS B 2 37  ? -30.316 5.460    18.890   1.00 95.35 37  B 1 
ATOM 1222 C CB  . LYS B 2 37  ? -27.712 3.582    19.520   1.00 95.74 37  B 1 
ATOM 1223 C CG  . LYS B 2 37  ? -27.305 2.136    19.201   1.00 89.90 37  B 1 
ATOM 1224 C CD  . LYS B 2 37  ? -26.689 1.452    20.429   1.00 85.72 37  B 1 
ATOM 1225 C CE  . LYS B 2 37  ? -26.286 0.003    20.085   1.00 78.37 37  B 1 
ATOM 1226 N NZ  . LYS B 2 37  ? -25.575 -0.668   21.194   1.00 69.95 37  B 1 
ATOM 1227 N N   . ASN B 2 38  ? -28.399 6.643    18.995   1.00 95.98 38  B 1 
ATOM 1228 C CA  . ASN B 2 38  ? -29.006 7.848    19.565   1.00 95.85 38  B 1 
ATOM 1229 C C   . ASN B 2 38  ? -29.395 8.883    18.501   1.00 96.15 38  B 1 
ATOM 1230 O O   . ASN B 2 38  ? -29.927 9.937    18.837   1.00 94.67 38  B 1 
ATOM 1231 C CB  . ASN B 2 38  ? -28.050 8.435    20.618   1.00 95.24 38  B 1 
ATOM 1232 C CG  . ASN B 2 38  ? -27.757 7.473    21.761   1.00 93.12 38  B 1 
ATOM 1233 O OD1 . ASN B 2 38  ? -28.538 6.614    22.125   1.00 85.29 38  B 1 
ATOM 1234 N ND2 . ASN B 2 38  ? -26.604 7.614    22.389   1.00 84.79 38  B 1 
ATOM 1235 N N   . ASN B 2 39  ? -29.114 8.606    17.211   1.00 95.99 39  B 1 
ATOM 1236 C CA  . ASN B 2 39  ? -29.316 9.520    16.086   1.00 95.99 39  B 1 
ATOM 1237 C C   . ASN B 2 39  ? -28.675 10.908   16.317   1.00 96.11 39  B 1 
ATOM 1238 O O   . ASN B 2 39  ? -29.257 11.956   15.999   1.00 94.66 39  B 1 
ATOM 1239 C CB  . ASN B 2 39  ? -30.811 9.537    15.729   1.00 94.92 39  B 1 
ATOM 1240 C CG  . ASN B 2 39  ? -31.102 10.153   14.369   1.00 89.61 39  B 1 
ATOM 1241 O OD1 . ASN B 2 39  ? -30.274 10.272   13.490   1.00 79.94 39  B 1 
ATOM 1242 N ND2 . ASN B 2 39  ? -32.341 10.551   14.139   1.00 77.31 39  B 1 
ATOM 1243 N N   . THR B 2 40  ? -27.478 10.919   16.917   1.00 96.12 40  B 1 
ATOM 1244 C CA  . THR B 2 40  ? -26.727 12.137   17.232   1.00 96.02 40  B 1 
ATOM 1245 C C   . THR B 2 40  ? -25.776 12.517   16.105   1.00 96.55 40  B 1 
ATOM 1246 O O   . THR B 2 40  ? -25.350 11.681   15.310   1.00 95.80 40  B 1 
ATOM 1247 C CB  . THR B 2 40  ? -25.965 12.018   18.566   1.00 94.69 40  B 1 
ATOM 1248 O OG1 . THR B 2 40  ? -25.123 10.891   18.568   1.00 88.38 40  B 1 
ATOM 1249 C CG2 . THR B 2 40  ? -26.914 11.903   19.750   1.00 88.27 40  B 1 
ATOM 1250 N N   . GLN B 2 41  ? -25.441 13.803   16.026   1.00 96.76 41  B 1 
ATOM 1251 C CA  . GLN B 2 41  ? -24.446 14.287   15.087   1.00 97.01 41  B 1 
ATOM 1252 C C   . GLN B 2 41  ? -23.033 13.960   15.565   1.00 97.22 41  B 1 
ATOM 1253 O O   . GLN B 2 41  ? -22.729 13.995   16.758   1.00 96.54 41  B 1 
ATOM 1254 C CB  . GLN B 2 41  ? -24.614 15.791   14.839   1.00 96.22 41  B 1 
ATOM 1255 C CG  . GLN B 2 41  ? -25.886 16.088   14.026   1.00 92.89 41  B 1 
ATOM 1256 C CD  . GLN B 2 41  ? -26.052 17.580   13.723   1.00 93.06 41  B 1 
ATOM 1257 O OE1 . GLN B 2 41  ? -25.942 18.428   14.585   1.00 84.95 41  B 1 
ATOM 1258 N NE2 . GLN B 2 41  ? -26.341 17.938   12.501   1.00 82.66 41  B 1 
ATOM 1259 N N   . VAL B 2 42  ? -22.160 13.693   14.585   1.00 97.96 42  B 1 
ATOM 1260 C CA  . VAL B 2 42  ? -20.705 13.612   14.745   1.00 98.02 42  B 1 
ATOM 1261 C C   . VAL B 2 42  ? -20.049 14.642   13.838   1.00 98.08 42  B 1 
ATOM 1262 O O   . VAL B 2 42  ? -20.612 15.028   12.809   1.00 97.75 42  B 1 
ATOM 1263 C CB  . VAL B 2 42  ? -20.164 12.194   14.460   1.00 97.68 42  B 1 
ATOM 1264 C CG1 . VAL B 2 42  ? -20.716 11.182   15.474   1.00 96.52 42  B 1 
ATOM 1265 C CG2 . VAL B 2 42  ? -20.493 11.702   13.037   1.00 96.43 42  B 1 
ATOM 1266 N N   . LEU B 2 43  ? -18.854 15.091   14.221   1.00 98.11 43  B 1 
ATOM 1267 C CA  . LEU B 2 43  ? -17.990 15.909   13.379   1.00 98.03 43  B 1 
ATOM 1268 C C   . LEU B 2 43  ? -16.793 15.060   12.952   1.00 98.21 43  B 1 
ATOM 1269 O O   . LEU B 2 43  ? -16.053 14.565   13.795   1.00 98.08 43  B 1 
ATOM 1270 C CB  . LEU B 2 43  ? -17.568 17.170   14.142   1.00 97.73 43  B 1 
ATOM 1271 C CG  . LEU B 2 43  ? -16.663 18.127   13.332   1.00 97.02 43  B 1 
ATOM 1272 C CD1 . LEU B 2 43  ? -17.441 18.789   12.190   1.00 95.36 43  B 1 
ATOM 1273 C CD2 . LEU B 2 43  ? -16.145 19.240   14.248   1.00 94.81 43  B 1 
ATOM 1274 N N   . ILE B 2 44  ? -16.604 14.894   11.646   1.00 98.42 44  B 1 
ATOM 1275 C CA  . ILE B 2 44  ? -15.555 14.064   11.058   1.00 98.54 44  B 1 
ATOM 1276 C C   . ILE B 2 44  ? -14.530 14.985   10.402   1.00 98.41 44  B 1 
ATOM 1277 O O   . ILE B 2 44  ? -14.869 15.720   9.476    1.00 98.16 44  B 1 
ATOM 1278 C CB  . ILE B 2 44  ? -16.159 13.053   10.054   1.00 98.62 44  B 1 
ATOM 1279 C CG1 . ILE B 2 44  ? -17.307 12.227   10.688   1.00 98.36 44  B 1 
ATOM 1280 C CG2 . ILE B 2 44  ? -15.044 12.141   9.508    1.00 98.40 44  B 1 
ATOM 1281 C CD1 . ILE B 2 44  ? -18.080 11.354   9.688    1.00 97.76 44  B 1 
ATOM 1282 N N   . ASN B 2 45  ? -13.281 14.929   10.862   1.00 98.30 45  B 1 
ATOM 1283 C CA  . ASN B 2 45  ? -12.154 15.538   10.161   1.00 98.12 45  B 1 
ATOM 1284 C C   . ASN B 2 45  ? -11.670 14.564   9.083    1.00 98.38 45  B 1 
ATOM 1285 O O   . ASN B 2 45  ? -11.375 13.407   9.383    1.00 97.90 45  B 1 
ATOM 1286 C CB  . ASN B 2 45  ? -11.037 15.891   11.159   1.00 97.37 45  B 1 
ATOM 1287 C CG  . ASN B 2 45  ? -11.357 17.062   12.077   1.00 89.57 45  B 1 
ATOM 1288 O OD1 . ASN B 2 45  ? -12.304 17.813   11.903   1.00 79.18 45  B 1 
ATOM 1289 N ND2 . ASN B 2 45  ? -10.522 17.291   13.083   1.00 79.41 45  B 1 
ATOM 1290 N N   . CYS B 2 46  ? -11.585 15.037   7.833    1.00 98.39 46  B 1 
ATOM 1291 C CA  . CYS B 2 46  ? -11.164 14.248   6.679    1.00 98.28 46  B 1 
ATOM 1292 C C   . CYS B 2 46  ? -9.771  14.680   6.188    1.00 97.99 46  B 1 
ATOM 1293 O O   . CYS B 2 46  ? -9.378  15.826   6.351    1.00 96.17 46  B 1 
ATOM 1294 C CB  . CYS B 2 46  ? -12.206 14.373   5.561    1.00 98.03 46  B 1 
ATOM 1295 S SG  . CYS B 2 46  ? -13.812 13.665   6.076    1.00 96.36 46  B 1 
ATOM 1296 N N   . ARG B 2 47  ? -9.083  13.774   5.484    1.00 97.77 47  B 1 
ATOM 1297 C CA  . ARG B 2 47  ? -7.727  13.989   4.940    1.00 96.92 47  B 1 
ATOM 1298 C C   . ARG B 2 47  ? -7.595  15.179   3.966    1.00 95.82 47  B 1 
ATOM 1299 O O   . ARG B 2 47  ? -6.499  15.639   3.716    1.00 87.29 47  B 1 
ATOM 1300 C CB  . ARG B 2 47  ? -7.221  12.715   4.237    1.00 95.45 47  B 1 
ATOM 1301 C CG  . ARG B 2 47  ? -6.875  11.558   5.197    1.00 89.78 47  B 1 
ATOM 1302 C CD  . ARG B 2 47  ? -6.145  10.452   4.426    1.00 83.67 47  B 1 
ATOM 1303 N NE  . ARG B 2 47  ? -5.753  9.303    5.282    1.00 79.79 47  B 1 
ATOM 1304 C CZ  . ARG B 2 47  ? -4.923  8.332    4.931    1.00 75.10 47  B 1 
ATOM 1305 N NH1 . ARG B 2 47  ? -4.325  8.286    3.772    1.00 66.33 47  B 1 
ATOM 1306 N NH2 . ARG B 2 47  ? -4.662  7.357    5.751    1.00 68.45 47  B 1 
ATOM 1307 N N   . ASN B 2 48  ? -8.679  15.672   3.407    1.00 95.38 48  B 1 
ATOM 1308 C CA  . ASN B 2 48  ? -8.688  16.819   2.492    1.00 95.62 48  B 1 
ATOM 1309 C C   . ASN B 2 48  ? -8.891  18.175   3.194    1.00 96.21 48  B 1 
ATOM 1310 O O   . ASN B 2 48  ? -9.407  19.104   2.567    1.00 93.38 48  B 1 
ATOM 1311 C CB  . ASN B 2 48  ? -9.743  16.577   1.399    1.00 93.37 48  B 1 
ATOM 1312 C CG  . ASN B 2 48  ? -11.167 16.539   1.925    1.00 92.46 48  B 1 
ATOM 1313 O OD1 . ASN B 2 48  ? -11.448 16.340   3.087    1.00 85.01 48  B 1 
ATOM 1314 N ND2 . ASN B 2 48  ? -12.140 16.683   1.044    1.00 85.54 48  B 1 
ATOM 1315 N N   . ASN B 2 49  ? -8.579  18.275   4.475    1.00 95.81 49  B 1 
ATOM 1316 C CA  . ASN B 2 49  ? -8.809  19.466   5.301    1.00 96.02 49  B 1 
ATOM 1317 C C   . ASN B 2 49  ? -10.274 19.948   5.334    1.00 96.86 49  B 1 
ATOM 1318 O O   . ASN B 2 49  ? -10.574 21.081   5.720    1.00 95.26 49  B 1 
ATOM 1319 C CB  . ASN B 2 49  ? -7.775  20.558   4.937    1.00 94.07 49  B 1 
ATOM 1320 C CG  . ASN B 2 49  ? -6.359  20.157   5.340    1.00 86.41 49  B 1 
ATOM 1321 O OD1 . ASN B 2 49  ? -6.179  19.408   6.283    1.00 76.03 49  B 1 
ATOM 1322 N ND2 . ASN B 2 49  ? -5.350  20.652   4.653    1.00 72.95 49  B 1 
ATOM 1323 N N   . LYS B 2 50  ? -11.231 19.075   4.976    1.00 97.35 50  B 1 
ATOM 1324 C CA  . LYS B 2 50  ? -12.661 19.344   5.108    1.00 97.77 50  B 1 
ATOM 1325 C C   . LYS B 2 50  ? -13.227 18.639   6.338    1.00 97.98 50  B 1 
ATOM 1326 O O   . LYS B 2 50  ? -12.764 17.577   6.738    1.00 97.32 50  B 1 
ATOM 1327 C CB  . LYS B 2 50  ? -13.428 18.963   3.837    1.00 97.40 50  B 1 
ATOM 1328 C CG  . LYS B 2 50  ? -12.940 19.719   2.583    1.00 95.69 50  B 1 
ATOM 1329 C CD  . LYS B 2 50  ? -13.865 19.383   1.407    1.00 92.28 50  B 1 
ATOM 1330 C CE  . LYS B 2 50  ? -13.429 19.994   0.080    1.00 88.34 50  B 1 
ATOM 1331 N NZ  . LYS B 2 50  ? -14.296 19.493   -1.016   1.00 80.46 50  B 1 
ATOM 1332 N N   . LYS B 2 51  ? -14.277 19.222   6.906    1.00 97.70 51  B 1 
ATOM 1333 C CA  . LYS B 2 51  ? -15.010 18.669   8.041    1.00 97.91 51  B 1 
ATOM 1334 C C   . LYS B 2 51  ? -16.418 18.298   7.605    1.00 98.24 51  B 1 
ATOM 1335 O O   . LYS B 2 51  ? -17.070 19.069   6.906    1.00 97.90 51  B 1 
ATOM 1336 C CB  . LYS B 2 51  ? -15.008 19.648   9.231    1.00 97.34 51  B 1 
ATOM 1337 C CG  . LYS B 2 51  ? -13.578 20.032   9.659    1.00 95.43 51  B 1 
ATOM 1338 C CD  . LYS B 2 51  ? -13.520 20.788   10.995   1.00 91.99 51  B 1 
ATOM 1339 C CE  . LYS B 2 51  ? -12.043 21.095   11.307   1.00 86.71 51  B 1 
ATOM 1340 N NZ  . LYS B 2 51  ? -11.795 21.508   12.718   1.00 77.61 51  B 1 
ATOM 1341 N N   . LEU B 2 52  ? -16.906 17.135   8.036    1.00 98.24 52  B 1 
ATOM 1342 C CA  . LEU B 2 52  ? -18.260 16.657   7.774    1.00 98.40 52  B 1 
ATOM 1343 C C   . LEU B 2 52  ? -19.034 16.620   9.091    1.00 98.33 52  B 1 
ATOM 1344 O O   . LEU B 2 52  ? -18.678 15.861   9.990    1.00 98.06 52  B 1 
ATOM 1345 C CB  . LEU B 2 52  ? -18.223 15.273   7.104    1.00 98.50 52  B 1 
ATOM 1346 C CG  . LEU B 2 52  ? -17.414 15.182   5.793    1.00 98.26 52  B 1 
ATOM 1347 C CD1 . LEU B 2 52  ? -17.443 13.740   5.277    1.00 97.79 52  B 1 
ATOM 1348 C CD2 . LEU B 2 52  ? -17.986 16.084   4.697    1.00 97.68 52  B 1 
ATOM 1349 N N   . LEU B 2 53  ? -20.084 17.410   9.204    1.00 98.01 53  B 1 
ATOM 1350 C CA  . LEU B 2 53  ? -21.016 17.361   10.326   1.00 97.91 53  B 1 
ATOM 1351 C C   . LEU B 2 53  ? -22.271 16.618   9.876    1.00 97.94 53  B 1 
ATOM 1352 O O   . LEU B 2 53  ? -23.008 17.124   9.034    1.00 97.60 53  B 1 
ATOM 1353 C CB  . LEU B 2 53  ? -21.315 18.798   10.781   1.00 97.53 53  B 1 
ATOM 1354 C CG  . LEU B 2 53  ? -22.308 18.880   11.961   1.00 96.83 53  B 1 
ATOM 1355 C CD1 . LEU B 2 53  ? -21.696 18.353   13.254   1.00 95.19 53  B 1 
ATOM 1356 C CD2 . LEU B 2 53  ? -22.713 20.335   12.158   1.00 94.45 53  B 1 
ATOM 1357 N N   . GLY B 2 54  ? -22.545 15.432   10.441   1.00 97.91 54  B 1 
ATOM 1358 C CA  . GLY B 2 54  ? -23.686 14.618   10.015   1.00 97.86 54  B 1 
ATOM 1359 C C   . GLY B 2 54  ? -24.088 13.560   11.024   1.00 97.91 54  B 1 
ATOM 1360 O O   . GLY B 2 54  ? -23.542 13.475   12.123   1.00 97.46 54  B 1 
ATOM 1361 N N   . ARG B 2 55  ? -25.082 12.743   10.656   1.00 97.76 55  B 1 
ATOM 1362 C CA  . ARG B 2 55  ? -25.549 11.603   11.460   1.00 97.52 55  B 1 
ATOM 1363 C C   . ARG B 2 55  ? -25.119 10.307   10.809   1.00 97.70 55  B 1 
ATOM 1364 O O   . ARG B 2 55  ? -25.315 10.139   9.613    1.00 97.21 55  B 1 
ATOM 1365 C CB  . ARG B 2 55  ? -27.070 11.632   11.625   1.00 96.72 55  B 1 
ATOM 1366 C CG  . ARG B 2 55  ? -27.528 12.852   12.432   1.00 92.35 55  B 1 
ATOM 1367 C CD  . ARG B 2 55  ? -29.030 12.787   12.678   1.00 88.49 55  B 1 
ATOM 1368 N NE  . ARG B 2 55  ? -29.496 13.952   13.446   1.00 82.60 55  B 1 
ATOM 1369 C CZ  . ARG B 2 55  ? -29.894 15.110   12.940   1.00 77.87 55  B 1 
ATOM 1370 N NH1 . ARG B 2 55  ? -30.007 15.305   11.650   1.00 66.82 55  B 1 
ATOM 1371 N NH2 . ARG B 2 55  ? -30.171 16.091   13.730   1.00 71.02 55  B 1 
ATOM 1372 N N   . VAL B 2 56  ? -24.579 9.378    11.599   1.00 97.89 56  B 1 
ATOM 1373 C CA  . VAL B 2 56  ? -24.180 8.055    11.111   1.00 97.93 56  B 1 
ATOM 1374 C C   . VAL B 2 56  ? -25.414 7.153    11.066   1.00 97.76 56  B 1 
ATOM 1375 O O   . VAL B 2 56  ? -26.074 6.957    12.082   1.00 97.01 56  B 1 
ATOM 1376 C CB  . VAL B 2 56  ? -23.073 7.441    11.984   1.00 97.83 56  B 1 
ATOM 1377 C CG1 . VAL B 2 56  ? -22.532 6.155    11.349   1.00 97.20 56  B 1 
ATOM 1378 C CG2 . VAL B 2 56  ? -21.886 8.400    12.167   1.00 97.08 56  B 1 
ATOM 1379 N N   . LYS B 2 57  ? -25.730 6.610    9.880    1.00 98.05 57  B 1 
ATOM 1380 C CA  . LYS B 2 57  ? -26.788 5.610    9.688    1.00 97.76 57  B 1 
ATOM 1381 C C   . LYS B 2 57  ? -26.266 4.189    9.802    1.00 97.89 57  B 1 
ATOM 1382 O O   . LYS B 2 57  ? -26.933 3.332    10.375   1.00 96.84 57  B 1 
ATOM 1383 C CB  . LYS B 2 57  ? -27.450 5.810    8.316    1.00 97.17 57  B 1 
ATOM 1384 C CG  . LYS B 2 57  ? -28.620 6.809    8.373    1.00 90.14 57  B 1 
ATOM 1385 C CD  . LYS B 2 57  ? -29.801 6.196    9.134    1.00 86.99 57  B 1 
ATOM 1386 C CE  . LYS B 2 57  ? -31.025 7.086    8.986    1.00 83.94 57  B 1 
ATOM 1387 N NZ  . LYS B 2 57  ? -32.273 6.350    9.241    1.00 76.54 57  B 1 
ATOM 1388 N N   . ALA B 2 58  ? -25.087 3.944    9.271    1.00 97.60 58  B 1 
ATOM 1389 C CA  . ALA B 2 58  ? -24.382 2.680    9.364    1.00 97.72 58  B 1 
ATOM 1390 C C   . ALA B 2 58  ? -22.884 2.916    9.217    1.00 97.90 58  B 1 
ATOM 1391 O O   . ALA B 2 58  ? -22.468 3.900    8.610    1.00 97.64 58  B 1 
ATOM 1392 C CB  . ALA B 2 58  ? -24.895 1.731    8.281    1.00 97.25 58  B 1 
ATOM 1393 N N   . PHE B 2 59  ? -22.085 1.981    9.751    1.00 97.64 59  B 1 
ATOM 1394 C CA  . PHE B 2 59  ? -20.638 1.963    9.595    1.00 97.65 59  B 1 
ATOM 1395 C C   . PHE B 2 59  ? -20.127 0.517    9.592    1.00 97.29 59  B 1 
ATOM 1396 O O   . PHE B 2 59  ? -20.874 -0.411   9.903    1.00 96.40 59  B 1 
ATOM 1397 C CB  . PHE B 2 59  ? -19.971 2.804    10.696   1.00 97.58 59  B 1 
ATOM 1398 C CG  . PHE B 2 59  ? -20.094 2.226    12.086   1.00 97.84 59  B 1 
ATOM 1399 C CD1 . PHE B 2 59  ? -21.255 2.443    12.853   1.00 97.50 59  B 1 
ATOM 1400 C CD2 . PHE B 2 59  ? -19.057 1.440    12.611   1.00 97.33 59  B 1 
ATOM 1401 C CE1 . PHE B 2 59  ? -21.381 1.880    14.131   1.00 97.01 59  B 1 
ATOM 1402 C CE2 . PHE B 2 59  ? -19.176 0.869    13.888   1.00 96.85 59  B 1 
ATOM 1403 C CZ  . PHE B 2 59  ? -20.338 1.087    14.646   1.00 96.90 59  B 1 
ATOM 1404 N N   . ASP B 2 60  ? -18.867 0.321    9.244    1.00 96.76 60  B 1 
ATOM 1405 C CA  . ASP B 2 60  ? -18.156 -0.948   9.380    1.00 96.43 60  B 1 
ATOM 1406 C C   . ASP B 2 60  ? -16.806 -0.748   10.093   1.00 96.31 60  B 1 
ATOM 1407 O O   . ASP B 2 60  ? -16.436 0.371    10.472   1.00 95.32 60  B 1 
ATOM 1408 C CB  . ASP B 2 60  ? -18.031 -1.638   8.008    1.00 95.99 60  B 1 
ATOM 1409 C CG  . ASP B 2 60  ? -17.162 -0.908   6.987    1.00 95.99 60  B 1 
ATOM 1410 O OD1 . ASP B 2 60  ? -16.326 -0.061   7.366    1.00 95.15 60  B 1 
ATOM 1411 O OD2 . ASP B 2 60  ? -17.329 -1.212   5.786    1.00 94.30 60  B 1 
ATOM 1412 N N   . ARG B 2 61  ? -16.061 -1.857   10.267   1.00 95.14 61  B 1 
ATOM 1413 C CA  . ARG B 2 61  ? -14.747 -1.860   10.917   1.00 94.56 61  B 1 
ATOM 1414 C C   . ARG B 2 61  ? -13.698 -0.965   10.254   1.00 95.53 61  B 1 
ATOM 1415 O O   . ARG B 2 61  ? -12.778 -0.502   10.923   1.00 94.18 61  B 1 
ATOM 1416 C CB  . ARG B 2 61  ? -14.234 -3.306   11.037   1.00 91.84 61  B 1 
ATOM 1417 C CG  . ARG B 2 61  ? -14.031 -4.032   9.687    1.00 81.16 61  B 1 
ATOM 1418 C CD  . ARG B 2 61  ? -13.435 -5.419   9.933    1.00 74.57 61  B 1 
ATOM 1419 N NE  . ARG B 2 61  ? -13.492 -6.308   8.763    1.00 65.64 61  B 1 
ATOM 1420 C CZ  . ARG B 2 61  ? -13.124 -7.579   8.765    1.00 58.23 61  B 1 
ATOM 1421 N NH1 . ARG B 2 61  ? -12.551 -8.143   9.785    1.00 52.62 61  B 1 
ATOM 1422 N NH2 . ARG B 2 61  ? -13.344 -8.340   7.759    1.00 51.63 61  B 1 
ATOM 1423 N N   . HIS B 2 62  ? -13.849 -0.678   8.960    1.00 95.11 62  B 1 
ATOM 1424 C CA  . HIS B 2 62  ? -12.962 0.215    8.211    1.00 95.82 62  B 1 
ATOM 1425 C C   . HIS B 2 62  ? -13.346 1.688    8.360    1.00 96.97 62  B 1 
ATOM 1426 O O   . HIS B 2 62  ? -12.761 2.558    7.722    1.00 96.42 62  B 1 
ATOM 1427 C CB  . HIS B 2 62  ? -12.956 -0.196   6.728    1.00 94.72 62  B 1 
ATOM 1428 C CG  . HIS B 2 62  ? -12.553 -1.636   6.546    1.00 93.02 62  B 1 
ATOM 1429 N ND1 . HIS B 2 62  ? -13.367 -2.665   6.155    1.00 83.85 62  B 1 
ATOM 1430 C CD2 . HIS B 2 62  ? -11.323 -2.165   6.839    1.00 83.23 62  B 1 
ATOM 1431 C CE1 . HIS B 2 62  ? -12.640 -3.782   6.182    1.00 84.46 62  B 1 
ATOM 1432 N NE2 . HIS B 2 62  ? -11.398 -3.522   6.607    1.00 85.46 62  B 1 
ATOM 1433 N N   . CYS B 2 63  ? -14.304 2.009    9.224    1.00 96.70 63  B 1 
ATOM 1434 C CA  . CYS B 2 63  ? -14.900 3.337    9.342    1.00 97.54 63  B 1 
ATOM 1435 C C   . CYS B 2 63  ? -15.536 3.840    8.034    1.00 98.14 63  B 1 
ATOM 1436 O O   . CYS B 2 63  ? -15.734 5.052    7.899    1.00 97.86 63  B 1 
ATOM 1437 C CB  . CYS B 2 63  ? -13.906 4.348    9.956    1.00 97.33 63  B 1 
ATOM 1438 S SG  . CYS B 2 63  ? -13.288 3.807    11.576   1.00 95.83 63  B 1 
ATOM 1439 N N   . ASN B 2 64  ? -15.873 2.974    7.083    1.00 97.98 64  B 1 
ATOM 1440 C CA  . ASN B 2 64  ? -16.808 3.347    6.029    1.00 98.00 64  B 1 
ATOM 1441 C C   . ASN B 2 64  ? -18.131 3.715    6.695    1.00 98.13 64  B 1 
ATOM 1442 O O   . ASN B 2 64  ? -18.557 3.047    7.638    1.00 97.84 64  B 1 
ATOM 1443 C CB  . ASN B 2 64  ? -17.010 2.209    5.020    1.00 97.95 64  B 1 
ATOM 1444 C CG  . ASN B 2 64  ? -15.739 1.799    4.304    1.00 97.57 64  B 1 
ATOM 1445 O OD1 . ASN B 2 64  ? -14.999 2.612    3.794    1.00 95.26 64  B 1 
ATOM 1446 N ND2 . ASN B 2 64  ? -15.476 0.513    4.232    1.00 95.03 64  B 1 
ATOM 1447 N N   . MET B 2 65  ? -18.775 4.778    6.239    1.00 98.41 65  B 1 
ATOM 1448 C CA  . MET B 2 65  ? -19.977 5.289    6.880    1.00 98.52 65  B 1 
ATOM 1449 C C   . MET B 2 65  ? -21.033 5.663    5.847    1.00 98.62 65  B 1 
ATOM 1450 O O   . MET B 2 65  ? -20.737 6.322    4.856    1.00 98.50 65  B 1 
ATOM 1451 C CB  . MET B 2 65  ? -19.662 6.521    7.744    1.00 98.23 65  B 1 
ATOM 1452 C CG  . MET B 2 65  ? -18.683 6.239    8.876    1.00 96.42 65  B 1 
ATOM 1453 S SD  . MET B 2 65  ? -18.276 7.705    9.867    1.00 96.16 65  B 1 
ATOM 1454 C CE  . MET B 2 65  ? -16.654 7.212    10.457   1.00 89.45 65  B 1 
ATOM 1455 N N   . VAL B 2 66  ? -22.282 5.317    6.131    1.00 98.50 66  B 1 
ATOM 1456 C CA  . VAL B 2 66  ? -23.431 5.968    5.501    1.00 98.55 66  B 1 
ATOM 1457 C C   . VAL B 2 66  ? -23.871 7.107    6.414    1.00 98.55 66  B 1 
ATOM 1458 O O   . VAL B 2 66  ? -24.216 6.883    7.577    1.00 98.19 66  B 1 
ATOM 1459 C CB  . VAL B 2 66  ? -24.569 4.992    5.201    1.00 98.38 66  B 1 
ATOM 1460 C CG1 . VAL B 2 66  ? -25.757 5.712    4.550    1.00 97.52 66  B 1 
ATOM 1461 C CG2 . VAL B 2 66  ? -24.101 3.902    4.230    1.00 97.55 66  B 1 
ATOM 1462 N N   . LEU B 2 67  ? -23.851 8.322    5.887    1.00 98.45 67  B 1 
ATOM 1463 C CA  . LEU B 2 67  ? -24.178 9.551    6.598    1.00 98.57 67  B 1 
ATOM 1464 C C   . LEU B 2 67  ? -25.444 10.186   6.024    1.00 98.55 67  B 1 
ATOM 1465 O O   . LEU B 2 67  ? -25.671 10.180   4.817    1.00 98.17 67  B 1 
ATOM 1466 C CB  . LEU B 2 67  ? -22.994 10.533   6.531    1.00 98.42 67  B 1 
ATOM 1467 C CG  . LEU B 2 67  ? -21.653 10.023   7.088    1.00 98.01 67  B 1 
ATOM 1468 C CD1 . LEU B 2 67  ? -20.558 11.064   6.834    1.00 97.32 67  B 1 
ATOM 1469 C CD2 . LEU B 2 67  ? -21.717 9.780    8.593    1.00 96.98 67  B 1 
ATOM 1470 N N   . GLU B 2 68  ? -26.237 10.797   6.901    1.00 98.27 68  B 1 
ATOM 1471 C CA  . GLU B 2 68  ? -27.406 11.602   6.550    1.00 98.12 68  B 1 
ATOM 1472 C C   . GLU B 2 68  ? -27.286 13.032   7.047    1.00 98.26 68  B 1 
ATOM 1473 O O   . GLU B 2 68  ? -26.697 13.298   8.106    1.00 97.74 68  B 1 
ATOM 1474 C CB  . GLU B 2 68  ? -28.691 10.989   7.107    1.00 96.98 68  B 1 
ATOM 1475 C CG  . GLU B 2 68  ? -29.202 9.805    6.282    1.00 88.52 68  B 1 
ATOM 1476 C CD  . GLU B 2 68  ? -30.590 9.325    6.739    1.00 89.69 68  B 1 
ATOM 1477 O OE1 . GLU B 2 68  ? -31.284 8.638    5.956    1.00 84.31 68  B 1 
ATOM 1478 O OE2 . GLU B 2 68  ? -30.990 9.586    7.899    1.00 84.65 68  B 1 
ATOM 1479 N N   . ASN B 2 69  ? -27.912 13.955   6.326    1.00 97.93 69  B 1 
ATOM 1480 C CA  . ASN B 2 69  ? -27.987 15.373   6.654    1.00 97.98 69  B 1 
ATOM 1481 C C   . ASN B 2 69  ? -26.604 15.968   6.940    1.00 98.08 69  B 1 
ATOM 1482 O O   . ASN B 2 69  ? -26.363 16.520   8.017    1.00 97.38 69  B 1 
ATOM 1483 C CB  . ASN B 2 69  ? -28.995 15.595   7.792    1.00 97.31 69  B 1 
ATOM 1484 C CG  . ASN B 2 69  ? -30.394 15.120   7.425    1.00 94.57 69  B 1 
ATOM 1485 O OD1 . ASN B 2 69  ? -30.989 15.562   6.475    1.00 84.44 69  B 1 
ATOM 1486 N ND2 . ASN B 2 69  ? -30.956 14.209   8.180    1.00 82.19 69  B 1 
ATOM 1487 N N   . VAL B 2 70  ? -25.688 15.794   5.973    1.00 98.48 70  B 1 
ATOM 1488 C CA  . VAL B 2 70  ? -24.295 16.187   6.102    1.00 98.50 70  B 1 
ATOM 1489 C C   . VAL B 2 70  ? -24.123 17.650   5.716    1.00 98.63 70  B 1 
ATOM 1490 O O   . VAL B 2 70  ? -24.547 18.082   4.647    1.00 98.44 70  B 1 
ATOM 1491 C CB  . VAL B 2 70  ? -23.371 15.289   5.270    1.00 98.44 70  B 1 
ATOM 1492 C CG1 . VAL B 2 70  ? -21.895 15.637   5.482    1.00 97.74 70  B 1 
ATOM 1493 C CG2 . VAL B 2 70  ? -23.563 13.803   5.638    1.00 97.81 70  B 1 
ATOM 1494 N N   . LYS B 2 71  ? -23.427 18.392   6.577    1.00 98.23 71  B 1 
ATOM 1495 C CA  . LYS B 2 71  ? -22.873 19.692   6.257    1.00 98.12 71  B 1 
ATOM 1496 C C   . LYS B 2 71  ? -21.365 19.530   6.071    1.00 98.10 71  B 1 
ATOM 1497 O O   . LYS B 2 71  ? -20.657 19.323   7.050    1.00 97.92 71  B 1 
ATOM 1498 C CB  . LYS B 2 71  ? -23.255 20.701   7.358    1.00 97.90 71  B 1 
ATOM 1499 C CG  . LYS B 2 71  ? -22.794 22.105   6.984    1.00 95.77 71  B 1 
ATOM 1500 C CD  . LYS B 2 71  ? -23.197 23.151   8.045    1.00 92.64 71  B 1 
ATOM 1501 C CE  . LYS B 2 71  ? -22.708 24.482   7.483    1.00 84.60 71  B 1 
ATOM 1502 N NZ  . LYS B 2 71  ? -23.153 25.684   8.208    1.00 77.13 71  B 1 
ATOM 1503 N N   . GLU B 2 72  ? -20.892 19.639   4.829    1.00 98.59 72  B 1 
ATOM 1504 C CA  . GLU B 2 72  ? -19.460 19.714   4.548    1.00 98.58 72  B 1 
ATOM 1505 C C   . GLU B 2 72  ? -18.988 21.155   4.715    1.00 98.52 72  B 1 
ATOM 1506 O O   . GLU B 2 72  ? -19.608 22.076   4.185    1.00 98.00 72  B 1 
ATOM 1507 C CB  . GLU B 2 72  ? -19.156 19.173   3.152    1.00 98.42 72  B 1 
ATOM 1508 C CG  . GLU B 2 72  ? -17.646 19.088   2.870    1.00 97.84 72  B 1 
ATOM 1509 C CD  . GLU B 2 72  ? -17.366 18.601   1.443    1.00 97.35 72  B 1 
ATOM 1510 O OE1 . GLU B 2 72  ? -16.468 17.775   1.229    1.00 94.45 72  B 1 
ATOM 1511 O OE2 . GLU B 2 72  ? -18.061 19.073   0.522    1.00 94.57 72  B 1 
ATOM 1512 N N   . MET B 2 73  ? -17.894 21.365   5.459    1.00 98.34 73  B 1 
ATOM 1513 C CA  . MET B 2 73  ? -17.336 22.663   5.790    1.00 98.19 73  B 1 
ATOM 1514 C C   . MET B 2 73  ? -15.845 22.682   5.472    1.00 98.27 73  B 1 
ATOM 1515 O O   . MET B 2 73  ? -15.116 21.758   5.831    1.00 97.56 73  B 1 
ATOM 1516 C CB  . MET B 2 73  ? -17.542 22.973   7.279    1.00 97.35 73  B 1 
ATOM 1517 C CG  . MET B 2 73  ? -19.017 23.018   7.696    1.00 95.04 73  B 1 
ATOM 1518 S SD  . MET B 2 73  ? -19.293 23.143   9.480    1.00 92.19 73  B 1 
ATOM 1519 C CE  . MET B 2 73  ? -18.716 21.526   9.999    1.00 81.12 73  B 1 
ATOM 1520 N N   . TRP B 2 74  ? -15.369 23.764   4.843    1.00 97.96 74  B 1 
ATOM 1521 C CA  . TRP B 2 74  ? -13.956 23.974   4.538    1.00 97.81 74  B 1 
ATOM 1522 C C   . TRP B 2 74  ? -13.623 25.460   4.489    1.00 97.83 74  B 1 
ATOM 1523 O O   . TRP B 2 74  ? -14.496 26.325   4.490    1.00 96.95 74  B 1 
ATOM 1524 C CB  . TRP B 2 74  ? -13.593 23.271   3.222    1.00 97.43 74  B 1 
ATOM 1525 C CG  . TRP B 2 74  ? -14.203 23.852   1.983    1.00 97.36 74  B 1 
ATOM 1526 C CD1 . TRP B 2 74  ? -13.565 24.659   1.098    1.00 96.02 74  B 1 
ATOM 1527 C CD2 . TRP B 2 74  ? -15.556 23.670   1.451    1.00 96.72 74  B 1 
ATOM 1528 N NE1 . TRP B 2 74  ? -14.426 24.974   0.054    1.00 95.21 74  B 1 
ATOM 1529 C CE2 . TRP B 2 74  ? -15.655 24.389   0.232    1.00 96.08 74  B 1 
ATOM 1530 C CE3 . TRP B 2 74  ? -16.688 22.954   1.889    1.00 95.67 74  B 1 
ATOM 1531 C CZ2 . TRP B 2 74  ? -16.845 24.404   -0.539   1.00 94.61 74  B 1 
ATOM 1532 C CZ3 . TRP B 2 74  ? -17.872 22.971   1.125    1.00 94.35 74  B 1 
ATOM 1533 C CH2 . TRP B 2 74  ? -17.950 23.691   -0.068   1.00 93.79 74  B 1 
ATOM 1534 N N   . THR B 2 75  ? -12.322 25.753   4.453    1.00 96.88 75  B 1 
ATOM 1535 C CA  . THR B 2 75  ? -11.818 27.116   4.334    1.00 96.02 75  B 1 
ATOM 1536 C C   . THR B 2 75  ? -11.128 27.268   2.990    1.00 95.68 75  B 1 
ATOM 1537 O O   . THR B 2 75  ? -10.290 26.448   2.629    1.00 92.84 75  B 1 
ATOM 1538 C CB  . THR B 2 75  ? -10.876 27.450   5.501    1.00 94.31 75  B 1 
ATOM 1539 O OG1 . THR B 2 75  ? -11.546 27.202   6.729    1.00 81.36 75  B 1 
ATOM 1540 C CG2 . THR B 2 75  ? -10.484 28.918   5.512    1.00 79.06 75  B 1 
ATOM 1541 N N   . GLU B 2 76  ? -11.468 28.315   2.235    1.00 94.70 76  B 1 
ATOM 1542 C CA  . GLU B 2 76  ? -10.785 28.682   1.001    1.00 93.64 76  B 1 
ATOM 1543 C C   . GLU B 2 76  ? -10.065 30.015   1.180    1.00 94.19 76  B 1 
ATOM 1544 O O   . GLU B 2 76  ? -10.630 30.976   1.697    1.00 91.60 76  B 1 
ATOM 1545 C CB  . GLU B 2 76  ? -11.758 28.766   -0.173   1.00 89.84 76  B 1 
ATOM 1546 C CG  . GLU B 2 76  ? -12.232 27.388   -0.670   1.00 80.49 76  B 1 
ATOM 1547 C CD  . GLU B 2 76  ? -13.220 27.511   -1.843   1.00 81.01 76  B 1 
ATOM 1548 O OE1 . GLU B 2 76  ? -14.090 26.625   -2.020   1.00 75.70 76  B 1 
ATOM 1549 O OE2 . GLU B 2 76  ? -13.226 28.548   -2.543   1.00 77.42 76  B 1 
ATOM 1550 N N   . VAL B 2 77  ? -8.826  30.091   0.685    1.00 90.92 77  B 1 
ATOM 1551 C CA  . VAL B 2 77  ? -8.133  31.372   0.530    1.00 90.22 77  B 1 
ATOM 1552 C C   . VAL B 2 77  ? -8.403  31.858   -0.895   1.00 89.82 77  B 1 
ATOM 1553 O O   . VAL B 2 77  ? -7.951  31.223   -1.850   1.00 85.10 77  B 1 
ATOM 1554 C CB  . VAL B 2 77  ? -6.630  31.266   0.837    1.00 87.41 77  B 1 
ATOM 1555 C CG1 . VAL B 2 77  ? -5.982  32.647   0.753    1.00 77.80 77  B 1 
ATOM 1556 C CG2 . VAL B 2 77  ? -6.407  30.719   2.255    1.00 80.29 77  B 1 
ATOM 1557 N N   . PRO B 2 78  ? -9.159  32.947   -1.093   1.00 89.14 78  B 1 
ATOM 1558 C CA  . PRO B 2 78  ? -9.383  33.480   -2.429   1.00 88.08 78  B 1 
ATOM 1559 C C   . PRO B 2 78  ? -8.048  33.809   -3.090   1.00 87.23 78  B 1 
ATOM 1560 O O   . PRO B 2 78  ? -7.234  34.527   -2.497   1.00 82.04 78  B 1 
ATOM 1561 C CB  . PRO B 2 78  ? -10.259 34.720   -2.252   1.00 84.60 78  B 1 
ATOM 1562 C CG  . PRO B 2 78  ? -10.904 34.519   -0.880   1.00 82.23 78  B 1 
ATOM 1563 C CD  . PRO B 2 78  ? -9.852  33.738   -0.100   1.00 86.22 78  B 1 
ATOM 1564 N N   . LYS B 2 79  ? -7.821  33.332   -4.335   1.00 82.70 79  B 1 
ATOM 1565 C CA  . LYS B 2 79  ? -6.616  33.667   -5.100   1.00 80.92 79  B 1 
ATOM 1566 C C   . LYS B 2 79  ? -6.534  35.187   -5.236   1.00 81.18 79  B 1 
ATOM 1567 O O   . LYS B 2 79  ? -7.317  35.811   -5.946   1.00 72.78 79  B 1 
ATOM 1568 C CB  . LYS B 2 79  ? -6.596  32.972   -6.473   1.00 73.99 79  B 1 
ATOM 1569 C CG  . LYS B 2 79  ? -6.301  31.464   -6.361   1.00 64.73 79  B 1 
ATOM 1570 C CD  . LYS B 2 79  ? -6.105  30.802   -7.743   1.00 59.70 79  B 1 
ATOM 1571 C CE  . LYS B 2 79  ? -5.748  29.328   -7.541   1.00 53.04 79  B 1 
ATOM 1572 N NZ  . LYS B 2 79  ? -5.464  28.598   -8.816   1.00 46.47 79  B 1 
ATOM 1573 N N   . SER B 2 80  ? -5.574  35.795   -4.531   1.00 78.70 80  B 1 
ATOM 1574 C CA  . SER B 2 80  ? -5.241  37.191   -4.741   1.00 78.21 80  B 1 
ATOM 1575 C C   . SER B 2 80  ? -4.512  37.315   -6.083   1.00 79.39 80  B 1 
ATOM 1576 O O   . SER B 2 80  ? -3.640  36.519   -6.411   1.00 70.55 80  B 1 
ATOM 1577 C CB  . SER B 2 80  ? -4.432  37.746   -3.563   1.00 70.96 80  B 1 
ATOM 1578 O OG  . SER B 2 80  ? -3.299  36.966   -3.310   1.00 62.97 80  B 1 
ATOM 1579 N N   . GLY B 2 81  ? -4.882  38.286   -6.898   1.00 77.43 81  B 1 
ATOM 1580 C CA  . GLY B 2 81  ? -4.096  38.612   -8.084   1.00 77.01 81  B 1 
ATOM 1581 C C   . GLY B 2 81  ? -2.674  39.048   -7.702   1.00 78.21 81  B 1 
ATOM 1582 O O   . GLY B 2 81  ? -2.466  39.525   -6.584   1.00 72.87 81  B 1 
ATOM 1583 N N   . LYS B 2 82  ? -1.720  38.946   -8.631   1.00 73.25 82  B 1 
ATOM 1584 C CA  . LYS B 2 82  ? -0.311  39.336   -8.440   1.00 74.53 82  B 1 
ATOM 1585 C C   . LYS B 2 82  ? -0.185  40.659   -7.660   1.00 75.93 82  B 1 
ATOM 1586 O O   . LYS B 2 82  ? -0.789  41.667   -8.036   1.00 68.94 82  B 1 
ATOM 1587 C CB  . LYS B 2 82  ? 0.438   39.453   -9.798   1.00 68.74 82  B 1 
ATOM 1588 C CG  . LYS B 2 82  ? 0.995   38.115   -10.304  1.00 62.04 82  B 1 
ATOM 1589 C CD  . LYS B 2 82  ? 1.870   38.302   -11.566  1.00 58.38 82  B 1 
ATOM 1590 C CE  . LYS B 2 82  ? 2.568   36.984   -11.937  1.00 52.31 82  B 1 
ATOM 1591 N NZ  . LYS B 2 82  ? 3.500   37.095   -13.101  1.00 45.05 82  B 1 
ATOM 1592 N N   . GLY B 2 83  ? 0.603   40.624   -6.576   1.00 76.83 83  B 1 
ATOM 1593 C CA  . GLY B 2 83  ? 0.960   41.797   -5.764   1.00 77.89 83  B 1 
ATOM 1594 C C   . GLY B 2 83  ? -0.078  42.278   -4.739   1.00 79.82 83  B 1 
ATOM 1595 O O   . GLY B 2 83  ? 0.233   43.164   -3.936   1.00 75.45 83  B 1 
ATOM 1596 N N   . LYS B 2 84  ? -1.300  41.747   -4.695   1.00 78.55 84  B 1 
ATOM 1597 C CA  . LYS B 2 84  ? -2.247  42.088   -3.622   1.00 79.03 84  B 1 
ATOM 1598 C C   . LYS B 2 84  ? -1.988  41.231   -2.375   1.00 79.25 84  B 1 
ATOM 1599 O O   . LYS B 2 84  ? -1.647  40.063   -2.487   1.00 73.01 84  B 1 
ATOM 1600 C CB  . LYS B 2 84  ? -3.705  42.011   -4.095   1.00 72.77 84  B 1 
ATOM 1601 C CG  . LYS B 2 84  ? -4.072  43.230   -4.958   1.00 66.67 84  B 1 
ATOM 1602 C CD  . LYS B 2 84  ? -5.579  43.229   -5.296   1.00 61.82 84  B 1 
ATOM 1603 C CE  . LYS B 2 84  ? -5.925  44.484   -6.092   1.00 57.02 84  B 1 
ATOM 1604 N NZ  . LYS B 2 84  ? -7.366  44.525   -6.469   1.00 49.85 84  B 1 
ATOM 1605 N N   . LYS B 2 85  ? -2.208  41.804   -1.185   1.00 79.10 85  B 1 
ATOM 1606 C CA  . LYS B 2 85  ? -2.117  41.104   0.106    1.00 80.27 85  B 1 
ATOM 1607 C C   . LYS B 2 85  ? -2.909  39.791   0.071    1.00 81.09 85  B 1 
ATOM 1608 O O   . LYS B 2 85  ? -4.033  39.797   -0.444   1.00 75.59 85  B 1 
ATOM 1609 C CB  . LYS B 2 85  ? -2.659  41.984   1.254    1.00 74.93 85  B 1 
ATOM 1610 C CG  . LYS B 2 85  ? -1.649  43.036   1.737    1.00 67.82 85  B 1 
ATOM 1611 C CD  . LYS B 2 85  ? -2.197  43.807   2.946    1.00 62.15 85  B 1 
ATOM 1612 C CE  . LYS B 2 85  ? -1.121  44.760   3.488    1.00 56.06 85  B 1 
ATOM 1613 N NZ  . LYS B 2 85  ? -1.559  45.516   4.690    1.00 48.55 85  B 1 
ATOM 1614 N N   . LYS B 2 86  ? -2.363  38.727   0.697    1.00 78.83 86  B 1 
ATOM 1615 C CA  . LYS B 2 86  ? -3.051  37.447   0.909    1.00 79.61 86  B 1 
ATOM 1616 C C   . LYS B 2 86  ? -4.484  37.730   1.393    1.00 81.95 86  B 1 
ATOM 1617 O O   . LYS B 2 86  ? -4.688  38.434   2.388    1.00 76.59 86  B 1 
ATOM 1618 C CB  . LYS B 2 86  ? -2.298  36.523   1.903    1.00 72.69 86  B 1 
ATOM 1619 C CG  . LYS B 2 86  ? -1.094  35.767   1.280    1.00 63.25 86  B 1 
ATOM 1620 C CD  . LYS B 2 86  ? -0.461  34.736   2.238    1.00 58.42 86  B 1 
ATOM 1621 C CE  . LYS B 2 86  ? 0.652   33.911   1.563    1.00 52.43 86  B 1 
ATOM 1622 N NZ  . LYS B 2 86  ? 1.246   32.822   2.398    1.00 46.22 86  B 1 
ATOM 1623 N N   . SER B 2 87  ? -5.470  37.275   0.628    1.00 82.14 87  B 1 
ATOM 1624 C CA  . SER B 2 87  ? -6.874  37.454   0.959    1.00 84.26 87  B 1 
ATOM 1625 C C   . SER B 2 87  ? -7.193  36.703   2.249    1.00 86.58 87  B 1 
ATOM 1626 O O   . SER B 2 87  ? -6.606  35.661   2.523    1.00 82.11 87  B 1 
ATOM 1627 C CB  . SER B 2 87  ? -7.761  36.975   -0.188   1.00 77.89 87  B 1 
ATOM 1628 O OG  . SER B 2 87  ? -7.528  37.766   -1.347   1.00 67.59 87  B 1 
ATOM 1629 N N   . LYS B 2 88  ? -8.112  37.222   3.053    1.00 88.02 88  B 1 
ATOM 1630 C CA  . LYS B 2 88  ? -8.511  36.526   4.280    1.00 89.83 88  B 1 
ATOM 1631 C C   . LYS B 2 88  ? -9.163  35.189   3.920    1.00 91.35 88  B 1 
ATOM 1632 O O   . LYS B 2 88  ? -9.964  35.167   2.979    1.00 88.31 88  B 1 
ATOM 1633 C CB  . LYS B 2 88  ? -9.459  37.380   5.136    1.00 85.35 88  B 1 
ATOM 1634 C CG  . LYS B 2 88  ? -8.725  38.530   5.844    1.00 74.40 88  B 1 
ATOM 1635 C CD  . LYS B 2 88  ? -9.681  39.264   6.793    1.00 67.29 88  B 1 
ATOM 1636 C CE  . LYS B 2 88  ? -8.944  40.357   7.558    1.00 58.02 88  B 1 
ATOM 1637 N NZ  . LYS B 2 88  ? -9.818  41.030   8.558    1.00 48.87 88  B 1 
ATOM 1638 N N   . PRO B 2 89  ? -8.889  34.104   4.673    1.00 92.33 89  B 1 
ATOM 1639 C CA  . PRO B 2 89  ? -9.601  32.845   4.523    1.00 93.27 89  B 1 
ATOM 1640 C C   . PRO B 2 89  ? -11.114 33.042   4.634    1.00 94.81 89  B 1 
ATOM 1641 O O   . PRO B 2 89  ? -11.600 33.795   5.493    1.00 93.03 89  B 1 
ATOM 1642 C CB  . PRO B 2 89  ? -9.067  31.930   5.630    1.00 90.22 89  B 1 
ATOM 1643 C CG  . PRO B 2 89  ? -7.684  32.508   5.931    1.00 85.48 89  B 1 
ATOM 1644 C CD  . PRO B 2 89  ? -7.883  34.004   5.697    1.00 88.70 89  B 1 
ATOM 1645 N N   . VAL B 2 90  ? -11.879 32.390   3.753    1.00 95.77 90  B 1 
ATOM 1646 C CA  . VAL B 2 90  ? -13.344 32.414   3.742    1.00 96.36 90  B 1 
ATOM 1647 C C   . VAL B 2 90  ? -13.857 31.014   4.036    1.00 96.94 90  B 1 
ATOM 1648 O O   . VAL B 2 90  ? -13.504 30.061   3.339    1.00 95.77 90  B 1 
ATOM 1649 C CB  . VAL B 2 90  ? -13.894 32.936   2.400    1.00 94.55 90  B 1 
ATOM 1650 C CG1 . VAL B 2 90  ? -15.423 32.986   2.404    1.00 86.16 90  B 1 
ATOM 1651 C CG2 . VAL B 2 90  ? -13.397 34.361   2.126    1.00 87.11 90  B 1 
ATOM 1652 N N   . ASN B 2 91  ? -14.702 30.895   5.056    1.00 96.80 91  B 1 
ATOM 1653 C CA  . ASN B 2 91  ? -15.368 29.632   5.360    1.00 97.25 91  B 1 
ATOM 1654 C C   . ASN B 2 91  ? -16.462 29.376   4.325    1.00 97.61 91  B 1 
ATOM 1655 O O   . ASN B 2 91  ? -17.267 30.262   4.032    1.00 96.46 91  B 1 
ATOM 1656 C CB  . ASN B 2 91  ? -15.947 29.665   6.779    1.00 95.91 91  B 1 
ATOM 1657 C CG  . ASN B 2 91  ? -14.874 29.742   7.858    1.00 93.24 91  B 1 
ATOM 1658 O OD1 . ASN B 2 91  ? -13.710 29.430   7.675    1.00 85.08 91  B 1 
ATOM 1659 N ND2 . ASN B 2 91  ? -15.227 30.177   9.042    1.00 84.21 91  B 1 
ATOM 1660 N N   . LYS B 2 92  ? -16.491 28.153   3.794    1.00 97.60 92  B 1 
ATOM 1661 C CA  . LYS B 2 92  ? -17.524 27.666   2.892    1.00 97.67 92  B 1 
ATOM 1662 C C   . LYS B 2 92  ? -18.178 26.430   3.476    1.00 98.08 92  B 1 
ATOM 1663 O O   . LYS B 2 92  ? -17.574 25.702   4.265    1.00 97.31 92  B 1 
ATOM 1664 C CB  . LYS B 2 92  ? -16.938 27.381   1.505    1.00 96.64 92  B 1 
ATOM 1665 C CG  . LYS B 2 92  ? -16.551 28.662   0.768    1.00 93.39 92  B 1 
ATOM 1666 C CD  . LYS B 2 92  ? -16.382 28.353   -0.715   1.00 86.65 92  B 1 
ATOM 1667 C CE  . LYS B 2 92  ? -16.028 29.593   -1.523   1.00 82.05 92  B 1 
ATOM 1668 N NZ  . LYS B 2 92  ? -15.755 29.218   -2.932   1.00 72.68 92  B 1 
ATOM 1669 N N   . ASP B 2 93  ? -19.419 26.192   3.071    1.00 98.27 93  B 1 
ATOM 1670 C CA  . ASP B 2 93  ? -20.131 24.976   3.408    1.00 98.27 93  B 1 
ATOM 1671 C C   . ASP B 2 93  ? -21.094 24.577   2.301    1.00 98.38 93  B 1 
ATOM 1672 O O   . ASP B 2 93  ? -21.523 25.403   1.492    1.00 97.17 93  B 1 
ATOM 1673 C CB  . ASP B 2 93  ? -20.826 25.123   4.776    1.00 97.06 93  B 1 
ATOM 1674 C CG  . ASP B 2 93  ? -21.890 26.207   4.885    1.00 95.17 93  B 1 
ATOM 1675 O OD1 . ASP B 2 93  ? -21.538 27.354   5.235    1.00 90.27 93  B 1 
ATOM 1676 O OD2 . ASP B 2 93  ? -23.090 25.858   4.860    1.00 88.23 93  B 1 
ATOM 1677 N N   . ARG B 2 94  ? -21.429 23.281   2.239    1.00 98.45 94  B 1 
ATOM 1678 C CA  . ARG B 2 94  ? -22.495 22.736   1.403    1.00 98.35 94  B 1 
ATOM 1679 C C   . ARG B 2 94  ? -23.270 21.660   2.158    1.00 98.60 94  B 1 
ATOM 1680 O O   . ARG B 2 94  ? -22.736 20.998   3.036    1.00 98.23 94  B 1 
ATOM 1681 C CB  . ARG B 2 94  ? -21.962 22.237   0.053    1.00 96.14 94  B 1 
ATOM 1682 C CG  . ARG B 2 94  ? -21.022 21.022   0.144    1.00 93.98 94  B 1 
ATOM 1683 C CD  . ARG B 2 94  ? -20.637 20.544   -1.272   1.00 92.89 94  B 1 
ATOM 1684 N NE  . ARG B 2 94  ? -19.664 19.446   -1.251   1.00 90.34 94  B 1 
ATOM 1685 C CZ  . ARG B 2 94  ? -19.274 18.699   -2.273   1.00 91.17 94  B 1 
ATOM 1686 N NH1 . ARG B 2 94  ? -19.780 18.840   -3.461   1.00 85.58 94  B 1 
ATOM 1687 N NH2 . ARG B 2 94  ? -18.361 17.809   -2.110   1.00 86.06 94  B 1 
ATOM 1688 N N   . TYR B 2 95  ? -24.526 21.487   1.769    1.00 98.58 95  B 1 
ATOM 1689 C CA  . TYR B 2 95  ? -25.386 20.442   2.292    1.00 98.64 95  B 1 
ATOM 1690 C C   . TYR B 2 95  ? -25.385 19.228   1.358    1.00 98.62 95  B 1 
ATOM 1691 O O   . TYR B 2 95  ? -25.465 19.382   0.139    1.00 98.17 95  B 1 
ATOM 1692 C CB  . TYR B 2 95  ? -26.796 21.003   2.508    1.00 98.36 95  B 1 
ATOM 1693 C CG  . TYR B 2 95  ? -27.784 19.969   2.989    1.00 97.64 95  B 1 
ATOM 1694 C CD1 . TYR B 2 95  ? -28.699 19.400   2.083    1.00 95.22 95  B 1 
ATOM 1695 C CD2 . TYR B 2 95  ? -27.776 19.556   4.332    1.00 95.92 95  B 1 
ATOM 1696 C CE1 . TYR B 2 95  ? -29.624 18.438   2.527    1.00 94.84 95  B 1 
ATOM 1697 C CE2 . TYR B 2 95  ? -28.689 18.594   4.783    1.00 94.64 95  B 1 
ATOM 1698 C CZ  . TYR B 2 95  ? -29.624 18.036   3.885    1.00 95.37 95  B 1 
ATOM 1699 O OH  . TYR B 2 95  ? -30.526 17.110   4.317    1.00 93.59 95  B 1 
ATOM 1700 N N   . ILE B 2 96  ? -25.310 18.028   1.938    1.00 98.86 96  B 1 
ATOM 1701 C CA  . ILE B 2 96  ? -25.398 16.743   1.248    1.00 98.79 96  B 1 
ATOM 1702 C C   . ILE B 2 96  ? -26.394 15.887   2.034    1.00 98.76 96  B 1 
ATOM 1703 O O   . ILE B 2 96  ? -26.166 15.612   3.207    1.00 98.41 96  B 1 
ATOM 1704 C CB  . ILE B 2 96  ? -24.010 16.073   1.150    1.00 98.56 96  B 1 
ATOM 1705 C CG1 . ILE B 2 96  ? -23.014 16.950   0.353    1.00 97.70 96  B 1 
ATOM 1706 C CG2 . ILE B 2 96  ? -24.143 14.685   0.506    1.00 97.92 96  B 1 
ATOM 1707 C CD1 . ILE B 2 96  ? -21.553 16.485   0.434    1.00 94.99 96  B 1 
ATOM 1708 N N   . SER B 2 97  ? -27.513 15.488   1.418    1.00 98.76 97  B 1 
ATOM 1709 C CA  . SER B 2 97  ? -28.569 14.798   2.168    1.00 98.69 97  B 1 
ATOM 1710 C C   . SER B 2 97  ? -28.160 13.385   2.586    1.00 98.69 97  B 1 
ATOM 1711 O O   . SER B 2 97  ? -28.361 12.988   3.733    1.00 97.80 97  B 1 
ATOM 1712 C CB  . SER B 2 97  ? -29.895 14.810   1.391    1.00 98.07 97  B 1 
ATOM 1713 O OG  . SER B 2 97  ? -30.066 13.684   0.575    1.00 89.36 97  B 1 
ATOM 1714 N N   . LYS B 2 98  ? -27.539 12.636   1.667    1.00 98.80 98  B 1 
ATOM 1715 C CA  . LYS B 2 98  ? -27.097 11.255   1.849    1.00 98.89 98  B 1 
ATOM 1716 C C   . LYS B 2 98  ? -25.713 11.065   1.249    1.00 98.82 98  B 1 
ATOM 1717 O O   . LYS B 2 98  ? -25.467 11.441   0.107    1.00 98.56 98  B 1 
ATOM 1718 C CB  . LYS B 2 98  ? -28.099 10.289   1.200    1.00 98.64 98  B 1 
ATOM 1719 C CG  . LYS B 2 98  ? -29.461 10.326   1.903    1.00 97.85 98  B 1 
ATOM 1720 C CD  . LYS B 2 98  ? -30.483 9.424    1.214    1.00 96.80 98  B 1 
ATOM 1721 C CE  . LYS B 2 98  ? -31.824 9.619    1.909    1.00 94.33 98  B 1 
ATOM 1722 N NZ  . LYS B 2 98  ? -32.931 9.000    1.155    1.00 90.45 98  B 1 
ATOM 1723 N N   . MET B 2 99  ? -24.818 10.442   2.021    1.00 98.70 99  B 1 
ATOM 1724 C CA  . MET B 2 99  ? -23.440 10.228   1.626    1.00 98.73 99  B 1 
ATOM 1725 C C   . MET B 2 99  ? -22.981 8.835    2.043    1.00 98.71 99  B 1 
ATOM 1726 O O   . MET B 2 99  ? -23.298 8.379    3.140    1.00 98.40 99  B 1 
ATOM 1727 C CB  . MET B 2 99  ? -22.564 11.326   2.261    1.00 97.23 99  B 1 
ATOM 1728 C CG  . MET B 2 99  ? -21.062 11.149   2.022    1.00 94.41 99  B 1 
ATOM 1729 S SD  . MET B 2 99  ? -20.007 12.375   2.855    1.00 94.06 99  B 1 
ATOM 1730 C CE  . MET B 2 99  ? -20.352 13.834   1.862    1.00 89.30 99  B 1 
ATOM 1731 N N   . PHE B 2 100 ? -22.176 8.188    1.197    1.00 98.81 100 B 1 
ATOM 1732 C CA  . PHE B 2 100 ? -21.300 7.103    1.623    1.00 98.83 100 B 1 
ATOM 1733 C C   . PHE B 2 100 ? -19.877 7.651    1.711    1.00 98.80 100 B 1 
ATOM 1734 O O   . PHE B 2 100 ? -19.309 8.015    0.683    1.00 98.76 100 B 1 
ATOM 1735 C CB  . PHE B 2 100 ? -21.404 5.919    0.654    1.00 98.78 100 B 1 
ATOM 1736 C CG  . PHE B 2 100 ? -20.524 4.747    1.027    1.00 98.75 100 B 1 
ATOM 1737 C CD1 . PHE B 2 100 ? -19.139 4.778    0.763    1.00 98.41 100 B 1 
ATOM 1738 C CD2 . PHE B 2 100 ? -21.078 3.624    1.648    1.00 98.40 100 B 1 
ATOM 1739 C CE1 . PHE B 2 100 ? -18.323 3.690    1.121    1.00 98.17 100 B 1 
ATOM 1740 C CE2 . PHE B 2 100 ? -20.269 2.535    1.998    1.00 97.99 100 B 1 
ATOM 1741 C CZ  . PHE B 2 100 ? -18.889 2.564    1.733    1.00 98.11 100 B 1 
ATOM 1742 N N   . LEU B 2 101 ? -19.300 7.713    2.909    1.00 98.88 101 B 1 
ATOM 1743 C CA  . LEU B 2 101 ? -17.924 8.132    3.147    1.00 98.85 101 B 1 
ATOM 1744 C C   . LEU B 2 101 ? -17.029 6.896    3.260    1.00 98.80 101 B 1 
ATOM 1745 O O   . LEU B 2 101 ? -17.304 6.007    4.070    1.00 98.59 101 B 1 
ATOM 1746 C CB  . LEU B 2 101 ? -17.882 8.982    4.425    1.00 98.81 101 B 1 
ATOM 1747 C CG  . LEU B 2 101 ? -16.462 9.416    4.865    1.00 98.67 101 B 1 
ATOM 1748 C CD1 . LEU B 2 101 ? -15.812 10.359   3.859    1.00 98.36 101 B 1 
ATOM 1749 C CD2 . LEU B 2 101 ? -16.564 10.128   6.211    1.00 98.31 101 B 1 
ATOM 1750 N N   . ARG B 2 102 ? -15.952 6.855    2.479    1.00 98.75 102 B 1 
ATOM 1751 C CA  . ARG B 2 102 ? -14.937 5.811    2.583    1.00 98.79 102 B 1 
ATOM 1752 C C   . ARG B 2 102 ? -14.047 6.058    3.801    1.00 98.65 102 B 1 
ATOM 1753 O O   . ARG B 2 102 ? -13.588 7.175    4.028    1.00 98.27 102 B 1 
ATOM 1754 C CB  . ARG B 2 102 ? -14.166 5.745    1.263    1.00 98.56 102 B 1 
ATOM 1755 C CG  . ARG B 2 102 ? -13.280 4.497    1.190    1.00 97.90 102 B 1 
ATOM 1756 C CD  . ARG B 2 102 ? -12.598 4.394    -0.166   1.00 96.96 102 B 1 
ATOM 1757 N NE  . ARG B 2 102 ? -11.306 3.746    -0.020   1.00 95.03 102 B 1 
ATOM 1758 C CZ  . ARG B 2 102 ? -10.958 2.490    -0.251   1.00 95.40 102 B 1 
ATOM 1759 N NH1 . ARG B 2 102 ? -11.734 1.605    -0.788   1.00 88.90 102 B 1 
ATOM 1760 N NH2 . ARG B 2 102 ? -9.777  2.117    0.090    1.00 91.18 102 B 1 
ATOM 1761 N N   . GLY B 2 103 ? -13.806 5.011    4.585    1.00 98.35 103 B 1 
ATOM 1762 C CA  . GLY B 2 103 ? -13.190 5.125    5.906    1.00 98.25 103 B 1 
ATOM 1763 C C   . GLY B 2 103 ? -11.753 5.627    5.918    1.00 98.25 103 B 1 
ATOM 1764 O O   . GLY B 2 103 ? -11.363 6.348    6.835    1.00 97.58 103 B 1 
ATOM 1765 N N   . ASP B 2 104 ? -10.965 5.309    4.893    1.00 97.80 104 B 1 
ATOM 1766 C CA  . ASP B 2 104 ? -9.549  5.707    4.808    1.00 97.74 104 B 1 
ATOM 1767 C C   . ASP B 2 104 ? -9.343  7.230    4.698    1.00 97.86 104 B 1 
ATOM 1768 O O   . ASP B 2 104 ? -8.260  7.727    4.979    1.00 96.59 104 B 1 
ATOM 1769 C CB  . ASP B 2 104 ? -8.892  4.965    3.633    1.00 96.66 104 B 1 
ATOM 1770 C CG  . ASP B 2 104 ? -9.468  5.362    2.270    1.00 96.03 104 B 1 
ATOM 1771 O OD1 . ASP B 2 104 ? -10.408 6.188    2.199    1.00 93.68 104 B 1 
ATOM 1772 O OD2 . ASP B 2 104 ? -8.952  4.863    1.259    1.00 91.74 104 B 1 
ATOM 1773 N N   . SER B 2 105 ? -10.380 7.980    4.358    1.00 98.31 105 B 1 
ATOM 1774 C CA  . SER B 2 105 ? -10.372 9.445    4.379    1.00 98.43 105 B 1 
ATOM 1775 C C   . SER B 2 105 ? -10.704 10.040   5.751    1.00 98.54 105 B 1 
ATOM 1776 O O   . SER B 2 105 ? -10.606 11.252   5.924    1.00 97.73 105 B 1 
ATOM 1777 C CB  . SER B 2 105 ? -11.322 9.986    3.310    1.00 97.88 105 B 1 
ATOM 1778 O OG  . SER B 2 105 ? -10.798 9.721    2.019    1.00 93.94 105 B 1 
ATOM 1779 N N   . VAL B 2 106 ? -11.074 9.213    6.736    1.00 98.67 106 B 1 
ATOM 1780 C CA  . VAL B 2 106 ? -11.381 9.652    8.103    1.00 98.79 106 B 1 
ATOM 1781 C C   . VAL B 2 106 ? -10.091 9.757    8.909    1.00 98.74 106 B 1 
ATOM 1782 O O   . VAL B 2 106 ? -9.330  8.796    8.995    1.00 98.31 106 B 1 
ATOM 1783 C CB  . VAL B 2 106 ? -12.376 8.698    8.778    1.00 98.64 106 B 1 
ATOM 1784 C CG1 . VAL B 2 106 ? -12.694 9.113    10.222   1.00 98.24 106 B 1 
ATOM 1785 C CG2 . VAL B 2 106 ? -13.705 8.645    8.010    1.00 98.23 106 B 1 
ATOM 1786 N N   . ILE B 2 107 ? -9.857  10.902   9.531    1.00 98.67 107 B 1 
ATOM 1787 C CA  . ILE B 2 107 ? -8.762  11.115   10.480   1.00 98.64 107 B 1 
ATOM 1788 C C   . ILE B 2 107 ? -9.288  10.925   11.901   1.00 98.78 107 B 1 
ATOM 1789 O O   . ILE B 2 107 ? -8.854  10.022   12.612   1.00 98.47 107 B 1 
ATOM 1790 C CB  . ILE B 2 107 ? -8.107  12.502   10.294   1.00 98.26 107 B 1 
ATOM 1791 C CG1 . ILE B 2 107 ? -7.623  12.711   8.836    1.00 96.79 107 B 1 
ATOM 1792 C CG2 . ILE B 2 107 ? -6.941  12.664   11.279   1.00 96.32 107 B 1 
ATOM 1793 C CD1 . ILE B 2 107 ? -7.016  14.095   8.583    1.00 93.34 107 B 1 
ATOM 1794 N N   . VAL B 2 108 ? -10.229 11.765   12.298   1.00 98.59 108 B 1 
ATOM 1795 C CA  . VAL B 2 108 ? -10.786 11.833   13.649   1.00 98.59 108 B 1 
ATOM 1796 C C   . VAL B 2 108 ? -12.292 12.030   13.568   1.00 98.64 108 B 1 
ATOM 1797 O O   . VAL B 2 108 ? -12.777 12.788   12.727   1.00 98.34 108 B 1 
ATOM 1798 C CB  . VAL B 2 108 ? -10.121 12.966   14.458   1.00 97.57 108 B 1 
ATOM 1799 C CG1 . VAL B 2 108 ? -10.706 13.108   15.861   1.00 90.89 108 B 1 
ATOM 1800 C CG2 . VAL B 2 108 ? -8.619  12.728   14.625   1.00 90.01 108 B 1 
ATOM 1801 N N   . VAL B 2 109 ? -13.027 11.378   14.463   1.00 98.68 109 B 1 
ATOM 1802 C CA  . VAL B 2 109 ? -14.472 11.571   14.640   1.00 98.63 109 B 1 
ATOM 1803 C C   . VAL B 2 109 ? -14.731 12.083   16.044   1.00 98.62 109 B 1 
ATOM 1804 O O   . VAL B 2 109 ? -14.405 11.407   17.012   1.00 98.38 109 B 1 
ATOM 1805 C CB  . VAL B 2 109 ? -15.259 10.280   14.386   1.00 98.54 109 B 1 
ATOM 1806 C CG1 . VAL B 2 109 ? -16.769 10.535   14.444   1.00 98.06 109 B 1 
ATOM 1807 C CG2 . VAL B 2 109 ? -14.928 9.673    13.011   1.00 98.09 109 B 1 
ATOM 1808 N N   . LEU B 2 110 ? -15.352 13.256   16.171   1.00 98.14 110 B 1 
ATOM 1809 C CA  . LEU B 2 110 ? -15.764 13.844   17.438   1.00 97.97 110 B 1 
ATOM 1810 C C   . LEU B 2 110 ? -17.201 13.453   17.742   1.00 97.72 110 B 1 
ATOM 1811 O O   . LEU B 2 110 ? -18.106 13.660   16.921   1.00 96.84 110 B 1 
ATOM 1812 C CB  . LEU B 2 110 ? -15.640 15.373   17.399   1.00 97.42 110 B 1 
ATOM 1813 C CG  . LEU B 2 110 ? -14.212 15.956   17.398   1.00 93.48 110 B 1 
ATOM 1814 C CD1 . LEU B 2 110 ? -13.427 15.680   16.113   1.00 86.28 110 B 1 
ATOM 1815 C CD2 . LEU B 2 110 ? -14.326 17.478   17.558   1.00 86.30 110 B 1 
ATOM 1816 N N   . ARG B 2 111 ? -17.448 12.930   18.955   1.00 96.65 111 B 1 
ATOM 1817 C CA  . ARG B 2 111 ? -18.799 12.671   19.435   1.00 94.64 111 B 1 
ATOM 1818 C C   . ARG B 2 111 ? -19.401 13.932   20.037   1.00 91.86 111 B 1 
ATOM 1819 O O   . ARG B 2 111 ? -18.736 14.631   20.797   1.00 83.70 111 B 1 
ATOM 1820 C CB  . ARG B 2 111 ? -18.779 11.520   20.453   1.00 91.84 111 B 1 
ATOM 1821 C CG  . ARG B 2 111 ? -20.208 10.995   20.691   1.00 85.54 111 B 1 
ATOM 1822 C CD  . ARG B 2 111 ? -20.248 9.923    21.789   1.00 81.96 111 B 1 
ATOM 1823 N NE  . ARG B 2 111 ? -20.110 10.523   23.121   1.00 74.79 111 B 1 
ATOM 1824 C CZ  . ARG B 2 111 ? -19.886 9.857    24.234   1.00 69.57 111 B 1 
ATOM 1825 N NH1 . ARG B 2 111 ? -19.863 8.558    24.262   1.00 62.62 111 B 1 
ATOM 1826 N NH2 . ARG B 2 111 ? -19.673 10.486   25.345   1.00 61.11 111 B 1 
ATOM 1827 N N   . ASN B 2 112 ? -20.685 14.171   19.766   1.00 86.39 112 B 1 
ATOM 1828 C CA  . ASN B 2 112 ? -21.434 15.320   20.293   1.00 84.07 112 B 1 
ATOM 1829 C C   . ASN B 2 112 ? -20.650 16.642   20.184   1.00 84.38 112 B 1 
ATOM 1830 O O   . ASN B 2 112 ? -20.405 17.300   21.191   1.00 77.14 112 B 1 
ATOM 1831 C CB  . ASN B 2 112 ? -21.888 15.039   21.737   1.00 75.40 112 B 1 
ATOM 1832 C CG  . ASN B 2 112 ? -22.869 13.883   21.850   1.00 70.23 112 B 1 
ATOM 1833 O OD1 . ASN B 2 112 ? -23.508 13.453   20.905   1.00 62.39 112 B 1 
ATOM 1834 N ND2 . ASN B 2 112 ? -23.034 13.358   23.044   1.00 60.86 112 B 1 
ATOM 1835 N N   . PRO B 2 113 ? -20.220 17.028   18.969   1.00 83.24 113 B 1 
ATOM 1836 C CA  . PRO B 2 113 ? -19.430 18.228   18.804   1.00 81.94 113 B 1 
ATOM 1837 C C   . PRO B 2 113 ? -20.207 19.435   19.330   1.00 82.30 113 B 1 
ATOM 1838 O O   . PRO B 2 113 ? -21.372 19.645   18.988   1.00 76.20 113 B 1 
ATOM 1839 C CB  . PRO B 2 113 ? -19.152 18.338   17.298   1.00 76.75 113 B 1 
ATOM 1840 C CG  . PRO B 2 113 ? -20.318 17.580   16.667   1.00 75.63 113 B 1 
ATOM 1841 C CD  . PRO B 2 113 ? -20.590 16.465   17.675   1.00 77.87 113 B 1 
ATOM 1842 N N   . LEU B 2 114 ? -19.537 20.227   20.154   1.00 75.36 114 B 1 
ATOM 1843 C CA  . LEU B 2 114 ? -20.050 21.537   20.518   1.00 72.72 114 B 1 
ATOM 1844 C C   . LEU B 2 114 ? -20.062 22.377   19.244   1.00 71.66 114 B 1 
ATOM 1845 O O   . LEU B 2 114 ? -19.047 22.927   18.833   1.00 65.78 114 B 1 
ATOM 1846 C CB  . LEU B 2 114 ? -19.175 22.157   21.625   1.00 65.80 114 B 1 
ATOM 1847 C CG  . LEU B 2 114 ? -19.317 21.479   22.999   1.00 59.98 114 B 1 
ATOM 1848 C CD1 . LEU B 2 114 ? -18.229 21.998   23.949   1.00 55.62 114 B 1 
ATOM 1849 C CD2 . LEU B 2 114 ? -20.679 21.752   23.641   1.00 54.81 114 B 1 
ATOM 1850 N N   . ILE B 2 115 ? -21.218 22.433   18.586   1.00 69.29 115 B 1 
ATOM 1851 C CA  . ILE B 2 115 ? -21.423 23.371   17.489   1.00 66.32 115 B 1 
ATOM 1852 C C   . ILE B 2 115 ? -21.383 24.754   18.133   1.00 65.84 115 B 1 
ATOM 1853 O O   . ILE B 2 115 ? -22.362 25.180   18.742   1.00 59.21 115 B 1 
ATOM 1854 C CB  . ILE B 2 115 ? -22.735 23.102   16.721   1.00 59.17 115 B 1 
ATOM 1855 C CG1 . ILE B 2 115 ? -22.798 21.639   16.223   1.00 55.36 115 B 1 
ATOM 1856 C CG2 . ILE B 2 115 ? -22.831 24.078   15.529   1.00 52.89 115 B 1 
ATOM 1857 C CD1 . ILE B 2 115 ? -24.170 21.267   15.615   1.00 47.79 115 B 1 
ATOM 1858 N N   . ALA B 2 116 ? -20.232 25.412   18.037   1.00 51.79 116 B 1 
ATOM 1859 C CA  . ALA B 2 116 ? -20.148 26.814   18.406   1.00 49.42 116 B 1 
ATOM 1860 C C   . ALA B 2 116 ? -21.161 27.558   17.530   1.00 48.27 116 B 1 
ATOM 1861 O O   . ALA B 2 116 ? -20.962 27.705   16.324   1.00 45.03 116 B 1 
ATOM 1862 C CB  . ALA B 2 116 ? -18.706 27.308   18.221   1.00 45.22 116 B 1 
ATOM 1863 N N   . GLY B 2 117 ? -22.271 27.956   18.121   1.00 44.25 117 B 1 
ATOM 1864 C CA  . GLY B 2 117 ? -23.187 28.888   17.488   1.00 39.89 117 B 1 
ATOM 1865 C C   . GLY B 2 117 ? -22.387 30.158   17.197   1.00 37.01 117 B 1 
ATOM 1866 O O   . GLY B 2 117 ? -21.964 30.846   18.122   1.00 34.00 117 B 1 
ATOM 1867 N N   . LYS B 2 118 ? -22.142 30.427   15.909   1.00 32.52 118 B 1 
ATOM 1868 C CA  . LYS B 2 118 ? -21.882 31.787   15.445   1.00 30.51 118 B 1 
ATOM 1869 C C   . LYS B 2 118 ? -23.208 32.506   15.288   1.00 28.66 118 B 1 
ATOM 1870 O O   . LYS B 2 118 ? -24.184 31.852   14.875   1.00 26.29 118 B 1 
ATOM 1871 C CB  . LYS B 2 118 ? -21.095 31.810   14.130   1.00 28.33 118 B 1 
ATOM 1872 C CG  . LYS B 2 118 ? -19.582 31.712   14.364   1.00 26.49 118 B 1 
ATOM 1873 C CD  . LYS B 2 118 ? -18.851 31.972   13.034   1.00 26.14 118 B 1 
ATOM 1874 C CE  . LYS B 2 118 ? -17.341 31.983   13.279   1.00 23.17 118 B 1 
ATOM 1875 N NZ  . LYS B 2 118 ? -16.590 32.207   12.015   1.00 21.40 118 B 1 
ATOM 1876 O OXT . LYS B 2 118 ? -23.170 33.739   15.562   1.00 23.49 118 B 1 
ATOM 1877 N N   . MET C 3 1   ? 34.983  -46.160  -10.569  1.00 17.69 1   C 1 
ATOM 1878 C CA  . MET C 3 1   ? 33.786  -45.305  -10.772  1.00 21.99 1   C 1 
ATOM 1879 C C   . MET C 3 1   ? 33.882  -44.178  -9.754   1.00 23.68 1   C 1 
ATOM 1880 O O   . MET C 3 1   ? 33.741  -44.444  -8.566   1.00 21.70 1   C 1 
ATOM 1881 C CB  . MET C 3 1   ? 32.496  -46.103  -10.576  1.00 21.27 1   C 1 
ATOM 1882 C CG  . MET C 3 1   ? 32.195  -47.018  -11.769  1.00 19.11 1   C 1 
ATOM 1883 S SD  . MET C 3 1   ? 30.796  -48.109  -11.462  1.00 17.81 1   C 1 
ATOM 1884 C CE  . MET C 3 1   ? 30.543  -48.818  -13.108  1.00 14.99 1   C 1 
ATOM 1885 N N   . ALA C 3 2   ? 34.224  -42.973  -10.187  1.00 28.71 2   C 1 
ATOM 1886 C CA  . ALA C 3 2   ? 34.326  -41.837  -9.279   1.00 36.08 2   C 1 
ATOM 1887 C C   . ALA C 3 2   ? 32.906  -41.479  -8.827   1.00 35.89 2   C 1 
ATOM 1888 O O   . ALA C 3 2   ? 32.073  -41.111  -9.658   1.00 34.79 2   C 1 
ATOM 1889 C CB  . ALA C 3 2   ? 35.033  -40.677  -9.995   1.00 34.81 2   C 1 
ATOM 1890 N N   . TYR C 3 3   ? 32.617  -41.621  -7.534   1.00 27.26 3   C 1 
ATOM 1891 C CA  . TYR C 3 3   ? 31.423  -41.048  -6.943   1.00 29.56 3   C 1 
ATOM 1892 C C   . TYR C 3 3   ? 31.528  -39.536  -7.168   1.00 29.02 3   C 1 
ATOM 1893 O O   . TYR C 3 3   ? 32.262  -38.853  -6.461   1.00 27.76 3   C 1 
ATOM 1894 C CB  . TYR C 3 3   ? 31.327  -41.404  -5.449   1.00 28.12 3   C 1 
ATOM 1895 C CG  . TYR C 3 3   ? 30.456  -42.616  -5.155   1.00 27.28 3   C 1 
ATOM 1896 C CD1 . TYR C 3 3   ? 29.121  -42.440  -4.734   1.00 25.95 3   C 1 
ATOM 1897 C CD2 . TYR C 3 3   ? 30.964  -43.923  -5.286   1.00 25.98 3   C 1 
ATOM 1898 C CE1 . TYR C 3 3   ? 28.310  -43.538  -4.436   1.00 22.28 3   C 1 
ATOM 1899 C CE2 . TYR C 3 3   ? 30.150  -45.032  -4.997   1.00 22.27 3   C 1 
ATOM 1900 C CZ  . TYR C 3 3   ? 28.820  -44.843  -4.563   1.00 26.10 3   C 1 
ATOM 1901 O OH  . TYR C 3 3   ? 28.036  -45.926  -4.279   1.00 28.28 3   C 1 
ATOM 1902 N N   . ARG C 3 4   ? 30.846  -39.026  -8.192   1.00 27.54 4   C 1 
ATOM 1903 C CA  . ARG C 3 4   ? 30.542  -37.594  -8.283   1.00 31.04 4   C 1 
ATOM 1904 C C   . ARG C 3 4   ? 29.742  -37.293  -7.024   1.00 29.47 4   C 1 
ATOM 1905 O O   . ARG C 3 4   ? 28.560  -37.618  -6.973   1.00 29.31 4   C 1 
ATOM 1906 C CB  . ARG C 3 4   ? 29.737  -37.247  -9.545   1.00 31.24 4   C 1 
ATOM 1907 C CG  . ARG C 3 4   ? 30.626  -36.996  -10.770  1.00 29.56 4   C 1 
ATOM 1908 C CD  . ARG C 3 4   ? 29.761  -36.558  -11.957  1.00 29.99 4   C 1 
ATOM 1909 N NE  . ARG C 3 4   ? 30.576  -36.134  -13.120  1.00 27.09 4   C 1 
ATOM 1910 C CZ  . ARG C 3 4   ? 30.112  -35.714  -14.294  1.00 24.37 4   C 1 
ATOM 1911 N NH1 . ARG C 3 4   ? 28.839  -35.675  -14.554  1.00 22.42 4   C 1 
ATOM 1912 N NH2 . ARG C 3 4   ? 30.941  -35.331  -15.235  1.00 24.70 4   C 1 
ATOM 1913 N N   . GLY C 3 5   ? 30.416  -36.771  -6.000   1.00 31.07 5   C 1 
ATOM 1914 C CA  . GLY C 3 5   ? 29.735  -36.182  -4.869   1.00 33.13 5   C 1 
ATOM 1915 C C   . GLY C 3 5   ? 28.756  -35.179  -5.467   1.00 33.75 5   C 1 
ATOM 1916 O O   . GLY C 3 5   ? 29.196  -34.202  -6.069   1.00 31.41 5   C 1 
ATOM 1917 N N   . GLN C 3 6   ? 27.457  -35.480  -5.417   1.00 28.94 6   C 1 
ATOM 1918 C CA  . GLN C 3 6   ? 26.447  -34.461  -5.636   1.00 32.01 6   C 1 
ATOM 1919 C C   . GLN C 3 6   ? 26.766  -33.396  -4.596   1.00 31.75 6   C 1 
ATOM 1920 O O   . GLN C 3 6   ? 26.581  -33.638  -3.405   1.00 31.23 6   C 1 
ATOM 1921 C CB  . GLN C 3 6   ? 25.032  -35.030  -5.444   1.00 31.93 6   C 1 
ATOM 1922 C CG  . GLN C 3 6   ? 24.478  -35.664  -6.723   1.00 31.16 6   C 1 
ATOM 1923 C CD  . GLN C 3 6   ? 23.083  -36.253  -6.521   1.00 29.75 6   C 1 
ATOM 1924 O OE1 . GLN C 3 6   ? 22.758  -36.786  -5.483   1.00 29.00 6   C 1 
ATOM 1925 N NE2 . GLN C 3 6   ? 22.224  -36.214  -7.518   1.00 30.24 6   C 1 
ATOM 1926 N N   . GLY C 3 7   ? 27.358  -32.281  -5.021   1.00 31.43 7   C 1 
ATOM 1927 C CA  . GLY C 3 7   ? 27.584  -31.151  -4.156   1.00 32.34 7   C 1 
ATOM 1928 C C   . GLY C 3 7   ? 26.210  -30.805  -3.603   1.00 33.33 7   C 1 
ATOM 1929 O O   . GLY C 3 7   ? 25.361  -30.366  -4.376   1.00 31.68 7   C 1 
ATOM 1930 N N   . GLN C 3 8   ? 25.972  -31.119  -2.323   1.00 33.24 8   C 1 
ATOM 1931 C CA  . GLN C 3 8   ? 24.808  -30.605  -1.621   1.00 36.00 8   C 1 
ATOM 1932 C C   . GLN C 3 8   ? 24.899  -29.096  -1.826   1.00 37.05 8   C 1 
ATOM 1933 O O   . GLN C 3 8   ? 25.816  -28.467  -1.303   1.00 36.17 8   C 1 
ATOM 1934 C CB  . GLN C 3 8   ? 24.853  -30.971  -0.127   1.00 34.49 8   C 1 
ATOM 1935 C CG  . GLN C 3 8   ? 24.255  -32.359  0.169    1.00 32.06 8   C 1 
ATOM 1936 C CD  . GLN C 3 8   ? 24.345  -32.723  1.648    1.00 29.61 8   C 1 
ATOM 1937 O OE1 . GLN C 3 8   ? 25.304  -32.431  2.326    1.00 28.39 8   C 1 
ATOM 1938 N NE2 . GLN C 3 8   ? 23.357  -33.412  2.186    1.00 29.32 8   C 1 
ATOM 1939 N N   . LYS C 3 9   ? 24.036  -28.556  -2.680   1.00 38.07 9   C 1 
ATOM 1940 C CA  . LYS C 3 9   ? 23.838  -27.114  -2.742   1.00 39.83 9   C 1 
ATOM 1941 C C   . LYS C 3 9   ? 23.432  -26.742  -1.327   1.00 40.04 9   C 1 
ATOM 1942 O O   . LYS C 3 9   ? 22.309  -27.041  -0.935   1.00 38.69 9   C 1 
ATOM 1943 C CB  . LYS C 3 9   ? 22.749  -26.721  -3.751   1.00 38.63 9   C 1 
ATOM 1944 C CG  . LYS C 3 9   ? 23.260  -26.567  -5.194   1.00 34.96 9   C 1 
ATOM 1945 C CD  . LYS C 3 9   ? 22.101  -26.085  -6.068   1.00 33.58 9   C 1 
ATOM 1946 C CE  . LYS C 3 9   ? 22.542  -25.736  -7.489   1.00 28.13 9   C 1 
ATOM 1947 N NZ  . LYS C 3 9   ? 21.401  -25.196  -8.284   1.00 26.09 9   C 1 
ATOM 1948 N N   . VAL C 3 10  ? 24.382  -26.239  -0.545   1.00 43.41 10  C 1 
ATOM 1949 C CA  . VAL C 3 10  ? 24.115  -25.704  0.782    1.00 46.43 10  C 1 
ATOM 1950 C C   . VAL C 3 10  ? 23.113  -24.593  0.522    1.00 48.51 10  C 1 
ATOM 1951 O O   . VAL C 3 10  ? 23.487  -23.564  -0.042   1.00 47.17 10  C 1 
ATOM 1952 C CB  . VAL C 3 10  ? 25.398  -25.197  1.455    1.00 43.87 10  C 1 
ATOM 1953 C CG1 . VAL C 3 10  ? 25.118  -24.631  2.843    1.00 38.99 10  C 1 
ATOM 1954 C CG2 . VAL C 3 10  ? 26.426  -26.332  1.604    1.00 40.85 10  C 1 
ATOM 1955 N N   . GLN C 3 11  ? 21.829  -24.858  0.792    1.00 46.92 11  C 1 
ATOM 1956 C CA  . GLN C 3 11  ? 20.798  -23.830  0.706    1.00 49.57 11  C 1 
ATOM 1957 C C   . GLN C 3 11  ? 21.245  -22.728  1.652    1.00 51.72 11  C 1 
ATOM 1958 O O   . GLN C 3 11  ? 21.382  -22.944  2.859    1.00 50.42 11  C 1 
ATOM 1959 C CB  . GLN C 3 11  ? 19.419  -24.393  1.067    1.00 47.46 11  C 1 
ATOM 1960 C CG  . GLN C 3 11  ? 18.660  -24.914  -0.161   1.00 43.83 11  C 1 
ATOM 1961 C CD  . GLN C 3 11  ? 17.315  -25.546  0.212    1.00 40.05 11  C 1 
ATOM 1962 O OE1 . GLN C 3 11  ? 17.191  -26.182  1.230    1.00 38.42 11  C 1 
ATOM 1963 N NE2 . GLN C 3 11  ? 16.297  -25.419  -0.611   1.00 37.12 11  C 1 
ATOM 1964 N N   . LYS C 3 12  ? 21.598  -21.568  1.088    1.00 64.05 12  C 1 
ATOM 1965 C CA  . LYS C 3 12  ? 22.036  -20.432  1.879    1.00 67.00 12  C 1 
ATOM 1966 C C   . LYS C 3 12  ? 20.859  -20.002  2.741    1.00 70.30 12  C 1 
ATOM 1967 O O   . LYS C 3 12  ? 19.814  -19.629  2.209    1.00 67.07 12  C 1 
ATOM 1968 C CB  . LYS C 3 12  ? 22.521  -19.293  0.976    1.00 60.55 12  C 1 
ATOM 1969 C CG  . LYS C 3 12  ? 24.052  -19.151  0.959    1.00 53.88 12  C 1 
ATOM 1970 C CD  . LYS C 3 12  ? 24.402  -18.008  0.011    1.00 50.12 12  C 1 
ATOM 1971 C CE  . LYS C 3 12  ? 25.835  -17.508  0.137    1.00 43.43 12  C 1 
ATOM 1972 N NZ  . LYS C 3 12  ? 25.986  -16.245  -0.629   1.00 39.52 12  C 1 
ATOM 1973 N N   . VAL C 3 13  ? 21.061  -20.077  4.057    1.00 78.78 13  C 1 
ATOM 1974 C CA  . VAL C 3 13  ? 20.112  -19.542  5.023    1.00 83.10 13  C 1 
ATOM 1975 C C   . VAL C 3 13  ? 20.048  -18.033  4.818    1.00 86.53 13  C 1 
ATOM 1976 O O   . VAL C 3 13  ? 21.081  -17.364  4.744    1.00 83.18 13  C 1 
ATOM 1977 C CB  . VAL C 3 13  ? 20.527  -19.892  6.463    1.00 77.02 13  C 1 
ATOM 1978 C CG1 . VAL C 3 13  ? 19.511  -19.368  7.482    1.00 66.85 13  C 1 
ATOM 1979 C CG2 . VAL C 3 13  ? 20.637  -21.414  6.648    1.00 69.23 13  C 1 
ATOM 1980 N N   . MET C 3 14  ? 18.846  -17.505  4.683    1.00 85.03 14  C 1 
ATOM 1981 C CA  . MET C 3 14  ? 18.625  -16.072  4.564    1.00 87.69 14  C 1 
ATOM 1982 C C   . MET C 3 14  ? 18.409  -15.424  5.931    1.00 89.61 14  C 1 
ATOM 1983 O O   . MET C 3 14  ? 18.066  -16.084  6.914    1.00 88.07 14  C 1 
ATOM 1984 C CB  . MET C 3 14  ? 17.499  -15.792  3.566    1.00 82.63 14  C 1 
ATOM 1985 C CG  . MET C 3 14  ? 16.124  -16.191  4.073    1.00 78.45 14  C 1 
ATOM 1986 S SD  . MET C 3 14  ? 14.845  -15.705  2.897    1.00 78.94 14  C 1 
ATOM 1987 C CE  . MET C 3 14  ? 13.422  -15.900  3.958    1.00 70.57 14  C 1 
ATOM 1988 N N   . VAL C 3 15  ? 18.618  -14.123  6.010    1.00 91.58 15  C 1 
ATOM 1989 C CA  . VAL C 3 15  ? 18.318  -13.328  7.204    1.00 93.12 15  C 1 
ATOM 1990 C C   . VAL C 3 15  ? 16.940  -12.709  7.018    1.00 94.25 15  C 1 
ATOM 1991 O O   . VAL C 3 15  ? 16.741  -11.917  6.102    1.00 92.49 15  C 1 
ATOM 1992 C CB  . VAL C 3 15  ? 19.386  -12.251  7.455    1.00 91.37 15  C 1 
ATOM 1993 C CG1 . VAL C 3 15  ? 19.101  -11.489  8.759    1.00 85.23 15  C 1 
ATOM 1994 C CG2 . VAL C 3 15  ? 20.786  -12.866  7.575    1.00 86.68 15  C 1 
ATOM 1995 N N   . GLN C 3 16  ? 15.987  -13.051  7.883    1.00 93.59 16  C 1 
ATOM 1996 C CA  . GLN C 3 16  ? 14.671  -12.430  7.849    1.00 93.72 16  C 1 
ATOM 1997 C C   . GLN C 3 16  ? 14.673  -11.084  8.596    1.00 95.17 16  C 1 
ATOM 1998 O O   . GLN C 3 16  ? 15.415  -10.931  9.573    1.00 93.84 16  C 1 
ATOM 1999 C CB  . GLN C 3 16  ? 13.617  -13.362  8.440    1.00 90.67 16  C 1 
ATOM 2000 C CG  . GLN C 3 16  ? 13.487  -14.684  7.677    1.00 85.05 16  C 1 
ATOM 2001 C CD  . GLN C 3 16  ? 12.310  -15.501  8.201    1.00 82.40 16  C 1 
ATOM 2002 O OE1 . GLN C 3 16  ? 11.303  -14.963  8.629    1.00 73.61 16  C 1 
ATOM 2003 N NE2 . GLN C 3 16  ? 12.398  -16.807  8.203    1.00 70.38 16  C 1 
ATOM 2004 N N   . PRO C 3 17  ? 13.820  -10.125  8.195    1.00 95.77 17  C 1 
ATOM 2005 C CA  . PRO C 3 17  ? 13.631  -8.862   8.916    1.00 96.07 17  C 1 
ATOM 2006 C C   . PRO C 3 17  ? 13.404  -9.034   10.417   1.00 96.35 17  C 1 
ATOM 2007 O O   . PRO C 3 17  ? 14.065  -8.377   11.220   1.00 95.30 17  C 1 
ATOM 2008 C CB  . PRO C 3 17  ? 12.420  -8.213   8.239    1.00 95.29 17  C 1 
ATOM 2009 C CG  . PRO C 3 17  ? 12.551  -8.694   6.796    1.00 93.96 17  C 1 
ATOM 2010 C CD  . PRO C 3 17  ? 13.065  -10.122  6.963    1.00 95.42 17  C 1 
ATOM 2011 N N   . ILE C 3 18  ? 12.561  -9.993   10.807   1.00 95.01 18  C 1 
ATOM 2012 C CA  . ILE C 3 18  ? 12.257  -10.255  12.214   1.00 94.76 18  C 1 
ATOM 2013 C C   . ILE C 3 18  ? 13.480  -10.706  13.012   1.00 95.68 18  C 1 
ATOM 2014 O O   . ILE C 3 18  ? 13.668  -10.276  14.142   1.00 94.81 18  C 1 
ATOM 2015 C CB  . ILE C 3 18  ? 11.074  -11.236  12.303   1.00 92.29 18  C 1 
ATOM 2016 C CG1 . ILE C 3 18  ? 10.441  -11.153  13.698   1.00 80.63 18  C 1 
ATOM 2017 C CG2 . ILE C 3 18  ? 11.455  -12.685  11.928   1.00 78.40 18  C 1 
ATOM 2018 C CD1 . ILE C 3 18  ? 8.919   -11.209  13.599   1.00 72.90 18  C 1 
ATOM 2019 N N   . ASN C 3 19  ? 14.390  -11.491  12.411   1.00 95.67 19  C 1 
ATOM 2020 C CA  . ASN C 3 19  ? 15.634  -11.906  13.068   1.00 95.25 19  C 1 
ATOM 2021 C C   . ASN C 3 19  ? 16.552  -10.704  13.330   1.00 95.77 19  C 1 
ATOM 2022 O O   . ASN C 3 19  ? 17.292  -10.685  14.317   1.00 94.69 19  C 1 
ATOM 2023 C CB  . ASN C 3 19  ? 16.381  -12.933  12.213   1.00 93.72 19  C 1 
ATOM 2024 C CG  . ASN C 3 19  ? 15.594  -14.185  11.850   1.00 89.25 19  C 1 
ATOM 2025 O OD1 . ASN C 3 19  ? 15.627  -14.610  10.714   1.00 80.06 19  C 1 
ATOM 2026 N ND2 . ASN C 3 19  ? 14.919  -14.816  12.777   1.00 80.16 19  C 1 
ATOM 2027 N N   . LEU C 3 20  ? 16.534  -9.721   12.440   1.00 96.32 20  C 1 
ATOM 2028 C CA  . LEU C 3 20  ? 17.333  -8.509   12.607   1.00 96.85 20  C 1 
ATOM 2029 C C   . LEU C 3 20  ? 16.737  -7.593   13.683   1.00 97.24 20  C 1 
ATOM 2030 O O   . LEU C 3 20  ? 17.471  -7.102   14.539   1.00 96.55 20  C 1 
ATOM 2031 C CB  . LEU C 3 20  ? 17.498  -7.818   11.244   1.00 96.44 20  C 1 
ATOM 2032 C CG  . LEU C 3 20  ? 18.462  -6.613   11.271   1.00 93.53 20  C 1 
ATOM 2033 C CD1 . LEU C 3 20  ? 19.863  -6.983   11.769   1.00 90.66 20  C 1 
ATOM 2034 C CD2 . LEU C 3 20  ? 18.596  -6.035   9.870    1.00 91.20 20  C 1 
ATOM 2035 N N   . ILE C 3 21  ? 15.416  -7.425   13.694   1.00 97.09 21  C 1 
ATOM 2036 C CA  . ILE C 3 21  ? 14.700  -6.661   14.727   1.00 97.13 21  C 1 
ATOM 2037 C C   . ILE C 3 21  ? 14.911  -7.295   16.109   1.00 97.03 21  C 1 
ATOM 2038 O O   . ILE C 3 21  ? 15.253  -6.595   17.067   1.00 96.56 21  C 1 
ATOM 2039 C CB  . ILE C 3 21  ? 13.203  -6.545   14.371   1.00 97.15 21  C 1 
ATOM 2040 C CG1 . ILE C 3 21  ? 13.018  -5.723   13.069   1.00 96.12 21  C 1 
ATOM 2041 C CG2 . ILE C 3 21  ? 12.417  -5.879   15.521   1.00 96.04 21  C 1 
ATOM 2042 C CD1 . ILE C 3 21  ? 11.598  -5.779   12.500   1.00 92.98 21  C 1 
ATOM 2043 N N   . PHE C 3 22  ? 14.802  -8.624   16.195   1.00 96.50 22  C 1 
ATOM 2044 C CA  . PHE C 3 22  ? 15.059  -9.353   17.432   1.00 96.00 22  C 1 
ATOM 2045 C C   . PHE C 3 22  ? 16.501  -9.171   17.921   1.00 95.80 22  C 1 
ATOM 2046 O O   . PHE C 3 22  ? 16.742  -8.933   19.107   1.00 94.92 22  C 1 
ATOM 2047 C CB  . PHE C 3 22  ? 14.728  -10.827  17.203   1.00 94.87 22  C 1 
ATOM 2048 C CG  . PHE C 3 22  ? 14.778  -11.623  18.497   1.00 89.70 22  C 1 
ATOM 2049 C CD1 . PHE C 3 22  ? 15.844  -12.484  18.757   1.00 82.62 22  C 1 
ATOM 2050 C CD2 . PHE C 3 22  ? 13.744  -11.469  19.434   1.00 80.83 22  C 1 
ATOM 2051 C CE1 . PHE C 3 22  ? 15.870  -13.209  19.965   1.00 77.87 22  C 1 
ATOM 2052 C CE2 . PHE C 3 22  ? 13.768  -12.187  20.636   1.00 75.41 22  C 1 
ATOM 2053 C CZ  . PHE C 3 22  ? 14.824  -13.067  20.906   1.00 76.63 22  C 1 
ATOM 2054 N N   . ARG C 3 23  ? 17.472  -9.168   17.004   1.00 96.06 23  C 1 
ATOM 2055 C CA  . ARG C 3 23  ? 18.872  -8.877   17.336   1.00 95.77 23  C 1 
ATOM 2056 C C   . ARG C 3 23  ? 19.064  -7.451   17.868   1.00 96.15 23  C 1 
ATOM 2057 O O   . ARG C 3 23  ? 19.854  -7.246   18.784   1.00 95.44 23  C 1 
ATOM 2058 C CB  . ARG C 3 23  ? 19.736  -9.143   16.095   1.00 94.51 23  C 1 
ATOM 2059 C CG  . ARG C 3 23  ? 21.233  -9.198   16.422   1.00 82.69 23  C 1 
ATOM 2060 C CD  . ARG C 3 23  ? 22.062  -9.412   15.148   1.00 81.87 23  C 1 
ATOM 2061 N NE  . ARG C 3 23  ? 21.714  -10.672  14.461   1.00 73.45 23  C 1 
ATOM 2062 C CZ  . ARG C 3 23  ? 22.080  -11.036  13.236   1.00 68.16 23  C 1 
ATOM 2063 N NH1 . ARG C 3 23  ? 22.873  -10.297  12.501   1.00 61.97 23  C 1 
ATOM 2064 N NH2 . ARG C 3 23  ? 21.640  -12.151  12.718   1.00 58.53 23  C 1 
ATOM 2065 N N   . TYR C 3 24  ? 18.342  -6.464   17.337   1.00 96.84 24  C 1 
ATOM 2066 C CA  . TYR C 3 24  ? 18.353  -5.101   17.876   1.00 96.85 24  C 1 
ATOM 2067 C C   . TYR C 3 24  ? 17.776  -5.049   19.299   1.00 96.92 24  C 1 
ATOM 2068 O O   . TYR C 3 24  ? 18.361  -4.390   20.158   1.00 96.23 24  C 1 
ATOM 2069 C CB  . TYR C 3 24  ? 17.579  -4.147   16.955   1.00 96.91 24  C 1 
ATOM 2070 C CG  . TYR C 3 24  ? 18.133  -3.933   15.561   1.00 96.76 24  C 1 
ATOM 2071 C CD1 . TYR C 3 24  ? 19.517  -3.951   15.309   1.00 94.26 24  C 1 
ATOM 2072 C CD2 . TYR C 3 24  ? 17.245  -3.653   14.500   1.00 94.56 24  C 1 
ATOM 2073 C CE1 . TYR C 3 24  ? 20.028  -3.699   14.026   1.00 93.72 24  C 1 
ATOM 2074 C CE2 . TYR C 3 24  ? 17.742  -3.393   13.208   1.00 93.64 24  C 1 
ATOM 2075 C CZ  . TYR C 3 24  ? 19.135  -3.416   12.974   1.00 94.68 24  C 1 
ATOM 2076 O OH  . TYR C 3 24  ? 19.622  -3.151   11.716   1.00 93.00 24  C 1 
ATOM 2077 N N   . LEU C 3 25  ? 16.699  -5.794   19.557   1.00 96.82 25  C 1 
ATOM 2078 C CA  . LEU C 3 25  ? 16.090  -5.901   20.880   1.00 96.60 25  C 1 
ATOM 2079 C C   . LEU C 3 25  ? 17.058  -6.548   21.886   1.00 96.42 25  C 1 
ATOM 2080 O O   . LEU C 3 25  ? 17.328  -5.976   22.943   1.00 94.87 25  C 1 
ATOM 2081 C CB  . LEU C 3 25  ? 14.749  -6.651   20.742   1.00 96.21 25  C 1 
ATOM 2082 C CG  . LEU C 3 25  ? 13.932  -6.760   22.058   1.00 94.82 25  C 1 
ATOM 2083 C CD1 . LEU C 3 25  ? 12.458  -6.897   21.718   1.00 88.68 25  C 1 
ATOM 2084 C CD2 . LEU C 3 25  ? 14.311  -7.990   22.895   1.00 87.97 25  C 1 
ATOM 2085 N N   . GLN C 3 26  ? 17.635  -7.707   21.552   1.00 96.71 26  C 1 
ATOM 2086 C CA  . GLN C 3 26  ? 18.565  -8.432   22.426   1.00 96.29 26  C 1 
ATOM 2087 C C   . GLN C 3 26  ? 19.801  -7.597   22.781   1.00 96.00 26  C 1 
ATOM 2088 O O   . GLN C 3 26  ? 20.213  -7.539   23.947   1.00 94.70 26  C 1 
ATOM 2089 C CB  . GLN C 3 26  ? 19.020  -9.719   21.736   1.00 95.23 26  C 1 
ATOM 2090 C CG  . GLN C 3 26  ? 17.965  -10.841  21.784   1.00 88.30 26  C 1 
ATOM 2091 C CD  . GLN C 3 26  ? 18.505  -12.134  21.174   1.00 83.33 26  C 1 
ATOM 2092 O OE1 . GLN C 3 26  ? 19.393  -12.129  20.332   1.00 74.67 26  C 1 
ATOM 2093 N NE2 . GLN C 3 26  ? 18.017  -13.277  21.589   1.00 72.00 26  C 1 
ATOM 2094 N N   . ASN C 3 27  ? 20.370  -6.911   21.788   1.00 96.08 27  C 1 
ATOM 2095 C CA  . ASN C 3 27  ? 21.563  -6.099   21.979   1.00 95.61 27  C 1 
ATOM 2096 C C   . ASN C 3 27  ? 21.272  -4.705   22.562   1.00 95.47 27  C 1 
ATOM 2097 O O   . ASN C 3 27  ? 22.215  -3.952   22.810   1.00 92.98 27  C 1 
ATOM 2098 C CB  . ASN C 3 27  ? 22.311  -6.002   20.638   1.00 94.50 27  C 1 
ATOM 2099 C CG  . ASN C 3 27  ? 22.872  -7.341   20.161   1.00 91.34 27  C 1 
ATOM 2100 O OD1 . ASN C 3 27  ? 23.122  -8.273   20.906   1.00 83.68 27  C 1 
ATOM 2101 N ND2 . ASN C 3 27  ? 23.142  -7.457   18.873   1.00 82.89 27  C 1 
ATOM 2102 N N   . ARG C 3 28  ? 19.990  -4.347   22.768   1.00 95.36 28  C 1 
ATOM 2103 C CA  . ARG C 3 28  ? 19.554  -2.985   23.131   1.00 95.24 28  C 1 
ATOM 2104 C C   . ARG C 3 28  ? 20.172  -1.916   22.222   1.00 95.99 28  C 1 
ATOM 2105 O O   . ARG C 3 28  ? 20.578  -0.849   22.676   1.00 94.09 28  C 1 
ATOM 2106 C CB  . ARG C 3 28  ? 19.802  -2.700   24.618   1.00 93.25 28  C 1 
ATOM 2107 C CG  . ARG C 3 28  ? 19.046  -3.663   25.546   1.00 81.87 28  C 1 
ATOM 2108 C CD  . ARG C 3 28  ? 19.281  -3.216   26.992   1.00 73.29 28  C 1 
ATOM 2109 N NE  . ARG C 3 28  ? 18.482  -4.017   27.929   1.00 62.91 28  C 1 
ATOM 2110 C CZ  . ARG C 3 28  ? 18.359  -3.773   29.223   1.00 55.20 28  C 1 
ATOM 2111 N NH1 . ARG C 3 28  ? 19.009  -2.805   29.811   1.00 49.56 28  C 1 
ATOM 2112 N NH2 . ARG C 3 28  ? 17.564  -4.500   29.941   1.00 48.25 28  C 1 
ATOM 2113 N N   . SER C 3 29  ? 20.275  -2.223   20.940   1.00 96.41 29  C 1 
ATOM 2114 C CA  . SER C 3 29  ? 20.833  -1.306   19.955   1.00 96.69 29  C 1 
ATOM 2115 C C   . SER C 3 29  ? 19.919  -0.092   19.807   1.00 97.17 29  C 1 
ATOM 2116 O O   . SER C 3 29  ? 18.707  -0.233   19.676   1.00 96.32 29  C 1 
ATOM 2117 C CB  . SER C 3 29  ? 21.006  -1.994   18.597   1.00 95.46 29  C 1 
ATOM 2118 O OG  . SER C 3 29  ? 21.845  -3.126   18.719   1.00 89.19 29  C 1 
ATOM 2119 N N   . ARG C 3 30  ? 20.512  1.095    19.773   1.00 97.62 30  C 1 
ATOM 2120 C CA  . ARG C 3 30  ? 19.783  2.288    19.355   1.00 98.00 30  C 1 
ATOM 2121 C C   . ARG C 3 30  ? 19.559  2.198    17.855   1.00 98.29 30  C 1 
ATOM 2122 O O   . ARG C 3 30  ? 20.506  1.977    17.094   1.00 97.55 30  C 1 
ATOM 2123 C CB  . ARG C 3 30  ? 20.527  3.552    19.793   1.00 97.39 30  C 1 
ATOM 2124 C CG  . ARG C 3 30  ? 19.641  4.810    19.648   1.00 94.07 30  C 1 
ATOM 2125 C CD  . ARG C 3 30  ? 20.342  6.026    20.276   1.00 93.00 30  C 1 
ATOM 2126 N NE  . ARG C 3 30  ? 19.488  7.224    20.290   1.00 91.80 30  C 1 
ATOM 2127 C CZ  . ARG C 3 30  ? 18.527  7.516    21.164   1.00 93.24 30  C 1 
ATOM 2128 N NH1 . ARG C 3 30  ? 18.222  6.739    22.166   1.00 84.31 30  C 1 
ATOM 2129 N NH2 . ARG C 3 30  ? 17.844  8.605    21.045   1.00 88.02 30  C 1 
ATOM 2130 N N   . ILE C 3 31  ? 18.315  2.350    17.430   1.00 98.16 31  C 1 
ATOM 2131 C CA  . ILE C 3 31  ? 17.927  2.309    16.021   1.00 98.21 31  C 1 
ATOM 2132 C C   . ILE C 3 31  ? 17.393  3.663    15.573   1.00 98.59 31  C 1 
ATOM 2133 O O   . ILE C 3 31  ? 16.833  4.418    16.369   1.00 98.13 31  C 1 
ATOM 2134 C CB  . ILE C 3 31  ? 16.923  1.169    15.724   1.00 96.83 31  C 1 
ATOM 2135 C CG1 . ILE C 3 31  ? 15.585  1.315    16.490   1.00 86.96 31  C 1 
ATOM 2136 C CG2 . ILE C 3 31  ? 17.558  -0.202   16.019   1.00 82.62 31  C 1 
ATOM 2137 C CD1 . ILE C 3 31  ? 14.395  1.179    15.549   1.00 77.89 31  C 1 
ATOM 2138 N N   . GLN C 3 32  ? 17.545  3.950    14.291   1.00 98.62 32  C 1 
ATOM 2139 C CA  . GLN C 3 32  ? 16.907  5.072    13.622   1.00 98.61 32  C 1 
ATOM 2140 C C   . GLN C 3 32  ? 15.881  4.543    12.621   1.00 98.73 32  C 1 
ATOM 2141 O O   . GLN C 3 32  ? 16.183  3.693    11.785   1.00 98.41 32  C 1 
ATOM 2142 C CB  . GLN C 3 32  ? 17.972  5.971    12.982   1.00 98.04 32  C 1 
ATOM 2143 C CG  . GLN C 3 32  ? 17.363  7.259    12.430   1.00 95.27 32  C 1 
ATOM 2144 C CD  . GLN C 3 32  ? 18.438  8.190    11.861   1.00 95.13 32  C 1 
ATOM 2145 O OE1 . GLN C 3 32  ? 18.623  8.290    10.663   1.00 86.59 32  C 1 
ATOM 2146 N NE2 . GLN C 3 32  ? 19.168  8.901    12.694   1.00 84.55 32  C 1 
ATOM 2147 N N   . VAL C 3 33  ? 14.677  5.084    12.707   1.00 98.66 33  C 1 
ATOM 2148 C CA  . VAL C 3 33  ? 13.557  4.761    11.838   1.00 98.76 33  C 1 
ATOM 2149 C C   . VAL C 3 33  ? 13.388  5.870    10.808   1.00 98.74 33  C 1 
ATOM 2150 O O   . VAL C 3 33  ? 13.166  7.034    11.152   1.00 98.43 33  C 1 
ATOM 2151 C CB  . VAL C 3 33  ? 12.256  4.576    12.634   1.00 98.57 33  C 1 
ATOM 2152 C CG1 . VAL C 3 33  ? 11.147  4.039    11.714   1.00 97.81 33  C 1 
ATOM 2153 C CG2 . VAL C 3 33  ? 12.427  3.620    13.819   1.00 97.84 33  C 1 
ATOM 2154 N N   . TRP C 3 34  ? 13.480  5.511    9.532    1.00 98.65 34  C 1 
ATOM 2155 C CA  . TRP C 3 34  ? 13.086  6.382    8.428    1.00 98.62 34  C 1 
ATOM 2156 C C   . TRP C 3 34  ? 11.582  6.239    8.232    1.00 98.62 34  C 1 
ATOM 2157 O O   . TRP C 3 34  ? 11.079  5.126    8.078    1.00 98.06 34  C 1 
ATOM 2158 C CB  . TRP C 3 34  ? 13.830  6.013    7.155    1.00 98.48 34  C 1 
ATOM 2159 C CG  . TRP C 3 34  ? 15.329  6.113    7.158    1.00 98.37 34  C 1 
ATOM 2160 C CD1 . TRP C 3 34  ? 16.148  6.094    8.231    1.00 97.46 34  C 1 
ATOM 2161 C CD2 . TRP C 3 34  ? 16.202  6.201    5.989    1.00 98.13 34  C 1 
ATOM 2162 N NE1 . TRP C 3 34  ? 17.479  6.158    7.821    1.00 97.39 34  C 1 
ATOM 2163 C CE2 . TRP C 3 34  ? 17.543  6.218    6.452    1.00 97.70 34  C 1 
ATOM 2164 C CE3 . TRP C 3 34  ? 15.969  6.263    4.600    1.00 97.63 34  C 1 
ATOM 2165 C CZ2 . TRP C 3 34  ? 18.636  6.286    5.557    1.00 96.90 34  C 1 
ATOM 2166 C CZ3 . TRP C 3 34  ? 17.057  6.335    3.709    1.00 96.27 34  C 1 
ATOM 2167 C CH2 . TRP C 3 34  ? 18.360  6.348    4.194    1.00 96.08 34  C 1 
ATOM 2168 N N   . LEU C 3 35  ? 10.866  7.359    8.245    1.00 98.53 35  C 1 
ATOM 2169 C CA  . LEU C 3 35  ? 9.407   7.379    8.181    1.00 98.46 35  C 1 
ATOM 2170 C C   . LEU C 3 35  ? 8.914   7.437    6.731    1.00 98.16 35  C 1 
ATOM 2171 O O   . LEU C 3 35  ? 9.565   8.016    5.864    1.00 97.01 35  C 1 
ATOM 2172 C CB  . LEU C 3 35  ? 8.878   8.557    9.005    1.00 98.30 35  C 1 
ATOM 2173 C CG  . LEU C 3 35  ? 9.279   8.514    10.489   1.00 97.92 35  C 1 
ATOM 2174 C CD1 . LEU C 3 35  ? 8.791   9.782    11.181   1.00 97.29 35  C 1 
ATOM 2175 C CD2 . LEU C 3 35  ? 8.694   7.302    11.218   1.00 96.93 35  C 1 
ATOM 2176 N N   . TYR C 3 36  ? 7.740   6.838    6.465    1.00 97.30 36  C 1 
ATOM 2177 C CA  . TYR C 3 36  ? 7.168   6.694    5.128    1.00 96.25 36  C 1 
ATOM 2178 C C   . TYR C 3 36  ? 6.896   8.048    4.456    1.00 93.65 36  C 1 
ATOM 2179 O O   . TYR C 3 36  ? 7.500   8.367    3.437    1.00 88.17 36  C 1 
ATOM 2180 C CB  . TYR C 3 36  ? 5.914   5.816    5.220    1.00 95.04 36  C 1 
ATOM 2181 C CG  . TYR C 3 36  ? 5.325   5.453    3.864    1.00 94.12 36  C 1 
ATOM 2182 C CD1 . TYR C 3 36  ? 4.395   6.299    3.236    1.00 89.54 36  C 1 
ATOM 2183 C CD2 . TYR C 3 36  ? 5.721   4.270    3.214    1.00 88.84 36  C 1 
ATOM 2184 C CE1 . TYR C 3 36  ? 3.882   5.983    1.967    1.00 87.01 36  C 1 
ATOM 2185 C CE2 . TYR C 3 36  ? 5.213   3.939    1.948    1.00 85.56 36  C 1 
ATOM 2186 C CZ  . TYR C 3 36  ? 4.302   4.813    1.327    1.00 88.59 36  C 1 
ATOM 2187 O OH  . TYR C 3 36  ? 3.826   4.515    0.065    1.00 86.02 36  C 1 
ATOM 2188 N N   . GLU C 3 37  ? 6.070   8.895    5.052    1.00 92.84 37  C 1 
ATOM 2189 C CA  . GLU C 3 37  ? 5.657   10.177   4.457    1.00 90.82 37  C 1 
ATOM 2190 C C   . GLU C 3 37  ? 6.487   11.377   4.949    1.00 91.87 37  C 1 
ATOM 2191 O O   . GLU C 3 37  ? 6.478   12.435   4.330    1.00 87.29 37  C 1 
ATOM 2192 C CB  . GLU C 3 37  ? 4.165   10.400   4.710    1.00 86.63 37  C 1 
ATOM 2193 C CG  . GLU C 3 37  ? 3.302   9.359    3.970    1.00 80.57 37  C 1 
ATOM 2194 C CD  . GLU C 3 37  ? 1.791   9.511    4.198    1.00 73.77 37  C 1 
ATOM 2195 O OE1 . GLU C 3 37  ? 1.014   8.819    3.501    1.00 64.47 37  C 1 
ATOM 2196 O OE2 . GLU C 3 37  ? 1.396   10.251   5.132    1.00 66.52 37  C 1 
ATOM 2197 N N   . GLN C 3 38  ? 7.238   11.222   6.039    1.00 92.45 38  C 1 
ATOM 2198 C CA  . GLN C 3 38  ? 7.994   12.316   6.649    1.00 94.16 38  C 1 
ATOM 2199 C C   . GLN C 3 38  ? 9.497   12.169   6.406    1.00 95.92 38  C 1 
ATOM 2200 O O   . GLN C 3 38  ? 10.232  11.583   7.204    1.00 94.50 38  C 1 
ATOM 2201 C CB  . GLN C 3 38  ? 7.645   12.458   8.134    1.00 91.93 38  C 1 
ATOM 2202 C CG  . GLN C 3 38  ? 6.158   12.799   8.351    1.00 83.67 38  C 1 
ATOM 2203 C CD  . GLN C 3 38  ? 5.899   13.389   9.734    1.00 81.23 38  C 1 
ATOM 2204 O OE1 . GLN C 3 38  ? 6.780   13.945   10.366   1.00 73.76 38  C 1 
ATOM 2205 N NE2 . GLN C 3 38  ? 4.688   13.314   10.234   1.00 69.48 38  C 1 
ATOM 2206 N N   . VAL C 3 39  ? 9.977   12.756   5.308    1.00 95.64 39  C 1 
ATOM 2207 C CA  . VAL C 3 39  ? 11.400  12.747   4.954    1.00 95.63 39  C 1 
ATOM 2208 C C   . VAL C 3 39  ? 12.245  13.684   5.831    1.00 95.99 39  C 1 
ATOM 2209 O O   . VAL C 3 39  ? 13.429  13.439   6.034    1.00 93.63 39  C 1 
ATOM 2210 C CB  . VAL C 3 39  ? 11.618  13.081   3.464    1.00 94.00 39  C 1 
ATOM 2211 C CG1 . VAL C 3 39  ? 10.981  11.988   2.595    1.00 85.95 39  C 1 
ATOM 2212 C CG2 . VAL C 3 39  ? 11.036  14.438   3.062    1.00 86.86 39  C 1 
ATOM 2213 N N   . ASN C 3 40  ? 11.635  14.726   6.384    1.00 96.47 40  C 1 
ATOM 2214 C CA  . ASN C 3 40  ? 12.306  15.736   7.211    1.00 96.36 40  C 1 
ATOM 2215 C C   . ASN C 3 40  ? 12.370  15.363   8.700    1.00 96.99 40  C 1 
ATOM 2216 O O   . ASN C 3 40  ? 12.975  16.101   9.480    1.00 95.74 40  C 1 
ATOM 2217 C CB  . ASN C 3 40  ? 11.614  17.081   6.990    1.00 94.78 40  C 1 
ATOM 2218 C CG  . ASN C 3 40  ? 11.768  17.572   5.560    1.00 89.30 40  C 1 
ATOM 2219 O OD1 . ASN C 3 40  ? 12.812  17.454   4.941    1.00 79.09 40  C 1 
ATOM 2220 N ND2 . ASN C 3 40  ? 10.731  18.149   4.997    1.00 77.83 40  C 1 
ATOM 2221 N N   . MET C 3 41  ? 11.758  14.245   9.090    1.00 97.30 41  C 1 
ATOM 2222 C CA  . MET C 3 41  ? 11.757  13.757   10.463   1.00 97.64 41  C 1 
ATOM 2223 C C   . MET C 3 41  ? 12.106  12.272   10.473   1.00 98.03 41  C 1 
ATOM 2224 O O   . MET C 3 41  ? 11.630  11.501   9.638    1.00 97.50 41  C 1 
ATOM 2225 C CB  . MET C 3 41  ? 10.395  14.031   11.127   1.00 96.64 41  C 1 
ATOM 2226 C CG  . MET C 3 41  ? 10.414  13.722   12.629   1.00 93.51 41  C 1 
ATOM 2227 S SD  . MET C 3 41  ? 8.862   14.092   13.484   1.00 91.79 41  C 1 
ATOM 2228 C CE  . MET C 3 41  ? 7.835   12.723   12.943   1.00 82.87 41  C 1 
ATOM 2229 N N   . ARG C 3 42  ? 12.919  11.868   11.447   1.00 98.28 42  C 1 
ATOM 2230 C CA  . ARG C 3 42  ? 13.188  10.462   11.764   1.00 98.27 42  C 1 
ATOM 2231 C C   . ARG C 3 42  ? 12.895  10.228   13.244   1.00 98.41 42  C 1 
ATOM 2232 O O   . ARG C 3 42  ? 12.810  11.185   14.017   1.00 97.99 42  C 1 
ATOM 2233 C CB  . ARG C 3 42  ? 14.625  10.082   11.372   1.00 97.55 42  C 1 
ATOM 2234 C CG  . ARG C 3 42  ? 14.894  10.213   9.849    1.00 95.79 42  C 1 
ATOM 2235 C CD  . ARG C 3 42  ? 16.306  9.744    9.495    1.00 93.52 42  C 1 
ATOM 2236 N NE  . ARG C 3 42  ? 16.607  9.906    8.057    1.00 90.86 42  C 1 
ATOM 2237 C CZ  . ARG C 3 42  ? 17.737  9.571    7.441    1.00 89.18 42  C 1 
ATOM 2238 N NH1 . ARG C 3 42  ? 18.748  9.039    8.065    1.00 83.71 42  C 1 
ATOM 2239 N NH2 . ARG C 3 42  ? 17.879  9.769    6.163    1.00 85.93 42  C 1 
ATOM 2240 N N   . ILE C 3 43  ? 12.752  8.981    13.646   1.00 98.63 43  C 1 
ATOM 2241 C CA  . ILE C 3 43  ? 12.610  8.617    15.060   1.00 98.66 43  C 1 
ATOM 2242 C C   . ILE C 3 43  ? 13.807  7.764    15.453   1.00 98.74 43  C 1 
ATOM 2243 O O   . ILE C 3 43  ? 14.160  6.837    14.739   1.00 98.44 43  C 1 
ATOM 2244 C CB  . ILE C 3 43  ? 11.244  7.958    15.343   1.00 98.41 43  C 1 
ATOM 2245 C CG1 . ILE C 3 43  ? 10.130  9.001    15.104   1.00 96.06 43  C 1 
ATOM 2246 C CG2 . ILE C 3 43  ? 11.183  7.405    16.783   1.00 97.42 43  C 1 
ATOM 2247 C CD1 . ILE C 3 43  ? 8.714   8.503    15.350   1.00 86.10 43  C 1 
ATOM 2248 N N   . GLU C 3 44  ? 14.442  8.071    16.574   1.00 98.53 44  C 1 
ATOM 2249 C CA  . GLU C 3 44  ? 15.435  7.201    17.203   1.00 98.42 44  C 1 
ATOM 2250 C C   . GLU C 3 44  ? 14.889  6.608    18.500   1.00 98.60 44  C 1 
ATOM 2251 O O   . GLU C 3 44  ? 14.051  7.218    19.155   1.00 98.14 44  C 1 
ATOM 2252 C CB  . GLU C 3 44  ? 16.759  7.932    17.442   1.00 97.25 44  C 1 
ATOM 2253 C CG  . GLU C 3 44  ? 17.652  7.896    16.196   1.00 89.77 44  C 1 
ATOM 2254 C CD  . GLU C 3 44  ? 18.997  8.618    16.382   1.00 92.78 44  C 1 
ATOM 2255 O OE1 . GLU C 3 44  ? 19.566  9.064    15.359   1.00 88.18 44  C 1 
ATOM 2256 O OE2 . GLU C 3 44  ? 19.461  8.786    17.529   1.00 89.85 44  C 1 
ATOM 2257 N N   . GLY C 3 45  ? 15.373  5.432    18.874   1.00 98.42 45  C 1 
ATOM 2258 C CA  . GLY C 3 45  ? 15.038  4.794    20.143   1.00 98.49 45  C 1 
ATOM 2259 C C   . GLY C 3 45  ? 15.611  3.394    20.253   1.00 98.48 45  C 1 
ATOM 2260 O O   . GLY C 3 45  ? 16.233  2.888    19.321   1.00 97.88 45  C 1 
ATOM 2261 N N   . CYS C 3 46  ? 15.400  2.745    21.405   1.00 98.17 46  C 1 
ATOM 2262 C CA  . CYS C 3 46  ? 15.795  1.365    21.641   1.00 98.10 46  C 1 
ATOM 2263 C C   . CYS C 3 46  ? 14.554  0.470    21.569   1.00 98.24 46  C 1 
ATOM 2264 O O   . CYS C 3 46  ? 13.604  0.702    22.311   1.00 97.66 46  C 1 
ATOM 2265 C CB  . CYS C 3 46  ? 16.497  1.250    22.996   1.00 97.46 46  C 1 
ATOM 2266 S SG  . CYS C 3 46  ? 18.058  2.192    22.987   1.00 92.23 46  C 1 
ATOM 2267 N N   . ILE C 3 47  ? 14.558  -0.557   20.721   1.00 98.27 47  C 1 
ATOM 2268 C CA  . ILE C 3 47  ? 13.441  -1.506   20.632   1.00 98.21 47  C 1 
ATOM 2269 C C   . ILE C 3 47  ? 13.372  -2.316   21.926   1.00 98.05 47  C 1 
ATOM 2270 O O   . ILE C 3 47  ? 14.345  -2.961   22.307   1.00 97.33 47  C 1 
ATOM 2271 C CB  . ILE C 3 47  ? 13.552  -2.420   19.391   1.00 97.92 47  C 1 
ATOM 2272 C CG1 . ILE C 3 47  ? 13.611  -1.593   18.092   1.00 96.97 47  C 1 
ATOM 2273 C CG2 . ILE C 3 47  ? 12.359  -3.406   19.346   1.00 96.90 47  C 1 
ATOM 2274 C CD1 . ILE C 3 47  ? 13.840  -2.417   16.817   1.00 95.36 47  C 1 
ATOM 2275 N N   . ILE C 3 48  ? 12.207  -2.311   22.578   1.00 98.18 48  C 1 
ATOM 2276 C CA  . ILE C 3 48  ? 11.914  -3.142   23.757   1.00 98.06 48  C 1 
ATOM 2277 C C   . ILE C 3 48  ? 10.783  -4.142   23.507   1.00 98.07 48  C 1 
ATOM 2278 O O   . ILE C 3 48  ? 10.564  -5.021   24.327   1.00 97.02 48  C 1 
ATOM 2279 C CB  . ILE C 3 48  ? 11.652  -2.279   25.005   1.00 97.56 48  C 1 
ATOM 2280 C CG1 . ILE C 3 48  ? 10.423  -1.360   24.832   1.00 94.76 48  C 1 
ATOM 2281 C CG2 . ILE C 3 48  ? 12.914  -1.470   25.355   1.00 92.92 48  C 1 
ATOM 2282 C CD1 . ILE C 3 48  ? 9.979   -0.700   26.144   1.00 92.09 48  C 1 
ATOM 2283 N N   . GLY C 3 49  ? 10.090  -4.023   22.378   1.00 98.12 49  C 1 
ATOM 2284 C CA  . GLY C 3 49  ? 9.069   -4.950   21.920   1.00 98.01 49  C 1 
ATOM 2285 C C   . GLY C 3 49  ? 8.618   -4.620   20.507   1.00 98.15 49  C 1 
ATOM 2286 O O   . GLY C 3 49  ? 8.856   -3.514   20.019   1.00 97.54 49  C 1 
ATOM 2287 N N   . PHE C 3 50  ? 7.988   -5.595   19.845   1.00 97.72 50  C 1 
ATOM 2288 C CA  . PHE C 3 50  ? 7.440   -5.466   18.498   1.00 97.52 50  C 1 
ATOM 2289 C C   . PHE C 3 50  ? 6.388   -6.549   18.242   1.00 97.20 50  C 1 
ATOM 2290 O O   . PHE C 3 50  ? 6.231   -7.460   19.061   1.00 96.05 50  C 1 
ATOM 2291 C CB  . PHE C 3 50  ? 8.567   -5.525   17.459   1.00 96.97 50  C 1 
ATOM 2292 C CG  . PHE C 3 50  ? 9.317   -6.833   17.391   1.00 97.03 50  C 1 
ATOM 2293 C CD1 . PHE C 3 50  ? 10.392  -7.093   18.268   1.00 95.88 50  C 1 
ATOM 2294 C CD2 . PHE C 3 50  ? 8.979   -7.790   16.424   1.00 95.27 50  C 1 
ATOM 2295 C CE1 . PHE C 3 50  ? 11.113  -8.291   18.173   1.00 94.43 50  C 1 
ATOM 2296 C CE2 . PHE C 3 50  ? 9.698   -8.996   16.317   1.00 93.99 50  C 1 
ATOM 2297 C CZ  . PHE C 3 50  ? 10.768  -9.235   17.193   1.00 93.91 50  C 1 
ATOM 2298 N N   . ASP C 3 51  ? 5.667   -6.445   17.135   1.00 96.62 51  C 1 
ATOM 2299 C CA  . ASP C 3 51  ? 4.720   -7.446   16.654   1.00 96.09 51  C 1 
ATOM 2300 C C   . ASP C 3 51  ? 4.977   -7.793   15.176   1.00 95.50 51  C 1 
ATOM 2301 O O   . ASP C 3 51  ? 5.908   -7.279   14.544   1.00 93.96 51  C 1 
ATOM 2302 C CB  . ASP C 3 51  ? 3.270   -6.971   16.921   1.00 95.72 51  C 1 
ATOM 2303 C CG  . ASP C 3 51  ? 2.863   -5.691   16.197   1.00 95.80 51  C 1 
ATOM 2304 O OD1 . ASP C 3 51  ? 3.458   -5.338   15.151   1.00 94.36 51  C 1 
ATOM 2305 O OD2 . ASP C 3 51  ? 1.940   -5.002   16.692   1.00 93.55 51  C 1 
ATOM 2306 N N   . GLU C 3 52  ? 4.135   -8.669   14.619   1.00 93.78 52  C 1 
ATOM 2307 C CA  . GLU C 3 52  ? 4.197   -9.151   13.246   1.00 92.47 52  C 1 
ATOM 2308 C C   . GLU C 3 52  ? 3.994   -8.071   12.175   1.00 92.51 52  C 1 
ATOM 2309 O O   . GLU C 3 52  ? 4.428   -8.224   11.038   1.00 90.37 52  C 1 
ATOM 2310 C CB  . GLU C 3 52  ? 3.192   -10.306  13.060   1.00 90.36 52  C 1 
ATOM 2311 C CG  . GLU C 3 52  ? 1.689   -9.959   13.201   1.00 83.70 52  C 1 
ATOM 2312 C CD  . GLU C 3 52  ? 1.128   -9.965   14.638   1.00 79.43 52  C 1 
ATOM 2313 O OE1 . GLU C 3 52  ? -0.110  -10.080  14.766   1.00 72.50 52  C 1 
ATOM 2314 O OE2 . GLU C 3 52  ? 1.910   -9.817   15.601   1.00 74.52 52  C 1 
ATOM 2315 N N   . TYR C 3 53  ? 3.397   -6.933   12.542   1.00 93.96 53  C 1 
ATOM 2316 C CA  . TYR C 3 53  ? 3.180   -5.791   11.660   1.00 94.19 53  C 1 
ATOM 2317 C C   . TYR C 3 53  ? 4.321   -4.771   11.724   1.00 95.26 53  C 1 
ATOM 2318 O O   . TYR C 3 53  ? 4.231   -3.679   11.156   1.00 93.93 53  C 1 
ATOM 2319 C CB  . TYR C 3 53  ? 1.822   -5.162   11.970   1.00 92.67 53  C 1 
ATOM 2320 C CG  . TYR C 3 53  ? 0.677   -6.144   11.863   1.00 91.44 53  C 1 
ATOM 2321 C CD1 . TYR C 3 53  ? 0.209   -6.562   10.598   1.00 87.05 53  C 1 
ATOM 2322 C CD2 . TYR C 3 53  ? 0.120   -6.710   13.024   1.00 86.84 53  C 1 
ATOM 2323 C CE1 . TYR C 3 53  ? -0.799  -7.522   10.489   1.00 84.58 53  C 1 
ATOM 2324 C CE2 . TYR C 3 53  ? -0.892  -7.682   12.929   1.00 84.33 53  C 1 
ATOM 2325 C CZ  . TYR C 3 53  ? -1.340  -8.092   11.655   1.00 85.55 53  C 1 
ATOM 2326 O OH  . TYR C 3 53  ? -2.313  -9.065   11.551   1.00 83.42 53  C 1 
ATOM 2327 N N   . MET C 3 54  ? 5.410   -5.105   12.411   1.00 94.73 54  C 1 
ATOM 2328 C CA  . MET C 3 54  ? 6.512   -4.200   12.751   1.00 96.03 54  C 1 
ATOM 2329 C C   . MET C 3 54  ? 6.065   -2.965   13.541   1.00 97.10 54  C 1 
ATOM 2330 O O   . MET C 3 54  ? 6.771   -1.951   13.515   1.00 96.74 54  C 1 
ATOM 2331 C CB  . MET C 3 54  ? 7.364   -3.816   11.530   1.00 94.72 54  C 1 
ATOM 2332 C CG  . MET C 3 54  ? 8.130   -4.993   10.925   1.00 89.66 54  C 1 
ATOM 2333 S SD  . MET C 3 54  ? 9.369   -4.454   9.718    1.00 87.40 54  C 1 
ATOM 2334 C CE  . MET C 3 54  ? 8.273   -4.131   8.337    1.00 78.98 54  C 1 
ATOM 2335 N N   . ASN C 3 55  ? 4.965   -3.008   14.278   1.00 97.31 55  C 1 
ATOM 2336 C CA  . ASN C 3 55  ? 4.743   -2.011   15.315   1.00 97.72 55  C 1 
ATOM 2337 C C   . ASN C 3 55  ? 5.853   -2.166   16.349   1.00 97.93 55  C 1 
ATOM 2338 O O   . ASN C 3 55  ? 6.163   -3.271   16.774   1.00 97.63 55  C 1 
ATOM 2339 C CB  . ASN C 3 55  ? 3.353   -2.162   15.945   1.00 97.82 55  C 1 
ATOM 2340 C CG  . ASN C 3 55  ? 2.222   -2.069   14.936   1.00 97.44 55  C 1 
ATOM 2341 O OD1 . ASN C 3 55  ? 2.084   -1.097   14.217   1.00 94.48 55  C 1 
ATOM 2342 N ND2 . ASN C 3 55  ? 1.364   -3.065   14.871   1.00 94.29 55  C 1 
ATOM 2343 N N   . LEU C 3 56  ? 6.484   -1.062   16.738   1.00 98.35 56  C 1 
ATOM 2344 C CA  . LEU C 3 56  ? 7.643   -1.092   17.623   1.00 98.42 56  C 1 
ATOM 2345 C C   . LEU C 3 56  ? 7.321   -0.358   18.924   1.00 98.69 56  C 1 
ATOM 2346 O O   . LEU C 3 56  ? 6.851   0.769    18.891   1.00 98.43 56  C 1 
ATOM 2347 C CB  . LEU C 3 56  ? 8.868   -0.455   16.942   1.00 98.25 56  C 1 
ATOM 2348 C CG  . LEU C 3 56  ? 9.260   -1.029   15.568   1.00 97.81 56  C 1 
ATOM 2349 C CD1 . LEU C 3 56  ? 10.501  -0.302   15.060   1.00 96.95 56  C 1 
ATOM 2350 C CD2 . LEU C 3 56  ? 9.585   -2.525   15.616   1.00 96.89 56  C 1 
ATOM 2351 N N   . VAL C 3 57  ? 7.662   -0.957   20.056   1.00 98.66 57  C 1 
ATOM 2352 C CA  . VAL C 3 57  ? 7.776   -0.211   21.306   1.00 98.67 57  C 1 
ATOM 2353 C C   . VAL C 3 57  ? 9.225   0.240    21.463   1.00 98.61 57  C 1 
ATOM 2354 O O   . VAL C 3 57  ? 10.145  -0.583   21.494   1.00 98.32 57  C 1 
ATOM 2355 C CB  . VAL C 3 57  ? 7.281   -0.999   22.531   1.00 98.54 57  C 1 
ATOM 2356 C CG1 . VAL C 3 57  ? 7.246   -0.092   23.769   1.00 97.84 57  C 1 
ATOM 2357 C CG2 . VAL C 3 57  ? 5.859   -1.531   22.305   1.00 97.65 57  C 1 
ATOM 2358 N N   . LEU C 3 58  ? 9.422   1.550    21.514   1.00 98.67 58  C 1 
ATOM 2359 C CA  . LEU C 3 58  ? 10.733  2.183    21.621   1.00 98.65 58  C 1 
ATOM 2360 C C   . LEU C 3 58  ? 10.866  2.841    22.989   1.00 98.62 58  C 1 
ATOM 2361 O O   . LEU C 3 58  ? 10.004  3.618    23.394   1.00 98.24 58  C 1 
ATOM 2362 C CB  . LEU C 3 58  ? 10.927  3.216    20.495   1.00 98.52 58  C 1 
ATOM 2363 C CG  . LEU C 3 58  ? 10.785  2.678    19.060   1.00 97.93 58  C 1 
ATOM 2364 C CD1 . LEU C 3 58  ? 10.972  3.825    18.060   1.00 97.04 58  C 1 
ATOM 2365 C CD2 . LEU C 3 58  ? 11.821  1.605    18.748   1.00 96.77 58  C 1 
ATOM 2366 N N   . ASP C 3 59  ? 11.980  2.559    23.674   1.00 98.20 59  C 1 
ATOM 2367 C CA  . ASP C 3 59  ? 12.390  3.270    24.879   1.00 98.07 59  C 1 
ATOM 2368 C C   . ASP C 3 59  ? 13.374  4.388    24.539   1.00 98.20 59  C 1 
ATOM 2369 O O   . ASP C 3 59  ? 14.046  4.332    23.508   1.00 97.21 59  C 1 
ATOM 2370 C CB  . ASP C 3 59  ? 12.977  2.276    25.907   1.00 96.87 59  C 1 
ATOM 2371 C CG  . ASP C 3 59  ? 12.446  2.468    27.333   1.00 92.83 59  C 1 
ATOM 2372 O OD1 . ASP C 3 59  ? 11.672  3.416    27.589   1.00 88.08 59  C 1 
ATOM 2373 O OD2 . ASP C 3 59  ? 12.656  1.557    28.167   1.00 86.65 59  C 1 
ATOM 2374 N N   . ASP C 3 60  ? 13.450  5.411    25.383   1.00 97.90 60  C 1 
ATOM 2375 C CA  . ASP C 3 60  ? 14.278  6.610    25.167   1.00 97.96 60  C 1 
ATOM 2376 C C   . ASP C 3 60  ? 14.144  7.172    23.743   1.00 98.25 60  C 1 
ATOM 2377 O O   . ASP C 3 60  ? 15.135  7.511    23.073   1.00 97.10 60  C 1 
ATOM 2378 C CB  . ASP C 3 60  ? 15.728  6.335    25.595   1.00 96.77 60  C 1 
ATOM 2379 C CG  . ASP C 3 60  ? 15.874  6.015    27.081   1.00 89.35 60  C 1 
ATOM 2380 O OD1 . ASP C 3 60  ? 15.119  6.606    27.887   1.00 82.98 60  C 1 
ATOM 2381 O OD2 . ASP C 3 60  ? 16.771  5.210    27.407   1.00 81.00 60  C 1 
ATOM 2382 N N   . ALA C 3 61  ? 12.903  7.225    23.231   1.00 98.50 61  C 1 
ATOM 2383 C CA  . ALA C 3 61  ? 12.626  7.662    21.886   1.00 98.63 61  C 1 
ATOM 2384 C C   . ALA C 3 61  ? 12.741  9.182    21.750   1.00 98.62 61  C 1 
ATOM 2385 O O   . ALA C 3 61  ? 12.434  9.951    22.662   1.00 98.28 61  C 1 
ATOM 2386 C CB  . ALA C 3 61  ? 11.253  7.139    21.438   1.00 98.53 61  C 1 
ATOM 2387 N N   . GLU C 3 62  ? 13.163  9.618    20.561   1.00 98.52 62  C 1 
ATOM 2388 C CA  . GLU C 3 62  ? 13.241  11.029   20.210   1.00 98.40 62  C 1 
ATOM 2389 C C   . GLU C 3 62  ? 12.905  11.253   18.731   1.00 98.56 62  C 1 
ATOM 2390 O O   . GLU C 3 62  ? 13.264  10.460   17.860   1.00 98.06 62  C 1 
ATOM 2391 C CB  . GLU C 3 62  ? 14.611  11.613   20.601   1.00 97.25 62  C 1 
ATOM 2392 C CG  . GLU C 3 62  ? 15.811  10.901   19.962   1.00 90.06 62  C 1 
ATOM 2393 C CD  . GLU C 3 62  ? 17.179  11.422   20.452   1.00 92.03 62  C 1 
ATOM 2394 O OE1 . GLU C 3 62  ? 18.204  10.789   20.113   1.00 86.34 62  C 1 
ATOM 2395 O OE2 . GLU C 3 62  ? 17.264  12.465   21.121   1.00 87.19 62  C 1 
ATOM 2396 N N   . GLU C 3 63  ? 12.210  12.363   18.449   1.00 98.41 63  C 1 
ATOM 2397 C CA  . GLU C 3 63  ? 12.089  12.894   17.094   1.00 98.33 63  C 1 
ATOM 2398 C C   . GLU C 3 63  ? 13.367  13.636   16.715   1.00 98.37 63  C 1 
ATOM 2399 O O   . GLU C 3 63  ? 13.860  14.467   17.480   1.00 97.55 63  C 1 
ATOM 2400 C CB  . GLU C 3 63  ? 10.905  13.868   16.969   1.00 97.75 63  C 1 
ATOM 2401 C CG  . GLU C 3 63  ? 9.516   13.230   17.092   1.00 94.77 63  C 1 
ATOM 2402 C CD  . GLU C 3 63  ? 8.375   14.264   17.040   1.00 95.83 63  C 1 
ATOM 2403 O OE1 . GLU C 3 63  ? 7.192   13.871   17.176   1.00 91.59 63  C 1 
ATOM 2404 O OE2 . GLU C 3 63  ? 8.630   15.484   16.903   1.00 93.03 63  C 1 
ATOM 2405 N N   . ILE C 3 64  ? 13.867  13.391   15.511   1.00 98.26 64  C 1 
ATOM 2406 C CA  . ILE C 3 64  ? 15.011  14.085   14.916   1.00 98.10 64  C 1 
ATOM 2407 C C   . ILE C 3 64  ? 14.523  14.847   13.695   1.00 98.13 64  C 1 
ATOM 2408 O O   . ILE C 3 64  ? 14.178  14.246   12.678   1.00 97.34 64  C 1 
ATOM 2409 C CB  . ILE C 3 64  ? 16.143  13.107   14.549   1.00 97.27 64  C 1 
ATOM 2410 C CG1 . ILE C 3 64  ? 16.552  12.265   15.777   1.00 92.48 64  C 1 
ATOM 2411 C CG2 . ILE C 3 64  ? 17.344  13.889   13.994   1.00 89.77 64  C 1 
ATOM 2412 C CD1 . ILE C 3 64  ? 17.614  11.227   15.439   1.00 80.39 64  C 1 
ATOM 2413 N N   . HIS C 3 65  ? 14.549  16.170   13.770   1.00 97.51 65  C 1 
ATOM 2414 C CA  . HIS C 3 65  ? 14.138  17.048   12.687   1.00 97.33 65  C 1 
ATOM 2415 C C   . HIS C 3 65  ? 15.352  17.448   11.837   1.00 97.16 65  C 1 
ATOM 2416 O O   . HIS C 3 65  ? 16.221  18.192   12.289   1.00 95.49 65  C 1 
ATOM 2417 C CB  . HIS C 3 65  ? 13.403  18.256   13.253   1.00 96.61 65  C 1 
ATOM 2418 C CG  . HIS C 3 65  ? 12.117  17.891   13.936   1.00 95.29 65  C 1 
ATOM 2419 N ND1 . HIS C 3 65  ? 10.867  17.809   13.345   1.00 81.79 65  C 1 
ATOM 2420 C CD2 . HIS C 3 65  ? 11.965  17.535   15.250   1.00 82.50 65  C 1 
ATOM 2421 C CE1 . HIS C 3 65  ? 9.994   17.415   14.276   1.00 85.73 65  C 1 
ATOM 2422 N NE2 . HIS C 3 65  ? 10.624  17.238   15.443   1.00 87.28 65  C 1 
ATOM 2423 N N   . SER C 3 66  ? 15.401  16.986   10.578   1.00 96.07 66  C 1 
ATOM 2424 C CA  . SER C 3 66  ? 16.555  17.164   9.693    1.00 94.99 66  C 1 
ATOM 2425 C C   . SER C 3 66  ? 16.799  18.630   9.305    1.00 95.08 66  C 1 
ATOM 2426 O O   . SER C 3 66  ? 17.947  19.074   9.285    1.00 90.72 66  C 1 
ATOM 2427 C CB  . SER C 3 66  ? 16.377  16.319   8.423    1.00 92.12 66  C 1 
ATOM 2428 O OG  . SER C 3 66  ? 16.216  14.956   8.763    1.00 79.30 66  C 1 
ATOM 2429 N N   . LYS C 3 67  ? 15.738  19.413   9.038    1.00 94.80 67  C 1 
ATOM 2430 C CA  . LYS C 3 67  ? 15.850  20.833   8.659    1.00 94.07 67  C 1 
ATOM 2431 C C   . LYS C 3 67  ? 16.390  21.694   9.815    1.00 94.43 67  C 1 
ATOM 2432 O O   . LYS C 3 67  ? 17.318  22.479   9.633    1.00 90.22 67  C 1 
ATOM 2433 C CB  . LYS C 3 67  ? 14.491  21.391   8.126    1.00 91.42 67  C 1 
ATOM 2434 C CG  . LYS C 3 67  ? 14.076  20.869   6.719    1.00 82.09 67  C 1 
ATOM 2435 C CD  . LYS C 3 67  ? 12.861  21.624   6.122    1.00 72.95 67  C 1 
ATOM 2436 C CE  . LYS C 3 67  ? 12.513  21.168   4.676    1.00 64.59 67  C 1 
ATOM 2437 N NZ  . LYS C 3 67  ? 11.427  21.946   3.985    1.00 55.64 67  C 1 
ATOM 2438 N N   . THR C 3 68  ? 15.845  21.513   11.028   1.00 95.22 68  C 1 
ATOM 2439 C CA  . THR C 3 68  ? 16.200  22.324   12.206   1.00 95.11 68  C 1 
ATOM 2440 C C   . THR C 3 68  ? 17.357  21.741   13.028   1.00 95.39 68  C 1 
ATOM 2441 O O   . THR C 3 68  ? 17.892  22.431   13.894   1.00 92.09 68  C 1 
ATOM 2442 C CB  . THR C 3 68  ? 14.985  22.525   13.116   1.00 93.62 68  C 1 
ATOM 2443 O OG1 . THR C 3 68  ? 14.519  21.261   13.547   1.00 86.94 68  C 1 
ATOM 2444 C CG2 . THR C 3 68  ? 13.826  23.225   12.408   1.00 84.80 68  C 1 
ATOM 2445 N N   . LYS C 3 69  ? 17.739  20.494   12.772   1.00 95.14 69  C 1 
ATOM 2446 C CA  . LYS C 3 69  ? 18.662  19.691   13.583   1.00 95.46 69  C 1 
ATOM 2447 C C   . LYS C 3 69  ? 18.256  19.603   15.065   1.00 96.45 69  C 1 
ATOM 2448 O O   . LYS C 3 69  ? 19.097  19.363   15.922   1.00 93.21 69  C 1 
ATOM 2449 C CB  . LYS C 3 69  ? 20.115  20.164   13.399   1.00 92.88 69  C 1 
ATOM 2450 C CG  . LYS C 3 69  ? 20.569  20.150   11.937   1.00 86.97 69  C 1 
ATOM 2451 C CD  . LYS C 3 69  ? 22.045  20.558   11.856   1.00 74.83 69  C 1 
ATOM 2452 C CE  . LYS C 3 69  ? 22.499  20.519   10.393   1.00 67.56 69  C 1 
ATOM 2453 N NZ  . LYS C 3 69  ? 23.932  20.882   10.249   1.00 57.58 69  C 1 
ATOM 2454 N N   . SER C 3 70  ? 16.968  19.811   15.361   1.00 96.63 70  C 1 
ATOM 2455 C CA  . SER C 3 70  ? 16.443  19.692   16.714   1.00 96.96 70  C 1 
ATOM 2456 C C   . SER C 3 70  ? 16.086  18.244   17.031   1.00 97.58 70  C 1 
ATOM 2457 O O   . SER C 3 70  ? 15.740  17.459   16.152   1.00 96.11 70  C 1 
ATOM 2458 C CB  . SER C 3 70  ? 15.258  20.636   16.936   1.00 94.74 70  C 1 
ATOM 2459 O OG  . SER C 3 70  ? 14.151  20.295   16.126   1.00 84.35 70  C 1 
ATOM 2460 N N   . ARG C 3 71  ? 16.161  17.912   18.329   1.00 97.82 71  C 1 
ATOM 2461 C CA  . ARG C 3 71  ? 15.722  16.629   18.883   1.00 97.66 71  C 1 
ATOM 2462 C C   . ARG C 3 71  ? 14.640  16.900   19.922   1.00 97.87 71  C 1 
ATOM 2463 O O   . ARG C 3 71  ? 14.817  17.757   20.785   1.00 96.68 71  C 1 
ATOM 2464 C CB  . ARG C 3 71  ? 16.907  15.858   19.480   1.00 96.34 71  C 1 
ATOM 2465 C CG  . ARG C 3 71  ? 17.902  15.384   18.401   1.00 92.31 71  C 1 
ATOM 2466 C CD  . ARG C 3 71  ? 19.053  14.590   19.027   1.00 90.76 71  C 1 
ATOM 2467 N NE  . ARG C 3 71  ? 19.886  13.915   18.013   1.00 87.48 71  C 1 
ATOM 2468 C CZ  . ARG C 3 71  ? 20.223  12.624   18.002   1.00 88.12 71  C 1 
ATOM 2469 N NH1 . ARG C 3 71  ? 19.907  11.817   18.971   1.00 77.08 71  C 1 
ATOM 2470 N NH2 . ARG C 3 71  ? 20.870  12.128   17.007   1.00 80.52 71  C 1 
ATOM 2471 N N   . LYS C 3 72  ? 13.509  16.179   19.826   1.00 97.74 72  C 1 
ATOM 2472 C CA  . LYS C 3 72  ? 12.409  16.240   20.798   1.00 97.51 72  C 1 
ATOM 2473 C C   . LYS C 3 72  ? 12.346  14.899   21.531   1.00 97.94 72  C 1 
ATOM 2474 O O   . LYS C 3 72  ? 12.038  13.894   20.913   1.00 97.45 72  C 1 
ATOM 2475 C CB  . LYS C 3 72  ? 11.095  16.586   20.074   1.00 96.45 72  C 1 
ATOM 2476 C CG  . LYS C 3 72  ? 9.861   16.640   21.006   1.00 91.59 72  C 1 
ATOM 2477 C CD  . LYS C 3 72  ? 8.571   16.878   20.196   1.00 88.56 72  C 1 
ATOM 2478 C CE  . LYS C 3 72  ? 7.319   16.831   21.073   1.00 79.82 72  C 1 
ATOM 2479 N NZ  . LYS C 3 72  ? 6.059   16.862   20.263   1.00 73.59 72  C 1 
ATOM 2480 N N   . GLN C 3 73  ? 12.628  14.913   22.824   1.00 98.05 73  C 1 
ATOM 2481 C CA  . GLN C 3 73  ? 12.533  13.732   23.672   1.00 98.15 73  C 1 
ATOM 2482 C C   . GLN C 3 73  ? 11.063  13.318   23.838   1.00 98.27 73  C 1 
ATOM 2483 O O   . GLN C 3 73  ? 10.201  14.155   24.092   1.00 97.30 73  C 1 
ATOM 2484 C CB  . GLN C 3 73  ? 13.185  14.015   25.039   1.00 97.47 73  C 1 
ATOM 2485 C CG  . GLN C 3 73  ? 14.712  14.234   24.941   1.00 89.85 73  C 1 
ATOM 2486 C CD  . GLN C 3 73  ? 15.452  12.978   24.471   1.00 83.13 73  C 1 
ATOM 2487 O OE1 . GLN C 3 73  ? 15.029  11.868   24.717   1.00 72.85 73  C 1 
ATOM 2488 N NE2 . GLN C 3 73  ? 16.550  13.113   23.774   1.00 69.29 73  C 1 
ATOM 2489 N N   . LEU C 3 74  ? 10.794  12.027   23.673   1.00 98.48 74  C 1 
ATOM 2490 C CA  . LEU C 3 74  ? 9.447   11.446   23.729   1.00 98.32 74  C 1 
ATOM 2491 C C   . LEU C 3 74  ? 9.282   10.459   24.890   1.00 98.22 74  C 1 
ATOM 2492 O O   . LEU C 3 74  ? 8.151   10.224   25.329   1.00 96.22 74  C 1 
ATOM 2493 C CB  . LEU C 3 74  ? 9.129   10.756   22.394   1.00 98.08 74  C 1 
ATOM 2494 C CG  . LEU C 3 74  ? 9.267   11.625   21.134   1.00 97.88 74  C 1 
ATOM 2495 C CD1 . LEU C 3 74  ? 8.939   10.780   19.897   1.00 96.80 74  C 1 
ATOM 2496 C CD2 . LEU C 3 74  ? 8.320   12.829   21.154   1.00 96.55 74  C 1 
ATOM 2497 N N   . GLY C 3 75  ? 10.376  9.884    25.387   1.00 98.23 75  C 1 
ATOM 2498 C CA  . GLY C 3 75  ? 10.360  8.776    26.330   1.00 98.29 75  C 1 
ATOM 2499 C C   . GLY C 3 75  ? 9.951   7.469    25.647   1.00 98.52 75  C 1 
ATOM 2500 O O   . GLY C 3 75  ? 10.400  7.177    24.538   1.00 97.80 75  C 1 
ATOM 2501 N N   . ARG C 3 76  ? 9.091   6.685    26.287   1.00 98.66 76  C 1 
ATOM 2502 C CA  . ARG C 3 76  ? 8.592   5.429    25.724   1.00 98.63 76  C 1 
ATOM 2503 C C   . ARG C 3 76  ? 7.415   5.667    24.792   1.00 98.76 76  C 1 
ATOM 2504 O O   . ARG C 3 76  ? 6.434   6.298    25.193   1.00 98.41 76  C 1 
ATOM 2505 C CB  . ARG C 3 76  ? 8.254   4.461    26.858   1.00 98.31 76  C 1 
ATOM 2506 C CG  . ARG C 3 76  ? 7.878   3.066    26.328   1.00 97.27 76  C 1 
ATOM 2507 C CD  . ARG C 3 76  ? 7.705   2.075    27.479   1.00 96.10 76  C 1 
ATOM 2508 N NE  . ARG C 3 76  ? 8.985   1.845    28.167   1.00 94.35 76  C 1 
ATOM 2509 C CZ  . ARG C 3 76  ? 9.194   1.198    29.297   1.00 93.74 76  C 1 
ATOM 2510 N NH1 . ARG C 3 76  ? 8.231   0.646    29.967   1.00 88.84 76  C 1 
ATOM 2511 N NH2 . ARG C 3 76  ? 10.407  1.113    29.759   1.00 90.14 76  C 1 
ATOM 2512 N N   . ILE C 3 77  ? 7.486   5.126    23.577   1.00 98.71 77  C 1 
ATOM 2513 C CA  . ILE C 3 77  ? 6.426   5.241    22.567   1.00 98.74 77  C 1 
ATOM 2514 C C   . ILE C 3 77  ? 6.112   3.881    21.938   1.00 98.79 77  C 1 
ATOM 2515 O O   . ILE C 3 77  ? 6.961   2.996    21.907   1.00 98.53 77  C 1 
ATOM 2516 C CB  . ILE C 3 77  ? 6.774   6.289    21.480   1.00 98.48 77  C 1 
ATOM 2517 C CG1 . ILE C 3 77  ? 7.853   5.801    20.483   1.00 97.11 77  C 1 
ATOM 2518 C CG2 . ILE C 3 77  ? 7.205   7.619    22.124   1.00 95.36 77  C 1 
ATOM 2519 C CD1 . ILE C 3 77  ? 8.107   6.756    19.307   1.00 96.94 77  C 1 
ATOM 2520 N N   . MET C 3 78  ? 4.922   3.746    21.367   1.00 98.86 78  C 1 
ATOM 2521 C CA  . MET C 3 78  ? 4.614   2.724    20.378   1.00 98.84 78  C 1 
ATOM 2522 C C   . MET C 3 78  ? 4.502   3.395    19.016   1.00 98.88 78  C 1 
ATOM 2523 O O   . MET C 3 78  ? 3.620   4.223    18.802   1.00 98.76 78  C 1 
ATOM 2524 C CB  . MET C 3 78  ? 3.353   1.952    20.790   1.00 98.72 78  C 1 
ATOM 2525 C CG  . MET C 3 78  ? 3.042   0.756    19.869   1.00 97.73 78  C 1 
ATOM 2526 S SD  . MET C 3 78  ? 2.286   1.127    18.259   1.00 95.41 78  C 1 
ATOM 2527 C CE  . MET C 3 78  ? 0.659   1.719    18.785   1.00 84.78 78  C 1 
ATOM 2528 N N   . LEU C 3 79  ? 5.430   3.063    18.106   1.00 98.85 79  C 1 
ATOM 2529 C CA  . LEU C 3 79  ? 5.455   3.507    16.718   1.00 98.83 79  C 1 
ATOM 2530 C C   . LEU C 3 79  ? 4.744   2.475    15.848   1.00 98.75 79  C 1 
ATOM 2531 O O   . LEU C 3 79  ? 5.103   1.298    15.869   1.00 98.39 79  C 1 
ATOM 2532 C CB  . LEU C 3 79  ? 6.918   3.688    16.285   1.00 98.70 79  C 1 
ATOM 2533 C CG  . LEU C 3 79  ? 7.104   4.020    14.790   1.00 98.23 79  C 1 
ATOM 2534 C CD1 . LEU C 3 79  ? 6.614   5.426    14.448   1.00 96.90 79  C 1 
ATOM 2535 C CD2 . LEU C 3 79  ? 8.592   3.948    14.430   1.00 96.70 79  C 1 
ATOM 2536 N N   . LYS C 3 80  ? 3.760   2.897    15.041   1.00 98.60 80  C 1 
ATOM 2537 C CA  . LYS C 3 80  ? 3.062   1.991    14.132   1.00 98.52 80  C 1 
ATOM 2538 C C   . LYS C 3 80  ? 3.936   1.583    12.944   1.00 98.48 80  C 1 
ATOM 2539 O O   . LYS C 3 80  ? 4.542   2.434    12.292   1.00 97.77 80  C 1 
ATOM 2540 C CB  . LYS C 3 80  ? 1.755   2.611    13.646   1.00 98.00 80  C 1 
ATOM 2541 C CG  . LYS C 3 80  ? 0.673   2.652    14.739   1.00 94.07 80  C 1 
ATOM 2542 C CD  . LYS C 3 80  ? -0.717  2.792    14.111   1.00 89.61 80  C 1 
ATOM 2543 C CE  . LYS C 3 80  ? -1.090  1.509    13.363   1.00 86.84 80  C 1 
ATOM 2544 N NZ  . LYS C 3 80  ? -2.102  1.734    12.314   1.00 82.19 80  C 1 
ATOM 2545 N N   . GLY C 3 81  ? 3.923   0.294    12.618   1.00 97.89 81  C 1 
ATOM 2546 C CA  . GLY C 3 81  ? 4.737   -0.301   11.564   1.00 97.49 81  C 1 
ATOM 2547 C C   . GLY C 3 81  ? 4.464   0.230    10.162   1.00 97.31 81  C 1 
ATOM 2548 O O   . GLY C 3 81  ? 5.385   0.320    9.349    1.00 96.45 81  C 1 
ATOM 2549 N N   . ASP C 3 82  ? 3.239   0.661    9.868    1.00 97.06 82  C 1 
ATOM 2550 C CA  . ASP C 3 82  ? 2.870   1.247    8.571    1.00 96.68 82  C 1 
ATOM 2551 C C   . ASP C 3 82  ? 3.564   2.590    8.272    1.00 97.09 82  C 1 
ATOM 2552 O O   . ASP C 3 82  ? 3.576   3.037    7.129    1.00 95.84 82  C 1 
ATOM 2553 C CB  . ASP C 3 82  ? 1.336   1.348    8.451    1.00 94.92 82  C 1 
ATOM 2554 C CG  . ASP C 3 82  ? 0.689   2.375    9.392    1.00 89.38 82  C 1 
ATOM 2555 O OD1 . ASP C 3 82  ? 1.307   2.755    10.401   1.00 81.89 82  C 1 
ATOM 2556 O OD2 . ASP C 3 82  ? -0.443  2.815    9.113    1.00 83.25 82  C 1 
ATOM 2557 N N   . ASN C 3 83  ? 4.208   3.196    9.268    1.00 97.96 83  C 1 
ATOM 2558 C CA  . ASN C 3 83  ? 5.012   4.407    9.116    1.00 98.26 83  C 1 
ATOM 2559 C C   . ASN C 3 83  ? 6.480   4.138    8.809    1.00 98.33 83  C 1 
ATOM 2560 O O   . ASN C 3 83  ? 7.233   5.081    8.574    1.00 97.51 83  C 1 
ATOM 2561 C CB  . ASN C 3 83  ? 4.899   5.252    10.388   1.00 97.94 83  C 1 
ATOM 2562 C CG  . ASN C 3 83  ? 3.464   5.618    10.665   1.00 97.38 83  C 1 
ATOM 2563 O OD1 . ASN C 3 83  ? 2.868   6.416    9.969    1.00 91.38 83  C 1 
ATOM 2564 N ND2 . ASN C 3 83  ? 2.862   5.025    11.675   1.00 91.67 83  C 1 
ATOM 2565 N N   . ILE C 3 84  ? 6.914   2.878    8.834    1.00 98.36 84  C 1 
ATOM 2566 C CA  . ILE C 3 84  ? 8.321   2.523    8.679    1.00 98.32 84  C 1 
ATOM 2567 C C   . ILE C 3 84  ? 8.650   2.377    7.198    1.00 98.14 84  C 1 
ATOM 2568 O O   . ILE C 3 84  ? 7.967   1.678    6.458    1.00 97.27 84  C 1 
ATOM 2569 C CB  . ILE C 3 84  ? 8.663   1.262    9.507    1.00 98.17 84  C 1 
ATOM 2570 C CG1 . ILE C 3 84  ? 8.361   1.509    11.007   1.00 97.19 84  C 1 
ATOM 2571 C CG2 . ILE C 3 84  ? 10.132  0.858    9.292    1.00 97.47 84  C 1 
ATOM 2572 C CD1 . ILE C 3 84  ? 8.570   0.285    11.911   1.00 95.45 84  C 1 
ATOM 2573 N N   . THR C 3 85  ? 9.725   3.020    6.765    1.00 98.44 85  C 1 
ATOM 2574 C CA  . THR C 3 85  ? 10.369  2.787    5.474    1.00 98.37 85  C 1 
ATOM 2575 C C   . THR C 3 85  ? 11.661  1.990    5.633    1.00 98.36 85  C 1 
ATOM 2576 O O   . THR C 3 85  ? 11.888  1.044    4.879    1.00 97.62 85  C 1 
ATOM 2577 C CB  . THR C 3 85  ? 10.656  4.114    4.760    1.00 97.66 85  C 1 
ATOM 2578 O OG1 . THR C 3 85  ? 9.434   4.673    4.332    1.00 91.62 85  C 1 
ATOM 2579 C CG2 . THR C 3 85  ? 11.529  3.965    3.513    1.00 91.23 85  C 1 
ATOM 2580 N N   . LEU C 3 86  ? 12.494  2.347    6.605    1.00 98.53 86  C 1 
ATOM 2581 C CA  . LEU C 3 86  ? 13.782  1.706    6.834    1.00 98.61 86  C 1 
ATOM 2582 C C   . LEU C 3 86  ? 14.124  1.719    8.329    1.00 98.65 86  C 1 
ATOM 2583 O O   . LEU C 3 86  ? 13.912  2.730    8.998    1.00 98.37 86  C 1 
ATOM 2584 C CB  . LEU C 3 86  ? 14.830  2.400    5.942    1.00 98.36 86  C 1 
ATOM 2585 C CG  . LEU C 3 86  ? 16.269  1.838    6.000    1.00 97.89 86  C 1 
ATOM 2586 C CD1 . LEU C 3 86  ? 16.997  2.148    4.683    1.00 96.11 86  C 1 
ATOM 2587 C CD2 . LEU C 3 86  ? 17.101  2.467    7.123    1.00 95.51 86  C 1 
ATOM 2588 N N   . LEU C 3 87  ? 14.685  0.621    8.816    1.00 98.50 87  C 1 
ATOM 2589 C CA  . LEU C 3 87  ? 15.275  0.510    10.144   1.00 98.49 87  C 1 
ATOM 2590 C C   . LEU C 3 87  ? 16.789  0.340    10.000   1.00 98.40 87  C 1 
ATOM 2591 O O   . LEU C 3 87  ? 17.234  -0.588   9.338    1.00 97.77 87  C 1 
ATOM 2592 C CB  . LEU C 3 87  ? 14.688  -0.690   10.909   1.00 98.01 87  C 1 
ATOM 2593 C CG  . LEU C 3 87  ? 13.162  -0.670   11.101   1.00 96.42 87  C 1 
ATOM 2594 C CD1 . LEU C 3 87  ? 12.712  -1.940   11.820   1.00 94.94 87  C 1 
ATOM 2595 C CD2 . LEU C 3 87  ? 12.733  0.529    11.937   1.00 95.27 87  C 1 
ATOM 2596 N N   . GLN C 3 88  ? 17.569  1.191    10.655   1.00 98.20 88  C 1 
ATOM 2597 C CA  . GLN C 3 88  ? 19.025  1.061    10.749   1.00 97.94 88  C 1 
ATOM 2598 C C   . GLN C 3 88  ? 19.472  1.119    12.209   1.00 98.11 88  C 1 
ATOM 2599 O O   . GLN C 3 88  ? 18.891  1.847    13.010   1.00 97.41 88  C 1 
ATOM 2600 C CB  . GLN C 3 88  ? 19.738  2.128    9.899    1.00 96.11 88  C 1 
ATOM 2601 C CG  . GLN C 3 88  ? 19.491  3.564    10.363   1.00 93.15 88  C 1 
ATOM 2602 C CD  . GLN C 3 88  ? 20.368  4.577    9.628    1.00 94.11 88  C 1 
ATOM 2603 O OE1 . GLN C 3 88  ? 20.057  5.024    8.544    1.00 86.71 88  C 1 
ATOM 2604 N NE2 . GLN C 3 88  ? 21.478  4.973    10.199   1.00 84.94 88  C 1 
ATOM 2605 N N   . SER C 3 89  ? 20.536  0.399    12.531   1.00 97.83 89  C 1 
ATOM 2606 C CA  . SER C 3 89  ? 21.242  0.643    13.791   1.00 97.57 89  C 1 
ATOM 2607 C C   . SER C 3 89  ? 22.059  1.929    13.679   1.00 97.56 89  C 1 
ATOM 2608 O O   . SER C 3 89  ? 22.740  2.151    12.680   1.00 95.95 89  C 1 
ATOM 2609 C CB  . SER C 3 89  ? 22.139  -0.545   14.138   1.00 95.92 89  C 1 
ATOM 2610 O OG  . SER C 3 89  ? 22.736  -0.375   15.401   1.00 86.66 89  C 1 
ATOM 2611 N N   . VAL C 3 90  ? 22.013  2.762    14.716   1.00 96.57 90  C 1 
ATOM 2612 C CA  . VAL C 3 90  ? 22.937  3.882    14.863   1.00 94.90 90  C 1 
ATOM 2613 C C   . VAL C 3 90  ? 23.986  3.492    15.893   1.00 90.81 90  C 1 
ATOM 2614 O O   . VAL C 3 90  ? 23.673  2.982    16.962   1.00 76.35 90  C 1 
ATOM 2615 C CB  . VAL C 3 90  ? 22.232  5.215    15.188   1.00 92.90 90  C 1 
ATOM 2616 C CG1 . VAL C 3 90  ? 21.418  5.673    13.977   1.00 84.19 90  C 1 
ATOM 2617 C CG2 . VAL C 3 90  ? 21.308  5.154    16.406   1.00 86.80 90  C 1 
ATOM 2618 N N   . SER C 3 91  ? 25.243  3.683    15.533   1.00 85.16 91  C 1 
ATOM 2619 C CA  . SER C 3 91  ? 26.339  3.460    16.474   1.00 78.85 91  C 1 
ATOM 2620 C C   . SER C 3 91  ? 26.202  4.439    17.650   1.00 73.97 91  C 1 
ATOM 2621 O O   . SER C 3 91  ? 26.088  5.642    17.434   1.00 60.27 91  C 1 
ATOM 2622 C CB  . SER C 3 91  ? 27.694  3.602    15.785   1.00 68.03 91  C 1 
ATOM 2623 O OG  . SER C 3 91  ? 27.645  4.476    14.668   1.00 58.40 91  C 1 
ATOM 2624 N N   . ASN C 3 92  ? 26.198  3.889    18.870   1.00 65.77 92  C 1 
ATOM 2625 C CA  . ASN C 3 92  ? 26.354  4.684    20.091   1.00 60.70 92  C 1 
ATOM 2626 C C   . ASN C 3 92  ? 27.738  5.325    20.153   1.00 55.63 92  C 1 
ATOM 2627 O O   . ASN C 3 92  ? 28.708  4.698    19.673   1.00 48.21 92  C 1 
ATOM 2628 C CB  . ASN C 3 92  ? 26.103  3.808    21.325   1.00 52.41 92  C 1 
ATOM 2629 C CG  . ASN C 3 92  ? 24.636  3.528    21.624   1.00 47.02 92  C 1 
ATOM 2630 O OD1 . ASN C 3 92  ? 23.716  4.205    21.184   1.00 43.65 92  C 1 
ATOM 2631 N ND2 . ASN C 3 92  ? 24.367  2.539    22.447   1.00 40.61 92  C 1 
ATOM 2632 O OXT . ASN C 3 92  ? 27.814  6.453    20.738   1.00 37.16 92  C 1 
ATOM 2633 N N   . MET D 4 1   ? -6.158  -19.219  -11.195  1.00 21.12 1   D 1 
ATOM 2634 C CA  . MET D 4 1   ? -4.790  -19.695  -10.900  1.00 21.82 1   D 1 
ATOM 2635 C C   . MET D 4 1   ? -3.929  -19.267  -12.073  1.00 23.70 1   D 1 
ATOM 2636 O O   . MET D 4 1   ? -3.880  -19.978  -13.066  1.00 21.39 1   D 1 
ATOM 2637 C CB  . MET D 4 1   ? -4.743  -21.220  -10.728  1.00 18.99 1   D 1 
ATOM 2638 C CG  . MET D 4 1   ? -5.414  -21.707  -9.444   1.00 15.93 1   D 1 
ATOM 2639 S SD  . MET D 4 1   ? -5.420  -23.520  -9.309   1.00 14.15 1   D 1 
ATOM 2640 C CE  . MET D 4 1   ? -6.173  -23.724  -7.689   1.00 11.73 1   D 1 
ATOM 2641 N N   . SER D 4 2   ? -3.348  -18.078  -12.010  1.00 28.07 2   D 1 
ATOM 2642 C CA  . SER D 4 2   ? -2.379  -17.649  -13.009  1.00 29.06 2   D 1 
ATOM 2643 C C   . SER D 4 2   ? -1.240  -18.678  -13.011  1.00 29.82 2   D 1 
ATOM 2644 O O   . SER D 4 2   ? -0.913  -19.249  -11.972  1.00 28.23 2   D 1 
ATOM 2645 C CB  . SER D 4 2   ? -1.881  -16.228  -12.705  1.00 28.09 2   D 1 
ATOM 2646 O OG  . SER D 4 2   ? -1.605  -16.092  -11.329  1.00 25.58 2   D 1 
ATOM 2647 N N   . LYS D 4 3   ? -0.692  -19.016  -14.187  1.00 29.64 3   D 1 
ATOM 2648 C CA  . LYS D 4 3   ? 0.475   -19.890  -14.263  1.00 29.45 3   D 1 
ATOM 2649 C C   . LYS D 4 3   ? 1.639   -19.114  -13.664  1.00 30.52 3   D 1 
ATOM 2650 O O   . LYS D 4 3   ? 2.276   -18.351  -14.380  1.00 28.92 3   D 1 
ATOM 2651 C CB  . LYS D 4 3   ? 0.776   -20.296  -15.710  1.00 27.11 3   D 1 
ATOM 2652 C CG  . LYS D 4 3   ? -0.144  -21.413  -16.225  1.00 23.63 3   D 1 
ATOM 2653 C CD  . LYS D 4 3   ? 0.270   -21.758  -17.656  1.00 22.03 3   D 1 
ATOM 2654 C CE  . LYS D 4 3   ? -0.568  -22.901  -18.209  1.00 18.51 3   D 1 
ATOM 2655 N NZ  . LYS D 4 3   ? -0.229  -23.165  -19.628  1.00 16.97 3   D 1 
ATOM 2656 N N   . ALA D 4 4   ? 1.870   -19.286  -12.356  1.00 34.28 4   D 1 
ATOM 2657 C CA  . ALA D 4 4   ? 2.936   -18.633  -11.631  1.00 34.08 4   D 1 
ATOM 2658 C C   . ALA D 4 4   ? 4.251   -18.891  -12.377  1.00 35.86 4   D 1 
ATOM 2659 O O   . ALA D 4 4   ? 4.744   -20.020  -12.414  1.00 34.10 4   D 1 
ATOM 2660 C CB  . ALA D 4 4   ? 2.961   -19.156  -10.183  1.00 31.48 4   D 1 
ATOM 2661 N N   . HIS D 4 5   ? 4.786   -17.842  -13.025  1.00 41.96 5   D 1 
ATOM 2662 C CA  . HIS D 4 5   ? 6.169   -17.897  -13.442  1.00 42.21 5   D 1 
ATOM 2663 C C   . HIS D 4 5   ? 6.991   -18.126  -12.182  1.00 44.25 5   D 1 
ATOM 2664 O O   . HIS D 4 5   ? 6.688   -17.535  -11.146  1.00 42.28 5   D 1 
ATOM 2665 C CB  . HIS D 4 5   ? 6.586   -16.619  -14.186  1.00 39.28 5   D 1 
ATOM 2666 C CG  . HIS D 4 5   ? 6.581   -16.887  -15.653  1.00 36.37 5   D 1 
ATOM 2667 N ND1 . HIS D 4 5   ? 7.649   -17.362  -16.392  1.00 33.29 5   D 1 
ATOM 2668 C CD2 . HIS D 4 5   ? 5.481   -16.931  -16.456  1.00 32.60 5   D 1 
ATOM 2669 C CE1 . HIS D 4 5   ? 7.213   -17.686  -17.606  1.00 29.83 5   D 1 
ATOM 2670 N NE2 . HIS D 4 5   ? 5.898   -17.440  -17.677  1.00 29.70 5   D 1 
ATOM 2671 N N   . PRO D 4 6   ? 7.985   -19.032  -12.211  1.00 40.59 6   D 1 
ATOM 2672 C CA  . PRO D 4 6   ? 8.773   -19.285  -11.022  1.00 40.21 6   D 1 
ATOM 2673 C C   . PRO D 4 6   ? 9.396   -17.957  -10.573  1.00 44.33 6   D 1 
ATOM 2674 O O   . PRO D 4 6   ? 10.030  -17.307  -11.409  1.00 43.46 6   D 1 
ATOM 2675 C CB  . PRO D 4 6   ? 9.818   -20.325  -11.443  1.00 35.97 6   D 1 
ATOM 2676 C CG  . PRO D 4 6   ? 9.904   -20.165  -12.954  1.00 35.37 6   D 1 
ATOM 2677 C CD  . PRO D 4 6   ? 8.494   -19.752  -13.354  1.00 39.14 6   D 1 
ATOM 2678 N N   . PRO D 4 7   ? 9.235   -17.568  -9.298   1.00 48.96 7   D 1 
ATOM 2679 C CA  . PRO D 4 7   ? 9.696   -16.279  -8.816   1.00 48.23 7   D 1 
ATOM 2680 C C   . PRO D 4 7   ? 11.163  -16.038  -9.167   1.00 53.89 7   D 1 
ATOM 2681 O O   . PRO D 4 7   ? 12.034  -16.892  -8.949   1.00 51.83 7   D 1 
ATOM 2682 C CB  . PRO D 4 7   ? 9.450   -16.272  -7.313   1.00 42.23 7   D 1 
ATOM 2683 C CG  . PRO D 4 7   ? 8.303   -17.263  -7.124   1.00 41.11 7   D 1 
ATOM 2684 C CD  . PRO D 4 7   ? 8.514   -18.265  -8.246   1.00 44.10 7   D 1 
ATOM 2685 N N   . GLU D 4 8   ? 11.426  -14.895  -9.770   1.00 64.50 8   D 1 
ATOM 2686 C CA  . GLU D 4 8   ? 12.737  -14.520  -10.302  1.00 68.81 8   D 1 
ATOM 2687 C C   . GLU D 4 8   ? 13.622  -13.881  -9.233   1.00 74.72 8   D 1 
ATOM 2688 O O   . GLU D 4 8   ? 14.845  -13.900  -9.357   1.00 70.92 8   D 1 
ATOM 2689 C CB  . GLU D 4 8   ? 12.525  -13.595  -11.509  1.00 59.88 8   D 1 
ATOM 2690 C CG  . GLU D 4 8   ? 12.032  -14.338  -12.772  1.00 52.30 8   D 1 
ATOM 2691 C CD  . GLU D 4 8   ? 13.167  -15.091  -13.472  1.00 46.64 8   D 1 
ATOM 2692 O OE1 . GLU D 4 8   ? 13.028  -16.251  -13.910  1.00 42.02 8   D 1 
ATOM 2693 O OE2 . GLU D 4 8   ? 14.264  -14.525  -13.580  1.00 42.74 8   D 1 
ATOM 2694 N N   . LEU D 4 9   ? 13.038  -13.394  -8.133   1.00 73.33 9   D 1 
ATOM 2695 C CA  . LEU D 4 9   ? 13.765  -12.736  -7.034   1.00 75.47 9   D 1 
ATOM 2696 C C   . LEU D 4 9   ? 14.916  -13.586  -6.474   1.00 78.91 9   D 1 
ATOM 2697 O O   . LEU D 4 9   ? 15.951  -13.055  -6.075   1.00 76.05 9   D 1 
ATOM 2698 C CB  . LEU D 4 9   ? 12.781  -12.378  -5.908   1.00 71.03 9   D 1 
ATOM 2699 C CG  . LEU D 4 9   ? 13.398  -11.476  -4.826   1.00 70.40 9   D 1 
ATOM 2700 C CD1 . LEU D 4 9   ? 13.565  -10.035  -5.314   1.00 67.00 9   D 1 
ATOM 2701 C CD2 . LEU D 4 9   ? 12.534  -11.465  -3.580   1.00 67.58 9   D 1 
ATOM 2702 N N   . LYS D 4 10  ? 14.776  -14.911  -6.500   1.00 80.00 10  D 1 
ATOM 2703 C CA  . LYS D 4 10  ? 15.823  -15.858  -6.088   1.00 79.87 10  D 1 
ATOM 2704 C C   . LYS D 4 10  ? 17.165  -15.652  -6.805   1.00 82.66 10  D 1 
ATOM 2705 O O   . LYS D 4 10  ? 18.203  -15.983  -6.253   1.00 80.36 10  D 1 
ATOM 2706 C CB  . LYS D 4 10  ? 15.316  -17.289  -6.294   1.00 74.44 10  D 1 
ATOM 2707 C CG  . LYS D 4 10  ? 15.198  -17.670  -7.778   1.00 66.05 10  D 1 
ATOM 2708 C CD  . LYS D 4 10  ? 14.484  -19.013  -7.948   1.00 60.49 10  D 1 
ATOM 2709 C CE  . LYS D 4 10  ? 14.329  -19.293  -9.434   1.00 52.57 10  D 1 
ATOM 2710 N NZ  . LYS D 4 10  ? 13.356  -20.381  -9.688   1.00 46.13 10  D 1 
ATOM 2711 N N   . LYS D 4 11  ? 17.155  -15.116  -8.034   1.00 83.50 11  D 1 
ATOM 2712 C CA  . LYS D 4 11  ? 18.373  -14.830  -8.799   1.00 84.30 11  D 1 
ATOM 2713 C C   . LYS D 4 11  ? 19.140  -13.633  -8.229   1.00 86.14 11  D 1 
ATOM 2714 O O   . LYS D 4 11  ? 20.351  -13.538  -8.413   1.00 82.81 11  D 1 
ATOM 2715 C CB  . LYS D 4 11  ? 18.019  -14.577  -10.270  1.00 80.18 11  D 1 
ATOM 2716 C CG  . LYS D 4 11  ? 17.412  -15.805  -10.958  1.00 73.75 11  D 1 
ATOM 2717 C CD  . LYS D 4 11  ? 17.077  -15.477  -12.417  1.00 69.20 11  D 1 
ATOM 2718 C CE  . LYS D 4 11  ? 16.417  -16.664  -13.110  1.00 59.58 11  D 1 
ATOM 2719 N NZ  . LYS D 4 11  ? 15.853  -16.266  -14.415  1.00 52.57 11  D 1 
ATOM 2720 N N   . PHE D 4 12  ? 18.447  -12.765  -7.511   1.00 88.41 12  D 1 
ATOM 2721 C CA  . PHE D 4 12  ? 18.981  -11.524  -6.950   1.00 88.83 12  D 1 
ATOM 2722 C C   . PHE D 4 12  ? 19.391  -11.666  -5.477   1.00 90.59 12  D 1 
ATOM 2723 O O   . PHE D 4 12  ? 19.937  -10.723  -4.906   1.00 88.42 12  D 1 
ATOM 2724 C CB  . PHE D 4 12  ? 17.969  -10.402  -7.166   1.00 86.49 12  D 1 
ATOM 2725 C CG  . PHE D 4 12  ? 17.626  -10.189  -8.617   1.00 85.28 12  D 1 
ATOM 2726 C CD1 . PHE D 4 12  ? 18.416  -9.342   -9.424   1.00 81.21 12  D 1 
ATOM 2727 C CD2 . PHE D 4 12  ? 16.531  -10.853  -9.200   1.00 80.66 12  D 1 
ATOM 2728 C CE1 . PHE D 4 12  ? 18.110  -9.152   -10.779  1.00 78.68 12  D 1 
ATOM 2729 C CE2 . PHE D 4 12  ? 16.214  -10.669  -10.564  1.00 77.99 12  D 1 
ATOM 2730 C CZ  . PHE D 4 12  ? 17.006  -9.822   -11.341  1.00 78.03 12  D 1 
ATOM 2731 N N   . MET D 4 13  ? 19.187  -12.835  -4.863   1.00 90.17 13  D 1 
ATOM 2732 C CA  . MET D 4 13  ? 19.719  -13.129  -3.534   1.00 90.56 13  D 1 
ATOM 2733 C C   . MET D 4 13  ? 21.245  -13.031  -3.530   1.00 91.27 13  D 1 
ATOM 2734 O O   . MET D 4 13  ? 21.923  -13.528  -4.426   1.00 89.97 13  D 1 
ATOM 2735 C CB  . MET D 4 13  ? 19.279  -14.529  -3.076   1.00 89.33 13  D 1 
ATOM 2736 C CG  . MET D 4 13  ? 17.779  -14.581  -2.722   1.00 83.04 13  D 1 
ATOM 2737 S SD  . MET D 4 13  ? 17.249  -13.516  -1.351   1.00 83.11 13  D 1 
ATOM 2738 C CE  . MET D 4 13  ? 18.252  -14.167  -0.002   1.00 72.11 13  D 1 
ATOM 2739 N N   . ASP D 4 14  ? 21.778  -12.388  -2.495   1.00 92.51 14  D 1 
ATOM 2740 C CA  . ASP D 4 14  ? 23.200  -12.065  -2.338   1.00 93.34 14  D 1 
ATOM 2741 C C   . ASP D 4 14  ? 23.795  -11.208  -3.474   1.00 93.99 14  D 1 
ATOM 2742 O O   . ASP D 4 14  ? 25.017  -11.191  -3.661   1.00 91.49 14  D 1 
ATOM 2743 C CB  . ASP D 4 14  ? 24.023  -13.337  -2.070   1.00 91.92 14  D 1 
ATOM 2744 C CG  . ASP D 4 14  ? 23.588  -14.105  -0.831   1.00 89.91 14  D 1 
ATOM 2745 O OD1 . ASP D 4 14  ? 23.545  -13.497  0.264    1.00 84.42 14  D 1 
ATOM 2746 O OD2 . ASP D 4 14  ? 23.489  -15.345  -0.922   1.00 83.75 14  D 1 
ATOM 2747 N N   . LYS D 4 15  ? 22.942  -10.484  -4.214   1.00 92.89 15  D 1 
ATOM 2748 C CA  . LYS D 4 15  ? 23.349  -9.540   -5.256   1.00 93.45 15  D 1 
ATOM 2749 C C   . LYS D 4 15  ? 23.211  -8.098   -4.777   1.00 94.78 15  D 1 
ATOM 2750 O O   . LYS D 4 15  ? 22.349  -7.780   -3.961   1.00 94.24 15  D 1 
ATOM 2751 C CB  . LYS D 4 15  ? 22.544  -9.765   -6.542   1.00 92.01 15  D 1 
ATOM 2752 C CG  . LYS D 4 15  ? 22.759  -11.153  -7.168   1.00 88.76 15  D 1 
ATOM 2753 C CD  . LYS D 4 15  ? 24.208  -11.329  -7.606   1.00 84.23 15  D 1 
ATOM 2754 C CE  . LYS D 4 15  ? 24.372  -12.632  -8.380   1.00 79.82 15  D 1 
ATOM 2755 N NZ  . LYS D 4 15  ? 25.726  -12.686  -8.983   1.00 71.66 15  D 1 
ATOM 2756 N N   . LYS D 4 16  ? 24.058  -7.228   -5.318   1.00 95.44 16  D 1 
ATOM 2757 C CA  . LYS D 4 16  ? 23.998  -5.796   -5.044   1.00 96.24 16  D 1 
ATOM 2758 C C   . LYS D 4 16  ? 22.855  -5.160   -5.830   1.00 96.14 16  D 1 
ATOM 2759 O O   . LYS D 4 16  ? 22.800  -5.261   -7.055   1.00 95.02 16  D 1 
ATOM 2760 C CB  . LYS D 4 16  ? 25.358  -5.146   -5.313   1.00 95.86 16  D 1 
ATOM 2761 C CG  . LYS D 4 16  ? 25.405  -3.724   -4.742   1.00 88.08 16  D 1 
ATOM 2762 C CD  . LYS D 4 16  ? 26.808  -3.123   -4.882   1.00 85.58 16  D 1 
ATOM 2763 C CE  . LYS D 4 16  ? 26.811  -1.729   -4.252   1.00 78.58 16  D 1 
ATOM 2764 N NZ  . LYS D 4 16  ? 28.150  -1.103   -4.279   1.00 70.26 16  D 1 
ATOM 2765 N N   . LEU D 4 17  ? 21.980  -4.479   -5.116   1.00 96.23 17  D 1 
ATOM 2766 C CA  . LEU D 4 17  ? 20.799  -3.811   -5.645   1.00 96.45 17  D 1 
ATOM 2767 C C   . LEU D 4 17  ? 20.856  -2.309   -5.371   1.00 97.00 17  D 1 
ATOM 2768 O O   . LEU D 4 17  ? 21.436  -1.865   -4.384   1.00 96.55 17  D 1 
ATOM 2769 C CB  . LEU D 4 17  ? 19.526  -4.435   -5.034   1.00 95.35 17  D 1 
ATOM 2770 C CG  . LEU D 4 17  ? 19.371  -5.954   -5.208   1.00 94.12 17  D 1 
ATOM 2771 C CD1 . LEU D 4 17  ? 18.045  -6.407   -4.590   1.00 91.50 17  D 1 
ATOM 2772 C CD2 . LEU D 4 17  ? 19.379  -6.389   -6.674   1.00 90.87 17  D 1 
ATOM 2773 N N   . SER D 4 18  ? 20.222  -1.542   -6.243   1.00 96.98 18  D 1 
ATOM 2774 C CA  . SER D 4 18  ? 19.886  -0.132   -6.049   1.00 96.79 18  D 1 
ATOM 2775 C C   . SER D 4 18  ? 18.394  -0.025   -5.748   1.00 96.56 18  D 1 
ATOM 2776 O O   . SER D 4 18  ? 17.579  -0.525   -6.519   1.00 95.17 18  D 1 
ATOM 2777 C CB  . SER D 4 18  ? 20.240  0.644    -7.316   1.00 96.27 18  D 1 
ATOM 2778 O OG  . SER D 4 18  ? 19.903  2.001    -7.207   1.00 91.36 18  D 1 
ATOM 2779 N N   . LEU D 4 19  ? 18.041  0.617    -4.645   1.00 96.95 19  D 1 
ATOM 2780 C CA  . LEU D 4 19  ? 16.668  0.781    -4.195   1.00 97.20 19  D 1 
ATOM 2781 C C   . LEU D 4 19  ? 16.337  2.270    -4.096   1.00 97.39 19  D 1 
ATOM 2782 O O   . LEU D 4 19  ? 16.894  2.976    -3.256   1.00 96.44 19  D 1 
ATOM 2783 C CB  . LEU D 4 19  ? 16.429  0.075    -2.851   1.00 96.82 19  D 1 
ATOM 2784 C CG  . LEU D 4 19  ? 16.739  -1.438   -2.820   1.00 95.23 19  D 1 
ATOM 2785 C CD1 . LEU D 4 19  ? 18.174  -1.741   -2.377   1.00 89.25 19  D 1 
ATOM 2786 C CD2 . LEU D 4 19  ? 15.810  -2.139   -1.824   1.00 88.82 19  D 1 
ATOM 2787 N N   . LYS D 4 20  ? 15.413  2.743    -4.940   1.00 96.78 20  D 1 
ATOM 2788 C CA  . LYS D 4 20  ? 14.782  4.053    -4.760   1.00 96.12 20  D 1 
ATOM 2789 C C   . LYS D 4 20  ? 13.563  3.879    -3.866   1.00 96.13 20  D 1 
ATOM 2790 O O   . LYS D 4 20  ? 12.695  3.060    -4.164   1.00 95.07 20  D 1 
ATOM 2791 C CB  . LYS D 4 20  ? 14.423  4.692    -6.104   1.00 95.26 20  D 1 
ATOM 2792 C CG  . LYS D 4 20  ? 15.684  5.020    -6.921   1.00 88.66 20  D 1 
ATOM 2793 C CD  . LYS D 4 20  ? 15.314  5.710    -8.233   1.00 78.75 20  D 1 
ATOM 2794 C CE  . LYS D 4 20  ? 16.577  5.967    -9.055   1.00 72.13 20  D 1 
ATOM 2795 N NZ  . LYS D 4 20  ? 16.276  6.439    -10.424  1.00 64.19 20  D 1 
ATOM 2796 N N   . LEU D 4 21  ? 13.542  4.621    -2.770   1.00 96.78 21  D 1 
ATOM 2797 C CA  . LEU D 4 21  ? 12.493  4.577    -1.771   1.00 96.82 21  D 1 
ATOM 2798 C C   . LEU D 4 21  ? 11.576  5.791    -1.911   1.00 96.10 21  D 1 
ATOM 2799 O O   . LEU D 4 21  ? 11.926  6.794    -2.544   1.00 94.85 21  D 1 
ATOM 2800 C CB  . LEU D 4 21  ? 13.111  4.484    -0.357   1.00 97.06 21  D 1 
ATOM 2801 C CG  . LEU D 4 21  ? 14.175  3.382    -0.164   1.00 96.94 21  D 1 
ATOM 2802 C CD1 . LEU D 4 21  ? 14.701  3.418    1.270    1.00 96.05 21  D 1 
ATOM 2803 C CD2 . LEU D 4 21  ? 13.618  1.985    -0.444   1.00 95.55 21  D 1 
ATOM 2804 N N   . ASN D 4 22  ? 10.409  5.727    -1.283   1.00 95.66 22  D 1 
ATOM 2805 C CA  . ASN D 4 22  ? 9.512   6.873    -1.199   1.00 94.99 22  D 1 
ATOM 2806 C C   . ASN D 4 22  ? 10.205  8.117    -0.599   1.00 95.03 22  D 1 
ATOM 2807 O O   . ASN D 4 22  ? 11.185  8.032    0.148    1.00 92.41 22  D 1 
ATOM 2808 C CB  . ASN D 4 22  ? 8.232   6.473    -0.451   1.00 92.53 22  D 1 
ATOM 2809 C CG  . ASN D 4 22  ? 8.463   6.092    1.008    1.00 89.50 22  D 1 
ATOM 2810 O OD1 . ASN D 4 22  ? 9.538   6.185    1.578    1.00 74.56 22  D 1 
ATOM 2811 N ND2 . ASN D 4 22  ? 7.420   5.663    1.664    1.00 80.55 22  D 1 
ATOM 2812 N N   . GLY D 4 23  ? 9.686   9.293    -0.958   1.00 94.19 23  D 1 
ATOM 2813 C CA  . GLY D 4 23  ? 10.283  10.567   -0.558   1.00 93.82 23  D 1 
ATOM 2814 C C   . GLY D 4 23  ? 11.629  10.881   -1.235   1.00 94.25 23  D 1 
ATOM 2815 O O   . GLY D 4 23  ? 12.418  11.636   -0.681   1.00 91.94 23  D 1 
ATOM 2816 N N   . GLY D 4 24  ? 11.916  10.279   -2.392   1.00 93.99 24  D 1 
ATOM 2817 C CA  . GLY D 4 24  ? 13.131  10.544   -3.170   1.00 93.84 24  D 1 
ATOM 2818 C C   . GLY D 4 24  ? 14.428  9.991    -2.562   1.00 94.98 24  D 1 
ATOM 2819 O O   . GLY D 4 24  ? 15.520  10.342   -3.005   1.00 93.40 24  D 1 
ATOM 2820 N N   . ARG D 4 25  ? 14.322  9.107    -1.557   1.00 96.55 25  D 1 
ATOM 2821 C CA  . ARG D 4 25  ? 15.489  8.507    -0.903   1.00 96.80 25  D 1 
ATOM 2822 C C   . ARG D 4 25  ? 16.056  7.369    -1.742   1.00 97.06 25  D 1 
ATOM 2823 O O   . ARG D 4 25  ? 15.314  6.643    -2.389   1.00 95.99 25  D 1 
ATOM 2824 C CB  . ARG D 4 25  ? 15.115  8.043    0.507    1.00 96.02 25  D 1 
ATOM 2825 C CG  . ARG D 4 25  ? 14.758  9.232    1.408    1.00 94.82 25  D 1 
ATOM 2826 C CD  . ARG D 4 25  ? 14.179  8.772    2.744    1.00 93.89 25  D 1 
ATOM 2827 N NE  . ARG D 4 25  ? 12.834  8.211    2.569    1.00 92.91 25  D 1 
ATOM 2828 C CZ  . ARG D 4 25  ? 11.958  7.958    3.529    1.00 94.22 25  D 1 
ATOM 2829 N NH1 . ARG D 4 25  ? 12.240  8.129    4.791    1.00 86.85 25  D 1 
ATOM 2830 N NH2 . ARG D 4 25  ? 10.767  7.538    3.242    1.00 89.27 25  D 1 
ATOM 2831 N N   . HIS D 4 26  ? 17.376  7.196    -1.703   1.00 97.48 26  D 1 
ATOM 2832 C CA  . HIS D 4 26  ? 18.069  6.184    -2.479   1.00 97.75 26  D 1 
ATOM 2833 C C   . HIS D 4 26  ? 19.098  5.468    -1.617   1.00 98.01 26  D 1 
ATOM 2834 O O   . HIS D 4 26  ? 19.888  6.100    -0.924   1.00 97.36 26  D 1 
ATOM 2835 C CB  . HIS D 4 26  ? 18.682  6.857    -3.722   1.00 96.96 26  D 1 
ATOM 2836 C CG  . HIS D 4 26  ? 19.412  5.951    -4.659   1.00 94.54 26  D 1 
ATOM 2837 N ND1 . HIS D 4 26  ? 20.393  6.368    -5.556   1.00 82.56 26  D 1 
ATOM 2838 C CD2 . HIS D 4 26  ? 19.256  4.603    -4.835   1.00 84.82 26  D 1 
ATOM 2839 C CE1 . HIS D 4 26  ? 20.805  5.292    -6.232   1.00 85.60 26  D 1 
ATOM 2840 N NE2 . HIS D 4 26  ? 20.141  4.211    -5.823   1.00 87.35 26  D 1 
ATOM 2841 N N   . VAL D 4 27  ? 19.091  4.138    -1.664   1.00 98.14 27  D 1 
ATOM 2842 C CA  . VAL D 4 27  ? 20.062  3.288    -0.984   1.00 98.20 27  D 1 
ATOM 2843 C C   . VAL D 4 27  ? 20.584  2.206    -1.927   1.00 98.20 27  D 1 
ATOM 2844 O O   . VAL D 4 27  ? 19.927  1.845    -2.908   1.00 97.74 27  D 1 
ATOM 2845 C CB  . VAL D 4 27  ? 19.521  2.679    0.322    1.00 97.65 27  D 1 
ATOM 2846 C CG1 . VAL D 4 27  ? 19.053  3.747    1.311    1.00 95.61 27  D 1 
ATOM 2847 C CG2 . VAL D 4 27  ? 18.353  1.710    0.085    1.00 95.34 27  D 1 
ATOM 2848 N N   . GLN D 4 28  ? 21.761  1.670    -1.638   1.00 98.24 28  D 1 
ATOM 2849 C CA  . GLN D 4 28  ? 22.335  0.534    -2.345   1.00 98.11 28  D 1 
ATOM 2850 C C   . GLN D 4 28  ? 22.841  -0.496   -1.333   1.00 98.25 28  D 1 
ATOM 2851 O O   . GLN D 4 28  ? 23.343  -0.113   -0.290   1.00 97.51 28  D 1 
ATOM 2852 C CB  . GLN D 4 28  ? 23.482  0.986    -3.261   1.00 97.10 28  D 1 
ATOM 2853 C CG  . GLN D 4 28  ? 23.001  1.927    -4.365   1.00 91.00 28  D 1 
ATOM 2854 C CD  . GLN D 4 28  ? 24.107  2.297    -5.353   1.00 92.56 28  D 1 
ATOM 2855 O OE1 . GLN D 4 28  ? 25.262  1.906    -5.247   1.00 86.51 28  D 1 
ATOM 2856 N NE2 . GLN D 4 28  ? 23.786  3.058    -6.375   1.00 84.10 28  D 1 
ATOM 2857 N N   . GLY D 4 29  ? 22.748  -1.782   -1.652   1.00 97.95 29  D 1 
ATOM 2858 C CA  . GLY D 4 29  ? 23.254  -2.829   -0.766   1.00 97.80 29  D 1 
ATOM 2859 C C   . GLY D 4 29  ? 22.944  -4.230   -1.274   1.00 97.88 29  D 1 
ATOM 2860 O O   . GLY D 4 29  ? 22.436  -4.404   -2.385   1.00 96.96 29  D 1 
ATOM 2861 N N   . ILE D 4 30  ? 23.258  -5.247   -0.485   1.00 97.62 30  D 1 
ATOM 2862 C CA  . ILE D 4 30  ? 23.178  -6.661   -0.864   1.00 97.62 30  D 1 
ATOM 2863 C C   . ILE D 4 30  ? 21.916  -7.273   -0.255   1.00 97.42 30  D 1 
ATOM 2864 O O   . ILE D 4 30  ? 21.747  -7.249   0.960    1.00 96.58 30  D 1 
ATOM 2865 C CB  . ILE D 4 30  ? 24.454  -7.411   -0.442   1.00 97.24 30  D 1 
ATOM 2866 C CG1 . ILE D 4 30  ? 25.718  -6.767   -1.067   1.00 95.37 30  D 1 
ATOM 2867 C CG2 . ILE D 4 30  ? 24.356  -8.890   -0.858   1.00 95.29 30  D 1 
ATOM 2868 C CD1 . ILE D 4 30  ? 27.038  -7.318   -0.511   1.00 91.21 30  D 1 
ATOM 2869 N N   . LEU D 4 31  ? 21.055  -7.882   -1.075   1.00 96.71 31  D 1 
ATOM 2870 C CA  . LEU D 4 31  ? 19.860  -8.578   -0.602   1.00 96.21 31  D 1 
ATOM 2871 C C   . LEU D 4 31  ? 20.251  -9.858   0.147    1.00 95.80 31  D 1 
ATOM 2872 O O   . LEU D 4 31  ? 20.820  -10.773  -0.440   1.00 94.50 31  D 1 
ATOM 2873 C CB  . LEU D 4 31  ? 18.936  -8.873   -1.793   1.00 95.56 31  D 1 
ATOM 2874 C CG  . LEU D 4 31  ? 17.631  -9.616   -1.431   1.00 94.85 31  D 1 
ATOM 2875 C CD1 . LEU D 4 31  ? 16.735  -8.793   -0.504   1.00 92.50 31  D 1 
ATOM 2876 C CD2 . LEU D 4 31  ? 16.847  -9.930   -2.698   1.00 91.81 31  D 1 
ATOM 2877 N N   . ARG D 4 32  ? 19.904  -9.934   1.444    1.00 96.37 32  D 1 
ATOM 2878 C CA  . ARG D 4 32  ? 20.200  -11.098  2.299    1.00 95.96 32  D 1 
ATOM 2879 C C   . ARG D 4 32  ? 18.977  -11.933  2.647    1.00 95.39 32  D 1 
ATOM 2880 O O   . ARG D 4 32  ? 19.134  -13.095  3.014    1.00 93.66 32  D 1 
ATOM 2881 C CB  . ARG D 4 32  ? 20.877  -10.640  3.591    1.00 95.79 32  D 1 
ATOM 2882 C CG  . ARG D 4 32  ? 22.254  -10.001  3.385    1.00 94.17 32  D 1 
ATOM 2883 C CD  . ARG D 4 32  ? 23.256  -10.963  2.739    1.00 92.70 32  D 1 
ATOM 2884 N NE  . ARG D 4 32  ? 24.615  -10.415  2.852    1.00 91.36 32  D 1 
ATOM 2885 C CZ  . ARG D 4 32  ? 25.663  -10.701  2.121    1.00 91.24 32  D 1 
ATOM 2886 N NH1 . ARG D 4 32  ? 25.642  -11.615  1.185    1.00 83.93 32  D 1 
ATOM 2887 N NH2 . ARG D 4 32  ? 26.762  -10.037  2.327    1.00 86.88 32  D 1 
ATOM 2888 N N   . GLY D 4 33  ? 17.798  -11.370  2.586    1.00 94.89 33  D 1 
ATOM 2889 C CA  . GLY D 4 33  ? 16.572  -12.076  2.914    1.00 94.62 33  D 1 
ATOM 2890 C C   . GLY D 4 33  ? 15.334  -11.185  2.876    1.00 95.23 33  D 1 
ATOM 2891 O O   . GLY D 4 33  ? 15.428  -9.979   2.608    1.00 94.41 33  D 1 
ATOM 2892 N N   . PHE D 4 34  ? 14.188  -11.814  3.134    1.00 94.52 34  D 1 
ATOM 2893 C CA  . PHE D 4 34  ? 12.881  -11.177  3.145    1.00 94.33 34  D 1 
ATOM 2894 C C   . PHE D 4 34  ? 11.938  -11.937  4.087    1.00 94.30 34  D 1 
ATOM 2895 O O   . PHE D 4 34  ? 12.261  -13.034  4.548    1.00 92.98 34  D 1 
ATOM 2896 C CB  . PHE D 4 34  ? 12.331  -11.112  1.715    1.00 92.88 34  D 1 
ATOM 2897 C CG  . PHE D 4 34  ? 12.234  -12.449  1.015    1.00 92.72 34  D 1 
ATOM 2898 C CD1 . PHE D 4 34  ? 13.304  -12.917  0.223    1.00 88.78 34  D 1 
ATOM 2899 C CD2 . PHE D 4 34  ? 11.092  -13.252  1.160    1.00 88.13 34  D 1 
ATOM 2900 C CE1 . PHE D 4 34  ? 13.222  -14.167  -0.408   1.00 86.16 34  D 1 
ATOM 2901 C CE2 . PHE D 4 34  ? 11.007  -14.501  0.545    1.00 85.51 34  D 1 
ATOM 2902 C CZ  . PHE D 4 34  ? 12.082  -14.962  -0.239   1.00 86.52 34  D 1 
ATOM 2903 N N   . ASP D 4 35  ? 10.790  -11.363  4.390    1.00 92.69 35  D 1 
ATOM 2904 C CA  . ASP D 4 35  ? 9.726   -11.966  5.198    1.00 92.37 35  D 1 
ATOM 2905 C C   . ASP D 4 35  ? 8.456   -12.238  4.354    1.00 92.27 35  D 1 
ATOM 2906 O O   . ASP D 4 35  ? 8.429   -11.915  3.161    1.00 90.93 35  D 1 
ATOM 2907 C CB  . ASP D 4 35  ? 9.473   -11.087  6.437    1.00 91.20 35  D 1 
ATOM 2908 C CG  . ASP D 4 35  ? 8.835   -9.726   6.162    1.00 91.01 35  D 1 
ATOM 2909 O OD1 . ASP D 4 35  ? 8.321   -9.495   5.047    1.00 88.19 35  D 1 
ATOM 2910 O OD2 . ASP D 4 35  ? 8.880   -8.875   7.075    1.00 88.05 35  D 1 
ATOM 2911 N N   . PRO D 4 36  ? 7.388   -12.824  4.939    1.00 91.72 36  D 1 
ATOM 2912 C CA  . PRO D 4 36  ? 6.142   -13.082  4.226    1.00 90.50 36  D 1 
ATOM 2913 C C   . PRO D 4 36  ? 5.454   -11.843  3.637    1.00 90.55 36  D 1 
ATOM 2914 O O   . PRO D 4 36  ? 4.651   -11.984  2.714    1.00 88.26 36  D 1 
ATOM 2915 C CB  . PRO D 4 36  ? 5.232   -13.777  5.252    1.00 89.05 36  D 1 
ATOM 2916 C CG  . PRO D 4 36  ? 6.213   -14.452  6.206    1.00 87.79 36  D 1 
ATOM 2917 C CD  . PRO D 4 36  ? 7.345   -13.439  6.266    1.00 91.14 36  D 1 
ATOM 2918 N N   . PHE D 4 37  ? 5.764   -10.642  4.120    1.00 90.48 37  D 1 
ATOM 2919 C CA  . PHE D 4 37  ? 5.252   -9.370   3.612    1.00 89.92 37  D 1 
ATOM 2920 C C   . PHE D 4 37  ? 6.184   -8.721   2.572    1.00 91.06 37  D 1 
ATOM 2921 O O   . PHE D 4 37  ? 5.959   -7.588   2.148    1.00 88.77 37  D 1 
ATOM 2922 C CB  . PHE D 4 37  ? 4.988   -8.425   4.788    1.00 87.96 37  D 1 
ATOM 2923 C CG  . PHE D 4 37  ? 3.976   -8.958   5.783    1.00 85.79 37  D 1 
ATOM 2924 C CD1 . PHE D 4 37  ? 2.602   -8.841   5.520    1.00 80.87 37  D 1 
ATOM 2925 C CD2 . PHE D 4 37  ? 4.405   -9.578   6.965    1.00 81.04 37  D 1 
ATOM 2926 C CE1 . PHE D 4 37  ? 1.653   -9.322   6.432    1.00 78.03 37  D 1 
ATOM 2927 C CE2 . PHE D 4 37  ? 3.458   -10.073  7.889    1.00 77.59 37  D 1 
ATOM 2928 C CZ  . PHE D 4 37  ? 2.087   -9.944   7.617    1.00 79.43 37  D 1 
ATOM 2929 N N   . MET D 4 38  ? 7.240   -9.416   2.155    1.00 91.34 38  D 1 
ATOM 2930 C CA  . MET D 4 38  ? 8.292   -8.903   1.279    1.00 92.67 38  D 1 
ATOM 2931 C C   . MET D 4 38  ? 9.006   -7.655   1.806    1.00 94.17 38  D 1 
ATOM 2932 O O   . MET D 4 38  ? 9.491   -6.826   1.040    1.00 93.17 38  D 1 
ATOM 2933 C CB  . MET D 4 38  ? 7.769   -8.736   -0.160   1.00 90.47 38  D 1 
ATOM 2934 C CG  . MET D 4 38  ? 7.586   -10.081  -0.868   1.00 83.66 38  D 1 
ATOM 2935 S SD  . MET D 4 38  ? 9.118   -11.043  -1.088   1.00 82.72 38  D 1 
ATOM 2936 C CE  . MET D 4 38  ? 10.122  -9.830   -1.931   1.00 71.59 38  D 1 
ATOM 2937 N N   . ASN D 4 39  ? 9.127   -7.524   3.117    1.00 94.62 39  D 1 
ATOM 2938 C CA  . ASN D 4 39  ? 10.109  -6.631   3.698    1.00 95.12 39  D 1 
ATOM 2939 C C   . ASN D 4 39  ? 11.499  -7.245   3.509    1.00 95.04 39  D 1 
ATOM 2940 O O   . ASN D 4 39  ? 11.666  -8.457   3.624    1.00 94.06 39  D 1 
ATOM 2941 C CB  . ASN D 4 39  ? 9.794   -6.354   5.166    1.00 95.22 39  D 1 
ATOM 2942 C CG  . ASN D 4 39  ? 8.375   -5.856   5.348    1.00 94.86 39  D 1 
ATOM 2943 O OD1 . ASN D 4 39  ? 7.966   -4.851   4.787    1.00 89.76 39  D 1 
ATOM 2944 N ND2 . ASN D 4 39  ? 7.575   -6.546   6.145    1.00 89.35 39  D 1 
ATOM 2945 N N   . LEU D 4 40  ? 12.492  -6.423   3.184    1.00 96.25 40  D 1 
ATOM 2946 C CA  . LEU D 4 40  ? 13.804  -6.896   2.769    1.00 96.70 40  D 1 
ATOM 2947 C C   . LEU D 4 40  ? 14.857  -6.653   3.847    1.00 97.29 40  D 1 
ATOM 2948 O O   . LEU D 4 40  ? 14.851  -5.620   4.515    1.00 96.75 40  D 1 
ATOM 2949 C CB  . LEU D 4 40  ? 14.217  -6.228   1.446    1.00 96.20 40  D 1 
ATOM 2950 C CG  . LEU D 4 40  ? 13.204  -6.333   0.277    1.00 95.17 40  D 1 
ATOM 2951 C CD1 . LEU D 4 40  ? 13.844  -5.758   -0.988   1.00 92.36 40  D 1 
ATOM 2952 C CD2 . LEU D 4 40  ? 12.784  -7.764   -0.014   1.00 91.88 40  D 1 
ATOM 2953 N N   . VAL D 4 41  ? 15.819  -7.564   3.958    1.00 97.45 41  D 1 
ATOM 2954 C CA  . VAL D 4 41  ? 17.082  -7.324   4.653    1.00 97.42 41  D 1 
ATOM 2955 C C   . VAL D 4 41  ? 18.147  -6.985   3.621    1.00 97.38 41  D 1 
ATOM 2956 O O   . VAL D 4 41  ? 18.474  -7.813   2.761    1.00 96.60 41  D 1 
ATOM 2957 C CB  . VAL D 4 41  ? 17.511  -8.514   5.531    1.00 97.07 41  D 1 
ATOM 2958 C CG1 . VAL D 4 41  ? 18.848  -8.222   6.237    1.00 94.79 41  D 1 
ATOM 2959 C CG2 . VAL D 4 41  ? 16.470  -8.790   6.609    1.00 94.95 41  D 1 
ATOM 2960 N N   . ILE D 4 42  ? 18.700  -5.786   3.710    1.00 97.76 42  D 1 
ATOM 2961 C CA  . ILE D 4 42  ? 19.786  -5.299   2.861    1.00 97.96 42  D 1 
ATOM 2962 C C   . ILE D 4 42  ? 21.039  -5.142   3.715    1.00 98.04 42  D 1 
ATOM 2963 O O   . ILE D 4 42  ? 21.047  -4.399   4.689    1.00 97.70 42  D 1 
ATOM 2964 C CB  . ILE D 4 42  ? 19.387  -3.991   2.154    1.00 97.76 42  D 1 
ATOM 2965 C CG1 . ILE D 4 42  ? 18.079  -4.114   1.330    1.00 96.18 42  D 1 
ATOM 2966 C CG2 . ILE D 4 42  ? 20.526  -3.491   1.258    1.00 96.53 42  D 1 
ATOM 2967 C CD1 . ILE D 4 42  ? 18.116  -5.135   0.183    1.00 92.39 42  D 1 
ATOM 2968 N N   . ASP D 4 43  ? 22.097  -5.843   3.338    1.00 97.71 43  D 1 
ATOM 2969 C CA  . ASP D 4 43  ? 23.399  -5.804   3.987    1.00 97.73 43  D 1 
ATOM 2970 C C   . ASP D 4 43  ? 24.358  -4.853   3.253    1.00 97.81 43  D 1 
ATOM 2971 O O   . ASP D 4 43  ? 24.138  -4.521   2.087    1.00 97.06 43  D 1 
ATOM 2972 C CB  . ASP D 4 43  ? 23.954  -7.226   4.053    1.00 96.90 43  D 1 
ATOM 2973 C CG  . ASP D 4 43  ? 25.140  -7.412   4.992    1.00 95.22 43  D 1 
ATOM 2974 O OD1 . ASP D 4 43  ? 25.360  -6.537   5.861    1.00 91.61 43  D 1 
ATOM 2975 O OD2 . ASP D 4 43  ? 25.805  -8.465   4.839    1.00 90.61 43  D 1 
ATOM 2976 N N   . GLU D 4 44  ? 25.409  -4.414   3.941    1.00 97.89 44  D 1 
ATOM 2977 C CA  . GLU D 4 44  ? 26.377  -3.438   3.416    1.00 97.89 44  D 1 
ATOM 2978 C C   . GLU D 4 44  ? 25.681  -2.232   2.766    1.00 98.10 44  D 1 
ATOM 2979 O O   . GLU D 4 44  ? 26.051  -1.761   1.686    1.00 96.69 44  D 1 
ATOM 2980 C CB  . GLU D 4 44  ? 27.392  -4.130   2.486    1.00 97.28 44  D 1 
ATOM 2981 C CG  . GLU D 4 44  ? 28.217  -5.212   3.197    1.00 94.61 44  D 1 
ATOM 2982 C CD  . GLU D 4 44  ? 29.167  -5.962   2.241    1.00 92.74 44  D 1 
ATOM 2983 O OE1 . GLU D 4 44  ? 29.453  -7.146   2.513    1.00 85.93 44  D 1 
ATOM 2984 O OE2 . GLU D 4 44  ? 29.607  -5.352   1.238    1.00 87.78 44  D 1 
ATOM 2985 N N   . CYS D 4 45  ? 24.601  -1.759   3.415    1.00 98.18 45  D 1 
ATOM 2986 C CA  . CYS D 4 45  ? 23.744  -0.733   2.854    1.00 98.34 45  D 1 
ATOM 2987 C C   . CYS D 4 45  ? 24.428  0.641    2.900    1.00 98.30 45  D 1 
ATOM 2988 O O   . CYS D 4 45  ? 25.044  1.031    3.897    1.00 97.71 45  D 1 
ATOM 2989 C CB  . CYS D 4 45  ? 22.391  -0.751   3.566    1.00 98.05 45  D 1 
ATOM 2990 S SG  . CYS D 4 45  ? 21.167  0.205    2.619    1.00 96.64 45  D 1 
ATOM 2991 N N   . VAL D 4 46  ? 24.307  1.369    1.802    1.00 98.31 46  D 1 
ATOM 2992 C CA  . VAL D 4 46  ? 24.844  2.716    1.627    1.00 98.44 46  D 1 
ATOM 2993 C C   . VAL D 4 46  ? 23.697  3.649    1.267    1.00 98.44 46  D 1 
ATOM 2994 O O   . VAL D 4 46  ? 23.048  3.459    0.245    1.00 97.79 46  D 1 
ATOM 2995 C CB  . VAL D 4 46  ? 25.945  2.743    0.552    1.00 97.82 46  D 1 
ATOM 2996 C CG1 . VAL D 4 46  ? 26.577  4.133    0.441    1.00 93.46 46  D 1 
ATOM 2997 C CG2 . VAL D 4 46  ? 27.072  1.749    0.856    1.00 93.32 46  D 1 
ATOM 2998 N N   . GLU D 4 47  ? 23.467  4.670    2.087    1.00 98.25 47  D 1 
ATOM 2999 C CA  . GLU D 4 47  ? 22.578  5.785    1.757    1.00 98.08 47  D 1 
ATOM 3000 C C   . GLU D 4 47  ? 23.252  6.669    0.711    1.00 98.00 47  D 1 
ATOM 3001 O O   . GLU D 4 47  ? 24.364  7.161    0.918    1.00 96.96 47  D 1 
ATOM 3002 C CB  . GLU D 4 47  ? 22.224  6.573    3.024    1.00 97.15 47  D 1 
ATOM 3003 C CG  . GLU D 4 47  ? 21.387  7.843    2.764    1.00 94.74 47  D 1 
ATOM 3004 C CD  . GLU D 4 47  ? 21.058  8.635    4.058    1.00 93.34 47  D 1 
ATOM 3005 O OE1 . GLU D 4 47  ? 20.057  9.389    4.063    1.00 87.10 47  D 1 
ATOM 3006 O OE2 . GLU D 4 47  ? 21.781  8.497    5.067    1.00 88.88 47  D 1 
ATOM 3007 N N   . MET D 4 48  ? 22.571  6.903    -0.400   1.00 97.80 48  D 1 
ATOM 3008 C CA  . MET D 4 48  ? 22.975  7.813    -1.473   1.00 97.48 48  D 1 
ATOM 3009 C C   . MET D 4 48  ? 22.256  9.144    -1.251   1.00 96.88 48  D 1 
ATOM 3010 O O   . MET D 4 48  ? 21.148  9.362    -1.742   1.00 94.34 48  D 1 
ATOM 3011 C CB  . MET D 4 48  ? 22.620  7.197    -2.835   1.00 96.77 48  D 1 
ATOM 3012 C CG  . MET D 4 48  ? 23.186  5.785    -3.062   1.00 94.07 48  D 1 
ATOM 3013 S SD  . MET D 4 48  ? 24.997  5.642    -3.078   1.00 90.39 48  D 1 
ATOM 3014 C CE  . MET D 4 48  ? 25.378  6.520    -4.603   1.00 79.26 48  D 1 
ATOM 3015 N N   . ALA D 4 49  ? 22.871  10.040   -0.476   1.00 95.73 49  D 1 
ATOM 3016 C CA  . ALA D 4 49  ? 22.275  11.327   -0.163   1.00 94.74 49  D 1 
ATOM 3017 C C   . ALA D 4 49  ? 22.159  12.217   -1.419   1.00 94.40 49  D 1 
ATOM 3018 O O   . ALA D 4 49  ? 22.957  12.130   -2.344   1.00 90.97 49  D 1 
ATOM 3019 C CB  . ALA D 4 49  ? 23.090  12.000   0.952    1.00 92.44 49  D 1 
ATOM 3020 N N   . THR D 4 50  ? 21.187  13.143   -1.417   1.00 93.90 50  D 1 
ATOM 3021 C CA  . THR D 4 50  ? 20.970  14.091   -2.526   1.00 92.41 50  D 1 
ATOM 3022 C C   . THR D 4 50  ? 22.180  14.986   -2.804   1.00 93.00 50  D 1 
ATOM 3023 O O   . THR D 4 50  ? 22.404  15.394   -3.946   1.00 88.68 50  D 1 
ATOM 3024 C CB  . THR D 4 50  ? 19.764  14.990   -2.227   1.00 88.88 50  D 1 
ATOM 3025 O OG1 . THR D 4 50  ? 19.881  15.532   -0.925   1.00 77.73 50  D 1 
ATOM 3026 C CG2 . THR D 4 50  ? 18.445  14.212   -2.275   1.00 74.75 50  D 1 
ATOM 3027 N N   . SER D 4 51  ? 23.017  15.232   -1.799   1.00 92.59 51  D 1 
ATOM 3028 C CA  . SER D 4 51  ? 24.280  15.950   -1.933   1.00 92.82 51  D 1 
ATOM 3029 C C   . SER D 4 51  ? 25.382  15.160   -2.666   1.00 94.18 51  D 1 
ATOM 3030 O O   . SER D 4 51  ? 26.481  15.678   -2.860   1.00 90.77 51  D 1 
ATOM 3031 C CB  . SER D 4 51  ? 24.779  16.350   -0.543   1.00 91.16 51  D 1 
ATOM 3032 O OG  . SER D 4 51  ? 25.023  15.196   0.245    1.00 86.02 51  D 1 
ATOM 3033 N N   . GLY D 4 52  ? 25.125  13.893   -3.010   1.00 93.28 52  D 1 
ATOM 3034 C CA  . GLY D 4 52  ? 26.125  12.957   -3.531   1.00 94.02 52  D 1 
ATOM 3035 C C   . GLY D 4 52  ? 26.974  12.281   -2.447   1.00 95.69 52  D 1 
ATOM 3036 O O   . GLY D 4 52  ? 27.780  11.405   -2.753   1.00 92.97 52  D 1 
ATOM 3037 N N   . GLN D 4 53  ? 26.788  12.650   -1.178   1.00 96.06 53  D 1 
ATOM 3038 C CA  . GLN D 4 53  ? 27.443  11.982   -0.057   1.00 96.59 53  D 1 
ATOM 3039 C C   . GLN D 4 53  ? 26.920  10.551   0.085    1.00 97.20 53  D 1 
ATOM 3040 O O   . GLN D 4 53  ? 25.721  10.302   -0.015   1.00 95.85 53  D 1 
ATOM 3041 C CB  . GLN D 4 53  ? 27.247  12.804   1.224    1.00 94.43 53  D 1 
ATOM 3042 C CG  . GLN D 4 53  ? 27.998  12.184   2.417    1.00 85.50 53  D 1 
ATOM 3043 C CD  . GLN D 4 53  ? 27.949  13.052   3.682    1.00 78.29 53  D 1 
ATOM 3044 O OE1 . GLN D 4 53  ? 27.474  14.175   3.693    1.00 71.27 53  D 1 
ATOM 3045 N NE2 . GLN D 4 53  ? 28.451  12.548   4.779    1.00 66.01 53  D 1 
ATOM 3046 N N   . GLN D 4 54  ? 27.833  9.618    0.347    1.00 97.43 54  D 1 
ATOM 3047 C CA  . GLN D 4 54  ? 27.508  8.220    0.621    1.00 97.69 54  D 1 
ATOM 3048 C C   . GLN D 4 54  ? 27.721  7.933    2.108    1.00 97.63 54  D 1 
ATOM 3049 O O   . GLN D 4 54  ? 28.814  8.157    2.625    1.00 95.77 54  D 1 
ATOM 3050 C CB  . GLN D 4 54  ? 28.350  7.285    -0.261   1.00 96.67 54  D 1 
ATOM 3051 C CG  . GLN D 4 54  ? 28.062  7.500    -1.749   1.00 93.88 54  D 1 
ATOM 3052 C CD  . GLN D 4 54  ? 28.777  6.489    -2.656   1.00 92.74 54  D 1 
ATOM 3053 O OE1 . GLN D 4 54  ? 29.420  5.550    -2.225   1.00 86.15 54  D 1 
ATOM 3054 N NE2 . GLN D 4 54  ? 28.683  6.652    -3.954   1.00 83.03 54  D 1 
ATOM 3055 N N   . ASN D 4 55  ? 26.700  7.415    2.778    1.00 97.10 55  D 1 
ATOM 3056 C CA  . ASN D 4 55  ? 26.743  7.067    4.190    1.00 96.77 55  D 1 
ATOM 3057 C C   . ASN D 4 55  ? 26.567  5.559    4.344    1.00 97.20 55  D 1 
ATOM 3058 O O   . ASN D 4 55  ? 25.521  5.024    3.972    1.00 96.11 55  D 1 
ATOM 3059 C CB  . ASN D 4 55  ? 25.658  7.850    4.951    1.00 95.03 55  D 1 
ATOM 3060 C CG  . ASN D 4 55  ? 25.791  9.358    4.850    1.00 91.95 55  D 1 
ATOM 3061 O OD1 . ASN D 4 55  ? 26.873  9.925    4.899    1.00 84.82 55  D 1 
ATOM 3062 N ND2 . ASN D 4 55  ? 24.679  10.051   4.726    1.00 83.45 55  D 1 
ATOM 3063 N N   . ASN D 4 56  ? 27.544  4.862    4.917    1.00 97.41 56  D 1 
ATOM 3064 C CA  . ASN D 4 56  ? 27.412  3.445    5.247    1.00 97.44 56  D 1 
ATOM 3065 C C   . ASN D 4 56  ? 26.482  3.293    6.454    1.00 97.31 56  D 1 
ATOM 3066 O O   . ASN D 4 56  ? 26.768  3.853    7.512    1.00 95.72 56  D 1 
ATOM 3067 C CB  . ASN D 4 56  ? 28.791  2.830    5.522    1.00 96.37 56  D 1 
ATOM 3068 C CG  . ASN D 4 56  ? 29.689  2.802    4.296    1.00 89.17 56  D 1 
ATOM 3069 O OD1 . ASN D 4 56  ? 29.263  2.743    3.159    1.00 79.40 56  D 1 
ATOM 3070 N ND2 . ASN D 4 56  ? 30.989  2.831    4.495    1.00 77.67 56  D 1 
ATOM 3071 N N   . ILE D 4 57  ? 25.402  2.536    6.304    1.00 97.66 57  D 1 
ATOM 3072 C CA  . ILE D 4 57  ? 24.387  2.331    7.346    1.00 97.68 57  D 1 
ATOM 3073 C C   . ILE D 4 57  ? 24.270  0.858    7.782    1.00 97.65 57  D 1 
ATOM 3074 O O   . ILE D 4 57  ? 23.441  0.516    8.615    1.00 96.35 57  D 1 
ATOM 3075 C CB  . ILE D 4 57  ? 23.035  2.971    6.940    1.00 97.07 57  D 1 
ATOM 3076 C CG1 . ILE D 4 57  ? 22.472  2.380    5.632    1.00 95.46 57  D 1 
ATOM 3077 C CG2 . ILE D 4 57  ? 23.208  4.500    6.826    1.00 92.55 57  D 1 
ATOM 3078 C CD1 . ILE D 4 57  ? 21.072  2.905    5.270    1.00 93.75 57  D 1 
ATOM 3079 N N   . GLY D 4 58  ? 25.143  -0.004   7.261    1.00 97.12 58  D 1 
ATOM 3080 C CA  . GLY D 4 58  ? 25.258  -1.403   7.650    1.00 97.16 58  D 1 
ATOM 3081 C C   . GLY D 4 58  ? 24.097  -2.272   7.157    1.00 97.78 58  D 1 
ATOM 3082 O O   . GLY D 4 58  ? 23.591  -2.084   6.051    1.00 96.61 58  D 1 
ATOM 3083 N N   . MET D 4 59  ? 23.700  -3.234   7.963    1.00 98.01 59  D 1 
ATOM 3084 C CA  . MET D 4 59  ? 22.555  -4.103   7.669    1.00 98.03 59  D 1 
ATOM 3085 C C   . MET D 4 59  ? 21.259  -3.428   8.131    1.00 98.22 59  D 1 
ATOM 3086 O O   . MET D 4 59  ? 21.148  -3.031   9.294    1.00 97.72 59  D 1 
ATOM 3087 C CB  . MET D 4 59  ? 22.760  -5.474   8.318    1.00 97.48 59  D 1 
ATOM 3088 C CG  . MET D 4 59  ? 21.706  -6.495   7.858    1.00 95.66 59  D 1 
ATOM 3089 S SD  . MET D 4 59  ? 21.921  -8.163   8.578    1.00 94.04 59  D 1 
ATOM 3090 C CE  . MET D 4 59  ? 23.384  -8.720   7.682    1.00 86.13 59  D 1 
ATOM 3091 N N   . VAL D 4 60  ? 20.277  -3.338   7.229    1.00 98.19 60  D 1 
ATOM 3092 C CA  . VAL D 4 60  ? 19.023  -2.612   7.446    1.00 98.38 60  D 1 
ATOM 3093 C C   . VAL D 4 60  ? 17.811  -3.473   7.080    1.00 98.36 60  D 1 
ATOM 3094 O O   . VAL D 4 60  ? 17.905  -4.385   6.258    1.00 97.77 60  D 1 
ATOM 3095 C CB  . VAL D 4 60  ? 18.992  -1.281   6.678    1.00 97.94 60  D 1 
ATOM 3096 C CG1 . VAL D 4 60  ? 20.173  -0.381   7.058    1.00 96.43 60  D 1 
ATOM 3097 C CG2 . VAL D 4 60  ? 18.994  -1.460   5.152    1.00 95.67 60  D 1 
ATOM 3098 N N   . VAL D 4 61  ? 16.671  -3.136   7.652    1.00 98.34 61  D 1 
ATOM 3099 C CA  . VAL D 4 61  ? 15.361  -3.613   7.199    1.00 98.20 61  D 1 
ATOM 3100 C C   . VAL D 4 61  ? 14.726  -2.522   6.345    1.00 98.30 61  D 1 
ATOM 3101 O O   . VAL D 4 61  ? 14.709  -1.363   6.749    1.00 97.98 61  D 1 
ATOM 3102 C CB  . VAL D 4 61  ? 14.440  -3.978   8.379    1.00 97.70 61  D 1 
ATOM 3103 C CG1 . VAL D 4 61  ? 13.072  -4.470   7.887    1.00 95.53 61  D 1 
ATOM 3104 C CG2 . VAL D 4 61  ? 15.051  -5.080   9.240    1.00 95.94 61  D 1 
ATOM 3105 N N   . ILE D 4 62  ? 14.187  -2.891   5.183    1.00 98.10 62  D 1 
ATOM 3106 C CA  . ILE D 4 62  ? 13.434  -1.996   4.303    1.00 98.19 62  D 1 
ATOM 3107 C C   . ILE D 4 62  ? 12.055  -2.603   4.059    1.00 97.89 62  D 1 
ATOM 3108 O O   . ILE D 4 62  ? 11.953  -3.754   3.636    1.00 96.93 62  D 1 
ATOM 3109 C CB  . ILE D 4 62  ? 14.180  -1.750   2.974    1.00 98.02 62  D 1 
ATOM 3110 C CG1 . ILE D 4 62  ? 15.584  -1.171   3.254    1.00 96.78 62  D 1 
ATOM 3111 C CG2 . ILE D 4 62  ? 13.360  -0.820   2.065    1.00 97.25 62  D 1 
ATOM 3112 C CD1 . ILE D 4 62  ? 16.406  -0.841   1.998    1.00 94.65 62  D 1 
ATOM 3113 N N   . ARG D 4 63  ? 10.993  -1.832   4.273    1.00 97.74 63  D 1 
ATOM 3114 C CA  . ARG D 4 63  ? 9.643   -2.284   3.927    1.00 97.35 63  D 1 
ATOM 3115 C C   . ARG D 4 63  ? 9.469   -2.363   2.414    1.00 97.11 63  D 1 
ATOM 3116 O O   . ARG D 4 63  ? 9.767   -1.402   1.700    1.00 95.73 63  D 1 
ATOM 3117 C CB  . ARG D 4 63  ? 8.573   -1.386   4.549    1.00 96.08 63  D 1 
ATOM 3118 C CG  . ARG D 4 63  ? 8.406   -1.658   6.058    1.00 89.29 63  D 1 
ATOM 3119 C CD  . ARG D 4 63  ? 7.160   -0.985   6.624    1.00 85.63 63  D 1 
ATOM 3120 N NE  . ARG D 4 63  ? 5.909   -1.539   6.055    1.00 82.47 63  D 1 
ATOM 3121 C CZ  . ARG D 4 63  ? 4.855   -2.008   6.728    1.00 81.08 63  D 1 
ATOM 3122 N NH1 . ARG D 4 63  ? 4.833   -2.047   8.028    1.00 70.46 63  D 1 
ATOM 3123 N NH2 . ARG D 4 63  ? 3.806   -2.449   6.110    1.00 73.54 63  D 1 
ATOM 3124 N N   . GLY D 4 64  ? 8.942   -3.483   1.926    1.00 95.42 64  D 1 
ATOM 3125 C CA  . GLY D 4 64  ? 8.733   -3.727   0.502    1.00 94.76 64  D 1 
ATOM 3126 C C   . GLY D 4 64  ? 7.830   -2.692   -0.170   1.00 94.72 64  D 1 
ATOM 3127 O O   . GLY D 4 64  ? 8.147   -2.202   -1.263   1.00 93.37 64  D 1 
ATOM 3128 N N   . ASN D 4 65  ? 6.765   -2.278   0.508    1.00 94.31 65  D 1 
ATOM 3129 C CA  . ASN D 4 65  ? 5.841   -1.254   0.003    1.00 93.50 65  D 1 
ATOM 3130 C C   . ASN D 4 65  ? 6.465   0.147    -0.135   1.00 94.36 65  D 1 
ATOM 3131 O O   . ASN D 4 65  ? 5.960   0.982    -0.876   1.00 91.81 65  D 1 
ATOM 3132 C CB  . ASN D 4 65  ? 4.575   -1.242   0.885    1.00 90.51 65  D 1 
ATOM 3133 C CG  . ASN D 4 65  ? 4.783   -0.769   2.320    1.00 83.83 65  D 1 
ATOM 3134 O OD1 . ASN D 4 65  ? 5.880   -0.456   2.749    1.00 68.45 65  D 1 
ATOM 3135 N ND2 . ASN D 4 65  ? 3.725   -0.703   3.092    1.00 74.77 65  D 1 
ATOM 3136 N N   . SER D 4 66  ? 7.585   0.401    0.530    1.00 94.90 66  D 1 
ATOM 3137 C CA  . SER D 4 66  ? 8.317   1.669    0.439    1.00 95.85 66  D 1 
ATOM 3138 C C   . SER D 4 66  ? 9.273   1.749    -0.752   1.00 96.18 66  D 1 
ATOM 3139 O O   . SER D 4 66  ? 9.833   2.820    -1.009   1.00 94.55 66  D 1 
ATOM 3140 C CB  . SER D 4 66  ? 9.089   1.919    1.736    1.00 95.53 66  D 1 
ATOM 3141 O OG  . SER D 4 66  ? 8.188   2.040    2.829    1.00 91.32 66  D 1 
ATOM 3142 N N   . ILE D 4 67  ? 9.476   0.656    -1.481   1.00 95.40 67  D 1 
ATOM 3143 C CA  . ILE D 4 67  ? 10.369  0.594    -2.643   1.00 95.25 67  D 1 
ATOM 3144 C C   . ILE D 4 67  ? 9.616   1.079    -3.878   1.00 94.27 67  D 1 
ATOM 3145 O O   . ILE D 4 67  ? 8.623   0.474    -4.281   1.00 92.37 67  D 1 
ATOM 3146 C CB  . ILE D 4 67  ? 10.942  -0.827   -2.829   1.00 95.37 67  D 1 
ATOM 3147 C CG1 . ILE D 4 67  ? 11.705  -1.290   -1.563   1.00 94.50 67  D 1 
ATOM 3148 C CG2 . ILE D 4 67  ? 11.867  -0.869   -4.055   1.00 94.35 67  D 1 
ATOM 3149 C CD1 . ILE D 4 67  ? 12.073  -2.781   -1.568   1.00 92.86 67  D 1 
ATOM 3150 N N   . ILE D 4 68  ? 10.098  2.146    -4.502   1.00 93.65 68  D 1 
ATOM 3151 C CA  . ILE D 4 68  ? 9.527   2.739    -5.720   1.00 91.75 68  D 1 
ATOM 3152 C C   . ILE D 4 68  ? 10.221  2.202    -6.971   1.00 90.71 68  D 1 
ATOM 3153 O O   . ILE D 4 68  ? 9.603   2.051    -8.020   1.00 87.42 68  D 1 
ATOM 3154 C CB  . ILE D 4 68  ? 9.641   4.279    -5.645   1.00 90.19 68  D 1 
ATOM 3155 C CG1 . ILE D 4 68  ? 9.005   4.879    -4.359   1.00 83.81 68  D 1 
ATOM 3156 C CG2 . ILE D 4 68  ? 9.034   4.944    -6.887   1.00 81.45 68  D 1 
ATOM 3157 C CD1 . ILE D 4 68  ? 7.519   4.553    -4.150   1.00 75.36 68  D 1 
ATOM 3158 N N   . MET D 4 69  ? 11.511  1.895    -6.872   1.00 91.79 69  D 1 
ATOM 3159 C CA  . MET D 4 69  ? 12.287  1.318    -7.965   1.00 91.63 69  D 1 
ATOM 3160 C C   . MET D 4 69  ? 13.354  0.388    -7.404   1.00 93.07 69  D 1 
ATOM 3161 O O   . MET D 4 69  ? 14.024  0.730    -6.430   1.00 92.13 69  D 1 
ATOM 3162 C CB  . MET D 4 69  ? 12.890  2.445    -8.812   1.00 88.53 69  D 1 
ATOM 3163 C CG  . MET D 4 69  ? 13.580  1.947    -10.084  1.00 76.36 69  D 1 
ATOM 3164 S SD  . MET D 4 69  ? 14.183  3.290    -11.153  1.00 70.28 69  D 1 
ATOM 3165 C CE  . MET D 4 69  ? 12.625  3.934    -11.773  1.00 60.53 69  D 1 
ATOM 3166 N N   . LEU D 4 70  ? 13.526  -0.766   -8.057   1.00 91.51 70  D 1 
ATOM 3167 C CA  . LEU D 4 70  ? 14.529  -1.763   -7.710   1.00 92.25 70  D 1 
ATOM 3168 C C   . LEU D 4 70  ? 15.327  -2.120   -8.964   1.00 92.46 70  D 1 
ATOM 3169 O O   . LEU D 4 70  ? 14.757  -2.543   -9.960   1.00 90.46 70  D 1 
ATOM 3170 C CB  . LEU D 4 70  ? 13.807  -2.968   -7.094   1.00 91.25 70  D 1 
ATOM 3171 C CG  . LEU D 4 70  ? 14.744  -4.056   -6.548   1.00 90.38 70  D 1 
ATOM 3172 C CD1 . LEU D 4 70  ? 15.575  -3.545   -5.374   1.00 86.92 70  D 1 
ATOM 3173 C CD2 . LEU D 4 70  ? 13.920  -5.237   -6.053   1.00 86.19 70  D 1 
ATOM 3174 N N   . GLU D 4 71  ? 16.653  -1.953   -8.906   1.00 92.85 71  D 1 
ATOM 3175 C CA  . GLU D 4 71  ? 17.553  -2.222   -10.028  1.00 92.87 71  D 1 
ATOM 3176 C C   . GLU D 4 71  ? 18.717  -3.109   -9.568   1.00 93.34 71  D 1 
ATOM 3177 O O   . GLU D 4 71  ? 19.284  -2.901   -8.494   1.00 92.33 71  D 1 
ATOM 3178 C CB  . GLU D 4 71  ? 18.071  -0.904   -10.634  1.00 90.47 71  D 1 
ATOM 3179 C CG  . GLU D 4 71  ? 16.962  -0.019   -11.239  1.00 79.97 71  D 1 
ATOM 3180 C CD  . GLU D 4 71  ? 17.461  1.331    -11.780  1.00 78.15 71  D 1 
ATOM 3181 O OE1 . GLU D 4 71  ? 16.625  2.087    -12.327  1.00 69.92 71  D 1 
ATOM 3182 O OE2 . GLU D 4 71  ? 18.654  1.655    -11.612  1.00 71.18 71  D 1 
ATOM 3183 N N   . ALA D 4 72  ? 19.113  -4.090   -10.390  1.00 92.04 72  D 1 
ATOM 3184 C CA  . ALA D 4 72  ? 20.308  -4.872   -10.155  1.00 91.42 72  D 1 
ATOM 3185 C C   . ALA D 4 72  ? 21.548  -4.069   -10.593  1.00 91.54 72  D 1 
ATOM 3186 O O   . ALA D 4 72  ? 21.612  -3.573   -11.712  1.00 89.19 72  D 1 
ATOM 3187 C CB  . ALA D 4 72  ? 20.193  -6.209   -10.884  1.00 89.09 72  D 1 
ATOM 3188 N N   . LEU D 4 73  ? 22.550  -3.968   -9.712   1.00 91.65 73  D 1 
ATOM 3189 C CA  . LEU D 4 73  ? 23.840  -3.348   -10.022  1.00 91.15 73  D 1 
ATOM 3190 C C   . LEU D 4 73  ? 24.881  -4.358   -10.508  1.00 89.81 73  D 1 
ATOM 3191 O O   . LEU D 4 73  ? 25.893  -3.988   -11.099  1.00 84.44 73  D 1 
ATOM 3192 C CB  . LEU D 4 73  ? 24.363  -2.611   -8.784   1.00 90.45 73  D 1 
ATOM 3193 C CG  . LEU D 4 73  ? 23.483  -1.433   -8.317   1.00 91.09 73  D 1 
ATOM 3194 C CD1 . LEU D 4 73  ? 24.114  -0.825   -7.069   1.00 87.84 73  D 1 
ATOM 3195 C CD2 . LEU D 4 73  ? 23.377  -0.340   -9.382   1.00 87.78 73  D 1 
ATOM 3196 N N   . GLU D 4 74  ? 24.629  -5.644   -10.266  1.00 88.56 74  D 1 
ATOM 3197 C CA  . GLU D 4 74  ? 25.454  -6.755   -10.714  1.00 86.67 74  D 1 
ATOM 3198 C C   . GLU D 4 74  ? 24.744  -7.502   -11.843  1.00 83.61 74  D 1 
ATOM 3199 O O   . GLU D 4 74  ? 23.517  -7.637   -11.827  1.00 76.99 74  D 1 
ATOM 3200 C CB  . GLU D 4 74  ? 25.763  -7.705   -9.556   1.00 81.73 74  D 1 
ATOM 3201 C CG  . GLU D 4 74  ? 26.641  -7.057   -8.479   1.00 76.93 74  D 1 
ATOM 3202 C CD  . GLU D 4 74  ? 26.944  -7.998   -7.304   1.00 78.42 74  D 1 
ATOM 3203 O OE1 . GLU D 4 74  ? 27.515  -7.507   -6.311   1.00 71.19 74  D 1 
ATOM 3204 O OE2 . GLU D 4 74  ? 26.615  -9.202   -7.382   1.00 75.27 74  D 1 
ATOM 3205 N N   . ARG D 4 75  ? 25.511  -8.033   -12.807  1.00 82.43 75  D 1 
ATOM 3206 C CA  . ARG D 4 75  ? 24.957  -8.968   -13.784  1.00 79.03 75  D 1 
ATOM 3207 C C   . ARG D 4 75  ? 24.560  -10.260  -13.067  1.00 76.09 75  D 1 
ATOM 3208 O O   . ARG D 4 75  ? 25.345  -10.804  -12.294  1.00 67.11 75  D 1 
ATOM 3209 C CB  . ARG D 4 75  ? 25.936  -9.243   -14.936  1.00 71.99 75  D 1 
ATOM 3210 C CG  . ARG D 4 75  ? 26.018  -8.051   -15.892  1.00 63.19 75  D 1 
ATOM 3211 C CD  . ARG D 4 75  ? 26.904  -8.398   -17.102  1.00 57.99 75  D 1 
ATOM 3212 N NE  . ARG D 4 75  ? 26.949  -7.303   -18.076  1.00 50.09 75  D 1 
ATOM 3213 C CZ  . ARG D 4 75  ? 27.611  -7.296   -19.224  1.00 43.18 75  D 1 
ATOM 3214 N NH1 . ARG D 4 75  ? 28.337  -8.305   -19.595  1.00 40.51 75  D 1 
ATOM 3215 N NH2 . ARG D 4 75  ? 27.539  -6.266   -20.014  1.00 39.25 75  D 1 
ATOM 3216 N N   . VAL D 4 76  ? 23.332  -10.705  -13.313  1.00 73.17 76  D 1 
ATOM 3217 C CA  . VAL D 4 76  ? 22.753  -11.933  -12.776  1.00 68.80 76  D 1 
ATOM 3218 C C   . VAL D 4 76  ? 22.858  -13.034  -13.807  1.00 63.09 76  D 1 
ATOM 3219 O O   . VAL D 4 76  ? 22.555  -12.771  -14.993  1.00 58.22 76  D 1 
ATOM 3220 C CB  . VAL D 4 76  ? 21.311  -11.711  -12.310  1.00 62.19 76  D 1 
ATOM 3221 C CG1 . VAL D 4 76  ? 20.772  -12.962  -11.615  1.00 55.80 76  D 1 
ATOM 3222 C CG2 . VAL D 4 76  ? 21.245  -10.556  -11.303  1.00 56.11 76  D 1 
ATOM 3223 O OXT . VAL D 4 76  ? 23.254  -14.166  -13.394  1.00 55.11 76  D 1 
ATOM 3224 N N   . MET E 5 1   ? 17.849  -9.512   30.981   1.00 44.00 1   E 1 
ATOM 3225 C CA  . MET E 5 1   ? 17.308  -8.500   30.047   1.00 48.03 1   E 1 
ATOM 3226 C C   . MET E 5 1   ? 15.973  -8.052   30.610   1.00 50.36 1   E 1 
ATOM 3227 O O   . MET E 5 1   ? 15.381  -8.808   31.370   1.00 47.59 1   E 1 
ATOM 3228 C CB  . MET E 5 1   ? 17.164  -9.088   28.650   1.00 46.64 1   E 1 
ATOM 3229 C CG  . MET E 5 1   ? 18.535  -9.384   28.024   1.00 43.92 1   E 1 
ATOM 3230 S SD  . MET E 5 1   ? 18.395  -10.258  26.461   1.00 41.06 1   E 1 
ATOM 3231 C CE  . MET E 5 1   ? 20.121  -10.643  26.120   1.00 35.06 1   E 1 
ATOM 3232 N N   . SER E 5 2   ? 15.531  -6.808   30.375   1.00 64.62 2   E 1 
ATOM 3233 C CA  . SER E 5 2   ? 14.153  -6.431   30.694   1.00 71.32 2   E 1 
ATOM 3234 C C   . SER E 5 2   ? 13.232  -7.273   29.825   1.00 77.41 2   E 1 
ATOM 3235 O O   . SER E 5 2   ? 13.537  -7.430   28.643   1.00 71.66 2   E 1 
ATOM 3236 C CB  . SER E 5 2   ? 13.908  -4.944   30.414   1.00 61.46 2   E 1 
ATOM 3237 O OG  . SER E 5 2   ? 14.469  -4.583   29.165   1.00 52.89 2   E 1 
ATOM 3238 N N   . LEU E 5 3   ? 12.128  -7.792   30.386   1.00 78.63 3   E 1 
ATOM 3239 C CA  . LEU E 5 3   ? 11.121  -8.505   29.607   1.00 83.76 3   E 1 
ATOM 3240 C C   . LEU E 5 3   ? 10.692  -7.643   28.414   1.00 88.35 3   E 1 
ATOM 3241 O O   . LEU E 5 3   ? 10.530  -6.427   28.588   1.00 84.20 3   E 1 
ATOM 3242 C CB  . LEU E 5 3   ? 9.911   -8.823   30.516   1.00 74.80 3   E 1 
ATOM 3243 C CG  . LEU E 5 3   ? 10.152  -10.049  31.414   1.00 64.92 3   E 1 
ATOM 3244 C CD1 . LEU E 5 3   ? 9.303   -9.960   32.685   1.00 59.16 3   E 1 
ATOM 3245 C CD2 . LEU E 5 3   ? 9.792   -11.346  30.685   1.00 58.69 3   E 1 
ATOM 3246 N N   . PRO E 5 4   ? 10.519  -8.254   27.228   1.00 90.55 4   E 1 
ATOM 3247 C CA  . PRO E 5 4   ? 9.951   -7.561   26.078   1.00 93.46 4   E 1 
ATOM 3248 C C   . PRO E 5 4   ? 8.612   -6.931   26.444   1.00 95.48 4   E 1 
ATOM 3249 O O   . PRO E 5 4   ? 7.791   -7.542   27.134   1.00 93.82 4   E 1 
ATOM 3250 C CB  . PRO E 5 4   ? 9.807   -8.616   24.979   1.00 89.14 4   E 1 
ATOM 3251 C CG  . PRO E 5 4   ? 10.822  -9.689   25.356   1.00 83.70 4   E 1 
ATOM 3252 C CD  . PRO E 5 4   ? 10.812  -9.636   26.877   1.00 85.58 4   E 1 
ATOM 3253 N N   . LEU E 5 5   ? 8.392   -5.700   26.000   1.00 96.45 5   E 1 
ATOM 3254 C CA  . LEU E 5 5   ? 7.113   -5.021   26.135   1.00 97.57 5   E 1 
ATOM 3255 C C   . LEU E 5 5   ? 6.555   -4.800   24.734   1.00 97.83 5   E 1 
ATOM 3256 O O   . LEU E 5 5   ? 6.883   -3.812   24.075   1.00 96.61 5   E 1 
ATOM 3257 C CB  . LEU E 5 5   ? 7.289   -3.723   26.948   1.00 96.70 5   E 1 
ATOM 3258 C CG  . LEU E 5 5   ? 5.969   -2.953   27.145   1.00 96.10 5   E 1 
ATOM 3259 C CD1 . LEU E 5 5   ? 4.936   -3.747   27.948   1.00 93.71 5   E 1 
ATOM 3260 C CD2 . LEU E 5 5   ? 6.243   -1.651   27.896   1.00 93.28 5   E 1 
ATOM 3261 N N   . ASN E 5 6   ? 5.719   -5.734   24.291   1.00 97.60 6   E 1 
ATOM 3262 C CA  . ASN E 5 6   ? 5.136   -5.722   22.961   1.00 97.70 6   E 1 
ATOM 3263 C C   . ASN E 5 6   ? 4.050   -4.633   22.815   1.00 97.99 6   E 1 
ATOM 3264 O O   . ASN E 5 6   ? 3.544   -4.126   23.823   1.00 97.40 6   E 1 
ATOM 3265 C CB  . ASN E 5 6   ? 4.649   -7.148   22.636   1.00 97.06 6   E 1 
ATOM 3266 C CG  . ASN E 5 6   ? 5.799   -8.121   22.448   1.00 96.19 6   E 1 
ATOM 3267 O OD1 . ASN E 5 6   ? 6.941   -7.738   22.226   1.00 91.66 6   E 1 
ATOM 3268 N ND2 . ASN E 5 6   ? 5.531   -9.406   22.539   1.00 89.81 6   E 1 
ATOM 3269 N N   . PRO E 5 7   ? 3.673   -4.254   21.590   1.00 98.17 7   E 1 
ATOM 3270 C CA  . PRO E 5 7   ? 2.719   -3.175   21.348   1.00 98.13 7   E 1 
ATOM 3271 C C   . PRO E 5 7   ? 1.382   -3.325   22.069   1.00 98.04 7   E 1 
ATOM 3272 O O   . PRO E 5 7   ? 0.920   -2.384   22.711   1.00 97.48 7   E 1 
ATOM 3273 C CB  . PRO E 5 7   ? 2.541   -3.151   19.824   1.00 97.80 7   E 1 
ATOM 3274 C CG  . PRO E 5 7   ? 3.908   -3.605   19.327   1.00 97.17 7   E 1 
ATOM 3275 C CD  . PRO E 5 7   ? 4.308   -4.669   20.346   1.00 97.92 7   E 1 
ATOM 3276 N N   . LYS E 5 8   ? 0.755   -4.498   22.028   1.00 97.70 8   E 1 
ATOM 3277 C CA  . LYS E 5 8   ? -0.560  -4.709   22.640   1.00 97.29 8   E 1 
ATOM 3278 C C   . LYS E 5 8   ? -0.536  -4.625   24.176   1.00 97.55 8   E 1 
ATOM 3279 O O   . LYS E 5 8   ? -1.343  -3.868   24.723   1.00 96.92 8   E 1 
ATOM 3280 C CB  . LYS E 5 8   ? -1.172  -6.001   22.075   1.00 95.54 8   E 1 
ATOM 3281 C CG  . LYS E 5 8   ? -2.581  -6.319   22.587   1.00 85.43 8   E 1 
ATOM 3282 C CD  . LYS E 5 8   ? -3.011  -7.608   21.888   1.00 76.47 8   E 1 
ATOM 3283 C CE  . LYS E 5 8   ? -4.324  -8.185   22.376   1.00 65.31 8   E 1 
ATOM 3284 N NZ  . LYS E 5 8   ? -4.489  -9.558   21.821   1.00 56.60 8   E 1 
ATOM 3285 N N   . PRO E 5 9   ? 0.404   -5.272   24.901   1.00 97.79 9   E 1 
ATOM 3286 C CA  . PRO E 5 9   ? 0.579   -5.046   26.342   1.00 97.81 9   E 1 
ATOM 3287 C C   . PRO E 5 9   ? 0.891   -3.596   26.687   1.00 98.15 9   E 1 
ATOM 3288 O O   . PRO E 5 9   ? 0.378   -3.074   27.680   1.00 97.76 9   E 1 
ATOM 3289 C CB  . PRO E 5 9   ? 1.740   -5.954   26.769   1.00 97.14 9   E 1 
ATOM 3290 C CG  . PRO E 5 9   ? 1.745   -7.054   25.734   1.00 94.84 9   E 1 
ATOM 3291 C CD  . PRO E 5 9   ? 1.259   -6.360   24.462   1.00 97.11 9   E 1 
ATOM 3292 N N   . PHE E 5 10  ? 1.691   -2.911   25.868   1.00 98.25 10  E 1 
ATOM 3293 C CA  . PHE E 5 10  ? 2.002   -1.495   26.074   1.00 98.45 10  E 1 
ATOM 3294 C C   . PHE E 5 10  ? 0.736   -0.632   26.009   1.00 98.53 10  E 1 
ATOM 3295 O O   . PHE E 5 10  ? 0.486   0.152    26.932   1.00 98.32 10  E 1 
ATOM 3296 C CB  . PHE E 5 10  ? 3.045   -1.046   25.052   1.00 98.45 10  E 1 
ATOM 3297 C CG  . PHE E 5 10  ? 3.339   0.435    25.098   1.00 98.57 10  E 1 
ATOM 3298 C CD1 . PHE E 5 10  ? 2.853   1.293    24.091   1.00 98.00 10  E 1 
ATOM 3299 C CD2 . PHE E 5 10  ? 4.094   0.972    26.149   1.00 98.15 10  E 1 
ATOM 3300 C CE1 . PHE E 5 10  ? 3.124   2.666    24.127   1.00 97.85 10  E 1 
ATOM 3301 C CE2 . PHE E 5 10  ? 4.367   2.346    26.197   1.00 97.91 10  E 1 
ATOM 3302 C CZ  . PHE E 5 10  ? 3.888   3.192    25.185   1.00 98.13 10  E 1 
ATOM 3303 N N   . LEU E 5 11  ? -0.102  -0.818   24.993   1.00 98.55 11  E 1 
ATOM 3304 C CA  . LEU E 5 11  ? -1.361  -0.094   24.841   1.00 98.54 11  E 1 
ATOM 3305 C C   . LEU E 5 11  ? -2.365  -0.430   25.952   1.00 98.47 11  E 1 
ATOM 3306 O O   . LEU E 5 11  ? -2.997  0.481    26.501   1.00 98.04 11  E 1 
ATOM 3307 C CB  . LEU E 5 11  ? -1.966  -0.403   23.461   1.00 98.36 11  E 1 
ATOM 3308 C CG  . LEU E 5 11  ? -1.166  0.164    22.279   1.00 97.77 11  E 1 
ATOM 3309 C CD1 . LEU E 5 11  ? -1.803  -0.310   20.970   1.00 96.79 11  E 1 
ATOM 3310 C CD2 . LEU E 5 11  ? -1.136  1.694    22.275   1.00 96.43 11  E 1 
ATOM 3311 N N   . ASN E 5 12  ? -2.464  -1.693   26.350   1.00 98.19 12  E 1 
ATOM 3312 C CA  . ASN E 5 12  ? -3.285  -2.098   27.494   1.00 97.87 12  E 1 
ATOM 3313 C C   . ASN E 5 12  ? -2.816  -1.406   28.787   1.00 98.01 12  E 1 
ATOM 3314 O O   . ASN E 5 12  ? -3.630  -0.948   29.587   1.00 97.35 12  E 1 
ATOM 3315 C CB  . ASN E 5 12  ? -3.240  -3.630   27.632   1.00 96.82 12  E 1 
ATOM 3316 C CG  . ASN E 5 12  ? -3.996  -4.361   26.532   1.00 92.94 12  E 1 
ATOM 3317 O OD1 . ASN E 5 12  ? -4.865  -3.829   25.867   1.00 84.71 12  E 1 
ATOM 3318 N ND2 . ASN E 5 12  ? -3.714  -5.634   26.353   1.00 84.22 12  E 1 
ATOM 3319 N N   . GLY E 5 13  ? -1.506  -1.269   28.973   1.00 98.12 13  E 1 
ATOM 3320 C CA  . GLY E 5 13  ? -0.915  -0.550   30.099   1.00 98.13 13  E 1 
ATOM 3321 C C   . GLY E 5 13  ? -1.161  0.965    30.084   1.00 98.37 13  E 1 
ATOM 3322 O O   . GLY E 5 13  ? -1.078  1.593    31.143   1.00 97.64 13  E 1 
ATOM 3323 N N   . LEU E 5 14  ? -1.458  1.555    28.922   1.00 98.50 14  E 1 
ATOM 3324 C CA  . LEU E 5 14  ? -1.820  2.970    28.764   1.00 98.55 14  E 1 
ATOM 3325 C C   . LEU E 5 14  ? -3.330  3.230    28.899   1.00 98.65 14  E 1 
ATOM 3326 O O   . LEU E 5 14  ? -3.728  4.372    29.104   1.00 98.03 14  E 1 
ATOM 3327 C CB  . LEU E 5 14  ? -1.323  3.493    27.406   1.00 98.34 14  E 1 
ATOM 3328 C CG  . LEU E 5 14  ? 0.208   3.658    27.275   1.00 97.55 14  E 1 
ATOM 3329 C CD1 . LEU E 5 14  ? 0.513   4.201    25.871   1.00 96.33 14  E 1 
ATOM 3330 C CD2 . LEU E 5 14  ? 0.788   4.631    28.295   1.00 96.19 14  E 1 
ATOM 3331 N N   . THR E 5 15  ? -4.173  2.197    28.809   1.00 98.44 15  E 1 
ATOM 3332 C CA  . THR E 5 15  ? -5.625  2.353    28.939   1.00 98.47 15  E 1 
ATOM 3333 C C   . THR E 5 15  ? -5.985  2.935    30.309   1.00 98.41 15  E 1 
ATOM 3334 O O   . THR E 5 15  ? -5.510  2.469    31.344   1.00 97.24 15  E 1 
ATOM 3335 C CB  . THR E 5 15  ? -6.349  1.019    28.691   1.00 97.58 15  E 1 
ATOM 3336 O OG1 . THR E 5 15  ? -6.006  0.522    27.412   1.00 92.08 15  E 1 
ATOM 3337 C CG2 . THR E 5 15  ? -7.868  1.191    28.688   1.00 89.97 15  E 1 
ATOM 3338 N N   . GLY E 5 16  ? -6.807  3.981    30.307   1.00 98.34 16  E 1 
ATOM 3339 C CA  . GLY E 5 16  ? -7.187  4.750    31.488   1.00 98.19 16  E 1 
ATOM 3340 C C   . GLY E 5 16  ? -6.202  5.855    31.889   1.00 98.32 16  E 1 
ATOM 3341 O O   . GLY E 5 16  ? -6.497  6.598    32.826   1.00 97.26 16  E 1 
ATOM 3342 N N   . LYS E 5 17  ? -5.073  5.989    31.192   1.00 98.47 17  E 1 
ATOM 3343 C CA  . LYS E 5 17  ? -4.041  6.987    31.495   1.00 98.50 17  E 1 
ATOM 3344 C C   . LYS E 5 17  ? -4.036  8.132    30.474   1.00 98.60 17  E 1 
ATOM 3345 O O   . LYS E 5 17  ? -4.521  7.954    29.350   1.00 98.26 17  E 1 
ATOM 3346 C CB  . LYS E 5 17  ? -2.666  6.314    31.562   1.00 98.04 17  E 1 
ATOM 3347 C CG  . LYS E 5 17  ? -2.587  5.286    32.695   1.00 96.40 17  E 1 
ATOM 3348 C CD  . LYS E 5 17  ? -1.181  4.696    32.756   1.00 92.85 17  E 1 
ATOM 3349 C CE  . LYS E 5 17  ? -1.144  3.575    33.798   1.00 88.39 17  E 1 
ATOM 3350 N NZ  . LYS E 5 17  ? 0.062   2.747    33.620   1.00 79.10 17  E 1 
ATOM 3351 N N   . PRO E 5 18  ? -3.473  9.296    30.825   1.00 98.71 18  E 1 
ATOM 3352 C CA  . PRO E 5 18  ? -3.245  10.359   29.868   1.00 98.76 18  E 1 
ATOM 3353 C C   . PRO E 5 18  ? -2.165  9.949    28.853   1.00 98.74 18  E 1 
ATOM 3354 O O   . PRO E 5 18  ? -1.098  9.433    29.198   1.00 98.42 18  E 1 
ATOM 3355 C CB  . PRO E 5 18  ? -2.861  11.591   30.692   1.00 98.22 18  E 1 
ATOM 3356 C CG  . PRO E 5 18  ? -2.209  10.986   31.935   1.00 94.94 18  E 1 
ATOM 3357 C CD  . PRO E 5 18  ? -2.991  9.692    32.140   1.00 98.04 18  E 1 
ATOM 3358 N N   . VAL E 5 19  ? -2.468  10.193   27.586   1.00 98.89 19  E 1 
ATOM 3359 C CA  . VAL E 5 19  ? -1.613  9.869    26.445   1.00 98.83 19  E 1 
ATOM 3360 C C   . VAL E 5 19  ? -1.543  11.039   25.474   1.00 98.87 19  E 1 
ATOM 3361 O O   . VAL E 5 19  ? -2.431  11.897   25.428   1.00 98.58 19  E 1 
ATOM 3362 C CB  . VAL E 5 19  ? -2.080  8.595    25.712   1.00 98.64 19  E 1 
ATOM 3363 C CG1 . VAL E 5 19  ? -2.053  7.361    26.624   1.00 97.84 19  E 1 
ATOM 3364 C CG2 . VAL E 5 19  ? -3.484  8.729    25.104   1.00 97.47 19  E 1 
ATOM 3365 N N   . MET E 5 20  ? -0.494  11.051   24.669   1.00 98.81 20  E 1 
ATOM 3366 C CA  . MET E 5 20  ? -0.341  11.928   23.519   1.00 98.88 20  E 1 
ATOM 3367 C C   . MET E 5 20  ? -0.221  11.063   22.268   1.00 98.81 20  E 1 
ATOM 3368 O O   . MET E 5 20  ? 0.709   10.259   22.156   1.00 98.72 20  E 1 
ATOM 3369 C CB  . MET E 5 20  ? 0.889   12.824   23.713   1.00 98.49 20  E 1 
ATOM 3370 C CG  . MET E 5 20  ? 1.037   13.875   22.610   1.00 94.84 20  E 1 
ATOM 3371 S SD  . MET E 5 20  ? -0.144  15.246   22.692   1.00 92.57 20  E 1 
ATOM 3372 C CE  . MET E 5 20  ? 0.572   16.232   24.014   1.00 84.26 20  E 1 
ATOM 3373 N N   . VAL E 5 21  ? -1.147  11.228   21.328   1.00 98.80 21  E 1 
ATOM 3374 C CA  . VAL E 5 21  ? -1.157  10.540   20.041   1.00 98.80 21  E 1 
ATOM 3375 C C   . VAL E 5 21  ? -0.674  11.506   18.964   1.00 98.80 21  E 1 
ATOM 3376 O O   . VAL E 5 21  ? -1.339  12.505   18.704   1.00 98.65 21  E 1 
ATOM 3377 C CB  . VAL E 5 21  ? -2.554  9.989    19.699   1.00 98.81 21  E 1 
ATOM 3378 C CG1 . VAL E 5 21  ? -2.520  9.174    18.407   1.00 98.21 21  E 1 
ATOM 3379 C CG2 . VAL E 5 21  ? -3.087  9.085    20.814   1.00 98.27 21  E 1 
ATOM 3380 N N   . LYS E 5 22  ? 0.459   11.201   18.335   1.00 98.73 22  E 1 
ATOM 3381 C CA  . LYS E 5 22  ? 0.960   11.930   17.163   1.00 98.74 22  E 1 
ATOM 3382 C C   . LYS E 5 22  ? 0.371   11.308   15.903   1.00 98.79 22  E 1 
ATOM 3383 O O   . LYS E 5 22  ? 0.421   10.090   15.739   1.00 98.54 22  E 1 
ATOM 3384 C CB  . LYS E 5 22  ? 2.493   11.873   17.143   1.00 98.50 22  E 1 
ATOM 3385 C CG  . LYS E 5 22  ? 3.158   12.689   16.023   1.00 97.33 22  E 1 
ATOM 3386 C CD  . LYS E 5 22  ? 3.133   14.191   16.313   1.00 94.49 22  E 1 
ATOM 3387 C CE  . LYS E 5 22  ? 4.058   14.949   15.365   1.00 91.03 22  E 1 
ATOM 3388 N NZ  . LYS E 5 22  ? 4.387   16.295   15.902   1.00 86.01 22  E 1 
ATOM 3389 N N   . LEU E 5 23  ? -0.143  12.141   15.003   1.00 98.59 23  E 1 
ATOM 3390 C CA  . LEU E 5 23  ? -0.593  11.696   13.686   1.00 98.53 23  E 1 
ATOM 3391 C C   . LEU E 5 23  ? 0.489   11.907   12.619   1.00 98.37 23  E 1 
ATOM 3392 O O   . LEU E 5 23  ? 1.376   12.747   12.773   1.00 97.75 23  E 1 
ATOM 3393 C CB  . LEU E 5 23  ? -1.904  12.391   13.303   1.00 98.46 23  E 1 
ATOM 3394 C CG  . LEU E 5 23  ? -3.082  12.193   14.279   1.00 97.89 23  E 1 
ATOM 3395 C CD1 . LEU E 5 23  ? -4.375  12.578   13.568   1.00 97.21 23  E 1 
ATOM 3396 C CD2 . LEU E 5 23  ? -3.248  10.762   14.777   1.00 96.73 23  E 1 
ATOM 3397 N N   . LYS E 5 24  ? 0.368   11.175   11.502   1.00 97.98 24  E 1 
ATOM 3398 C CA  . LYS E 5 24  ? 1.240   11.298   10.315   1.00 97.49 24  E 1 
ATOM 3399 C C   . LYS E 5 24  ? 1.283   12.741   9.786    1.00 96.72 24  E 1 
ATOM 3400 O O   . LYS E 5 24  ? 2.320   13.197   9.325    1.00 94.73 24  E 1 
ATOM 3401 C CB  . LYS E 5 24  ? 0.741   10.350   9.201    1.00 96.84 24  E 1 
ATOM 3402 C CG  . LYS E 5 24  ? 0.775   8.872    9.618    1.00 95.98 24  E 1 
ATOM 3403 C CD  . LYS E 5 24  ? 0.378   7.922    8.469    1.00 94.24 24  E 1 
ATOM 3404 C CE  . LYS E 5 24  ? 0.425   6.486    8.988    1.00 92.01 24  E 1 
ATOM 3405 N NZ  . LYS E 5 24  ? 0.099   5.460    7.962    1.00 88.53 24  E 1 
ATOM 3406 N N   . TRP E 5 25  ? 0.185   13.468   9.916    1.00 96.69 25  E 1 
ATOM 3407 C CA  . TRP E 5 25  ? -0.018  14.831   9.413    1.00 95.49 25  E 1 
ATOM 3408 C C   . TRP E 5 25  ? 0.478   15.931   10.375   1.00 94.88 25  E 1 
ATOM 3409 O O   . TRP E 5 25  ? 0.133   17.097   10.222   1.00 91.11 25  E 1 
ATOM 3410 C CB  . TRP E 5 25  ? -1.511  15.005   9.084    1.00 94.36 25  E 1 
ATOM 3411 C CG  . TRP E 5 25  ? -2.159  13.790   8.481    1.00 94.01 25  E 1 
ATOM 3412 C CD1 . TRP E 5 25  ? -3.104  13.020   9.068    1.00 88.65 25  E 1 
ATOM 3413 C CD2 . TRP E 5 25  ? -1.844  13.142   7.205    1.00 92.63 25  E 1 
ATOM 3414 N NE1 . TRP E 5 25  ? -3.406  11.945   8.248    1.00 87.67 25  E 1 
ATOM 3415 C CE2 . TRP E 5 25  ? -2.648  11.976   7.094    1.00 90.63 25  E 1 
ATOM 3416 C CE3 . TRP E 5 25  ? -0.948  13.438   6.152    1.00 87.63 25  E 1 
ATOM 3417 C CZ2 . TRP E 5 25  ? -2.561  11.123   5.981    1.00 88.82 25  E 1 
ATOM 3418 C CZ3 . TRP E 5 25  ? -0.876  12.586   5.041    1.00 84.06 25  E 1 
ATOM 3419 C CH2 . TRP E 5 25  ? -1.661  11.445   4.960    1.00 85.97 25  E 1 
ATOM 3420 N N   . GLY E 5 26  ? 1.239   15.573   11.390   1.00 96.05 26  E 1 
ATOM 3421 C CA  . GLY E 5 26  ? 1.861   16.520   12.321   1.00 95.67 26  E 1 
ATOM 3422 C C   . GLY E 5 26  ? 1.028   16.904   13.541   1.00 96.46 26  E 1 
ATOM 3423 O O   . GLY E 5 26  ? 1.613   17.225   14.582   1.00 95.37 26  E 1 
ATOM 3424 N N   . MET E 5 27  ? -0.305  16.841   13.480   1.00 97.10 27  E 1 
ATOM 3425 C CA  . MET E 5 27  ? -1.170  17.146   14.625   1.00 97.34 27  E 1 
ATOM 3426 C C   . MET E 5 27  ? -1.010  16.127   15.768   1.00 98.05 27  E 1 
ATOM 3427 O O   . MET E 5 27  ? -0.706  14.954   15.549   1.00 97.69 27  E 1 
ATOM 3428 C CB  . MET E 5 27  ? -2.642  17.302   14.171   1.00 95.35 27  E 1 
ATOM 3429 C CG  . MET E 5 27  ? -3.209  16.029   13.536   1.00 89.86 27  E 1 
ATOM 3430 S SD  . MET E 5 27  ? -4.829  16.204   12.732   1.00 88.52 27  E 1 
ATOM 3431 C CE  . MET E 5 27  ? -4.403  17.203   11.294   1.00 77.80 27  E 1 
ATOM 3432 N N   . GLU E 5 28  ? -1.213  16.584   17.004   1.00 98.43 28  E 1 
ATOM 3433 C CA  . GLU E 5 28  ? -1.154  15.774   18.220   1.00 98.55 28  E 1 
ATOM 3434 C C   . GLU E 5 28  ? -2.487  15.865   18.979   1.00 98.62 28  E 1 
ATOM 3435 O O   . GLU E 5 28  ? -3.095  16.923   19.064   1.00 98.31 28  E 1 
ATOM 3436 C CB  . GLU E 5 28  ? 0.038   16.174   19.114   1.00 98.15 28  E 1 
ATOM 3437 C CG  . GLU E 5 28  ? 1.409   15.960   18.451   1.00 95.17 28  E 1 
ATOM 3438 C CD  . GLU E 5 28  ? 2.638   16.301   19.318   1.00 93.73 28  E 1 
ATOM 3439 O OE1 . GLU E 5 28  ? 3.743   15.767   19.038   1.00 87.45 28  E 1 
ATOM 3440 O OE2 . GLU E 5 28  ? 2.573   17.134   20.236   1.00 87.80 28  E 1 
ATOM 3441 N N   . TYR E 5 29  ? -2.921  14.750   19.575   1.00 98.82 29  E 1 
ATOM 3442 C CA  . TYR E 5 29  ? -4.110  14.684   20.422   1.00 98.88 29  E 1 
ATOM 3443 C C   . TYR E 5 29  ? -3.719  14.189   21.811   1.00 98.81 29  E 1 
ATOM 3444 O O   . TYR E 5 29  ? -3.273  13.048   21.960   1.00 98.55 29  E 1 
ATOM 3445 C CB  . TYR E 5 29  ? -5.173  13.797   19.772   1.00 98.74 29  E 1 
ATOM 3446 C CG  . TYR E 5 29  ? -5.711  14.356   18.475   1.00 98.63 29  E 1 
ATOM 3447 C CD1 . TYR E 5 29  ? -6.749  15.311   18.494   1.00 97.99 29  E 1 
ATOM 3448 C CD2 . TYR E 5 29  ? -5.169  13.964   17.241   1.00 97.97 29  E 1 
ATOM 3449 C CE1 . TYR E 5 29  ? -7.226  15.877   17.304   1.00 97.31 29  E 1 
ATOM 3450 C CE2 . TYR E 5 29  ? -5.630  14.526   16.040   1.00 97.27 29  E 1 
ATOM 3451 C CZ  . TYR E 5 29  ? -6.662  15.489   16.077   1.00 97.49 29  E 1 
ATOM 3452 O OH  . TYR E 5 29  ? -7.102  16.066   14.909   1.00 96.08 29  E 1 
ATOM 3453 N N   . LYS E 5 30  ? -3.899  15.029   22.830   1.00 98.72 30  E 1 
ATOM 3454 C CA  . LYS E 5 30  ? -3.691  14.694   24.245   1.00 98.74 30  E 1 
ATOM 3455 C C   . LYS E 5 30  ? -5.039  14.358   24.872   1.00 98.71 30  E 1 
ATOM 3456 O O   . LYS E 5 30  ? -5.994  15.106   24.711   1.00 98.34 30  E 1 
ATOM 3457 C CB  . LYS E 5 30  ? -2.982  15.859   24.960   1.00 98.46 30  E 1 
ATOM 3458 C CG  . LYS E 5 30  ? -2.641  15.555   26.434   1.00 97.34 30  E 1 
ATOM 3459 C CD  . LYS E 5 30  ? -2.023  16.796   27.117   1.00 94.97 30  E 1 
ATOM 3460 C CE  . LYS E 5 30  ? -1.765  16.548   28.613   1.00 88.15 30  E 1 
ATOM 3461 N NZ  . LYS E 5 30  ? -1.400  17.800   29.340   1.00 80.50 30  E 1 
ATOM 3462 N N   . GLY E 5 31  ? -5.122  13.253   25.612   1.00 98.62 31  E 1 
ATOM 3463 C CA  . GLY E 5 31  ? -6.334  12.887   26.334   1.00 98.69 31  E 1 
ATOM 3464 C C   . GLY E 5 31  ? -6.189  11.570   27.080   1.00 98.77 31  E 1 
ATOM 3465 O O   . GLY E 5 31  ? -5.141  10.932   27.009   1.00 98.47 31  E 1 
ATOM 3466 N N   . TYR E 5 32  ? -7.233  11.141   27.781   1.00 98.78 32  E 1 
ATOM 3467 C CA  . TYR E 5 32  ? -7.253  9.836    28.444   1.00 98.78 32  E 1 
ATOM 3468 C C   . TYR E 5 32  ? -7.579  8.738    27.440   1.00 98.76 32  E 1 
ATOM 3469 O O   . TYR E 5 32  ? -8.611  8.801    26.773   1.00 98.32 32  E 1 
ATOM 3470 C CB  . TYR E 5 32  ? -8.257  9.844    29.599   1.00 98.50 32  E 1 
ATOM 3471 C CG  . TYR E 5 32  ? -7.814  10.706   30.761   1.00 96.10 32  E 1 
ATOM 3472 C CD1 . TYR E 5 32  ? -7.003  10.154   31.772   1.00 91.06 32  E 1 
ATOM 3473 C CD2 . TYR E 5 32  ? -8.172  12.073   30.826   1.00 91.65 32  E 1 
ATOM 3474 C CE1 . TYR E 5 32  ? -6.556  10.958   32.837   1.00 89.46 32  E 1 
ATOM 3475 C CE2 . TYR E 5 32  ? -7.728  12.880   31.883   1.00 89.08 32  E 1 
ATOM 3476 C CZ  . TYR E 5 32  ? -6.919  12.312   32.886   1.00 89.98 32  E 1 
ATOM 3477 O OH  . TYR E 5 32  ? -6.467  13.101   33.928   1.00 87.68 32  E 1 
ATOM 3478 N N   . LEU E 5 33  ? -6.728  7.714    27.337   1.00 98.88 33  E 1 
ATOM 3479 C CA  . LEU E 5 33  ? -6.961  6.560    26.471   1.00 98.86 33  E 1 
ATOM 3480 C C   . LEU E 5 33  ? -8.090  5.696    27.058   1.00 98.76 33  E 1 
ATOM 3481 O O   . LEU E 5 33  ? -7.897  5.003    28.048   1.00 98.42 33  E 1 
ATOM 3482 C CB  . LEU E 5 33  ? -5.656  5.780    26.287   1.00 98.73 33  E 1 
ATOM 3483 C CG  . LEU E 5 33  ? -5.779  4.587    25.318   1.00 98.47 33  E 1 
ATOM 3484 C CD1 . LEU E 5 33  ? -6.108  5.045    23.890   1.00 98.03 33  E 1 
ATOM 3485 C CD2 . LEU E 5 33  ? -4.466  3.818    25.273   1.00 97.93 33  E 1 
ATOM 3486 N N   . VAL E 5 34  ? -9.264  5.718    26.435   1.00 98.70 34  E 1 
ATOM 3487 C CA  . VAL E 5 34  ? -10.440 4.968    26.900   1.00 98.50 34  E 1 
ATOM 3488 C C   . VAL E 5 34  ? -10.394 3.525    26.413   1.00 98.56 34  E 1 
ATOM 3489 O O   . VAL E 5 34  ? -10.648 2.599    27.182   1.00 97.57 34  E 1 
ATOM 3490 C CB  . VAL E 5 34  ? -11.745 5.640    26.428   1.00 98.12 34  E 1 
ATOM 3491 C CG1 . VAL E 5 34  ? -12.991 4.890    26.913   1.00 96.31 34  E 1 
ATOM 3492 C CG2 . VAL E 5 34  ? -11.835 7.084    26.949   1.00 96.50 34  E 1 
ATOM 3493 N N   . SER E 5 35  ? -10.084 3.322    25.128   1.00 98.53 35  E 1 
ATOM 3494 C CA  . SER E 5 35  ? -10.004 1.992    24.541   1.00 98.45 35  E 1 
ATOM 3495 C C   . SER E 5 35  ? -9.128  1.988    23.281   1.00 98.57 35  E 1 
ATOM 3496 O O   . SER E 5 35  ? -8.960  3.009    22.616   1.00 98.09 35  E 1 
ATOM 3497 C CB  . SER E 5 35  ? -11.400 1.452    24.217   1.00 97.68 35  E 1 
ATOM 3498 O OG  . SER E 5 35  ? -12.062 2.251    23.256   1.00 95.48 35  E 1 
ATOM 3499 N N   . VAL E 5 36  ? -8.629  0.788    22.963   1.00 98.10 36  E 1 
ATOM 3500 C CA  . VAL E 5 36  ? -7.919  0.470    21.720   1.00 98.01 36  E 1 
ATOM 3501 C C   . VAL E 5 36  ? -8.489  -0.839   21.188   1.00 97.60 36  E 1 
ATOM 3502 O O   . VAL E 5 36  ? -8.806  -1.729   21.980   1.00 96.21 36  E 1 
ATOM 3503 C CB  . VAL E 5 36  ? -6.397  0.358    21.952   1.00 97.38 36  E 1 
ATOM 3504 C CG1 . VAL E 5 36  ? -5.633  0.131    20.646   1.00 91.18 36  E 1 
ATOM 3505 C CG2 . VAL E 5 36  ? -5.824  1.638    22.578   1.00 91.35 36  E 1 
ATOM 3506 N N   . ASP E 5 37  ? -8.665  -0.978   19.874   1.00 97.15 37  E 1 
ATOM 3507 C CA  . ASP E 5 37  ? -9.058  -2.234   19.236   1.00 96.69 37  E 1 
ATOM 3508 C C   . ASP E 5 37  ? -7.862  -2.938   18.574   1.00 96.22 37  E 1 
ATOM 3509 O O   . ASP E 5 37  ? -6.737  -2.442   18.600   1.00 94.83 37  E 1 
ATOM 3510 C CB  . ASP E 5 37  ? -10.248 -2.007   18.277   1.00 96.09 37  E 1 
ATOM 3511 C CG  . ASP E 5 37  ? -9.960  -1.131   17.055   1.00 96.18 37  E 1 
ATOM 3512 O OD1 . ASP E 5 37  ? -8.786  -0.957   16.685   1.00 94.96 37  E 1 
ATOM 3513 O OD2 . ASP E 5 37  ? -10.934 -0.603   16.480   1.00 93.95 37  E 1 
ATOM 3514 N N   . GLY E 5 38  ? -8.102  -4.110   17.965   1.00 94.89 38  E 1 
ATOM 3515 C CA  . GLY E 5 38  ? -7.080  -4.878   17.256   1.00 93.94 38  E 1 
ATOM 3516 C C   . GLY E 5 38  ? -6.383  -4.075   16.162   1.00 94.24 38  E 1 
ATOM 3517 O O   . GLY E 5 38  ? -5.168  -4.165   16.015   1.00 92.27 38  E 1 
ATOM 3518 N N   . TYR E 5 39  ? -7.112  -3.220   15.451   1.00 95.34 39  E 1 
ATOM 3519 C CA  . TYR E 5 39  ? -6.555  -2.359   14.399   1.00 95.28 39  E 1 
ATOM 3520 C C   . TYR E 5 39  ? -5.775  -1.157   14.937   1.00 96.28 39  E 1 
ATOM 3521 O O   . TYR E 5 39  ? -5.198  -0.389   14.161   1.00 95.35 39  E 1 
ATOM 3522 C CB  . TYR E 5 39  ? -7.679  -1.907   13.461   1.00 93.80 39  E 1 
ATOM 3523 C CG  . TYR E 5 39  ? -8.317  -3.048   12.702   1.00 91.74 39  E 1 
ATOM 3524 C CD1 . TYR E 5 39  ? -7.689  -3.541   11.533   1.00 86.77 39  E 1 
ATOM 3525 C CD2 . TYR E 5 39  ? -9.505  -3.642   13.153   1.00 86.60 39  E 1 
ATOM 3526 C CE1 . TYR E 5 39  ? -8.248  -4.610   10.831   1.00 84.14 39  E 1 
ATOM 3527 C CE2 . TYR E 5 39  ? -10.068 -4.724   12.454   1.00 84.17 39  E 1 
ATOM 3528 C CZ  . TYR E 5 39  ? -9.427  -5.201   11.291   1.00 85.11 39  E 1 
ATOM 3529 O OH  . TYR E 5 39  ? -9.962  -6.272   10.607   1.00 82.49 39  E 1 
ATOM 3530 N N   . MET E 5 40  ? -5.732  -0.965   16.247   1.00 96.31 40  E 1 
ATOM 3531 C CA  . MET E 5 40  ? -5.180  0.201    16.930   1.00 97.44 40  E 1 
ATOM 3532 C C   . MET E 5 40  ? -5.929  1.501    16.591   1.00 98.01 40  E 1 
ATOM 3533 O O   . MET E 5 40  ? -5.337  2.583    16.607   1.00 97.66 40  E 1 
ATOM 3534 C CB  . MET E 5 40  ? -3.661  0.321    16.736   1.00 96.95 40  E 1 
ATOM 3535 C CG  . MET E 5 40  ? -2.899  -0.960   17.065   1.00 94.58 40  E 1 
ATOM 3536 S SD  . MET E 5 40  ? -1.103  -0.718   16.927   1.00 90.90 40  E 1 
ATOM 3537 C CE  . MET E 5 40  ? -0.553  -2.354   17.427   1.00 81.92 40  E 1 
ATOM 3538 N N   . ASN E 5 41  ? -7.234  1.440    16.311   1.00 98.18 41  E 1 
ATOM 3539 C CA  . ASN E 5 41  ? -8.075  2.614    16.464   1.00 98.23 41  E 1 
ATOM 3540 C C   . ASN E 5 41  ? -8.099  2.994    17.950   1.00 98.41 41  E 1 
ATOM 3541 O O   . ASN E 5 41  ? -8.065  2.126    18.821   1.00 98.26 41  E 1 
ATOM 3542 C CB  . ASN E 5 41  ? -9.502  2.367    15.956   1.00 98.11 41  E 1 
ATOM 3543 C CG  . ASN E 5 41  ? -9.560  1.981    14.493   1.00 97.66 41  E 1 
ATOM 3544 O OD1 . ASN E 5 41  ? -9.144  2.710    13.609   1.00 94.72 41  E 1 
ATOM 3545 N ND2 . ASN E 5 41  ? -10.104 0.817    14.195   1.00 94.53 41  E 1 
ATOM 3546 N N   . MET E 5 42  ? -8.143  4.280    18.242   1.00 98.65 42  E 1 
ATOM 3547 C CA  . MET E 5 42  ? -8.020  4.791    19.601   1.00 98.79 42  E 1 
ATOM 3548 C C   . MET E 5 42  ? -9.215  5.668    19.949   1.00 98.83 42  E 1 
ATOM 3549 O O   . MET E 5 42  ? -9.602  6.544    19.177   1.00 98.66 42  E 1 
ATOM 3550 C CB  . MET E 5 42  ? -6.703  5.558    19.757   1.00 98.49 42  E 1 
ATOM 3551 C CG  . MET E 5 42  ? -5.485  4.650    19.531   1.00 97.25 42  E 1 
ATOM 3552 S SD  . MET E 5 42  ? -3.895  5.518    19.534   1.00 95.75 42  E 1 
ATOM 3553 C CE  . MET E 5 42  ? -2.828  4.147    19.053   1.00 87.42 42  E 1 
ATOM 3554 N N   . GLN E 5 43  ? -9.776  5.456    21.125   1.00 98.76 43  E 1 
ATOM 3555 C CA  . GLN E 5 43  ? -10.770 6.336    21.722   1.00 98.73 43  E 1 
ATOM 3556 C C   . GLN E 5 43  ? -10.113 7.142    22.831   1.00 98.76 43  E 1 
ATOM 3557 O O   . GLN E 5 43  ? -9.577  6.556    23.779   1.00 98.53 43  E 1 
ATOM 3558 C CB  . GLN E 5 43  ? -11.943 5.497    22.234   1.00 98.46 43  E 1 
ATOM 3559 C CG  . GLN E 5 43  ? -13.123 6.332    22.750   1.00 97.57 43  E 1 
ATOM 3560 C CD  . GLN E 5 43  ? -14.246 5.448    23.298   1.00 97.02 43  E 1 
ATOM 3561 O OE1 . GLN E 5 43  ? -14.147 4.239    23.385   1.00 90.46 43  E 1 
ATOM 3562 N NE2 . GLN E 5 43  ? -15.363 6.006    23.694   1.00 88.83 43  E 1 
ATOM 3563 N N   . LEU E 5 44  ? -10.169 8.465    22.726   1.00 98.68 44  E 1 
ATOM 3564 C CA  . LEU E 5 44  ? -9.680  9.377    23.752   1.00 98.67 44  E 1 
ATOM 3565 C C   . LEU E 5 44  ? -10.857 10.132   24.385   1.00 98.51 44  E 1 
ATOM 3566 O O   . LEU E 5 44  ? -11.805 10.511   23.690   1.00 98.21 44  E 1 
ATOM 3567 C CB  . LEU E 5 44  ? -8.649  10.361   23.176   1.00 98.68 44  E 1 
ATOM 3568 C CG  . LEU E 5 44  ? -7.426  9.742    22.463   1.00 98.10 44  E 1 
ATOM 3569 C CD1 . LEU E 5 44  ? -6.468  10.857   22.041   1.00 97.19 44  E 1 
ATOM 3570 C CD2 . LEU E 5 44  ? -6.657  8.781    23.352   1.00 96.82 44  E 1 
ATOM 3571 N N   . ALA E 5 45  ? -10.767 10.393   25.689   1.00 98.36 45  E 1 
ATOM 3572 C CA  . ALA E 5 45  ? -11.661 11.281   26.421   1.00 98.11 45  E 1 
ATOM 3573 C C   . ALA E 5 45  ? -10.928 12.553   26.860   1.00 98.18 45  E 1 
ATOM 3574 O O   . ALA E 5 45  ? -9.713  12.548   27.000   1.00 97.52 45  E 1 
ATOM 3575 C CB  . ALA E 5 45  ? -12.247 10.531   27.619   1.00 97.44 45  E 1 
ATOM 3576 N N   . ASN E 5 46  ? -11.681 13.626   27.093   1.00 97.88 46  E 1 
ATOM 3577 C CA  . ASN E 5 46  ? -11.141 14.945   27.457   1.00 97.69 46  E 1 
ATOM 3578 C C   . ASN E 5 46  ? -10.002 15.374   26.524   1.00 97.84 46  E 1 
ATOM 3579 O O   . ASN E 5 46  ? -8.913  15.736   26.957   1.00 96.85 46  E 1 
ATOM 3580 C CB  . ASN E 5 46  ? -10.768 14.964   28.950   1.00 96.75 46  E 1 
ATOM 3581 C CG  . ASN E 5 46  ? -11.964 14.778   29.872   1.00 90.80 46  E 1 
ATOM 3582 O OD1 . ASN E 5 46  ? -13.118 14.901   29.492   1.00 79.45 46  E 1 
ATOM 3583 N ND2 . ASN E 5 46  ? -11.713 14.480   31.124   1.00 77.15 46  E 1 
ATOM 3584 N N   . THR E 5 47  ? -10.239 15.232   25.213   1.00 98.08 47  E 1 
ATOM 3585 C CA  . THR E 5 47  ? -9.184  15.369   24.210   1.00 98.04 47  E 1 
ATOM 3586 C C   . THR E 5 47  ? -8.891  16.830   23.902   1.00 97.90 47  E 1 
ATOM 3587 O O   . THR E 5 47  ? -9.800  17.612   23.628   1.00 97.46 47  E 1 
ATOM 3588 C CB  . THR E 5 47  ? -9.541  14.625   22.919   1.00 98.00 47  E 1 
ATOM 3589 O OG1 . THR E 5 47  ? -9.968  13.316   23.225   1.00 95.28 47  E 1 
ATOM 3590 C CG2 . THR E 5 47  ? -8.353  14.515   21.971   1.00 95.39 47  E 1 
ATOM 3591 N N   . GLU E 5 48  ? -7.605  17.146   23.883   1.00 98.09 48  E 1 
ATOM 3592 C CA  . GLU E 5 48  ? -7.049  18.420   23.434   1.00 98.06 48  E 1 
ATOM 3593 C C   . GLU E 5 48  ? -6.344  18.214   22.101   1.00 98.20 48  E 1 
ATOM 3594 O O   . GLU E 5 48  ? -5.588  17.260   21.927   1.00 97.78 48  E 1 
ATOM 3595 C CB  . GLU E 5 48  ? -6.079  18.943   24.483   1.00 97.60 48  E 1 
ATOM 3596 C CG  . GLU E 5 48  ? -6.742  19.251   25.835   1.00 94.80 48  E 1 
ATOM 3597 C CD  . GLU E 5 48  ? -5.740  19.654   26.919   1.00 94.57 48  E 1 
ATOM 3598 O OE1 . GLU E 5 48  ? -6.207  20.153   27.967   1.00 88.73 48  E 1 
ATOM 3599 O OE2 . GLU E 5 48  ? -4.518  19.453   26.735   1.00 90.32 48  E 1 
ATOM 3600 N N   . GLU E 5 49  ? -6.581  19.104   21.134   1.00 98.26 49  E 1 
ATOM 3601 C CA  . GLU E 5 49  ? -5.882  19.130   19.855   1.00 98.16 49  E 1 
ATOM 3602 C C   . GLU E 5 49  ? -4.714  20.113   19.912   1.00 98.21 49  E 1 
ATOM 3603 O O   . GLU E 5 49  ? -4.895  21.275   20.277   1.00 97.84 49  E 1 
ATOM 3604 C CB  . GLU E 5 49  ? -6.867  19.475   18.726   1.00 97.49 49  E 1 
ATOM 3605 C CG  . GLU E 5 49  ? -6.241  19.489   17.322   1.00 96.43 49  E 1 
ATOM 3606 C CD  . GLU E 5 49  ? -7.310  19.789   16.252   1.00 95.25 49  E 1 
ATOM 3607 O OE1 . GLU E 5 49  ? -7.602  18.899   15.419   1.00 90.98 49  E 1 
ATOM 3608 O OE2 . GLU E 5 49  ? -7.894  20.900   16.271   1.00 90.95 49  E 1 
ATOM 3609 N N   . TYR E 5 50  ? -3.538  19.655   19.500   1.00 98.51 50  E 1 
ATOM 3610 C CA  . TYR E 5 50  ? -2.337  20.461   19.355   1.00 98.53 50  E 1 
ATOM 3611 C C   . TYR E 5 50  ? -1.905  20.483   17.891   1.00 98.36 50  E 1 
ATOM 3612 O O   . TYR E 5 50  ? -1.712  19.433   17.279   1.00 97.66 50  E 1 
ATOM 3613 C CB  . TYR E 5 50  ? -1.216  19.925   20.249   1.00 98.40 50  E 1 
ATOM 3614 C CG  . TYR E 5 50  ? -1.456  20.100   21.738   1.00 98.39 50  E 1 
ATOM 3615 C CD1 . TYR E 5 50  ? -0.842  21.154   22.437   1.00 97.16 50  E 1 
ATOM 3616 C CD2 . TYR E 5 50  ? -2.307  19.216   22.430   1.00 97.38 50  E 1 
ATOM 3617 C CE1 . TYR E 5 50  ? -1.073  21.340   23.807   1.00 96.87 50  E 1 
ATOM 3618 C CE2 . TYR E 5 50  ? -2.546  19.394   23.803   1.00 96.93 50  E 1 
ATOM 3619 C CZ  . TYR E 5 50  ? -1.930  20.463   24.489   1.00 97.41 50  E 1 
ATOM 3620 O OH  . TYR E 5 50  ? -2.171  20.660   25.821   1.00 96.19 50  E 1 
ATOM 3621 N N   . ILE E 5 51  ? -1.721  21.669   17.324   1.00 97.91 51  E 1 
ATOM 3622 C CA  . ILE E 5 51  ? -1.199  21.901   15.985   1.00 97.57 51  E 1 
ATOM 3623 C C   . ILE E 5 51  ? 0.109   22.686   16.135   1.00 97.57 51  E 1 
ATOM 3624 O O   . ILE E 5 51  ? 0.145   23.688   16.851   1.00 96.07 51  E 1 
ATOM 3625 C CB  . ILE E 5 51  ? -2.224  22.630   15.091   1.00 96.58 51  E 1 
ATOM 3626 C CG1 . ILE E 5 51  ? -3.526  21.801   14.992   1.00 93.80 51  E 1 
ATOM 3627 C CG2 . ILE E 5 51  ? -1.625  22.892   13.695   1.00 93.71 51  E 1 
ATOM 3628 C CD1 . ILE E 5 51  ? -4.649  22.453   14.166   1.00 83.78 51  E 1 
ATOM 3629 N N   . ASP E 5 52  ? 1.188   22.203   15.527   1.00 95.80 52  E 1 
ATOM 3630 C CA  . ASP E 5 52  ? 2.533   22.784   15.650   1.00 95.14 52  E 1 
ATOM 3631 C C   . ASP E 5 52  ? 2.977   23.025   17.108   1.00 95.54 52  E 1 
ATOM 3632 O O   . ASP E 5 52  ? 3.656   23.991   17.447   1.00 92.45 52  E 1 
ATOM 3633 C CB  . ASP E 5 52  ? 2.678   24.007   14.734   1.00 93.43 52  E 1 
ATOM 3634 C CG  . ASP E 5 52  ? 2.425   23.652   13.266   1.00 87.75 52  E 1 
ATOM 3635 O OD1 . ASP E 5 52  ? 2.842   22.540   12.870   1.00 81.40 52  E 1 
ATOM 3636 O OD2 . ASP E 5 52  ? 1.807   24.482   12.573   1.00 79.43 52  E 1 
ATOM 3637 N N   . GLY E 5 53  ? 2.558   22.122   18.000   1.00 94.10 53  E 1 
ATOM 3638 C CA  . GLY E 5 53  ? 2.855   22.198   19.431   1.00 94.55 53  E 1 
ATOM 3639 C C   . GLY E 5 53  ? 2.010   23.194   20.228   1.00 96.21 53  E 1 
ATOM 3640 O O   . GLY E 5 53  ? 2.161   23.264   21.452   1.00 94.60 53  E 1 
ATOM 3641 N N   . ALA E 5 54  ? 1.112   23.935   19.591   1.00 97.06 54  E 1 
ATOM 3642 C CA  . ALA E 5 54  ? 0.191   24.864   20.239   1.00 97.70 54  E 1 
ATOM 3643 C C   . ALA E 5 54  ? -1.194  24.236   20.419   1.00 98.13 54  E 1 
ATOM 3644 O O   . ALA E 5 54  ? -1.710  23.580   19.519   1.00 97.35 54  E 1 
ATOM 3645 C CB  . ALA E 5 54  ? 0.136   26.162   19.433   1.00 96.91 54  E 1 
ATOM 3646 N N   . LEU E 5 55  ? -1.837  24.498   21.564   1.00 97.76 55  E 1 
ATOM 3647 C CA  . LEU E 5 55  ? -3.217  24.091   21.811   1.00 98.01 55  E 1 
ATOM 3648 C C   . LEU E 5 55  ? -4.157  24.770   20.806   1.00 97.93 55  E 1 
ATOM 3649 O O   . LEU E 5 55  ? -4.262  25.996   20.769   1.00 96.95 55  E 1 
ATOM 3650 C CB  . LEU E 5 55  ? -3.589  24.427   23.271   1.00 97.66 55  E 1 
ATOM 3651 C CG  . LEU E 5 55  ? -5.029  24.035   23.668   1.00 96.50 55  E 1 
ATOM 3652 C CD1 . LEU E 5 55  ? -5.232  22.527   23.676   1.00 93.48 55  E 1 
ATOM 3653 C CD2 . LEU E 5 55  ? -5.337  24.564   25.068   1.00 93.16 55  E 1 
ATOM 3654 N N   . SER E 5 56  ? -4.858  23.958   19.999   1.00 97.54 56  E 1 
ATOM 3655 C CA  . SER E 5 56  ? -5.820  24.393   18.985   1.00 96.68 56  E 1 
ATOM 3656 C C   . SER E 5 56  ? -7.250  24.380   19.525   1.00 96.44 56  E 1 
ATOM 3657 O O   . SER E 5 56  ? -8.050  25.267   19.206   1.00 93.56 56  E 1 
ATOM 3658 C CB  . SER E 5 56  ? -5.695  23.471   17.768   1.00 95.01 56  E 1 
ATOM 3659 O OG  . SER E 5 56  ? -6.684  23.738   16.799   1.00 82.50 56  E 1 
ATOM 3660 N N   . GLY E 5 57  ? -7.609  23.392   20.369   1.00 96.16 57  E 1 
ATOM 3661 C CA  . GLY E 5 57  ? -8.938  23.319   20.941   1.00 95.78 57  E 1 
ATOM 3662 C C   . GLY E 5 57  ? -9.186  22.105   21.832   1.00 96.60 57  E 1 
ATOM 3663 O O   . GLY E 5 57  ? -8.408  21.157   21.860   1.00 96.11 57  E 1 
ATOM 3664 N N   . HIS E 5 58  ? -10.325 22.148   22.542   1.00 96.74 58  E 1 
ATOM 3665 C CA  . HIS E 5 58  ? -10.846 21.045   23.341   1.00 96.76 58  E 1 
ATOM 3666 C C   . HIS E 5 58  ? -11.957 20.340   22.567   1.00 96.45 58  E 1 
ATOM 3667 O O   . HIS E 5 58  ? -12.954 20.959   22.196   1.00 95.21 58  E 1 
ATOM 3668 C CB  . HIS E 5 58  ? -11.344 21.562   24.694   1.00 96.46 58  E 1 
ATOM 3669 C CG  . HIS E 5 58  ? -10.275 22.193   25.528   1.00 93.33 58  E 1 
ATOM 3670 N ND1 . HIS E 5 58  ? -9.367  21.544   26.343   1.00 79.12 58  E 1 
ATOM 3671 C CD2 . HIS E 5 58  ? -10.000 23.539   25.637   1.00 79.47 58  E 1 
ATOM 3672 C CE1 . HIS E 5 58  ? -8.577  22.475   26.918   1.00 82.65 58  E 1 
ATOM 3673 N NE2 . HIS E 5 58  ? -8.937  23.689   26.520   1.00 83.29 58  E 1 
ATOM 3674 N N   . LEU E 5 59  ? -11.783 19.035   22.313   1.00 97.40 59  E 1 
ATOM 3675 C CA  . LEU E 5 59  ? -12.650 18.244   21.434   1.00 97.15 59  E 1 
ATOM 3676 C C   . LEU E 5 59  ? -13.581 17.291   22.198   1.00 96.68 59  E 1 
ATOM 3677 O O   . LEU E 5 59  ? -14.555 16.792   21.639   1.00 92.49 59  E 1 
ATOM 3678 C CB  . LEU E 5 59  ? -11.765 17.467   20.440   1.00 96.55 59  E 1 
ATOM 3679 C CG  . LEU E 5 59  ? -10.761 18.294   19.622   1.00 96.05 59  E 1 
ATOM 3680 C CD1 . LEU E 5 59  ? -10.095 17.372   18.592   1.00 93.67 59  E 1 
ATOM 3681 C CD2 . LEU E 5 59  ? -11.408 19.462   18.873   1.00 92.77 59  E 1 
ATOM 3682 N N   . GLY E 5 60  ? -13.313 17.032   23.471   1.00 96.64 60  E 1 
ATOM 3683 C CA  . GLY E 5 60  ? -14.053 16.069   24.282   1.00 96.48 60  E 1 
ATOM 3684 C C   . GLY E 5 60  ? -13.697 14.626   23.916   1.00 97.28 60  E 1 
ATOM 3685 O O   . GLY E 5 60  ? -12.528 14.254   23.919   1.00 96.62 60  E 1 
ATOM 3686 N N   . GLU E 5 61  ? -14.698 13.789   23.621   1.00 97.69 61  E 1 
ATOM 3687 C CA  . GLU E 5 61  ? -14.499 12.384   23.273   1.00 97.75 61  E 1 
ATOM 3688 C C   . GLU E 5 61  ? -14.334 12.214   21.766   1.00 97.93 61  E 1 
ATOM 3689 O O   . GLU E 5 61  ? -15.180 12.665   20.989   1.00 97.41 61  E 1 
ATOM 3690 C CB  . GLU E 5 61  ? -15.658 11.544   23.824   1.00 96.71 61  E 1 
ATOM 3691 C CG  . GLU E 5 61  ? -15.375 10.033   23.778   1.00 90.24 61  E 1 
ATOM 3692 C CD  . GLU E 5 61  ? -16.559 9.251    24.370   1.00 87.14 61  E 1 
ATOM 3693 O OE1 . GLU E 5 61  ? -16.944 8.190    23.834   1.00 80.48 61  E 1 
ATOM 3694 O OE2 . GLU E 5 61  ? -17.216 9.738    25.319   1.00 81.08 61  E 1 
ATOM 3695 N N   . VAL E 5 62  ? -13.260 11.535   21.367   1.00 98.10 62  E 1 
ATOM 3696 C CA  . VAL E 5 62  ? -12.904 11.348   19.959   1.00 98.30 62  E 1 
ATOM 3697 C C   . VAL E 5 62  ? -12.529 9.900    19.651   1.00 98.53 62  E 1 
ATOM 3698 O O   . VAL E 5 62  ? -11.984 9.187    20.482   1.00 98.39 62  E 1 
ATOM 3699 C CB  . VAL E 5 62  ? -11.788 12.307   19.498   1.00 97.48 62  E 1 
ATOM 3700 C CG1 . VAL E 5 62  ? -12.118 13.768   19.852   1.00 93.75 62  E 1 
ATOM 3701 C CG2 . VAL E 5 62  ? -10.412 11.972   20.061   1.00 94.14 62  E 1 
ATOM 3702 N N   . LEU E 5 63  ? -12.790 9.499    18.414   1.00 98.63 63  E 1 
ATOM 3703 C CA  . LEU E 5 63  ? -12.222 8.319    17.767   1.00 98.74 63  E 1 
ATOM 3704 C C   . LEU E 5 63  ? -11.119 8.778    16.816   1.00 98.74 63  E 1 
ATOM 3705 O O   . LEU E 5 63  ? -11.384 9.586    15.925   1.00 98.53 63  E 1 
ATOM 3706 C CB  . LEU E 5 63  ? -13.360 7.589    17.022   1.00 98.52 63  E 1 
ATOM 3707 C CG  . LEU E 5 63  ? -12.907 6.554    15.972   1.00 98.09 63  E 1 
ATOM 3708 C CD1 . LEU E 5 63  ? -12.213 5.359    16.610   1.00 96.89 63  E 1 
ATOM 3709 C CD2 . LEU E 5 63  ? -14.125 6.040    15.197   1.00 96.69 63  E 1 
ATOM 3710 N N   . ILE E 5 64  ? -9.921  8.232    16.970   1.00 98.89 64  E 1 
ATOM 3711 C CA  . ILE E 5 64  ? -8.804  8.396    16.035   1.00 98.86 64  E 1 
ATOM 3712 C C   . ILE E 5 64  ? -8.677  7.104    15.227   1.00 98.83 64  E 1 
ATOM 3713 O O   . ILE E 5 64  ? -8.482  6.027    15.800   1.00 98.54 64  E 1 
ATOM 3714 C CB  . ILE E 5 64  ? -7.491  8.741    16.767   1.00 98.82 64  E 1 
ATOM 3715 C CG1 . ILE E 5 64  ? -7.667  10.003   17.651   1.00 98.49 64  E 1 
ATOM 3716 C CG2 . ILE E 5 64  ? -6.359  8.937    15.743   1.00 98.59 64  E 1 
ATOM 3717 C CD1 . ILE E 5 64  ? -6.423  10.367   18.478   1.00 97.83 64  E 1 
ATOM 3718 N N   . ARG E 5 65  ? -8.767  7.200    13.897   1.00 98.72 65  E 1 
ATOM 3719 C CA  . ARG E 5 65  ? -8.601  6.040    13.020   1.00 98.60 65  E 1 
ATOM 3720 C C   . ARG E 5 65  ? -7.132  5.621    12.960   1.00 98.55 65  E 1 
ATOM 3721 O O   . ARG E 5 65  ? -6.254  6.450    12.713   1.00 97.71 65  E 1 
ATOM 3722 C CB  . ARG E 5 65  ? -9.185  6.358    11.635   1.00 98.38 65  E 1 
ATOM 3723 C CG  . ARG E 5 65  ? -9.118  5.147    10.689   1.00 97.43 65  E 1 
ATOM 3724 C CD  . ARG E 5 65  ? -9.605  5.529    9.292    1.00 95.72 65  E 1 
ATOM 3725 N NE  . ARG E 5 65  ? -9.254  4.502    8.279    1.00 93.16 65  E 1 
ATOM 3726 C CZ  . ARG E 5 65  ? -9.927  3.408    7.986    1.00 92.43 65  E 1 
ATOM 3727 N NH1 . ARG E 5 65  ? -11.032 3.101    8.586    1.00 84.90 65  E 1 
ATOM 3728 N NH2 . ARG E 5 65  ? -9.497  2.593    7.072    1.00 87.29 65  E 1 
ATOM 3729 N N   . CYS E 5 66  ? -6.885  4.306    13.082   1.00 98.04 66  E 1 
ATOM 3730 C CA  . CYS E 5 66  ? -5.567  3.677    13.142   1.00 97.82 66  E 1 
ATOM 3731 C C   . CYS E 5 66  ? -4.573  4.135    12.067   1.00 97.80 66  E 1 
ATOM 3732 O O   . CYS E 5 66  ? -3.444  4.481    12.405   1.00 96.91 66  E 1 
ATOM 3733 C CB  . CYS E 5 66  ? -5.760  2.152    13.081   1.00 96.56 66  E 1 
ATOM 3734 S SG  . CYS E 5 66  ? -6.689  1.628    11.601   1.00 93.47 66  E 1 
ATOM 3735 N N   . ASN E 5 67  ? -4.995  4.231    10.798   1.00 97.31 67  E 1 
ATOM 3736 C CA  . ASN E 5 67  ? -4.107  4.564    9.675    1.00 97.01 67  E 1 
ATOM 3737 C C   . ASN E 5 67  ? -3.499  5.967    9.759    1.00 97.30 67  E 1 
ATOM 3738 O O   . ASN E 5 67  ? -2.555  6.256    9.038    1.00 96.04 67  E 1 
ATOM 3739 C CB  . ASN E 5 67  ? -4.858  4.404    8.336    1.00 95.86 67  E 1 
ATOM 3740 C CG  . ASN E 5 67  ? -5.165  2.948    7.990    1.00 92.13 67  E 1 
ATOM 3741 O OD1 . ASN E 5 67  ? -5.174  2.088    8.844    1.00 82.08 67  E 1 
ATOM 3742 N ND2 . ASN E 5 67  ? -5.448  2.654    6.742    1.00 83.19 67  E 1 
ATOM 3743 N N   . ASN E 5 68  ? -4.007  6.847    10.612   1.00 98.17 68  E 1 
ATOM 3744 C CA  . ASN E 5 68  ? -3.481  8.200    10.779   1.00 98.23 68  E 1 
ATOM 3745 C C   . ASN E 5 68  ? -2.445  8.297    11.908   1.00 98.45 68  E 1 
ATOM 3746 O O   . ASN E 5 68  ? -1.739  9.296    11.983   1.00 97.74 68  E 1 
ATOM 3747 C CB  . ASN E 5 68  ? -4.651  9.167    11.022   1.00 97.99 68  E 1 
ATOM 3748 C CG  . ASN E 5 68  ? -5.676  9.093    9.904    1.00 97.49 68  E 1 
ATOM 3749 O OD1 . ASN E 5 68  ? -5.501  9.601    8.816    1.00 91.35 68  E 1 
ATOM 3750 N ND2 . ASN E 5 68  ? -6.774  8.415    10.161   1.00 91.89 68  E 1 
ATOM 3751 N N   . VAL E 5 69  ? -2.355  7.283    12.766   1.00 98.69 69  E 1 
ATOM 3752 C CA  . VAL E 5 69  ? -1.466  7.309    13.933   1.00 98.63 69  E 1 
ATOM 3753 C C   . VAL E 5 69  ? -0.025  7.082    13.488   1.00 98.64 69  E 1 
ATOM 3754 O O   . VAL E 5 69  ? 0.272   6.097    12.807   1.00 98.27 69  E 1 
ATOM 3755 C CB  . VAL E 5 69  ? -1.906  6.277    14.988   1.00 98.63 69  E 1 
ATOM 3756 C CG1 . VAL E 5 69  ? -0.971  6.266    16.200   1.00 98.24 69  E 1 
ATOM 3757 C CG2 . VAL E 5 69  ? -3.328  6.590    15.490   1.00 98.19 69  E 1 
ATOM 3758 N N   . LEU E 5 70  ? 0.874   7.978    13.887   1.00 98.67 70  E 1 
ATOM 3759 C CA  . LEU E 5 70  ? 2.315   7.796    13.768   1.00 98.66 70  E 1 
ATOM 3760 C C   . LEU E 5 70  ? 2.840   7.049    14.995   1.00 98.75 70  E 1 
ATOM 3761 O O   . LEU E 5 70  ? 3.377   5.944    14.863   1.00 98.53 70  E 1 
ATOM 3762 C CB  . LEU E 5 70  ? 2.983   9.171    13.564   1.00 98.53 70  E 1 
ATOM 3763 C CG  . LEU E 5 70  ? 4.523   9.124    13.520   1.00 97.99 70  E 1 
ATOM 3764 C CD1 . LEU E 5 70  ? 5.051   8.252    12.386   1.00 96.97 70  E 1 
ATOM 3765 C CD2 . LEU E 5 70  ? 5.068   10.540   13.328   1.00 96.77 70  E 1 
ATOM 3766 N N   . TYR E 5 71  ? 2.645   7.616    16.182   1.00 98.77 71  E 1 
ATOM 3767 C CA  . TYR E 5 71  ? 2.977   6.973    17.441   1.00 98.81 71  E 1 
ATOM 3768 C C   . TYR E 5 71  ? 2.031   7.418    18.564   1.00 98.86 71  E 1 
ATOM 3769 O O   . TYR E 5 71  ? 1.401   8.474    18.496   1.00 98.74 71  E 1 
ATOM 3770 C CB  . TYR E 5 71  ? 4.444   7.223    17.818   1.00 98.77 71  E 1 
ATOM 3771 C CG  . TYR E 5 71  ? 4.813   8.666    18.115   1.00 98.77 71  E 1 
ATOM 3772 C CD1 . TYR E 5 71  ? 5.554   9.422    17.194   1.00 98.31 71  E 1 
ATOM 3773 C CD2 . TYR E 5 71  ? 4.425   9.261    19.327   1.00 98.19 71  E 1 
ATOM 3774 C CE1 . TYR E 5 71  ? 5.885   10.761   17.463   1.00 98.09 71  E 1 
ATOM 3775 C CE2 . TYR E 5 71  ? 4.743   10.607   19.609   1.00 97.95 71  E 1 
ATOM 3776 C CZ  . TYR E 5 71  ? 5.468   11.353   18.671   1.00 98.24 71  E 1 
ATOM 3777 O OH  . TYR E 5 71  ? 5.750   12.669   18.939   1.00 97.27 71  E 1 
ATOM 3778 N N   . ILE E 5 72  ? 1.993   6.634    19.640   1.00 98.87 72  E 1 
ATOM 3779 C CA  . ILE E 5 72  ? 1.359   6.988    20.913   1.00 98.80 72  E 1 
ATOM 3780 C C   . ILE E 5 72  ? 2.401   6.910    22.028   1.00 98.85 72  E 1 
ATOM 3781 O O   . ILE E 5 72  ? 3.253   6.029    22.032   1.00 98.72 72  E 1 
ATOM 3782 C CB  . ILE E 5 72  ? 0.110   6.125    21.176   1.00 98.79 72  E 1 
ATOM 3783 C CG1 . ILE E 5 72  ? -0.584  6.536    22.490   1.00 98.17 72  E 1 
ATOM 3784 C CG2 . ILE E 5 72  ? 0.456   4.620    21.175   1.00 97.33 72  E 1 
ATOM 3785 C CD1 . ILE E 5 72  ? -1.942  5.866    22.711   1.00 97.28 72  E 1 
ATOM 3786 N N   . ARG E 5 73  ? 2.314   7.817    23.003   1.00 98.80 73  E 1 
ATOM 3787 C CA  . ARG E 5 73  ? 3.115   7.808    24.224   1.00 98.79 73  E 1 
ATOM 3788 C C   . ARG E 5 73  ? 2.266   8.147    25.444   1.00 98.82 73  E 1 
ATOM 3789 O O   . ARG E 5 73  ? 1.288   8.889    25.322   1.00 98.48 73  E 1 
ATOM 3790 C CB  . ARG E 5 73  ? 4.321   8.751    24.070   1.00 98.09 73  E 1 
ATOM 3791 C CG  . ARG E 5 73  ? 3.930   10.236   23.898   1.00 96.82 73  E 1 
ATOM 3792 C CD  . ARG E 5 73  ? 5.172   11.079   23.629   1.00 95.37 73  E 1 
ATOM 3793 N NE  . ARG E 5 73  ? 4.839   12.506   23.481   1.00 92.75 73  E 1 
ATOM 3794 C CZ  . ARG E 5 73  ? 5.095   13.487   24.345   1.00 92.59 73  E 1 
ATOM 3795 N NH1 . ARG E 5 73  ? 5.680   13.261   25.488   1.00 86.54 73  E 1 
ATOM 3796 N NH2 . ARG E 5 73  ? 4.749   14.697   24.060   1.00 87.59 73  E 1 
ATOM 3797 N N   . GLY E 5 74  ? 2.650   7.633    26.608   1.00 98.54 74  E 1 
ATOM 3798 C CA  . GLY E 5 74  ? 2.132   8.134    27.875   1.00 98.33 74  E 1 
ATOM 3799 C C   . GLY E 5 74  ? 2.631   9.555    28.143   1.00 98.38 74  E 1 
ATOM 3800 O O   . GLY E 5 74  ? 3.733   9.923    27.728   1.00 97.01 74  E 1 
ATOM 3801 N N   . VAL E 5 75  ? 1.821   10.345   28.840   1.00 97.96 75  E 1 
ATOM 3802 C CA  . VAL E 5 75  ? 2.256   11.617   29.414   1.00 97.12 75  E 1 
ATOM 3803 C C   . VAL E 5 75  ? 2.029   11.555   30.920   1.00 95.46 75  E 1 
ATOM 3804 O O   . VAL E 5 75  ? 1.161   10.819   31.380   1.00 85.03 75  E 1 
ATOM 3805 C CB  . VAL E 5 75  ? 1.575   12.838   28.758   1.00 95.12 75  E 1 
ATOM 3806 C CG1 . VAL E 5 75  ? 1.975   12.943   27.285   1.00 87.26 75  E 1 
ATOM 3807 C CG2 . VAL E 5 75  ? 0.050   12.808   28.838   1.00 89.57 75  E 1 
ATOM 3808 N N   . GLU E 5 76  ? 2.851   12.278   31.673   1.00 93.12 76  E 1 
ATOM 3809 C CA  . GLU E 5 76  ? 2.635   12.357   33.117   1.00 90.61 76  E 1 
ATOM 3810 C C   . GLU E 5 76  ? 1.339   13.123   33.400   1.00 88.26 76  E 1 
ATOM 3811 O O   . GLU E 5 76  ? 0.974   14.059   32.677   1.00 77.27 76  E 1 
ATOM 3812 C CB  . GLU E 5 76  ? 3.873   12.957   33.806   1.00 84.41 76  E 1 
ATOM 3813 C CG  . GLU E 5 76  ? 5.074   12.001   33.680   1.00 73.38 76  E 1 
ATOM 3814 C CD  . GLU E 5 76  ? 6.376   12.493   34.344   1.00 62.71 76  E 1 
ATOM 3815 O OE1 . GLU E 5 76  ? 7.338   11.695   34.337   1.00 54.86 76  E 1 
ATOM 3816 O OE2 . GLU E 5 76  ? 6.426   13.649   34.800   1.00 57.26 76  E 1 
ATOM 3817 N N   . GLU E 5 77  ? 0.593   12.671   34.411   1.00 84.00 77  E 1 
ATOM 3818 C CA  . GLU E 5 77  ? -0.442  13.511   34.997   1.00 80.15 77  E 1 
ATOM 3819 C C   . GLU E 5 77  ? 0.274   14.704   35.626   1.00 77.40 77  E 1 
ATOM 3820 O O   . GLU E 5 77  ? 1.135   14.530   36.489   1.00 66.93 77  E 1 
ATOM 3821 C CB  . GLU E 5 77  ? -1.303  12.740   36.012   1.00 71.76 77  E 1 
ATOM 3822 C CG  . GLU E 5 77  ? -2.242  11.738   35.303   1.00 63.94 77  E 1 
ATOM 3823 C CD  . GLU E 5 77  ? -3.228  10.998   36.201   1.00 58.25 77  E 1 
ATOM 3824 O OE1 . GLU E 5 77  ? -4.244  10.506   35.632   1.00 53.28 77  E 1 
ATOM 3825 O OE2 . GLU E 5 77  ? -2.984  10.869   37.413   1.00 55.02 77  E 1 
ATOM 3826 N N   . GLU E 5 78  ? -0.042  15.915   35.173   1.00 71.23 78  E 1 
ATOM 3827 C CA  . GLU E 5 78  ? 0.283   17.092   35.957   1.00 68.75 78  E 1 
ATOM 3828 C C   . GLU E 5 78  ? -0.508  16.960   37.259   1.00 66.54 78  E 1 
ATOM 3829 O O   . GLU E 5 78  ? -1.729  17.141   37.267   1.00 59.32 78  E 1 
ATOM 3830 C CB  . GLU E 5 78  ? -0.046  18.381   35.183   1.00 61.26 78  E 1 
ATOM 3831 C CG  . GLU E 5 78  ? 0.951   18.666   34.047   1.00 54.41 78  E 1 
ATOM 3832 C CD  . GLU E 5 78  ? 0.607   19.877   33.165   1.00 49.26 78  E 1 
ATOM 3833 O OE1 . GLU E 5 78  ? 1.309   20.060   32.142   1.00 44.54 78  E 1 
ATOM 3834 O OE2 . GLU E 5 78  ? -0.385  20.583   33.437   1.00 45.94 78  E 1 
ATOM 3835 N N   . GLU E 5 79  ? 0.160   16.555   38.348   1.00 53.71 79  E 1 
ATOM 3836 C CA  . GLU E 5 79  ? -0.412  16.709   39.680   1.00 53.66 79  E 1 
ATOM 3837 C C   . GLU E 5 79  ? -0.743  18.198   39.845   1.00 51.61 79  E 1 
ATOM 3838 O O   . GLU E 5 79  ? 0.119   19.051   39.650   1.00 48.44 79  E 1 
ATOM 3839 C CB  . GLU E 5 79  ? 0.530   16.194   40.788   1.00 49.35 79  E 1 
ATOM 3840 C CG  . GLU E 5 79  ? 0.642   14.653   40.822   1.00 43.16 79  E 1 
ATOM 3841 C CD  . GLU E 5 79  ? 1.423   14.086   42.037   1.00 39.45 79  E 1 
ATOM 3842 O OE1 . GLU E 5 79  ? 1.228   12.882   42.338   1.00 32.78 79  E 1 
ATOM 3843 O OE2 . GLU E 5 79  ? 2.202   14.821   42.672   1.00 39.10 79  E 1 
ATOM 3844 N N   . GLU E 5 80  ? -1.992  18.519   40.189   1.00 45.24 80  E 1 
ATOM 3845 C CA  . GLU E 5 80  ? -2.326  19.822   40.770   1.00 44.77 80  E 1 
ATOM 3846 C C   . GLU E 5 80  ? -1.611  19.911   42.132   1.00 41.23 80  E 1 
ATOM 3847 O O   . GLU E 5 80  ? -2.183  19.593   43.169   1.00 39.31 80  E 1 
ATOM 3848 C CB  . GLU E 5 80  ? -3.846  20.025   40.914   1.00 43.07 80  E 1 
ATOM 3849 C CG  . GLU E 5 80  ? -4.571  20.408   39.616   1.00 39.36 80  E 1 
ATOM 3850 C CD  . GLU E 5 80  ? -6.064  20.790   39.835   1.00 36.63 80  E 1 
ATOM 3851 O OE1 . GLU E 5 80  ? -6.615  21.523   38.988   1.00 31.98 80  E 1 
ATOM 3852 O OE2 . GLU E 5 80  ? -6.659  20.350   40.840   1.00 37.02 80  E 1 
ATOM 3853 N N   . ASP E 5 81  ? -0.334  20.310   42.117   1.00 39.44 81  E 1 
ATOM 3854 C CA  . ASP E 5 81  ? 0.516   20.406   43.308   1.00 37.19 81  E 1 
ATOM 3855 C C   . ASP E 5 81  ? -0.027  21.403   44.345   1.00 33.39 81  E 1 
ATOM 3856 O O   . ASP E 5 81  ? -0.118  21.153   45.532   1.00 31.83 81  E 1 
ATOM 3857 C CB  . ASP E 5 81  ? 1.920   20.879   42.847   1.00 35.22 81  E 1 
ATOM 3858 C CG  . ASP E 5 81  ? 3.072   19.893   43.035   1.00 31.45 81  E 1 
ATOM 3859 O OD1 . ASP E 5 81  ? 2.910   18.889   43.758   1.00 33.09 81  E 1 
ATOM 3860 O OD2 . ASP E 5 81  ? 4.166   20.232   42.515   1.00 32.87 81  E 1 
ATOM 3861 N N   . GLY E 5 82  ? -0.310  22.612   43.869   1.00 34.56 82  E 1 
ATOM 3862 C CA  . GLY E 5 82  ? -0.173  23.783   44.725   1.00 32.88 82  E 1 
ATOM 3863 C C   . GLY E 5 82  ? -1.402  24.196   45.526   1.00 31.90 82  E 1 
ATOM 3864 O O   . GLY E 5 82  ? -1.682  25.400   45.568   1.00 30.35 82  E 1 
ATOM 3865 N N   . GLU E 5 83  ? -2.103  23.309   46.237   1.00 26.37 83  E 1 
ATOM 3866 C CA  . GLU E 5 83  ? -2.783  23.764   47.456   1.00 27.16 83  E 1 
ATOM 3867 C C   . GLU E 5 83  ? -1.701  24.151   48.484   1.00 25.38 83  E 1 
ATOM 3868 O O   . GLU E 5 83  ? -1.341  23.385   49.374   1.00 25.61 83  E 1 
ATOM 3869 C CB  . GLU E 5 83  ? -3.798  22.759   48.030   1.00 28.10 83  E 1 
ATOM 3870 C CG  . GLU E 5 83  ? -5.214  22.908   47.451   1.00 26.84 83  E 1 
ATOM 3871 C CD  . GLU E 5 83  ? -6.324  22.218   48.295   1.00 26.47 83  E 1 
ATOM 3872 O OE1 . GLU E 5 83  ? -7.509  22.452   47.996   1.00 22.46 83  E 1 
ATOM 3873 O OE2 . GLU E 5 83  ? -5.994  21.505   49.274   1.00 27.17 83  E 1 
ATOM 3874 N N   . MET E 5 84  ? -1.184  25.376   48.362   1.00 23.82 84  E 1 
ATOM 3875 C CA  . MET E 5 84  ? -0.627  26.081   49.508   1.00 23.84 84  E 1 
ATOM 3876 C C   . MET E 5 84  ? -1.739  26.161   50.558   1.00 22.70 84  E 1 
ATOM 3877 O O   . MET E 5 84  ? -2.594  27.046   50.526   1.00 23.82 84  E 1 
ATOM 3878 C CB  . MET E 5 84  ? -0.152  27.505   49.146   1.00 24.72 84  E 1 
ATOM 3879 C CG  . MET E 5 84  ? 1.179   27.533   48.391   1.00 23.76 84  E 1 
ATOM 3880 S SD  . MET E 5 84  ? 1.860   29.221   48.247   1.00 23.27 84  E 1 
ATOM 3881 C CE  . MET E 5 84  ? 3.161   28.940   47.028   1.00 21.17 84  E 1 
ATOM 3882 N N   . ARG E 5 85  ? -1.732  25.222   51.503   1.00 21.16 85  E 1 
ATOM 3883 C CA  . ARG E 5 85  ? -2.386  25.427   52.788   1.00 22.80 85  E 1 
ATOM 3884 C C   . ARG E 5 85  ? -1.617  26.546   53.495   1.00 21.97 85  E 1 
ATOM 3885 O O   . ARG E 5 85  ? -0.511  26.319   53.972   1.00 21.65 85  E 1 
ATOM 3886 C CB  . ARG E 5 85  ? -2.415  24.138   53.619   1.00 22.59 85  E 1 
ATOM 3887 C CG  . ARG E 5 85  ? -3.438  23.148   53.066   1.00 20.90 85  E 1 
ATOM 3888 C CD  . ARG E 5 85  ? -3.539  21.936   54.006   1.00 21.11 85  E 1 
ATOM 3889 N NE  . ARG E 5 85  ? -4.545  20.992   53.508   1.00 18.22 85  E 1 
ATOM 3890 C CZ  . ARG E 5 85  ? -4.940  19.871   54.102   1.00 17.42 85  E 1 
ATOM 3891 N NH1 . ARG E 5 85  ? -4.438  19.501   55.248   1.00 16.79 85  E 1 
ATOM 3892 N NH2 . ARG E 5 85  ? -5.830  19.128   53.525   1.00 17.49 85  E 1 
ATOM 3893 N N   . GLU E 5 86  ? -2.209  27.717   53.515   1.00 18.99 86  E 1 
ATOM 3894 C CA  . GLU E 5 86  ? -2.034  28.629   54.652   1.00 18.45 86  E 1 
ATOM 3895 C C   . GLU E 5 86  ? -2.595  27.994   55.946   1.00 17.03 86  E 1 
ATOM 3896 O O   . GLU E 5 86  ? -3.599  27.238   55.867   1.00 14.71 86  E 1 
ATOM 3897 C CB  . GLU E 5 86  ? -2.691  29.995   54.394   1.00 17.88 86  E 1 
ATOM 3898 C CG  . GLU E 5 86  ? -1.854  30.931   53.492   1.00 17.07 86  E 1 
ATOM 3899 C CD  . GLU E 5 86  ? -2.388  32.386   53.457   1.00 17.25 86  E 1 
ATOM 3900 O OE1 . GLU E 5 86  ? -1.565  33.322   53.246   1.00 15.46 86  E 1 
ATOM 3901 O OE2 . GLU E 5 86  ? -3.613  32.599   53.663   1.00 19.69 86  E 1 
ATOM 3902 O OXT . GLU E 5 86  ? -1.990  28.284   57.002   1.00 21.52 86  E 1 
ATOM 3903 N N   . MET F 6 1   ? 12.387  12.494   -23.902  1.00 39.44 1   F 1 
ATOM 3904 C CA  . MET F 6 1   ? 11.460  12.146   -22.801  1.00 41.36 1   F 1 
ATOM 3905 C C   . MET F 6 1   ? 12.101  10.993   -22.058  1.00 42.12 1   F 1 
ATOM 3906 O O   . MET F 6 1   ? 12.154  9.900    -22.592  1.00 40.38 1   F 1 
ATOM 3907 C CB  . MET F 6 1   ? 10.077  11.755   -23.321  1.00 40.91 1   F 1 
ATOM 3908 C CG  . MET F 6 1   ? 9.353   12.925   -23.954  1.00 38.64 1   F 1 
ATOM 3909 S SD  . MET F 6 1   ? 7.665   12.530   -24.452  1.00 37.10 1   F 1 
ATOM 3910 C CE  . MET F 6 1   ? 7.565   13.483   -25.943  1.00 31.41 1   F 1 
ATOM 3911 N N   . SER F 6 2   ? 12.682  11.246   -20.896  1.00 55.77 2   F 1 
ATOM 3912 C CA  . SER F 6 2   ? 13.600  10.321   -20.224  1.00 60.37 2   F 1 
ATOM 3913 C C   . SER F 6 2   ? 12.912  9.191    -19.466  1.00 65.97 2   F 1 
ATOM 3914 O O   . SER F 6 2   ? 13.572  8.259    -19.035  1.00 62.49 2   F 1 
ATOM 3915 C CB  . SER F 6 2   ? 14.466  11.121   -19.255  1.00 53.57 2   F 1 
ATOM 3916 O OG  . SER F 6 2   ? 13.616  11.826   -18.383  1.00 46.43 2   F 1 
ATOM 3917 N N   . PHE F 6 3   ? 11.601  9.255    -19.322  1.00 76.45 3   F 1 
ATOM 3918 C CA  . PHE F 6 3   ? 10.837  8.194    -18.679  1.00 80.86 3   F 1 
ATOM 3919 C C   . PHE F 6 3   ? 10.612  6.979    -19.597  1.00 84.44 3   F 1 
ATOM 3920 O O   . PHE F 6 3   ? 10.238  5.922    -19.114  1.00 83.14 3   F 1 
ATOM 3921 C CB  . PHE F 6 3   ? 9.499   8.753    -18.159  1.00 75.40 3   F 1 
ATOM 3922 C CG  . PHE F 6 3   ? 8.454   8.951    -19.237  1.00 75.57 3   F 1 
ATOM 3923 C CD1 . PHE F 6 3   ? 8.396   10.140   -19.983  1.00 72.07 3   F 1 
ATOM 3924 C CD2 . PHE F 6 3   ? 7.526   7.933    -19.497  1.00 72.42 3   F 1 
ATOM 3925 C CE1 . PHE F 6 3   ? 7.437   10.305   -20.986  1.00 67.50 3   F 1 
ATOM 3926 C CE2 . PHE F 6 3   ? 6.557   8.093    -20.501  1.00 69.95 3   F 1 
ATOM 3927 C CZ  . PHE F 6 3   ? 6.511   9.274    -21.245  1.00 69.90 3   F 1 
ATOM 3928 N N   . LEU F 6 4   ? 10.832  7.120    -20.907  1.00 87.92 4   F 1 
ATOM 3929 C CA  . LEU F 6 4   ? 10.754  6.005    -21.845  1.00 89.71 4   F 1 
ATOM 3930 C C   . LEU F 6 4   ? 11.975  5.100    -21.653  1.00 89.24 4   F 1 
ATOM 3931 O O   . LEU F 6 4   ? 13.114  5.559    -21.668  1.00 86.36 4   F 1 
ATOM 3932 C CB  . LEU F 6 4   ? 10.655  6.491    -23.304  1.00 89.17 4   F 1 
ATOM 3933 C CG  . LEU F 6 4   ? 9.413   7.326    -23.636  1.00 89.70 4   F 1 
ATOM 3934 C CD1 . LEU F 6 4   ? 9.438   7.721    -25.130  1.00 87.05 4   F 1 
ATOM 3935 C CD2 . LEU F 6 4   ? 8.105   6.576    -23.386  1.00 86.70 4   F 1 
ATOM 3936 N N   . LYS F 6 5   ? 11.716  3.802    -21.480  1.00 89.70 5   F 1 
ATOM 3937 C CA  . LYS F 6 5   ? 12.732  2.781    -21.257  1.00 89.17 5   F 1 
ATOM 3938 C C   . LYS F 6 5   ? 12.609  1.679    -22.298  1.00 90.57 5   F 1 
ATOM 3939 O O   . LYS F 6 5   ? 11.530  1.451    -22.839  1.00 87.68 5   F 1 
ATOM 3940 C CB  . LYS F 6 5   ? 12.628  2.219    -19.829  1.00 84.75 5   F 1 
ATOM 3941 C CG  . LYS F 6 5   ? 12.917  3.280    -18.753  1.00 78.55 5   F 1 
ATOM 3942 C CD  . LYS F 6 5   ? 12.944  2.642    -17.357  1.00 72.05 5   F 1 
ATOM 3943 C CE  . LYS F 6 5   ? 13.258  3.681    -16.279  1.00 63.56 5   F 1 
ATOM 3944 N NZ  . LYS F 6 5   ? 13.459  3.057    -14.950  1.00 55.67 5   F 1 
ATOM 3945 N N   . SER F 6 6   ? 13.716  0.975    -22.546  1.00 89.62 6   F 1 
ATOM 3946 C CA  . SER F 6 6   ? 13.690  -0.258   -23.330  1.00 90.24 6   F 1 
ATOM 3947 C C   . SER F 6 6   ? 13.397  -1.432   -22.411  1.00 90.33 6   F 1 
ATOM 3948 O O   . SER F 6 6   ? 14.106  -1.649   -21.427  1.00 86.83 6   F 1 
ATOM 3949 C CB  . SER F 6 6   ? 15.008  -0.448   -24.066  1.00 86.97 6   F 1 
ATOM 3950 O OG  . SER F 6 6   ? 14.880  -1.489   -25.009  1.00 76.92 6   F 1 
ATOM 3951 N N   . PHE F 6 7   ? 12.352  -2.183   -22.725  1.00 88.43 7   F 1 
ATOM 3952 C CA  . PHE F 6 7   ? 11.991  -3.413   -22.026  1.00 89.02 7   F 1 
ATOM 3953 C C   . PHE F 6 7   ? 11.272  -4.366   -22.993  1.00 89.72 7   F 1 
ATOM 3954 O O   . PHE F 6 7   ? 10.703  -3.923   -23.986  1.00 88.13 7   F 1 
ATOM 3955 C CB  . PHE F 6 7   ? 11.140  -3.093   -20.782  1.00 87.49 7   F 1 
ATOM 3956 C CG  . PHE F 6 7   ? 9.850   -2.343   -21.042  1.00 89.60 7   F 1 
ATOM 3957 C CD1 . PHE F 6 7   ? 9.844   -0.931   -21.050  1.00 87.34 7   F 1 
ATOM 3958 C CD2 . PHE F 6 7   ? 8.658   -3.030   -21.274  1.00 88.00 7   F 1 
ATOM 3959 C CE1 . PHE F 6 7   ? 8.666   -0.226   -21.296  1.00 85.60 7   F 1 
ATOM 3960 C CE2 . PHE F 6 7   ? 7.469   -2.328   -21.523  1.00 86.78 7   F 1 
ATOM 3961 C CZ  . PHE F 6 7   ? 7.468   -0.926   -21.538  1.00 87.51 7   F 1 
ATOM 3962 N N   . PRO F 6 8   ? 11.320  -5.690   -22.731  1.00 89.43 8   F 1 
ATOM 3963 C CA  . PRO F 6 8   ? 10.605  -6.641   -23.569  1.00 89.72 8   F 1 
ATOM 3964 C C   . PRO F 6 8   ? 9.087   -6.463   -23.384  1.00 91.11 8   F 1 
ATOM 3965 O O   . PRO F 6 8   ? 8.625   -6.209   -22.263  1.00 89.38 8   F 1 
ATOM 3966 C CB  . PRO F 6 8   ? 11.092  -8.016   -23.123  1.00 86.41 8   F 1 
ATOM 3967 C CG  . PRO F 6 8   ? 11.464  -7.800   -21.652  1.00 83.64 8   F 1 
ATOM 3968 C CD  . PRO F 6 8   ? 11.983  -6.369   -21.637  1.00 86.72 8   F 1 
ATOM 3969 N N   . PRO F 6 9   ? 8.297   -6.624   -24.454  1.00 90.70 9   F 1 
ATOM 3970 C CA  . PRO F 6 9   ? 6.851   -6.610   -24.324  1.00 91.30 9   F 1 
ATOM 3971 C C   . PRO F 6 9   ? 6.384   -7.757   -23.421  1.00 91.92 9   F 1 
ATOM 3972 O O   . PRO F 6 9   ? 6.964   -8.850   -23.477  1.00 89.30 9   F 1 
ATOM 3973 C CB  . PRO F 6 9   ? 6.311   -6.748   -25.749  1.00 89.18 9   F 1 
ATOM 3974 C CG  . PRO F 6 9   ? 7.433   -7.470   -26.487  1.00 86.58 9   F 1 
ATOM 3975 C CD  . PRO F 6 9   ? 8.695   -6.941   -25.805  1.00 89.45 9   F 1 
ATOM 3976 N N   . PRO F 6 10  ? 5.332   -7.544   -22.607  1.00 90.57 10  F 1 
ATOM 3977 C CA  . PRO F 6 10  ? 4.764   -8.601   -21.780  1.00 90.36 10  F 1 
ATOM 3978 C C   . PRO F 6 10  ? 4.267   -9.744   -22.665  1.00 90.39 10  F 1 
ATOM 3979 O O   . PRO F 6 10  ? 3.529   -9.547   -23.637  1.00 86.28 10  F 1 
ATOM 3980 C CB  . PRO F 6 10  ? 3.652   -7.940   -20.959  1.00 88.18 10  F 1 
ATOM 3981 C CG  . PRO F 6 10  ? 3.259   -6.720   -21.779  1.00 86.14 10  F 1 
ATOM 3982 C CD  . PRO F 6 10  ? 4.565   -6.317   -22.468  1.00 89.01 10  F 1 
ATOM 3983 N N   . GLY F 6 11  ? 4.689   -10.952  -22.328  1.00 87.39 11  F 1 
ATOM 3984 C CA  . GLY F 6 11  ? 4.300   -12.153  -23.040  1.00 87.25 11  F 1 
ATOM 3985 C C   . GLY F 6 11  ? 3.017   -12.788  -22.483  1.00 88.76 11  F 1 
ATOM 3986 O O   . GLY F 6 11  ? 2.532   -12.407  -21.423  1.00 86.20 11  F 1 
ATOM 3987 N N   . PRO F 6 12  ? 2.501   -13.849  -23.136  1.00 87.88 12  F 1 
ATOM 3988 C CA  . PRO F 6 12  ? 1.358   -14.630  -22.639  1.00 87.02 12  F 1 
ATOM 3989 C C   . PRO F 6 12  ? 1.557   -15.200  -21.227  1.00 87.37 12  F 1 
ATOM 3990 O O   . PRO F 6 12  ? 0.602   -15.506  -20.515  1.00 83.20 12  F 1 
ATOM 3991 C CB  . PRO F 6 12  ? 1.200   -15.783  -23.642  1.00 84.52 12  F 1 
ATOM 3992 C CG  . PRO F 6 12  ? 1.848   -15.254  -24.922  1.00 81.62 12  F 1 
ATOM 3993 C CD  . PRO F 6 12  ? 2.974   -14.365  -24.406  1.00 84.38 12  F 1 
ATOM 3994 N N   . ALA F 6 13  ? 2.810   -15.369  -20.854  1.00 84.95 13  F 1 
ATOM 3995 C CA  . ALA F 6 13  ? 3.296   -15.802  -19.564  1.00 84.14 13  F 1 
ATOM 3996 C C   . ALA F 6 13  ? 3.009   -14.807  -18.418  1.00 85.35 13  F 1 
ATOM 3997 O O   . ALA F 6 13  ? 2.810   -15.213  -17.279  1.00 80.83 13  F 1 
ATOM 3998 C CB  . ALA F 6 13  ? 4.796   -15.989  -19.793  1.00 79.63 13  F 1 
ATOM 3999 N N   . GLU F 6 14  ? 2.953   -13.514  -18.733  1.00 86.74 14  F 1 
ATOM 4000 C CA  . GLU F 6 14  ? 2.671   -12.410  -17.808  1.00 87.71 14  F 1 
ATOM 4001 C C   . GLU F 6 14  ? 1.167   -12.086  -17.744  1.00 90.35 14  F 1 
ATOM 4002 O O   . GLU F 6 14  ? 0.783   -11.024  -17.273  1.00 88.14 14  F 1 
ATOM 4003 C CB  . GLU F 6 14  ? 3.499   -11.174  -18.215  1.00 84.09 14  F 1 
ATOM 4004 C CG  . GLU F 6 14  ? 5.014   -11.379  -18.060  1.00 79.02 14  F 1 
ATOM 4005 C CD  . GLU F 6 14  ? 5.812   -10.142  -18.510  1.00 74.90 14  F 1 
ATOM 4006 O OE1 . GLU F 6 14  ? 6.794   -10.318  -19.262  1.00 66.56 14  F 1 
ATOM 4007 O OE2 . GLU F 6 14  ? 5.455   -9.002   -18.136  1.00 67.43 14  F 1 
ATOM 4008 N N   . GLY F 6 15  ? 0.313   -12.984  -18.229  1.00 90.55 15  F 1 
ATOM 4009 C CA  . GLY F 6 15  ? -1.127  -12.770  -18.255  1.00 92.12 15  F 1 
ATOM 4010 C C   . GLY F 6 15  ? -1.555  -11.708  -19.271  1.00 94.36 15  F 1 
ATOM 4011 O O   . GLY F 6 15  ? -2.423  -10.893  -18.993  1.00 92.55 15  F 1 
ATOM 4012 N N   . LEU F 6 16  ? -0.934  -11.690  -20.457  1.00 94.89 16  F 1 
ATOM 4013 C CA  . LEU F 6 16  ? -1.323  -10.763  -21.517  1.00 95.77 16  F 1 
ATOM 4014 C C   . LEU F 6 16  ? -2.758  -11.042  -21.975  1.00 95.99 16  F 1 
ATOM 4015 O O   . LEU F 6 16  ? -3.009  -12.020  -22.681  1.00 94.46 16  F 1 
ATOM 4016 C CB  . LEU F 6 16  ? -0.311  -10.856  -22.669  1.00 95.15 16  F 1 
ATOM 4017 C CG  . LEU F 6 16  ? -0.593  -9.877   -23.834  1.00 94.43 16  F 1 
ATOM 4018 C CD1 . LEU F 6 16  ? -0.427  -8.422   -23.407  1.00 91.65 16  F 1 
ATOM 4019 C CD2 . LEU F 6 16  ? 0.378   -10.148  -24.982  1.00 91.50 16  F 1 
ATOM 4020 N N   . LEU F 6 17  ? -3.683  -10.154  -21.617  1.00 96.54 17  F 1 
ATOM 4021 C CA  . LEU F 6 17  ? -5.091  -10.233  -22.004  1.00 96.16 17  F 1 
ATOM 4022 C C   . LEU F 6 17  ? -5.327  -9.654   -23.398  1.00 96.27 17  F 1 
ATOM 4023 O O   . LEU F 6 17  ? -6.127  -10.179  -24.180  1.00 94.32 17  F 1 
ATOM 4024 C CB  . LEU F 6 17  ? -5.953  -9.478   -20.980  1.00 95.24 17  F 1 
ATOM 4025 C CG  . LEU F 6 17  ? -5.959  -10.065  -19.559  1.00 92.63 17  F 1 
ATOM 4026 C CD1 . LEU F 6 17  ? -6.943  -9.264   -18.701  1.00 86.77 17  F 1 
ATOM 4027 C CD2 . LEU F 6 17  ? -6.412  -11.523  -19.531  1.00 86.02 17  F 1 
ATOM 4028 N N   . ARG F 6 18  ? -4.637  -8.553   -23.708  1.00 96.87 18  F 1 
ATOM 4029 C CA  . ARG F 6 18  ? -4.828  -7.864   -24.979  1.00 96.86 18  F 1 
ATOM 4030 C C   . ARG F 6 18  ? -3.566  -7.157   -25.436  1.00 97.25 18  F 1 
ATOM 4031 O O   . ARG F 6 18  ? -2.903  -6.463   -24.682  1.00 96.37 18  F 1 
ATOM 4032 C CB  . ARG F 6 18  ? -6.017  -6.896   -24.840  1.00 95.81 18  F 1 
ATOM 4033 C CG  . ARG F 6 18  ? -6.448  -6.345   -26.198  1.00 90.32 18  F 1 
ATOM 4034 C CD  . ARG F 6 18  ? -7.692  -5.466   -26.063  1.00 88.42 18  F 1 
ATOM 4035 N NE  . ARG F 6 18  ? -8.147  -5.023   -27.389  1.00 85.01 18  F 1 
ATOM 4036 C CZ  . ARG F 6 18  ? -9.005  -5.646   -28.194  1.00 83.05 18  F 1 
ATOM 4037 N NH1 . ARG F 6 18  ? -9.616  -6.737   -27.845  1.00 72.90 18  F 1 
ATOM 4038 N NH2 . ARG F 6 18  ? -9.242  -5.175   -29.375  1.00 77.17 18  F 1 
ATOM 4039 N N   . GLN F 6 19  ? -3.305  -7.269   -26.733  1.00 96.80 19  F 1 
ATOM 4040 C CA  . GLN F 6 19  ? -2.328  -6.474   -27.460  1.00 96.68 19  F 1 
ATOM 4041 C C   . GLN F 6 19  ? -3.075  -5.666   -28.518  1.00 97.03 19  F 1 
ATOM 4042 O O   . GLN F 6 19  ? -3.813  -6.242   -29.318  1.00 95.53 19  F 1 
ATOM 4043 C CB  . GLN F 6 19  ? -1.286  -7.430   -28.062  1.00 93.75 19  F 1 
ATOM 4044 C CG  . GLN F 6 19  ? -0.198  -6.693   -28.853  1.00 85.15 19  F 1 
ATOM 4045 C CD  . GLN F 6 19  ? 0.851   -7.640   -29.434  1.00 85.72 19  F 1 
ATOM 4046 O OE1 . GLN F 6 19  ? 0.849   -8.844   -29.227  1.00 78.28 19  F 1 
ATOM 4047 N NE2 . GLN F 6 19  ? 1.795   -7.132   -30.191  1.00 75.43 19  F 1 
ATOM 4048 N N   . GLN F 6 20  ? -2.884  -4.351   -28.510  1.00 97.36 20  F 1 
ATOM 4049 C CA  . GLN F 6 20  ? -3.508  -3.444   -29.466  1.00 97.78 20  F 1 
ATOM 4050 C C   . GLN F 6 20  ? -2.428  -2.674   -30.242  1.00 97.95 20  F 1 
ATOM 4051 O O   . GLN F 6 20  ? -1.918  -1.685   -29.726  1.00 97.28 20  F 1 
ATOM 4052 C CB  . GLN F 6 20  ? -4.497  -2.525   -28.727  1.00 97.27 20  F 1 
ATOM 4053 C CG  . GLN F 6 20  ? -5.344  -1.697   -29.700  1.00 93.69 20  F 1 
ATOM 4054 C CD  . GLN F 6 20  ? -6.239  -2.579   -30.575  1.00 95.40 20  F 1 
ATOM 4055 O OE1 . GLN F 6 20  ? -6.863  -3.524   -30.111  1.00 86.37 20  F 1 
ATOM 4056 N NE2 . GLN F 6 20  ? -6.315  -2.313   -31.861  1.00 84.84 20  F 1 
ATOM 4057 N N   . PRO F 6 21  ? -2.066  -3.128   -31.458  1.00 97.40 21  F 1 
ATOM 4058 C CA  . PRO F 6 21  ? -1.142  -2.402   -32.315  1.00 97.22 21  F 1 
ATOM 4059 C C   . PRO F 6 21  ? -1.771  -1.101   -32.833  1.00 97.49 21  F 1 
ATOM 4060 O O   . PRO F 6 21  ? -2.947  -0.838   -32.612  1.00 95.94 21  F 1 
ATOM 4061 C CB  . PRO F 6 21  ? -0.811  -3.380   -33.454  1.00 95.86 21  F 1 
ATOM 4062 C CG  . PRO F 6 21  ? -2.100  -4.180   -33.588  1.00 93.43 21  F 1 
ATOM 4063 C CD  . PRO F 6 21  ? -2.587  -4.290   -32.145  1.00 96.65 21  F 1 
ATOM 4064 N N   . ASP F 6 22  ? -0.964  -0.288   -33.512  1.00 97.51 22  F 1 
ATOM 4065 C CA  . ASP F 6 22  ? -1.371  0.979    -34.123  1.00 97.84 22  F 1 
ATOM 4066 C C   . ASP F 6 22  ? -2.142  1.882    -33.155  1.00 97.90 22  F 1 
ATOM 4067 O O   . ASP F 6 22  ? -3.207  2.436    -33.463  1.00 96.52 22  F 1 
ATOM 4068 C CB  . ASP F 6 22  ? -2.117  0.727    -35.442  1.00 97.17 22  F 1 
ATOM 4069 C CG  . ASP F 6 22  ? -1.293  -0.077   -36.449  1.00 93.74 22  F 1 
ATOM 4070 O OD1 . ASP F 6 22  ? -0.066  0.145    -36.519  1.00 86.07 22  F 1 
ATOM 4071 O OD2 . ASP F 6 22  ? -1.910  -0.906   -37.150  1.00 85.16 22  F 1 
ATOM 4072 N N   . THR F 6 23  ? -1.609  2.010    -31.934  1.00 97.90 23  F 1 
ATOM 4073 C CA  . THR F 6 23  ? -2.179  2.825    -30.864  1.00 98.01 23  F 1 
ATOM 4074 C C   . THR F 6 23  ? -1.260  3.989    -30.558  1.00 98.07 23  F 1 
ATOM 4075 O O   . THR F 6 23  ? -0.130  3.804    -30.095  1.00 97.16 23  F 1 
ATOM 4076 C CB  . THR F 6 23  ? -2.444  1.976    -29.615  1.00 97.79 23  F 1 
ATOM 4077 O OG1 . THR F 6 23  ? -3.334  0.923    -29.933  1.00 95.20 23  F 1 
ATOM 4078 C CG2 . THR F 6 23  ? -3.105  2.775    -28.498  1.00 94.76 23  F 1 
ATOM 4079 N N   . GLU F 6 24  ? -1.735  5.200    -30.791  1.00 97.78 24  F 1 
ATOM 4080 C CA  . GLU F 6 24  ? -1.037  6.413    -30.377  1.00 97.60 24  F 1 
ATOM 4081 C C   . GLU F 6 24  ? -1.157  6.598    -28.869  1.00 97.84 24  F 1 
ATOM 4082 O O   . GLU F 6 24  ? -2.248  6.468    -28.304  1.00 97.20 24  F 1 
ATOM 4083 C CB  . GLU F 6 24  ? -1.590  7.621    -31.157  1.00 96.86 24  F 1 
ATOM 4084 C CG  . GLU F 6 24  ? -0.792  8.904    -30.883  1.00 87.91 24  F 1 
ATOM 4085 C CD  . GLU F 6 24  ? -1.300  10.121   -31.671  1.00 83.20 24  F 1 
ATOM 4086 O OE1 . GLU F 6 24  ? -0.680  11.205   -31.519  1.00 75.35 24  F 1 
ATOM 4087 O OE2 . GLU F 6 24  ? -2.287  9.991    -32.422  1.00 76.41 24  F 1 
ATOM 4088 N N   . ALA F 6 25  ? -0.043  6.925    -28.199  1.00 97.68 25  F 1 
ATOM 4089 C CA  . ALA F 6 25  ? -0.046  7.325    -26.801  1.00 97.62 25  F 1 
ATOM 4090 C C   . ALA F 6 25  ? 0.131   8.842    -26.686  1.00 97.53 25  F 1 
ATOM 4091 O O   . ALA F 6 25  ? 0.998   9.435    -27.320  1.00 96.64 25  F 1 
ATOM 4092 C CB  . ALA F 6 25  ? 1.034   6.558    -26.032  1.00 97.15 25  F 1 
ATOM 4093 N N   . VAL F 6 26  ? -0.677  9.468    -25.846  1.00 97.12 26  F 1 
ATOM 4094 C CA  . VAL F 6 26  ? -0.636  10.905   -25.568  1.00 97.13 26  F 1 
ATOM 4095 C C   . VAL F 6 26  ? -0.508  11.116   -24.060  1.00 97.11 26  F 1 
ATOM 4096 O O   . VAL F 6 26  ? -1.384  10.710   -23.302  1.00 96.67 26  F 1 
ATOM 4097 C CB  . VAL F 6 26  ? -1.870  11.623   -26.136  1.00 96.74 26  F 1 
ATOM 4098 C CG1 . VAL F 6 26  ? -1.757  13.136   -25.960  1.00 94.98 26  F 1 
ATOM 4099 C CG2 . VAL F 6 26  ? -2.065  11.335   -27.624  1.00 95.09 26  F 1 
ATOM 4100 N N   . LEU F 6 27  ? 0.579   11.774   -23.622  1.00 96.45 27  F 1 
ATOM 4101 C CA  . LEU F 6 27  ? 0.851   12.112   -22.232  1.00 96.19 27  F 1 
ATOM 4102 C C   . LEU F 6 27  ? 0.567   13.600   -22.002  1.00 95.74 27  F 1 
ATOM 4103 O O   . LEU F 6 27  ? 1.240   14.451   -22.572  1.00 93.84 27  F 1 
ATOM 4104 C CB  . LEU F 6 27  ? 2.312   11.765   -21.917  1.00 95.31 27  F 1 
ATOM 4105 C CG  . LEU F 6 27  ? 2.811   12.273   -20.551  1.00 93.90 27  F 1 
ATOM 4106 C CD1 . LEU F 6 27  ? 2.027   11.674   -19.385  1.00 89.35 27  F 1 
ATOM 4107 C CD2 . LEU F 6 27  ? 4.285   11.918   -20.358  1.00 88.55 27  F 1 
ATOM 4108 N N   . ASN F 6 28  ? -0.405  13.924   -21.143  1.00 95.28 28  F 1 
ATOM 4109 C CA  . ASN F 6 28  ? -0.769  15.304   -20.800  1.00 94.76 28  F 1 
ATOM 4110 C C   . ASN F 6 28  ? -0.962  16.219   -22.043  1.00 94.22 28  F 1 
ATOM 4111 O O   . ASN F 6 28  ? -0.579  17.386   -22.037  1.00 91.12 28  F 1 
ATOM 4112 C CB  . ASN F 6 28  ? 0.232   15.865   -19.775  1.00 93.93 28  F 1 
ATOM 4113 C CG  . ASN F 6 28  ? 0.164   15.172   -18.420  1.00 93.43 28  F 1 
ATOM 4114 O OD1 . ASN F 6 28  ? -0.862  14.681   -18.000  1.00 87.33 28  F 1 
ATOM 4115 N ND2 . ASN F 6 28  ? 1.261   15.154   -17.684  1.00 86.51 28  F 1 
ATOM 4116 N N   . GLY F 6 29  ? -1.533  15.672   -23.110  1.00 93.70 29  F 1 
ATOM 4117 C CA  . GLY F 6 29  ? -1.732  16.378   -24.377  1.00 93.41 29  F 1 
ATOM 4118 C C   . GLY F 6 29  ? -0.534  16.349   -25.341  1.00 93.97 29  F 1 
ATOM 4119 O O   . GLY F 6 29  ? -0.673  16.800   -26.473  1.00 91.64 29  F 1 
ATOM 4120 N N   . LYS F 6 30  ? 0.621   15.798   -24.953  1.00 94.49 30  F 1 
ATOM 4121 C CA  . LYS F 6 30  ? 1.801   15.634   -25.807  1.00 94.30 30  F 1 
ATOM 4122 C C   . LYS F 6 30  ? 1.844   14.228   -26.400  1.00 95.21 30  F 1 
ATOM 4123 O O   . LYS F 6 30  ? 1.930   13.250   -25.657  1.00 94.38 30  F 1 
ATOM 4124 C CB  . LYS F 6 30  ? 3.057   15.965   -24.990  1.00 92.25 30  F 1 
ATOM 4125 C CG  . LYS F 6 30  ? 4.347   16.027   -25.824  1.00 79.39 30  F 1 
ATOM 4126 C CD  . LYS F 6 30  ? 5.513   16.369   -24.890  1.00 73.93 30  F 1 
ATOM 4127 C CE  . LYS F 6 30  ? 6.859   16.501   -25.612  1.00 62.42 30  F 1 
ATOM 4128 N NZ  . LYS F 6 30  ? 7.954   16.783   -24.645  1.00 54.84 30  F 1 
ATOM 4129 N N   . GLY F 6 31  ? 1.815   14.130   -27.724  1.00 95.15 31  F 1 
ATOM 4130 C CA  . GLY F 6 31  ? 1.952   12.858   -28.433  1.00 95.43 31  F 1 
ATOM 4131 C C   . GLY F 6 31  ? 3.330   12.226   -28.210  1.00 95.48 31  F 1 
ATOM 4132 O O   . GLY F 6 31  ? 4.354   12.905   -28.316  1.00 93.78 31  F 1 
ATOM 4133 N N   . LEU F 6 32  ? 3.361   10.926   -27.923  1.00 96.07 32  F 1 
ATOM 4134 C CA  . LEU F 6 32  ? 4.563   10.103   -27.783  1.00 95.76 32  F 1 
ATOM 4135 C C   . LEU F 6 32  ? 4.875   9.319    -29.070  1.00 95.56 32  F 1 
ATOM 4136 O O   . LEU F 6 32  ? 5.967   8.775    -29.212  1.00 92.13 32  F 1 
ATOM 4137 C CB  . LEU F 6 32  ? 4.408   9.143    -26.592  1.00 95.13 32  F 1 
ATOM 4138 C CG  . LEU F 6 32  ? 4.089   9.811    -25.241  1.00 94.79 32  F 1 
ATOM 4139 C CD1 . LEU F 6 32  ? 4.019   8.740    -24.146  1.00 92.30 32  F 1 
ATOM 4140 C CD2 . LEU F 6 32  ? 5.151   10.835   -24.839  1.00 91.45 32  F 1 
ATOM 4141 N N   . GLY F 6 33  ? 3.935   9.280    -29.986  1.00 95.71 33  F 1 
ATOM 4142 C CA  . GLY F 6 33  ? 3.996   8.536    -31.233  1.00 96.06 33  F 1 
ATOM 4143 C C   . GLY F 6 33  ? 3.034   7.342    -31.244  1.00 96.97 33  F 1 
ATOM 4144 O O   . GLY F 6 33  ? 2.275   7.116    -30.301  1.00 95.88 33  F 1 
ATOM 4145 N N   . THR F 6 34  ? 3.082   6.592    -32.343  1.00 97.07 34  F 1 
ATOM 4146 C CA  . THR F 6 34  ? 2.279   5.381    -32.523  1.00 97.46 34  F 1 
ATOM 4147 C C   . THR F 6 34  ? 3.086   4.158    -32.123  1.00 97.52 34  F 1 
ATOM 4148 O O   . THR F 6 34  ? 4.251   4.023    -32.495  1.00 95.51 34  F 1 
ATOM 4149 C CB  . THR F 6 34  ? 1.785   5.259    -33.968  1.00 96.24 34  F 1 
ATOM 4150 O OG1 . THR F 6 34  ? 1.092   6.434    -34.331  1.00 87.98 34  F 1 
ATOM 4151 C CG2 . THR F 6 34  ? 0.809   4.094    -34.160  1.00 86.94 34  F 1 
ATOM 4152 N N   . GLY F 6 35  ? 2.460   3.248    -31.396  1.00 97.45 35  F 1 
ATOM 4153 C CA  . GLY F 6 35  ? 3.072   2.016    -30.938  1.00 97.50 35  F 1 
ATOM 4154 C C   . GLY F 6 35  ? 2.040   0.935    -30.666  1.00 98.00 35  F 1 
ATOM 4155 O O   . GLY F 6 35  ? 0.956   0.906    -31.249  1.00 96.95 35  F 1 
ATOM 4156 N N   . THR F 6 36  ? 2.387   0.028    -29.764  1.00 97.88 36  F 1 
ATOM 4157 C CA  . THR F 6 36  ? 1.514   -1.068   -29.343  1.00 97.97 36  F 1 
ATOM 4158 C C   . THR F 6 36  ? 1.198   -0.950   -27.855  1.00 98.01 36  F 1 
ATOM 4159 O O   . THR F 6 36  ? 2.110   -0.851   -27.041  1.00 97.29 36  F 1 
ATOM 4160 C CB  . THR F 6 36  ? 2.133   -2.424   -29.677  1.00 97.28 36  F 1 
ATOM 4161 O OG1 . THR F 6 36  ? 2.397   -2.513   -31.065  1.00 92.88 36  F 1 
ATOM 4162 C CG2 . THR F 6 36  ? 1.199   -3.580   -29.341  1.00 92.65 36  F 1 
ATOM 4163 N N   . LEU F 6 37  ? -0.083  -0.990   -27.509  1.00 98.04 37  F 1 
ATOM 4164 C CA  . LEU F 6 37  ? -0.549  -1.084   -26.133  1.00 98.16 37  F 1 
ATOM 4165 C C   . LEU F 6 37  ? -0.696  -2.558   -25.728  1.00 98.11 37  F 1 
ATOM 4166 O O   . LEU F 6 37  ? -1.337  -3.335   -26.436  1.00 97.67 37  F 1 
ATOM 4167 C CB  . LEU F 6 37  ? -1.876  -0.323   -25.990  1.00 98.06 37  F 1 
ATOM 4168 C CG  . LEU F 6 37  ? -2.403  -0.254   -24.541  1.00 97.59 37  F 1 
ATOM 4169 C CD1 . LEU F 6 37  ? -1.544  0.657    -23.676  1.00 96.22 37  F 1 
ATOM 4170 C CD2 . LEU F 6 37  ? -3.825  0.294    -24.532  1.00 96.11 37  F 1 
ATOM 4171 N N   . TYR F 6 38  ? -0.148  -2.918   -24.576  1.00 97.79 38  F 1 
ATOM 4172 C CA  . TYR F 6 38  ? -0.228  -4.239   -23.975  1.00 97.53 38  F 1 
ATOM 4173 C C   . TYR F 6 38  ? -0.986  -4.144   -22.656  1.00 97.48 38  F 1 
ATOM 4174 O O   . TYR F 6 38  ? -0.554  -3.459   -21.736  1.00 96.86 38  F 1 
ATOM 4175 C CB  . TYR F 6 38  ? 1.185   -4.795   -23.760  1.00 97.16 38  F 1 
ATOM 4176 C CG  . TYR F 6 38  ? 2.025   -4.906   -25.016  1.00 97.18 38  F 1 
ATOM 4177 C CD1 . TYR F 6 38  ? 2.057   -6.099   -25.757  1.00 95.93 38  F 1 
ATOM 4178 C CD2 . TYR F 6 38  ? 2.796   -3.808   -25.452  1.00 96.16 38  F 1 
ATOM 4179 C CE1 . TYR F 6 38  ? 2.841   -6.211   -26.914  1.00 95.51 38  F 1 
ATOM 4180 C CE2 . TYR F 6 38  ? 3.584   -3.900   -26.618  1.00 95.44 38  F 1 
ATOM 4181 C CZ  . TYR F 6 38  ? 3.593   -5.105   -27.338  1.00 95.94 38  F 1 
ATOM 4182 O OH  . TYR F 6 38  ? 4.359   -5.199   -28.487  1.00 94.64 38  F 1 
ATOM 4183 N N   . ILE F 6 39  ? -2.110  -4.842   -22.547  1.00 97.74 39  F 1 
ATOM 4184 C CA  . ILE F 6 39  ? -2.916  -4.954   -21.335  1.00 98.00 39  F 1 
ATOM 4185 C C   . ILE F 6 39  ? -2.668  -6.351   -20.770  1.00 97.78 39  F 1 
ATOM 4186 O O   . ILE F 6 39  ? -3.236  -7.325   -21.258  1.00 97.12 39  F 1 
ATOM 4187 C CB  . ILE F 6 39  ? -4.410  -4.672   -21.616  1.00 98.19 39  F 1 
ATOM 4188 C CG1 . ILE F 6 39  ? -4.597  -3.309   -22.336  1.00 97.70 39  F 1 
ATOM 4189 C CG2 . ILE F 6 39  ? -5.183  -4.710   -20.296  1.00 97.86 39  F 1 
ATOM 4190 C CD1 . ILE F 6 39  ? -6.047  -3.005   -22.746  1.00 96.41 39  F 1 
ATOM 4191 N N   . ALA F 6 40  ? -1.776  -6.447   -19.784  1.00 97.03 40  F 1 
ATOM 4192 C CA  . ALA F 6 40  ? -1.432  -7.680   -19.081  1.00 96.75 40  F 1 
ATOM 4193 C C   . ALA F 6 40  ? -1.954  -7.636   -17.638  1.00 96.77 40  F 1 
ATOM 4194 O O   . ALA F 6 40  ? -2.160  -6.559   -17.092  1.00 95.83 40  F 1 
ATOM 4195 C CB  . ALA F 6 40  ? 0.089   -7.882   -19.144  1.00 95.73 40  F 1 
ATOM 4196 N N   . GLU F 6 41  ? -2.122  -8.783   -17.011  1.00 96.06 41  F 1 
ATOM 4197 C CA  . GLU F 6 41  ? -2.586  -8.882   -15.617  1.00 95.51 41  F 1 
ATOM 4198 C C   . GLU F 6 41  ? -1.669  -8.112   -14.645  1.00 95.09 41  F 1 
ATOM 4199 O O   . GLU F 6 41  ? -2.152  -7.502   -13.700  1.00 93.38 41  F 1 
ATOM 4200 C CB  . GLU F 6 41  ? -2.661  -10.360  -15.194  1.00 94.63 41  F 1 
ATOM 4201 C CG  . GLU F 6 41  ? -3.781  -11.146  -15.902  1.00 91.97 41  F 1 
ATOM 4202 C CD  . GLU F 6 41  ? -3.827  -12.638  -15.526  1.00 90.78 41  F 1 
ATOM 4203 O OE1 . GLU F 6 41  ? -4.701  -13.350  -16.078  1.00 84.30 41  F 1 
ATOM 4204 O OE2 . GLU F 6 41  ? -2.986  -13.117  -14.731  1.00 85.55 41  F 1 
ATOM 4205 N N   . SER F 6 42  ? -0.351  -8.101   -14.903  1.00 92.98 42  F 1 
ATOM 4206 C CA  . SER F 6 42  ? 0.643   -7.455   -14.040  1.00 91.44 42  F 1 
ATOM 4207 C C   . SER F 6 42  ? 0.715   -5.930   -14.208  1.00 92.01 42  F 1 
ATOM 4208 O O   . SER F 6 42  ? 0.923   -5.201   -13.238  1.00 90.44 42  F 1 
ATOM 4209 C CB  . SER F 6 42  ? 2.020   -8.066   -14.310  1.00 88.74 42  F 1 
ATOM 4210 O OG  . SER F 6 42  ? 2.396   -7.921   -15.677  1.00 80.19 42  F 1 
ATOM 4211 N N   . ARG F 6 43  ? 0.580   -5.417   -15.434  1.00 93.54 43  F 1 
ATOM 4212 C CA  . ARG F 6 43  ? 0.787   -4.002   -15.763  1.00 93.87 43  F 1 
ATOM 4213 C C   . ARG F 6 43  ? 0.202   -3.627   -17.126  1.00 95.24 43  F 1 
ATOM 4214 O O   . ARG F 6 43  ? 0.094   -4.443   -18.031  1.00 94.72 43  F 1 
ATOM 4215 C CB  . ARG F 6 43  ? 2.286   -3.658   -15.694  1.00 90.77 43  F 1 
ATOM 4216 C CG  . ARG F 6 43  ? 3.144   -4.524   -16.639  1.00 82.54 43  F 1 
ATOM 4217 C CD  . ARG F 6 43  ? 4.642   -4.302   -16.407  1.00 81.40 43  F 1 
ATOM 4218 N NE  . ARG F 6 43  ? 5.434   -5.290   -17.157  1.00 71.60 43  F 1 
ATOM 4219 C CZ  . ARG F 6 43  ? 6.674   -5.672   -16.914  1.00 65.42 43  F 1 
ATOM 4220 N NH1 . ARG F 6 43  ? 7.394   -5.087   -16.009  1.00 59.08 43  F 1 
ATOM 4221 N NH2 . ARG F 6 43  ? 7.189   -6.676   -17.571  1.00 55.03 43  F 1 
ATOM 4222 N N   . LEU F 6 44  ? -0.072  -2.343   -17.270  1.00 96.37 44  F 1 
ATOM 4223 C CA  . LEU F 6 44  ? -0.366  -1.729   -18.558  1.00 96.92 44  F 1 
ATOM 4224 C C   . LEU F 6 44  ? 0.947   -1.226   -19.161  1.00 96.80 44  F 1 
ATOM 4225 O O   . LEU F 6 44  ? 1.640   -0.428   -18.535  1.00 96.04 44  F 1 
ATOM 4226 C CB  . LEU F 6 44  ? -1.380  -0.600   -18.340  1.00 97.13 44  F 1 
ATOM 4227 C CG  . LEU F 6 44  ? -1.877  0.040    -19.649  1.00 96.30 44  F 1 
ATOM 4228 C CD1 . LEU F 6 44  ? -2.851  -0.884   -20.364  1.00 93.70 44  F 1 
ATOM 4229 C CD2 . LEU F 6 44  ? -2.615  1.348    -19.341  1.00 93.50 44  F 1 
ATOM 4230 N N   . SER F 6 45  ? 1.299   -1.649   -20.379  1.00 97.15 45  F 1 
ATOM 4231 C CA  . SER F 6 45  ? 2.532   -1.229   -21.038  1.00 96.93 45  F 1 
ATOM 4232 C C   . SER F 6 45  ? 2.253   -0.673   -22.427  1.00 97.37 45  F 1 
ATOM 4233 O O   . SER F 6 45  ? 1.369   -1.151   -23.130  1.00 96.78 45  F 1 
ATOM 4234 C CB  . SER F 6 45  ? 3.530   -2.387   -21.132  1.00 95.32 45  F 1 
ATOM 4235 O OG  . SER F 6 45  ? 3.805   -2.924   -19.851  1.00 88.30 45  F 1 
ATOM 4236 N N   . TRP F 6 46  ? 3.036   0.322    -22.830  1.00 97.46 46  F 1 
ATOM 4237 C CA  . TRP F 6 46  ? 3.021   0.828    -24.192  1.00 97.73 46  F 1 
ATOM 4238 C C   . TRP F 6 46  ? 4.454   0.907    -24.706  1.00 97.68 46  F 1 
ATOM 4239 O O   . TRP F 6 46  ? 5.328   1.410    -24.010  1.00 96.99 46  F 1 
ATOM 4240 C CB  . TRP F 6 46  ? 2.313   2.176    -24.242  1.00 97.77 46  F 1 
ATOM 4241 C CG  . TRP F 6 46  ? 2.273   2.793    -25.619  1.00 97.93 46  F 1 
ATOM 4242 C CD1 . TRP F 6 46  ? 1.313   2.588    -26.544  1.00 97.12 46  F 1 
ATOM 4243 C CD2 . TRP F 6 46  ? 3.243   3.699    -26.217  1.00 97.72 46  F 1 
ATOM 4244 N NE1 . TRP F 6 46  ? 1.609   3.325    -27.690  1.00 97.02 46  F 1 
ATOM 4245 C CE2 . TRP F 6 46  ? 2.783   4.015    -27.524  1.00 97.41 46  F 1 
ATOM 4246 C CE3 . TRP F 6 46  ? 4.446   4.285    -25.778  1.00 97.32 46  F 1 
ATOM 4247 C CZ2 . TRP F 6 46  ? 3.504   4.904    -28.367  1.00 96.89 46  F 1 
ATOM 4248 C CZ3 . TRP F 6 46  ? 5.168   5.164    -26.626  1.00 96.48 46  F 1 
ATOM 4249 C CH2 . TRP F 6 46  ? 4.689   5.461    -27.898  1.00 96.39 46  F 1 
ATOM 4250 N N   . LEU F 6 47  ? 4.676   0.395    -25.912  1.00 97.00 47  F 1 
ATOM 4251 C CA  . LEU F 6 47  ? 5.964   0.404    -26.590  1.00 97.00 47  F 1 
ATOM 4252 C C   . LEU F 6 47  ? 5.810   1.043    -27.966  1.00 97.24 47  F 1 
ATOM 4253 O O   . LEU F 6 47  ? 4.894   0.696    -28.716  1.00 96.16 47  F 1 
ATOM 4254 C CB  . LEU F 6 47  ? 6.503   -1.032   -26.723  1.00 96.13 47  F 1 
ATOM 4255 C CG  . LEU F 6 47  ? 7.023   -1.628   -25.410  1.00 93.85 47  F 1 
ATOM 4256 C CD1 . LEU F 6 47  ? 7.206   -3.138   -25.545  1.00 89.60 47  F 1 
ATOM 4257 C CD2 . LEU F 6 47  ? 8.382   -1.030   -25.028  1.00 89.44 47  F 1 
ATOM 4258 N N   . ASP F 6 48  ? 6.721   1.955    -28.296  1.00 95.73 48  F 1 
ATOM 4259 C CA  . ASP F 6 48  ? 6.796   2.507    -29.644  1.00 95.09 48  F 1 
ATOM 4260 C C   . ASP F 6 48  ? 7.416   1.508    -30.643  1.00 93.80 48  F 1 
ATOM 4261 O O   . ASP F 6 48  ? 7.823   0.394    -30.293  1.00 85.46 48  F 1 
ATOM 4262 C CB  . ASP F 6 48  ? 7.483   3.890    -29.614  1.00 92.64 48  F 1 
ATOM 4263 C CG  . ASP F 6 48  ? 9.006   3.884    -29.444  1.00 91.97 48  F 1 
ATOM 4264 O OD1 . ASP F 6 48  ? 9.640   2.818    -29.575  1.00 86.32 48  F 1 
ATOM 4265 O OD2 . ASP F 6 48  ? 9.570   4.986    -29.285  1.00 85.73 48  F 1 
ATOM 4266 N N   . GLY F 6 49  ? 7.492   1.897    -31.890  1.00 91.78 49  F 1 
ATOM 4267 C CA  . GLY F 6 49  ? 8.072   1.051    -32.937  1.00 90.51 49  F 1 
ATOM 4268 C C   . GLY F 6 49  ? 9.580   0.780    -32.801  1.00 91.17 49  F 1 
ATOM 4269 O O   . GLY F 6 49  ? 10.103  -0.086   -33.493  1.00 85.13 49  F 1 
ATOM 4270 N N   . SER F 6 50  ? 10.288  1.500    -31.912  1.00 93.51 50  F 1 
ATOM 4271 C CA  . SER F 6 50  ? 11.713  1.316    -31.627  1.00 93.26 50  F 1 
ATOM 4272 C C   . SER F 6 50  ? 11.982  0.394    -30.431  1.00 93.40 50  F 1 
ATOM 4273 O O   . SER F 6 50  ? 13.128  0.041    -30.166  1.00 88.56 50  F 1 
ATOM 4274 C CB  . SER F 6 50  ? 12.393  2.673    -31.445  1.00 91.01 50  F 1 
ATOM 4275 O OG  . SER F 6 50  ? 12.138  3.256    -30.186  1.00 85.49 50  F 1 
ATOM 4276 N N   . GLY F 6 51  ? 10.922  -0.025   -29.705  1.00 91.05 51  F 1 
ATOM 4277 C CA  . GLY F 6 51  ? 11.031  -0.827   -28.488  1.00 91.24 51  F 1 
ATOM 4278 C C   . GLY F 6 51  ? 11.238  0.007    -27.222  1.00 92.58 51  F 1 
ATOM 4279 O O   . GLY F 6 51  ? 11.523  -0.558   -26.165  1.00 89.23 51  F 1 
ATOM 4280 N N   . LEU F 6 52  ? 11.126  1.335    -27.310  1.00 93.89 52  F 1 
ATOM 4281 C CA  . LEU F 6 52  ? 11.056  2.227    -26.166  1.00 94.76 52  F 1 
ATOM 4282 C C   . LEU F 6 52  ? 9.604   2.424    -25.740  1.00 95.65 52  F 1 
ATOM 4283 O O   . LEU F 6 52  ? 8.701   2.510    -26.568  1.00 94.03 52  F 1 
ATOM 4284 C CB  . LEU F 6 52  ? 11.721  3.576    -26.490  1.00 93.14 52  F 1 
ATOM 4285 C CG  . LEU F 6 52  ? 13.241  3.499    -26.708  1.00 90.07 52  F 1 
ATOM 4286 C CD1 . LEU F 6 52  ? 13.760  4.845    -27.220  1.00 84.80 52  F 1 
ATOM 4287 C CD2 . LEU F 6 52  ? 13.992  3.181    -25.412  1.00 84.20 52  F 1 
ATOM 4288 N N   . GLY F 6 53  ? 9.388   2.530    -24.422  1.00 94.74 53  F 1 
ATOM 4289 C CA  . GLY F 6 53  ? 8.059   2.720    -23.896  1.00 95.04 53  F 1 
ATOM 4290 C C   . GLY F 6 53  ? 8.015   2.945    -22.399  1.00 95.21 53  F 1 
ATOM 4291 O O   . GLY F 6 53  ? 9.006   3.313    -21.759  1.00 93.40 53  F 1 
ATOM 4292 N N   . PHE F 6 54  ? 6.840   2.744    -21.830  1.00 95.02 54  F 1 
ATOM 4293 C CA  . PHE F 6 54  ? 6.585   2.869    -20.410  1.00 95.35 54  F 1 
ATOM 4294 C C   . PHE F 6 54  ? 5.614   1.789    -19.939  1.00 95.53 54  F 1 
ATOM 4295 O O   . PHE F 6 54  ? 4.876   1.200    -20.728  1.00 94.95 54  F 1 
ATOM 4296 C CB  . PHE F 6 54  ? 6.078   4.278    -20.080  1.00 95.40 54  F 1 
ATOM 4297 C CG  . PHE F 6 54  ? 4.746   4.626    -20.722  1.00 96.46 54  F 1 
ATOM 4298 C CD1 . PHE F 6 54  ? 4.706   5.222    -22.001  1.00 95.66 54  F 1 
ATOM 4299 C CD2 . PHE F 6 54  ? 3.548   4.347    -20.059  1.00 95.68 54  F 1 
ATOM 4300 C CE1 . PHE F 6 54  ? 3.477   5.517    -22.604  1.00 95.31 54  F 1 
ATOM 4301 C CE2 . PHE F 6 54  ? 2.313   4.642    -20.659  1.00 95.41 54  F 1 
ATOM 4302 C CZ  . PHE F 6 54  ? 2.277   5.227    -21.939  1.00 95.89 54  F 1 
ATOM 4303 N N   . SER F 6 55  ? 5.611   1.558    -18.623  1.00 94.64 55  F 1 
ATOM 4304 C CA  . SER F 6 55  ? 4.669   0.674    -17.953  1.00 93.95 55  F 1 
ATOM 4305 C C   . SER F 6 55  ? 3.985   1.415    -16.811  1.00 94.23 55  F 1 
ATOM 4306 O O   . SER F 6 55  ? 4.616   2.231    -16.134  1.00 92.54 55  F 1 
ATOM 4307 C CB  . SER F 6 55  ? 5.351   -0.593   -17.433  1.00 91.56 55  F 1 
ATOM 4308 O OG  . SER F 6 55  ? 5.858   -1.358   -18.510  1.00 78.26 55  F 1 
ATOM 4309 N N   . LEU F 6 56  ? 2.707   1.126    -16.598  1.00 94.90 56  F 1 
ATOM 4310 C CA  . LEU F 6 56  ? 1.881   1.653    -15.524  1.00 95.22 56  F 1 
ATOM 4311 C C   . LEU F 6 56  ? 1.406   0.492    -14.657  1.00 95.28 56  F 1 
ATOM 4312 O O   . LEU F 6 56  ? 0.819   -0.469   -15.161  1.00 94.45 56  F 1 
ATOM 4313 C CB  . LEU F 6 56  ? 0.684   2.436    -16.095  1.00 95.68 56  F 1 
ATOM 4314 C CG  . LEU F 6 56  ? 1.040   3.563    -17.083  1.00 95.64 56  F 1 
ATOM 4315 C CD1 . LEU F 6 56  ? -0.240  4.230    -17.601  1.00 94.46 56  F 1 
ATOM 4316 C CD2 . LEU F 6 56  ? 1.906   4.644    -16.436  1.00 94.39 56  F 1 
ATOM 4317 N N   . GLU F 6 57  ? 1.636   0.580    -13.358  1.00 94.14 57  F 1 
ATOM 4318 C CA  . GLU F 6 57  ? 1.122   -0.387   -12.400  1.00 93.93 57  F 1 
ATOM 4319 C C   . GLU F 6 57  ? -0.356  -0.090   -12.127  1.00 95.29 57  F 1 
ATOM 4320 O O   . GLU F 6 57  ? -0.712  1.056    -11.871  1.00 94.89 57  F 1 
ATOM 4321 C CB  . GLU F 6 57  ? 1.936   -0.339   -11.098  1.00 92.05 57  F 1 
ATOM 4322 C CG  . GLU F 6 57  ? 3.407   -0.745   -11.295  1.00 87.67 57  F 1 
ATOM 4323 C CD  . GLU F 6 57  ? 4.246   -0.674   -9.997   1.00 79.98 57  F 1 
ATOM 4324 O OE1 . GLU F 6 57  ? 5.467   -0.910   -10.102  1.00 71.09 57  F 1 
ATOM 4325 O OE2 . GLU F 6 57  ? 3.686   -0.387   -8.920   1.00 70.56 57  F 1 
ATOM 4326 N N   . TYR F 6 58  ? -1.216  -1.112   -12.123  1.00 95.97 58  F 1 
ATOM 4327 C CA  . TYR F 6 58  ? -2.657  -0.919   -11.892  1.00 96.63 58  F 1 
ATOM 4328 C C   . TYR F 6 58  ? -2.995  -0.190   -10.581  1.00 96.60 58  F 1 
ATOM 4329 O O   . TYR F 6 58  ? -3.875  0.670    -10.609  1.00 96.20 58  F 1 
ATOM 4330 C CB  . TYR F 6 58  ? -3.406  -2.254   -11.983  1.00 96.78 58  F 1 
ATOM 4331 C CG  . TYR F 6 58  ? -3.455  -2.809   -13.388  1.00 97.45 58  F 1 
ATOM 4332 C CD1 . TYR F 6 58  ? -4.274  -2.200   -14.359  1.00 96.91 58  F 1 
ATOM 4333 C CD2 . TYR F 6 58  ? -2.661  -3.913   -13.741  1.00 96.79 58  F 1 
ATOM 4334 C CE1 . TYR F 6 58  ? -4.295  -2.670   -15.670  1.00 96.88 58  F 1 
ATOM 4335 C CE2 . TYR F 6 58  ? -2.669  -4.395   -15.056  1.00 96.78 58  F 1 
ATOM 4336 C CZ  . TYR F 6 58  ? -3.477  -3.764   -16.026  1.00 97.44 58  F 1 
ATOM 4337 O OH  . TYR F 6 58  ? -3.459  -4.217   -17.323  1.00 96.94 58  F 1 
ATOM 4338 N N   . PRO F 6 59  ? -2.290  -0.426   -9.447   1.00 94.84 59  F 1 
ATOM 4339 C CA  . PRO F 6 59  ? -2.517  0.341    -8.218   1.00 94.21 59  F 1 
ATOM 4340 C C   . PRO F 6 59  ? -2.349  1.856    -8.363   1.00 94.63 59  F 1 
ATOM 4341 O O   . PRO F 6 59  ? -3.005  2.605    -7.647   1.00 93.77 59  F 1 
ATOM 4342 C CB  . PRO F 6 59  ? -1.531  -0.239   -7.198   1.00 92.99 59  F 1 
ATOM 4343 C CG  . PRO F 6 59  ? -1.375  -1.688   -7.657   1.00 91.14 59  F 1 
ATOM 4344 C CD  . PRO F 6 59  ? -1.402  -1.535   -9.179   1.00 93.61 59  F 1 
ATOM 4345 N N   . THR F 6 60  ? -1.513  2.320    -9.299   1.00 94.79 60  F 1 
ATOM 4346 C CA  . THR F 6 60  ? -1.288  3.754    -9.543   1.00 94.69 60  F 1 
ATOM 4347 C C   . THR F 6 60  ? -2.362  4.377    -10.445  1.00 95.66 60  F 1 
ATOM 4348 O O   . THR F 6 60  ? -2.503  5.598    -10.470  1.00 95.06 60  F 1 
ATOM 4349 C CB  . THR F 6 60  ? 0.101   4.028    -10.134  1.00 93.34 60  F 1 
ATOM 4350 O OG1 . THR F 6 60  ? 0.201   3.592    -11.470  1.00 86.55 60  F 1 
ATOM 4351 C CG2 . THR F 6 60  ? 1.231   3.381    -9.330   1.00 85.41 60  F 1 
ATOM 4352 N N   . ILE F 6 61  ? -3.128  3.565    -11.158  1.00 97.16 61  F 1 
ATOM 4353 C CA  . ILE F 6 61  ? -4.197  4.020    -12.049  1.00 97.71 61  F 1 
ATOM 4354 C C   . ILE F 6 61  ? -5.446  4.311    -11.208  1.00 97.82 61  F 1 
ATOM 4355 O O   . ILE F 6 61  ? -6.114  3.400    -10.731  1.00 97.49 61  F 1 
ATOM 4356 C CB  . ILE F 6 61  ? -4.463  3.000    -13.171  1.00 97.91 61  F 1 
ATOM 4357 C CG1 . ILE F 6 61  ? -3.194  2.806    -14.037  1.00 97.44 61  F 1 
ATOM 4358 C CG2 . ILE F 6 61  ? -5.652  3.467    -14.038  1.00 97.47 61  F 1 
ATOM 4359 C CD1 . ILE F 6 61  ? -3.316  1.719    -15.109  1.00 96.72 61  F 1 
ATOM 4360 N N   . SER F 6 62  ? -5.780  5.595    -11.072  1.00 98.11 62  F 1 
ATOM 4361 C CA  . SER F 6 62  ? -6.932  6.032    -10.283  1.00 98.17 62  F 1 
ATOM 4362 C C   . SER F 6 62  ? -8.259  5.762    -10.978  1.00 98.41 62  F 1 
ATOM 4363 O O   . SER F 6 62  ? -9.244  5.392    -10.328  1.00 97.80 62  F 1 
ATOM 4364 C CB  . SER F 6 62  ? -6.802  7.524    -9.960   1.00 96.95 62  F 1 
ATOM 4365 O OG  . SER F 6 62  ? -6.700  8.303    -11.135  1.00 87.91 62  F 1 
ATOM 4366 N N   . LEU F 6 63  ? -8.296  5.944    -12.292  1.00 98.40 63  F 1 
ATOM 4367 C CA  . LEU F 6 63  ? -9.445  5.623    -13.115  1.00 98.59 63  F 1 
ATOM 4368 C C   . LEU F 6 63  ? -9.049  5.438    -14.581  1.00 98.65 63  F 1 
ATOM 4369 O O   . LEU F 6 63  ? -8.031  5.955    -15.036  1.00 98.19 63  F 1 
ATOM 4370 C CB  . LEU F 6 63  ? -10.548 6.685    -12.931  1.00 97.63 63  F 1 
ATOM 4371 C CG  . LEU F 6 63  ? -10.222 8.124    -13.389  1.00 96.79 63  F 1 
ATOM 4372 C CD1 . LEU F 6 63  ? -10.463 8.341    -14.884  1.00 94.07 63  F 1 
ATOM 4373 C CD2 . LEU F 6 63  ? -11.103 9.119    -12.644  1.00 93.64 63  F 1 
ATOM 4374 N N   . HIS F 6 64  ? -9.900  4.746    -15.328  1.00 98.68 64  F 1 
ATOM 4375 C CA  . HIS F 6 64  ? -9.844  4.691    -16.784  1.00 98.73 64  F 1 
ATOM 4376 C C   . HIS F 6 64  ? -11.248 4.841    -17.366  1.00 98.75 64  F 1 
ATOM 4377 O O   . HIS F 6 64  ? -12.247 4.570    -16.696  1.00 98.42 64  F 1 
ATOM 4378 C CB  . HIS F 6 64  ? -9.149  3.405    -17.236  1.00 98.51 64  F 1 
ATOM 4379 C CG  . HIS F 6 64  ? -9.870  2.164    -16.838  1.00 98.66 64  F 1 
ATOM 4380 N ND1 . HIS F 6 64  ? -9.834  1.554    -15.592  1.00 94.50 64  F 1 
ATOM 4381 C CD2 . HIS F 6 64  ? -10.682 1.385    -17.643  1.00 93.95 64  F 1 
ATOM 4382 C CE1 . HIS F 6 64  ? -10.591 0.451    -15.657  1.00 95.73 64  F 1 
ATOM 4383 N NE2 . HIS F 6 64  ? -11.122 0.316    -16.878  1.00 96.08 64  F 1 
ATOM 4384 N N   . ALA F 6 65  ? -11.331 5.309    -18.603  1.00 98.51 65  F 1 
ATOM 4385 C CA  . ALA F 6 65  ? -12.605 5.649    -19.217  1.00 98.59 65  F 1 
ATOM 4386 C C   . ALA F 6 65  ? -12.554 5.560    -20.747  1.00 98.55 65  F 1 
ATOM 4387 O O   . ALA F 6 65  ? -11.491 5.672    -21.351  1.00 98.01 65  F 1 
ATOM 4388 C CB  . ALA F 6 65  ? -12.997 7.057    -18.773  1.00 98.13 65  F 1 
ATOM 4389 N N   . LEU F 6 66  ? -13.721 5.425    -21.361  1.00 98.36 66  F 1 
ATOM 4390 C CA  . LEU F 6 66  ? -13.879 5.593    -22.799  1.00 98.24 66  F 1 
ATOM 4391 C C   . LEU F 6 66  ? -14.423 6.985    -23.100  1.00 98.14 66  F 1 
ATOM 4392 O O   . LEU F 6 66  ? -15.519 7.354    -22.671  1.00 97.14 66  F 1 
ATOM 4393 C CB  . LEU F 6 66  ? -14.797 4.502    -23.367  1.00 97.17 66  F 1 
ATOM 4394 C CG  . LEU F 6 66  ? -14.204 3.086    -23.324  1.00 92.90 66  F 1 
ATOM 4395 C CD1 . LEU F 6 66  ? -15.190 2.106    -23.958  1.00 90.18 66  F 1 
ATOM 4396 C CD2 . LEU F 6 66  ? -12.876 2.992    -24.075  1.00 91.35 66  F 1 
ATOM 4397 N N   . SER F 6 67  ? -13.662 7.739    -23.898  1.00 97.56 67  F 1 
ATOM 4398 C CA  . SER F 6 67  ? -14.153 8.935    -24.555  1.00 96.90 67  F 1 
ATOM 4399 C C   . SER F 6 67  ? -14.704 8.558    -25.925  1.00 96.54 67  F 1 
ATOM 4400 O O   . SER F 6 67  ? -14.008 7.947    -26.731  1.00 94.50 67  F 1 
ATOM 4401 C CB  . SER F 6 67  ? -13.054 9.978    -24.686  1.00 95.92 67  F 1 
ATOM 4402 O OG  . SER F 6 67  ? -13.597 11.150   -25.270  1.00 90.27 67  F 1 
ATOM 4403 N N   . ARG F 6 68  ? -15.945 8.931    -26.183  1.00 94.89 68  F 1 
ATOM 4404 C CA  . ARG F 6 68  ? -16.616 8.789    -27.484  1.00 93.04 68  F 1 
ATOM 4405 C C   . ARG F 6 68  ? -16.947 10.150   -28.096  1.00 92.18 68  F 1 
ATOM 4406 O O   . ARG F 6 68  ? -17.679 10.228   -29.080  1.00 86.92 68  F 1 
ATOM 4407 C CB  . ARG F 6 68  ? -17.870 7.920    -27.327  1.00 90.02 68  F 1 
ATOM 4408 C CG  . ARG F 6 68  ? -17.587 6.461    -26.927  1.00 86.86 68  F 1 
ATOM 4409 C CD  . ARG F 6 68  ? -16.925 5.666    -28.047  1.00 82.47 68  F 1 
ATOM 4410 N NE  . ARG F 6 68  ? -16.923 4.215    -27.731  1.00 80.87 68  F 1 
ATOM 4411 C CZ  . ARG F 6 68  ? -16.562 3.229    -28.537  1.00 78.52 68  F 1 
ATOM 4412 N NH1 . ARG F 6 68  ? -16.115 3.437    -29.746  1.00 69.65 68  F 1 
ATOM 4413 N NH2 . ARG F 6 68  ? -16.640 2.006    -28.120  1.00 74.12 68  F 1 
ATOM 4414 N N   . ASP F 6 69  ? -16.404 11.217   -27.513  1.00 89.23 69  F 1 
ATOM 4415 C CA  . ASP F 6 69  ? -16.608 12.555   -28.028  1.00 86.77 69  F 1 
ATOM 4416 C C   . ASP F 6 69  ? -15.811 12.755   -29.322  1.00 86.30 69  F 1 
ATOM 4417 O O   . ASP F 6 69  ? -14.597 12.920   -29.335  1.00 80.78 69  F 1 
ATOM 4418 C CB  . ASP F 6 69  ? -16.286 13.617   -26.969  1.00 82.51 69  F 1 
ATOM 4419 C CG  . ASP F 6 69  ? -16.733 15.015   -27.414  1.00 78.38 69  F 1 
ATOM 4420 O OD1 . ASP F 6 69  ? -17.167 15.169   -28.587  1.00 72.14 69  F 1 
ATOM 4421 O OD2 . ASP F 6 69  ? -16.689 15.943   -26.581  1.00 73.15 69  F 1 
ATOM 4422 N N   . ARG F 6 70  ? -16.529 12.771   -30.448  1.00 87.45 70  F 1 
ATOM 4423 C CA  . ARG F 6 70  ? -15.948 12.976   -31.783  1.00 85.99 70  F 1 
ATOM 4424 C C   . ARG F 6 70  ? -15.515 14.421   -32.032  1.00 86.60 70  F 1 
ATOM 4425 O O   . ARG F 6 70  ? -14.886 14.674   -33.055  1.00 79.95 70  F 1 
ATOM 4426 C CB  . ARG F 6 70  ? -16.941 12.537   -32.853  1.00 81.44 70  F 1 
ATOM 4427 C CG  . ARG F 6 70  ? -17.224 11.037   -32.773  1.00 76.43 70  F 1 
ATOM 4428 C CD  . ARG F 6 70  ? -18.146 10.641   -33.923  1.00 72.81 70  F 1 
ATOM 4429 N NE  . ARG F 6 70  ? -18.414 9.205    -33.886  1.00 65.96 70  F 1 
ATOM 4430 C CZ  . ARG F 6 70  ? -19.149 8.508    -34.740  1.00 59.65 70  F 1 
ATOM 4431 N NH1 . ARG F 6 70  ? -19.744 9.090    -35.744  1.00 56.17 70  F 1 
ATOM 4432 N NH2 . ARG F 6 70  ? -19.267 7.221    -34.569  1.00 53.35 70  F 1 
ATOM 4433 N N   . SER F 6 71  ? -15.888 15.349   -31.157  1.00 82.19 71  F 1 
ATOM 4434 C CA  . SER F 6 71  ? -15.432 16.735   -31.240  1.00 82.44 71  F 1 
ATOM 4435 C C   . SER F 6 71  ? -14.035 16.937   -30.647  1.00 84.81 71  F 1 
ATOM 4436 O O   . SER F 6 71  ? -13.382 17.919   -30.977  1.00 78.70 71  F 1 
ATOM 4437 C CB  . SER F 6 71  ? -16.448 17.682   -30.595  1.00 79.35 71  F 1 
ATOM 4438 O OG  . SER F 6 71  ? -16.441 17.658   -29.194  1.00 73.42 71  F 1 
ATOM 4439 N N   . ASP F 6 72  ? -13.552 15.987   -29.859  1.00 84.89 72  F 1 
ATOM 4440 C CA  . ASP F 6 72  ? -12.172 15.959   -29.388  1.00 84.92 72  F 1 
ATOM 4441 C C   . ASP F 6 72  ? -11.209 15.782   -30.579  1.00 86.39 72  F 1 
ATOM 4442 O O   . ASP F 6 72  ? -11.424 14.962   -31.477  1.00 82.26 72  F 1 
ATOM 4443 C CB  . ASP F 6 72  ? -11.992 14.858   -28.330  1.00 80.80 72  F 1 
ATOM 4444 C CG  . ASP F 6 72  ? -10.693 14.991   -27.518  1.00 79.66 72  F 1 
ATOM 4445 O OD1 . ASP F 6 72  ? -9.664  15.376   -28.111  1.00 74.54 72  F 1 
ATOM 4446 O OD2 . ASP F 6 72  ? -10.723 14.709   -26.305  1.00 74.08 72  F 1 
ATOM 4447 N N   . CYS F 6 73  ? -10.127 16.549   -30.583  1.00 86.16 73  F 1 
ATOM 4448 C CA  . CYS F 6 73  ? -9.096  16.489   -31.622  1.00 87.41 73  F 1 
ATOM 4449 C C   . CYS F 6 73  ? -8.431  15.107   -31.733  1.00 89.59 73  F 1 
ATOM 4450 O O   . CYS F 6 73  ? -7.956  14.751   -32.812  1.00 84.85 73  F 1 
ATOM 4451 C CB  . CYS F 6 73  ? -8.057  17.585   -31.349  1.00 82.33 73  F 1 
ATOM 4452 S SG  . CYS F 6 73  ? -7.240  17.373   -29.739  1.00 71.29 73  F 1 
ATOM 4453 N N   . LEU F 6 74  ? -8.424  14.305   -30.641  1.00 88.60 74  F 1 
ATOM 4454 C CA  . LEU F 6 74  ? -7.923  12.931   -30.630  1.00 90.49 74  F 1 
ATOM 4455 C C   . LEU F 6 74  ? -8.975  11.926   -31.141  1.00 92.24 74  F 1 
ATOM 4456 O O   . LEU F 6 74  ? -8.638  10.782   -31.455  1.00 88.58 74  F 1 
ATOM 4457 C CB  . LEU F 6 74  ? -7.468  12.576   -29.204  1.00 87.54 74  F 1 
ATOM 4458 C CG  . LEU F 6 74  ? -6.348  13.485   -28.660  1.00 86.37 74  F 1 
ATOM 4459 C CD1 . LEU F 6 74  ? -6.042  13.080   -27.216  1.00 82.15 74  F 1 
ATOM 4460 C CD2 . LEU F 6 74  ? -5.056  13.365   -29.476  1.00 82.67 74  F 1 
ATOM 4461 N N   . GLY F 6 75  ? -10.217 12.327   -31.243  1.00 90.72 75  F 1 
ATOM 4462 C CA  . GLY F 6 75  ? -11.330 11.433   -31.524  1.00 92.39 75  F 1 
ATOM 4463 C C   . GLY F 6 75  ? -11.614 10.461   -30.376  1.00 94.77 75  F 1 
ATOM 4464 O O   . GLY F 6 75  ? -11.302 10.708   -29.210  1.00 92.20 75  F 1 
ATOM 4465 N N   . GLU F 6 76  ? -12.210 9.312    -30.689  1.00 95.55 76  F 1 
ATOM 4466 C CA  . GLU F 6 76  ? -12.525 8.275    -29.699  1.00 96.31 76  F 1 
ATOM 4467 C C   . GLU F 6 76  ? -11.231 7.625    -29.162  1.00 96.82 76  F 1 
ATOM 4468 O O   . GLU F 6 76  ? -10.386 7.182    -29.942  1.00 95.82 76  F 1 
ATOM 4469 C CB  . GLU F 6 76  ? -13.443 7.211    -30.311  1.00 95.36 76  F 1 
ATOM 4470 C CG  . GLU F 6 76  ? -14.774 7.766    -30.847  1.00 93.50 76  F 1 
ATOM 4471 C CD  . GLU F 6 76  ? -15.698 6.690    -31.436  1.00 93.07 76  F 1 
ATOM 4472 O OE1 . GLU F 6 76  ? -16.632 7.052    -32.182  1.00 86.15 76  F 1 
ATOM 4473 O OE2 . GLU F 6 76  ? -15.504 5.492    -31.164  1.00 86.92 76  F 1 
ATOM 4474 N N   . HIS F 6 77  ? -11.096 7.534    -27.845  1.00 97.55 77  F 1 
ATOM 4475 C CA  . HIS F 6 77  ? -9.893  7.033    -27.196  1.00 97.88 77  F 1 
ATOM 4476 C C   . HIS F 6 77  ? -10.171 6.420    -25.820  1.00 98.09 77  F 1 
ATOM 4477 O O   . HIS F 6 77  ? -11.216 6.648    -25.211  1.00 97.46 77  F 1 
ATOM 4478 C CB  . HIS F 6 77  ? -8.855  8.159    -27.104  1.00 97.16 77  F 1 
ATOM 4479 C CG  . HIS F 6 77  ? -9.288  9.354    -26.304  1.00 97.43 77  F 1 
ATOM 4480 N ND1 . HIS F 6 77  ? -9.916  10.490   -26.796  1.00 90.83 77  F 1 
ATOM 4481 C CD2 . HIS F 6 77  ? -9.100  9.572    -24.962  1.00 89.31 77  F 1 
ATOM 4482 C CE1 . HIS F 6 77  ? -10.095 11.347   -25.780  1.00 91.04 77  F 1 
ATOM 4483 N NE2 . HIS F 6 77  ? -9.616  10.824   -24.656  1.00 92.52 77  F 1 
ATOM 4484 N N   . LEU F 6 78  ? -9.194  5.646    -25.316  1.00 98.23 78  F 1 
ATOM 4485 C CA  . LEU F 6 78  ? -9.128  5.186    -23.938  1.00 98.36 78  F 1 
ATOM 4486 C C   . LEU F 6 78  ? -8.389  6.228    -23.100  1.00 98.31 78  F 1 
ATOM 4487 O O   . LEU F 6 78  ? -7.230  6.536    -23.375  1.00 98.05 78  F 1 
ATOM 4488 C CB  . LEU F 6 78  ? -8.439  3.811    -23.912  1.00 98.28 78  F 1 
ATOM 4489 C CG  . LEU F 6 78  ? -8.279  3.198    -22.506  1.00 97.59 78  F 1 
ATOM 4490 C CD1 . LEU F 6 78  ? -9.622  2.770    -21.917  1.00 95.69 78  F 1 
ATOM 4491 C CD2 . LEU F 6 78  ? -7.385  1.966    -22.592  1.00 95.32 78  F 1 
ATOM 4492 N N   . TYR F 6 79  ? -9.043  6.761    -22.079  1.00 98.27 79  F 1 
ATOM 4493 C CA  . TYR F 6 79  ? -8.469  7.701    -21.128  1.00 98.35 79  F 1 
ATOM 4494 C C   . TYR F 6 79  ? -8.014  6.959    -19.862  1.00 98.48 79  F 1 
ATOM 4495 O O   . TYR F 6 79  ? -8.752  6.116    -19.354  1.00 98.19 79  F 1 
ATOM 4496 C CB  . TYR F 6 79  ? -9.510  8.775    -20.804  1.00 98.07 79  F 1 
ATOM 4497 C CG  . TYR F 6 79  ? -9.078  9.753    -19.741  1.00 98.22 79  F 1 
ATOM 4498 C CD1 . TYR F 6 79  ? -9.359  9.500    -18.376  1.00 97.23 79  F 1 
ATOM 4499 C CD2 . TYR F 6 79  ? -8.387  10.921   -20.096  1.00 97.52 79  F 1 
ATOM 4500 C CE1 . TYR F 6 79  ? -8.968  10.413   -17.382  1.00 97.19 79  F 1 
ATOM 4501 C CE2 . TYR F 6 79  ? -7.998  11.845   -19.118  1.00 97.06 79  F 1 
ATOM 4502 C CZ  . TYR F 6 79  ? -8.294  11.588   -17.762  1.00 97.52 79  F 1 
ATOM 4503 O OH  . TYR F 6 79  ? -7.933  12.495   -16.796  1.00 96.61 79  F 1 
ATOM 4504 N N   . VAL F 6 80  ? -6.825  7.287    -19.337  1.00 98.59 80  F 1 
ATOM 4505 C CA  . VAL F 6 80  ? -6.254  6.698    -18.119  1.00 98.52 80  F 1 
ATOM 4506 C C   . VAL F 6 80  ? -5.690  7.815    -17.247  1.00 98.41 80  F 1 
ATOM 4507 O O   . VAL F 6 80  ? -4.856  8.591    -17.696  1.00 97.88 80  F 1 
ATOM 4508 C CB  . VAL F 6 80  ? -5.163  5.665    -18.466  1.00 98.36 80  F 1 
ATOM 4509 C CG1 . VAL F 6 80  ? -4.559  5.036    -17.210  1.00 97.41 80  F 1 
ATOM 4510 C CG2 . VAL F 6 80  ? -5.711  4.526    -19.336  1.00 97.42 80  F 1 
ATOM 4511 N N   . MET F 6 81  ? -6.137  7.898    -15.989  1.00 98.43 81  F 1 
ATOM 4512 C CA  . MET F 6 81  ? -5.620  8.833    -15.002  1.00 98.48 81  F 1 
ATOM 4513 C C   . MET F 6 81  ? -4.722  8.098    -14.005  1.00 98.34 81  F 1 
ATOM 4514 O O   . MET F 6 81  ? -5.130  7.077    -13.444  1.00 97.74 81  F 1 
ATOM 4515 C CB  . MET F 6 81  ? -6.776  9.548    -14.304  1.00 98.12 81  F 1 
ATOM 4516 C CG  . MET F 6 81  ? -6.310  10.591   -13.284  1.00 97.32 81  F 1 
ATOM 4517 S SD  . MET F 6 81  ? -7.666  11.369   -12.341  1.00 96.11 81  F 1 
ATOM 4518 C CE  . MET F 6 81  ? -8.526  12.254   -13.662  1.00 90.58 81  F 1 
ATOM 4519 N N   . VAL F 6 82  ? -3.511  8.623    -13.764  1.00 97.70 82  F 1 
ATOM 4520 C CA  . VAL F 6 82  ? -2.496  8.039    -12.889  1.00 97.38 82  F 1 
ATOM 4521 C C   . VAL F 6 82  ? -2.140  9.023    -11.780  1.00 96.85 82  F 1 
ATOM 4522 O O   . VAL F 6 82  ? -1.865  10.186   -12.058  1.00 95.43 82  F 1 
ATOM 4523 C CB  . VAL F 6 82  ? -1.251  7.627    -13.697  1.00 96.45 82  F 1 
ATOM 4524 C CG1 . VAL F 6 82  ? -0.226  6.911    -12.824  1.00 92.67 82  F 1 
ATOM 4525 C CG2 . VAL F 6 82  ? -1.611  6.688    -14.849  1.00 92.92 82  F 1 
ATOM 4526 N N   . ASN F 6 83  ? -2.097  8.550    -10.536  1.00 94.70 83  F 1 
ATOM 4527 C CA  . ASN F 6 83  ? -1.680  9.315    -9.357   1.00 92.76 83  F 1 
ATOM 4528 C C   . ASN F 6 83  ? -0.155  9.304    -9.195   1.00 90.90 83  F 1 
ATOM 4529 O O   . ASN F 6 83  ? 0.389   8.832    -8.196   1.00 86.45 83  F 1 
ATOM 4530 C CB  . ASN F 6 83  ? -2.392  8.773    -8.110   1.00 90.80 83  F 1 
ATOM 4531 C CG  . ASN F 6 83  ? -3.885  9.015    -8.077   1.00 89.36 83  F 1 
ATOM 4532 O OD1 . ASN F 6 83  ? -4.470  9.784    -8.819   1.00 80.72 83  F 1 
ATOM 4533 N ND2 . ASN F 6 83  ? -4.566  8.333    -7.181   1.00 80.85 83  F 1 
ATOM 4534 N N   . ALA F 6 84  ? 0.563   9.757    -10.207  1.00 90.06 84  F 1 
ATOM 4535 C CA  . ALA F 6 84  ? 2.014   9.869    -10.187  1.00 88.29 84  F 1 
ATOM 4536 C C   . ALA F 6 84  ? 2.465   10.996   -11.124  1.00 88.60 84  F 1 
ATOM 4537 O O   . ALA F 6 84  ? 1.823   11.286   -12.132  1.00 84.73 84  F 1 
ATOM 4538 C CB  . ALA F 6 84  ? 2.633   8.528    -10.585  1.00 84.37 84  F 1 
ATOM 4539 N N   . LYS F 6 85  ? 3.615   11.597   -10.797  1.00 85.19 85  F 1 
ATOM 4540 C CA  . LYS F 6 85  ? 4.253   12.583   -11.661  1.00 84.38 85  F 1 
ATOM 4541 C C   . LYS F 6 85  ? 5.225   11.876   -12.598  1.00 84.82 85  F 1 
ATOM 4542 O O   . LYS F 6 85  ? 6.151   11.214   -12.141  1.00 79.93 85  F 1 
ATOM 4543 C CB  . LYS F 6 85  ? 4.917   13.669   -10.811  1.00 78.26 85  F 1 
ATOM 4544 C CG  . LYS F 6 85  ? 5.273   14.918   -11.627  1.00 68.89 85  F 1 
ATOM 4545 C CD  . LYS F 6 85  ? 5.932   15.964   -10.718  1.00 62.25 85  F 1 
ATOM 4546 C CE  . LYS F 6 85  ? 6.335   17.209   -11.494  1.00 53.98 85  F 1 
ATOM 4547 N NZ  . LYS F 6 85  ? 7.297   18.028   -10.725  1.00 46.40 85  F 1 
ATOM 4548 N N   . PHE F 6 86  ? 5.030   12.034   -13.889  1.00 83.59 86  F 1 
ATOM 4549 C CA  . PHE F 6 86  ? 5.983   11.605   -14.905  1.00 81.04 86  F 1 
ATOM 4550 C C   . PHE F 6 86  ? 6.832   12.828   -15.290  1.00 77.16 86  F 1 
ATOM 4551 O O   . PHE F 6 86  ? 6.434   13.617   -16.140  1.00 68.24 86  F 1 
ATOM 4552 C CB  . PHE F 6 86  ? 5.249   10.957   -16.080  1.00 79.02 86  F 1 
ATOM 4553 C CG  . PHE F 6 86  ? 4.680   9.593    -15.746  1.00 81.52 86  F 1 
ATOM 4554 C CD1 . PHE F 6 86  ? 5.367   8.421    -16.109  1.00 77.87 86  F 1 
ATOM 4555 C CD2 . PHE F 6 86  ? 3.480   9.491    -15.029  1.00 77.24 86  F 1 
ATOM 4556 C CE1 . PHE F 6 86  ? 4.865   7.160    -15.767  1.00 75.93 86  F 1 
ATOM 4557 C CE2 . PHE F 6 86  ? 2.973   8.231    -14.666  1.00 76.39 86  F 1 
ATOM 4558 C CZ  . PHE F 6 86  ? 3.667   7.066    -15.034  1.00 79.58 86  F 1 
ATOM 4559 N N   . GLU F 6 87  ? 7.969   12.992   -14.601  1.00 68.86 87  F 1 
ATOM 4560 C CA  . GLU F 6 87  ? 8.902   14.065   -14.919  1.00 64.91 87  F 1 
ATOM 4561 C C   . GLU F 6 87  ? 9.661   13.721   -16.200  1.00 63.83 87  F 1 
ATOM 4562 O O   . GLU F 6 87  ? 10.286  12.661   -16.321  1.00 55.76 87  F 1 
ATOM 4563 C CB  . GLU F 6 87  ? 9.840   14.372   -13.748  1.00 55.72 87  F 1 
ATOM 4564 C CG  . GLU F 6 87  ? 9.062   14.967   -12.572  1.00 48.26 87  F 1 
ATOM 4565 C CD  . GLU F 6 87  ? 9.929   15.537   -11.438  1.00 43.49 87  F 1 
ATOM 4566 O OE1 . GLU F 6 87  ? 9.348   16.346   -10.668  1.00 37.87 87  F 1 
ATOM 4567 O OE2 . GLU F 6 87  ? 11.113  15.162   -11.346  1.00 39.45 87  F 1 
ATOM 4568 N N   . GLU F 6 88  ? 9.643   14.636   -17.169  1.00 58.41 88  F 1 
ATOM 4569 C CA  . GLU F 6 88  ? 10.761  14.716   -18.097  1.00 56.07 88  F 1 
ATOM 4570 C C   . GLU F 6 88  ? 11.967  15.189   -17.273  1.00 55.23 88  F 1 
ATOM 4571 O O   . GLU F 6 88  ? 11.903  16.257   -16.664  1.00 50.35 88  F 1 
ATOM 4572 C CB  . GLU F 6 88  ? 10.463  15.657   -19.283  1.00 50.33 88  F 1 
ATOM 4573 C CG  . GLU F 6 88  ? 9.395   15.085   -20.244  1.00 45.14 88  F 1 
ATOM 4574 C CD  . GLU F 6 88  ? 9.211   15.859   -21.567  1.00 41.78 88  F 1 
ATOM 4575 O OE1 . GLU F 6 88  ? 8.735   15.248   -22.550  1.00 38.30 88  F 1 
ATOM 4576 O OE2 . GLU F 6 88  ? 9.505   17.051   -21.669  1.00 39.13 88  F 1 
ATOM 4577 N N   . GLU F 6 89  ? 13.072  14.414   -17.237  1.00 49.84 89  F 1 
ATOM 4578 C CA  . GLU F 6 89  ? 14.346  14.915   -16.711  1.00 48.56 89  F 1 
ATOM 4579 C C   . GLU F 6 89  ? 14.795  16.100   -17.582  1.00 46.27 89  F 1 
ATOM 4580 O O   . GLU F 6 89  ? 15.584  15.954   -18.525  1.00 43.43 89  F 1 
ATOM 4581 C CB  . GLU F 6 89  ? 15.444  13.836   -16.698  1.00 45.22 89  F 1 
ATOM 4582 C CG  . GLU F 6 89  ? 15.322  12.747   -15.627  1.00 40.98 89  F 1 
ATOM 4583 C CD  . GLU F 6 89  ? 16.426  11.678   -15.771  1.00 38.79 89  F 1 
ATOM 4584 O OE1 . GLU F 6 89  ? 16.700  10.969   -14.779  1.00 34.85 89  F 1 
ATOM 4585 O OE2 . GLU F 6 89  ? 16.967  11.537   -16.895  1.00 36.47 89  F 1 
ATOM 4586 N N   . SER F 6 90  ? 14.283  17.288   -17.293  1.00 42.63 90  F 1 
ATOM 4587 C CA  . SER F 6 90  ? 14.911  18.510   -17.746  1.00 41.39 90  F 1 
ATOM 4588 C C   . SER F 6 90  ? 16.207  18.634   -16.957  1.00 40.10 90  F 1 
ATOM 4589 O O   . SER F 6 90  ? 16.181  18.772   -15.736  1.00 38.58 90  F 1 
ATOM 4590 C CB  . SER F 6 90  ? 13.986  19.711   -17.564  1.00 38.68 90  F 1 
ATOM 4591 O OG  . SER F 6 90  ? 13.519  19.802   -16.238  1.00 35.41 90  F 1 
ATOM 4592 N N   . LYS F 6 91  ? 17.364  18.579   -17.669  1.00 38.93 91  F 1 
ATOM 4593 C CA  . LYS F 6 91  ? 18.693  18.733   -17.053  1.00 39.16 91  F 1 
ATOM 4594 C C   . LYS F 6 91  ? 18.923  20.086   -16.401  1.00 38.48 91  F 1 
ATOM 4595 O O   . LYS F 6 91  ? 19.922  20.221   -15.703  1.00 36.40 91  F 1 
ATOM 4596 C CB  . LYS F 6 91  ? 19.786  18.566   -18.117  1.00 35.83 91  F 1 
ATOM 4597 C CG  . LYS F 6 91  ? 20.162  17.115   -18.405  1.00 31.89 91  F 1 
ATOM 4598 C CD  . LYS F 6 91  ? 21.379  17.116   -19.333  1.00 31.55 91  F 1 
ATOM 4599 C CE  . LYS F 6 91  ? 21.859  15.694   -19.561  1.00 26.73 91  F 1 
ATOM 4600 N NZ  . LYS F 6 91  ? 23.051  15.667   -20.446  1.00 25.04 91  F 1 
ATOM 4601 N N   . GLU F 6 92  ? 18.132  21.087   -16.732  1.00 37.76 92  F 1 
ATOM 4602 C CA  . GLU F 6 92  ? 18.401  22.406   -16.174  1.00 38.94 92  F 1 
ATOM 4603 C C   . GLU F 6 92  ? 18.163  22.332   -14.663  1.00 37.46 92  F 1 
ATOM 4604 O O   . GLU F 6 92  ? 17.081  21.922   -14.250  1.00 36.24 92  F 1 
ATOM 4605 C CB  . GLU F 6 92  ? 17.601  23.521   -16.854  1.00 37.96 92  F 1 
ATOM 4606 C CG  . GLU F 6 92  ? 18.184  23.817   -18.250  1.00 34.11 92  F 1 
ATOM 4607 C CD  . GLU F 6 92  ? 17.686  25.122   -18.886  1.00 31.49 92  F 1 
ATOM 4608 O OE1 . GLU F 6 92  ? 18.358  25.575   -19.837  1.00 27.88 92  F 1 
ATOM 4609 O OE2 . GLU F 6 92  ? 16.647  25.663   -18.453  1.00 31.62 92  F 1 
ATOM 4610 N N   . PRO F 6 93  ? 19.195  22.669   -13.849  1.00 32.52 93  F 1 
ATOM 4611 C CA  . PRO F 6 93  ? 19.002  22.822   -12.432  1.00 32.30 93  F 1 
ATOM 4612 C C   . PRO F 6 93  ? 18.030  23.994   -12.273  1.00 31.80 93  F 1 
ATOM 4613 O O   . PRO F 6 93  ? 18.427  25.148   -12.378  1.00 32.12 93  F 1 
ATOM 4614 C CB  . PRO F 6 93  ? 20.404  23.095   -11.858  1.00 29.70 93  F 1 
ATOM 4615 C CG  . PRO F 6 93  ? 21.145  23.772   -13.011  1.00 30.14 93  F 1 
ATOM 4616 C CD  . PRO F 6 93  ? 20.505  23.157   -14.259  1.00 34.62 93  F 1 
ATOM 4617 N N   . VAL F 6 94  ? 16.750  23.672   -12.113  1.00 35.13 94  F 1 
ATOM 4618 C CA  . VAL F 6 94  ? 15.763  24.662   -11.694  1.00 35.92 94  F 1 
ATOM 4619 C C   . VAL F 6 94  ? 16.321  25.220   -10.394  1.00 34.91 94  F 1 
ATOM 4620 O O   . VAL F 6 94  ? 16.679  24.448   -9.495   1.00 34.46 94  F 1 
ATOM 4621 C CB  . VAL F 6 94  ? 14.357  24.081   -11.542  1.00 33.80 94  F 1 
ATOM 4622 C CG1 . VAL F 6 94  ? 13.318  25.208   -11.454  1.00 31.03 94  F 1 
ATOM 4623 C CG2 . VAL F 6 94  ? 13.965  23.205   -12.744  1.00 32.17 94  F 1 
ATOM 4624 N N   . ALA F 6 95  ? 16.540  26.520   -10.344  1.00 28.13 95  F 1 
ATOM 4625 C CA  . ALA F 6 95  ? 17.061  27.196   -9.170   1.00 29.70 95  F 1 
ATOM 4626 C C   . ALA F 6 95  ? 16.140  26.940   -7.965   1.00 29.28 95  F 1 
ATOM 4627 O O   . ALA F 6 95  ? 15.033  26.426   -8.128   1.00 28.83 95  F 1 
ATOM 4628 C CB  . ALA F 6 95  ? 17.228  28.689   -9.514   1.00 27.49 95  F 1 
ATOM 4629 N N   . ASP F 6 96  ? 16.598  27.361   -6.771   1.00 28.94 96  F 1 
ATOM 4630 C CA  . ASP F 6 96  ? 15.751  27.541   -5.588   1.00 29.79 96  F 1 
ATOM 4631 C C   . ASP F 6 96  ? 14.623  28.539   -5.924   1.00 28.87 96  F 1 
ATOM 4632 O O   . ASP F 6 96  ? 14.650  29.702   -5.503   1.00 27.46 96  F 1 
ATOM 4633 C CB  . ASP F 6 96  ? 16.587  28.070   -4.395   1.00 27.81 96  F 1 
ATOM 4634 C CG  . ASP F 6 96  ? 17.450  27.050   -3.643   1.00 25.13 96  F 1 
ATOM 4635 O OD1 . ASP F 6 96  ? 17.036  25.885   -3.507   1.00 25.52 96  F 1 
ATOM 4636 O OD2 . ASP F 6 96  ? 18.527  27.478   -3.157   1.00 24.66 96  F 1 
ATOM 4637 N N   . GLU F 6 97  ? 13.661  28.130   -6.745   1.00 30.26 97  F 1 
ATOM 4638 C CA  . GLU F 6 97  ? 12.364  28.764   -6.686   1.00 31.74 97  F 1 
ATOM 4639 C C   . GLU F 6 97  ? 11.877  28.521   -5.261   1.00 30.17 97  F 1 
ATOM 4640 O O   . GLU F 6 97  ? 11.930  27.403   -4.759   1.00 28.95 97  F 1 
ATOM 4641 C CB  . GLU F 6 97  ? 11.388  28.255   -7.754   1.00 31.16 97  F 1 
ATOM 4642 C CG  . GLU F 6 97  ? 11.706  28.855   -9.141   1.00 29.03 97  F 1 
ATOM 4643 C CD  . GLU F 6 97  ? 10.621  28.635   -10.212  1.00 28.36 97  F 1 
ATOM 4644 O OE1 . GLU F 6 97  ? 10.643  29.394   -11.219  1.00 25.35 97  F 1 
ATOM 4645 O OE2 . GLU F 6 97  ? 9.761   27.739   -10.055  1.00 28.06 97  F 1 
ATOM 4646 N N   . GLU F 6 98  ? 11.514  29.624   -4.595   1.00 29.51 98  F 1 
ATOM 4647 C CA  . GLU F 6 98  ? 10.870  29.562   -3.295   1.00 30.96 98  F 1 
ATOM 4648 C C   . GLU F 6 98  ? 9.773   28.505   -3.413   1.00 29.62 98  F 1 
ATOM 4649 O O   . GLU F 6 98  ? 8.916   28.606   -4.293   1.00 28.58 98  F 1 
ATOM 4650 C CB  . GLU F 6 98  ? 10.292  30.940   -2.908   1.00 29.71 98  F 1 
ATOM 4651 C CG  . GLU F 6 98  ? 11.379  31.994   -2.586   1.00 26.58 98  F 1 
ATOM 4652 C CD  . GLU F 6 98  ? 10.834  33.399   -2.222   1.00 25.95 98  F 1 
ATOM 4653 O OE1 . GLU F 6 98  ? 11.572  34.158   -1.565   1.00 22.26 98  F 1 
ATOM 4654 O OE2 . GLU F 6 98  ? 9.695   33.735   -2.622   1.00 25.36 98  F 1 
ATOM 4655 N N   . GLU F 6 99  ? 9.843   27.475   -2.571   1.00 36.23 99  F 1 
ATOM 4656 C CA  . GLU F 6 99  ? 8.705   26.598   -2.311   1.00 36.55 99  F 1 
ATOM 4657 C C   . GLU F 6 99  ? 7.564   27.547   -1.891   1.00 34.93 99  F 1 
ATOM 4658 O O   . GLU F 6 99  ? 7.439   27.885   -0.717   1.00 34.19 99  F 1 
ATOM 4659 C CB  . GLU F 6 99  ? 9.013   25.543   -1.208   1.00 35.91 99  F 1 
ATOM 4660 C CG  . GLU F 6 99  ? 9.913   24.365   -1.617   1.00 32.77 99  F 1 
ATOM 4661 C CD  . GLU F 6 99  ? 10.232  23.330   -0.481   1.00 30.89 99  F 1 
ATOM 4662 O OE1 . GLU F 6 99  ? 10.611  22.185   -0.806   1.00 27.27 99  F 1 
ATOM 4663 O OE2 . GLU F 6 99  ? 10.169  23.662   0.731    1.00 28.45 99  F 1 
ATOM 4664 N N   . GLU F 6 100 ? 6.830   28.089   -2.864   1.00 35.22 100 F 1
[truncated: 84,009 more chars]
