# Supplementary material for: Spliceosomal Sm core assembly: AlphaFold 3 predicted structure and phosphorylation-dependent regulation of the human 6S complex
Source: Comput Struct Biotechnol J. 2025 Dec 16;31:51–60. doi: 10.1016/j.csbj.2025.12.013 (PMC12771329; doi:10.1016/j.csbj.2025.12.013)
Supplement: Supplementary file 7 — Supplementary material [file mmc3.zip › fold_6s_complex_summary_confidences_3.json]

{
 "chain_iptm": [
  0.71,
  0.75,
  0.74,
  0.71,
  0.76,
  0.71
 ],
 "chain_pair_iptm": [
  [
   0.63,
   0.81,
   0.66,
   0.64,
   0.75,
   0.67
  ],
  [
   0.81,
   0.75,
   0.72,
   0.64,
   0.82,
   0.77
  ],
  [
   0.66,
   0.72,
   0.74,
   0.8,
   0.82,
   0.68
  ],
  [
   0.64,
   0.64,
   0.8,
   0.72,
   0.72,
   0.73
  ],
  [
   0.75,
   0.82,
   0.82,
   0.72,
   0.77,
   0.72
  ],
  [
   0.67,
   0.77,
   0.68,
   0.73,
   0.72,
   0.61
  ]
 ],
 "chain_pair_pae_min": [
  [
   0.76,
   0.81,
   2.16,
   2.59,
   1.56,
   0.95
  ],
  [
   0.83,
   0.76,
   1.66,
   2.53,
   0.89,
   1.66
  ],
  [
   2.39,
   1.76,
   0.76,
   0.99,
   0.88,
   2.62
  ],
  [
   2.85,
   2.66,
   0.96,
   0.76,
   1.96,
   2.85
  ],
  [
   1.6,
   0.88,
   0.88,
   1.7,
   0.76,
   2.23
  ],
  [
   0.96,
   1.99,
   2.75,
   2.94,
   2.47,
   0.76
  ]
 ],
 "chain_ptm": [
  0.63,
  0.75,
  0.74,
  0.72,
  0.77,
  0.61
 ],
 "fraction_disordered": 0.24,
 "has_clash": 0.0,
 "iptm": 0.78,
 "num_recycles": 10.0,
 "ptm": 0.78,
 "ranking_score": 0.9
}
