# Supplementary material for: Spliceosomal Sm core assembly: AlphaFold 3 predicted structure and phosphorylation-dependent regulation of the human 6S complex
Source: Comput Struct Biotechnol J. 2025 Dec 16;31:51–60. doi: 10.1016/j.csbj.2025.12.013 (PMC12771329; doi:10.1016/j.csbj.2025.12.013)
Supplement: Supplementary file 8 — Supplementary material [file mmc4.zip]

Archive with 17 entries (17 files):
- fold_6s_complex_phospho_picln_full_data_0.json
- fold_6s_complex_phospho_picln_full_data_1.json
- fold_6s_complex_phospho_picln_full_data_2.json
- fold_6s_complex_phospho_picln_full_data_3.json
- fold_6s_complex_phospho_picln_full_data_4.json
- fold_6s_complex_phospho_picln_job_request.json
- fold_6s_complex_phospho_picln_model_0.cif
- fold_6s_complex_phospho_picln_model_1.cif
- fold_6s_complex_phospho_picln_model_2.cif
- fold_6s_complex_phospho_picln_model_3.cif
- fold_6s_complex_phospho_picln_model_4.cif
- fold_6s_complex_phospho_picln_summary_confidences_0.json
- fold_6s_complex_phospho_picln_summary_confidences_1.json
- fold_6s_complex_phospho_picln_summary_confidences_2.json
- fold_6s_complex_phospho_picln_summary_confidences_3.json
- fold_6s_complex_phospho_picln_summary_confidences_4.json
- terms_of_use.md
