# Supplementary material for: Spliceosomal Sm core assembly: AlphaFold 3 predicted structure and phosphorylation-dependent regulation of the human 6S complex
Source: Comput Struct Biotechnol J. 2025 Dec 16;31:51–60. doi: 10.1016/j.csbj.2025.12.013 (PMC12771329; doi:10.1016/j.csbj.2025.12.013)
Supplement: Supplementary file 8 — Supplementary material [file mmc4.zip › fold_6s_complex_phospho_picln_model_0.cif]

# By using this file you agree to the legally binding terms of use found at alphafoldserver.com/output-terms
data_72792b4879711be2
#
_entry.id 72792b4879711be2
#
loop_
_atom_type.symbol
C 
N 
O 
P 
S 
#
loop_
_audit_author.name
_audit_author.pdbx_ordinal
"Google DeepMind" 1 
"Isomorphic Labs" 2 
#
_audit_conform.dict_location https://raw.githubusercontent.com/ihmwg/ModelCIF/master/dist/mmcif_ma.dic
_audit_conform.dict_name     mmcif_ma.dic
_audit_conform.dict_version  1.4.5
#
loop_
_chem_comp.formula
_chem_comp.formula_weight
_chem_comp.id
_chem_comp.mon_nstd_flag
_chem_comp.name
_chem_comp.pdbx_smiles
_chem_comp.pdbx_synonyms
_chem_comp.type
"C3 H7 N O2"    89.093  ALA y ALANINE         C[C@H](N)C(O)=O                  ?               "L-PEPTIDE LINKING" 
"C6 H15 N4 O2"  175.209 ARG y ARGININE        N[C@@H](CCCNC(N)=[NH2+])C(O)=O   ?               "L-PEPTIDE LINKING" 
"C4 H8 N2 O3"   132.118 ASN y ASPARAGINE      N[C@@H](CC(N)=O)C(O)=O           ?               "L-PEPTIDE LINKING" 
"C4 H7 N O4"    133.103 ASP y "ASPARTIC ACID" N[C@@H](CC(O)=O)C(O)=O           ?               "L-PEPTIDE LINKING" 
"C3 H7 N O2 S"  121.158 CYS y CYSTEINE        N[C@@H](CS)C(O)=O                ?               "L-PEPTIDE LINKING" 
"C5 H10 N2 O3"  146.144 GLN y GLUTAMINE       N[C@@H](CCC(N)=O)C(O)=O          ?               "L-PEPTIDE LINKING" 
"C5 H9 N O4"    147.129 GLU y "GLUTAMIC ACID" N[C@@H](CCC(O)=O)C(O)=O          ?               "L-PEPTIDE LINKING" 
"C2 H5 N O2"    75.067  GLY y GLYCINE         NCC(O)=O                         ?               "PEPTIDE LINKING"   
"C6 H10 N3 O2"  156.162 HIS y HISTIDINE       N[C@@H](Cc1c[nH]c[nH+]1)C(O)=O   ?               "L-PEPTIDE LINKING" 
"C6 H13 N O2"   131.173 ILE y ISOLEUCINE      CC[C@H](C)[C@H](N)C(O)=O         ?               "L-PEPTIDE LINKING" 
"C6 H13 N O2"   131.173 LEU y LEUCINE         CC(C)C[C@H](N)C(O)=O             ?               "L-PEPTIDE LINKING" 
"C6 H15 N2 O2"  147.195 LYS y LYSINE          N[C@@H](CCCC[NH3+])C(O)=O        ?               "L-PEPTIDE LINKING" 
"C5 H11 N O2 S" 149.211 MET y METHIONINE      CSCC[C@H](N)C(O)=O               ?               "L-PEPTIDE LINKING" 
"C9 H11 N O2"   165.189 PHE y PHENYLALANINE   N[C@@H](Cc1ccccc1)C(O)=O         ?               "L-PEPTIDE LINKING" 
"C5 H9 N O2"    115.130 PRO y PROLINE         OC(=O)[C@@H]1CCCN1               ?               "L-PEPTIDE LINKING" 
"C3 H8 N O6 P"  185.072 SEP n PHOSPHOSERINE   N[C@@H](CO[P](O)(O)=O)C(O)=O     PHOSPHONOSERINE "L-PEPTIDE LINKING" 
"C3 H7 N O3"    105.093 SER y SERINE          N[C@@H](CO)C(O)=O                ?               "L-PEPTIDE LINKING" 
"C4 H9 N O3"    119.119 THR y THREONINE       C[C@@H](O)[C@H](N)C(O)=O         ?               "L-PEPTIDE LINKING" 
"C11 H12 N2 O2" 204.225 TRP y TRYPTOPHAN      N[C@@H](Cc1c[nH]c2ccccc12)C(O)=O ?               "L-PEPTIDE LINKING" 
"C9 H11 N O3"   181.189 TYR y TYROSINE        N[C@@H](Cc1ccc(O)cc1)C(O)=O      ?               "L-PEPTIDE LINKING" 
"C5 H11 N O2"   117.146 VAL y VALINE          CC(C)[C@H](N)C(O)=O              ?               "L-PEPTIDE LINKING" 
#
_citation.book_publisher          ?
_citation.country                 UK
_citation.id                      primary
_citation.journal_full            Nature
_citation.journal_id_ASTM         NATUAS
_citation.journal_id_CSD          0006
_citation.journal_id_ISSN         0028-0836
_citation.journal_volume          ?
_citation.page_first              ?
_citation.page_last               ?
_citation.pdbx_database_id_DOI    ?
_citation.pdbx_database_id_PubMed ?
_citation.title                   "Accurate structure prediction of biomolecular interactions with AlphaFold 3"
_citation.year                    2024
#
loop_
_citation_author.citation_id
_citation_author.name
_citation_author.ordinal
primary "Google DeepMind" 1 
primary "Isomorphic Labs" 2 
#
loop_
_entity.id
_entity.pdbx_description
_entity.type
1 . polymer 
2 . polymer 
3 . polymer 
4 . polymer 
5 . polymer 
6 . polymer 
#
loop_
_entity_poly.entity_id
_entity_poly.pdbx_strand_id
_entity_poly.type
1 A polypeptide(L) 
2 B polypeptide(L) 
3 C polypeptide(L) 
4 D polypeptide(L) 
5 E polypeptide(L) 
6 F polypeptide(L) 
#
loop_
_entity_poly_seq.entity_id
_entity_poly_seq.hetero
_entity_poly_seq.mon_id
_entity_poly_seq.num
1 n MET 1   
1 n LYS 2   
1 n LEU 3   
1 n VAL 4   
1 n ARG 5   
1 n PHE 6   
1 n LEU 7   
1 n MET 8   
1 n LYS 9   
1 n LEU 10  
1 n SER 11  
1 n HIS 12  
1 n GLU 13  
1 n THR 14  
1 n VAL 15  
1 n THR 16  
1 n ILE 17  
1 n GLU 18  
1 n LEU 19  
1 n LYS 20  
1 n ASN 21  
1 n GLY 22  
1 n THR 23  
1 n GLN 24  
1 n VAL 25  
1 n HIS 26  
1 n GLY 27  
1 n THR 28  
1 n ILE 29  
1 n THR 30  
1 n GLY 31  
1 n VAL 32  
1 n ASP 33  
1 n VAL 34  
1 n SER 35  
1 n MET 36  
1 n ASN 37  
1 n THR 38  
1 n HIS 39  
1 n LEU 40  
1 n LYS 41  
1 n ALA 42  
1 n VAL 43  
1 n LYS 44  
1 n MET 45  
1 n THR 46  
1 n LEU 47  
1 n LYS 48  
1 n ASN 49  
1 n ARG 50  
1 n GLU 51  
1 n PRO 52  
1 n VAL 53  
1 n GLN 54  
1 n LEU 55  
1 n GLU 56  
1 n THR 57  
1 n LEU 58  
1 n SER 59  
1 n ILE 60  
1 n ARG 61  
1 n GLY 62  
1 n ASN 63  
1 n ASN 64  
1 n ILE 65  
1 n ARG 66  
1 n TYR 67  
1 n PHE 68  
1 n ILE 69  
1 n LEU 70  
1 n PRO 71  
1 n ASP 72  
1 n SER 73  
1 n LEU 74  
1 n PRO 75  
1 n LEU 76  
1 n ASP 77  
1 n THR 78  
1 n LEU 79  
1 n LEU 80  
1 n VAL 81  
1 n ASP 82  
1 n VAL 83  
1 n GLU 84  
1 n PRO 85  
1 n LYS 86  
1 n VAL 87  
1 n LYS 88  
1 n SER 89  
1 n LYS 90  
1 n LYS 91  
1 n ARG 92  
1 n GLU 93  
1 n ALA 94  
1 n VAL 95  
1 n ALA 96  
1 n GLY 97  
1 n ARG 98  
1 n GLY 99  
1 n ARG 100 
1 n GLY 101 
1 n ARG 102 
1 n GLY 103 
1 n ARG 104 
1 n GLY 105 
1 n ARG 106 
1 n GLY 107 
1 n ARG 108 
1 n GLY 109 
1 n ARG 110 
1 n GLY 111 
1 n ARG 112 
1 n GLY 113 
1 n ARG 114 
1 n GLY 115 
1 n GLY 116 
1 n PRO 117 
1 n ARG 118 
1 n ARG 119 
2 n MET 1   
2 n SER 2   
2 n LEU 3   
2 n LEU 4   
2 n ASN 5   
2 n LYS 6   
2 n PRO 7   
2 n LYS 8   
2 n SER 9   
2 n GLU 10  
2 n MET 11  
2 n THR 12  
2 n PRO 13  
2 n GLU 14  
2 n GLU 15  
2 n LEU 16  
2 n GLN 17  
2 n LYS 18  
2 n ARG 19  
2 n GLU 20  
2 n GLU 21  
2 n GLU 22  
2 n GLU 23  
2 n PHE 24  
2 n ASN 25  
2 n THR 26  
2 n GLY 27  
2 n PRO 28  
2 n LEU 29  
2 n SER 30  
2 n VAL 31  
2 n LEU 32  
2 n THR 33  
2 n GLN 34  
2 n SER 35  
2 n VAL 36  
2 n LYS 37  
2 n ASN 38  
2 n ASN 39  
2 n THR 40  
2 n GLN 41  
2 n VAL 42  
2 n LEU 43  
2 n ILE 44  
2 n ASN 45  
2 n CYS 46  
2 n ARG 47  
2 n ASN 48  
2 n ASN 49  
2 n LYS 50  
2 n LYS 51  
2 n LEU 52  
2 n LEU 53  
2 n GLY 54  
2 n ARG 55  
2 n VAL 56  
2 n LYS 57  
2 n ALA 58  
2 n PHE 59  
2 n ASP 60  
2 n ARG 61  
2 n HIS 62  
2 n CYS 63  
2 n ASN 64  
2 n MET 65  
2 n VAL 66  
2 n LEU 67  
2 n GLU 68  
2 n ASN 69  
2 n VAL 70  
2 n LYS 71  
2 n GLU 72  
2 n MET 73  
2 n TRP 74  
2 n THR 75  
2 n GLU 76  
2 n VAL 77  
2 n PRO 78  
2 n LYS 79  
2 n SER 80  
2 n GLY 81  
2 n LYS 82  
2 n GLY 83  
2 n LYS 84  
2 n LYS 85  
2 n LYS 86  
2 n SER 87  
2 n LYS 88  
2 n PRO 89  
2 n VAL 90  
2 n ASN 91  
2 n LYS 92  
2 n ASP 93  
2 n ARG 94  
2 n TYR 95  
2 n ILE 96  
2 n SER 97  
2 n LYS 98  
2 n MET 99  
2 n PHE 100 
2 n LEU 101 
2 n ARG 102 
2 n GLY 103 
2 n ASP 104 
2 n SER 105 
2 n VAL 106 
2 n ILE 107 
2 n VAL 108 
2 n VAL 109 
2 n LEU 110 
2 n ARG 111 
2 n ASN 112 
2 n PRO 113 
2 n LEU 114 
2 n ILE 115 
2 n ALA 116 
2 n GLY 117 
2 n LYS 118 
3 n MET 1   
3 n ALA 2   
3 n TYR 3   
3 n ARG 4   
3 n GLY 5   
3 n GLN 6   
3 n GLY 7   
3 n GLN 8   
3 n LYS 9   
3 n VAL 10  
3 n GLN 11  
3 n LYS 12  
3 n VAL 13  
3 n MET 14  
3 n VAL 15  
3 n GLN 16  
3 n PRO 17  
3 n ILE 18  
3 n ASN 19  
3 n LEU 20  
3 n ILE 21  
3 n PHE 22  
3 n ARG 23  
3 n TYR 24  
3 n LEU 25  
3 n GLN 26  
3 n ASN 27  
3 n ARG 28  
3 n SER 29  
3 n ARG 30  
3 n ILE 31  
3 n GLN 32  
3 n VAL 33  
3 n TRP 34  
3 n LEU 35  
3 n TYR 36  
3 n GLU 37  
3 n GLN 38  
3 n VAL 39  
3 n ASN 40  
3 n MET 41  
3 n ARG 42  
3 n ILE 43  
3 n GLU 44  
3 n GLY 45  
3 n CYS 46  
3 n ILE 47  
3 n ILE 48  
3 n GLY 49  
3 n PHE 50  
3 n ASP 51  
3 n GLU 52  
3 n TYR 53  
3 n MET 54  
3 n ASN 55  
3 n LEU 56  
3 n VAL 57  
3 n LEU 58  
3 n ASP 59  
3 n ASP 60  
3 n ALA 61  
3 n GLU 62  
3 n GLU 63  
3 n ILE 64  
3 n HIS 65  
3 n SER 66  
3 n LYS 67  
3 n THR 68  
3 n LYS 69  
3 n SER 70  
3 n ARG 71  
3 n LYS 72  
3 n GLN 73  
3 n LEU 74  
3 n GLY 75  
3 n ARG 76  
3 n ILE 77  
3 n MET 78  
3 n LEU 79  
3 n LYS 80  
3 n GLY 81  
3 n ASP 82  
3 n ASN 83  
3 n ILE 84  
3 n THR 85  
3 n LEU 86  
3 n LEU 87  
3 n GLN 88  
3 n SER 89  
3 n VAL 90  
3 n SER 91  
3 n ASN 92  
4 n MET 1   
4 n SER 2   
4 n LYS 3   
4 n ALA 4   
4 n HIS 5   
4 n PRO 6   
4 n PRO 7   
4 n GLU 8   
4 n LEU 9   
4 n LYS 10  
4 n LYS 11  
4 n PHE 12  
4 n MET 13  
4 n ASP 14  
4 n LYS 15  
4 n LYS 16  
4 n LEU 17  
4 n SER 18  
4 n LEU 19  
4 n LYS 20  
4 n LEU 21  
4 n ASN 22  
4 n GLY 23  
4 n GLY 24  
4 n ARG 25  
4 n HIS 26  
4 n VAL 27  
4 n GLN 28  
4 n GLY 29  
4 n ILE 30  
4 n LEU 31  
4 n ARG 32  
4 n GLY 33  
4 n PHE 34  
4 n ASP 35  
4 n PRO 36  
4 n PHE 37  
4 n MET 38  
4 n ASN 39  
4 n LEU 40  
4 n VAL 41  
4 n ILE 42  
4 n ASP 43  
4 n GLU 44  
4 n CYS 45  
4 n VAL 46  
4 n GLU 47  
4 n MET 48  
4 n ALA 49  
4 n THR 50  
4 n SER 51  
4 n GLY 52  
4 n GLN 53  
4 n GLN 54  
4 n ASN 55  
4 n ASN 56  
4 n ILE 57  
4 n GLY 58  
4 n MET 59  
4 n VAL 60  
4 n VAL 61  
4 n ILE 62  
4 n ARG 63  
4 n GLY 64  
4 n ASN 65  
4 n SER 66  
4 n ILE 67  
4 n ILE 68  
4 n MET 69  
4 n LEU 70  
4 n GLU 71  
4 n ALA 72  
4 n LEU 73  
4 n GLU 74  
4 n ARG 75  
4 n VAL 76  
5 n MET 1   
5 n SER 2   
5 n LEU 3   
5 n PRO 4   
5 n LEU 5   
5 n ASN 6   
5 n PRO 7   
5 n LYS 8   
5 n PRO 9   
5 n PHE 10  
5 n LEU 11  
5 n ASN 12  
5 n GLY 13  
5 n LEU 14  
5 n THR 15  
5 n GLY 16  
5 n LYS 17  
5 n PRO 18  
5 n VAL 19  
5 n MET 20  
5 n VAL 21  
5 n LYS 22  
5 n LEU 23  
5 n LYS 24  
5 n TRP 25  
5 n GLY 26  
5 n MET 27  
5 n GLU 28  
5 n TYR 29  
5 n LYS 30  
5 n GLY 31  
5 n TYR 32  
5 n LEU 33  
5 n VAL 34  
5 n SER 35  
5 n VAL 36  
5 n ASP 37  
5 n GLY 38  
5 n TYR 39  
5 n MET 40  
5 n ASN 41  
5 n MET 42  
5 n GLN 43  
5 n LEU 44  
5 n ALA 45  
5 n ASN 46  
5 n THR 47  
5 n GLU 48  
5 n GLU 49  
5 n TYR 50  
5 n ILE 51  
5 n ASP 52  
5 n GLY 53  
5 n ALA 54  
5 n LEU 55  
5 n SER 56  
5 n GLY 57  
5 n HIS 58  
5 n LEU 59  
5 n GLY 60  
5 n GLU 61  
5 n VAL 62  
5 n LEU 63  
5 n ILE 64  
5 n ARG 65  
5 n CYS 66  
5 n ASN 67  
5 n ASN 68  
5 n VAL 69  
5 n LEU 70  
5 n TYR 71  
5 n ILE 72  
5 n ARG 73  
5 n GLY 74  
5 n VAL 75  
5 n GLU 76  
5 n GLU 77  
5 n GLU 78  
5 n GLU 79  
5 n GLU 80  
5 n ASP 81  
5 n GLY 82  
5 n GLU 83  
5 n MET 84  
5 n ARG 85  
5 n GLU 86  
6 n MET 1   
6 n SER 2   
6 n PHE 3   
6 n LEU 4   
6 n LYS 5   
6 n SER 6   
6 n PHE 7   
6 n PRO 8   
6 n PRO 9   
6 n PRO 10  
6 n GLY 11  
6 n PRO 12  
6 n ALA 13  
6 n GLU 14  
6 n GLY 15  
6 n LEU 16  
6 n LEU 17  
6 n ARG 18  
6 n GLN 19  
6 n GLN 20  
6 n PRO 21  
6 n ASP 22  
6 n THR 23  
6 n GLU 24  
6 n ALA 25  
6 n VAL 26  
6 n LEU 27  
6 n ASN 28  
6 n GLY 29  
6 n LYS 30  
6 n GLY 31  
6 n LEU 32  
6 n GLY 33  
6 n THR 34  
6 n GLY 35  
6 n THR 36  
6 n LEU 37  
6 n TYR 38  
6 n ILE 39  
6 n ALA 40  
6 n GLU 41  
6 n SER 42  
6 n ARG 43  
6 n LEU 44  
6 n SER 45  
6 n TRP 46  
6 n LEU 47  
6 n ASP 48  
6 n GLY 49  
6 n SER 50  
6 n GLY 51  
6 n LEU 52  
6 n GLY 53  
6 n PHE 54  
6 n SER 55  
6 n LEU 56  
6 n GLU 57  
6 n TYR 58  
6 n PRO 59  
6 n THR 60  
6 n ILE 61  
6 n SER 62  
6 n LEU 63  
6 n HIS 64  
6 n ALA 65  
6 n LEU 66  
6 n SER 67  
6 n ARG 68  
6 n ASP 69  
6 n ARG 70  
6 n SER 71  
6 n ASP 72  
6 n CYS 73  
6 n LEU 74  
6 n GLY 75  
6 n GLU 76  
6 n HIS 77  
6 n LEU 78  
6 n TYR 79  
6 n VAL 80  
6 n MET 81  
6 n VAL 82  
6 n ASN 83  
6 n ALA 84  
6 n LYS 85  
6 n PHE 86  
6 n GLU 87  
6 n GLU 88  
6 n GLU 89  
6 n SER 90  
6 n LYS 91  
6 n GLU 92  
6 n PRO 93  
6 n VAL 94  
6 n ALA 95  
6 n ASP 96  
6 n GLU 97  
6 n GLU 98  
6 n GLU 99  
6 n GLU 100 
6 n ASP 101 
6 n SER 102 
6 n ASP 103 
6 n ASP 104 
6 n ASP 105 
6 n VAL 106 
6 n GLU 107 
6 n PRO 108 
6 n ILE 109 
6 n THR 110 
6 n GLU 111 
6 n PHE 112 
6 n ARG 113 
6 n PHE 114 
6 n VAL 115 
6 n PRO 116 
6 n SER 117 
6 n ASP 118 
6 n LYS 119 
6 n SER 120 
6 n ALA 121 
6 n LEU 122 
6 n GLU 123 
6 n ALA 124 
6 n MET 125 
6 n PHE 126 
6 n THR 127 
6 n ALA 128 
6 n MET 129 
6 n CYS 130 
6 n GLU 131 
6 n CYS 132 
6 n GLN 133 
6 n ALA 134 
6 n LEU 135 
6 n HIS 136 
6 n PRO 137 
6 n ASP 138 
6 n PRO 139 
6 n GLU 140 
6 n ASP 141 
6 n GLU 142 
6 n ASP 143 
6 n SER 144 
6 n ASP 145 
6 n ASP 146 
6 n TYR 147 
6 n ASP 148 
6 n GLY 149 
6 n GLU 150 
6 n GLU 151 
6 n TYR 152 
6 n ASP 153 
6 n VAL 154 
6 n GLU 155 
6 n ALA 156 
6 n HIS 157 
6 n GLU 158 
6 n GLN 159 
6 n GLY 160 
6 n GLN 161 
6 n GLY 162 
6 n ASP 163 
6 n ILE 164 
6 n PRO 165 
6 n THR 166 
6 n PHE 167 
6 n TYR 168 
6 n THR 169 
6 n TYR 170 
6 n GLU 171 
6 n GLU 172 
6 n GLY 173 
6 n LEU 174 
6 n SER 175 
6 n HIS 176 
6 n LEU 177 
6 n THR 178 
6 n ALA 179 
6 n GLU 180 
6 n GLY 181 
6 n GLN 182 
6 n ALA 183 
6 n THR 184 
6 n LEU 185 
6 n GLU 186 
6 n ARG 187 
6 n LEU 188 
6 n GLU 189 
6 n GLY 190 
6 n MET 191 
6 n LEU 192 
6 n SEP 193 
6 n GLN 194 
6 n SEP 195 
6 n VAL 196 
6 n SEP 197 
6 n SER 198 
6 n GLN 199 
6 n TYR 200 
6 n ASN 201 
6 n MET 202 
6 n ALA 203 
6 n GLY 204 
6 n VAL 205 
6 n ARG 206 
6 n THR 207 
6 n GLU 208 
6 n ASP 209 
6 n SER 210 
6 n ILE 211 
6 n ARG 212 
6 n ASP 213 
6 n TYR 214 
6 n GLU 215 
6 n ASP 216 
6 n GLY 217 
6 n MET 218 
6 n GLU 219 
6 n VAL 220 
6 n ASP 221 
6 n THR 222 
6 n THR 223 
6 n PRO 224 
6 n THR 225 
6 n VAL 226 
6 n ALA 227 
6 n GLY 228 
6 n GLN 229 
6 n PHE 230 
6 n GLU 231 
6 n ASP 232 
6 n ALA 233 
6 n ASP 234 
6 n VAL 235 
6 n ASP 236 
6 n HIS 237 
#
_ma_data.content_type "model coordinates"
_ma_data.id           1
_ma_data.name         Model
#
_ma_model_list.data_id          1
_ma_model_list.model_group_id   1
_ma_model_list.model_group_name "AlphaFold-beta-20231127 (fb0b9d13-0bdd-4522-ba5f-0ee1f426d085 @ 2025-02-03 03:47:51)"
_ma_model_list.model_id         1
_ma_model_list.model_name       "Top ranked model"
_ma_model_list.model_type       "Ab initio model"
_ma_model_list.ordinal_id       1
#
loop_
_ma_protocol_step.method_type
_ma_protocol_step.ordinal_id
_ma_protocol_step.protocol_id
_ma_protocol_step.step_id
"coevolution MSA" 1 1 1 
"template search" 2 1 2 
modeling          3 1 3 
#
loop_
_ma_qa_metric.id
_ma_qa_metric.mode
_ma_qa_metric.name
_ma_qa_metric.software_group_id
_ma_qa_metric.type
1 global pLDDT 1 pLDDT 
2 local  pLDDT 1 pLDDT 
#
_ma_qa_metric_global.metric_id    1
_ma_qa_metric_global.metric_value 74.78
_ma_qa_metric_global.model_id     1
_ma_qa_metric_global.ordinal_id   1
#
_ma_software_group.group_id    1
_ma_software_group.ordinal_id  1
_ma_software_group.software_id 1
#
loop_
_ma_target_entity.data_id
_ma_target_entity.entity_id
_ma_target_entity.origin
1 1 . 
1 2 . 
1 3 . 
1 4 . 
1 5 . 
1 6 . 
#
loop_
_ma_target_entity_instance.asym_id
_ma_target_entity_instance.details
_ma_target_entity_instance.entity_id
A . 1 
B . 2 
C . 3 
D . 4 
E . 5 
F . 6 
#
loop_
_pdbx_data_usage.details
_pdbx_data_usage.id
_pdbx_data_usage.type
_pdbx_data_usage.url
;NON-COMMERCIAL USE ONLY, BY USING THIS FILE YOU AGREE TO THE TERMS OF USE FOUND
AT alphafoldserver.com/output-terms.
;
1 license    ? 
;THE INFORMATION IS NOT INTENDED FOR, HAS NOT BEEN VALIDATED FOR, AND IS NOT
APPROVED FOR CLINICAL USE. IT SHOULD NOT BE USED FOR CLINICAL PURPOSE OR RELIED
ON FOR MEDICAL OR OTHER PROFESSIONAL ADVICE. IT IS THEORETICAL MODELLING ONLY
AND CAUTION SHOULD BE EXERCISED IN ITS USE. IT IS PROVIDED "AS-IS" WITHOUT ANY
WARRANTY OF ANY KIND, WHETHER EXPRESSED OR IMPLIED. NO WARRANTY IS GIVEN THAT
USE OF THE INFORMATION SHALL NOT INFRINGE THE RIGHTS OF ANY THIRD PARTY.
;
2 disclaimer ? 
#
loop_
_pdbx_poly_seq_scheme.asym_id
_pdbx_poly_seq_scheme.auth_seq_num
_pdbx_poly_seq_scheme.entity_id
_pdbx_poly_seq_scheme.hetero
_pdbx_poly_seq_scheme.mon_id
_pdbx_poly_seq_scheme.pdb_ins_code
_pdbx_poly_seq_scheme.pdb_seq_num
_pdbx_poly_seq_scheme.pdb_strand_id
_pdbx_poly_seq_scheme.seq_id
A 1   1 n MET . 1   A 1   
A 2   1 n LYS . 2   A 2   
A 3   1 n LEU . 3   A 3   
A 4   1 n VAL . 4   A 4   
A 5   1 n ARG . 5   A 5   
A 6   1 n PHE . 6   A 6   
A 7   1 n LEU . 7   A 7   
A 8   1 n MET . 8   A 8   
A 9   1 n LYS . 9   A 9   
A 10  1 n LEU . 10  A 10  
A 11  1 n SER . 11  A 11  
A 12  1 n HIS . 12  A 12  
A 13  1 n GLU . 13  A 13  
A 14  1 n THR . 14  A 14  
A 15  1 n VAL . 15  A 15  
A 16  1 n THR . 16  A 16  
A 17  1 n ILE . 17  A 17  
A 18  1 n GLU . 18  A 18  
A 19  1 n LEU . 19  A 19  
A 20  1 n LYS . 20  A 20  
A 21  1 n ASN . 21  A 21  
A 22  1 n GLY . 22  A 22  
A 23  1 n THR . 23  A 23  
A 24  1 n GLN . 24  A 24  
A 25  1 n VAL . 25  A 25  
A 26  1 n HIS . 26  A 26  
A 27  1 n GLY . 27  A 27  
A 28  1 n THR . 28  A 28  
A 29  1 n ILE . 29  A 29  
A 30  1 n THR . 30  A 30  
A 31  1 n GLY . 31  A 31  
A 32  1 n VAL . 32  A 32  
A 33  1 n ASP . 33  A 33  
A 34  1 n VAL . 34  A 34  
A 35  1 n SER . 35  A 35  
A 36  1 n MET . 36  A 36  
A 37  1 n ASN . 37  A 37  
A 38  1 n THR . 38  A 38  
A 39  1 n HIS . 39  A 39  
A 40  1 n LEU . 40  A 40  
A 41  1 n LYS . 41  A 41  
A 42  1 n ALA . 42  A 42  
A 43  1 n VAL . 43  A 43  
A 44  1 n LYS . 44  A 44  
A 45  1 n MET . 45  A 45  
A 46  1 n THR . 46  A 46  
A 47  1 n LEU . 47  A 47  
A 48  1 n LYS . 48  A 48  
A 49  1 n ASN . 49  A 49  
A 50  1 n ARG . 50  A 50  
A 51  1 n GLU . 51  A 51  
A 52  1 n PRO . 52  A 52  
A 53  1 n VAL . 53  A 53  
A 54  1 n GLN . 54  A 54  
A 55  1 n LEU . 55  A 55  
A 56  1 n GLU . 56  A 56  
A 57  1 n THR . 57  A 57  
A 58  1 n LEU . 58  A 58  
A 59  1 n SER . 59  A 59  
A 60  1 n ILE . 60  A 60  
A 61  1 n ARG . 61  A 61  
A 62  1 n GLY . 62  A 62  
A 63  1 n ASN . 63  A 63  
A 64  1 n ASN . 64  A 64  
A 65  1 n ILE . 65  A 65  
A 66  1 n ARG . 66  A 66  
A 67  1 n TYR . 67  A 67  
A 68  1 n PHE . 68  A 68  
A 69  1 n ILE . 69  A 69  
A 70  1 n LEU . 70  A 70  
A 71  1 n PRO . 71  A 71  
A 72  1 n ASP . 72  A 72  
A 73  1 n SER . 73  A 73  
A 74  1 n LEU . 74  A 74  
A 75  1 n PRO . 75  A 75  
A 76  1 n LEU . 76  A 76  
A 77  1 n ASP . 77  A 77  
A 78  1 n THR . 78  A 78  
A 79  1 n LEU . 79  A 79  
A 80  1 n LEU . 80  A 80  
A 81  1 n VAL . 81  A 81  
A 82  1 n ASP . 82  A 82  
A 83  1 n VAL . 83  A 83  
A 84  1 n GLU . 84  A 84  
A 85  1 n PRO . 85  A 85  
A 86  1 n LYS . 86  A 86  
A 87  1 n VAL . 87  A 87  
A 88  1 n LYS . 88  A 88  
A 89  1 n SER . 89  A 89  
A 90  1 n LYS . 90  A 90  
A 91  1 n LYS . 91  A 91  
A 92  1 n ARG . 92  A 92  
A 93  1 n GLU . 93  A 93  
A 94  1 n ALA . 94  A 94  
A 95  1 n VAL . 95  A 95  
A 96  1 n ALA . 96  A 96  
A 97  1 n GLY . 97  A 97  
A 98  1 n ARG . 98  A 98  
A 99  1 n GLY . 99  A 99  
A 100 1 n ARG . 100 A 100 
A 101 1 n GLY . 101 A 101 
A 102 1 n ARG . 102 A 102 
A 103 1 n GLY . 103 A 103 
A 104 1 n ARG . 104 A 104 
A 105 1 n GLY . 105 A 105 
A 106 1 n ARG . 106 A 106 
A 107 1 n GLY . 107 A 107 
A 108 1 n ARG . 108 A 108 
A 109 1 n GLY . 109 A 109 
A 110 1 n ARG . 110 A 110 
A 111 1 n GLY . 111 A 111 
A 112 1 n ARG . 112 A 112 
A 113 1 n GLY . 113 A 113 
A 114 1 n ARG . 114 A 114 
A 115 1 n GLY . 115 A 115 
A 116 1 n GLY . 116 A 116 
A 117 1 n PRO . 117 A 117 
A 118 1 n ARG . 118 A 118 
A 119 1 n ARG . 119 A 119 
B 1   2 n MET . 1   B 1   
B 2   2 n SER . 2   B 2   
B 3   2 n LEU . 3   B 3   
B 4   2 n LEU . 4   B 4   
B 5   2 n ASN . 5   B 5   
B 6   2 n LYS . 6   B 6   
B 7   2 n PRO . 7   B 7   
B 8   2 n LYS . 8   B 8   
B 9   2 n SER . 9   B 9   
B 10  2 n GLU . 10  B 10  
B 11  2 n MET . 11  B 11  
B 12  2 n THR . 12  B 12  
B 13  2 n PRO . 13  B 13  
B 14  2 n GLU . 14  B 14  
B 15  2 n GLU . 15  B 15  
B 16  2 n LEU . 16  B 16  
B 17  2 n GLN . 17  B 17  
B 18  2 n LYS . 18  B 18  
B 19  2 n ARG . 19  B 19  
B 20  2 n GLU . 20  B 20  
B 21  2 n GLU . 21  B 21  
B 22  2 n GLU . 22  B 22  
B 23  2 n GLU . 23  B 23  
B 24  2 n PHE . 24  B 24  
B 25  2 n ASN . 25  B 25  
B 26  2 n THR . 26  B 26  
B 27  2 n GLY . 27  B 27  
B 28  2 n PRO . 28  B 28  
B 29  2 n LEU . 29  B 29  
B 30  2 n SER . 30  B 30  
B 31  2 n VAL . 31  B 31  
B 32  2 n LEU . 32  B 32  
B 33  2 n THR . 33  B 33  
B 34  2 n GLN . 34  B 34  
B 35  2 n SER . 35  B 35  
B 36  2 n VAL . 36  B 36  
B 37  2 n LYS . 37  B 37  
B 38  2 n ASN . 38  B 38  
B 39  2 n ASN . 39  B 39  
B 40  2 n THR . 40  B 40  
B 41  2 n GLN . 41  B 41  
B 42  2 n VAL . 42  B 42  
B 43  2 n LEU . 43  B 43  
B 44  2 n ILE . 44  B 44  
B 45  2 n ASN . 45  B 45  
B 46  2 n CYS . 46  B 46  
B 47  2 n ARG . 47  B 47  
B 48  2 n ASN . 48  B 48  
B 49  2 n ASN . 49  B 49  
B 50  2 n LYS . 50  B 50  
B 51  2 n LYS . 51  B 51  
B 52  2 n LEU . 52  B 52  
B 53  2 n LEU . 53  B 53  
B 54  2 n GLY . 54  B 54  
B 55  2 n ARG . 55  B 55  
B 56  2 n VAL . 56  B 56  
B 57  2 n LYS . 57  B 57  
B 58  2 n ALA . 58  B 58  
B 59  2 n PHE . 59  B 59  
B 60  2 n ASP . 60  B 60  
B 61  2 n ARG . 61  B 61  
B 62  2 n HIS . 62  B 62  
B 63  2 n CYS . 63  B 63  
B 64  2 n ASN . 64  B 64  
B 65  2 n MET . 65  B 65  
B 66  2 n VAL . 66  B 66  
B 67  2 n LEU . 67  B 67  
B 68  2 n GLU . 68  B 68  
B 69  2 n ASN . 69  B 69  
B 70  2 n VAL . 70  B 70  
B 71  2 n LYS . 71  B 71  
B 72  2 n GLU . 72  B 72  
B 73  2 n MET . 73  B 73  
B 74  2 n TRP . 74  B 74  
B 75  2 n THR . 75  B 75  
B 76  2 n GLU . 76  B 76  
B 77  2 n VAL . 77  B 77  
B 78  2 n PRO . 78  B 78  
B 79  2 n LYS . 79  B 79  
B 80  2 n SER . 80  B 80  
B 81  2 n GLY . 81  B 81  
B 82  2 n LYS . 82  B 82  
B 83  2 n GLY . 83  B 83  
B 84  2 n LYS . 84  B 84  
B 85  2 n LYS . 85  B 85  
B 86  2 n LYS . 86  B 86  
B 87  2 n SER . 87  B 87  
B 88  2 n LYS . 88  B 88  
B 89  2 n PRO . 89  B 89  
B 90  2 n VAL . 90  B 90  
B 91  2 n ASN . 91  B 91  
B 92  2 n LYS . 92  B 92  
B 93  2 n ASP . 93  B 93  
B 94  2 n ARG . 94  B 94  
B 95  2 n TYR . 95  B 95  
B 96  2 n ILE . 96  B 96  
B 97  2 n SER . 97  B 97  
B 98  2 n LYS . 98  B 98  
B 99  2 n MET . 99  B 99  
B 100 2 n PHE . 100 B 100 
B 101 2 n LEU . 101 B 101 
B 102 2 n ARG . 102 B 102 
B 103 2 n GLY . 103 B 103 
B 104 2 n ASP . 104 B 104 
B 105 2 n SER . 105 B 105 
B 106 2 n VAL . 106 B 106 
B 107 2 n ILE . 107 B 107 
B 108 2 n VAL . 108 B 108 
B 109 2 n VAL . 109 B 109 
B 110 2 n LEU . 110 B 110 
B 111 2 n ARG . 111 B 111 
B 112 2 n ASN . 112 B 112 
B 113 2 n PRO . 113 B 113 
B 114 2 n LEU . 114 B 114 
B 115 2 n ILE . 115 B 115 
B 116 2 n ALA . 116 B 116 
B 117 2 n GLY . 117 B 117 
B 118 2 n LYS . 118 B 118 
C 1   3 n MET . 1   C 1   
C 2   3 n ALA . 2   C 2   
C 3   3 n TYR . 3   C 3   
C 4   3 n ARG . 4   C 4   
C 5   3 n GLY . 5   C 5   
C 6   3 n GLN . 6   C 6   
C 7   3 n GLY . 7   C 7   
C 8   3 n GLN . 8   C 8   
C 9   3 n LYS . 9   C 9   
C 10  3 n VAL . 10  C 10  
C 11  3 n GLN . 11  C 11  
C 12  3 n LYS . 12  C 12  
C 13  3 n VAL . 13  C 13  
C 14  3 n MET . 14  C 14  
C 15  3 n VAL . 15  C 15  
C 16  3 n GLN . 16  C 16  
C 17  3 n PRO . 17  C 17  
C 18  3 n ILE . 18  C 18  
C 19  3 n ASN . 19  C 19  
C 20  3 n LEU . 20  C 20  
C 21  3 n ILE . 21  C 21  
C 22  3 n PHE . 22  C 22  
C 23  3 n ARG . 23  C 23  
C 24  3 n TYR . 24  C 24  
C 25  3 n LEU . 25  C 25  
C 26  3 n GLN . 26  C 26  
C 27  3 n ASN . 27  C 27  
C 28  3 n ARG . 28  C 28  
C 29  3 n SER . 29  C 29  
C 30  3 n ARG . 30  C 30  
C 31  3 n ILE . 31  C 31  
C 32  3 n GLN . 32  C 32  
C 33  3 n VAL . 33  C 33  
C 34  3 n TRP . 34  C 34  
C 35  3 n LEU . 35  C 35  
C 36  3 n TYR . 36  C 36  
C 37  3 n GLU . 37  C 37  
C 38  3 n GLN . 38  C 38  
C 39  3 n VAL . 39  C 39  
C 40  3 n ASN . 40  C 40  
C 41  3 n MET . 41  C 41  
C 42  3 n ARG . 42  C 42  
C 43  3 n ILE . 43  C 43  
C 44  3 n GLU . 44  C 44  
C 45  3 n GLY . 45  C 45  
C 46  3 n CYS . 46  C 46  
C 47  3 n ILE . 47  C 47  
C 48  3 n ILE . 48  C 48  
C 49  3 n GLY . 49  C 49  
C 50  3 n PHE . 50  C 50  
C 51  3 n ASP . 51  C 51  
C 52  3 n GLU . 52  C 52  
C 53  3 n TYR . 53  C 53  
C 54  3 n MET . 54  C 54  
C 55  3 n ASN . 55  C 55  
C 56  3 n LEU . 56  C 56  
C 57  3 n VAL . 57  C 57  
C 58  3 n LEU . 58  C 58  
C 59  3 n ASP . 59  C 59  
C 60  3 n ASP . 60  C 60  
C 61  3 n ALA . 61  C 61  
C 62  3 n GLU . 62  C 62  
C 63  3 n GLU . 63  C 63  
C 64  3 n ILE . 64  C 64  
C 65  3 n HIS . 65  C 65  
C 66  3 n SER . 66  C 66  
C 67  3 n LYS . 67  C 67  
C 68  3 n THR . 68  C 68  
C 69  3 n LYS . 69  C 69  
C 70  3 n SER . 70  C 70  
C 71  3 n ARG . 71  C 71  
C 72  3 n LYS . 72  C 72  
C 73  3 n GLN . 73  C 73  
C 74  3 n LEU . 74  C 74  
C 75  3 n GLY . 75  C 75  
C 76  3 n ARG . 76  C 76  
C 77  3 n ILE . 77  C 77  
C 78  3 n MET . 78  C 78  
C 79  3 n LEU . 79  C 79  
C 80  3 n LYS . 80  C 80  
C 81  3 n GLY . 81  C 81  
C 82  3 n ASP . 82  C 82  
C 83  3 n ASN . 83  C 83  
C 84  3 n ILE . 84  C 84  
C 85  3 n THR . 85  C 85  
C 86  3 n LEU . 86  C 86  
C 87  3 n LEU . 87  C 87  
C 88  3 n GLN . 88  C 88  
C 89  3 n SER . 89  C 89  
C 90  3 n VAL . 90  C 90  
C 91  3 n SER . 91  C 91  
C 92  3 n ASN . 92  C 92  
D 1   4 n MET . 1   D 1   
D 2   4 n SER . 2   D 2   
D 3   4 n LYS . 3   D 3   
D 4   4 n ALA . 4   D 4   
D 5   4 n HIS . 5   D 5   
D 6   4 n PRO . 6   D 6   
D 7   4 n PRO . 7   D 7   
D 8   4 n GLU . 8   D 8   
D 9   4 n LEU . 9   D 9   
D 10  4 n LYS . 10  D 10  
D 11  4 n LYS . 11  D 11  
D 12  4 n PHE . 12  D 12  
D 13  4 n MET . 13  D 13  
D 14  4 n ASP . 14  D 14  
D 15  4 n LYS . 15  D 15  
D 16  4 n LYS . 16  D 16  
D 17  4 n LEU . 17  D 17  
D 18  4 n SER . 18  D 18  
D 19  4 n LEU . 19  D 19  
D 20  4 n LYS . 20  D 20  
D 21  4 n LEU . 21  D 21  
D 22  4 n ASN . 22  D 22  
D 23  4 n GLY . 23  D 23  
D 24  4 n GLY . 24  D 24  
D 25  4 n ARG . 25  D 25  
D 26  4 n HIS . 26  D 26  
D 27  4 n VAL . 27  D 27  
D 28  4 n GLN . 28  D 28  
D 29  4 n GLY . 29  D 29  
D 30  4 n ILE . 30  D 30  
D 31  4 n LEU . 31  D 31  
D 32  4 n ARG . 32  D 32  
D 33  4 n GLY . 33  D 33  
D 34  4 n PHE . 34  D 34  
D 35  4 n ASP . 35  D 35  
D 36  4 n PRO . 36  D 36  
D 37  4 n PHE . 37  D 37  
D 38  4 n MET . 38  D 38  
D 39  4 n ASN . 39  D 39  
D 40  4 n LEU . 40  D 40  
D 41  4 n VAL . 41  D 41  
D 42  4 n ILE . 42  D 42  
D 43  4 n ASP . 43  D 43  
D 44  4 n GLU . 44  D 44  
D 45  4 n CYS . 45  D 45  
D 46  4 n VAL . 46  D 46  
D 47  4 n GLU . 47  D 47  
D 48  4 n MET . 48  D 48  
D 49  4 n ALA . 49  D 49  
D 50  4 n THR . 50  D 50  
D 51  4 n SER . 51  D 51  
D 52  4 n GLY . 52  D 52  
D 53  4 n GLN . 53  D 53  
D 54  4 n GLN . 54  D 54  
D 55  4 n ASN . 55  D 55  
D 56  4 n ASN . 56  D 56  
D 57  4 n ILE . 57  D 57  
D 58  4 n GLY . 58  D 58  
D 59  4 n MET . 59  D 59  
D 60  4 n VAL . 60  D 60  
D 61  4 n VAL . 61  D 61  
D 62  4 n ILE . 62  D 62  
D 63  4 n ARG . 63  D 63  
D 64  4 n GLY . 64  D 64  
D 65  4 n ASN . 65  D 65  
D 66  4 n SER . 66  D 66  
D 67  4 n ILE . 67  D 67  
D 68  4 n ILE . 68  D 68  
D 69  4 n MET . 69  D 69  
D 70  4 n LEU . 70  D 70  
D 71  4 n GLU . 71  D 71  
D 72  4 n ALA . 72  D 72  
D 73  4 n LEU . 73  D 73  
D 74  4 n GLU . 74  D 74  
D 75  4 n ARG . 75  D 75  
D 76  4 n VAL . 76  D 76  
E 1   5 n MET . 1   E 1   
E 2   5 n SER . 2   E 2   
E 3   5 n LEU . 3   E 3   
E 4   5 n PRO . 4   E 4   
E 5   5 n LEU . 5   E 5   
E 6   5 n ASN . 6   E 6   
E 7   5 n PRO . 7   E 7   
E 8   5 n LYS . 8   E 8   
E 9   5 n PRO . 9   E 9   
E 10  5 n PHE . 10  E 10  
E 11  5 n LEU . 11  E 11  
E 12  5 n ASN . 12  E 12  
E 13  5 n GLY . 13  E 13  
E 14  5 n LEU . 14  E 14  
E 15  5 n THR . 15  E 15  
E 16  5 n GLY . 16  E 16  
E 17  5 n LYS . 17  E 17  
E 18  5 n PRO . 18  E 18  
E 19  5 n VAL . 19  E 19  
E 20  5 n MET . 20  E 20  
E 21  5 n VAL . 21  E 21  
E 22  5 n LYS . 22  E 22  
E 23  5 n LEU . 23  E 23  
E 24  5 n LYS . 24  E 24  
E 25  5 n TRP . 25  E 25  
E 26  5 n GLY . 26  E 26  
E 27  5 n MET . 27  E 27  
E 28  5 n GLU . 28  E 28  
E 29  5 n TYR . 29  E 29  
E 30  5 n LYS . 30  E 30  
E 31  5 n GLY . 31  E 31  
E 32  5 n TYR . 32  E 32  
E 33  5 n LEU . 33  E 33  
E 34  5 n VAL . 34  E 34  
E 35  5 n SER . 35  E 35  
E 36  5 n VAL . 36  E 36  
E 37  5 n ASP . 37  E 37  
E 38  5 n GLY . 38  E 38  
E 39  5 n TYR . 39  E 39  
E 40  5 n MET . 40  E 40  
E 41  5 n ASN . 41  E 41  
E 42  5 n MET . 42  E 42  
E 43  5 n GLN . 43  E 43  
E 44  5 n LEU . 44  E 44  
E 45  5 n ALA . 45  E 45  
E 46  5 n ASN . 46  E 46  
E 47  5 n THR . 47  E 47  
E 48  5 n GLU . 48  E 48  
E 49  5 n GLU . 49  E 49  
E 50  5 n TYR . 50  E 50  
E 51  5 n ILE . 51  E 51  
E 52  5 n ASP . 52  E 52  
E 53  5 n GLY . 53  E 53  
E 54  5 n ALA . 54  E 54  
E 55  5 n LEU . 55  E 55  
E 56  5 n SER . 56  E 56  
E 57  5 n GLY . 57  E 57  
E 58  5 n HIS . 58  E 58  
E 59  5 n LEU . 59  E 59  
E 60  5 n GLY . 60  E 60  
E 61  5 n GLU . 61  E 61  
E 62  5 n VAL . 62  E 62  
E 63  5 n LEU . 63  E 63  
E 64  5 n ILE . 64  E 64  
E 65  5 n ARG . 65  E 65  
E 66  5 n CYS . 66  E 66  
E 67  5 n ASN . 67  E 67  
E 68  5 n ASN . 68  E 68  
E 69  5 n VAL . 69  E 69  
E 70  5 n LEU . 70  E 70  
E 71  5 n TYR . 71  E 71  
E 72  5 n ILE . 72  E 72  
E 73  5 n ARG . 73  E 73  
E 74  5 n GLY . 74  E 74  
E 75  5 n VAL . 75  E 75  
E 76  5 n GLU . 76  E 76  
E 77  5 n GLU . 77  E 77  
E 78  5 n GLU . 78  E 78  
E 79  5 n GLU . 79  E 79  
E 80  5 n GLU . 80  E 80  
E 81  5 n ASP . 81  E 81  
E 82  5 n GLY . 82  E 82  
E 83  5 n GLU . 83  E 83  
E 84  5 n MET . 84  E 84  
E 85  5 n ARG . 85  E 85  
E 86  5 n GLU . 86  E 86  
F 1   6 n MET . 1   F 1   
F 2   6 n SER . 2   F 2   
F 3   6 n PHE . 3   F 3   
F 4   6 n LEU . 4   F 4   
F 5   6 n LYS . 5   F 5   
F 6   6 n SER . 6   F 6   
F 7   6 n PHE . 7   F 7   
F 8   6 n PRO . 8   F 8   
F 9   6 n PRO . 9   F 9   
F 10  6 n PRO . 10  F 10  
F 11  6 n GLY . 11  F 11  
F 12  6 n PRO . 12  F 12  
F 13  6 n ALA . 13  F 13  
F 14  6 n GLU . 14  F 14  
F 15  6 n GLY . 15  F 15  
F 16  6 n LEU . 16  F 16  
F 17  6 n LEU . 17  F 17  
F 18  6 n ARG . 18  F 18  
F 19  6 n GLN . 19  F 19  
F 20  6 n GLN . 20  F 20  
F 21  6 n PRO . 21  F 21  
F 22  6 n ASP . 22  F 22  
F 23  6 n THR . 23  F 23  
F 24  6 n GLU . 24  F 24  
F 25  6 n ALA . 25  F 25  
F 26  6 n VAL . 26  F 26  
F 27  6 n LEU . 27  F 27  
F 28  6 n ASN . 28  F 28  
F 29  6 n GLY . 29  F 29  
F 30  6 n LYS . 30  F 30  
F 31  6 n GLY . 31  F 31  
F 32  6 n LEU . 32  F 32  
F 33  6 n GLY . 33  F 33  
F 34  6 n THR . 34  F 34  
F 35  6 n GLY . 35  F 35  
F 36  6 n THR . 36  F 36  
F 37  6 n LEU . 37  F 37  
F 38  6 n TYR . 38  F 38  
F 39  6 n ILE . 39  F 39  
F 40  6 n ALA . 40  F 40  
F 41  6 n GLU . 41  F 41  
F 42  6 n SER . 42  F 42  
F 43  6 n ARG . 43  F 43  
F 44  6 n LEU . 44  F 44  
F 45  6 n SER . 45  F 45  
F 46  6 n TRP . 46  F 46  
F 47  6 n LEU . 47  F 47  
F 48  6 n ASP . 48  F 48  
F 49  6 n GLY . 49  F 49  
F 50  6 n SER . 50  F 50  
F 51  6 n GLY . 51  F 51  
F 52  6 n LEU . 52  F 52  
F 53  6 n GLY . 53  F 53  
F 54  6 n PHE . 54  F 54  
F 55  6 n SER . 55  F 55  
F 56  6 n LEU . 56  F 56  
F 57  6 n GLU . 57  F 57  
F 58  6 n TYR . 58  F 58  
F 59  6 n PRO . 59  F 59  
F 60  6 n THR . 60  F 60  
F 61  6 n ILE . 61  F 61  
F 62  6 n SER . 62  F 62  
F 63  6 n LEU . 63  F 63  
F 64  6 n HIS . 64  F 64  
F 65  6 n ALA . 65  F 65  
F 66  6 n LEU . 66  F 66  
F 67  6 n SER . 67  F 67  
F 68  6 n ARG . 68  F 68  
F 69  6 n ASP . 69  F 69  
F 70  6 n ARG . 70  F 70  
F 71  6 n SER . 71  F 71  
F 72  6 n ASP . 72  F 72  
F 73  6 n CYS . 73  F 73  
F 74  6 n LEU . 74  F 74  
F 75  6 n GLY . 75  F 75  
F 76  6 n GLU . 76  F 76  
F 77  6 n HIS . 77  F 77  
F 78  6 n LEU . 78  F 78  
F 79  6 n TYR . 79  F 79  
F 80  6 n VAL . 80  F 80  
F 81  6 n MET . 81  F 81  
F 82  6 n VAL . 82  F 82  
F 83  6 n ASN . 83  F 83  
F 84  6 n ALA . 84  F 84  
F 85  6 n LYS . 85  F 85  
F 86  6 n PHE . 86  F 86  
F 87  6 n GLU . 87  F 87  
F 88  6 n GLU . 88  F 88  
F 89  6 n GLU . 89  F 89  
F 90  6 n SER . 90  F 90  
F 91  6 n LYS . 91  F 91  
F 92  6 n GLU . 92  F 92  
F 93  6 n PRO . 93  F 93  
F 94  6 n VAL . 94  F 94  
F 95  6 n ALA . 95  F 95  
F 96  6 n ASP . 96  F 96  
F 97  6 n GLU . 97  F 97  
F 98  6 n GLU . 98  F 98  
F 99  6 n GLU . 99  F 99  
F 100 6 n GLU . 100 F 100 
F 101 6 n ASP . 101 F 101 
F 102 6 n SER . 102 F 102 
F 103 6 n ASP . 103 F 103 
F 104 6 n ASP . 104 F 104 
F 105 6 n ASP . 105 F 105 
F 106 6 n VAL . 106 F 106 
F 107 6 n GLU . 107 F 107 
F 108 6 n PRO . 108 F 108 
F 109 6 n ILE . 109 F 109 
F 110 6 n THR . 110 F 110 
F 111 6 n GLU . 111 F 111 
F 112 6 n PHE . 112 F 112 
F 113 6 n ARG . 113 F 113 
F 114 6 n PHE . 114 F 114 
F 115 6 n VAL . 115 F 115 
F 116 6 n PRO . 116 F 116 
F 117 6 n SER . 117 F 117 
F 118 6 n ASP . 118 F 118 
F 119 6 n LYS . 119 F 119 
F 120 6 n SER . 120 F 120 
F 121 6 n ALA . 121 F 121 
F 122 6 n LEU . 122 F 122 
F 123 6 n GLU . 123 F 123 
F 124 6 n ALA . 124 F 124 
F 125 6 n MET . 125 F 125 
F 126 6 n PHE . 126 F 126 
F 127 6 n THR . 127 F 127 
F 128 6 n ALA . 128 F 128 
F 129 6 n MET . 129 F 129 
F 130 6 n CYS . 130 F 130 
F 131 6 n GLU . 131 F 131 
F 132 6 n CYS . 132 F 132 
F 133 6 n GLN . 133 F 133 
F 134 6 n ALA . 134 F 134 
F 135 6 n LEU . 135 F 135 
F 136 6 n HIS . 136 F 136 
F 137 6 n PRO . 137 F 137 
F 138 6 n ASP . 138 F 138 
F 139 6 n PRO . 139 F 139 
F 140 6 n GLU . 140 F 140 
F 141 6 n ASP . 141 F 141 
F 142 6 n GLU . 142 F 142 
F 143 6 n ASP . 143 F 143 
F 144 6 n SER . 144 F 144 
F 145 6 n ASP . 145 F 145 
F 146 6 n ASP . 146 F 146 
F 147 6 n TYR . 147 F 147 
F 148 6 n ASP . 148 F 148 
F 149 6 n GLY . 149 F 149 
F 150 6 n GLU . 150 F 150 
F 151 6 n GLU . 151 F 151 
F 152 6 n TYR . 152 F 152 
F 153 6 n ASP . 153 F 153 
F 154 6 n VAL . 154 F 154 
F 155 6 n GLU . 155 F 155 
F 156 6 n ALA . 156 F 156 
F 157 6 n HIS . 157 F 157 
F 158 6 n GLU . 158 F 158 
F 159 6 n GLN . 159 F 159 
F 160 6 n GLY . 160 F 160 
F 161 6 n GLN . 161 F 161 
F 162 6 n GLY . 162 F 162 
F 163 6 n ASP . 163 F 163 
F 164 6 n ILE . 164 F 164 
F 165 6 n PRO . 165 F 165 
F 166 6 n THR . 166 F 166 
F 167 6 n PHE . 167 F 167 
F 168 6 n TYR . 168 F 168 
F 169 6 n THR . 169 F 169 
F 170 6 n TYR . 170 F 170 
F 171 6 n GLU . 171 F 171 
F 172 6 n GLU . 172 F 172 
F 173 6 n GLY . 173 F 173 
F 174 6 n LEU . 174 F 174 
F 175 6 n SER . 175 F 175 
F 176 6 n HIS . 176 F 176 
F 177 6 n LEU . 177 F 177 
F 178 6 n THR . 178 F 178 
F 179 6 n ALA . 179 F 179 
F 180 6 n GLU . 180 F 180 
F 181 6 n GLY . 181 F 181 
F 182 6 n GLN . 182 F 182 
F 183 6 n ALA . 183 F 183 
F 184 6 n THR . 184 F 184 
F 185 6 n LEU . 185 F 185 
F 186 6 n GLU . 186 F 186 
F 187 6 n ARG . 187 F 187 
F 188 6 n LEU . 188 F 188 
F 189 6 n GLU . 189 F 189 
F 190 6 n GLY . 190 F 190 
F 191 6 n MET . 191 F 191 
F 192 6 n LEU . 192 F 192 
F 193 6 n SEP . 193 F 193 
F 194 6 n GLN . 194 F 194 
F 195 6 n SEP . 195 F 195 
F 196 6 n VAL . 196 F 196 
F 197 6 n SEP . 197 F 197 
F 198 6 n SER . 198 F 198 
F 199 6 n GLN . 199 F 199 
F 200 6 n TYR . 200 F 200 
F 201 6 n ASN . 201 F 201 
F 202 6 n MET . 202 F 202 
F 203 6 n ALA . 203 F 203 
F 204 6 n GLY . 204 F 204 
F 205 6 n VAL . 205 F 205 
F 206 6 n ARG . 206 F 206 
F 207 6 n THR . 207 F 207 
F 208 6 n GLU . 208 F 208 
F 209 6 n ASP . 209 F 209 
F 210 6 n SER . 210 F 210 
F 211 6 n ILE . 211 F 211 
F 212 6 n ARG . 212 F 212 
F 213 6 n ASP . 213 F 213 
F 214 6 n TYR . 214 F 214 
F 215 6 n GLU . 215 F 215 
F 216 6 n ASP . 216 F 216 
F 217 6 n GLY . 217 F 217 
F 218 6 n MET . 218 F 218 
F 219 6 n GLU . 219 F 219 
F 220 6 n VAL . 220 F 220 
F 221 6 n ASP . 221 F 221 
F 222 6 n THR . 222 F 222 
F 223 6 n THR . 223 F 223 
F 224 6 n PRO . 224 F 224 
F 225 6 n THR . 225 F 225 
F 226 6 n VAL . 226 F 226 
F 227 6 n ALA . 227 F 227 
F 228 6 n GLY . 228 F 228 
F 229 6 n GLN . 229 F 229 
F 230 6 n PHE . 230 F 230 
F 231 6 n GLU . 231 F 231 
F 232 6 n ASP . 232 F 232 
F 233 6 n ALA . 233 F 233 
F 234 6 n ASP . 234 F 234 
F 235 6 n VAL . 235 F 235 
F 236 6 n ASP . 236 F 236 
F 237 6 n HIS . 237 F 237 
#
_software.classification other
_software.date           ?
_software.description    "Structure prediction"
_software.name           AlphaFold
_software.pdbx_ordinal   1
_software.type           package
_software.version        "AlphaFold-beta-20231127 (fb0b9d13-0bdd-4522-ba5f-0ee1f426d085 @ 2025-02-03 03:47:51)"
#
loop_
_struct_asym.entity_id
_struct_asym.id
1 A 
2 B 
3 C 
4 D 
5 E 
6 F 
#
loop_
_atom_site.group_PDB
_atom_site.id
_atom_site.type_symbol
_atom_site.label_atom_id
_atom_site.label_alt_id
_atom_site.label_comp_id
_atom_site.label_asym_id
_atom_site.label_entity_id
_atom_site.label_seq_id
_atom_site.pdbx_PDB_ins_code
_atom_site.Cartn_x
_atom_site.Cartn_y
_atom_site.Cartn_z
_atom_site.occupancy
_atom_site.B_iso_or_equiv
_atom_site.auth_seq_id
_atom_site.auth_asym_id
_atom_site.pdbx_PDB_model_num
ATOM   1    N N   . MET A 1 1   ? -16.124 12.843  9.897   1.00 64.52 1   A 1 
ATOM   2    C CA  . MET A 1 1   ? -16.289 12.179  11.213  1.00 71.37 1   A 1 
ATOM   3    C C   . MET A 1 1   ? -15.353 10.977  11.243  1.00 77.27 1   A 1 
ATOM   4    O O   . MET A 1 1   ? -15.356 10.219  10.284  1.00 72.72 1   A 1 
ATOM   5    C CB  . MET A 1 1   ? -17.750 11.766  11.384  1.00 62.47 1   A 1 
ATOM   6    C CG  . MET A 1 1   ? -18.067 11.048  12.701  1.00 52.18 1   A 1 
ATOM   7    S SD  . MET A 1 1   ? -19.844 10.711  12.828  1.00 45.45 1   A 1 
ATOM   8    C CE  . MET A 1 1   ? -19.932 9.767   14.331  1.00 38.72 1   A 1 
ATOM   9    N N   . LYS A 1 2   ? -14.527 10.803  12.292  1.00 79.82 2   A 1 
ATOM   10   C CA  . LYS A 1 2   ? -13.637 9.638   12.415  1.00 84.40 2   A 1 
ATOM   11   C C   . LYS A 1 2   ? -14.305 8.589   13.289  1.00 88.50 2   A 1 
ATOM   12   O O   . LYS A 1 2   ? -14.466 8.814   14.489  1.00 87.05 2   A 1 
ATOM   13   C CB  . LYS A 1 2   ? -12.260 10.009  12.966  1.00 77.25 2   A 1 
ATOM   14   C CG  . LYS A 1 2   ? -11.452 10.924  12.038  1.00 70.46 2   A 1 
ATOM   15   C CD  . LYS A 1 2   ? -9.983  11.014  12.484  1.00 65.00 2   A 1 
ATOM   16   C CE  . LYS A 1 2   ? -9.257  11.973  11.557  1.00 54.87 2   A 1 
ATOM   17   N NZ  . LYS A 1 2   ? -7.789  11.798  11.491  1.00 49.14 2   A 1 
ATOM   18   N N   . LEU A 1 3   ? -14.680 7.457   12.718  1.00 91.11 3   A 1 
ATOM   19   C CA  . LEU A 1 3   ? -15.390 6.399   13.439  1.00 93.37 3   A 1 
ATOM   20   C C   . LEU A 1 3   ? -14.491 5.672   14.455  1.00 94.41 3   A 1 
ATOM   21   O O   . LEU A 1 3   ? -14.997 5.095   15.423  1.00 93.42 3   A 1 
ATOM   22   C CB  . LEU A 1 3   ? -16.027 5.453   12.410  1.00 92.87 3   A 1 
ATOM   23   C CG  . LEU A 1 3   ? -17.184 4.613   12.967  1.00 91.56 3   A 1 
ATOM   24   C CD1 . LEU A 1 3   ? -18.379 5.463   13.405  1.00 88.97 3   A 1 
ATOM   25   C CD2 . LEU A 1 3   ? -17.675 3.654   11.881  1.00 88.66 3   A 1 
ATOM   26   N N   . VAL A 1 4   ? -13.178 5.776   14.326  1.00 94.30 4   A 1 
ATOM   27   C CA  . VAL A 1 4   ? -12.223 5.296   15.340  1.00 94.62 4   A 1 
ATOM   28   C C   . VAL A 1 4   ? -12.497 5.900   16.724  1.00 94.90 4   A 1 
ATOM   29   O O   . VAL A 1 4   ? -12.352 5.226   17.738  1.00 94.13 4   A 1 
ATOM   30   C CB  . VAL A 1 4   ? -10.771 5.560   14.893  1.00 93.68 4   A 1 
ATOM   31   C CG1 . VAL A 1 4   ? -10.392 7.048   14.904  1.00 87.98 4   A 1 
ATOM   32   C CG2 . VAL A 1 4   ? -9.781  4.783   15.760  1.00 88.23 4   A 1 
ATOM   33   N N   . ARG A 1 5   ? -13.023 7.135   16.799  1.00 94.63 5   A 1 
ATOM   34   C CA  . ARG A 1 5   ? -13.404 7.766   18.075  1.00 94.28 5   A 1 
ATOM   35   C C   . ARG A 1 5   ? -14.519 7.025   18.800  1.00 94.79 5   A 1 
ATOM   36   O O   . ARG A 1 5   ? -14.644 7.166   20.018  1.00 93.38 5   A 1 
ATOM   37   C CB  . ARG A 1 5   ? -13.830 9.223   17.850  1.00 92.65 5   A 1 
ATOM   38   C CG  . ARG A 1 5   ? -12.684 10.108  17.358  1.00 87.53 5   A 1 
ATOM   39   C CD  . ARG A 1 5   ? -13.162 11.556  17.301  1.00 78.88 5   A 1 
ATOM   40   N NE  . ARG A 1 5   ? -12.087 12.465  16.874  1.00 70.37 5   A 1 
ATOM   41   C CZ  . ARG A 1 5   ? -12.144 13.786  16.861  1.00 62.84 5   A 1 
ATOM   42   N NH1 . ARG A 1 5   ? -13.209 14.437  17.246  1.00 56.24 5   A 1 
ATOM   43   N NH2 . ARG A 1 5   ? -11.116 14.482  16.444  1.00 56.26 5   A 1 
ATOM   44   N N   . PHE A 1 6   ? -15.335 6.265   18.100  1.00 95.80 6   A 1 
ATOM   45   C CA  . PHE A 1 6   ? -16.298 5.363   18.719  1.00 96.27 6   A 1 
ATOM   46   C C   . PHE A 1 6   ? -15.565 4.228   19.449  1.00 96.67 6   A 1 
ATOM   47   O O   . PHE A 1 6   ? -15.836 4.010   20.620  1.00 96.13 6   A 1 
ATOM   48   C CB  . PHE A 1 6   ? -17.279 4.850   17.651  1.00 96.18 6   A 1 
ATOM   49   C CG  . PHE A 1 6   ? -18.057 3.630   18.067  1.00 96.95 6   A 1 
ATOM   50   C CD1 . PHE A 1 6   ? -17.598 2.351   17.700  1.00 95.99 6   A 1 
ATOM   51   C CD2 . PHE A 1 6   ? -19.219 3.755   18.839  1.00 96.26 6   A 1 
ATOM   52   C CE1 . PHE A 1 6   ? -18.305 1.205   18.100  1.00 95.79 6   A 1 
ATOM   53   C CE2 . PHE A 1 6   ? -19.930 2.619   19.232  1.00 95.65 6   A 1 
ATOM   54   C CZ  . PHE A 1 6   ? -19.472 1.345   18.864  1.00 96.18 6   A 1 
ATOM   55   N N   . LEU A 1 7   ? -14.569 3.597   18.807  1.00 96.81 7   A 1 
ATOM   56   C CA  . LEU A 1 7   ? -13.771 2.542   19.430  1.00 96.84 7   A 1 
ATOM   57   C C   . LEU A 1 7   ? -13.004 3.039   20.660  1.00 96.62 7   A 1 
ATOM   58   O O   . LEU A 1 7   ? -12.941 2.342   21.668  1.00 95.65 7   A 1 
ATOM   59   C CB  . LEU A 1 7   ? -12.784 1.945   18.416  1.00 96.75 7   A 1 
ATOM   60   C CG  . LEU A 1 7   ? -13.416 1.243   17.209  1.00 96.40 7   A 1 
ATOM   61   C CD1 . LEU A 1 7   ? -12.297 0.763   16.298  1.00 95.50 7   A 1 
ATOM   62   C CD2 . LEU A 1 7   ? -14.261 0.041   17.635  1.00 95.19 7   A 1 
ATOM   63   N N   . MET A 1 8   ? -12.507 4.272   20.634  1.00 96.40 8   A 1 
ATOM   64   C CA  . MET A 1 8   ? -11.810 4.903   21.767  1.00 95.90 8   A 1 
ATOM   65   C C   . MET A 1 8   ? -12.681 5.031   23.027  1.00 95.85 8   A 1 
ATOM   66   O O   . MET A 1 8   ? -12.149 5.180   24.127  1.00 94.29 8   A 1 
ATOM   67   C CB  . MET A 1 8   ? -11.294 6.284   21.349  1.00 95.04 8   A 1 
ATOM   68   C CG  . MET A 1 8   ? -10.213 6.228   20.258  1.00 93.45 8   A 1 
ATOM   69   S SD  . MET A 1 8   ? -9.711  7.868   19.656  1.00 90.96 8   A 1 
ATOM   70   C CE  . MET A 1 8   ? -8.622  8.363   21.007  1.00 83.08 8   A 1 
ATOM   71   N N   . LYS A 1 9   ? -14.006 4.963   22.895  1.00 95.84 9   A 1 
ATOM   72   C CA  . LYS A 1 9   ? -14.949 4.986   24.023  1.00 95.41 9   A 1 
ATOM   73   C C   . LYS A 1 9   ? -15.220 3.604   24.616  1.00 95.83 9   A 1 
ATOM   74   O O   . LYS A 1 9   ? -15.910 3.519   25.626  1.00 94.19 9   A 1 
ATOM   75   C CB  . LYS A 1 9   ? -16.271 5.641   23.591  1.00 94.31 9   A 1 
ATOM   76   C CG  . LYS A 1 9   ? -16.131 7.102   23.152  1.00 92.71 9   A 1 
ATOM   77   C CD  . LYS A 1 9   ? -17.498 7.601   22.669  1.00 89.90 9   A 1 
ATOM   78   C CE  . LYS A 1 9   ? -17.445 9.033   22.172  1.00 85.74 9   A 1 
ATOM   79   N NZ  . LYS A 1 9   ? -18.800 9.487   21.783  1.00 79.56 9   A 1 
ATOM   80   N N   . LEU A 1 10  ? -14.714 2.537   24.010  1.00 96.64 10  A 1 
ATOM   81   C CA  . LEU A 1 10  ? -15.025 1.165   24.395  1.00 97.05 10  A 1 
ATOM   82   C C   . LEU A 1 10  ? -14.103 0.592   25.482  1.00 97.40 10  A 1 
ATOM   83   O O   . LEU A 1 10  ? -14.015 -0.628  25.660  1.00 96.13 10  A 1 
ATOM   84   C CB  . LEU A 1 10  ? -15.080 0.245   23.160  1.00 96.80 10  A 1 
ATOM   85   C CG  . LEU A 1 10  ? -16.034 0.697   22.052  1.00 96.19 10  A 1 
ATOM   86   C CD1 . LEU A 1 10  ? -16.093 -0.391  20.981  1.00 94.08 10  A 1 
ATOM   87   C CD2 . LEU A 1 10  ? -17.450 0.957   22.551  1.00 93.87 10  A 1 
ATOM   88   N N   . SER A 1 11  ? -13.402 1.454   26.215  1.00 96.77 11  A 1 
ATOM   89   C CA  . SER A 1 11  ? -12.596 1.010   27.348  1.00 96.55 11  A 1 
ATOM   90   C C   . SER A 1 11  ? -13.465 0.248   28.361  1.00 96.74 11  A 1 
ATOM   91   O O   . SER A 1 11  ? -14.566 0.677   28.702  1.00 93.39 11  A 1 
ATOM   92   C CB  . SER A 1 11  ? -11.914 2.187   28.037  1.00 94.54 11  A 1 
ATOM   93   O OG  . SER A 1 11  ? -11.004 2.803   27.149  1.00 80.25 11  A 1 
ATOM   94   N N   . HIS A 1 12  ? -12.924 -0.852  28.851  1.00 97.07 12  A 1 
ATOM   95   C CA  . HIS A 1 12  ? -13.560 -1.819  29.752  1.00 97.43 12  A 1 
ATOM   96   C C   . HIS A 1 12  ? -14.604 -2.752  29.113  1.00 97.75 12  A 1 
ATOM   97   O O   . HIS A 1 12  ? -15.049 -3.685  29.791  1.00 95.64 12  A 1 
ATOM   98   C CB  . HIS A 1 12  ? -14.108 -1.145  31.019  1.00 96.10 12  A 1 
ATOM   99   C CG  . HIS A 1 12  ? -13.120 -0.215  31.669  1.00 93.66 12  A 1 
ATOM   100  N ND1 . HIS A 1 12  ? -11.887 -0.567  32.167  1.00 81.56 12  A 1 
ATOM   101  C CD2 . HIS A 1 12  ? -13.246 1.135   31.836  1.00 81.07 12  A 1 
ATOM   102  C CE1 . HIS A 1 12  ? -11.288 0.536   32.619  1.00 82.44 12  A 1 
ATOM   103  N NE2 . HIS A 1 12  ? -12.081 1.601   32.443  1.00 83.15 12  A 1 
ATOM   104  N N   . GLU A 1 13  ? -14.914 -2.597  27.830  1.00 97.77 13  A 1 
ATOM   105  C CA  . GLU A 1 13  ? -15.785 -3.529  27.115  1.00 98.03 13  A 1 
ATOM   106  C C   . GLU A 1 13  ? -15.037 -4.813  26.746  1.00 98.35 13  A 1 
ATOM   107  O O   . GLU A 1 13  ? -13.873 -4.784  26.340  1.00 97.78 13  A 1 
ATOM   108  C CB  . GLU A 1 13  ? -16.403 -2.868  25.884  1.00 97.69 13  A 1 
ATOM   109  C CG  . GLU A 1 13  ? -17.361 -1.712  26.220  1.00 95.33 13  A 1 
ATOM   110  C CD  . GLU A 1 13  ? -18.610 -2.135  27.001  1.00 95.70 13  A 1 
ATOM   111  O OE1 . GLU A 1 13  ? -19.295 -1.238  27.542  1.00 90.20 13  A 1 
ATOM   112  O OE2 . GLU A 1 13  ? -18.906 -3.349  27.063  1.00 90.98 13  A 1 
ATOM   113  N N   . THR A 1 14  ? -15.708 -5.945  26.862  1.00 98.30 14  A 1 
ATOM   114  C CA  . THR A 1 14  ? -15.178 -7.232  26.422  1.00 98.40 14  A 1 
ATOM   115  C C   . THR A 1 14  ? -15.653 -7.521  25.011  1.00 98.45 14  A 1 
ATOM   116  O O   . THR A 1 14  ? -16.855 -7.562  24.748  1.00 97.63 14  A 1 
ATOM   117  C CB  . THR A 1 14  ? -15.566 -8.366  27.380  1.00 97.93 14  A 1 
ATOM   118  O OG1 . THR A 1 14  ? -15.059 -8.082  28.673  1.00 94.14 14  A 1 
ATOM   119  C CG2 . THR A 1 14  ? -14.962 -9.709  26.970  1.00 93.08 14  A 1 
ATOM   120  N N   . VAL A 1 15  ? -14.709 -7.727  24.094  1.00 98.54 15  A 1 
ATOM   121  C CA  . VAL A 1 15  ? -14.953 -7.869  22.659  1.00 98.52 15  A 1 
ATOM   122  C C   . VAL A 1 15  ? -14.248 -9.106  22.111  1.00 98.52 15  A 1 
ATOM   123  O O   . VAL A 1 15  ? -13.343 -9.667  22.733  1.00 98.20 15  A 1 
ATOM   124  C CB  . VAL A 1 15  ? -14.514 -6.602  21.883  1.00 98.02 15  A 1 
ATOM   125  C CG1 . VAL A 1 15  ? -15.283 -5.361  22.353  1.00 96.21 15  A 1 
ATOM   126  C CG2 . VAL A 1 15  ? -13.009 -6.332  22.001  1.00 95.80 15  A 1 
ATOM   127  N N   . THR A 1 16  ? -14.641 -9.518  20.905  1.00 98.62 16  A 1 
ATOM   128  C CA  . THR A 1 16  ? -13.857 -10.443 20.087  1.00 98.60 16  A 1 
ATOM   129  C C   . THR A 1 16  ? -13.413 -9.720  18.828  1.00 98.79 16  A 1 
ATOM   130  O O   . THR A 1 16  ? -14.241 -9.150  18.124  1.00 98.27 16  A 1 
ATOM   131  C CB  . THR A 1 16  ? -14.651 -11.705 19.730  1.00 98.35 16  A 1 
ATOM   132  O OG1 . THR A 1 16  ? -15.108 -12.340 20.913  1.00 95.01 16  A 1 
ATOM   133  C CG2 . THR A 1 16  ? -13.806 -12.732 18.971  1.00 94.55 16  A 1 
ATOM   134  N N   . ILE A 1 17  ? -12.121 -9.739  18.543  1.00 98.61 17  A 1 
ATOM   135  C CA  . ILE A 1 17  ? -11.531 -9.111  17.363  1.00 98.69 17  A 1 
ATOM   136  C C   . ILE A 1 17  ? -11.101 -10.215 16.404  1.00 98.54 17  A 1 
ATOM   137  O O   . ILE A 1 17  ? -10.394 -11.126 16.807  1.00 98.01 17  A 1 
ATOM   138  C CB  . ILE A 1 17  ? -10.356 -8.197  17.761  1.00 98.61 17  A 1 
ATOM   139  C CG1 . ILE A 1 17  ? -10.792 -7.188  18.850  1.00 97.93 17  A 1 
ATOM   140  C CG2 . ILE A 1 17  ? -9.818  -7.478  16.508  1.00 98.09 17  A 1 
ATOM   141  C CD1 . ILE A 1 17  ? -9.703  -6.210  19.297  1.00 96.97 17  A 1 
ATOM   142  N N   . GLU A 1 18  ? -11.527 -10.138 15.140  1.00 98.39 18  A 1 
ATOM   143  C CA  . GLU A 1 18  ? -10.968 -10.960 14.073  1.00 98.14 18  A 1 
ATOM   144  C C   . GLU A 1 18  ? -9.895  -10.152 13.332  1.00 98.15 18  A 1 
ATOM   145  O O   . GLU A 1 18  ? -10.134 -9.029  12.907  1.00 97.51 18  A 1 
ATOM   146  C CB  . GLU A 1 18  ? -12.053 -11.502 13.127  1.00 97.35 18  A 1 
ATOM   147  C CG  . GLU A 1 18  ? -11.482 -12.517 12.115  1.00 92.83 18  A 1 
ATOM   148  C CD  . GLU A 1 18  ? -12.564 -13.307 11.334  1.00 89.31 18  A 1 
ATOM   149  O OE1 . GLU A 1 18  ? -12.545 -13.295 10.087  1.00 81.13 18  A 1 
ATOM   150  O OE2 . GLU A 1 18  ? -13.413 -13.965 11.967  1.00 82.36 18  A 1 
ATOM   151  N N   . LEU A 1 19  ? -8.708  -10.743 13.186  1.00 97.53 19  A 1 
ATOM   152  C CA  . LEU A 1 19  ? -7.606  -10.168 12.418  1.00 97.29 19  A 1 
ATOM   153  C C   . LEU A 1 19  ? -7.681  -10.600 10.952  1.00 96.52 19  A 1 
ATOM   154  O O   . LEU A 1 19  ? -8.327  -11.592 10.602  1.00 95.22 19  A 1 
ATOM   155  C CB  . LEU A 1 19  ? -6.255  -10.550 13.054  1.00 97.24 19  A 1 
ATOM   156  C CG  . LEU A 1 19  ? -6.092  -10.184 14.541  1.00 96.66 19  A 1 
ATOM   157  C CD1 . LEU A 1 19  ? -4.637  -10.386 14.960  1.00 95.01 19  A 1 
ATOM   158  C CD2 . LEU A 1 19  ? -6.475  -8.729  14.835  1.00 94.44 19  A 1 
ATOM   159  N N   . LYS A 1 20  ? -6.972  -9.876  10.078  1.00 95.84 20  A 1 
ATOM   160  C CA  . LYS A 1 20  ? -6.909  -10.161 8.639   1.00 94.82 20  A 1 
ATOM   161  C C   . LYS A 1 20  ? -6.333  -11.551 8.361   1.00 93.81 20  A 1 
ATOM   162  O O   . LYS A 1 20  ? -6.867  -12.255 7.516   1.00 91.59 20  A 1 
ATOM   163  C CB  . LYS A 1 20  ? -6.095  -9.069  7.932   1.00 94.21 20  A 1 
ATOM   164  C CG  . LYS A 1 20  ? -6.834  -7.717  7.935   1.00 93.82 20  A 1 
ATOM   165  C CD  . LYS A 1 20  ? -5.960  -6.643  7.275   1.00 92.21 20  A 1 
ATOM   166  C CE  . LYS A 1 20  ? -6.652  -5.289  7.348   1.00 91.12 20  A 1 
ATOM   167  N NZ  . LYS A 1 20  ? -5.771  -4.207  6.845   1.00 88.16 20  A 1 
ATOM   168  N N   . ASN A 1 21  ? -5.365  -12.009 9.144   1.00 95.00 21  A 1 
ATOM   169  C CA  . ASN A 1 21  ? -4.782  -13.360 9.075   1.00 94.63 21  A 1 
ATOM   170  C C   . ASN A 1 21  ? -5.656  -14.476 9.687   1.00 94.53 21  A 1 
ATOM   171  O O   . ASN A 1 21  ? -5.198  -15.602 9.885   1.00 92.45 21  A 1 
ATOM   172  C CB  . ASN A 1 21  ? -3.369  -13.303 9.678   1.00 94.09 21  A 1 
ATOM   173  C CG  . ASN A 1 21  ? -3.347  -12.992 11.168  1.00 94.17 21  A 1 
ATOM   174  O OD1 . ASN A 1 21  ? -4.329  -13.092 11.884  1.00 90.64 21  A 1 
ATOM   175  N ND2 . ASN A 1 21  ? -2.198  -12.611 11.677  1.00 89.78 21  A 1 
ATOM   176  N N   . GLY A 1 22  ? -6.900  -14.185 10.032  1.00 94.40 22  A 1 
ATOM   177  C CA  . GLY A 1 22  ? -7.843  -15.155 10.587  1.00 94.43 22  A 1 
ATOM   178  C C   . GLY A 1 22  ? -7.675  -15.457 12.077  1.00 95.33 22  A 1 
ATOM   179  O O   . GLY A 1 22  ? -8.457  -16.243 12.624  1.00 94.48 22  A 1 
ATOM   180  N N   . THR A 1 23  ? -6.703  -14.840 12.758  1.00 96.22 23  A 1 
ATOM   181  C CA  . THR A 1 23  ? -6.556  -14.948 14.217  1.00 96.74 23  A 1 
ATOM   182  C C   . THR A 1 23  ? -7.748  -14.303 14.911  1.00 97.24 23  A 1 
ATOM   183  O O   . THR A 1 23  ? -8.193  -13.219 14.533  1.00 96.88 23  A 1 
ATOM   184  C CB  . THR A 1 23  ? -5.254  -14.304 14.699  1.00 96.43 23  A 1 
ATOM   185  O OG1 . THR A 1 23  ? -4.161  -14.942 14.077  1.00 92.76 23  A 1 
ATOM   186  C CG2 . THR A 1 23  ? -5.031  -14.413 16.206  1.00 92.14 23  A 1 
ATOM   187  N N   . GLN A 1 24  ? -8.265  -14.955 15.955  1.00 97.97 24  A 1 
ATOM   188  C CA  . GLN A 1 24  ? -9.310  -14.410 16.813  1.00 98.14 24  A 1 
ATOM   189  C C   . GLN A 1 24  ? -8.730  -14.052 18.176  1.00 98.32 24  A 1 
ATOM   190  O O   . GLN A 1 24  ? -8.038  -14.856 18.801  1.00 97.64 24  A 1 
ATOM   191  C CB  . GLN A 1 24  ? -10.481 -15.384 16.946  1.00 97.18 24  A 1 
ATOM   192  C CG  . GLN A 1 24  ? -11.210 -15.561 15.610  1.00 89.14 24  A 1 
ATOM   193  C CD  . GLN A 1 24  ? -12.495 -16.389 15.709  1.00 86.28 24  A 1 
ATOM   194  O OE1 . GLN A 1 24  ? -12.882 -16.886 16.749  1.00 77.29 24  A 1 
ATOM   195  N NE2 . GLN A 1 24  ? -13.195 -16.546 14.614  1.00 72.42 24  A 1 
ATOM   196  N N   . VAL A 1 25  ? -9.057  -12.858 18.656  1.00 98.42 25  A 1 
ATOM   197  C CA  . VAL A 1 25  ? -8.592  -12.330 19.938  1.00 98.51 25  A 1 
ATOM   198  C C   . VAL A 1 25  ? -9.807  -11.928 20.761  1.00 98.60 25  A 1 
ATOM   199  O O   . VAL A 1 25  ? -10.511 -10.997 20.412  1.00 98.26 25  A 1 
ATOM   200  C CB  . VAL A 1 25  ? -7.629  -11.150 19.725  1.00 98.09 25  A 1 
ATOM   201  C CG1 . VAL A 1 25  ? -7.112  -10.642 21.066  1.00 96.27 25  A 1 
ATOM   202  C CG2 . VAL A 1 25  ? -6.416  -11.551 18.870  1.00 96.48 25  A 1 
ATOM   203  N N   . HIS A 1 26  ? -10.045 -12.625 21.856  1.00 98.42 26  A 1 
ATOM   204  C CA  . HIS A 1 26  ? -11.096 -12.287 22.799  1.00 98.45 26  A 1 
ATOM   205  C C   . HIS A 1 26  ? -10.487 -11.685 24.060  1.00 98.41 26  A 1 
ATOM   206  O O   . HIS A 1 26  ? -9.598  -12.294 24.657  1.00 97.82 26  A 1 
ATOM   207  C CB  . HIS A 1 26  ? -11.927 -13.543 23.105  1.00 98.06 26  A 1 
ATOM   208  C CG  . HIS A 1 26  ? -13.057 -13.270 24.048  1.00 97.17 26  A 1 
ATOM   209  N ND1 . HIS A 1 26  ? -14.285 -12.731 23.720  1.00 85.35 26  A 1 
ATOM   210  C CD2 . HIS A 1 26  ? -13.082 -13.486 25.403  1.00 85.88 26  A 1 
ATOM   211  C CE1 . HIS A 1 26  ? -15.014 -12.633 24.841  1.00 88.74 26  A 1 
ATOM   212  N NE2 . HIS A 1 26  ? -14.327 -13.081 25.885  1.00 90.17 26  A 1 
ATOM   213  N N   . GLY A 1 27  ? -10.943 -10.513 24.484  1.00 98.35 27  A 1 
ATOM   214  C CA  . GLY A 1 27  ? -10.405 -9.853  25.664  1.00 98.38 27  A 1 
ATOM   215  C C   . GLY A 1 27  ? -11.128 -8.562  26.018  1.00 98.57 27  A 1 
ATOM   216  O O   . GLY A 1 27  ? -12.060 -8.133  25.336  1.00 97.90 27  A 1 
ATOM   217  N N   . THR A 1 28  ? -10.706 -7.933  27.115  1.00 98.52 28  A 1 
ATOM   218  C CA  . THR A 1 28  ? -11.267 -6.668  27.591  1.00 98.51 28  A 1 
ATOM   219  C C   . THR A 1 28  ? -10.398 -5.504  27.124  1.00 98.53 28  A 1 
ATOM   220  O O   . THR A 1 28  ? -9.204  -5.480  27.424  1.00 97.86 28  A 1 
ATOM   221  C CB  . THR A 1 28  ? -11.394 -6.663  29.118  1.00 98.18 28  A 1 
ATOM   222  O OG1 . THR A 1 28  ? -12.179 -7.755  29.550  1.00 95.25 28  A 1 
ATOM   223  C CG2 . THR A 1 28  ? -12.078 -5.397  29.636  1.00 94.84 28  A 1 
ATOM   224  N N   . ILE A 1 29  ? -10.993 -4.526  26.432  1.00 98.46 29  A 1 
ATOM   225  C CA  . ILE A 1 29  ? -10.294 -3.337  25.936  1.00 98.43 29  A 1 
ATOM   226  C C   . ILE A 1 29  ? -9.774  -2.505  27.113  1.00 98.34 29  A 1 
ATOM   227  O O   . ILE A 1 29  ? -10.514 -2.172  28.041  1.00 97.74 29  A 1 
ATOM   228  C CB  . ILE A 1 29  ? -11.199 -2.509  24.992  1.00 98.28 29  A 1 
ATOM   229  C CG1 . ILE A 1 29  ? -11.555 -3.331  23.728  1.00 97.61 29  A 1 
ATOM   230  C CG2 . ILE A 1 29  ? -10.513 -1.192  24.591  1.00 97.75 29  A 1 
ATOM   231  C CD1 . ILE A 1 29  ? -12.539 -2.644  22.775  1.00 96.58 29  A 1 
ATOM   232  N N   . THR A 1 30  ? -8.496  -2.130  27.053  1.00 98.28 30  A 1 
ATOM   233  C CA  . THR A 1 30  ? -7.886  -1.151  27.965  1.00 97.96 30  A 1 
ATOM   234  C C   . THR A 1 30  ? -7.723  0.215   27.305  1.00 97.77 30  A 1 
ATOM   235  O O   . THR A 1 30  ? -7.801  1.232   27.990  1.00 95.76 30  A 1 
ATOM   236  C CB  . THR A 1 30  ? -6.527  -1.630  28.495  1.00 97.24 30  A 1 
ATOM   237  O OG1 . THR A 1 30  ? -5.650  -1.953  27.445  1.00 89.54 30  A 1 
ATOM   238  C CG2 . THR A 1 30  ? -6.670  -2.892  29.341  1.00 88.80 30  A 1 
ATOM   239  N N   . GLY A 1 31  ? -7.564  0.257   25.988  1.00 97.81 31  A 1 
ATOM   240  C CA  . GLY A 1 31  ? -7.505  1.487   25.209  1.00 97.78 31  A 1 
ATOM   241  C C   . GLY A 1 31  ? -7.484  1.213   23.708  1.00 98.00 31  A 1 
ATOM   242  O O   . GLY A 1 31  ? -7.102  0.131   23.270  1.00 96.97 31  A 1 
ATOM   243  N N   . VAL A 1 32  ? -7.903  2.215   22.937  1.00 97.68 32  A 1 
ATOM   244  C CA  . VAL A 1 32  ? -7.779  2.255   21.473  1.00 97.33 32  A 1 
ATOM   245  C C   . VAL A 1 32  ? -7.252  3.643   21.115  1.00 96.77 32  A 1 
ATOM   246  O O   . VAL A 1 32  ? -7.748  4.633   21.651  1.00 95.33 32  A 1 
ATOM   247  C CB  . VAL A 1 32  ? -9.112  1.988   20.761  1.00 97.15 32  A 1 
ATOM   248  C CG1 . VAL A 1 32  ? -8.938  1.973   19.238  1.00 95.49 32  A 1 
ATOM   249  C CG2 . VAL A 1 32  ? -9.729  0.643   21.172  1.00 95.77 32  A 1 
ATOM   250  N N   . ASP A 1 33  ? -6.243  3.727   20.253  1.00 96.35 33  A 1 
ATOM   251  C CA  . ASP A 1 33  ? -5.681  5.002   19.796  1.00 95.41 33  A 1 
ATOM   252  C C   . ASP A 1 33  ? -6.280  5.453   18.445  1.00 95.40 33  A 1 
ATOM   253  O O   . ASP A 1 33  ? -7.186  4.832   17.889  1.00 94.20 33  A 1 
ATOM   254  C CB  . ASP A 1 33  ? -4.143  4.945   19.820  1.00 94.02 33  A 1 
ATOM   255  C CG  . ASP A 1 33  ? -3.507  4.061   18.745  1.00 93.07 33  A 1 
ATOM   256  O OD1 . ASP A 1 33  ? -4.179  3.738   17.749  1.00 90.37 33  A 1 
ATOM   257  O OD2 . ASP A 1 33  ? -2.316  3.717   18.916  1.00 89.64 33  A 1 
ATOM   258  N N   . VAL A 1 34  ? -5.777  6.580   17.913  1.00 93.78 34  A 1 
ATOM   259  C CA  . VAL A 1 34  ? -6.255  7.167   16.656  1.00 93.25 34  A 1 
ATOM   260  C C   . VAL A 1 34  ? -5.947  6.306   15.429  1.00 93.74 34  A 1 
ATOM   261  O O   . VAL A 1 34  ? -6.701  6.361   14.467  1.00 92.32 34  A 1 
ATOM   262  C CB  . VAL A 1 34  ? -5.712  8.595   16.450  1.00 91.52 34  A 1 
ATOM   263  C CG1 . VAL A 1 34  ? -6.268  9.532   17.541  1.00 82.06 34  A 1 
ATOM   264  C CG2 . VAL A 1 34  ? -4.189  8.668   16.468  1.00 82.77 34  A 1 
ATOM   265  N N   . SER A 1 35  ? -4.903  5.481   15.496  1.00 94.10 35  A 1 
ATOM   266  C CA  . SER A 1 35  ? -4.518  4.514   14.459  1.00 94.57 35  A 1 
ATOM   267  C C   . SER A 1 35  ? -5.240  3.170   14.614  1.00 95.15 35  A 1 
ATOM   268  O O   . SER A 1 35  ? -4.897  2.189   13.950  1.00 93.76 35  A 1 
ATOM   269  C CB  . SER A 1 35  ? -2.998  4.311   14.479  1.00 93.57 35  A 1 
ATOM   270  O OG  . SER A 1 35  ? -2.322  5.552   14.350  1.00 89.47 35  A 1 
ATOM   271  N N   . MET A 1 36  ? -6.231  3.122   15.486  1.00 95.78 36  A 1 
ATOM   272  C CA  . MET A 1 36  ? -6.974  1.906   15.823  1.00 96.59 36  A 1 
ATOM   273  C C   . MET A 1 36  ? -6.113  0.813   16.485  1.00 96.93 36  A 1 
ATOM   274  O O   . MET A 1 36  ? -6.582  -0.319  16.628  1.00 96.34 36  A 1 
ATOM   275  C CB  . MET A 1 36  ? -7.757  1.430   14.584  1.00 95.93 36  A 1 
ATOM   276  C CG  . MET A 1 36  ? -8.992  0.607   14.887  1.00 93.72 36  A 1 
ATOM   277  S SD  . MET A 1 36  ? -9.917  0.019   13.422  1.00 93.47 36  A 1 
ATOM   278  C CE  . MET A 1 36  ? -10.382 1.591   12.655  1.00 88.45 36  A 1 
ATOM   279  N N   . ASN A 1 37  ? -4.892  1.116   16.933  1.00 96.98 37  A 1 
ATOM   280  C CA  . ASN A 1 37  ? -4.126  0.192   17.763  1.00 97.01 37  A 1 
ATOM   281  C C   . ASN A 1 37  ? -4.936  -0.100  19.027  1.00 97.18 37  A 1 
ATOM   282  O O   . ASN A 1 37  ? -5.406  0.809   19.714  1.00 96.49 37  A 1 
ATOM   283  C CB  . ASN A 1 37  ? -2.736  0.740   18.106  1.00 96.71 37  A 1 
ATOM   284  C CG  . ASN A 1 37  ? -1.868  0.990   16.896  1.00 96.26 37  A 1 
ATOM   285  O OD1 . ASN A 1 37  ? -1.789  0.195   15.977  1.00 92.21 37  A 1 
ATOM   286  N ND2 . ASN A 1 37  ? -1.175  2.109   16.878  1.00 91.80 37  A 1 
ATOM   287  N N   . THR A 1 38  ? -5.140  -1.374  19.294  1.00 97.74 38  A 1 
ATOM   288  C CA  . THR A 1 38  ? -6.062  -1.797  20.341  1.00 98.04 38  A 1 
ATOM   289  C C   . THR A 1 38  ? -5.321  -2.568  21.412  1.00 98.14 38  A 1 
ATOM   290  O O   . THR A 1 38  ? -4.732  -3.616  21.139  1.00 97.54 38  A 1 
ATOM   291  C CB  . THR A 1 38  ? -7.217  -2.634  19.771  1.00 97.78 38  A 1 
ATOM   292  O OG1 . THR A 1 38  ? -7.930  -1.871  18.819  1.00 94.24 38  A 1 
ATOM   293  C CG2 . THR A 1 38  ? -8.224  -3.024  20.843  1.00 95.10 38  A 1 
ATOM   294  N N   . HIS A 1 39  ? -5.397  -2.087  22.638  1.00 98.37 39  A 1 
ATOM   295  C CA  . HIS A 1 39  ? -4.823  -2.727  23.814  1.00 98.22 39  A 1 
ATOM   296  C C   . HIS A 1 39  ? -5.898  -3.491  24.575  1.00 98.22 39  A 1 
ATOM   297  O O   . HIS A 1 39  ? -6.981  -2.977  24.850  1.00 97.61 39  A 1 
ATOM   298  C CB  . HIS A 1 39  ? -4.115  -1.690  24.689  1.00 97.67 39  A 1 
ATOM   299  C CG  . HIS A 1 39  ? -3.155  -0.823  23.927  1.00 97.04 39  A 1 
ATOM   300  N ND1 . HIS A 1 39  ? -1.951  -1.212  23.372  1.00 88.87 39  A 1 
ATOM   301  C CD2 . HIS A 1 39  ? -3.334  0.497   23.591  1.00 89.71 39  A 1 
ATOM   302  C CE1 . HIS A 1 39  ? -1.425  -0.151  22.724  1.00 91.07 39  A 1 
ATOM   303  N NE2 . HIS A 1 39  ? -2.240  0.900   22.845  1.00 92.18 39  A 1 
ATOM   304  N N   . LEU A 1 40  ? -5.575  -4.728  24.938  1.00 98.32 40  A 1 
ATOM   305  C CA  . LEU A 1 40  ? -6.472  -5.666  25.607  1.00 98.46 40  A 1 
ATOM   306  C C   . LEU A 1 40  ? -5.801  -6.259  26.848  1.00 98.44 40  A 1 
ATOM   307  O O   . LEU A 1 40  ? -4.580  -6.414  26.910  1.00 97.77 40  A 1 
ATOM   308  C CB  . LEU A 1 40  ? -6.855  -6.785  24.628  1.00 98.10 40  A 1 
ATOM   309  C CG  . LEU A 1 40  ? -7.643  -6.327  23.388  1.00 96.44 40  A 1 
ATOM   310  C CD1 . LEU A 1 40  ? -7.567  -7.402  22.307  1.00 92.16 40  A 1 
ATOM   311  C CD2 . LEU A 1 40  ? -9.123  -6.121  23.696  1.00 91.66 40  A 1 
ATOM   312  N N   . LYS A 1 41  ? -6.623  -6.677  27.812  1.00 97.93 41  A 1 
ATOM   313  C CA  . LYS A 1 41  ? -6.239  -7.489  28.974  1.00 97.99 41  A 1 
ATOM   314  C C   . LYS A 1 41  ? -7.121  -8.721  29.093  1.00 97.92 41  A 1 
ATOM   315  O O   . LYS A 1 41  ? -8.221  -8.746  28.541  1.00 97.20 41  A 1 
ATOM   316  C CB  . LYS A 1 41  ? -6.272  -6.635  30.251  1.00 96.84 41  A 1 
ATOM   317  C CG  . LYS A 1 41  ? -7.690  -6.170  30.610  1.00 93.20 41  A 1 
ATOM   318  C CD  . LYS A 1 41  ? -7.693  -5.286  31.863  1.00 91.96 41  A 1 
ATOM   319  C CE  . LYS A 1 41  ? -9.128  -4.833  32.146  1.00 82.89 41  A 1 
ATOM   320  N NZ  . LYS A 1 41  ? -9.186  -3.855  33.252  1.00 77.76 41  A 1 
ATOM   321  N N   . ALA A 1 42  ? -6.663  -9.713  29.855  1.00 97.72 42  A 1 
ATOM   322  C CA  . ALA A 1 42  ? -7.352  -10.988 30.051  1.00 97.71 42  A 1 
ATOM   323  C C   . ALA A 1 42  ? -7.737  -11.626 28.710  1.00 97.82 42  A 1 
ATOM   324  O O   . ALA A 1 42  ? -8.913  -11.815 28.388  1.00 96.23 42  A 1 
ATOM   325  C CB  . ALA A 1 42  ? -8.524  -10.793 31.031  1.00 96.74 42  A 1 
ATOM   326  N N   . VAL A 1 43  ? -6.720  -11.892 27.901  1.00 97.94 43  A 1 
ATOM   327  C CA  . VAL A 1 43  ? -6.868  -12.218 26.487  1.00 97.96 43  A 1 
ATOM   328  C C   . VAL A 1 43  ? -6.850  -13.718 26.267  1.00 97.66 43  A 1 
ATOM   329  O O   . VAL A 1 43  ? -5.984  -14.435 26.756  1.00 96.65 43  A 1 
ATOM   330  C CB  . VAL A 1 43  ? -5.787  -11.526 25.644  1.00 97.53 43  A 1 
ATOM   331  C CG1 . VAL A 1 43  ? -5.916  -11.868 24.160  1.00 95.19 43  A 1 
ATOM   332  C CG2 . VAL A 1 43  ? -5.872  -10.005 25.795  1.00 95.54 43  A 1 
ATOM   333  N N   . LYS A 1 44  ? -7.791  -14.199 25.443  1.00 97.66 44  A 1 
ATOM   334  C CA  . LYS A 1 44  ? -7.771  -15.515 24.831  1.00 97.65 44  A 1 
ATOM   335  C C   . LYS A 1 44  ? -7.535  -15.346 23.332  1.00 97.63 44  A 1 
ATOM   336  O O   . LYS A 1 44  ? -8.421  -14.884 22.623  1.00 96.99 44  A 1 
ATOM   337  C CB  . LYS A 1 44  ? -9.079  -16.237 25.164  1.00 96.95 44  A 1 
ATOM   338  C CG  . LYS A 1 44  ? -9.079  -17.671 24.638  1.00 90.21 44  A 1 
ATOM   339  C CD  . LYS A 1 44  ? -10.391 -18.360 25.021  1.00 86.69 44  A 1 
ATOM   340  C CE  . LYS A 1 44  ? -10.350 -19.792 24.527  1.00 74.34 44  A 1 
ATOM   341  N NZ  . LYS A 1 44  ? -11.574 -20.543 24.889  1.00 67.81 44  A 1 
ATOM   342  N N   . MET A 1 45  ? -6.358  -15.734 22.850  1.00 97.63 45  A 1 
ATOM   343  C CA  . MET A 1 45  ? -5.979  -15.672 21.438  1.00 97.52 45  A 1 
ATOM   344  C C   . MET A 1 45  ? -6.101  -17.052 20.799  1.00 97.55 45  A 1 
ATOM   345  O O   . MET A 1 45  ? -5.630  -18.042 21.352  1.00 96.66 45  A 1 
ATOM   346  C CB  . MET A 1 45  ? -4.561  -15.108 21.312  1.00 96.84 45  A 1 
ATOM   347  C CG  . MET A 1 45  ? -4.149  -14.912 19.850  1.00 95.21 45  A 1 
ATOM   348  S SD  . MET A 1 45  ? -2.488  -14.206 19.634  1.00 93.24 45  A 1 
ATOM   349  C CE  . MET A 1 45  ? -1.462  -15.571 20.225  1.00 83.84 45  A 1 
ATOM   350  N N   . THR A 1 46  ? -6.727  -17.136 19.627  1.00 97.58 46  A 1 
ATOM   351  C CA  . THR A 1 46  ? -6.874  -18.371 18.860  1.00 97.40 46  A 1 
ATOM   352  C C   . THR A 1 46  ? -6.397  -18.127 17.436  1.00 97.13 46  A 1 
ATOM   353  O O   . THR A 1 46  ? -7.094  -17.482 16.656  1.00 96.09 46  A 1 
ATOM   354  C CB  . THR A 1 46  ? -8.335  -18.865 18.870  1.00 96.93 46  A 1 
ATOM   355  O OG1 . THR A 1 46  ? -8.849  -18.891 20.179  1.00 90.72 46  A 1 
ATOM   356  C CG2 . THR A 1 46  ? -8.466  -20.276 18.308  1.00 90.06 46  A 1 
ATOM   357  N N   . LEU A 1 47  ? -5.209  -18.643 17.082  1.00 96.25 47  A 1 
ATOM   358  C CA  . LEU A 1 47  ? -4.735  -18.653 15.708  1.00 95.63 47  A 1 
ATOM   359  C C   . LEU A 1 47  ? -5.590  -19.596 14.870  1.00 94.82 47  A 1 
ATOM   360  O O   . LEU A 1 47  ? -6.148  -20.571 15.381  1.00 92.47 47  A 1 
ATOM   361  C CB  . LEU A 1 47  ? -3.251  -19.052 15.638  1.00 94.23 47  A 1 
ATOM   362  C CG  . LEU A 1 47  ? -2.269  -17.934 16.022  1.00 90.45 47  A 1 
ATOM   363  C CD1 . LEU A 1 47  ? -2.233  -17.666 17.534  1.00 82.85 47  A 1 
ATOM   364  C CD2 . LEU A 1 47  ? -0.852  -18.326 15.601  1.00 81.97 47  A 1 
ATOM   365  N N   . LYS A 1 48  ? -5.661  -19.355 13.551  1.00 93.00 48  A 1 
ATOM   366  C CA  . LYS A 1 48  ? -6.405  -20.210 12.631  1.00 91.01 48  A 1 
ATOM   367  C C   . LYS A 1 48  ? -5.913  -21.663 12.740  1.00 90.14 48  A 1 
ATOM   368  O O   . LYS A 1 48  ? -4.720  -21.939 12.607  1.00 84.28 48  A 1 
ATOM   369  C CB  . LYS A 1 48  ? -6.307  -19.650 11.200  1.00 87.99 48  A 1 
ATOM   370  C CG  . LYS A 1 48  ? -7.319  -20.305 10.241  1.00 79.87 48  A 1 
ATOM   371  C CD  . LYS A 1 48  ? -7.256  -19.668 8.841   1.00 74.49 48  A 1 
ATOM   372  C CE  . LYS A 1 48  ? -8.239  -20.334 7.870   1.00 67.33 48  A 1 
ATOM   373  N NZ  . LYS A 1 48  ? -8.164  -19.761 6.509   1.00 59.99 48  A 1 
ATOM   374  N N   . ASN A 1 49  ? -6.845  -22.593 12.954  1.00 88.65 49  A 1 
ATOM   375  C CA  . ASN A 1 49  ? -6.580  -24.025 13.103  1.00 88.63 49  A 1 
ATOM   376  C C   . ASN A 1 49  ? -5.639  -24.409 14.264  1.00 89.61 49  A 1 
ATOM   377  O O   . ASN A 1 49  ? -5.000  -25.466 14.203  1.00 86.69 49  A 1 
ATOM   378  C CB  . ASN A 1 49  ? -6.132  -24.621 11.752  1.00 85.76 49  A 1 
ATOM   379  C CG  . ASN A 1 49  ? -7.115  -24.368 10.624  1.00 81.86 49  A 1 
ATOM   380  O OD1 . ASN A 1 49  ? -8.313  -24.500 10.781  1.00 72.70 49  A 1 
ATOM   381  N ND2 . ASN A 1 49  ? -6.626  -24.017 9.453   1.00 71.28 49  A 1 
ATOM   382  N N   . ARG A 1 50  ? -5.530  -23.577 15.316  1.00 91.24 50  A 1 
ATOM   383  C CA  . ARG A 1 50  ? -4.741  -23.881 16.513  1.00 92.00 50  A 1 
ATOM   384  C C   . ARG A 1 50  ? -5.581  -23.807 17.790  1.00 93.11 50  A 1 
ATOM   385  O O   . ARG A 1 50  ? -6.673  -23.253 17.807  1.00 91.28 50  A 1 
ATOM   386  C CB  . ARG A 1 50  ? -3.521  -22.964 16.608  1.00 90.48 50  A 1 
ATOM   387  C CG  . ARG A 1 50  ? -2.566  -23.106 15.409  1.00 86.68 50  A 1 
ATOM   388  C CD  . ARG A 1 50  ? -1.178  -22.635 15.822  1.00 81.98 50  A 1 
ATOM   389  N NE  . ARG A 1 50  ? -0.246  -22.487 14.683  1.00 76.50 50  A 1 
ATOM   390  C CZ  . ARG A 1 50  ? 0.959   -21.959 14.783  1.00 70.66 50  A 1 
ATOM   391  N NH1 . ARG A 1 50  ? 1.478   -21.687 15.942  1.00 65.62 50  A 1 
ATOM   392  N NH2 . ARG A 1 50  ? 1.647   -21.652 13.727  1.00 63.43 50  A 1 
ATOM   393  N N   . GLU A 1 51  ? -5.034  -24.387 18.852  1.00 93.38 51  A 1 
ATOM   394  C CA  . GLU A 1 51  ? -5.633  -24.296 20.179  1.00 93.56 51  A 1 
ATOM   395  C C   . GLU A 1 51  ? -5.530  -22.869 20.738  1.00 94.57 51  A 1 
ATOM   396  O O   . GLU A 1 51  ? -4.567  -22.155 20.455  1.00 93.92 51  A 1 
ATOM   397  C CB  . GLU A 1 51  ? -4.978  -25.300 21.140  1.00 91.63 51  A 1 
ATOM   398  C CG  . GLU A 1 51  ? -5.334  -26.760 20.820  1.00 83.27 51  A 1 
ATOM   399  C CD  . GLU A 1 51  ? -6.840  -27.049 20.928  1.00 73.10 51  A 1 
ATOM   400  O OE1 . GLU A 1 51  ? -7.330  -27.896 20.140  1.00 66.50 51  A 1 
ATOM   401  O OE2 . GLU A 1 51  ? -7.510  -26.426 21.775  1.00 66.99 51  A 1 
ATOM   402  N N   . PRO A 1 52  ? -6.520  -22.445 21.544  1.00 94.51 52  A 1 
ATOM   403  C CA  . PRO A 1 52  ? -6.490  -21.140 22.187  1.00 94.51 52  A 1 
ATOM   404  C C   . PRO A 1 52  ? -5.344  -21.026 23.197  1.00 94.21 52  A 1 
ATOM   405  O O   . PRO A 1 52  ? -5.115  -21.941 23.990  1.00 92.57 52  A 1 
ATOM   406  C CB  . PRO A 1 52  ? -7.844  -20.972 22.881  1.00 93.35 52  A 1 
ATOM   407  C CG  . PRO A 1 52  ? -8.745  -21.998 22.186  1.00 90.49 52  A 1 
ATOM   408  C CD  . PRO A 1 52  ? -7.785  -23.112 21.823  1.00 93.87 52  A 1 
ATOM   409  N N   . VAL A 1 53  ? -4.718  -19.847 23.240  1.00 94.73 53  A 1 
ATOM   410  C CA  . VAL A 1 53  ? -3.669  -19.488 24.207  1.00 94.41 53  A 1 
ATOM   411  C C   . VAL A 1 53  ? -4.171  -18.350 25.098  1.00 95.04 53  A 1 
ATOM   412  O O   . VAL A 1 53  ? -4.843  -17.436 24.616  1.00 94.67 53  A 1 
ATOM   413  C CB  . VAL A 1 53  ? -2.354  -19.119 23.489  1.00 93.19 53  A 1 
ATOM   414  C CG1 . VAL A 1 53  ? -1.224  -18.866 24.489  1.00 84.76 53  A 1 
ATOM   415  C CG2 . VAL A 1 53  ? -1.897  -20.244 22.558  1.00 84.53 53  A 1 
ATOM   416  N N   . GLN A 1 54  ? -3.866  -18.424 26.398  1.00 94.86 54  A 1 
ATOM   417  C CA  . GLN A 1 54  ? -4.163  -17.351 27.339  1.00 94.56 54  A 1 
ATOM   418  C C   . GLN A 1 54  ? -2.985  -16.375 27.415  1.00 94.75 54  A 1 
ATOM   419  O O   . GLN A 1 54  ? -1.836  -16.795 27.517  1.00 93.59 54  A 1 
ATOM   420  C CB  . GLN A 1 54  ? -4.469  -17.928 28.729  1.00 92.98 54  A 1 
ATOM   421  C CG  . GLN A 1 54  ? -5.739  -18.800 28.765  1.00 83.95 54  A 1 
ATOM   422  C CD  . GLN A 1 54  ? -7.053  -18.030 28.559  1.00 79.11 54  A 1 
ATOM   423  O OE1 . GLN A 1 54  ? -7.122  -16.815 28.469  1.00 69.78 54  A 1 
ATOM   424  N NE2 . GLN A 1 54  ? -8.166  -18.718 28.479  1.00 66.35 54  A 1 
ATOM   425  N N   . LEU A 1 55  ? -3.293  -15.082 27.404  1.00 96.28 55  A 1 
ATOM   426  C CA  . LEU A 1 55  ? -2.314  -14.006 27.483  1.00 96.36 55  A 1 
ATOM   427  C C   . LEU A 1 55  ? -2.799  -12.966 28.496  1.00 96.55 55  A 1 
ATOM   428  O O   . LEU A 1 55  ? -4.001  -12.730 28.626  1.00 95.63 55  A 1 
ATOM   429  C CB  . LEU A 1 55  ? -2.098  -13.395 26.087  1.00 96.03 55  A 1 
ATOM   430  C CG  . LEU A 1 55  ? -1.562  -14.384 25.025  1.00 95.43 55  A 1 
ATOM   431  C CD1 . LEU A 1 55  ? -1.659  -13.772 23.632  1.00 93.48 55  A 1 
ATOM   432  C CD2 . LEU A 1 55  ? -0.098  -14.741 25.271  1.00 93.03 55  A 1 
ATOM   433  N N   . GLU A 1 56  ? -1.867  -12.326 29.211  1.00 96.62 56  A 1 
ATOM   434  C CA  . GLU A 1 56  ? -2.238  -11.330 30.215  1.00 96.52 56  A 1 
ATOM   435  C C   . GLU A 1 56  ? -2.677  -10.014 29.563  1.00 96.93 56  A 1 
ATOM   436  O O   . GLU A 1 56  ? -3.779  -9.513  29.805  1.00 95.51 56  A 1 
ATOM   437  C CB  . GLU A 1 56  ? -1.061  -11.107 31.175  1.00 94.75 56  A 1 
ATOM   438  C CG  . GLU A 1 56  ? -1.420  -10.112 32.291  1.00 85.68 56  A 1 
ATOM   439  C CD  . GLU A 1 56  ? -0.280  -9.989  33.315  1.00 79.41 56  A 1 
ATOM   440  O OE1 . GLU A 1 56  ? 0.096   -8.871  33.700  1.00 71.76 56  A 1 
ATOM   441  O OE2 . GLU A 1 56  ? 0.221   -11.037 33.743  1.00 71.15 56  A 1 
ATOM   442  N N   . THR A 1 57  ? -1.812  -9.483  28.708  1.00 97.86 57  A 1 
ATOM   443  C CA  . THR A 1 57  ? -2.023  -8.249  27.955  1.00 97.88 57  A 1 
ATOM   444  C C   . THR A 1 57  ? -1.645  -8.470  26.504  1.00 98.00 57  A 1 
ATOM   445  O O   . THR A 1 57  ? -0.773  -9.287  26.204  1.00 96.85 57  A 1 
ATOM   446  C CB  . THR A 1 57  ? -1.225  -7.072  28.536  1.00 95.76 57  A 1 
ATOM   447  O OG1 . THR A 1 57  ? 0.137   -7.385  28.629  1.00 81.94 57  A 1 
ATOM   448  C CG2 . THR A 1 57  ? -1.684  -6.681  29.930  1.00 81.11 57  A 1 
ATOM   449  N N   . LEU A 1 58  ? -2.298  -7.755  25.596  1.00 98.39 58  A 1 
ATOM   450  C CA  . LEU A 1 58  ? -2.035  -7.842  24.164  1.00 98.42 58  A 1 
ATOM   451  C C   . LEU A 1 58  ? -2.298  -6.484  23.512  1.00 98.40 58  A 1 
ATOM   452  O O   . LEU A 1 58  ? -3.282  -5.826  23.841  1.00 97.81 58  A 1 
ATOM   453  C CB  . LEU A 1 58  ? -2.870  -9.007  23.602  1.00 97.94 58  A 1 
ATOM   454  C CG  . LEU A 1 58  ? -2.730  -9.282  22.083  1.00 97.23 58  A 1 
ATOM   455  C CD1 . LEU A 1 58  ? -2.996  -10.752 21.782  1.00 93.55 58  A 1 
ATOM   456  C CD2 . LEU A 1 58  ? -3.743  -8.469  21.270  1.00 93.01 58  A 1 
ATOM   457  N N   . SER A 1 59  ? -1.430  -6.092  22.580  1.00 98.45 59  A 1 
ATOM   458  C CA  . SER A 1 59  ? -1.588  -4.912  21.731  1.00 98.33 59  A 1 
ATOM   459  C C   . SER A 1 59  ? -1.656  -5.343  20.274  1.00 98.37 59  A 1 
ATOM   460  O O   . SER A 1 59  ? -0.775  -6.055  19.807  1.00 97.49 59  A 1 
ATOM   461  C CB  . SER A 1 59  ? -0.426  -3.949  21.954  1.00 97.65 59  A 1 
ATOM   462  O OG  . SER A 1 59  ? -0.624  -2.766  21.201  1.00 92.19 59  A 1 
ATOM   463  N N   . ILE A 1 60  ? -2.708  -4.931  19.556  1.00 98.36 60  A 1 
ATOM   464  C CA  . ILE A 1 60  ? -2.911  -5.213  18.135  1.00 98.26 60  A 1 
ATOM   465  C C   . ILE A 1 60  ? -2.659  -3.930  17.356  1.00 97.96 60  A 1 
ATOM   466  O O   . ILE A 1 60  ? -3.246  -2.896  17.667  1.00 97.08 60  A 1 
ATOM   467  C CB  . ILE A 1 60  ? -4.339  -5.727  17.855  1.00 98.11 60  A 1 
ATOM   468  C CG1 . ILE A 1 60  ? -4.709  -6.924  18.751  1.00 96.32 60  A 1 
ATOM   469  C CG2 . ILE A 1 60  ? -4.479  -6.119  16.365  1.00 96.53 60  A 1 
ATOM   470  C CD1 . ILE A 1 60  ? -6.175  -7.342  18.643  1.00 95.02 60  A 1 
ATOM   471  N N   . ARG A 1 61  ? -1.835  -4.009  16.308  1.00 97.84 61  A 1 
ATOM   472  C CA  . ARG A 1 61  ? -1.680  -2.930  15.335  1.00 97.36 61  A 1 
ATOM   473  C C   . ARG A 1 61  ? -2.984  -2.771  14.545  1.00 97.04 61  A 1 
ATOM   474  O O   . ARG A 1 61  ? -3.495  -3.747  13.995  1.00 95.56 61  A 1 
ATOM   475  C CB  . ARG A 1 61  ? -0.471  -3.233  14.443  1.00 96.37 61  A 1 
ATOM   476  C CG  . ARG A 1 61  ? -0.212  -2.108  13.443  1.00 94.07 61  A 1 
ATOM   477  C CD  . ARG A 1 61  ? 1.002   -2.436  12.564  1.00 91.21 61  A 1 
ATOM   478  N NE  . ARG A 1 61  ? 1.135   -1.451  11.477  1.00 88.21 61  A 1 
ATOM   479  C CZ  . ARG A 1 61  ? 1.706   -0.257  11.561  1.00 86.83 61  A 1 
ATOM   480  N NH1 . ARG A 1 61  ? 2.341   0.146   12.622  1.00 77.97 61  A 1 
ATOM   481  N NH2 . ARG A 1 61  ? 1.634   0.554   10.554  1.00 81.17 61  A 1 
ATOM   482  N N   . GLY A 1 62  ? -3.499  -1.543  14.468  1.00 96.62 62  A 1 
ATOM   483  C CA  . GLY A 1 62  ? -4.843  -1.254  13.964  1.00 96.26 62  A 1 
ATOM   484  C C   . GLY A 1 62  ? -5.122  -1.782  12.558  1.00 96.12 62  A 1 
ATOM   485  O O   . GLY A 1 62  ? -6.175  -2.390  12.329  1.00 95.02 62  A 1 
ATOM   486  N N   . ASN A 1 63  ? -4.178  -1.646  11.627  1.00 95.84 63  A 1 
ATOM   487  C CA  . ASN A 1 63  ? -4.330  -2.094  10.241  1.00 95.48 63  A 1 
ATOM   488  C C   . ASN A 1 63  ? -4.410  -3.620  10.068  1.00 95.53 63  A 1 
ATOM   489  O O   . ASN A 1 63  ? -4.748  -4.099  8.992   1.00 93.25 63  A 1 
ATOM   490  C CB  . ASN A 1 63  ? -3.216  -1.470  9.374   1.00 93.28 63  A 1 
ATOM   491  C CG  . ASN A 1 63  ? -1.830  -2.023  9.639   1.00 91.30 63  A 1 
ATOM   492  O OD1 . ASN A 1 63  ? -1.559  -2.696  10.618  1.00 83.06 63  A 1 
ATOM   493  N ND2 . ASN A 1 63  ? -0.905  -1.734  8.744   1.00 82.99 63  A 1 
ATOM   494  N N   . ASN A 1 64  ? -4.156  -4.409  11.113  1.00 96.34 64  A 1 
ATOM   495  C CA  . ASN A 1 64  ? -4.329  -5.857  11.103  1.00 96.43 64  A 1 
ATOM   496  C C   . ASN A 1 64  ? -5.745  -6.301  11.492  1.00 96.71 64  A 1 
ATOM   497  O O   . ASN A 1 64  ? -6.087  -7.475  11.351  1.00 95.19 64  A 1 
ATOM   498  C CB  . ASN A 1 64  ? -3.276  -6.499  12.018  1.00 95.62 64  A 1 
ATOM   499  C CG  . ASN A 1 64  ? -1.906  -6.365  11.405  1.00 93.90 64  A 1 
ATOM   500  O OD1 . ASN A 1 64  ? -1.509  -7.161  10.575  1.00 83.97 64  A 1 
ATOM   501  N ND2 . ASN A 1 64  ? -1.167  -5.336  11.756  1.00 83.69 64  A 1 
ATOM   502  N N   . ILE A 1 65  ? -6.568  -5.377  11.965  1.00 97.60 65  A 1 
ATOM   503  C CA  . ILE A 1 65  ? -7.931  -5.676  12.404  1.00 97.79 65  A 1 
ATOM   504  C C   . ILE A 1 65  ? -8.843  -5.787  11.185  1.00 97.40 65  A 1 
ATOM   505  O O   . ILE A 1 65  ? -8.827  -4.934  10.299  1.00 96.66 65  A 1 
ATOM   506  C CB  . ILE A 1 65  ? -8.406  -4.627  13.425  1.00 97.86 65  A 1 
ATOM   507  C CG1 . ILE A 1 65  ? -7.486  -4.669  14.679  1.00 97.17 65  A 1 
ATOM   508  C CG2 . ILE A 1 65  ? -9.877  -4.869  13.799  1.00 97.30 65  A 1 
ATOM   509  C CD1 . ILE A 1 65  ? -7.751  -3.570  15.703  1.00 96.01 65  A 1 
ATOM   510  N N   . ARG A 1 66  ? -9.669  -6.833  11.127  1.00 97.94 66  A 1 
ATOM   511  C CA  . ARG A 1 66  ? -10.756 -6.947  10.156  1.00 97.81 66  A 1 
ATOM   512  C C   . ARG A 1 66  ? -12.047 -6.393  10.746  1.00 97.96 66  A 1 
ATOM   513  O O   . ARG A 1 66  ? -12.652 -5.505  10.148  1.00 97.59 66  A 1 
ATOM   514  C CB  . ARG A 1 66  ? -10.901 -8.408  9.690   1.00 96.94 66  A 1 
ATOM   515  C CG  . ARG A 1 66  ? -11.986 -8.519  8.614   1.00 91.53 66  A 1 
ATOM   516  C CD  . ARG A 1 66  ? -11.994 -9.915  7.975   1.00 87.86 66  A 1 
ATOM   517  N NE  . ARG A 1 66  ? -10.784 -10.153 7.171   1.00 84.51 66  A 1 
ATOM   518  C CZ  . ARG A 1 66  ? -9.971  -11.185 7.221   1.00 81.01 66  A 1 
ATOM   519  N NH1 . ARG A 1 66  ? -10.164 -12.187 8.044   1.00 70.34 66  A 1 
ATOM   520  N NH2 . ARG A 1 66  ? -8.951  -11.249 6.428   1.00 76.68 66  A 1 
ATOM   521  N N   . TYR A 1 67  ? -12.457 -6.879  11.905  1.00 98.25 67  A 1 
ATOM   522  C CA  . TYR A 1 67  ? -13.622 -6.350  12.603  1.00 98.59 67  A 1 
ATOM   523  C C   . TYR A 1 67  ? -13.603 -6.668  14.106  1.00 98.61 67  A 1 
ATOM   524  O O   . TYR A 1 67  ? -12.934 -7.591  14.559  1.00 98.32 67  A 1 
ATOM   525  C CB  . TYR A 1 67  ? -14.911 -6.864  11.946  1.00 98.26 67  A 1 
ATOM   526  C CG  . TYR A 1 67  ? -15.063 -8.376  11.882  1.00 98.24 67  A 1 
ATOM   527  C CD1 . TYR A 1 67  ? -14.994 -9.045  10.645  1.00 96.09 67  A 1 
ATOM   528  C CD2 . TYR A 1 67  ? -15.306 -9.120  13.045  1.00 95.92 67  A 1 
ATOM   529  C CE1 . TYR A 1 67  ? -15.159 -10.426 10.570  1.00 95.78 67  A 1 
ATOM   530  C CE2 . TYR A 1 67  ? -15.464 -10.516 12.988  1.00 95.09 67  A 1 
ATOM   531  C CZ  . TYR A 1 67  ? -15.392 -11.163 11.748  1.00 96.42 67  A 1 
ATOM   532  O OH  . TYR A 1 67  ? -15.556 -12.518 11.694  1.00 94.56 67  A 1 
ATOM   533  N N   . PHE A 1 68  ? -14.384 -5.905  14.841  1.00 98.65 68  A 1 
ATOM   534  C CA  . PHE A 1 68  ? -14.732 -6.166  16.233  1.00 98.70 68  A 1 
ATOM   535  C C   . PHE A 1 68  ? -16.142 -6.733  16.298  1.00 98.63 68  A 1 
ATOM   536  O O   . PHE A 1 68  ? -17.065 -6.162  15.726  1.00 98.19 68  A 1 
ATOM   537  C CB  . PHE A 1 68  ? -14.670 -4.874  17.057  1.00 98.57 68  A 1 
ATOM   538  C CG  . PHE A 1 68  ? -13.328 -4.175  17.113  1.00 98.62 68  A 1 
ATOM   539  C CD1 . PHE A 1 68  ? -12.624 -4.113  18.336  1.00 97.38 68  A 1 
ATOM   540  C CD2 . PHE A 1 68  ? -12.794 -3.526  15.985  1.00 97.69 68  A 1 
ATOM   541  C CE1 . PHE A 1 68  ? -11.410 -3.413  18.424  1.00 97.18 68  A 1 
ATOM   542  C CE2 . PHE A 1 68  ? -11.579 -2.841  16.068  1.00 96.90 68  A 1 
ATOM   543  C CZ  . PHE A 1 68  ? -10.887 -2.779  17.289  1.00 97.59 68  A 1 
ATOM   544  N N   . ILE A 1 69  ? -16.332 -7.818  17.051  1.00 98.79 69  A 1 
ATOM   545  C CA  . ILE A 1 69  ? -17.636 -8.259  17.532  1.00 98.72 69  A 1 
ATOM   546  C C   . ILE A 1 69  ? -17.870 -7.561  18.867  1.00 98.67 69  A 1 
ATOM   547  O O   . ILE A 1 69  ? -17.122 -7.767  19.829  1.00 98.24 69  A 1 
ATOM   548  C CB  . ILE A 1 69  ? -17.701 -9.791  17.663  1.00 98.48 69  A 1 
ATOM   549  C CG1 . ILE A 1 69  ? -17.414 -10.461 16.293  1.00 97.57 69  A 1 
ATOM   550  C CG2 . ILE A 1 69  ? -19.076 -10.207 18.210  1.00 97.79 69  A 1 
ATOM   551  C CD1 . ILE A 1 69  ? -17.329 -11.987 16.352  1.00 94.55 69  A 1 
ATOM   552  N N   . LEU A 1 70  ? -18.887 -6.718  18.913  1.00 98.42 70  A 1 
ATOM   553  C CA  . LEU A 1 70  ? -19.222 -5.885  20.056  1.00 98.34 70  A 1 
ATOM   554  C C   . LEU A 1 70  ? -20.240 -6.602  20.955  1.00 98.37 70  A 1 
ATOM   555  O O   . LEU A 1 70  ? -21.007 -7.438  20.470  1.00 97.53 70  A 1 
ATOM   556  C CB  . LEU A 1 70  ? -19.758 -4.536  19.551  1.00 98.07 70  A 1 
ATOM   557  C CG  . LEU A 1 70  ? -18.819 -3.772  18.601  1.00 97.74 70  A 1 
ATOM   558  C CD1 . LEU A 1 70  ? -19.517 -2.519  18.073  1.00 96.62 70  A 1 
ATOM   559  C CD2 . LEU A 1 70  ? -17.519 -3.349  19.291  1.00 96.36 70  A 1 
ATOM   560  N N   . PRO A 1 71  ? -20.296 -6.255  22.266  1.00 98.36 71  A 1 
ATOM   561  C CA  . PRO A 1 71  ? -21.325 -6.788  23.164  1.00 98.06 71  A 1 
ATOM   562  C C   . PRO A 1 71  ? -22.737 -6.410  22.701  1.00 97.87 71  A 1 
ATOM   563  O O   . PRO A 1 71  ? -22.999 -5.270  22.317  1.00 96.35 71  A 1 
ATOM   564  C CB  . PRO A 1 71  ? -21.023 -6.194  24.540  1.00 97.15 71  A 1 
ATOM   565  C CG  . PRO A 1 71  ? -19.551 -5.799  24.466  1.00 94.71 71  A 1 
ATOM   566  C CD  . PRO A 1 71  ? -19.365 -5.419  23.011  1.00 97.66 71  A 1 
ATOM   567  N N   . ASP A 1 72  ? -23.675 -7.344  22.811  1.00 97.43 72  A 1 
ATOM   568  C CA  . ASP A 1 72  ? -25.079 -7.108  22.445  1.00 96.88 72  A 1 
ATOM   569  C C   . ASP A 1 72  ? -25.722 -5.974  23.253  1.00 96.84 72  A 1 
ATOM   570  O O   . ASP A 1 72  ? -26.578 -5.241  22.751  1.00 94.31 72  A 1 
ATOM   571  C CB  . ASP A 1 72  ? -25.892 -8.393  22.681  1.00 94.81 72  A 1 
ATOM   572  C CG  . ASP A 1 72  ? -25.560 -9.529  21.717  1.00 83.48 72  A 1 
ATOM   573  O OD1 . ASP A 1 72  ? -24.823 -9.277  20.738  1.00 74.22 72  A 1 
ATOM   574  O OD2 . ASP A 1 72  ? -26.076 -10.645 21.947  1.00 75.38 72  A 1 
ATOM   575  N N   . SER A 1 73  ? -25.284 -5.795  24.501  1.00 96.78 73  A 1 
ATOM   576  C CA  . SER A 1 73  ? -25.747 -4.750  25.411  1.00 96.19 73  A 1 
ATOM   577  C C   . SER A 1 73  ? -25.219 -3.353  25.077  1.00 96.35 73  A 1 
ATOM   578  O O   . SER A 1 73  ? -25.719 -2.381  25.642  1.00 93.97 73  A 1 
ATOM   579  C CB  . SER A 1 73  ? -25.351 -5.113  26.848  1.00 94.61 73  A 1 
ATOM   580  O OG  . SER A 1 73  ? -23.951 -5.325  26.929  1.00 88.20 73  A 1 
ATOM   581  N N   . LEU A 1 74  ? -24.228 -3.215  24.190  1.00 96.82 74  A 1 
ATOM   582  C CA  . LEU A 1 74  ? -23.561 -1.945  23.921  1.00 96.87 74  A 1 
ATOM   583  C C   . LEU A 1 74  ? -24.540 -0.898  23.359  1.00 96.78 74  A 1 
ATOM   584  O O   . LEU A 1 74  ? -25.151 -1.126  22.311  1.00 95.40 74  A 1 
ATOM   585  C CB  . LEU A 1 74  ? -22.376 -2.188  22.981  1.00 96.12 74  A 1 
ATOM   586  C CG  . LEU A 1 74  ? -21.421 -0.978  22.869  1.00 95.04 74  A 1 
ATOM   587  C CD1 . LEU A 1 74  ? -20.617 -0.787  24.148  1.00 92.26 74  A 1 
ATOM   588  C CD2 . LEU A 1 74  ? -20.447 -1.201  21.719  1.00 92.21 74  A 1 
ATOM   589  N N   . PRO A 1 75  ? -24.691 0.277   23.999  1.00 96.15 75  A 1 
ATOM   590  C CA  . PRO A 1 75  ? -25.652 1.290   23.570  1.00 95.65 75  A 1 
ATOM   591  C C   . PRO A 1 75  ? -25.105 2.113   22.395  1.00 95.59 75  A 1 
ATOM   592  O O   . PRO A 1 75  ? -24.571 3.208   22.578  1.00 93.87 75  A 1 
ATOM   593  C CB  . PRO A 1 75  ? -25.931 2.108   24.841  1.00 94.75 75  A 1 
ATOM   594  C CG  . PRO A 1 75  ? -24.601 2.066   25.587  1.00 93.17 75  A 1 
ATOM   595  C CD  . PRO A 1 75  ? -24.082 0.663   25.270  1.00 95.43 75  A 1 
ATOM   596  N N   . LEU A 1 76  ? -25.253 1.610   21.185  1.00 95.69 76  A 1 
ATOM   597  C CA  . LEU A 1 76  ? -24.689 2.233   19.986  1.00 95.39 76  A 1 
ATOM   598  C C   . LEU A 1 76  ? -25.153 3.679   19.780  1.00 94.54 76  A 1 
ATOM   599  O O   . LEU A 1 76  ? -24.325 4.551   19.526  1.00 92.81 76  A 1 
ATOM   600  C CB  . LEU A 1 76  ? -25.023 1.406   18.736  1.00 94.87 76  A 1 
ATOM   601  C CG  . LEU A 1 76  ? -24.402 -0.010  18.707  1.00 95.00 76  A 1 
ATOM   602  C CD1 . LEU A 1 76  ? -24.773 -0.692  17.389  1.00 93.43 76  A 1 
ATOM   603  C CD2 . LEU A 1 76  ? -22.874 0.017   18.818  1.00 93.32 76  A 1 
ATOM   604  N N   . ASP A 1 77  ? -26.432 3.961   19.940  1.00 93.81 77  A 1 
ATOM   605  C CA  . ASP A 1 77  ? -26.991 5.297   19.712  1.00 93.22 77  A 1 
ATOM   606  C C   . ASP A 1 77  ? -26.317 6.364   20.584  1.00 93.21 77  A 1 
ATOM   607  O O   . ASP A 1 77  ? -25.914 7.412   20.090  1.00 90.38 77  A 1 
ATOM   608  C CB  . ASP A 1 77  ? -28.506 5.280   19.956  1.00 91.53 77  A 1 
ATOM   609  C CG  . ASP A 1 77  ? -29.233 4.450   18.900  1.00 88.30 77  A 1 
ATOM   610  O OD1 . ASP A 1 77  ? -29.168 4.819   17.712  1.00 81.84 77  A 1 
ATOM   611  O OD2 . ASP A 1 77  ? -29.813 3.396   19.231  1.00 81.83 77  A 1 
ATOM   612  N N   . THR A 1 78  ? -26.114 6.087   21.868  1.00 93.36 78  A 1 
ATOM   613  C CA  . THR A 1 78  ? -25.472 7.021   22.795  1.00 93.01 78  A 1 
ATOM   614  C C   . THR A 1 78  ? -23.978 7.196   22.523  1.00 92.96 78  A 1 
ATOM   615  O O   . THR A 1 78  ? -23.443 8.291   22.702  1.00 90.23 78  A 1 
ATOM   616  C CB  . THR A 1 78  ? -25.653 6.585   24.261  1.00 91.84 78  A 1 
ATOM   617  O OG1 . THR A 1 78  ? -25.393 5.217   24.425  1.00 80.77 78  A 1 
ATOM   618  C CG2 . THR A 1 78  ? -27.090 6.802   24.728  1.00 78.77 78  A 1 
ATOM   619  N N   . LEU A 1 79  ? -23.292 6.147   22.080  1.00 94.43 79  A 1 
ATOM   620  C CA  . LEU A 1 79  ? -21.855 6.200   21.801  1.00 93.82 79  A 1 
ATOM   621  C C   . LEU A 1 79  ? -21.535 6.888   20.470  1.00 93.29 79  A 1 
ATOM   622  O O   . LEU A 1 79  ? -20.473 7.495   20.345  1.00 90.99 79  A 1 
ATOM   623  C CB  . LEU A 1 79  ? -21.283 4.778   21.841  1.00 93.84 79  A 1 
ATOM   624  C CG  . LEU A 1 79  ? -21.306 4.136   23.247  1.00 93.47 79  A 1 
ATOM   625  C CD1 . LEU A 1 79  ? -20.870 2.679   23.132  1.00 90.67 79  A 1 
ATOM   626  C CD2 . LEU A 1 79  ? -20.367 4.843   24.221  1.00 90.57 79  A 1 
ATOM   627  N N   . LEU A 1 80  ? -22.436 6.827   19.486  1.00 93.04 80  A 1 
ATOM   628  C CA  . LEU A 1 80  ? -22.253 7.401   18.151  1.00 91.31 80  A 1 
ATOM   629  C C   . LEU A 1 80  ? -22.595 8.891   18.089  1.00 88.89 80  A 1 
ATOM   630  O O   . LEU A 1 80  ? -21.923 9.621   17.361  1.00 83.79 80  A 1 
ATOM   631  C CB  . LEU A 1 80  ? -23.083 6.595   17.143  1.00 91.15 80  A 1 
ATOM   632  C CG  . LEU A 1 80  ? -22.534 5.178   16.870  1.00 92.03 80  A 1 
ATOM   633  C CD1 . LEU A 1 80  ? -23.552 4.376   16.067  1.00 89.13 80  A 1 
ATOM   634  C CD2 . LEU A 1 80  ? -21.219 5.216   16.077  1.00 89.77 80  A 1 
ATOM   635  N N   . VAL A 1 81  ? -23.553 9.389   18.863  1.00 86.62 81  A 1 
ATOM   636  C CA  . VAL A 1 81  ? -23.980 10.811  18.844  1.00 83.09 81  A 1 
ATOM   637  C C   . VAL A 1 81  ? -22.834 11.769  19.182  1.00 79.91 81  A 1 
ATOM   638  O O   . VAL A 1 81  ? -22.656 12.800  18.541  1.00 70.03 81  A 1 
ATOM   639  C CB  . VAL A 1 81  ? -25.171 11.024  19.794  1.00 78.47 81  A 1 
ATOM   640  C CG1 . VAL A 1 81  ? -25.508 12.505  20.015  1.00 68.77 81  A 1 
ATOM   641  C CG2 . VAL A 1 81  ? -26.433 10.374  19.241  1.00 70.48 81  A 1 
ATOM   642  N N   . ASP A 1 82  ? -22.018 11.444  20.183  1.00 70.45 82  A 1 
ATOM   643  C CA  . ASP A 1 82  ? -20.964 12.338  20.680  1.00 66.91 82  A 1 
ATOM   644  C C   . ASP A 1 82  ? -19.655 12.281  19.865  1.00 66.64 82  A 1 
ATOM   645  O O   . ASP A 1 82  ? -18.640 12.831  20.288  1.00 60.00 82  A 1 
ATOM   646  C CB  . ASP A 1 82  ? -20.703 12.049  22.162  1.00 59.00 82  A 1 
ATOM   647  C CG  . ASP A 1 82  ? -21.564 12.833  23.155  1.00 52.30 82  A 1 
ATOM   648  O OD1 . ASP A 1 82  ? -22.119 13.894  22.796  1.00 46.86 82  A 1 
ATOM   649  O OD2 . ASP A 1 82  ? -21.516 12.448  24.344  1.00 46.03 82  A 1 
ATOM   650  N N   . VAL A 1 83  ? -19.630 11.587  18.726  1.00 68.42 83  A 1 
ATOM   651  C CA  . VAL A 1 83  ? -18.428 11.500  17.880  1.00 64.85 83  A 1 
ATOM   652  C C   . VAL A 1 83  ? -18.272 12.739  17.006  1.00 65.54 83  A 1 
ATOM   653  O O   . VAL A 1 83  ? -17.144 13.077  16.628  1.00 59.38 83  A 1 
ATOM   654  C CB  . VAL A 1 83  ? -18.392 10.213  17.032  1.00 58.17 83  A 1 
ATOM   655  C CG1 . VAL A 1 83  ? -17.014 10.044  16.374  1.00 53.33 83  A 1 
ATOM   656  C CG2 . VAL A 1 83  ? -18.632 8.955   17.863  1.00 55.54 83  A 1 
ATOM   657  N N   . GLU A 1 84  ? -19.351 13.455  16.723  1.00 57.82 84  A 1 
ATOM   658  C CA  . GLU A 1 84  ? -19.247 14.770  16.104  1.00 56.11 84  A 1 
ATOM   659  C C   . GLU A 1 84  ? -18.433 15.685  17.019  1.00 55.89 84  A 1 
ATOM   660  O O   . GLU A 1 84  ? -18.747 15.820  18.205  1.00 50.00 84  A 1 
ATOM   661  C CB  . GLU A 1 84  ? -20.613 15.380  15.803  1.00 49.30 84  A 1 
ATOM   662  C CG  . GLU A 1 84  ? -21.310 14.634  14.653  1.00 42.36 84  A 1 
ATOM   663  C CD  . GLU A 1 84  ? -22.539 15.379  14.100  1.00 38.33 84  A 1 
ATOM   664  O OE1 . GLU A 1 84  ? -22.954 15.015  12.984  1.00 34.17 84  A 1 
ATOM   665  O OE2 . GLU A 1 84  ? -23.029 16.299  14.794  1.00 33.79 84  A 1 
ATOM   666  N N   . PRO A 1 85  ? -17.348 16.298  16.517  1.00 46.42 85  A 1 
ATOM   667  C CA  . PRO A 1 85  ? -16.610 17.265  17.299  1.00 44.56 85  A 1 
ATOM   668  C C   . PRO A 1 85  ? -17.597 18.383  17.641  1.00 44.95 85  A 1 
ATOM   669  O O   . PRO A 1 85  ? -18.018 19.137  16.776  1.00 42.73 85  A 1 
ATOM   670  C CB  . PRO A 1 85  ? -15.444 17.720  16.412  1.00 40.58 85  A 1 
ATOM   671  C CG  . PRO A 1 85  ? -15.921 17.435  14.988  1.00 39.04 85  A 1 
ATOM   672  C CD  . PRO A 1 85  ? -16.858 16.243  15.148  1.00 41.22 85  A 1 
ATOM   673  N N   . LYS A 1 86  ? -17.968 18.487  18.925  1.00 42.62 86  A 1 
ATOM   674  C CA  . LYS A 1 86  ? -18.675 19.663  19.407  1.00 41.36 86  A 1 
ATOM   675  C C   . LYS A 1 86  ? -17.779 20.840  19.064  1.00 41.47 86  A 1 
ATOM   676  O O   . LYS A 1 86  ? -16.766 21.044  19.741  1.00 38.80 86  A 1 
ATOM   677  C CB  . LYS A 1 86  ? -18.971 19.587  20.916  1.00 37.98 86  A 1 
ATOM   678  C CG  . LYS A 1 86  ? -20.192 18.698  21.195  1.00 33.14 86  A 1 
ATOM   679  C CD  . LYS A 1 86  ? -20.519 18.570  22.695  1.00 31.51 86  A 1 
ATOM   680  C CE  . LYS A 1 86  ? -21.740 17.654  22.802  1.00 26.83 86  A 1 
ATOM   681  N NZ  . LYS A 1 86  ? -21.923 17.011  24.122  1.00 24.58 86  A 1 
ATOM   682  N N   . VAL A 1 87  ? -18.114 21.568  18.007  1.00 40.56 87  A 1 
ATOM   683  C CA  . VAL A 1 87  ? -17.525 22.872  17.721  1.00 39.62 87  A 1 
ATOM   684  C C   . VAL A 1 87  ? -17.691 23.630  19.027  1.00 40.13 87  A 1 
ATOM   685  O O   . VAL A 1 87  ? -18.816 23.920  19.438  1.00 37.59 87  A 1 
ATOM   686  C CB  . VAL A 1 87  ? -18.221 23.585  16.551  1.00 36.84 87  A 1 
ATOM   687  C CG1 . VAL A 1 87  ? -17.569 24.955  16.290  1.00 31.43 87  A 1 
ATOM   688  C CG2 . VAL A 1 87  ? -18.107 22.757  15.263  1.00 32.70 87  A 1 
ATOM   689  N N   . LYS A 1 88  ? -16.589 23.843  19.753  1.00 37.73 88  A 1 
ATOM   690  C CA  . LYS A 1 88  ? -16.635 24.689  20.935  1.00 36.76 88  A 1 
ATOM   691  C C   . LYS A 1 88  ? -17.094 26.036  20.410  1.00 36.76 88  A 1 
ATOM   692  O O   . LYS A 1 88  ? -16.296 26.759  19.821  1.00 34.56 88  A 1 
ATOM   693  C CB  . LYS A 1 88  ? -15.265 24.804  21.629  1.00 34.35 88  A 1 
ATOM   694  C CG  . LYS A 1 88  ? -14.965 23.640  22.574  1.00 31.19 88  A 1 
ATOM   695  C CD  . LYS A 1 88  ? -13.617 23.865  23.278  1.00 29.78 88  A 1 
ATOM   696  C CE  . LYS A 1 88  ? -13.320 22.734  24.259  1.00 26.25 88  A 1 
ATOM   697  N NZ  . LYS A 1 88  ? -11.973 22.866  24.871  1.00 23.34 88  A 1 
ATOM   698  N N   . SER A 1 89  ? -18.356 26.333  20.567  1.00 33.93 89  A 1 
ATOM   699  C CA  . SER A 1 89  ? -18.866 27.664  20.329  1.00 32.38 89  A 1 
ATOM   700  C C   . SER A 1 89  ? -18.002 28.560  21.207  1.00 32.25 89  A 1 
ATOM   701  O O   . SER A 1 89  ? -18.057 28.465  22.433  1.00 30.64 89  A 1 
ATOM   702  C CB  . SER A 1 89  ? -20.366 27.765  20.654  1.00 30.80 89  A 1 
ATOM   703  O OG  . SER A 1 89  ? -20.649 27.434  21.998  1.00 28.49 89  A 1 
ATOM   704  N N   . LYS A 1 90  ? -17.105 29.321  20.577  1.00 36.63 90  A 1 
ATOM   705  C CA  . LYS A 1 90  ? -16.369 30.353  21.290  1.00 35.90 90  A 1 
ATOM   706  C C   . LYS A 1 90  ? -17.465 31.190  21.916  1.00 35.29 90  A 1 
ATOM   707  O O   . LYS A 1 90  ? -18.212 31.841  21.184  1.00 32.92 90  A 1 
ATOM   708  C CB  . LYS A 1 90  ? -15.483 31.189  20.348  1.00 33.37 90  A 1 
ATOM   709  C CG  . LYS A 1 90  ? -14.110 30.549  20.095  1.00 31.19 90  A 1 
ATOM   710  C CD  . LYS A 1 90  ? -13.235 31.443  19.188  1.00 29.82 90  A 1 
ATOM   711  C CE  . LYS A 1 90  ? -11.850 30.839  18.989  1.00 25.82 90  A 1 
ATOM   712  N NZ  . LYS A 1 90  ? -11.013 31.613  18.026  1.00 23.10 90  A 1 
ATOM   713  N N   . LYS A 1 91  ? -17.621 31.091  23.225  1.00 37.73 91  A 1 
ATOM   714  C CA  . LYS A 1 91  ? -18.475 32.021  23.949  1.00 36.09 91  A 1 
ATOM   715  C C   . LYS A 1 91  ? -18.010 33.383  23.473  1.00 34.57 91  A 1 
ATOM   716  O O   . LYS A 1 91  ? -16.862 33.749  23.728  1.00 32.66 91  A 1 
ATOM   717  C CB  . LYS A 1 91  ? -18.322 31.889  25.475  1.00 34.51 91  A 1 
ATOM   718  C CG  . LYS A 1 91  ? -19.297 30.871  26.083  1.00 32.37 91  A 1 
ATOM   719  C CD  . LYS A 1 91  ? -19.161 30.846  27.621  1.00 31.86 91  A 1 
ATOM   720  C CE  . LYS A 1 91  ? -20.225 29.945  28.243  1.00 28.77 91  A 1 
ATOM   721  N NZ  . LYS A 1 91  ? -20.093 29.872  29.719  1.00 25.47 91  A 1 
ATOM   722  N N   . ARG A 1 92  ? -18.855 34.087  22.729  1.00 36.20 92  A 1 
ATOM   723  C CA  . ARG A 1 92  ? -18.676 35.514  22.506  1.00 35.59 92  A 1 
ATOM   724  C C   . ARG A 1 92  ? -18.652 36.104  23.909  1.00 33.08 92  A 1 
ATOM   725  O O   . ARG A 1 92  ? -19.711 36.262  24.514  1.00 31.39 92  A 1 
ATOM   726  C CB  . ARG A 1 92  ? -19.827 36.104  21.677  1.00 33.16 92  A 1 
ATOM   727  C CG  . ARG A 1 92  ? -19.665 35.880  20.161  1.00 31.73 92  A 1 
ATOM   728  C CD  . ARG A 1 92  ? -20.821 36.546  19.400  1.00 30.77 92  A 1 
ATOM   729  N NE  . ARG A 1 92  ? -20.626 36.516  17.940  1.00 28.53 92  A 1 
ATOM   730  C CZ  . ARG A 1 92  ? -21.464 36.982  17.004  1.00 26.47 92  A 1 
ATOM   731  N NH1 . ARG A 1 92  ? -22.602 37.513  17.327  1.00 23.67 92  A 1 
ATOM   732  N NH2 . ARG A 1 92  ? -21.152 36.914  15.736  1.00 24.28 92  A 1 
ATOM   733  N N   . GLU A 1 93  ? -17.464 36.310  24.449  1.00 33.94 93  A 1 
ATOM   734  C CA  . GLU A 1 93  ? -17.335 37.177  25.601  1.00 33.86 93  A 1 
ATOM   735  C C   . GLU A 1 93  ? -17.956 38.487  25.149  1.00 32.85 93  A 1 
ATOM   736  O O   . GLU A 1 93  ? -17.481 39.138  24.217  1.00 31.93 93  A 1 
ATOM   737  C CB  . GLU A 1 93  ? -15.884 37.353  26.045  1.00 33.77 93  A 1 
ATOM   738  C CG  . GLU A 1 93  ? -15.397 36.149  26.869  1.00 31.42 93  A 1 
ATOM   739  C CD  . GLU A 1 93  ? -14.030 36.395  27.534  1.00 28.77 93  A 1 
ATOM   740  O OE1 . GLU A 1 93  ? -13.781 35.755  28.568  1.00 26.08 93  A 1 
ATOM   741  O OE2 . GLU A 1 93  ? -13.267 37.233  27.008  1.00 27.97 93  A 1 
ATOM   742  N N   . ALA A 1 94  ? -19.100 38.788  25.740  1.00 33.49 94  A 1 
ATOM   743  C CA  . ALA A 1 94  ? -19.751 40.055  25.519  1.00 34.04 94  A 1 
ATOM   744  C C   . ALA A 1 94  ? -18.758 41.101  26.020  1.00 32.84 94  A 1 
ATOM   745  O O   . ALA A 1 94  ? -18.624 41.310  27.224  1.00 31.47 94  A 1 
ATOM   746  C CB  . ALA A 1 94  ? -21.086 40.065  26.281  1.00 32.23 94  A 1 
ATOM   747  N N   . VAL A 1 95  ? -17.998 41.689  25.088  1.00 38.60 95  A 1 
ATOM   748  C CA  . VAL A 1 95  ? -17.116 42.809  25.383  1.00 39.11 95  A 1 
ATOM   749  C C   . VAL A 1 95  ? -18.035 43.880  25.944  1.00 38.45 95  A 1 
ATOM   750  O O   . VAL A 1 95  ? -18.794 44.509  25.197  1.00 35.77 95  A 1 
ATOM   751  C CB  . VAL A 1 95  ? -16.349 43.280  24.139  1.00 35.54 95  A 1 
ATOM   752  C CG1 . VAL A 1 95  ? -15.441 44.470  24.477  1.00 30.47 95  A 1 
ATOM   753  C CG2 . VAL A 1 95  ? -15.470 42.155  23.579  1.00 33.19 95  A 1 
ATOM   754  N N   . ALA A 1 96  ? -18.048 43.980  27.256  1.00 34.95 96  A 1 
ATOM   755  C CA  . ALA A 1 96  ? -18.864 44.951  27.947  1.00 35.60 96  A 1 
ATOM   756  C C   . ALA A 1 96  ? -18.403 46.318  27.443  1.00 34.91 96  A 1 
ATOM   757  O O   . ALA A 1 96  ? -17.291 46.756  27.730  1.00 33.47 96  A 1 
ATOM   758  C CB  . ALA A 1 96  ? -18.701 44.775  29.466  1.00 33.72 96  A 1 
ATOM   759  N N   . GLY A 1 97  ? -19.243 46.970  26.639  1.00 36.79 97  A 1 
ATOM   760  C CA  . GLY A 1 97  ? -18.975 48.276  26.074  1.00 37.51 97  A 1 
ATOM   761  C C   . GLY A 1 97  ? -18.801 49.249  27.238  1.00 36.92 97  A 1 
ATOM   762  O O   . GLY A 1 97  ? -19.779 49.715  27.802  1.00 33.75 97  A 1 
ATOM   763  N N   . ARG A 1 98  ? -17.549 49.475  27.601  1.00 39.79 98  A 1 
ATOM   764  C CA  . ARG A 1 98  ? -17.229 50.467  28.628  1.00 39.62 98  A 1 
ATOM   765  C C   . ARG A 1 98  ? -17.792 51.799  28.154  1.00 38.11 98  A 1 
ATOM   766  O O   . ARG A 1 98  ? -17.252 52.398  27.233  1.00 34.97 98  A 1 
ATOM   767  C CB  . ARG A 1 98  ? -15.710 50.554  28.882  1.00 35.95 98  A 1 
ATOM   768  C CG  . ARG A 1 98  ? -15.237 49.571  29.953  1.00 33.18 98  A 1 
ATOM   769  C CD  . ARG A 1 98  ? -13.731 49.757  30.214  1.00 31.65 98  A 1 
ATOM   770  N NE  . ARG A 1 98  ? -13.272 49.015  31.407  1.00 29.98 98  A 1 
ATOM   771  C CZ  . ARG A 1 98  ? -12.019 48.929  31.853  1.00 26.84 98  A 1 
ATOM   772  N NH1 . ARG A 1 98  ? -11.030 49.490  31.227  1.00 24.65 98  A 1 
ATOM   773  N NH2 . ARG A 1 98  ? -11.753 48.265  32.942  1.00 24.71 98  A 1 
ATOM   774  N N   . GLY A 1 99  ? -18.888 52.241  28.787  1.00 37.21 99  A 1 
ATOM   775  C CA  . GLY A 1 99  ? -19.498 53.541  28.557  1.00 38.97 99  A 1 
ATOM   776  C C   . GLY A 1 99  ? -18.457 54.623  28.843  1.00 38.01 99  A 1 
ATOM   777  O O   . GLY A 1 99  ? -18.193 54.930  29.997  1.00 34.79 99  A 1 
ATOM   778  N N   . ARG A 1 100 ? -17.822 55.119  27.773  1.00 39.59 100 A 1 
ATOM   779  C CA  . ARG A 1 100 ? -16.845 56.205  27.913  1.00 39.83 100 A 1 
ATOM   780  C C   . ARG A 1 100 ? -17.548 57.394  28.567  1.00 37.81 100 A 1 
ATOM   781  O O   . ARG A 1 100 ? -18.577 57.866  28.093  1.00 34.86 100 A 1 
ATOM   782  C CB  . ARG A 1 100 ? -16.218 56.582  26.558  1.00 36.93 100 A 1 
ATOM   783  C CG  . ARG A 1 100 ? -14.946 55.759  26.282  1.00 34.08 100 A 1 
ATOM   784  C CD  . ARG A 1 100 ? -14.283 56.219  24.971  1.00 31.79 100 A 1 
ATOM   785  N NE  . ARG A 1 100 ? -12.945 55.645  24.779  1.00 30.02 100 A 1 
ATOM   786  C CZ  . ARG A 1 100 ? -12.154 55.811  23.718  1.00 26.44 100 A 1 
ATOM   787  N NH1 . ARG A 1 100 ? -12.538 56.500  22.675  1.00 24.53 100 A 1 
ATOM   788  N NH2 . ARG A 1 100 ? -10.964 55.279  23.682  1.00 24.48 100 A 1 
ATOM   789  N N   . GLY A 1 101 ? -17.015 57.848  29.686  1.00 39.62 101 A 1 
ATOM   790  C CA  . GLY A 1 101 ? -17.596 58.852  30.559  1.00 41.16 101 A 1 
ATOM   791  C C   . GLY A 1 101 ? -17.768 60.216  29.889  1.00 39.84 101 A 1 
ATOM   792  O O   . GLY A 1 101 ? -17.020 60.618  29.006  1.00 36.47 101 A 1 
ATOM   793  N N   . ARG A 1 102 ? -18.764 60.929  30.364  1.00 40.07 102 A 1 
ATOM   794  C CA  . ARG A 1 102 ? -19.086 62.313  29.988  1.00 40.00 102 A 1 
ATOM   795  C C   . ARG A 1 102 ? -17.874 63.218  30.261  1.00 37.24 102 A 1 
ATOM   796  O O   . ARG A 1 102 ? -17.684 63.673  31.390  1.00 34.38 102 A 1 
ATOM   797  C CB  . ARG A 1 102 ? -20.295 62.806  30.796  1.00 37.59 102 A 1 
ATOM   798  C CG  . ARG A 1 102 ? -21.647 62.275  30.293  1.00 34.87 102 A 1 
ATOM   799  C CD  . ARG A 1 102 ? -22.764 62.780  31.224  1.00 32.34 102 A 1 
ATOM   800  N NE  . ARG A 1 102 ? -24.112 62.545  30.661  1.00 30.52 102 A 1 
ATOM   801  C CZ  . ARG A 1 102 ? -25.269 62.743  31.281  1.00 27.21 102 A 1 
ATOM   802  N NH1 . ARG A 1 102 ? -25.328 63.145  32.517  1.00 25.53 102 A 1 
ATOM   803  N NH2 . ARG A 1 102 ? -26.404 62.541  30.652  1.00 25.54 102 A 1 
ATOM   804  N N   . GLY A 1 103 ? -17.104 63.546  29.248  1.00 38.71 103 A 1 
ATOM   805  C CA  . GLY A 1 103 ? -16.083 64.582  29.326  1.00 40.49 103 A 1 
ATOM   806  C C   . GLY A 1 103 ? -16.745 65.922  29.628  1.00 38.83 103 A 1 
ATOM   807  O O   . GLY A 1 103 ? -17.359 66.519  28.754  1.00 35.45 103 A 1 
ATOM   808  N N   . ARG A 1 104 ? -16.664 66.383  30.872  1.00 40.09 104 A 1 
ATOM   809  C CA  . ARG A 1 104 ? -17.144 67.703  31.291  1.00 40.40 104 A 1 
ATOM   810  C C   . ARG A 1 104 ? -16.311 68.773  30.590  1.00 37.30 104 A 1 
ATOM   811  O O   . ARG A 1 104 ? -15.263 69.168  31.097  1.00 34.32 104 A 1 
ATOM   812  C CB  . ARG A 1 104 ? -17.060 67.853  32.822  1.00 38.04 104 A 1 
ATOM   813  C CG  . ARG A 1 104 ? -18.310 67.386  33.564  1.00 35.36 104 A 1 
ATOM   814  C CD  . ARG A 1 104 ? -18.114 67.595  35.078  1.00 33.02 104 A 1 
ATOM   815  N NE  . ARG A 1 104 ? -19.370 67.484  35.848  1.00 30.98 104 A 1 
ATOM   816  C CZ  . ARG A 1 104 ? -19.491 67.494  37.170  1.00 27.96 104 A 1 
ATOM   817  N NH1 . ARG A 1 104 ? -18.447 67.579  37.950  1.00 26.23 104 A 1 
ATOM   818  N NH2 . ARG A 1 104 ? -20.671 67.428  37.725  1.00 26.43 104 A 1 
ATOM   819  N N   . GLY A 1 105 ? -16.785 69.297  29.478  1.00 38.34 105 A 1 
ATOM   820  C CA  . GLY A 1 105 ? -16.252 70.506  28.854  1.00 39.95 105 A 1 
ATOM   821  C C   . GLY A 1 105 ? -16.513 71.713  29.745  1.00 38.14 105 A 1 
ATOM   822  O O   . GLY A 1 105 ? -17.495 72.412  29.557  1.00 34.62 105 A 1 
ATOM   823  N N   . ARG A 1 106 ? -15.663 71.921  30.731  1.00 39.39 106 A 1 
ATOM   824  C CA  . ARG A 1 106 ? -15.745 73.122  31.578  1.00 40.51 106 A 1 
ATOM   825  C C   . ARG A 1 106 ? -15.421 74.347  30.715  1.00 37.32 106 A 1 
ATOM   826  O O   . ARG A 1 106 ? -14.256 74.630  30.467  1.00 34.06 106 A 1 
ATOM   827  C CB  . ARG A 1 106 ? -14.806 73.022  32.793  1.00 38.11 106 A 1 
ATOM   828  C CG  . ARG A 1 106 ? -15.487 72.442  34.033  1.00 35.22 106 A 1 
ATOM   829  C CD  . ARG A 1 106 ? -14.500 72.435  35.207  1.00 32.95 106 A 1 
ATOM   830  N NE  . ARG A 1 106 ? -15.166 72.168  36.505  1.00 31.10 106 A 1 
ATOM   831  C CZ  . ARG A 1 106 ? -14.571 72.019  37.688  1.00 28.06 106 A 1 
ATOM   832  N NH1 . ARG A 1 106 ? -13.266 72.056  37.811  1.00 26.52 106 A 1 
ATOM   833  N NH2 . ARG A 1 106 ? -15.274 71.842  38.767  1.00 26.96 106 A 1 
ATOM   834  N N   . GLY A 1 107 ? -16.447 75.116  30.358  1.00 39.01 107 A 1 
ATOM   835  C CA  . GLY A 1 107 ? -16.339 76.436  29.753  1.00 41.39 107 A 1 
ATOM   836  C C   . GLY A 1 107 ? -15.752 77.441  30.738  1.00 39.40 107 A 1 
ATOM   837  O O   . GLY A 1 107 ? -16.493 78.199  31.345  1.00 35.84 107 A 1 
ATOM   838  N N   . ARG A 1 108 ? -14.441 77.414  30.933  1.00 40.06 108 A 1 
ATOM   839  C CA  . ARG A 1 108 ? -13.793 78.414  31.782  1.00 41.41 108 A 1 
ATOM   840  C C   . ARG A 1 108 ? -13.901 79.798  31.131  1.00 38.03 108 A 1 
ATOM   841  O O   . ARG A 1 108 ? -13.587 79.950  29.969  1.00 34.85 108 A 1 
ATOM   842  C CB  . ARG A 1 108 ? -12.328 78.040  32.086  1.00 39.00 108 A 1 
ATOM   843  C CG  . ARG A 1 108 ? -12.192 77.328  33.449  1.00 36.18 108 A 1 
ATOM   844  C CD  . ARG A 1 108 ? -10.712 77.079  33.763  1.00 33.90 108 A 1 
ATOM   845  N NE  . ARG A 1 108 ? -10.509 76.617  35.162  1.00 31.86 108 A 1 
ATOM   846  C CZ  . ARG A 1 108 ? -9.348  76.284  35.718  1.00 28.96 108 A 1 
ATOM   847  N NH1 . ARG A 1 108 ? -8.231  76.296  35.028  1.00 27.18 108 A 1 
ATOM   848  N NH2 . ARG A 1 108 ? -9.279  75.937  36.974  1.00 27.85 108 A 1 
ATOM   849  N N   . GLY A 1 109 ? -14.348 80.775  31.939  1.00 39.70 109 A 1 
ATOM   850  C CA  . GLY A 1 109 ? -14.864 82.059  31.484  1.00 42.59 109 A 1 
ATOM   851  C C   . GLY A 1 109 ? -13.870 83.201  31.275  1.00 40.62 109 A 1 
ATOM   852  O O   . GLY A 1 109 ? -13.584 83.581  30.158  1.00 37.03 109 A 1 
ATOM   853  N N   . ARG A 1 110 ? -13.432 83.840  32.329  1.00 38.58 110 A 1 
ATOM   854  C CA  . ARG A 1 110 ? -13.640 85.265  32.577  1.00 40.94 110 A 1 
ATOM   855  C C   . ARG A 1 110 ? -12.598 86.268  32.054  1.00 37.60 110 A 1 
ATOM   856  O O   . ARG A 1 110 ? -12.849 87.450  32.254  1.00 34.43 110 A 1 
ATOM   857  C CB  . ARG A 1 110 ? -13.799 85.465  34.092  1.00 38.65 110 A 1 
ATOM   858  C CG  . ARG A 1 110 ? -15.205 85.872  34.538  1.00 35.78 110 A 1 
ATOM   859  C CD  . ARG A 1 110 ? -15.210 86.071  36.045  1.00 33.45 110 A 1 
ATOM   860  N NE  . ARG A 1 110 ? -16.562 86.396  36.558  1.00 31.68 110 A 1 
ATOM   861  C CZ  . ARG A 1 110 ? -16.889 86.604  37.823  1.00 28.73 110 A 1 
ATOM   862  N NH1 . ARG A 1 110 ? -16.001 86.572  38.775  1.00 27.16 110 A 1 
ATOM   863  N NH2 . ARG A 1 110 ? -18.131 86.858  38.155  1.00 28.08 110 A 1 
ATOM   864  N N   . GLY A 1 111 ? -11.445 85.870  31.562  1.00 40.80 111 A 1 
ATOM   865  C CA  . GLY A 1 111 ? -10.248 86.727  31.543  1.00 44.16 111 A 1 
ATOM   866  C C   . GLY A 1 111 ? -10.473 88.140  30.974  1.00 42.70 111 A 1 
ATOM   867  O O   . GLY A 1 111 ? -10.787 88.307  29.809  1.00 39.15 111 A 1 
ATOM   868  N N   . ARG A 1 112 ? -10.307 89.123  31.799  1.00 39.46 112 A 1 
ATOM   869  C CA  . ARG A 1 112 ? -10.842 90.501  31.695  1.00 42.31 112 A 1 
ATOM   870  C C   . ARG A 1 112 ? -9.924  91.508  30.995  1.00 38.82 112 A 1 
ATOM   871  O O   . ARG A 1 112 ? -10.134 92.698  31.184  1.00 35.70 112 A 1 
ATOM   872  C CB  . ARG A 1 112 ? -11.141 90.957  33.139  1.00 40.29 112 A 1 
ATOM   873  C CG  . ARG A 1 112 ? -12.459 91.685  33.347  1.00 37.44 112 A 1 
ATOM   874  C CD  . ARG A 1 112 ? -12.541 92.122  34.804  1.00 35.30 112 A 1 
ATOM   875  N NE  . ARG A 1 112 ? -13.876 92.631  35.170  1.00 33.37 112 A 1 
ATOM   876  C CZ  . ARG A 1 112 ? -14.214 93.174  36.335  1.00 30.40 112 A 1 
ATOM   877  N NH1 . ARG A 1 112 ? -13.342 93.332  37.293  1.00 28.70 112 A 1 
ATOM   878  N NH2 . ARG A 1 112 ? -15.441 93.562  36.553  1.00 29.91 112 A 1 
ATOM   879  N N   . GLY A 1 113 ? -8.864  91.093  30.349  1.00 41.50 113 A 1 
ATOM   880  C CA  . GLY A 1 113 ? -7.654  91.877  30.110  1.00 45.89 113 A 1 
ATOM   881  C C   . GLY A 1 113 ? -7.848  93.283  29.513  1.00 43.74 113 A 1 
ATOM   882  O O   . GLY A 1 113 ? -8.798  93.570  28.796  1.00 40.37 113 A 1 
ATOM   883  N N   . ARG A 1 114 ? -6.919  94.127  29.816  1.00 37.35 114 A 1 
ATOM   884  C CA  . ARG A 1 114 ? -7.011  95.594  29.995  1.00 40.61 114 A 1 
ATOM   885  C C   . ARG A 1 114 ? -6.960  96.505  28.762  1.00 36.74 114 A 1 
ATOM   886  O O   . ARG A 1 114 ? -7.257  97.670  28.939  1.00 33.33 114 A 1 
ATOM   887  C CB  . ARG A 1 114 ? -5.805  95.980  30.885  1.00 38.35 114 A 1 
ATOM   888  C CG  . ARG A 1 114 ? -6.124  96.579  32.252  1.00 35.81 114 A 1 
ATOM   889  C CD  . ARG A 1 114 ? -4.816  96.903  32.954  1.00 33.67 114 A 1 
ATOM   890  N NE  . ARG A 1 114 ? -5.025  97.502  34.284  1.00 32.18 114 A 1 
ATOM   891  C CZ  . ARG A 1 114 ? -4.063  97.902  35.130  1.00 29.21 114 A 1 
ATOM   892  N NH1 . ARG A 1 114 ? -2.803  97.793  34.822  1.00 26.93 114 A 1 
ATOM   893  N NH2 . ARG A 1 114 ? -4.372  98.413  36.287  1.00 28.45 114 A 1 
ATOM   894  N N   . GLY A 1 115 ? -6.446  96.038  27.639  1.00 41.60 115 A 1 
ATOM   895  C CA  . GLY A 1 115 ? -5.593  96.826  26.751  1.00 45.57 115 A 1 
ATOM   896  C C   . GLY A 1 115 ? -6.055  98.242  26.352  1.00 43.42 115 A 1 
ATOM   897  O O   . GLY A 1 115 ? -7.231  98.593  26.407  1.00 39.15 115 A 1 
ATOM   898  N N   . GLY A 1 116 ? -5.060  99.010  26.003  1.00 37.94 116 A 1 
ATOM   899  C CA  . GLY A 1 116 ? -5.070  100.462 26.095  1.00 41.62 116 A 1 
ATOM   900  C C   . GLY A 1 116 ? -5.626  101.293 24.923  1.00 38.68 116 A 1 
ATOM   901  O O   . GLY A 1 116 ? -6.601  100.930 24.294  1.00 35.12 116 A 1 
ATOM   902  N N   . PRO A 1 117 ? -5.001  102.485 24.687  1.00 35.88 117 A 1 
ATOM   903  C CA  . PRO A 1 117 ? -5.747  103.739 24.549  1.00 41.69 117 A 1 
ATOM   904  C C   . PRO A 1 117 ? -5.974  104.292 23.136  1.00 41.56 117 A 1 
ATOM   905  O O   . PRO A 1 117 ? -6.954  104.996 22.934  1.00 39.02 117 A 1 
ATOM   906  C CB  . PRO A 1 117 ? -4.892  104.724 25.350  1.00 37.26 117 A 1 
ATOM   907  C CG  . PRO A 1 117 ? -3.464  104.261 25.065  1.00 36.27 117 A 1 
ATOM   908  C CD  . PRO A 1 117 ? -3.639  102.746 24.963  1.00 41.88 117 A 1 
ATOM   909  N N   . ARG A 1 118 ? -4.995  104.147 22.257  1.00 33.71 118 A 1 
ATOM   910  C CA  . ARG A 1 118 ? -4.725  105.234 21.284  1.00 38.42 118 A 1 
ATOM   911  C C   . ARG A 1 118 ? -5.481  105.143 19.948  1.00 34.20 118 A 1 
ATOM   912  O O   . ARG A 1 118 ? -6.098  104.154 19.650  1.00 32.17 118 A 1 
ATOM   913  C CB  . ARG A 1 118 ? -3.205  105.353 21.031  1.00 36.81 118 A 1 
ATOM   914  C CG  . ARG A 1 118 ? -2.473  106.279 22.024  1.00 34.18 118 A 1 
ATOM   915  C CD  . ARG A 1 118 ? -1.011  106.456 21.586  1.00 32.55 118 A 1 
ATOM   916  N NE  . ARG A 1 118 ? -0.299  107.426 22.444  1.00 31.19 118 A 1 
ATOM   917  C CZ  . ARG A 1 118 ? 0.969   107.799 22.307  1.00 29.39 118 A 1 
ATOM   918  N NH1 . ARG A 1 118 ? 1.734   107.324 21.352  1.00 28.07 118 A 1 
ATOM   919  N NH2 . ARG A 1 118 ? 1.513   108.667 23.127  1.00 30.21 118 A 1 
ATOM   920  N N   . ARG A 1 119 ? -5.258  106.232 19.201  1.00 26.78 119 A 1 
ATOM   921  C CA  . ARG A 1 119 ? -5.648  106.853 17.921  1.00 30.48 119 A 1 
ATOM   922  C C   . ARG A 1 119 ? -6.752  106.223 17.085  1.00 26.73 119 A 1 
ATOM   923  O O   . ARG A 1 119 ? -6.615  105.035 16.676  1.00 24.44 119 A 1 
ATOM   924  C CB  . ARG A 1 119 ? -4.414  107.080 17.027  1.00 29.54 119 A 1 
ATOM   925  C CG  . ARG A 1 119 ? -3.635  108.324 17.434  1.00 28.12 119 A 1 
ATOM   926  C CD  . ARG A 1 119 ? -2.547  108.591 16.387  1.00 27.11 119 A 1 
ATOM   927  N NE  . ARG A 1 119 ? -1.831  109.844 16.651  1.00 25.87 119 A 1 
ATOM   928  C CZ  . ARG A 1 119 ? -0.943  110.418 15.850  1.00 24.62 119 A 1 
ATOM   929  N NH1 . ARG A 1 119 ? -0.616  109.884 14.719  1.00 26.31 119 A 1 
ATOM   930  N NH2 . ARG A 1 119 ? -0.374  111.551 16.187  1.00 28.07 119 A 1 
ATOM   931  O OXT . ARG A 1 119 ? -7.688  107.023 16.852  1.00 41.96 119 A 1 
ATOM   932  N N   . MET B 2 1   ? -22.979 28.342  -4.900  1.00 38.63 1   B 1 
ATOM   933  C CA  . MET B 2 1   ? -21.907 27.519  -5.498  1.00 41.53 1   B 1 
ATOM   934  C C   . MET B 2 1   ? -21.781 26.289  -4.626  1.00 42.72 1   B 1 
ATOM   935  O O   . MET B 2 1   ? -21.851 26.443  -3.410  1.00 39.87 1   B 1 
ATOM   936  C CB  . MET B 2 1   ? -20.576 28.281  -5.559  1.00 39.55 1   B 1 
ATOM   937  C CG  . MET B 2 1   ? -20.573 29.328  -6.681  1.00 36.35 1   B 1 
ATOM   938  S SD  . MET B 2 1   ? -19.105 30.379  -6.670  1.00 34.08 1   B 1 
ATOM   939  C CE  . MET B 2 1   ? -19.348 31.334  -8.183  1.00 28.43 1   B 1 
ATOM   940  N N   . SER B 2 2   ? -21.672 25.112  -5.216  1.00 53.41 2   B 1 
ATOM   941  C CA  . SER B 2 2   ? -21.445 23.894  -4.429  1.00 57.64 2   B 1 
ATOM   942  C C   . SER B 2 2   ? -20.085 24.009  -3.738  1.00 61.02 2   B 1 
ATOM   943  O O   . SER B 2 2   ? -19.114 24.456  -4.356  1.00 57.32 2   B 1 
ATOM   944  C CB  . SER B 2 2   ? -21.505 22.652  -5.323  1.00 53.15 2   B 1 
ATOM   945  O OG  . SER B 2 2   ? -20.986 21.538  -4.639  1.00 47.14 2   B 1 
ATOM   946  N N   . LEU B 2 3   ? -20.013 23.618  -2.479  1.00 64.75 3   B 1 
ATOM   947  C CA  . LEU B 2 3   ? -18.756 23.578  -1.720  1.00 65.14 3   B 1 
ATOM   948  C C   . LEU B 2 3   ? -17.755 22.589  -2.342  1.00 66.47 3   B 1 
ATOM   949  O O   . LEU B 2 3   ? -16.566 22.709  -2.088  1.00 63.02 3   B 1 
ATOM   950  C CB  . LEU B 2 3   ? -19.058 23.213  -0.257  1.00 60.87 3   B 1 
ATOM   951  C CG  . LEU B 2 3   ? -19.783 24.322  0.541   1.00 57.82 3   B 1 
ATOM   952  C CD1 . LEU B 2 3   ? -20.243 23.761  1.886   1.00 54.84 3   B 1 
ATOM   953  C CD2 . LEU B 2 3   ? -18.884 25.519  0.813   1.00 57.91 3   B 1 
ATOM   954  N N   . LEU B 2 4   ? -18.217 21.684  -3.194  1.00 67.31 4   B 1 
ATOM   955  C CA  . LEU B 2 4   ? -17.366 20.727  -3.909  1.00 66.16 4   B 1 
ATOM   956  C C   . LEU B 2 4   ? -16.315 21.391  -4.815  1.00 67.16 4   B 1 
ATOM   957  O O   . LEU B 2 4   ? -15.269 20.794  -5.058  1.00 62.74 4   B 1 
ATOM   958  C CB  . LEU B 2 4   ? -18.254 19.782  -4.749  1.00 61.85 4   B 1 
ATOM   959  C CG  . LEU B 2 4   ? -19.207 18.898  -3.913  1.00 58.59 4   B 1 
ATOM   960  C CD1 . LEU B 2 4   ? -20.148 18.134  -4.855  1.00 54.90 4   B 1 
ATOM   961  C CD2 . LEU B 2 4   ? -18.452 17.891  -3.053  1.00 57.33 4   B 1 
ATOM   962  N N   . ASN B 2 5   ? -16.562 22.613  -5.285  1.00 65.85 5   B 1 
ATOM   963  C CA  . ASN B 2 5   ? -15.662 23.335  -6.191  1.00 66.21 5   B 1 
ATOM   964  C C   . ASN B 2 5   ? -14.737 24.322  -5.469  1.00 67.12 5   B 1 
ATOM   965  O O   . ASN B 2 5   ? -13.977 25.029  -6.124  1.00 62.09 5   B 1 
ATOM   966  C CB  . ASN B 2 5   ? -16.488 24.058  -7.262  1.00 60.14 5   B 1 
ATOM   967  C CG  . ASN B 2 5   ? -17.229 23.123  -8.200  1.00 54.99 5   B 1 
ATOM   968  O OD1 . ASN B 2 5   ? -17.124 21.917  -8.182  1.00 49.38 5   B 1 
ATOM   969  N ND2 . ASN B 2 5   ? -18.035 23.684  -9.080  1.00 49.86 5   B 1 
ATOM   970  N N   . LYS B 2 6   ? -14.819 24.432  -4.144  1.00 64.18 6   B 1 
ATOM   971  C CA  . LYS B 2 6   ? -13.936 25.297  -3.355  1.00 66.28 6   B 1 
ATOM   972  C C   . LYS B 2 6   ? -12.744 24.469  -2.858  1.00 66.59 6   B 1 
ATOM   973  O O   . LYS B 2 6   ? -12.980 23.356  -2.383  1.00 63.14 6   B 1 
ATOM   974  C CB  . LYS B 2 6   ? -14.746 25.946  -2.221  1.00 61.96 6   B 1 
ATOM   975  C CG  . LYS B 2 6   ? -13.945 27.036  -1.498  1.00 57.24 6   B 1 
ATOM   976  C CD  . LYS B 2 6   ? -14.755 27.627  -0.343  1.00 57.22 6   B 1 
ATOM   977  C CE  . LYS B 2 6   ? -13.894 28.625  0.428   1.00 51.83 6   B 1 
ATOM   978  N NZ  . LYS B 2 6   ? -14.501 28.992  1.726   1.00 46.75 6   B 1 
ATOM   979  N N   . PRO B 2 7   ? -11.498 24.998  -2.911  1.00 62.24 7   B 1 
ATOM   980  C CA  . PRO B 2 7   ? -10.351 24.308  -2.324  1.00 62.01 7   B 1 
ATOM   981  C C   . PRO B 2 7   ? -10.567 24.034  -0.832  1.00 64.17 7   B 1 
ATOM   982  O O   . PRO B 2 7   ? -11.021 24.914  -0.104  1.00 61.58 7   B 1 
ATOM   983  C CB  . PRO B 2 7   ? -9.142  25.222  -2.563  1.00 57.77 7   B 1 
ATOM   984  C CG  . PRO B 2 7   ? -9.560  26.085  -3.753  1.00 57.24 7   B 1 
ATOM   985  C CD  . PRO B 2 7   ? -11.070 26.229  -3.561  1.00 60.92 7   B 1 
ATOM   986  N N   . LYS B 2 8   ? -10.243 22.841  -0.357  1.00 63.12 8   B 1 
ATOM   987  C CA  . LYS B 2 8   ? -10.394 22.474  1.071   1.00 63.23 8   B 1 
ATOM   988  C C   . LYS B 2 8   ? -9.536  23.349  1.971   1.00 64.25 8   B 1 
ATOM   989  O O   . LYS B 2 8   ? -9.977  23.709  3.059   1.00 61.86 8   B 1 
ATOM   990  C CB  . LYS B 2 8   ? -10.060 20.993  1.310   1.00 59.57 8   B 1 
ATOM   991  C CG  . LYS B 2 8   ? -11.179 20.023  0.912   1.00 56.05 8   B 1 
ATOM   992  C CD  . LYS B 2 8   ? -10.724 18.591  1.173   1.00 53.70 8   B 1 
ATOM   993  C CE  . LYS B 2 8   ? -11.748 17.546  0.725   1.00 48.64 8   B 1 
ATOM   994  N NZ  . LYS B 2 8   ? -11.179 16.181  0.806   1.00 45.90 8   B 1 
ATOM   995  N N   . SER B 2 9   ? -8.358  23.758  1.496   1.00 62.58 9   B 1 
ATOM   996  C CA  . SER B 2 9   ? -7.441  24.665  2.189   1.00 62.88 9   B 1 
ATOM   997  C C   . SER B 2 9   ? -8.069  26.018  2.551   1.00 65.05 9   B 1 
ATOM   998  O O   . SER B 2 9   ? -7.715  26.631  3.557   1.00 61.18 9   B 1 
ATOM   999  C CB  . SER B 2 9   ? -6.224  24.905  1.279   1.00 59.16 9   B 1 
ATOM   1000 O OG  . SER B 2 9   ? -6.647  25.386  0.017   1.00 54.88 9   B 1 
ATOM   1001 N N   . GLU B 2 10  ? -9.054  26.472  1.789   1.00 67.68 10  B 1 
ATOM   1002 C CA  . GLU B 2 10  ? -9.766  27.733  2.025   1.00 70.12 10  B 1 
ATOM   1003 C C   . GLU B 2 10  ? -11.068 27.562  2.821   1.00 71.77 10  B 1 
ATOM   1004 O O   . GLU B 2 10  ? -11.813 28.534  3.025   1.00 67.99 10  B 1 
ATOM   1005 C CB  . GLU B 2 10  ? -10.074 28.419  0.696   1.00 65.01 10  B 1 
ATOM   1006 C CG  . GLU B 2 10  ? -8.840  28.800  -0.124  1.00 58.83 10  B 1 
ATOM   1007 C CD  . GLU B 2 10  ? -9.211  29.653  -1.339  1.00 52.51 10  B 1 
ATOM   1008 O OE1 . GLU B 2 10  ? -8.285  30.093  -2.047  1.00 46.95 10  B 1 
ATOM   1009 O OE2 . GLU B 2 10  ? -10.427 29.919  -1.542  1.00 50.60 10  B 1 
ATOM   1010 N N   . MET B 2 11  ? -11.386 26.342  3.251   1.00 68.98 11  B 1 
ATOM   1011 C CA  . MET B 2 11  ? -12.629 26.054  3.955   1.00 70.67 11  B 1 
ATOM   1012 C C   . MET B 2 11  ? -12.487 26.209  5.466   1.00 71.63 11  B 1 
ATOM   1013 O O   . MET B 2 11  ? -11.514 25.793  6.093   1.00 69.44 11  B 1 
ATOM   1014 C CB  . MET B 2 11  ? -13.181 24.678  3.591   1.00 67.26 11  B 1 
ATOM   1015 C CG  . MET B 2 11  ? -13.637 24.628  2.134   1.00 66.39 11  B 1 
ATOM   1016 S SD  . MET B 2 11  ? -14.639 23.173  1.760   1.00 63.81 11  B 1 
ATOM   1017 C CE  . MET B 2 11  ? -14.876 23.467  0.015   1.00 56.27 11  B 1 
ATOM   1018 N N   . THR B 2 12  ? -13.536 26.766  6.073   1.00 74.93 12  B 1 
ATOM   1019 C CA  . THR B 2 12  ? -13.691 26.706  7.527   1.00 74.51 12  B 1 
ATOM   1020 C C   . THR B 2 12  ? -14.032 25.268  7.970   1.00 76.47 12  B 1 
ATOM   1021 O O   . THR B 2 12  ? -14.585 24.508  7.173   1.00 74.37 12  B 1 
ATOM   1022 C CB  . THR B 2 12  ? -14.768 27.675  8.020   1.00 70.20 12  B 1 
ATOM   1023 O OG1 . THR B 2 12  ? -16.024 27.355  7.504   1.00 64.32 12  B 1 
ATOM   1024 C CG2 . THR B 2 12  ? -14.460 29.129  7.653   1.00 62.54 12  B 1 
ATOM   1025 N N   . PRO B 2 13  ? -13.807 24.890  9.240   1.00 77.13 13  B 1 
ATOM   1026 C CA  . PRO B 2 13  ? -14.207 23.569  9.740   1.00 76.54 13  B 1 
ATOM   1027 C C   . PRO B 2 13  ? -15.688 23.229  9.513   1.00 78.60 13  B 1 
ATOM   1028 O O   . PRO B 2 13  ? -16.038 22.082  9.264   1.00 76.45 13  B 1 
ATOM   1029 C CB  . PRO B 2 13  ? -13.876 23.597  11.241  1.00 73.35 13  B 1 
ATOM   1030 C CG  . PRO B 2 13  ? -12.723 24.600  11.324  1.00 71.30 13  B 1 
ATOM   1031 C CD  . PRO B 2 13  ? -13.074 25.624  10.245  1.00 73.55 13  B 1 
ATOM   1032 N N   . GLU B 2 14  ? -16.561 24.246  9.560   1.00 77.79 14  B 1 
ATOM   1033 C CA  . GLU B 2 14  ? -17.992 24.089  9.293   1.00 78.17 14  B 1 
ATOM   1034 C C   . GLU B 2 14  ? -18.292 23.876  7.804   1.00 79.76 14  B 1 
ATOM   1035 O O   . GLU B 2 14  ? -19.231 23.153  7.457   1.00 77.61 14  B 1 
ATOM   1036 C CB  . GLU B 2 14  ? -18.718 25.351  9.788   1.00 75.13 14  B 1 
ATOM   1037 C CG  . GLU B 2 14  ? -18.703 25.487  11.327  1.00 66.87 14  B 1 
ATOM   1038 C CD  . GLU B 2 14  ? -18.838 26.918  11.849  1.00 57.37 14  B 1 
ATOM   1039 O OE1 . GLU B 2 14  ? -19.001 27.064  13.080  1.00 51.38 14  B 1 
ATOM   1040 O OE2 . GLU B 2 14  ? -18.738 27.880  11.052  1.00 52.92 14  B 1 
ATOM   1041 N N   . GLU B 2 15  ? -17.510 24.495  6.906   1.00 79.41 15  B 1 
ATOM   1042 C CA  . GLU B 2 15  ? -17.612 24.271  5.467   1.00 79.86 15  B 1 
ATOM   1043 C C   . GLU B 2 15  ? -17.066 22.893  5.081   1.00 80.53 15  B 1 
ATOM   1044 O O   . GLU B 2 15  ? -17.696 22.215  4.266   1.00 79.42 15  B 1 
ATOM   1045 C CB  . GLU B 2 15  ? -16.873 25.360  4.689   1.00 77.84 15  B 1 
ATOM   1046 C CG  . GLU B 2 15  ? -17.615 26.706  4.692   1.00 73.55 15  B 1 
ATOM   1047 C CD  . GLU B 2 15  ? -16.758 27.815  4.055   1.00 70.75 15  B 1 
ATOM   1048 O OE1 . GLU B 2 15  ? -17.301 28.650  3.304   1.00 65.75 15  B 1 
ATOM   1049 O OE2 . GLU B 2 15  ? -15.528 27.845  4.306   1.00 69.70 15  B 1 
ATOM   1050 N N   . LEU B 2 16  ? -15.974 22.449  5.695   1.00 79.04 16  B 1 
ATOM   1051 C CA  . LEU B 2 16  ? -15.423 21.104  5.510   1.00 78.60 16  B 1 
ATOM   1052 C C   . LEU B 2 16  ? -16.440 20.034  5.911   1.00 80.23 16  B 1 
ATOM   1053 O O   . LEU B 2 16  ? -16.694 19.116  5.141   1.00 79.06 16  B 1 
ATOM   1054 C CB  . LEU B 2 16  ? -14.133 20.950  6.327   1.00 76.74 16  B 1 
ATOM   1055 C CG  . LEU B 2 16  ? -12.920 21.706  5.743   1.00 71.09 16  B 1 
ATOM   1056 C CD1 . LEU B 2 16  ? -11.774 21.708  6.754   1.00 65.11 16  B 1 
ATOM   1057 C CD2 . LEU B 2 16  ? -12.429 21.062  4.456   1.00 67.82 16  B 1 
ATOM   1058 N N   . GLN B 2 17  ? -17.083 20.191  7.060   1.00 81.48 17  B 1 
ATOM   1059 C CA  . GLN B 2 17  ? -18.116 19.256  7.508   1.00 81.08 17  B 1 
ATOM   1060 C C   . GLN B 2 17  ? -19.319 19.227  6.558   1.00 83.16 17  B 1 
ATOM   1061 O O   . GLN B 2 17  ? -19.857 18.153  6.265   1.00 81.99 17  B 1 
ATOM   1062 C CB  . GLN B 2 17  ? -18.539 19.616  8.933   1.00 76.96 17  B 1 
ATOM   1063 C CG  . GLN B 2 17  ? -19.448 18.540  9.538   1.00 68.09 17  B 1 
ATOM   1064 C CD  . GLN B 2 17  ? -19.864 18.820  10.982  1.00 62.01 17  B 1 
ATOM   1065 O OE1 . GLN B 2 17  ? -19.597 19.855  11.570  1.00 56.94 17  B 1 
ATOM   1066 N NE2 . GLN B 2 17  ? -20.554 17.893  11.596  1.00 53.61 17  B 1 
ATOM   1067 N N   . LYS B 2 18  ? -19.730 20.380  6.033   1.00 81.62 18  B 1 
ATOM   1068 C CA  . LYS B 2 18  ? -20.805 20.443  5.026   1.00 82.45 18  B 1 
ATOM   1069 C C   . LYS B 2 18  ? -20.397 19.803  3.706   1.00 84.15 18  B 1 
ATOM   1070 O O   . LYS B 2 18  ? -21.230 19.164  3.082   1.00 82.76 18  B 1 
ATOM   1071 C CB  . LYS B 2 18  ? -21.218 21.884  4.763   1.00 79.67 18  B 1 
ATOM   1072 C CG  . LYS B 2 18  ? -22.224 22.369  5.809   1.00 71.47 18  B 1 
ATOM   1073 C CD  . LYS B 2 18  ? -22.683 23.771  5.414   1.00 64.87 18  B 1 
ATOM   1074 C CE  . LYS B 2 18  ? -23.762 24.232  6.366   1.00 56.40 18  B 1 
ATOM   1075 N NZ  . LYS B 2 18  ? -24.282 25.553  5.960   1.00 49.22 18  B 1 
ATOM   1076 N N   . ARG B 2 19  ? -19.152 19.994  3.275   1.00 82.83 19  B 1 
ATOM   1077 C CA  . ARG B 2 19  ? -18.629 19.354  2.069   1.00 83.36 19  B 1 
ATOM   1078 C C   . ARG B 2 19  ? -18.609 17.840  2.224   1.00 85.69 19  B 1 
ATOM   1079 O O   . ARG B 2 19  ? -19.106 17.158  1.337   1.00 83.94 19  B 1 
ATOM   1080 C CB  . ARG B 2 19  ? -17.246 19.919  1.725   1.00 79.14 19  B 1 
ATOM   1081 C CG  . ARG B 2 19  ? -16.663 19.246  0.479   1.00 74.52 19  B 1 
ATOM   1082 C CD  . ARG B 2 19  ? -15.384 19.958  0.026   1.00 70.75 19  B 1 
ATOM   1083 N NE  . ARG B 2 19  ? -14.692 19.230  -1.053  1.00 66.09 19  B 1 
ATOM   1084 C CZ  . ARG B 2 19  ? -13.578 19.617  -1.654  1.00 61.02 19  B 1 
ATOM   1085 N NH1 . ARG B 2 19  ? -13.028 20.771  -1.435  1.00 55.95 19  B 1 
ATOM   1086 N NH2 . ARG B 2 19  ? -12.956 18.829  -2.483  1.00 54.25 19  B 1 
ATOM   1087 N N   . GLU B 2 20  ? -18.131 17.325  3.362   1.00 83.27 20  B 1 
ATOM   1088 C CA  . GLU B 2 20  ? -18.160 15.895  3.665   1.00 84.48 20  B 1 
ATOM   1089 C C   . GLU B 2 20  ? -19.599 15.350  3.627   1.00 86.76 20  B 1 
ATOM   1090 O O   . GLU B 2 20  ? -19.865 14.314  3.027   1.00 86.96 20  B 1 
ATOM   1091 C CB  . GLU B 2 20  ? -17.503 15.656  5.038   1.00 81.69 20  B 1 
ATOM   1092 C CG  . GLU B 2 20  ? -17.331 14.164  5.358   1.00 76.98 20  B 1 
ATOM   1093 C CD  . GLU B 2 20  ? -16.775 13.871  6.761   1.00 74.47 20  B 1 
ATOM   1094 O OE1 . GLU B 2 20  ? -16.229 12.760  6.957   1.00 68.72 20  B 1 
ATOM   1095 O OE2 . GLU B 2 20  ? -16.943 14.703  7.673   1.00 70.45 20  B 1 
ATOM   1096 N N   . GLU B 2 21  ? -20.566 16.065  4.210   1.00 85.83 21  B 1 
ATOM   1097 C CA  . GLU B 2 21  ? -21.971 15.662  4.172   1.00 86.56 21  B 1 
ATOM   1098 C C   . GLU B 2 21  ? -22.537 15.675  2.743   1.00 88.74 21  B 1 
ATOM   1099 O O   . GLU B 2 21  ? -23.317 14.786  2.375   1.00 87.93 21  B 1 
ATOM   1100 C CB  . GLU B 2 21  ? -22.795 16.559  5.108   1.00 83.66 21  B 1 
ATOM   1101 C CG  . GLU B 2 21  ? -24.219 16.015  5.323   1.00 73.78 21  B 1 
ATOM   1102 C CD  . GLU B 2 21  ? -25.125 16.880  6.211   1.00 66.15 21  B 1 
ATOM   1103 O OE1 . GLU B 2 21  ? -26.284 16.454  6.428   1.00 60.40 21  B 1 
ATOM   1104 O OE2 . GLU B 2 21  ? -24.708 17.981  6.634   1.00 61.06 21  B 1 
ATOM   1105 N N   . GLU B 2 22  ? -22.151 16.654  1.920   1.00 87.82 22  B 1 
ATOM   1106 C CA  . GLU B 2 22  ? -22.541 16.719  0.512   1.00 88.87 22  B 1 
ATOM   1107 C C   . GLU B 2 22  ? -21.947 15.540  -0.273  1.00 90.24 22  B 1 
ATOM   1108 O O   . GLU B 2 22  ? -22.691 14.843  -0.970  1.00 88.72 22  B 1 
ATOM   1109 C CB  . GLU B 2 22  ? -22.164 18.093  -0.079  1.00 86.93 22  B 1 
ATOM   1110 C CG  . GLU B 2 22  ? -22.756 18.335  -1.474  1.00 76.64 22  B 1 
ATOM   1111 C CD  . GLU B 2 22  ? -22.501 19.759  -2.036  1.00 68.10 22  B 1 
ATOM   1112 O OE1 . GLU B 2 22  ? -22.835 20.005  -3.226  1.00 62.27 22  B 1 
ATOM   1113 O OE2 . GLU B 2 22  ? -21.987 20.635  -1.307  1.00 64.06 22  B 1 
ATOM   1114 N N   . GLU B 2 23  ? -20.664 15.244  -0.090  1.00 89.27 23  B 1 
ATOM   1115 C CA  . GLU B 2 23  ? -19.977 14.090  -0.690  1.00 89.52 23  B 1 
ATOM   1116 C C   . GLU B 2 23  ? -20.631 12.764  -0.280  1.00 91.56 23  B 1 
ATOM   1117 O O   . GLU B 2 23  ? -20.878 11.901  -1.117  1.00 90.18 23  B 1 
ATOM   1118 C CB  . GLU B 2 23  ? -18.492 14.092  -0.291  1.00 86.35 23  B 1 
ATOM   1119 C CG  . GLU B 2 23  ? -17.670 15.166  -1.005  1.00 75.78 23  B 1 
ATOM   1120 C CD  . GLU B 2 23  ? -16.214 15.288  -0.495  1.00 70.23 23  B 1 
ATOM   1121 O OE1 . GLU B 2 23  ? -15.488 16.189  -0.988  1.00 62.90 23  B 1 
ATOM   1122 O OE2 . GLU B 2 23  ? -15.823 14.494  0.388   1.00 65.45 23  B 1 
ATOM   1123 N N   . PHE B 2 24  ? -21.010 12.606  0.990   1.00 90.65 24  B 1 
ATOM   1124 C CA  . PHE B 2 24  ? -21.710 11.410  1.464   1.00 92.29 24  B 1 
ATOM   1125 C C   . PHE B 2 24  ? -23.133 11.273  0.918   1.00 93.28 24  B 1 
ATOM   1126 O O   . PHE B 2 24  ? -23.689 10.172  0.926   1.00 91.63 24  B 1 
ATOM   1127 C CB  . PHE B 2 24  ? -21.749 11.396  2.998   1.00 90.58 24  B 1 
ATOM   1128 C CG  . PHE B 2 24  ? -20.439 11.146  3.715   1.00 91.26 24  B 1 
ATOM   1129 C CD1 . PHE B 2 24  ? -19.245 10.832  3.042   1.00 87.33 24  B 1 
ATOM   1130 C CD2 . PHE B 2 24  ? -20.424 11.201  5.120   1.00 86.72 24  B 1 
ATOM   1131 C CE1 . PHE B 2 24  ? -18.055 10.579  3.741   1.00 85.10 24  B 1 
ATOM   1132 C CE2 . PHE B 2 24  ? -19.251 10.950  5.826   1.00 84.70 24  B 1 
ATOM   1133 C CZ  . PHE B 2 24  ? -18.067 10.640  5.144   1.00 85.78 24  B 1 
ATOM   1134 N N   . ASN B 2 25  ? -23.760 12.357  0.483   1.00 92.81 25  B 1 
ATOM   1135 C CA  . ASN B 2 25  ? -25.093 12.314  -0.095  1.00 93.61 25  B 1 
ATOM   1136 C C   . ASN B 2 25  ? -25.090 12.116  -1.615  1.00 94.17 25  B 1 
ATOM   1137 O O   . ASN B 2 25  ? -26.053 11.554  -2.137  1.00 91.91 25  B 1 
ATOM   1138 C CB  . ASN B 2 25  ? -25.864 13.583  0.303   1.00 92.19 25  B 1 
ATOM   1139 C CG  . ASN B 2 25  ? -26.324 13.571  1.754   1.00 89.66 25  B 1 
ATOM   1140 O OD1 . ASN B 2 25  ? -26.955 12.644  2.247   1.00 81.47 25  B 1 
ATOM   1141 N ND2 . ASN B 2 25  ? -26.075 14.640  2.479   1.00 80.58 25  B 1 
ATOM   1142 N N   . THR B 2 26  ? -24.053 12.594  -2.314  1.00 94.29 26  B 1 
ATOM   1143 C CA  . THR B 2 26  ? -24.000 12.644  -3.786  1.00 94.00 26  B 1 
ATOM   1144 C C   . THR B 2 26  ? -22.940 11.742  -4.398  1.00 94.61 26  B 1 
ATOM   1145 O O   . THR B 2 26  ? -23.077 11.337  -5.551  1.00 90.64 26  B 1 
ATOM   1146 C CB  . THR B 2 26  ? -23.787 14.075  -4.284  1.00 91.42 26  B 1 
ATOM   1147 O OG1 . THR B 2 26  ? -22.555 14.590  -3.825  1.00 83.81 26  B 1 
ATOM   1148 C CG2 . THR B 2 26  ? -24.892 15.029  -3.820  1.00 82.27 26  B 1 
ATOM   1149 N N   . GLY B 2 27  ? -21.883 11.419  -3.644  1.00 94.86 27  B 1 
ATOM   1150 C CA  . GLY B 2 27  ? -20.792 10.567  -4.085  1.00 95.14 27  B 1 
ATOM   1151 C C   . GLY B 2 27  ? -21.069 9.067   -3.894  1.00 96.12 27  B 1 
ATOM   1152 O O   . GLY B 2 27  ? -22.151 8.669   -3.463  1.00 95.08 27  B 1 
ATOM   1153 N N   . PRO B 2 28  ? -20.062 8.211   -4.154  1.00 96.90 28  B 1 
ATOM   1154 C CA  . PRO B 2 28  ? -20.180 6.758   -4.025  1.00 96.96 28  B 1 
ATOM   1155 C C   . PRO B 2 28  ? -20.638 6.288   -2.644  1.00 96.88 28  B 1 
ATOM   1156 O O   . PRO B 2 28  ? -21.422 5.345   -2.533  1.00 95.64 28  B 1 
ATOM   1157 C CB  . PRO B 2 28  ? -18.787 6.225   -4.353  1.00 96.20 28  B 1 
ATOM   1158 C CG  . PRO B 2 28  ? -18.190 7.286   -5.267  1.00 94.61 28  B 1 
ATOM   1159 C CD  . PRO B 2 28  ? -18.775 8.574   -4.711  1.00 96.31 28  B 1 
ATOM   1160 N N   . LEU B 2 29  ? -20.231 6.979   -1.575  1.00 96.92 29  B 1 
ATOM   1161 C CA  . LEU B 2 29  ? -20.621 6.660   -0.197  1.00 96.63 29  B 1 
ATOM   1162 C C   . LEU B 2 29  ? -22.112 6.923   0.087   1.00 96.48 29  B 1 
ATOM   1163 O O   . LEU B 2 29  ? -22.623 6.486   1.121   1.00 94.96 29  B 1 
ATOM   1164 C CB  . LEU B 2 29  ? -19.713 7.402   0.802   1.00 95.99 29  B 1 
ATOM   1165 C CG  . LEU B 2 29  ? -18.218 7.034   0.714   1.00 94.38 29  B 1 
ATOM   1166 C CD1 . LEU B 2 29  ? -17.441 7.757   1.821   1.00 89.20 29  B 1 
ATOM   1167 C CD2 . LEU B 2 29  ? -17.971 5.538   0.896   1.00 87.76 29  B 1 
ATOM   1168 N N   . SER B 2 30  ? -22.841 7.522   -0.849  1.00 96.59 30  B 1 
ATOM   1169 C CA  . SER B 2 30  ? -24.301 7.632   -0.775  1.00 96.28 30  B 1 
ATOM   1170 C C   . SER B 2 30  ? -24.995 6.274   -0.625  1.00 96.14 30  B 1 
ATOM   1171 O O   . SER B 2 30  ? -26.041 6.199   0.029   1.00 95.15 30  B 1 
ATOM   1172 C CB  . SER B 2 30  ? -24.859 8.363   -1.995  1.00 95.57 30  B 1 
ATOM   1173 O OG  . SER B 2 30  ? -24.653 7.615   -3.178  1.00 92.43 30  B 1 
ATOM   1174 N N   . VAL B 2 31  ? -24.402 5.192   -1.111  1.00 96.46 31  B 1 
ATOM   1175 C CA  . VAL B 2 31  ? -24.885 3.819   -0.886  1.00 96.06 31  B 1 
ATOM   1176 C C   . VAL B 2 31  ? -24.994 3.517   0.616   1.00 95.94 31  B 1 
ATOM   1177 O O   . VAL B 2 31  ? -26.014 2.991   1.079   1.00 94.89 31  B 1 
ATOM   1178 C CB  . VAL B 2 31  ? -23.960 2.798   -1.586  1.00 95.73 31  B 1 
ATOM   1179 C CG1 . VAL B 2 31  ? -24.350 1.356   -1.268  1.00 93.56 31  B 1 
ATOM   1180 C CG2 . VAL B 2 31  ? -24.009 2.970   -3.107  1.00 93.74 31  B 1 
ATOM   1181 N N   . LEU B 2 32  ? -23.987 3.916   1.399   1.00 96.51 32  B 1 
ATOM   1182 C CA  . LEU B 2 32  ? -23.967 3.744   2.854   1.00 96.40 32  B 1 
ATOM   1183 C C   . LEU B 2 32  ? -24.913 4.736   3.541   1.00 96.04 32  B 1 
ATOM   1184 O O   . LEU B 2 32  ? -25.697 4.337   4.407   1.00 95.12 32  B 1 
ATOM   1185 C CB  . LEU B 2 32  ? -22.532 3.891   3.390   1.00 96.56 32  B 1 
ATOM   1186 C CG  . LEU B 2 32  ? -21.496 2.944   2.765   1.00 96.42 32  B 1 
ATOM   1187 C CD1 . LEU B 2 32  ? -20.139 3.147   3.437   1.00 95.15 32  B 1 
ATOM   1188 C CD2 . LEU B 2 32  ? -21.890 1.470   2.912   1.00 94.82 32  B 1 
ATOM   1189 N N   . THR B 2 33  ? -24.934 5.984   3.097   1.00 96.15 33  B 1 
ATOM   1190 C CA  . THR B 2 33  ? -25.856 7.014   3.600   1.00 95.71 33  B 1 
ATOM   1191 C C   . THR B 2 33  ? -27.315 6.577   3.483   1.00 95.59 33  B 1 
ATOM   1192 O O   . THR B 2 33  ? -28.099 6.741   4.421   1.00 94.83 33  B 1 
ATOM   1193 C CB  . THR B 2 33  ? -25.664 8.330   2.829   1.00 95.03 33  B 1 
ATOM   1194 O OG1 . THR B 2 33  ? -24.354 8.800   3.002   1.00 89.36 33  B 1 
ATOM   1195 C CG2 . THR B 2 33  ? -26.578 9.447   3.333   1.00 88.49 33  B 1 
ATOM   1196 N N   . GLN B 2 34  ? -27.689 5.979   2.357   1.00 94.20 34  B 1 
ATOM   1197 C CA  . GLN B 2 34  ? -29.047 5.477   2.149   1.00 93.45 34  B 1 
ATOM   1198 C C   . GLN B 2 34  ? -29.375 4.294   3.068   1.00 93.72 34  B 1 
ATOM   1199 O O   . GLN B 2 34  ? -30.494 4.224   3.583   1.00 92.39 34  B 1 
ATOM   1200 C CB  . GLN B 2 34  ? -29.228 5.090   0.677   1.00 92.38 34  B 1 
ATOM   1201 C CG  . GLN B 2 34  ? -29.234 6.322   -0.260  1.00 85.24 34  B 1 
ATOM   1202 C CD  . GLN B 2 34  ? -30.417 7.257   -0.033  1.00 78.88 34  B 1 
ATOM   1203 O OE1 . GLN B 2 34  ? -31.493 6.843   0.386   1.00 70.84 34  B 1 
ATOM   1204 N NE2 . GLN B 2 34  ? -30.271 8.522   -0.313  1.00 66.50 34  B 1 
ATOM   1205 N N   . SER B 2 35  ? -28.419 3.406   3.335   1.00 92.91 35  B 1 
ATOM   1206 C CA  . SER B 2 35  ? -28.619 2.317   4.305   1.00 92.75 35  B 1 
ATOM   1207 C C   . SER B 2 35  ? -28.860 2.856   5.716   1.00 93.28 35  B 1 
ATOM   1208 O O   . SER B 2 35  ? -29.768 2.366   6.400   1.00 92.48 35  B 1 
ATOM   1209 C CB  . SER B 2 35  ? -27.420 1.364   4.300   1.00 92.43 35  B 1 
ATOM   1210 O OG  . SER B 2 35  ? -27.650 0.302   5.214   1.00 85.86 35  B 1 
ATOM   1211 N N   . VAL B 2 36  ? -28.120 3.884   6.137   1.00 94.94 36  B 1 
ATOM   1212 C CA  . VAL B 2 36  ? -28.304 4.532   7.447   1.00 94.80 36  B 1 
ATOM   1213 C C   . VAL B 2 36  ? -29.671 5.219   7.529   1.00 95.09 36  B 1 
ATOM   1214 O O   . VAL B 2 36  ? -30.432 4.965   8.458   1.00 94.03 36  B 1 
ATOM   1215 C CB  . VAL B 2 36  ? -27.172 5.531   7.741   1.00 94.07 36  B 1 
ATOM   1216 C CG1 . VAL B 2 36  ? -27.397 6.284   9.059   1.00 90.84 36  B 1 
ATOM   1217 C CG2 . VAL B 2 36  ? -25.821 4.820   7.860   1.00 91.62 36  B 1 
ATOM   1218 N N   . LYS B 2 37  ? -30.016 6.070   6.547   1.00 94.08 37  B 1 
ATOM   1219 C CA  . LYS B 2 37  ? -31.247 6.871   6.557   1.00 94.13 37  B 1 
ATOM   1220 C C   . LYS B 2 37  ? -32.514 6.019   6.466   1.00 94.25 37  B 1 
ATOM   1221 O O   . LYS B 2 37  ? -33.488 6.296   7.160   1.00 92.44 37  B 1 
ATOM   1222 C CB  . LYS B 2 37  ? -31.218 7.902   5.409   1.00 93.06 37  B 1 
ATOM   1223 C CG  . LYS B 2 37  ? -30.237 9.059   5.684   1.00 86.13 37  B 1 
ATOM   1224 C CD  . LYS B 2 37  ? -30.227 10.066  4.524   1.00 82.23 37  B 1 
ATOM   1225 C CE  . LYS B 2 37  ? -29.249 11.222  4.825   1.00 73.60 37  B 1 
ATOM   1226 N NZ  . LYS B 2 37  ? -29.099 12.173  3.700   1.00 65.78 37  B 1 
ATOM   1227 N N   . ASN B 2 38  ? -32.489 4.997   5.624   1.00 93.87 38  B 1 
ATOM   1228 C CA  . ASN B 2 38  ? -33.671 4.176   5.343   1.00 93.99 38  B 1 
ATOM   1229 C C   . ASN B 2 38  ? -33.709 2.881   6.166   1.00 94.18 38  B 1 
ATOM   1230 O O   . ASN B 2 38  ? -34.649 2.098   6.027   1.00 92.03 38  B 1 
ATOM   1231 C CB  . ASN B 2 38  ? -33.737 3.898   3.829   1.00 93.06 38  B 1 
ATOM   1232 C CG  . ASN B 2 38  ? -33.845 5.163   2.994   1.00 90.78 38  B 1 
ATOM   1233 O OD1 . ASN B 2 38  ? -34.325 6.204   3.410   1.00 82.58 38  B 1 
ATOM   1234 N ND2 . ASN B 2 38  ? -33.405 5.106   1.756   1.00 82.38 38  B 1 
ATOM   1235 N N   . ASN B 2 39  ? -32.693 2.633   7.006   1.00 93.55 39  B 1 
ATOM   1236 C CA  . ASN B 2 39  ? -32.522 1.410   7.777   1.00 93.76 39  B 1 
ATOM   1237 C C   . ASN B 2 39  ? -32.630 0.148   6.893   1.00 94.01 39  B 1 
ATOM   1238 O O   . ASN B 2 39  ? -33.324 -0.818  7.229   1.00 92.09 39  B 1 
ATOM   1239 C CB  . ASN B 2 39  ? -33.467 1.454   8.985   1.00 92.26 39  B 1 
ATOM   1240 C CG  . ASN B 2 39  ? -33.132 0.418   10.054  1.00 86.71 39  B 1 
ATOM   1241 O OD1 . ASN B 2 39  ? -32.067 -0.156  10.111  1.00 78.10 39  B 1 
ATOM   1242 N ND2 . ASN B 2 39  ? -34.058 0.161   10.952  1.00 75.43 39  B 1 
ATOM   1243 N N   . THR B 2 40  ? -31.989 0.177   5.720   1.00 94.30 40  B 1 
ATOM   1244 C CA  . THR B 2 40  ? -31.990 -0.926  4.752   1.00 94.20 40  B 1 
ATOM   1245 C C   . THR B 2 40  ? -30.764 -1.813  4.915   1.00 94.86 40  B 1 
ATOM   1246 O O   . THR B 2 40  ? -29.724 -1.389  5.417   1.00 93.71 40  B 1 
ATOM   1247 C CB  . THR B 2 40  ? -32.103 -0.426  3.300   1.00 92.42 40  B 1 
ATOM   1248 O OG1 . THR B 2 40  ? -31.108 0.531   3.017   1.00 84.75 40  B 1 
ATOM   1249 C CG2 . THR B 2 40  ? -33.460 0.214   3.031   1.00 84.44 40  B 1 
ATOM   1250 N N   . GLN B 2 41  ? -30.891 -3.076  4.501   1.00 95.67 41  B 1 
ATOM   1251 C CA  . GLN B 2 41  ? -29.771 -4.004  4.492   1.00 95.91 41  B 1 
ATOM   1252 C C   . GLN B 2 41  ? -28.851 -3.743  3.296   1.00 96.20 41  B 1 
ATOM   1253 O O   . GLN B 2 41  ? -29.305 -3.425  2.200   1.00 95.25 41  B 1 
ATOM   1254 C CB  . GLN B 2 41  ? -30.266 -5.457  4.502   1.00 94.71 41  B 1 
ATOM   1255 C CG  . GLN B 2 41  ? -30.840 -5.836  5.874   1.00 90.29 41  B 1 
ATOM   1256 C CD  . GLN B 2 41  ? -31.339 -7.279  5.922   1.00 91.07 41  B 1 
ATOM   1257 O OE1 . GLN B 2 41  ? -31.970 -7.784  5.012   1.00 82.64 41  B 1 
ATOM   1258 N NE2 . GLN B 2 41  ? -31.093 -7.988  6.997   1.00 80.67 41  B 1 
ATOM   1259 N N   . VAL B 2 42  ? -27.557 -3.951  3.532   1.00 96.86 42  B 1 
ATOM   1260 C CA  . VAL B 2 42  ? -26.511 -4.008  2.504   1.00 97.02 42  B 1 
ATOM   1261 C C   . VAL B 2 42  ? -25.832 -5.369  2.569   1.00 97.37 42  B 1 
ATOM   1262 O O   . VAL B 2 42  ? -25.800 -6.010  3.620   1.00 96.93 42  B 1 
ATOM   1263 C CB  . VAL B 2 42  ? -25.493 -2.862  2.648   1.00 96.47 42  B 1 
ATOM   1264 C CG1 . VAL B 2 42  ? -26.163 -1.503  2.430   1.00 94.28 42  B 1 
ATOM   1265 C CG2 . VAL B 2 42  ? -24.781 -2.855  4.011   1.00 94.11 42  B 1 
ATOM   1266 N N   . LEU B 2 43  ? -25.290 -5.808  1.435   1.00 97.30 43  B 1 
ATOM   1267 C CA  . LEU B 2 43  ? -24.422 -6.977  1.360   1.00 97.40 43  B 1 
ATOM   1268 C C   . LEU B 2 43  ? -22.994 -6.500  1.076   1.00 97.63 43  B 1 
ATOM   1269 O O   . LEU B 2 43  ? -22.760 -5.849  0.069   1.00 97.28 43  B 1 
ATOM   1270 C CB  . LEU B 2 43  ? -24.943 -7.943  0.291   1.00 96.93 43  B 1 
ATOM   1271 C CG  . LEU B 2 43  ? -24.117 -9.231  0.147   1.00 96.09 43  B 1 
ATOM   1272 C CD1 . LEU B 2 43  ? -24.277 -10.136 1.362   1.00 93.79 43  B 1 
ATOM   1273 C CD2 . LEU B 2 43  ? -24.596 -10.011 -1.085  1.00 92.97 43  B 1 
ATOM   1274 N N   . ILE B 2 44  ? -22.067 -6.833  1.958   1.00 97.90 44  B 1 
ATOM   1275 C CA  . ILE B 2 44  ? -20.674 -6.407  1.885   1.00 97.91 44  B 1 
ATOM   1276 C C   . ILE B 2 44  ? -19.816 -7.618  1.536   1.00 97.70 44  B 1 
ATOM   1277 O O   . ILE B 2 44  ? -19.794 -8.585  2.300   1.00 97.20 44  B 1 
ATOM   1278 C CB  . ILE B 2 44  ? -20.235 -5.750  3.207   1.00 98.00 44  B 1 
ATOM   1279 C CG1 . ILE B 2 44  ? -21.193 -4.604  3.634   1.00 97.43 44  B 1 
ATOM   1280 C CG2 . ILE B 2 44  ? -18.786 -5.238  3.086   1.00 97.48 44  B 1 
ATOM   1281 C CD1 . ILE B 2 44  ? -20.953 -4.086  5.059   1.00 96.22 44  B 1 
ATOM   1282 N N   . ASN B 2 45  ? -19.100 -7.563  0.416   1.00 97.23 45  B 1 
ATOM   1283 C CA  . ASN B 2 45  ? -18.045 -8.514  0.098   1.00 96.80 45  B 1 
ATOM   1284 C C   . ASN B 2 45  ? -16.754 -8.057  0.787   1.00 97.19 45  B 1 
ATOM   1285 O O   . ASN B 2 45  ? -16.332 -6.915  0.609   1.00 96.44 45  B 1 
ATOM   1286 C CB  . ASN B 2 45  ? -17.872 -8.641  -1.422  1.00 95.69 45  B 1 
ATOM   1287 C CG  . ASN B 2 45  ? -19.008 -9.374  -2.122  1.00 87.94 45  B 1 
ATOM   1288 O OD1 . ASN B 2 45  ? -19.846 -10.033 -1.529  1.00 78.40 45  B 1 
ATOM   1289 N ND2 . ASN B 2 45  ? -19.041 -9.312  -3.441  1.00 78.17 45  B 1 
ATOM   1290 N N   . CYS B 2 46  ? -16.135 -8.941  1.573   1.00 96.98 46  B 1 
ATOM   1291 C CA  . CYS B 2 46  ? -14.911 -8.666  2.316   1.00 96.86 46  B 1 
ATOM   1292 C C   . CYS B 2 46  ? -13.713 -9.409  1.716   1.00 96.07 46  B 1 
ATOM   1293 O O   . CYS B 2 46  ? -13.867 -10.473 1.119   1.00 93.60 46  B 1 
ATOM   1294 C CB  . CYS B 2 46  ? -15.113 -9.048  3.788   1.00 96.59 46  B 1 
ATOM   1295 S SG  . CYS B 2 46  ? -16.381 -7.997  4.568   1.00 93.93 46  B 1 
ATOM   1296 N N   . ARG B 2 47  ? -12.508 -8.905  1.976   1.00 95.89 47  B 1 
ATOM   1297 C CA  . ARG B 2 47  ? -11.234 -9.466  1.486   1.00 94.30 47  B 1 
ATOM   1298 C C   . ARG B 2 47  ? -10.937 -10.910 1.919   1.00 92.30 47  B 1 
ATOM   1299 O O   . ARG B 2 47  ? -10.069 -11.541 1.351   1.00 83.08 47  B 1 
ATOM   1300 C CB  . ARG B 2 47  ? -10.066 -8.568  1.924   1.00 92.31 47  B 1 
ATOM   1301 C CG  . ARG B 2 47  ? -9.975  -7.262  1.118   1.00 85.64 47  B 1 
ATOM   1302 C CD  . ARG B 2 47  ? -8.703  -6.505  1.504   1.00 80.27 47  B 1 
ATOM   1303 N NE  . ARG B 2 47  ? -8.418  -5.375  0.592   1.00 75.54 47  B 1 
ATOM   1304 C CZ  . ARG B 2 47  ? -7.268  -4.738  0.496   1.00 70.87 47  B 1 
ATOM   1305 N NH1 . ARG B 2 47  ? -6.268  -4.949  1.308   1.00 63.11 47  B 1 
ATOM   1306 N NH2 . ARG B 2 47  ? -7.086  -3.872  -0.451  1.00 63.71 47  B 1 
ATOM   1307 N N   . ASN B 2 48  ? -11.621 -11.441 2.908   1.00 92.45 48  B 1 
ATOM   1308 C CA  . ASN B 2 48  ? -11.471 -12.829 3.364   1.00 92.31 48  B 1 
ATOM   1309 C C   . ASN B 2 48  ? -12.455 -13.806 2.687   1.00 93.01 48  B 1 
ATOM   1310 O O   . ASN B 2 48  ? -12.784 -14.832 3.284   1.00 89.24 48  B 1 
ATOM   1311 C CB  . ASN B 2 48  ? -11.596 -12.875 4.895   1.00 89.34 48  B 1 
ATOM   1312 C CG  . ASN B 2 48  ? -12.956 -12.463 5.427   1.00 88.69 48  B 1 
ATOM   1313 O OD1 . ASN B 2 48  ? -13.781 -11.866 4.760   1.00 79.66 48  B 1 
ATOM   1314 N ND2 . ASN B 2 48  ? -13.223 -12.735 6.687   1.00 81.02 48  B 1 
ATOM   1315 N N   . ASN B 2 49  ? -12.988 -13.461 1.530   1.00 92.80 49  B 1 
ATOM   1316 C CA  . ASN B 2 49  ? -14.014 -14.232 0.821   1.00 93.21 49  B 1 
ATOM   1317 C C   . ASN B 2 49  ? -15.306 -14.484 1.628   1.00 94.46 49  B 1 
ATOM   1318 O O   . ASN B 2 49  ? -16.140 -15.313 1.266   1.00 92.37 49  B 1 
ATOM   1319 C CB  . ASN B 2 49  ? -13.374 -15.498 0.207   1.00 90.69 49  B 1 
ATOM   1320 C CG  . ASN B 2 49  ? -12.358 -15.149 -0.875  1.00 83.08 49  B 1 
ATOM   1321 O OD1 . ASN B 2 49  ? -12.517 -14.155 -1.553  1.00 73.03 49  B 1 
ATOM   1322 N ND2 . ASN B 2 49  ? -11.330 -15.946 -1.054  1.00 70.25 49  B 1 
ATOM   1323 N N   . LYS B 2 50  ? -15.532 -13.724 2.712   1.00 95.86 50  B 1 
ATOM   1324 C CA  . LYS B 2 50  ? -16.782 -13.744 3.465   1.00 96.19 50  B 1 
ATOM   1325 C C   . LYS B 2 50  ? -17.684 -12.589 3.052   1.00 96.37 50  B 1 
ATOM   1326 O O   . LYS B 2 50  ? -17.218 -11.516 2.672   1.00 95.34 50  B 1 
ATOM   1327 C CB  . LYS B 2 50  ? -16.530 -13.746 4.987   1.00 95.73 50  B 1 
ATOM   1328 C CG  . LYS B 2 50  ? -15.690 -14.951 5.462   1.00 93.98 50  B 1 
ATOM   1329 C CD  . LYS B 2 50  ? -15.623 -14.951 6.991   1.00 90.21 50  B 1 
ATOM   1330 C CE  . LYS B 2 50  ? -14.687 -16.006 7.554   1.00 86.45 50  B 1 
ATOM   1331 N NZ  . LYS B 2 50  ? -14.474 -15.787 9.019   1.00 78.59 50  B 1 
ATOM   1332 N N   . LYS B 2 51  ? -18.994 -12.803 3.168   1.00 96.80 51  B 1 
ATOM   1333 C CA  . LYS B 2 51  ? -20.022 -11.801 2.899   1.00 96.94 51  B 1 
ATOM   1334 C C   . LYS B 2 51  ? -20.724 -11.424 4.202   1.00 97.40 51  B 1 
ATOM   1335 O O   . LYS B 2 51  ? -21.048 -12.304 4.993   1.00 96.86 51  B 1 
ATOM   1336 C CB  . LYS B 2 51  ? -21.019 -12.294 1.833   1.00 96.04 51  B 1 
ATOM   1337 C CG  . LYS B 2 51  ? -20.306 -12.685 0.525   1.00 93.58 51  B 1 
ATOM   1338 C CD  . LYS B 2 51  ? -21.279 -12.959 -0.632  1.00 90.37 51  B 1 
ATOM   1339 C CE  . LYS B 2 51  ? -20.449 -13.324 -1.875  1.00 84.51 51  B 1 
ATOM   1340 N NZ  . LYS B 2 51  ? -21.231 -13.350 -3.137  1.00 76.17 51  B 1 
ATOM   1341 N N   . LEU B 2 52  ? -20.983 -10.136 4.401   1.00 97.62 52  B 1 
ATOM   1342 C CA  . LEU B 2 52  ? -21.711 -9.618  5.550   1.00 97.81 52  B 1 
ATOM   1343 C C   . LEU B 2 52  ? -23.033 -9.015  5.073   1.00 97.82 52  B 1 
ATOM   1344 O O   . LEU B 2 52  ? -23.027 -8.029  4.340   1.00 97.41 52  B 1 
ATOM   1345 C CB  . LEU B 2 52  ? -20.861 -8.578  6.302   1.00 97.90 52  B 1 
ATOM   1346 C CG  . LEU B 2 52  ? -19.473 -9.049  6.761   1.00 97.47 52  B 1 
ATOM   1347 C CD1 . LEU B 2 52  ? -18.738 -7.891  7.438   1.00 96.68 52  B 1 
ATOM   1348 C CD2 . LEU B 2 52  ? -19.552 -10.207 7.759   1.00 96.53 52  B 1 
ATOM   1349 N N   . LEU B 2 53  ? -24.153 -9.585  5.481   1.00 97.43 53  B 1 
ATOM   1350 C CA  . LEU B 2 53  ? -25.474 -9.012  5.258   1.00 97.33 53  B 1 
ATOM   1351 C C   . LEU B 2 53  ? -25.929 -8.316  6.539   1.00 97.34 53  B 1 
ATOM   1352 O O   . LEU B 2 53  ? -26.153 -8.992  7.547   1.00 96.84 53  B 1 
ATOM   1353 C CB  . LEU B 2 53  ? -26.432 -10.131 4.836   1.00 96.76 53  B 1 
ATOM   1354 C CG  . LEU B 2 53  ? -27.877 -9.649  4.588   1.00 95.86 53  B 1 
ATOM   1355 C CD1 . LEU B 2 53  ? -27.982 -8.775  3.342   1.00 93.60 53  B 1 
ATOM   1356 C CD2 . LEU B 2 53  ? -28.789 -10.862 4.410   1.00 92.52 53  B 1 
ATOM   1357 N N   . GLY B 2 54  ? -26.085 -6.989  6.529   1.00 97.01 54  B 1 
ATOM   1358 C CA  . GLY B 2 54  ? -26.437 -6.247  7.729   1.00 96.99 54  B 1 
ATOM   1359 C C   . GLY B 2 54  ? -26.958 -4.845  7.445   1.00 96.90 54  B 1 
ATOM   1360 O O   . GLY B 2 54  ? -27.127 -4.443  6.291   1.00 96.12 54  B 1 
ATOM   1361 N N   . ARG B 2 55  ? -27.237 -4.094  8.511   1.00 96.66 55  B 1 
ATOM   1362 C CA  . ARG B 2 55  ? -27.676 -2.697  8.442   1.00 96.34 55  B 1 
ATOM   1363 C C   . ARG B 2 55  ? -26.551 -1.790  8.901   1.00 96.40 55  B 1 
ATOM   1364 O O   . ARG B 2 55  ? -25.972 -2.032  9.955   1.00 95.60 55  B 1 
ATOM   1365 C CB  . ARG B 2 55  ? -28.932 -2.479  9.302   1.00 95.16 55  B 1 
ATOM   1366 C CG  . ARG B 2 55  ? -30.116 -3.318  8.801   1.00 89.62 55  B 1 
ATOM   1367 C CD  . ARG B 2 55  ? -31.314 -3.164  9.723   1.00 85.66 55  B 1 
ATOM   1368 N NE  . ARG B 2 55  ? -32.371 -4.144  9.388   1.00 78.90 55  B 1 
ATOM   1369 C CZ  . ARG B 2 55  ? -33.376 -3.988  8.545   1.00 73.41 55  B 1 
ATOM   1370 N NH1 . ARG B 2 55  ? -33.616 -2.861  7.944   1.00 63.77 55  B 1 
ATOM   1371 N NH2 . ARG B 2 55  ? -34.142 -4.987  8.272   1.00 65.54 55  B 1 
ATOM   1372 N N   . VAL B 2 56  ? -26.267 -0.740  8.129   1.00 96.78 56  B 1 
ATOM   1373 C CA  . VAL B 2 56  ? -25.261 0.255   8.508   1.00 96.61 56  B 1 
ATOM   1374 C C   . VAL B 2 56  ? -25.869 1.205   9.527   1.00 96.28 56  B 1 
ATOM   1375 O O   . VAL B 2 56  ? -26.877 1.857   9.256   1.00 95.23 56  B 1 
ATOM   1376 C CB  . VAL B 2 56  ? -24.716 1.020   7.285   1.00 96.43 56  B 1 
ATOM   1377 C CG1 . VAL B 2 56  ? -23.537 1.909   7.682   1.00 94.96 56  B 1 
ATOM   1378 C CG2 . VAL B 2 56  ? -24.233 0.066   6.184   1.00 95.02 56  B 1 
ATOM   1379 N N   . LYS B 2 57  ? -25.250 1.279   10.713  1.00 96.56 57  B 1 
ATOM   1380 C CA  . LYS B 2 57  ? -25.646 2.185   11.786  1.00 96.26 57  B 1 
ATOM   1381 C C   . LYS B 2 57  ? -24.894 3.509   11.701  1.00 96.06 57  B 1 
ATOM   1382 O O   . LYS B 2 57  ? -25.474 4.567   11.912  1.00 94.39 57  B 1 
ATOM   1383 C CB  . LYS B 2 57  ? -25.411 1.478   13.129  1.00 95.29 57  B 1 
ATOM   1384 C CG  . LYS B 2 57  ? -25.991 2.240   14.332  1.00 87.75 57  B 1 
ATOM   1385 C CD  . LYS B 2 57  ? -27.522 2.249   14.306  1.00 85.56 57  B 1 
ATOM   1386 C CE  . LYS B 2 57  ? -27.999 2.926   15.579  1.00 81.89 57  B 1 
ATOM   1387 N NZ  . LYS B 2 57  ? -29.451 2.797   15.793  1.00 74.90 57  B 1 
ATOM   1388 N N   . ALA B 2 58  ? -23.609 3.443   11.380  1.00 96.11 58  B 1 
ATOM   1389 C CA  . ALA B 2 58  ? -22.744 4.583   11.115  1.00 96.11 58  B 1 
ATOM   1390 C C   . ALA B 2 58  ? -21.582 4.154   10.220  1.00 96.41 58  B 1 
ATOM   1391 O O   . ALA B 2 58  ? -21.219 2.979   10.199  1.00 95.82 58  B 1 
ATOM   1392 C CB  . ALA B 2 58  ? -22.225 5.148   12.444  1.00 95.45 58  B 1 
ATOM   1393 N N   . PHE B 2 59  ? -20.990 5.121   9.508   1.00 95.82 59  B 1 
ATOM   1394 C CA  . PHE B 2 59  ? -19.798 4.925   8.693   1.00 95.67 59  B 1 
ATOM   1395 C C   . PHE B 2 59  ? -18.952 6.205   8.661   1.00 95.05 59  B 1 
ATOM   1396 O O   . PHE B 2 59  ? -19.404 7.271   9.089   1.00 93.92 59  B 1 
ATOM   1397 C CB  . PHE B 2 59  ? -20.186 4.459   7.283   1.00 95.54 59  B 1 
ATOM   1398 C CG  . PHE B 2 59  ? -20.874 5.512   6.441   1.00 95.94 59  B 1 
ATOM   1399 C CD1 . PHE B 2 59  ? -22.261 5.742   6.572   1.00 95.33 59  B 1 
ATOM   1400 C CD2 . PHE B 2 59  ? -20.133 6.278   5.532   1.00 95.11 59  B 1 
ATOM   1401 C CE1 . PHE B 2 59  ? -22.895 6.731   5.806   1.00 94.78 59  B 1 
ATOM   1402 C CE2 . PHE B 2 59  ? -20.758 7.269   4.767   1.00 94.60 59  B 1 
ATOM   1403 C CZ  . PHE B 2 59  ? -22.136 7.498   4.901   1.00 94.82 59  B 1 
ATOM   1404 N N   . ASP B 2 60  ? -17.732 6.109   8.155   1.00 94.05 60  B 1 
ATOM   1405 C CA  . ASP B 2 60  ? -16.868 7.241   7.845   1.00 93.62 60  B 1 
ATOM   1406 C C   . ASP B 2 60  ? -16.325 7.148   6.410   1.00 93.51 60  B 1 
ATOM   1407 O O   . ASP B 2 60  ? -16.617 6.205   5.664   1.00 92.37 60  B 1 
ATOM   1408 C CB  . ASP B 2 60  ? -15.759 7.376   8.912   1.00 92.85 60  B 1 
ATOM   1409 C CG  . ASP B 2 60  ? -14.741 6.246   8.955   1.00 92.69 60  B 1 
ATOM   1410 O OD1 . ASP B 2 60  ? -14.605 5.493   7.963   1.00 91.13 60  B 1 
ATOM   1411 O OD2 . ASP B 2 60  ? -14.067 6.122   9.998   1.00 90.29 60  B 1 
ATOM   1412 N N   . ARG B 2 61  ? -15.514 8.139   6.025   1.00 91.34 61  B 1 
ATOM   1413 C CA  . ARG B 2 61  ? -14.877 8.239   4.707   1.00 90.97 61  B 1 
ATOM   1414 C C   . ARG B 2 61  ? -13.978 7.055   4.338   1.00 92.13 61  B 1 
ATOM   1415 O O   . ARG B 2 61  ? -13.789 6.780   3.160   1.00 90.48 61  B 1 
ATOM   1416 C CB  . ARG B 2 61  ? -14.070 9.552   4.632   1.00 87.71 61  B 1 
ATOM   1417 C CG  . ARG B 2 61  ? -13.007 9.638   5.750   1.00 77.87 61  B 1 
ATOM   1418 C CD  . ARG B 2 61  ? -12.213 10.935  5.679   1.00 72.58 61  B 1 
ATOM   1419 N NE  . ARG B 2 61  ? -11.140 10.821  4.683   1.00 64.45 61  B 1 
ATOM   1420 C CZ  . ARG B 2 61  ? -10.187 11.721  4.538   1.00 58.60 61  B 1 
ATOM   1421 N NH1 . ARG B 2 61  ? -10.234 12.852  5.171   1.00 53.90 61  B 1 
ATOM   1422 N NH2 . ARG B 2 61  ? -9.160  11.488  3.782   1.00 52.46 61  B 1 
ATOM   1423 N N   . HIS B 2 62  ? -13.443 6.339   5.325   1.00 92.53 62  B 1 
ATOM   1424 C CA  . HIS B 2 62  ? -12.602 5.151   5.119   1.00 93.30 62  B 1 
ATOM   1425 C C   . HIS B 2 62  ? -13.435 3.875   4.913   1.00 94.78 62  B 1 
ATOM   1426 O O   . HIS B 2 62  ? -12.886 2.780   4.781   1.00 93.87 62  B 1 
ATOM   1427 C CB  . HIS B 2 62  ? -11.645 5.003   6.307   1.00 91.96 62  B 1 
ATOM   1428 C CG  . HIS B 2 62  ? -10.790 6.229   6.528   1.00 90.31 62  B 1 
ATOM   1429 N ND1 . HIS B 2 62  ? -10.831 7.068   7.620   1.00 82.31 62  B 1 
ATOM   1430 C CD2 . HIS B 2 62  ? -9.863  6.729   5.656   1.00 81.73 62  B 1 
ATOM   1431 C CE1 . HIS B 2 62  ? -9.927  8.033   7.420   1.00 82.92 62  B 1 
ATOM   1432 N NE2 . HIS B 2 62  ? -9.333  7.867   6.235   1.00 83.63 62  B 1 
ATOM   1433 N N   . CYS B 2 63  ? -14.754 3.988   4.861   1.00 94.12 63  B 1 
ATOM   1434 C CA  . CYS B 2 63  ? -15.693 2.878   4.866   1.00 95.54 63  B 1 
ATOM   1435 C C   . CYS B 2 63  ? -15.639 2.025   6.151   1.00 96.53 63  B 1 
ATOM   1436 O O   . CYS B 2 63  ? -16.128 0.889   6.141   1.00 96.00 63  B 1 
ATOM   1437 C CB  . CYS B 2 63  ? -15.568 2.028   3.586   1.00 95.15 63  B 1 
ATOM   1438 S SG  . CYS B 2 63  ? -15.814 3.017   2.085   1.00 93.40 63  B 1 
ATOM   1439 N N   . ASN B 2 64  ? -15.079 2.533   7.247   1.00 96.16 64  B 1 
ATOM   1440 C CA  . ASN B 2 64  ? -15.304 1.923   8.553   1.00 96.30 64  B 1 
ATOM   1441 C C   . ASN B 2 64  ? -16.804 1.976   8.847   1.00 96.51 64  B 1 
ATOM   1442 O O   . ASN B 2 64  ? -17.456 2.985   8.572   1.00 96.05 64  B 1 
ATOM   1443 C CB  . ASN B 2 64  ? -14.519 2.645   9.651   1.00 96.17 64  B 1 
ATOM   1444 C CG  . ASN B 2 64  ? -13.018 2.600   9.458   1.00 95.63 64  B 1 
ATOM   1445 O OD1 . ASN B 2 64  ? -12.435 1.569   9.185   1.00 92.49 64  B 1 
ATOM   1446 N ND2 . ASN B 2 64  ? -12.355 3.726   9.629   1.00 92.06 64  B 1 
ATOM   1447 N N   . MET B 2 65  ? -17.352 0.904   9.376   1.00 97.12 65  B 1 
ATOM   1448 C CA  . MET B 2 65  ? -18.791 0.787   9.573   1.00 97.52 65  B 1 
ATOM   1449 C C   . MET B 2 65  ? -19.111 0.192   10.936  1.00 98.04 65  B 1 
ATOM   1450 O O   . MET B 2 65  ? -18.537 -0.815  11.337  1.00 97.72 65  B 1 
ATOM   1451 C CB  . MET B 2 65  ? -19.400 -0.081  8.467   1.00 96.85 65  B 1 
ATOM   1452 C CG  . MET B 2 65  ? -19.501 0.649   7.133   1.00 94.21 65  B 1 
ATOM   1453 S SD  . MET B 2 65  ? -20.175 -0.373  5.793   1.00 94.51 65  B 1 
ATOM   1454 C CE  . MET B 2 65  ? -18.632 -0.984  5.099   1.00 86.82 65  B 1 
ATOM   1455 N N   . VAL B 2 66  ? -20.099 0.767   11.609  1.00 97.71 66  B 1 
ATOM   1456 C CA  . VAL B 2 66  ? -20.825 0.069   12.672  1.00 97.75 66  B 1 
ATOM   1457 C C   . VAL B 2 66  ? -22.046 -0.587  12.041  1.00 97.65 66  B 1 
ATOM   1458 O O   . VAL B 2 66  ? -22.883 0.090   11.439  1.00 97.03 66  B 1 
ATOM   1459 C CB  . VAL B 2 66  ? -21.202 0.996   13.836  1.00 97.48 66  B 1 
ATOM   1460 C CG1 . VAL B 2 66  ? -21.960 0.231   14.924  1.00 95.99 66  B 1 
ATOM   1461 C CG2 . VAL B 2 66  ? -19.944 1.588   14.477  1.00 96.09 66  B 1 
ATOM   1462 N N   . LEU B 2 67  ? -22.135 -1.906  12.175  1.00 97.69 67  B 1 
ATOM   1463 C CA  . LEU B 2 67  ? -23.191 -2.727  11.604  1.00 97.78 67  B 1 
ATOM   1464 C C   . LEU B 2 67  ? -24.038 -3.357  12.717  1.00 97.87 67  B 1 
ATOM   1465 O O   . LEU B 2 67  ? -23.512 -3.778  13.753  1.00 97.40 67  B 1 
ATOM   1466 C CB  . LEU B 2 67  ? -22.587 -3.818  10.701  1.00 97.64 67  B 1 
ATOM   1467 C CG  . LEU B 2 67  ? -21.730 -3.315  9.524   1.00 96.95 67  B 1 
ATOM   1468 C CD1 . LEU B 2 67  ? -21.094 -4.513  8.801   1.00 95.50 67  B 1 
ATOM   1469 C CD2 . LEU B 2 67  ? -22.574 -2.559  8.500   1.00 94.99 67  B 1 
ATOM   1470 N N   . GLU B 2 68  ? -25.338 -3.490  12.459  1.00 97.38 68  B 1 
ATOM   1471 C CA  . GLU B 2 68  ? -26.290 -4.191  13.323  1.00 97.20 68  B 1 
ATOM   1472 C C   . GLU B 2 68  ? -26.954 -5.349  12.586  1.00 97.36 68  B 1 
ATOM   1473 O O   . GLU B 2 68  ? -27.180 -5.294  11.376  1.00 96.67 68  B 1 
ATOM   1474 C CB  . GLU B 2 68  ? -27.354 -3.231  13.867  1.00 95.49 68  B 1 
ATOM   1475 C CG  . GLU B 2 68  ? -26.810 -2.277  14.931  1.00 87.00 68  B 1 
ATOM   1476 C CD  . GLU B 2 68  ? -27.923 -1.447  15.595  1.00 88.00 68  B 1 
ATOM   1477 O OE1 . GLU B 2 68  ? -27.978 -1.405  16.844  1.00 82.13 68  B 1 
ATOM   1478 O OE2 . GLU B 2 68  ? -28.730 -0.813  14.870  1.00 82.55 68  B 1 
ATOM   1479 N N   . ASN B 2 69  ? -27.325 -6.387  13.342  1.00 97.00 69  B 1 
ATOM   1480 C CA  . ASN B 2 69  ? -28.030 -7.571  12.859  1.00 97.05 69  B 1 
ATOM   1481 C C   . ASN B 2 69  ? -27.335 -8.203  11.647  1.00 97.26 69  B 1 
ATOM   1482 O O   . ASN B 2 69  ? -27.928 -8.366  10.583  1.00 96.33 69  B 1 
ATOM   1483 C CB  . ASN B 2 69  ? -29.509 -7.235  12.614  1.00 96.16 69  B 1 
ATOM   1484 C CG  . ASN B 2 69  ? -30.216 -6.768  13.881  1.00 92.31 69  B 1 
ATOM   1485 O OD1 . ASN B 2 69  ? -30.137 -7.381  14.924  1.00 82.17 69  B 1 
ATOM   1486 N ND2 . ASN B 2 69  ? -30.937 -5.677  13.807  1.00 79.80 69  B 1 
ATOM   1487 N N   . VAL B 2 70  ? -26.038 -8.509  11.817  1.00 97.89 70  B 1 
ATOM   1488 C CA  . VAL B 2 70  ? -25.181 -9.004  10.745  1.00 98.04 70  B 1 
ATOM   1489 C C   . VAL B 2 70  ? -25.307 -10.517 10.628  1.00 98.24 70  B 1 
ATOM   1490 O O   . VAL B 2 70  ? -25.156 -11.248 11.605  1.00 97.82 70  B 1 
ATOM   1491 C CB  . VAL B 2 70  ? -23.715 -8.594  10.951  1.00 97.69 70  B 1 
ATOM   1492 C CG1 . VAL B 2 70  ? -22.840 -9.031  9.783   1.00 96.10 70  B 1 
ATOM   1493 C CG2 . VAL B 2 70  ? -23.584 -7.069  11.098  1.00 96.42 70  B 1 
ATOM   1494 N N   . LYS B 2 71  ? -25.525 -10.988 9.404   1.00 97.54 71  B 1 
ATOM   1495 C CA  . LYS B 2 71  ? -25.349 -12.386 9.025   1.00 97.42 71  B 1 
ATOM   1496 C C   . LYS B 2 71  ? -24.041 -12.490 8.238   1.00 97.30 71  B 1 
ATOM   1497 O O   . LYS B 2 71  ? -23.987 -12.036 7.097   1.00 96.97 71  B 1 
ATOM   1498 C CB  . LYS B 2 71  ? -26.585 -12.863 8.245   1.00 97.02 71  B 1 
ATOM   1499 C CG  . LYS B 2 71  ? -26.486 -14.360 7.966   1.00 93.47 71  B 1 
ATOM   1500 C CD  . LYS B 2 71  ? -27.723 -14.897 7.219   1.00 90.26 71  B 1 
ATOM   1501 C CE  . LYS B 2 71  ? -27.454 -16.388 7.076   1.00 81.05 71  B 1 
ATOM   1502 N NZ  . LYS B 2 71  ? -28.545 -17.202 6.497   1.00 74.31 71  B 1 
ATOM   1503 N N   . GLU B 2 72  ? -23.013 -13.085 8.833   1.00 97.95 72  B 1 
ATOM   1504 C CA  . GLU B 2 72  ? -21.792 -13.448 8.113   1.00 98.06 72  B 1 
ATOM   1505 C C   . GLU B 2 72  ? -21.998 -14.781 7.403   1.00 97.80 72  B 1 
ATOM   1506 O O   . GLU B 2 72  ? -22.484 -15.735 8.008   1.00 96.99 72  B 1 
ATOM   1507 C CB  . GLU B 2 72  ? -20.604 -13.480 9.068   1.00 97.65 72  B 1 
ATOM   1508 C CG  . GLU B 2 72  ? -19.266 -13.710 8.343   1.00 96.81 72  B 1 
ATOM   1509 C CD  . GLU B 2 72  ? -18.085 -13.742 9.323   1.00 96.39 72  B 1 
ATOM   1510 O OE1 . GLU B 2 72  ? -17.004 -13.237 9.010   1.00 92.74 72  B 1 
ATOM   1511 O OE2 . GLU B 2 72  ? -18.258 -14.309 10.423  1.00 92.81 72  B 1 
ATOM   1512 N N   . MET B 2 73  ? -21.638 -14.855 6.114   1.00 97.72 73  B 1 
ATOM   1513 C CA  . MET B 2 73  ? -21.821 -16.010 5.252   1.00 97.35 73  B 1 
ATOM   1514 C C   . MET B 2 73  ? -20.514 -16.334 4.533   1.00 97.49 73  B 1 
ATOM   1515 O O   . MET B 2 73  ? -19.859 -15.436 4.004   1.00 96.40 73  B 1 
ATOM   1516 C CB  . MET B 2 73  ? -22.917 -15.732 4.216   1.00 96.05 73  B 1 
ATOM   1517 C CG  . MET B 2 73  ? -24.279 -15.422 4.841   1.00 93.05 73  B 1 
ATOM   1518 S SD  . MET B 2 73  ? -25.547 -14.850 3.673   1.00 90.15 73  B 1 
ATOM   1519 C CE  . MET B 2 73  ? -24.869 -13.245 3.241   1.00 79.02 73  B 1 
ATOM   1520 N N   . TRP B 2 74  ? -20.152 -17.612 4.461   1.00 96.76 74  B 1 
ATOM   1521 C CA  . TRP B 2 74  ? -18.974 -18.095 3.749   1.00 96.50 74  B 1 
ATOM   1522 C C   . TRP B 2 74  ? -19.162 -19.541 3.285   1.00 96.42 74  B 1 
ATOM   1523 O O   . TRP B 2 74  ? -20.062 -20.254 3.729   1.00 95.05 74  B 1 
ATOM   1524 C CB  . TRP B 2 74  ? -17.728 -17.945 4.625   1.00 95.58 74  B 1 
ATOM   1525 C CG  . TRP B 2 74  ? -17.664 -18.835 5.836   1.00 95.39 74  B 1 
ATOM   1526 C CD1 . TRP B 2 74  ? -16.920 -19.961 5.948   1.00 93.42 74  B 1 
ATOM   1527 C CD2 . TRP B 2 74  ? -18.323 -18.659 7.134   1.00 94.56 74  B 1 
ATOM   1528 N NE1 . TRP B 2 74  ? -17.079 -20.498 7.218   1.00 92.39 74  B 1 
ATOM   1529 C CE2 . TRP B 2 74  ? -17.927 -19.732 7.970   1.00 93.61 74  B 1 
ATOM   1530 C CE3 . TRP B 2 74  ? -19.210 -17.702 7.663   1.00 92.90 74  B 1 
ATOM   1531 C CZ2 . TRP B 2 74  ? -18.398 -19.866 9.308   1.00 92.06 74  B 1 
ATOM   1532 C CZ3 . TRP B 2 74  ? -19.679 -17.826 8.986   1.00 91.82 74  B 1 
ATOM   1533 C CH2 . TRP B 2 74  ? -19.284 -18.900 9.790   1.00 91.13 74  B 1 
ATOM   1534 N N   . THR B 2 75  ? -18.281 -19.983 2.391   1.00 94.86 75  B 1 
ATOM   1535 C CA  . THR B 2 75  ? -18.186 -21.371 1.945   1.00 93.53 75  B 1 
ATOM   1536 C C   . THR B 2 75  ? -16.961 -22.023 2.567   1.00 92.99 75  B 1 
ATOM   1537 O O   . THR B 2 75  ? -15.886 -21.442 2.602   1.00 90.00 75  B 1 
ATOM   1538 C CB  . THR B 2 75  ? -18.151 -21.475 0.412   1.00 91.39 75  B 1 
ATOM   1539 O OG1 . THR B 2 75  ? -17.293 -20.505 -0.132  1.00 77.55 75  B 1 
ATOM   1540 C CG2 . THR B 2 75  ? -19.531 -21.214 -0.182  1.00 75.12 75  B 1 
ATOM   1541 N N   . GLU B 2 76  ? -17.116 -23.259 3.060   1.00 91.60 76  B 1 
ATOM   1542 C CA  . GLU B 2 76  ? -16.006 -24.089 3.522   1.00 90.54 76  B 1 
ATOM   1543 C C   . GLU B 2 76  ? -15.998 -25.406 2.760   1.00 90.76 76  B 1 
ATOM   1544 O O   . GLU B 2 76  ? -17.037 -26.052 2.607   1.00 87.75 76  B 1 
ATOM   1545 C CB  . GLU B 2 76  ? -16.098 -24.362 5.022   1.00 86.42 76  B 1 
ATOM   1546 C CG  . GLU B 2 76  ? -15.689 -23.167 5.892   1.00 76.90 76  B 1 
ATOM   1547 C CD  . GLU B 2 76  ? -15.804 -23.487 7.399   1.00 77.01 76  B 1 
ATOM   1548 O OE1 . GLU B 2 76  ? -16.028 -22.571 8.216   1.00 71.87 76  B 1 
ATOM   1549 O OE2 . GLU B 2 76  ? -15.782 -24.675 7.777   1.00 73.97 76  B 1 
ATOM   1550 N N   . VAL B 2 77  ? -14.814 -25.849 2.333   1.00 87.33 77  B 1 
ATOM   1551 C CA  . VAL B 2 77  ? -14.622 -27.212 1.852   1.00 85.83 77  B 1 
ATOM   1552 C C   . VAL B 2 77  ? -14.265 -28.076 3.062   1.00 85.14 77  B 1 
ATOM   1553 O O   . VAL B 2 77  ? -13.210 -27.875 3.668   1.00 80.53 77  B 1 
ATOM   1554 C CB  . VAL B 2 77  ? -13.563 -27.295 0.736   1.00 82.51 77  B 1 
ATOM   1555 C CG1 . VAL B 2 77  ? -13.492 -28.725 0.197   1.00 73.16 77  B 1 
ATOM   1556 C CG2 . VAL B 2 77  ? -13.928 -26.358 -0.430  1.00 75.38 77  B 1 
ATOM   1557 N N   . PRO B 2 78  ? -15.114 -29.036 3.462   1.00 84.74 78  B 1 
ATOM   1558 C CA  . PRO B 2 78  ? -14.784 -29.923 4.564   1.00 83.28 78  B 1 
ATOM   1559 C C   . PRO B 2 78  ? -13.490 -30.674 4.254   1.00 82.21 78  B 1 
ATOM   1560 O O   . PRO B 2 78  ? -13.386 -31.307 3.201   1.00 76.74 78  B 1 
ATOM   1561 C CB  . PRO B 2 78  ? -15.971 -30.878 4.714   1.00 79.59 78  B 1 
ATOM   1562 C CG  . PRO B 2 78  ? -17.120 -30.148 4.020   1.00 77.60 78  B 1 
ATOM   1563 C CD  . PRO B 2 78  ? -16.416 -29.341 2.923   1.00 81.40 78  B 1 
ATOM   1564 N N   . LYS B 2 79  ? -12.511 -30.643 5.177   1.00 79.24 79  B 1 
ATOM   1565 C CA  . LYS B 2 79  ? -11.281 -31.432 5.047   1.00 77.51 79  B 1 
ATOM   1566 C C   . LYS B 2 79  ? -11.667 -32.903 4.947   1.00 77.27 79  B 1 
ATOM   1567 O O   . LYS B 2 79  ? -12.038 -33.532 5.940   1.00 68.67 79  B 1 
ATOM   1568 C CB  . LYS B 2 79  ? -10.309 -31.171 6.212   1.00 70.90 79  B 1 
ATOM   1569 C CG  . LYS B 2 79  ? -9.624  -29.794 6.114   1.00 62.17 79  B 1 
ATOM   1570 C CD  . LYS B 2 79  ? -8.539  -29.603 7.187   1.00 57.26 79  B 1 
ATOM   1571 C CE  . LYS B 2 79  ? -7.872  -28.244 6.991   1.00 50.84 79  B 1 
ATOM   1572 N NZ  . LYS B 2 79  ? -6.772  -27.971 7.957   1.00 44.51 79  B 1 
ATOM   1573 N N   . SER B 2 80  ? -11.598 -33.449 3.732   1.00 74.73 80  B 1 
ATOM   1574 C CA  . SER B 2 80  ? -11.727 -34.887 3.550   1.00 74.14 80  B 1 
ATOM   1575 C C   . SER B 2 80  ? -10.484 -35.553 4.135   1.00 75.36 80  B 1 
ATOM   1576 O O   . SER B 2 80  ? -9.355  -35.104 3.918   1.00 66.87 80  B 1 
ATOM   1577 C CB  . SER B 2 80  ? -11.954 -35.232 2.075   1.00 66.05 80  B 1 
ATOM   1578 O OG  . SER B 2 80  ? -10.888 -34.804 1.279   1.00 58.84 80  B 1 
ATOM   1579 N N   . GLY B 2 81  ? -10.673 -36.618 4.895   1.00 74.12 81  B 1 
ATOM   1580 C CA  . GLY B 2 81  ? -9.555  -37.463 5.297   1.00 74.01 81  B 1 
ATOM   1581 C C   . GLY B 2 81  ? -8.841  -38.059 4.074   1.00 74.72 81  B 1 
ATOM   1582 O O   . GLY B 2 81  ? -9.388  -38.066 2.973   1.00 69.48 81  B 1 
ATOM   1583 N N   . LYS B 2 82  ? -7.635  -38.622 4.267   1.00 71.37 82  B 1 
ATOM   1584 C CA  . LYS B 2 82  ? -6.804  -39.232 3.214   1.00 72.51 82  B 1 
ATOM   1585 C C   . LYS B 2 82  ? -7.633  -40.057 2.213   1.00 73.21 82  B 1 
ATOM   1586 O O   . LYS B 2 82  ? -8.363  -40.969 2.606   1.00 66.60 82  B 1 
ATOM   1587 C CB  . LYS B 2 82  ? -5.708  -40.135 3.832   1.00 66.97 82  B 1 
ATOM   1588 C CG  . LYS B 2 82  ? -4.477  -39.361 4.344   1.00 60.29 82  B 1 
ATOM   1589 C CD  . LYS B 2 82  ? -3.375  -40.329 4.818   1.00 56.52 82  B 1 
ATOM   1590 C CE  . LYS B 2 82  ? -2.094  -39.561 5.170   1.00 50.94 82  B 1 
ATOM   1591 N NZ  . LYS B 2 82  ? -0.963  -40.453 5.572   1.00 43.61 82  B 1 
ATOM   1592 N N   . GLY B 2 83  ? -7.465  -39.741 0.923   1.00 73.13 83  B 1 
ATOM   1593 C CA  . GLY B 2 83  ? -7.961  -40.538 -0.205  1.00 74.06 83  B 1 
ATOM   1594 C C   . GLY B 2 83  ? -9.444  -40.408 -0.572  1.00 75.40 83  B 1 
ATOM   1595 O O   . GLY B 2 83  ? -9.857  -40.959 -1.604  1.00 71.10 83  B 1 
ATOM   1596 N N   . LYS B 2 84  ? -10.281 -39.708 0.190   1.00 74.56 84  B 1 
ATOM   1597 C CA  . LYS B 2 84  ? -11.667 -39.480 -0.227  1.00 75.03 84  B 1 
ATOM   1598 C C   . LYS B 2 84  ? -11.755 -38.314 -1.223  1.00 75.39 84  B 1 
ATOM   1599 O O   . LYS B 2 84  ? -10.995 -37.359 -1.124  1.00 70.01 84  B 1 
ATOM   1600 C CB  . LYS B 2 84  ? -12.610 -39.301 0.971   1.00 68.96 84  B 1 
ATOM   1601 C CG  . LYS B 2 84  ? -12.940 -40.652 1.624   1.00 63.23 84  B 1 
ATOM   1602 C CD  . LYS B 2 84  ? -14.022 -40.489 2.710   1.00 58.65 84  B 1 
ATOM   1603 C CE  . LYS B 2 84  ? -14.382 -41.856 3.287   1.00 54.11 84  B 1 
ATOM   1604 N NZ  . LYS B 2 84  ? -15.421 -41.747 4.349   1.00 47.55 84  B 1 
ATOM   1605 N N   . LYS B 2 85  ? -12.712 -38.395 -2.169  1.00 75.22 85  B 1 
ATOM   1606 C CA  . LYS B 2 85  ? -13.015 -37.358 -3.166  1.00 76.48 85  B 1 
ATOM   1607 C C   . LYS B 2 85  ? -13.146 -35.974 -2.514  1.00 77.26 85  B 1 
ATOM   1608 O O   . LYS B 2 85  ? -13.745 -35.884 -1.437  1.00 71.98 85  B 1 
ATOM   1609 C CB  . LYS B 2 85  ? -14.332 -37.684 -3.906  1.00 70.65 85  B 1 
ATOM   1610 C CG  . LYS B 2 85  ? -14.180 -38.792 -4.963  1.00 63.28 85  B 1 
ATOM   1611 C CD  . LYS B 2 85  ? -15.498 -39.002 -5.725  1.00 58.00 85  B 1 
ATOM   1612 C CE  . LYS B 2 85  ? -15.297 -40.007 -6.868  1.00 51.94 85  B 1 
ATOM   1613 N NZ  . LYS B 2 85  ? -16.518 -40.220 -7.670  1.00 45.41 85  B 1 
ATOM   1614 N N   . LYS B 2 86  ? -12.688 -34.916 -3.219  1.00 74.91 86  B 1 
ATOM   1615 C CA  . LYS B 2 86  ? -12.883 -33.510 -2.847  1.00 75.64 86  B 1 
ATOM   1616 C C   . LYS B 2 86  ? -14.344 -33.311 -2.423  1.00 77.59 86  B 1 
ATOM   1617 O O   . LYS B 2 86  ? -15.272 -33.560 -3.202  1.00 72.00 86  B 1 
ATOM   1618 C CB  . LYS B 2 86  ? -12.494 -32.540 -3.989  1.00 68.90 86  B 1 
ATOM   1619 C CG  . LYS B 2 86  ? -10.969 -32.352 -4.173  1.00 60.27 86  B 1 
ATOM   1620 C CD  . LYS B 2 86  ? -10.606 -31.240 -5.193  1.00 55.25 86  B 1 
ATOM   1621 C CE  . LYS B 2 86  ? -9.087  -30.991 -5.263  1.00 50.13 86  B 1 
ATOM   1622 N NZ  . LYS B 2 86  ? -8.664  -29.823 -6.087  1.00 44.44 86  B 1 
ATOM   1623 N N   . SER B 2 87  ? -14.558 -32.960 -1.160  1.00 78.01 87  B 1 
ATOM   1624 C CA  . SER B 2 87  ? -15.892 -32.742 -0.610  1.00 79.45 87  B 1 
ATOM   1625 C C   . SER B 2 87  ? -16.502 -31.498 -1.265  1.00 81.67 87  B 1 
ATOM   1626 O O   . SER B 2 87  ? -15.787 -30.561 -1.588  1.00 77.17 87  B 1 
ATOM   1627 C CB  . SER B 2 87  ? -15.837 -32.579 0.907   1.00 72.39 87  B 1 
ATOM   1628 O OG  . SER B 2 87  ? -15.491 -33.820 1.504   1.00 62.86 87  B 1 
ATOM   1629 N N   . LYS B 2 88  ? -17.814 -31.484 -1.468  1.00 84.22 88  B 1 
ATOM   1630 C CA  . LYS B 2 88  ? -18.486 -30.300 -2.008  1.00 85.73 88  B 1 
ATOM   1631 C C   . LYS B 2 88  ? -18.372 -29.146 -1.010  1.00 87.15 88  B 1 
ATOM   1632 O O   . LYS B 2 88  ? -18.498 -29.402 0.195   1.00 83.75 88  B 1 
ATOM   1633 C CB  . LYS B 2 88  ? -19.955 -30.586 -2.347  1.00 80.37 88  B 1 
ATOM   1634 C CG  . LYS B 2 88  ? -20.100 -31.445 -3.613  1.00 70.16 88  B 1 
ATOM   1635 C CD  . LYS B 2 88  ? -21.580 -31.570 -3.999  1.00 63.54 88  B 1 
ATOM   1636 C CE  . LYS B 2 88  ? -21.738 -32.345 -5.302  1.00 55.06 88  B 1 
ATOM   1637 N NZ  . LYS B 2 88  ? -23.143 -32.383 -5.771  1.00 46.37 88  B 1 
ATOM   1638 N N   . PRO B 2 89  ? -18.215 -27.899 -1.476  1.00 88.14 89  B 1 
ATOM   1639 C CA  . PRO B 2 89  ? -18.305 -26.722 -0.615  1.00 89.08 89  B 1 
ATOM   1640 C C   . PRO B 2 89  ? -19.624 -26.710 0.158   1.00 91.12 89  B 1 
ATOM   1641 O O   . PRO B 2 89  ? -20.687 -27.016 -0.390  1.00 89.18 89  B 1 
ATOM   1642 C CB  . PRO B 2 89  ? -18.180 -25.506 -1.548  1.00 85.46 89  B 1 
ATOM   1643 C CG  . PRO B 2 89  ? -17.455 -26.062 -2.769  1.00 80.70 89  B 1 
ATOM   1644 C CD  . PRO B 2 89  ? -17.950 -27.508 -2.845  1.00 83.80 89  B 1 
ATOM   1645 N N   . VAL B 2 90  ? -19.563 -26.368 1.441   1.00 92.58 90  B 1 
ATOM   1646 C CA  . VAL B 2 90  ? -20.727 -26.234 2.319   1.00 93.45 90  B 1 
ATOM   1647 C C   . VAL B 2 90  ? -20.856 -24.770 2.711   1.00 94.42 90  B 1 
ATOM   1648 O O   . VAL B 2 90  ? -19.902 -24.165 3.200   1.00 93.02 90  B 1 
ATOM   1649 C CB  . VAL B 2 90  ? -20.622 -27.140 3.563   1.00 91.03 90  B 1 
ATOM   1650 C CG1 . VAL B 2 90  ? -21.845 -27.008 4.463   1.00 80.60 90  B 1 
ATOM   1651 C CG2 . VAL B 2 90  ? -20.516 -28.617 3.147   1.00 82.43 90  B 1 
ATOM   1652 N N   . ASN B 2 91  ? -22.054 -24.214 2.505   1.00 94.62 91  B 1 
ATOM   1653 C CA  . ASN B 2 91  ? -22.352 -22.861 2.951   1.00 95.18 91  B 1 
ATOM   1654 C C   . ASN B 2 91  ? -22.494 -22.850 4.472   1.00 95.72 91  B 1 
ATOM   1655 O O   . ASN B 2 91  ? -23.215 -23.670 5.052   1.00 94.16 91  B 1 
ATOM   1656 C CB  . ASN B 2 91  ? -23.623 -22.343 2.272   1.00 93.08 91  B 1 
ATOM   1657 C CG  . ASN B 2 91  ? -23.453 -22.151 0.766   1.00 89.44 91  B 1 
ATOM   1658 O OD1 . ASN B 2 91  ? -22.366 -22.063 0.235   1.00 80.60 91  B 1 
ATOM   1659 N ND2 . ASN B 2 91  ? -24.545 -22.081 0.038   1.00 80.16 91  B 1 
ATOM   1660 N N   . LYS B 2 92  ? -21.821 -21.904 5.120   1.00 96.01 92  B 1 
ATOM   1661 C CA  . LYS B 2 92  ? -21.937 -21.628 6.541   1.00 96.17 92  B 1 
ATOM   1662 C C   . LYS B 2 92  ? -22.384 -20.201 6.764   1.00 96.77 92  B 1 
ATOM   1663 O O   . LYS B 2 92  ? -22.157 -19.326 5.926   1.00 95.72 92  B 1 
ATOM   1664 C CB  . LYS B 2 92  ? -20.613 -21.915 7.259   1.00 94.41 92  B 1 
ATOM   1665 C CG  . LYS B 2 92  ? -20.301 -23.417 7.313   1.00 90.47 92  B 1 
ATOM   1666 C CD  . LYS B 2 92  ? -19.204 -23.660 8.343   1.00 83.58 92  B 1 
ATOM   1667 C CE  . LYS B 2 92  ? -18.869 -25.135 8.480   1.00 78.44 92  B 1 
ATOM   1668 N NZ  . LYS B 2 92  ? -17.730 -25.306 9.414   1.00 69.90 92  B 1 
ATOM   1669 N N   . ASP B 2 93  ? -23.022 -19.973 7.897   1.00 97.17 93  B 1 
ATOM   1670 C CA  . ASP B 2 93  ? -23.357 -18.642 8.353   1.00 97.17 93  B 1 
ATOM   1671 C C   . ASP B 2 93  ? -23.294 -18.552 9.875   1.00 97.39 93  B 1 
ATOM   1672 O O   . ASP B 2 93  ? -23.344 -19.559 10.587  1.00 95.49 93  B 1 
ATOM   1673 C CB  . ASP B 2 93  ? -24.702 -18.179 7.753   1.00 95.11 93  B 1 
ATOM   1674 C CG  . ASP B 2 93  ? -25.940 -18.999 8.120   1.00 92.16 93  B 1 
ATOM   1675 O OD1 . ASP B 2 93  ? -26.279 -19.072 9.310   1.00 85.96 93  B 1 
ATOM   1676 O OD2 . ASP B 2 93  ? -26.685 -19.382 7.183   1.00 84.80 93  B 1 
ATOM   1677 N N   . ARG B 2 94  ? -23.161 -17.318 10.384  1.00 97.65 94  B 1 
ATOM   1678 C CA  . ARG B 2 94  ? -23.327 -16.980 11.795  1.00 97.35 94  B 1 
ATOM   1679 C C   . ARG B 2 94  ? -23.995 -15.622 11.943  1.00 97.92 94  B 1 
ATOM   1680 O O   . ARG B 2 94  ? -23.835 -14.744 11.101  1.00 97.31 94  B 1 
ATOM   1681 C CB  . ARG B 2 94  ? -22.005 -17.075 12.567  1.00 94.31 94  B 1 
ATOM   1682 C CG  . ARG B 2 94  ? -20.952 -16.017 12.161  1.00 91.55 94  B 1 
ATOM   1683 C CD  . ARG B 2 94  ? -19.707 -16.143 13.060  1.00 90.86 94  B 1 
ATOM   1684 N NE  . ARG B 2 94  ? -18.646 -15.206 12.666  1.00 88.18 94  B 1 
ATOM   1685 C CZ  . ARG B 2 94  ? -17.539 -14.913 13.334  1.00 88.97 94  B 1 
ATOM   1686 N NH1 . ARG B 2 94  ? -17.278 -15.433 14.494  1.00 83.35 94  B 1 
ATOM   1687 N NH2 . ARG B 2 94  ? -16.680 -14.096 12.832  1.00 83.22 94  B 1 
ATOM   1688 N N   . TYR B 2 95  ? -24.705 -15.449 13.046  1.00 97.75 95  B 1 
ATOM   1689 C CA  . TYR B 2 95  ? -25.299 -14.178 13.419  1.00 98.03 95  B 1 
ATOM   1690 C C   . TYR B 2 95  ? -24.359 -13.402 14.347  1.00 98.03 95  B 1 
ATOM   1691 O O   . TYR B 2 95  ? -23.787 -13.967 15.281  1.00 97.22 95  B 1 
ATOM   1692 C CB  . TYR B 2 95  ? -26.666 -14.432 14.056  1.00 97.48 95  B 1 
ATOM   1693 C CG  . TYR B 2 95  ? -27.337 -13.168 14.538  1.00 96.23 95  B 1 
ATOM   1694 C CD1 . TYR B 2 95  ? -27.333 -12.839 15.906  1.00 93.41 95  B 1 
ATOM   1695 C CD2 . TYR B 2 95  ? -27.959 -12.300 13.616  1.00 93.76 95  B 1 
ATOM   1696 C CE1 . TYR B 2 95  ? -27.954 -11.668 16.361  1.00 92.41 95  B 1 
ATOM   1697 C CE2 . TYR B 2 95  ? -28.582 -11.126 14.056  1.00 91.99 95  B 1 
ATOM   1698 C CZ  . TYR B 2 95  ? -28.583 -10.817 15.433  1.00 92.44 95  B 1 
ATOM   1699 O OH  . TYR B 2 95  ? -29.202 -9.672  15.871  1.00 90.54 95  B 1 
ATOM   1700 N N   . ILE B 2 96  ? -24.221 -12.101 14.096  1.00 98.48 96  B 1 
ATOM   1701 C CA  . ILE B 2 96  ? -23.469 -11.153 14.918  1.00 98.37 96  B 1 
ATOM   1702 C C   . ILE B 2 96  ? -24.376 -9.948  15.146  1.00 98.39 96  B 1 
ATOM   1703 O O   . ILE B 2 96  ? -24.747 -9.265  14.197  1.00 97.67 96  B 1 
ATOM   1704 C CB  . ILE B 2 96  ? -22.140 -10.766 14.240  1.00 98.02 96  B 1 
ATOM   1705 C CG1 . ILE B 2 96  ? -21.232 -12.001 14.012  1.00 96.73 96  B 1 
ATOM   1706 C CG2 . ILE B 2 96  ? -21.408 -9.707  15.092  1.00 96.88 96  B 1 
ATOM   1707 C CD1 . ILE B 2 96  ? -20.008 -11.740 13.117  1.00 93.49 96  B 1 
ATOM   1708 N N   . SER B 2 97  ? -24.741 -9.681  16.398  1.00 98.37 97  B 1 
ATOM   1709 C CA  . SER B 2 97  ? -25.686 -8.608  16.726  1.00 98.15 97  B 1 
ATOM   1710 C C   . SER B 2 97  ? -25.135 -7.223  16.395  1.00 98.06 97  B 1 
ATOM   1711 O O   . SER B 2 97  ? -25.801 -6.427  15.730  1.00 96.64 97  B 1 
ATOM   1712 C CB  . SER B 2 97  ? -26.046 -8.709  18.208  1.00 97.23 97  B 1 
ATOM   1713 O OG  . SER B 2 97  ? -26.930 -7.689  18.615  1.00 88.43 97  B 1 
ATOM   1714 N N   . LYS B 2 98  ? -23.898 -6.944  16.834  1.00 98.42 98  B 1 
ATOM   1715 C CA  . LYS B 2 98  ? -23.219 -5.660  16.669  1.00 98.49 98  B 1 
ATOM   1716 C C   . LYS B 2 98  ? -21.778 -5.874  16.254  1.00 98.44 98  B 1 
ATOM   1717 O O   . LYS B 2 98  ? -21.054 -6.654  16.876  1.00 97.89 98  B 1 
ATOM   1718 C CB  . LYS B 2 98  ? -23.294 -4.846  17.971  1.00 98.13 98  B 1 
ATOM   1719 C CG  . LYS B 2 98  ? -24.743 -4.473  18.322  1.00 96.97 98  B 1 
ATOM   1720 C CD  . LYS B 2 98  ? -24.835 -3.720  19.647  1.00 95.76 98  B 1 
ATOM   1721 C CE  . LYS B 2 98  ? -26.313 -3.511  19.954  1.00 93.47 98  B 1 
ATOM   1722 N NZ  . LYS B 2 98  ? -26.542 -3.090  21.344  1.00 89.60 98  B 1 
ATOM   1723 N N   . MET B 2 99  ? -21.349 -5.156  15.218  1.00 98.22 99  B 1 
ATOM   1724 C CA  . MET B 2 99  ? -20.014 -5.274  14.657  1.00 98.03 99  B 1 
ATOM   1725 C C   . MET B 2 99  ? -19.453 -3.892  14.333  1.00 98.20 99  B 1 
ATOM   1726 O O   . MET B 2 99  ? -20.172 -3.036  13.823  1.00 97.57 99  B 1 
ATOM   1727 C CB  . MET B 2 99  ? -20.079 -6.173  13.411  1.00 95.37 99  B 1 
ATOM   1728 C CG  . MET B 2 99  ? -18.740 -6.315  12.674  1.00 92.21 99  B 1 
ATOM   1729 S SD  . MET B 2 99  ? -18.814 -7.280  11.136  1.00 93.00 99  B 1 
ATOM   1730 C CE  . MET B 2 99  ? -19.028 -8.935  11.792  1.00 86.89 99  B 1 
ATOM   1731 N N   . PHE B 2 100 ? -18.163 -3.697  14.565  1.00 98.52 100 B 1 
ATOM   1732 C CA  . PHE B 2 100 ? -17.398 -2.642  13.909  1.00 98.53 100 B 1 
ATOM   1733 C C   . PHE B 2 100 ? -16.540 -3.286  12.825  1.00 98.51 100 B 1 
ATOM   1734 O O   . PHE B 2 100 ? -15.664 -4.081  13.143  1.00 98.35 100 B 1 
ATOM   1735 C CB  . PHE B 2 100 ? -16.548 -1.888  14.937  1.00 98.22 100 B 1 
ATOM   1736 C CG  . PHE B 2 100 ? -15.713 -0.774  14.341  1.00 98.11 100 B 1 
ATOM   1737 C CD1 . PHE B 2 100 ? -14.528 -1.064  13.641  1.00 97.24 100 B 1 
ATOM   1738 C CD2 . PHE B 2 100 ? -16.121 0.560   14.477  1.00 97.15 100 B 1 
ATOM   1739 C CE1 . PHE B 2 100 ? -13.759 -0.032  13.083  1.00 96.74 100 B 1 
ATOM   1740 C CE2 . PHE B 2 100 ? -15.360 1.593   13.932  1.00 96.32 100 B 1 
ATOM   1741 C CZ  . PHE B 2 100 ? -14.178 1.300   13.232  1.00 96.61 100 B 1 
ATOM   1742 N N   . LEU B 2 101 ? -16.790 -2.964  11.551  1.00 98.29 101 B 1 
ATOM   1743 C CA  . LEU B 2 101 ? -16.010 -3.424  10.405  1.00 98.28 101 B 1 
ATOM   1744 C C   . LEU B 2 101 ? -15.006 -2.338  10.004  1.00 98.02 101 B 1 
ATOM   1745 O O   . LEU B 2 101 ? -15.404 -1.197  9.771   1.00 97.31 101 B 1 
ATOM   1746 C CB  . LEU B 2 101 ? -16.975 -3.764  9.264   1.00 98.17 101 B 1 
ATOM   1747 C CG  . LEU B 2 101 ? -16.295 -4.181  7.948   1.00 97.90 101 B 1 
ATOM   1748 C CD1 . LEU B 2 101 ? -15.534 -5.494  8.084   1.00 96.80 101 B 1 
ATOM   1749 C CD2 . LEU B 2 101 ? -17.365 -4.361  6.872   1.00 96.79 101 B 1 
ATOM   1750 N N   . ARG B 2 102 ? -13.734 -2.706  9.890   1.00 97.98 102 B 1 
ATOM   1751 C CA  . ARG B 2 102 ? -12.693 -1.813  9.376   1.00 97.79 102 B 1 
ATOM   1752 C C   . ARG B 2 102 ? -12.795 -1.716  7.847   1.00 97.35 102 B 1 
ATOM   1753 O O   . ARG B 2 102 ? -12.916 -2.725  7.163   1.00 96.17 102 B 1 
ATOM   1754 C CB  . ARG B 2 102 ? -11.331 -2.306  9.870   1.00 97.17 102 B 1 
ATOM   1755 C CG  . ARG B 2 102 ? -10.227 -1.288  9.579   1.00 96.07 102 B 1 
ATOM   1756 C CD  . ARG B 2 102 ? -8.886  -1.751  10.134  1.00 94.53 102 B 1 
ATOM   1757 N NE  . ARG B 2 102 ? -7.806  -1.159  9.357   1.00 92.43 102 B 1 
ATOM   1758 C CZ  . ARG B 2 102 ? -7.017  -0.139  9.636   1.00 92.53 102 B 1 
ATOM   1759 N NH1 . ARG B 2 102 ? -7.014  0.485   10.769  1.00 84.74 102 B 1 
ATOM   1760 N NH2 . ARG B 2 102 ? -6.203  0.260   8.731   1.00 87.59 102 B 1 
ATOM   1761 N N   . GLY B 2 103 ? -12.748 -0.494  7.328   1.00 96.57 103 B 1 
ATOM   1762 C CA  . GLY B 2 103 ? -13.064 -0.201  5.935   1.00 96.38 103 B 1 
ATOM   1763 C C   . GLY B 2 103 ? -12.136 -0.835  4.902   1.00 96.37 103 B 1 
ATOM   1764 O O   . GLY B 2 103 ? -12.591 -1.221  3.825   1.00 95.33 103 B 1 
ATOM   1765 N N   . ASP B 2 104 ? -10.853 -1.006  5.218   1.00 95.73 104 B 1 
ATOM   1766 C CA  . ASP B 2 104 ? -9.864  -1.575  4.284   1.00 95.40 104 B 1 
ATOM   1767 C C   . ASP B 2 104 ? -10.112 -3.056  3.941   1.00 95.77 104 B 1 
ATOM   1768 O O   . ASP B 2 104 ? -9.603  -3.551  2.942   1.00 93.85 104 B 1 
ATOM   1769 C CB  . ASP B 2 104 ? -8.453  -1.360  4.855   1.00 93.74 104 B 1 
ATOM   1770 C CG  . ASP B 2 104 ? -8.188  -2.111  6.151   1.00 92.98 104 B 1 
ATOM   1771 O OD1 . ASP B 2 104 ? -9.088  -2.813  6.674   1.00 89.58 104 B 1 
ATOM   1772 O OD2 . ASP B 2 104 ? -7.050  -2.033  6.638   1.00 87.89 104 B 1 
ATOM   1773 N N   . SER B 2 105 ? -10.953 -3.739  4.700   1.00 96.51 105 B 1 
ATOM   1774 C CA  . SER B 2 105 ? -11.420 -5.092  4.400   1.00 96.80 105 B 1 
ATOM   1775 C C   . SER B 2 105 ? -12.662 -5.121  3.490   1.00 97.21 105 B 1 
ATOM   1776 O O   . SER B 2 105 ? -13.076 -6.204  3.080   1.00 95.76 105 B 1 
ATOM   1777 C CB  . SER B 2 105 ? -11.683 -5.854  5.691   1.00 95.82 105 B 1 
ATOM   1778 O OG  . SER B 2 105 ? -10.466 -6.094  6.363   1.00 89.36 105 B 1 
ATOM   1779 N N   . VAL B 2 106 ? -13.242 -3.972  3.165   1.00 97.56 106 B 1 
ATOM   1780 C CA  . VAL B 2 106 ? -14.390 -3.859  2.264   1.00 97.89 106 B 1 
ATOM   1781 C C   . VAL B 2 106 ? -13.912 -3.849  0.821   1.00 97.63 106 B 1 
ATOM   1782 O O   . VAL B 2 106 ? -13.071 -3.029  0.447   1.00 96.78 106 B 1 
ATOM   1783 C CB  . VAL B 2 106 ? -15.226 -2.606  2.579   1.00 97.68 106 B 1 
ATOM   1784 C CG1 . VAL B 2 106 ? -16.420 -2.459  1.634   1.00 96.74 106 B 1 
ATOM   1785 C CG2 . VAL B 2 106 ? -15.767 -2.653  4.010   1.00 96.72 106 B 1 
ATOM   1786 N N   . ILE B 2 107 ? -14.457 -4.724  -0.010  1.00 97.65 107 B 1 
ATOM   1787 C CA  . ILE B 2 107 ? -14.229 -4.746  -1.461  1.00 97.63 107 B 1 
ATOM   1788 C C   . ILE B 2 107 ? -15.375 -4.010  -2.155  1.00 97.95 107 B 1 
ATOM   1789 O O   . ILE B 2 107 ? -15.166 -2.977  -2.790  1.00 97.51 107 B 1 
ATOM   1790 C CB  . ILE B 2 107 ? -14.078 -6.193  -1.984  1.00 96.94 107 B 1 
ATOM   1791 C CG1 . ILE B 2 107 ? -12.935 -6.937  -1.250  1.00 94.79 107 B 1 
ATOM   1792 C CG2 . ILE B 2 107 ? -13.817 -6.159  -3.504  1.00 94.02 107 B 1 
ATOM   1793 C CD1 . ILE B 2 107 ? -12.740 -8.380  -1.721  1.00 90.70 107 B 1 
ATOM   1794 N N   . VAL B 2 108 ? -16.579 -4.537  -2.012  1.00 97.76 108 B 1 
ATOM   1795 C CA  . VAL B 2 108 ? -17.795 -4.053  -2.673  1.00 97.87 108 B 1 
ATOM   1796 C C   . VAL B 2 108 ? -18.942 -4.068  -1.671  1.00 98.03 108 B 1 
ATOM   1797 O O   . VAL B 2 108 ? -19.066 -4.998  -0.875  1.00 97.64 108 B 1 
ATOM   1798 C CB  . VAL B 2 108 ? -18.118 -4.914  -3.907  1.00 96.39 108 B 1 
ATOM   1799 C CG1 . VAL B 2 108 ? -19.436 -4.523  -4.569  1.00 88.98 108 B 1 
ATOM   1800 C CG2 . VAL B 2 108 ? -17.024 -4.788  -4.973  1.00 87.87 108 B 1 
ATOM   1801 N N   . VAL B 2 109 ? -19.800 -3.052  -1.743  1.00 98.15 109 B 1 
ATOM   1802 C CA  . VAL B 2 109 ? -21.059 -2.981  -0.990  1.00 98.14 109 B 1 
ATOM   1803 C C   . VAL B 2 109 ? -22.214 -2.933  -1.974  1.00 98.20 109 B 1 
ATOM   1804 O O   . VAL B 2 109 ? -22.302 -2.000  -2.767  1.00 97.72 109 B 1 
ATOM   1805 C CB  . VAL B 2 109 ? -21.098 -1.766  -0.046  1.00 97.91 109 B 1 
ATOM   1806 C CG1 . VAL B 2 109 ? -22.355 -1.795  0.818   1.00 96.89 109 B 1 
ATOM   1807 C CG2 . VAL B 2 109 ? -19.872 -1.718  0.878   1.00 97.02 109 B 1 
ATOM   1808 N N   . LEU B 2 110 ? -23.117 -3.904  -1.912  1.00 97.41 110 B 1 
ATOM   1809 C CA  . LEU B 2 110 ? -24.332 -3.955  -2.711  1.00 97.29 110 B 1 
ATOM   1810 C C   . LEU B 2 110 ? -25.467 -3.288  -1.946  1.00 96.84 110 B 1 
ATOM   1811 O O   . LEU B 2 110 ? -25.766 -3.653  -0.795  1.00 95.71 110 B 1 
ATOM   1812 C CB  . LEU B 2 110 ? -24.725 -5.400  -3.046  1.00 96.47 110 B 1 
ATOM   1813 C CG  . LEU B 2 110 ? -23.804 -6.145  -4.035  1.00 91.77 110 B 1 
ATOM   1814 C CD1 . LEU B 2 110 ? -22.433 -6.493  -3.464  1.00 84.63 110 B 1 
ATOM   1815 C CD2 . LEU B 2 110 ? -24.498 -7.461  -4.412  1.00 84.44 110 B 1 
ATOM   1816 N N   . ARG B 2 111 ? -26.144 -2.346  -2.596  1.00 95.07 111 B 1 
ATOM   1817 C CA  . ARG B 2 111 ? -27.369 -1.753  -2.081  1.00 92.60 111 B 1 
ATOM   1818 C C   . ARG B 2 111 ? -28.568 -2.619  -2.441  1.00 89.59 111 B 1 
ATOM   1819 O O   . ARG B 2 111 ? -28.664 -3.096  -3.563  1.00 79.69 111 B 1 
ATOM   1820 C CB  . ARG B 2 111 ? -27.489 -0.336  -2.642  1.00 89.71 111 B 1 
ATOM   1821 C CG  . ARG B 2 111 ? -28.695 0.399   -2.050  1.00 84.04 111 B 1 
ATOM   1822 C CD  . ARG B 2 111 ? -28.755 1.795   -2.652  1.00 80.62 111 B 1 
ATOM   1823 N NE  . ARG B 2 111 ? -29.951 2.517   -2.215  1.00 73.38 111 B 1 
ATOM   1824 C CZ  . ARG B 2 111 ? -30.323 3.674   -2.699  1.00 68.62 111 B 1 
ATOM   1825 N NH1 . ARG B 2 111 ? -29.617 4.305   -3.595  1.00 61.94 111 B 1 
ATOM   1826 N NH2 . ARG B 2 111 ? -31.432 4.220   -2.293  1.00 59.57 111 B 1 
ATOM   1827 N N   . ASN B 2 112 ? -29.525 -2.743  -1.500  1.00 83.36 112 B 1 
ATOM   1828 C CA  . ASN B 2 112 ? -30.741 -3.534  -1.696  1.00 81.88 112 B 1 
ATOM   1829 C C   . ASN B 2 112 ? -30.456 -4.889  -2.360  1.00 82.45 112 B 1 
ATOM   1830 O O   . ASN B 2 112 ? -31.003 -5.173  -3.425  1.00 75.77 112 B 1 
ATOM   1831 C CB  . ASN B 2 112 ? -31.784 -2.714  -2.479  1.00 73.23 112 B 1 
ATOM   1832 C CG  . ASN B 2 112 ? -32.282 -1.485  -1.734  1.00 68.34 112 B 1 
ATOM   1833 O OD1 . ASN B 2 112 ? -32.215 -1.368  -0.525  1.00 61.05 112 B 1 
ATOM   1834 N ND2 . ASN B 2 112 ? -32.830 -0.540  -2.456  1.00 58.88 112 B 1 
ATOM   1835 N N   . PRO B 2 113 ? -29.577 -5.722  -1.768  1.00 80.10 113 B 1 
ATOM   1836 C CA  . PRO B 2 113 ? -29.216 -6.979  -2.387  1.00 77.53 113 B 1 
ATOM   1837 C C   . PRO B 2 113 ? -30.487 -7.780  -2.649  1.00 77.33 113 B 1 
ATOM   1838 O O   . PRO B 2 113 ? -31.282 -8.032  -1.735  1.00 71.47 113 B 1 
ATOM   1839 C CB  . PRO B 2 113 ? -28.275 -7.675  -1.401  1.00 71.91 113 B 1 
ATOM   1840 C CG  . PRO B 2 113 ? -28.626 -7.049  -0.054  1.00 71.60 113 B 1 
ATOM   1841 C CD  . PRO B 2 113 ? -29.007 -5.621  -0.430  1.00 73.98 113 B 1 
ATOM   1842 N N   . LEU B 2 114 ? -30.666 -8.160  -3.913  1.00 72.79 114 B 1 
ATOM   1843 C CA  . LEU B 2 114 ? -31.664 -9.159  -4.265  1.00 69.42 114 B 1 
ATOM   1844 C C   . LEU B 2 114 ? -31.227 -10.452 -3.578  1.00 67.99 114 B 1 
ATOM   1845 O O   . LEU B 2 114 ? -30.444 -11.226 -4.122  1.00 61.55 114 B 1 
ATOM   1846 C CB  . LEU B 2 114 ? -31.758 -9.307  -5.794  1.00 61.70 114 B 1 
ATOM   1847 C CG  . LEU B 2 114 ? -32.469 -8.132  -6.494  1.00 55.38 114 B 1 
ATOM   1848 C CD1 . LEU B 2 114 ? -32.240 -8.222  -8.003  1.00 50.53 114 B 1 
ATOM   1849 C CD2 . LEU B 2 114 ? -33.987 -8.142  -6.242  1.00 49.30 114 B 1 
ATOM   1850 N N   . ILE B 2 115 ? -31.695 -10.652 -2.347  1.00 63.35 115 B 1 
ATOM   1851 C CA  . ILE B 2 115 ? -31.597 -11.943 -1.696  1.00 59.84 115 B 1 
ATOM   1852 C C   . ILE B 2 115 ? -32.495 -12.847 -2.532  1.00 58.64 115 B 1 
ATOM   1853 O O   . ILE B 2 115 ? -33.712 -12.830 -2.372  1.00 52.52 115 B 1 
ATOM   1854 C CB  . ILE B 2 115 ? -32.013 -11.895 -0.207  1.00 53.00 115 B 1 
ATOM   1855 C CG1 . ILE B 2 115 ? -31.207 -10.813 0.567   1.00 48.31 115 B 1 
ATOM   1856 C CG2 . ILE B 2 115 ? -31.790 -13.281 0.427   1.00 46.45 115 B 1 
ATOM   1857 C CD1 . ILE B 2 115 ? -31.704 -10.605 1.998   1.00 42.17 115 B 1 
ATOM   1858 N N   . ALA B 2 116 ? -31.877 -13.560 -3.471  1.00 46.69 116 B 1 
ATOM   1859 C CA  . ALA B 2 116 ? -32.558 -14.643 -4.152  1.00 44.72 116 B 1 
ATOM   1860 C C   . ALA B 2 116 ? -32.942 -15.661 -3.070  1.00 44.26 116 B 1 
ATOM   1861 O O   . ALA B 2 116 ? -32.156 -16.539 -2.716  1.00 41.15 116 B 1 
ATOM   1862 C CB  . ALA B 2 116 ? -31.650 -15.206 -5.250  1.00 41.05 116 B 1 
ATOM   1863 N N   . GLY B 2 117 ? -34.113 -15.471 -2.491  1.00 40.18 117 B 1 
ATOM   1864 C CA  . GLY B 2 117 ? -34.754 -16.498 -1.700  1.00 36.77 117 B 1 
ATOM   1865 C C   . GLY B 2 117 ? -35.012 -17.665 -2.638  1.00 35.72 117 B 1 
ATOM   1866 O O   . GLY B 2 117 ? -36.003 -17.668 -3.372  1.00 32.37 117 B 1 
ATOM   1867 N N   . LYS B 2 118 ? -34.091 -18.626 -2.627  1.00 30.93 118 B 1 
ATOM   1868 C CA  . LYS B 2 118 ? -34.497 -20.009 -2.833  1.00 28.94 118 B 1 
ATOM   1869 C C   . LYS B 2 118 ? -34.904 -20.588 -1.496  1.00 28.08 118 B 1 
ATOM   1870 O O   . LYS B 2 118 ? -34.252 -20.257 -0.488  1.00 25.36 118 B 1 
ATOM   1871 C CB  . LYS B 2 118 ? -33.403 -20.845 -3.490  1.00 26.84 118 B 1 
ATOM   1872 C CG  . LYS B 2 118 ? -33.450 -20.700 -5.019  1.00 24.36 118 B 1 
ATOM   1873 C CD  . LYS B 2 118 ? -32.532 -21.756 -5.657  1.00 23.39 118 B 1 
ATOM   1874 C CE  . LYS B 2 118 ? -32.657 -21.670 -7.179  1.00 20.74 118 B 1 
ATOM   1875 N NZ  . LYS B 2 118 ? -31.829 -22.710 -7.855  1.00 18.63 118 B 1 
ATOM   1876 O OXT . LYS B 2 118 ? -35.888 -21.394 -1.540  1.00 20.35 118 B 1 
ATOM   1877 N N   . MET C 3 1   ? 50.570  33.834  -8.279  1.00 22.97 1   C 1 
ATOM   1878 C CA  . MET C 3 1   ? 49.433  33.395  -7.442  1.00 30.28 1   C 1 
ATOM   1879 C C   . MET C 3 1   ? 48.572  32.487  -8.292  1.00 33.06 1   C 1 
ATOM   1880 O O   . MET C 3 1   ? 47.843  32.977  -9.136  1.00 30.47 1   C 1 
ATOM   1881 C CB  . MET C 3 1   ? 48.618  34.596  -6.955  1.00 29.00 1   C 1 
ATOM   1882 C CG  . MET C 3 1   ? 49.309  35.368  -5.831  1.00 25.51 1   C 1 
ATOM   1883 S SD  . MET C 3 1   ? 48.412  36.859  -5.380  1.00 23.11 1   C 1 
ATOM   1884 C CE  . MET C 3 1   ? 49.291  37.360  -3.888  1.00 18.95 1   C 1 
ATOM   1885 N N   . ALA C 3 2   ? 48.749  31.180  -8.159  1.00 32.70 2   C 1 
ATOM   1886 C CA  . ALA C 3 2   ? 47.907  30.241  -8.882  1.00 38.15 2   C 1 
ATOM   1887 C C   . ALA C 3 2   ? 46.512  30.309  -8.250  1.00 38.06 2   C 1 
ATOM   1888 O O   . ALA C 3 2   ? 46.337  29.899  -7.102  1.00 36.40 2   C 1 
ATOM   1889 C CB  . ALA C 3 2   ? 48.526  28.836  -8.799  1.00 36.63 2   C 1 
ATOM   1890 N N   . TYR C 3 3   ? 45.554  30.884  -8.969  1.00 32.25 3   C 1 
ATOM   1891 C CA  . TYR C 3 3   ? 44.150  30.805  -8.601  1.00 35.88 3   C 1 
ATOM   1892 C C   . TYR C 3 3   ? 43.783  29.319  -8.689  1.00 34.94 3   C 1 
ATOM   1893 O O   . TYR C 3 3   ? 43.478  28.824  -9.769  1.00 32.80 3   C 1 
ATOM   1894 C CB  . TYR C 3 3   ? 43.303  31.694  -9.530  1.00 34.52 3   C 1 
ATOM   1895 C CG  . TYR C 3 3   ? 42.528  32.783  -8.814  1.00 33.03 3   C 1 
ATOM   1896 C CD1 . TYR C 3 3   ? 41.167  32.592  -8.517  1.00 31.22 3   C 1 
ATOM   1897 C CD2 . TYR C 3 3   ? 43.148  33.995  -8.476  1.00 31.10 3   C 1 
ATOM   1898 C CE1 . TYR C 3 3   ? 40.420  33.605  -7.893  1.00 26.04 3   C 1 
ATOM   1899 C CE2 . TYR C 3 3   ? 42.411  35.019  -7.843  1.00 25.47 3   C 1 
ATOM   1900 C CZ  . TYR C 3 3   ? 41.046  34.819  -7.556  1.00 27.46 3   C 1 
ATOM   1901 O OH  . TYR C 3 3   ? 40.335  35.821  -6.951  1.00 28.07 3   C 1 
ATOM   1902 N N   . ARG C 3 4   ? 43.888  28.599  -7.569  1.00 32.64 4   C 1 
ATOM   1903 C CA  . ARG C 3 4   ? 43.217  27.306  -7.431  1.00 35.32 4   C 1 
ATOM   1904 C C   . ARG C 3 4   ? 41.737  27.612  -7.638  1.00 33.48 4   C 1 
ATOM   1905 O O   . ARG C 3 4   ? 41.106  28.149  -6.733  1.00 32.14 4   C 1 
ATOM   1906 C CB  . ARG C 3 4   ? 43.464  26.657  -6.056  1.00 34.67 4   C 1 
ATOM   1907 C CG  . ARG C 3 4   ? 44.790  25.880  -5.991  1.00 32.22 4   C 1 
ATOM   1908 C CD  . ARG C 3 4   ? 44.922  25.165  -4.632  1.00 32.50 4   C 1 
ATOM   1909 N NE  . ARG C 3 4   ? 46.094  24.284  -4.581  1.00 29.43 4   C 1 
ATOM   1910 C CZ  . ARG C 3 4   ? 46.456  23.496  -3.563  1.00 26.26 4   C 1 
ATOM   1911 N NH1 . ARG C 3 4   ? 45.796  23.480  -2.444  1.00 24.39 4   C 1 
ATOM   1912 N NH2 . ARG C 3 4   ? 47.493  22.710  -3.665  1.00 25.34 4   C 1 
ATOM   1913 N N   . GLY C 3 5   ? 41.244  27.378  -8.844  1.00 33.76 5   C 1 
ATOM   1914 C CA  . GLY C 3 5   ? 39.827  27.438  -9.126  1.00 34.60 5   C 1 
ATOM   1915 C C   . GLY C 3 5   ? 39.177  26.507  -8.120  1.00 34.88 5   C 1 
ATOM   1916 O O   . GLY C 3 5   ? 39.408  25.306  -8.175  1.00 31.93 5   C 1 
ATOM   1917 N N   . GLN C 3 6   ? 38.463  27.070  -7.132  1.00 33.32 6   C 1 
ATOM   1918 C CA  . GLN C 3 6   ? 37.566  26.269  -6.310  1.00 34.61 6   C 1 
ATOM   1919 C C   . GLN C 3 6   ? 36.628  25.609  -7.308  1.00 34.18 6   C 1 
ATOM   1920 O O   . GLN C 3 6   ? 35.835  26.297  -7.942  1.00 32.91 6   C 1 
ATOM   1921 C CB  . GLN C 3 6   ? 36.791  27.149  -5.319  1.00 34.00 6   C 1 
ATOM   1922 C CG  . GLN C 3 6   ? 37.590  27.438  -4.043  1.00 32.33 6   C 1 
ATOM   1923 C CD  . GLN C 3 6   ? 36.812  28.314  -3.060  1.00 30.35 6   C 1 
ATOM   1924 O OE1 . GLN C 3 6   ? 35.963  29.110  -3.426  1.00 29.73 6   C 1 
ATOM   1925 N NE2 . GLN C 3 6   ? 37.075  28.211  -1.777  1.00 30.14 6   C 1 
ATOM   1926 N N   . GLY C 3 7   ? 36.805  24.307  -7.528  1.00 31.50 7   C 1 
ATOM   1927 C CA  . GLY C 3 7   ? 35.896  23.536  -8.337  1.00 31.82 7   C 1 
ATOM   1928 C C   . GLY C 3 7   ? 34.522  23.769  -7.731  1.00 32.64 7   C 1 
ATOM   1929 O O   . GLY C 3 7   ? 34.277  23.317  -6.612  1.00 30.65 7   C 1 
ATOM   1930 N N   . GLN C 3 8   ? 33.687  24.570  -8.406  1.00 35.81 8   C 1 
ATOM   1931 C CA  . GLN C 3 8   ? 32.291  24.682  -8.044  1.00 37.70 8   C 1 
ATOM   1932 C C   . GLN C 3 8   ? 31.791  23.246  -8.049  1.00 38.39 8   C 1 
ATOM   1933 O O   . GLN C 3 8   ? 31.740  22.625  -9.107  1.00 37.06 8   C 1 
ATOM   1934 C CB  . GLN C 3 8   ? 31.516  25.547  -9.038  1.00 36.51 8   C 1 
ATOM   1935 C CG  . GLN C 3 8   ? 31.604  27.049  -8.709  1.00 33.65 8   C 1 
ATOM   1936 C CD  . GLN C 3 8   ? 30.822  27.914  -9.708  1.00 30.86 8   C 1 
ATOM   1937 O OE1 . GLN C 3 8   ? 30.707  27.612  -10.882 1.00 29.56 8   C 1 
ATOM   1938 N NE2 . GLN C 3 8   ? 30.285  29.028  -9.282  1.00 29.49 8   C 1 
ATOM   1939 N N   . LYS C 3 9   ? 31.505  22.697  -6.867  1.00 38.46 9   C 1 
ATOM   1940 C CA  . LYS C 3 9   ? 30.764  21.451  -6.761  1.00 40.03 9   C 1 
ATOM   1941 C C   . LYS C 3 9   ? 29.456  21.727  -7.492  1.00 40.03 9   C 1 
ATOM   1942 O O   . LYS C 3 9   ? 28.611  22.430  -6.951  1.00 38.51 9   C 1 
ATOM   1943 C CB  . LYS C 3 9   ? 30.501  21.045  -5.302  1.00 39.47 9   C 1 
ATOM   1944 C CG  . LYS C 3 9   ? 31.689  20.314  -4.655  1.00 35.42 9   C 1 
ATOM   1945 C CD  . LYS C 3 9   ? 31.300  19.865  -3.237  1.00 34.05 9   C 1 
ATOM   1946 C CE  . LYS C 3 9   ? 32.403  19.005  -2.602  1.00 29.53 9   C 1 
ATOM   1947 N NZ  . LYS C 3 9   ? 32.015  18.519  -1.256  1.00 26.99 9   C 1 
ATOM   1948 N N   . VAL C 3 10  ? 29.375  21.288  -8.745  1.00 42.00 10  C 1 
ATOM   1949 C CA  . VAL C 3 10  ? 28.148  21.352  -9.526  1.00 44.22 10  C 1 
ATOM   1950 C C   . VAL C 3 10  ? 27.147  20.589  -8.679  1.00 45.90 10  C 1 
ATOM   1951 O O   . VAL C 3 10  ? 27.305  19.389  -8.494  1.00 44.58 10  C 1 
ATOM   1952 C CB  . VAL C 3 10  ? 28.327  20.722  -10.919 1.00 42.26 10  C 1 
ATOM   1953 C CG1 . VAL C 3 10  ? 27.039  20.788  -11.728 1.00 36.93 10  C 1 
ATOM   1954 C CG2 . VAL C 3 10  ? 29.425  21.467  -11.711 1.00 38.05 10  C 1 
ATOM   1955 N N   . GLN C 3 11  ? 26.213  21.318  -8.053  1.00 43.83 11  C 1 
ATOM   1956 C CA  . GLN C 3 11  ? 25.131  20.678  -7.319  1.00 46.26 11  C 1 
ATOM   1957 C C   . GLN C 3 11  ? 24.388  19.847  -8.352  1.00 48.70 11  C 1 
ATOM   1958 O O   . GLN C 3 11  ? 23.718  20.377  -9.230  1.00 47.31 11  C 1 
ATOM   1959 C CB  . GLN C 3 11  ? 24.224  21.715  -6.646  1.00 44.39 11  C 1 
ATOM   1960 C CG  . GLN C 3 11  ? 24.726  22.105  -5.249  1.00 40.34 11  C 1 
ATOM   1961 C CD  . GLN C 3 11  ? 23.814  23.133  -4.570  1.00 36.49 11  C 1 
ATOM   1962 O OE1 . GLN C 3 11  ? 23.284  24.023  -5.206  1.00 35.02 11  C 1 
ATOM   1963 N NE2 . GLN C 3 11  ? 23.623  23.060  -3.277  1.00 33.28 11  C 1 
ATOM   1964 N N   . LYS C 3 12  ? 24.602  18.526  -8.305  1.00 59.89 12  C 1 
ATOM   1965 C CA  . LYS C 3 12  ? 23.924  17.603  -9.193  1.00 62.02 12  C 1 
ATOM   1966 C C   . LYS C 3 12  ? 22.444  17.696  -8.867  1.00 64.94 12  C 1 
ATOM   1967 O O   . LYS C 3 12  ? 22.047  17.496  -7.726  1.00 61.64 12  C 1 
ATOM   1968 C CB  . LYS C 3 12  ? 24.455  16.186  -9.020  1.00 56.46 12  C 1 
ATOM   1969 C CG  . LYS C 3 12  ? 25.792  15.939  -9.752  1.00 50.14 12  C 1 
ATOM   1970 C CD  . LYS C 3 12  ? 26.174  14.479  -9.491  1.00 45.91 12  C 1 
ATOM   1971 C CE  . LYS C 3 12  ? 27.306  13.939  -10.342 1.00 40.17 12  C 1 
ATOM   1972 N NZ  . LYS C 3 12  ? 27.419  12.471  -10.097 1.00 36.21 12  C 1 
ATOM   1973 N N   . VAL C 3 13  ? 21.669  18.032  -9.883  1.00 71.05 13  C 1 
ATOM   1974 C CA  . VAL C 3 13  ? 20.214  18.028  -9.814  1.00 74.82 13  C 1 
ATOM   1975 C C   . VAL C 3 13  ? 19.754  16.584  -9.923  1.00 79.24 13  C 1 
ATOM   1976 O O   . VAL C 3 13  ? 20.256  15.841  -10.776 1.00 76.15 13  C 1 
ATOM   1977 C CB  . VAL C 3 13  ? 19.633  18.906  -10.922 1.00 68.27 13  C 1 
ATOM   1978 C CG1 . VAL C 3 13  ? 18.122  18.939  -10.797 1.00 59.32 13  C 1 
ATOM   1979 C CG2 . VAL C 3 13  ? 20.149  20.353  -10.825 1.00 60.13 13  C 1 
ATOM   1980 N N   . MET C 3 14  ? 18.840  16.170  -9.069  1.00 78.44 14  C 1 
ATOM   1981 C CA  . MET C 3 14  ? 18.290  14.819  -9.144  1.00 81.36 14  C 1 
ATOM   1982 C C   . MET C 3 14  ? 17.177  14.728  -10.190 1.00 83.41 14  C 1 
ATOM   1983 O O   . MET C 3 14  ? 16.460  15.685  -10.457 1.00 82.18 14  C 1 
ATOM   1984 C CB  . MET C 3 14  ? 17.865  14.314  -7.768  1.00 75.92 14  C 1 
ATOM   1985 C CG  . MET C 3 14  ? 16.660  15.017  -7.184  1.00 72.18 14  C 1 
ATOM   1986 S SD  . MET C 3 14  ? 16.158  14.241  -5.627  1.00 70.59 14  C 1 
ATOM   1987 C CE  . MET C 3 14  ? 14.756  15.280  -5.202  1.00 62.83 14  C 1 
ATOM   1988 N N   . VAL C 3 15  ? 17.014  13.548  -10.775 1.00 86.29 15  C 1 
ATOM   1989 C CA  . VAL C 3 15  ? 15.884  13.239  -11.651 1.00 87.80 15  C 1 
ATOM   1990 C C   . VAL C 3 15  ? 14.730  12.775  -10.779 1.00 89.06 15  C 1 
ATOM   1991 O O   . VAL C 3 15  ? 14.810  11.716  -10.156 1.00 87.10 15  C 1 
ATOM   1992 C CB  . VAL C 3 15  ? 16.250  12.177  -12.700 1.00 85.56 15  C 1 
ATOM   1993 C CG1 . VAL C 3 15  ? 15.079  11.927  -13.655 1.00 78.64 15  C 1 
ATOM   1994 C CG2 . VAL C 3 15  ? 17.453  12.619  -13.542 1.00 80.17 15  C 1 
ATOM   1995 N N   . GLN C 3 16  ? 13.654  13.548  -10.737 1.00 88.39 16  C 1 
ATOM   1996 C CA  . GLN C 3 16  ? 12.466  13.151  -9.994  1.00 88.64 16  C 1 
ATOM   1997 C C   . GLN C 3 16  ? 11.609  12.159  -10.794 1.00 90.75 16  C 1 
ATOM   1998 O O   . GLN C 3 16  ? 11.546  12.272  -12.025 1.00 89.35 16  C 1 
ATOM   1999 C CB  . GLN C 3 16  ? 11.649  14.372  -9.588  1.00 84.48 16  C 1 
ATOM   2000 C CG  . GLN C 3 16  ? 12.437  15.331  -8.684  1.00 78.95 16  C 1 
ATOM   2001 C CD  . GLN C 3 16  ? 11.543  16.441  -8.155  1.00 75.25 16  C 1 
ATOM   2002 O OE1 . GLN C 3 16  ? 10.373  16.246  -7.872  1.00 67.39 16  C 1 
ATOM   2003 N NE2 . GLN C 3 16  ? 12.056  17.642  -8.025  1.00 64.62 16  C 1 
ATOM   2004 N N   . PRO C 3 17  ? 10.900  11.229  -10.130 1.00 92.36 17  C 1 
ATOM   2005 C CA  . PRO C 3 17  ? 9.955   10.318  -10.775 1.00 92.58 17  C 1 
ATOM   2006 C C   . PRO C 3 17  ? 8.966   11.022  -11.708 1.00 93.26 17  C 1 
ATOM   2007 O O   . PRO C 3 17  ? 8.795   10.603  -12.852 1.00 92.11 17  C 1 
ATOM   2008 C CB  . PRO C 3 17  ? 9.232   9.629   -9.612  1.00 91.26 17  C 1 
ATOM   2009 C CG  . PRO C 3 17  ? 10.313  9.574   -8.535  1.00 89.32 17  C 1 
ATOM   2010 C CD  . PRO C 3 17  ? 11.043  10.902  -8.722  1.00 90.81 17  C 1 
ATOM   2011 N N   . ILE C 3 18  ? 8.402   12.142  -11.273 1.00 91.73 18  C 1 
ATOM   2012 C CA  . ILE C 3 18  ? 7.436   12.908  -12.060 1.00 91.29 18  C 1 
ATOM   2013 C C   . ILE C 3 18  ? 8.032   13.453  -13.367 1.00 92.47 18  C 1 
ATOM   2014 O O   . ILE C 3 18  ? 7.380   13.416  -14.402 1.00 91.65 18  C 1 
ATOM   2015 C CB  . ILE C 3 18  ? 6.816   14.002  -11.178 1.00 88.41 18  C 1 
ATOM   2016 C CG1 . ILE C 3 18  ? 5.478   14.463  -11.782 1.00 78.24 18  C 1 
ATOM   2017 C CG2 . ILE C 3 18  ? 7.773   15.179  -10.904 1.00 75.61 18  C 1 
ATOM   2018 C CD1 . ILE C 3 18  ? 4.511   14.932  -10.694 1.00 69.83 18  C 1 
ATOM   2019 N N   . ASN C 3 19  ? 9.299   13.856  -13.363 1.00 92.95 19  C 1 
ATOM   2020 C CA  . ASN C 3 19  ? 9.997   14.323  -14.558 1.00 92.49 19  C 1 
ATOM   2021 C C   . ASN C 3 19  ? 10.207  13.191  -15.572 1.00 93.28 19  C 1 
ATOM   2022 O O   . ASN C 3 19  ? 10.168  13.414  -16.783 1.00 92.12 19  C 1 
ATOM   2023 C CB  . ASN C 3 19  ? 11.356  14.926  -14.159 1.00 90.43 19  C 1 
ATOM   2024 C CG  . ASN C 3 19  ? 11.228  16.216  -13.356 1.00 85.54 19  C 1 
ATOM   2025 O OD1 . ASN C 3 19  ? 10.255  16.926  -13.438 1.00 76.20 19  C 1 
ATOM   2026 N ND2 . ASN C 3 19  ? 12.237  16.557  -12.588 1.00 76.24 19  C 1 
ATOM   2027 N N   . LEU C 3 20  ? 10.427  11.976  -15.085 1.00 93.71 20  C 1 
ATOM   2028 C CA  . LEU C 3 20  ? 10.567  10.813  -15.957 1.00 94.49 20  C 1 
ATOM   2029 C C   . LEU C 3 20  ? 9.215   10.409  -16.561 1.00 94.94 20  C 1 
ATOM   2030 O O   . LEU C 3 20  ? 9.138   10.170  -17.768 1.00 94.16 20  C 1 
ATOM   2031 C CB  . LEU C 3 20  ? 11.243  9.674   -15.178 1.00 93.90 20  C 1 
ATOM   2032 C CG  . LEU C 3 20  ? 11.558  8.448   -16.043 1.00 90.64 20  C 1 
ATOM   2033 C CD1 . LEU C 3 20  ? 12.438  8.775   -17.254 1.00 87.18 20  C 1 
ATOM   2034 C CD2 . LEU C 3 20  ? 12.296  7.400   -15.203 1.00 87.88 20  C 1 
ATOM   2035 N N   . ILE C 3 21  ? 8.154   10.414  -15.772 1.00 95.27 21  C 1 
ATOM   2036 C CA  . ILE C 3 21  ? 6.785   10.155  -16.250 1.00 95.34 21  C 1 
ATOM   2037 C C   . ILE C 3 21  ? 6.368   11.209  -17.285 1.00 95.31 21  C 1 
ATOM   2038 O O   . ILE C 3 21  ? 5.860   10.859  -18.352 1.00 94.73 21  C 1 
ATOM   2039 C CB  . ILE C 3 21  ? 5.798   10.106  -15.056 1.00 95.35 21  C 1 
ATOM   2040 C CG1 . ILE C 3 21  ? 6.135   8.908   -14.128 1.00 94.18 21  C 1 
ATOM   2041 C CG2 . ILE C 3 21  ? 4.350   9.992   -15.549 1.00 94.09 21  C 1 
ATOM   2042 C CD1 . ILE C 3 21  ? 5.390   8.938   -12.791 1.00 90.55 21  C 1 
ATOM   2043 N N   . PHE C 3 22  ? 6.674   12.482  -17.030 1.00 94.54 22  C 1 
ATOM   2044 C CA  . PHE C 3 22  ? 6.418   13.567  -17.971 1.00 93.90 22  C 1 
ATOM   2045 C C   . PHE C 3 22  ? 7.173   13.377  -19.290 1.00 93.93 22  C 1 
ATOM   2046 O O   . PHE C 3 22  ? 6.606   13.547  -20.372 1.00 93.01 22  C 1 
ATOM   2047 C CB  . PHE C 3 22  ? 6.793   14.890  -17.313 1.00 92.30 22  C 1 
ATOM   2048 C CG  . PHE C 3 22  ? 6.374   16.090  -18.135 1.00 87.00 22  C 1 
ATOM   2049 C CD1 . PHE C 3 22  ? 7.328   16.918  -18.736 1.00 80.21 22  C 1 
ATOM   2050 C CD2 . PHE C 3 22  ? 5.014   16.380  -18.264 1.00 77.32 22  C 1 
ATOM   2051 C CE1 . PHE C 3 22  ? 6.913   18.048  -19.461 1.00 73.51 22  C 1 
ATOM   2052 C CE2 . PHE C 3 22  ? 4.599   17.502  -18.983 1.00 70.87 22  C 1 
ATOM   2053 C CZ  . PHE C 3 22  ? 5.545   18.349  -19.582 1.00 71.54 22  C 1 
ATOM   2054 N N   . ARG C 3 23  ? 8.424   12.922  -19.225 1.00 93.95 23  C 1 
ATOM   2055 C CA  . ARG C 3 23  ? 9.205   12.583  -20.420 1.00 93.57 23  C 1 
ATOM   2056 C C   . ARG C 3 23  ? 8.564   11.431  -21.215 1.00 93.99 23  C 1 
ATOM   2057 O O   . ARG C 3 23  ? 8.554   11.479  -22.439 1.00 92.99 23  C 1 
ATOM   2058 C CB  . ARG C 3 23  ? 10.643  12.256  -20.008 1.00 92.08 23  C 1 
ATOM   2059 C CG  . ARG C 3 23  ? 11.572  12.099  -21.224 1.00 80.37 23  C 1 
ATOM   2060 C CD  . ARG C 3 23  ? 12.985  11.694  -20.800 1.00 78.90 23  C 1 
ATOM   2061 N NE  . ARG C 3 23  ? 13.628  12.720  -19.952 1.00 70.15 23  C 1 
ATOM   2062 C CZ  . ARG C 3 23  ? 14.750  12.579  -19.249 1.00 64.95 23  C 1 
ATOM   2063 N NH1 . ARG C 3 23  ? 15.453  11.475  -19.291 1.00 59.38 23  C 1 
ATOM   2064 N NH2 . ARG C 3 23  ? 15.176  13.552  -18.491 1.00 55.39 23  C 1 
ATOM   2065 N N   . TYR C 3 24  ? 8.025   10.421  -20.555 1.00 95.42 24  C 1 
ATOM   2066 C CA  . TYR C 3 24  ? 7.300   9.346   -21.227 1.00 95.39 24  C 1 
ATOM   2067 C C   . TYR C 3 24  ? 6.045   9.865   -21.933 1.00 95.62 24  C 1 
ATOM   2068 O O   . TYR C 3 24  ? 5.793   9.483   -23.082 1.00 94.74 24  C 1 
ATOM   2069 C CB  . TYR C 3 24  ? 6.920   8.239   -20.233 1.00 95.35 24  C 1 
ATOM   2070 C CG  . TYR C 3 24  ? 8.061   7.485   -19.580 1.00 95.18 24  C 1 
ATOM   2071 C CD1 . TYR C 3 24  ? 9.277   7.252   -20.255 1.00 92.02 24  C 1 
ATOM   2072 C CD2 . TYR C 3 24  ? 7.881   6.961   -18.285 1.00 92.53 24  C 1 
ATOM   2073 C CE1 . TYR C 3 24  ? 10.304  6.505   -19.658 1.00 91.62 24  C 1 
ATOM   2074 C CE2 . TYR C 3 24  ? 8.896   6.211   -17.678 1.00 91.59 24  C 1 
ATOM   2075 C CZ  . TYR C 3 24  ? 10.111  5.977   -18.364 1.00 92.70 24  C 1 
ATOM   2076 O OH  . TYR C 3 24  ? 11.105  5.236   -17.777 1.00 90.95 24  C 1 
ATOM   2077 N N   . LEU C 3 25  ? 5.309   10.780  -21.301 1.00 95.02 25  C 1 
ATOM   2078 C CA  . LEU C 3 25  ? 4.145   11.427  -21.883 1.00 94.84 25  C 1 
ATOM   2079 C C   . LEU C 3 25  ? 4.524   12.260  -23.118 1.00 94.53 25  C 1 
ATOM   2080 O O   . LEU C 3 25  ? 3.958   12.060  -24.193 1.00 93.06 25  C 1 
ATOM   2081 C CB  . LEU C 3 25  ? 3.440   12.243  -20.782 1.00 94.29 25  C 1 
ATOM   2082 C CG  . LEU C 3 25  ? 2.117   12.917  -21.219 1.00 93.07 25  C 1 
ATOM   2083 C CD1 . LEU C 3 25  ? 1.251   13.158  -19.978 1.00 86.46 25  C 1 
ATOM   2084 C CD2 . LEU C 3 25  ? 2.320   14.284  -21.890 1.00 85.58 25  C 1 
ATOM   2085 N N   . GLN C 3 26  ? 5.515   13.148  -23.006 1.00 94.72 26  C 1 
ATOM   2086 C CA  . GLN C 3 26  ? 5.959   14.012  -24.105 1.00 94.17 26  C 1 
ATOM   2087 C C   . GLN C 3 26  ? 6.441   13.214  -25.326 1.00 94.02 26  C 1 
ATOM   2088 O O   . GLN C 3 26  ? 6.088   13.533  -26.465 1.00 92.53 26  C 1 
ATOM   2089 C CB  . GLN C 3 26  ? 7.103   14.914  -23.619 1.00 92.84 26  C 1 
ATOM   2090 C CG  . GLN C 3 26  ? 6.617   16.091  -22.749 1.00 85.69 26  C 1 
ATOM   2091 C CD  . GLN C 3 26  ? 7.776   17.014  -22.366 1.00 80.67 26  C 1 
ATOM   2092 O OE1 . GLN C 3 26  ? 8.934   16.616  -22.287 1.00 72.63 26  C 1 
ATOM   2093 N NE2 . GLN C 3 26  ? 7.526   18.281  -22.148 1.00 70.26 26  C 1 
ATOM   2094 N N   . ASN C 3 27  ? 7.211   12.164  -25.078 1.00 94.09 27  C 1 
ATOM   2095 C CA  . ASN C 3 27  ? 7.767   11.328  -26.141 1.00 93.53 27  C 1 
ATOM   2096 C C   . ASN C 3 27  ? 6.768   10.281  -26.668 1.00 93.15 27  C 1 
ATOM   2097 O O   . ASN C 3 27  ? 7.113   9.542   -27.592 1.00 90.55 27  C 1 
ATOM   2098 C CB  . ASN C 3 27  ? 9.048   10.665  -25.624 1.00 92.27 27  C 1 
ATOM   2099 C CG  . ASN C 3 27  ? 10.181  11.653  -25.353 1.00 88.76 27  C 1 
ATOM   2100 O OD1 . ASN C 3 27  ? 10.224  12.771  -25.824 1.00 80.84 27  C 1 
ATOM   2101 N ND2 . ASN C 3 27  ? 11.173  11.221  -24.607 1.00 80.22 27  C 1 
ATOM   2102 N N   . ARG C 3 28  ? 5.564   10.185  -26.090 1.00 93.05 28  C 1 
ATOM   2103 C CA  . ARG C 3 28  ? 4.602   9.102   -26.350 1.00 92.91 28  C 1 
ATOM   2104 C C   . ARG C 3 28  ? 5.242   7.709   -26.256 1.00 93.77 28  C 1 
ATOM   2105 O O   . ARG C 3 28  ? 4.949   6.817   -27.051 1.00 91.22 28  C 1 
ATOM   2106 C CB  . ARG C 3 28  ? 3.866   9.313   -27.679 1.00 90.79 28  C 1 
ATOM   2107 C CG  . ARG C 3 28  ? 3.040   10.605  -27.697 1.00 79.62 28  C 1 
ATOM   2108 C CD  . ARG C 3 28  ? 2.262   10.648  -29.013 1.00 71.11 28  C 1 
ATOM   2109 N NE  . ARG C 3 28  ? 1.296   11.760  -29.030 1.00 61.09 28  C 1 
ATOM   2110 C CZ  . ARG C 3 28  ? 0.321   11.908  -29.907 1.00 53.41 28  C 1 
ATOM   2111 N NH1 . ARG C 3 28  ? 0.180   11.095  -30.927 1.00 48.27 28  C 1 
ATOM   2112 N NH2 . ARG C 3 28  ? -0.534  12.872  -29.768 1.00 46.51 28  C 1 
ATOM   2113 N N   . SER C 3 29  ? 6.144   7.539   -25.311 1.00 94.52 29  C 1 
ATOM   2114 C CA  . SER C 3 29  ? 6.833   6.271   -25.101 1.00 94.56 29  C 1 
ATOM   2115 C C   . SER C 3 29  ? 5.832   5.209   -24.651 1.00 95.26 29  C 1 
ATOM   2116 O O   . SER C 3 29  ? 5.023   5.448   -23.755 1.00 94.15 29  C 1 
ATOM   2117 C CB  . SER C 3 29  ? 7.946   6.406   -24.064 1.00 92.91 29  C 1 
ATOM   2118 O OG  . SER C 3 29  ? 8.896   7.372   -24.489 1.00 85.23 29  C 1 
ATOM   2119 N N   . ARG C 3 30  ? 5.915   4.018   -25.230 1.00 96.12 30  C 1 
ATOM   2120 C CA  . ARG C 3 30  ? 5.219   2.856   -24.687 1.00 96.83 30  C 1 
ATOM   2121 C C   . ARG C 3 30  ? 5.921   2.436   -23.412 1.00 97.29 30  C 1 
ATOM   2122 O O   . ARG C 3 30  ? 7.145   2.285   -23.392 1.00 96.11 30  C 1 
ATOM   2123 C CB  . ARG C 3 30  ? 5.125   1.742   -25.740 1.00 95.84 30  C 1 
ATOM   2124 C CG  . ARG C 3 30  ? 4.108   0.661   -25.333 1.00 91.61 30  C 1 
ATOM   2125 C CD  . ARG C 3 30  ? 3.888   -0.335  -26.486 1.00 90.91 30  C 1 
ATOM   2126 N NE  . ARG C 3 30  ? 2.850   -1.334  -26.196 1.00 89.60 30  C 1 
ATOM   2127 C CZ  . ARG C 3 30  ? 1.533   -1.190  -26.311 1.00 91.23 30  C 1 
ATOM   2128 N NH1 . ARG C 3 30  ? 0.986   -0.083  -26.721 1.00 81.13 30  C 1 
ATOM   2129 N NH2 . ARG C 3 30  ? 0.734   -2.166  -26.016 1.00 85.11 30  C 1 
ATOM   2130 N N   . ILE C 3 31  ? 5.163   2.270   -22.336 1.00 97.27 31  C 1 
ATOM   2131 C CA  . ILE C 3 31  ? 5.674   1.848   -21.033 1.00 97.12 31  C 1 
ATOM   2132 C C   . ILE C 3 31  ? 5.096   0.500   -20.652 1.00 97.79 31  C 1 
ATOM   2133 O O   . ILE C 3 31  ? 3.981   0.149   -21.033 1.00 97.16 31  C 1 
ATOM   2134 C CB  . ILE C 3 31  ? 5.441   2.903   -19.932 1.00 94.98 31  C 1 
ATOM   2135 C CG1 . ILE C 3 31  ? 3.941   3.179   -19.674 1.00 83.17 31  C 1 
ATOM   2136 C CG2 . ILE C 3 31  ? 6.193   4.207   -20.265 1.00 78.75 31  C 1 
ATOM   2137 C CD1 . ILE C 3 31  ? 3.680   3.452   -18.193 1.00 74.25 31  C 1 
ATOM   2138 N N   . GLN C 3 32  ? 5.846   -0.239  -19.845 1.00 97.92 32  C 1 
ATOM   2139 C CA  . GLN C 3 32  ? 5.376   -1.432  -19.162 1.00 97.80 32  C 1 
ATOM   2140 C C   . GLN C 3 32  ? 5.342   -1.178  -17.660 1.00 98.10 32  C 1 
ATOM   2141 O O   . GLN C 3 32  ? 6.324   -0.720  -17.066 1.00 97.58 32  C 1 
ATOM   2142 C CB  . GLN C 3 32  ? 6.257   -2.628  -19.547 1.00 96.96 32  C 1 
ATOM   2143 C CG  . GLN C 3 32  ? 5.684   -3.945  -19.027 1.00 93.69 32  C 1 
ATOM   2144 C CD  . GLN C 3 32  ? 6.543   -5.131  -19.464 1.00 93.63 32  C 1 
ATOM   2145 O OE1 . GLN C 3 32  ? 7.314   -5.668  -18.693 1.00 84.92 32  C 1 
ATOM   2146 N NE2 . GLN C 3 32  ? 6.438   -5.565  -20.699 1.00 83.16 32  C 1 
ATOM   2147 N N   . VAL C 3 33  ? 4.208   -1.499  -17.061 1.00 98.15 33  C 1 
ATOM   2148 C CA  . VAL C 3 33  ? 3.959   -1.351  -15.630 1.00 98.29 33  C 1 
ATOM   2149 C C   . VAL C 3 33  ? 4.047   -2.714  -14.960 1.00 98.22 33  C 1 
ATOM   2150 O O   . VAL C 3 33  ? 3.311   -3.646  -15.310 1.00 97.67 33  C 1 
ATOM   2151 C CB  . VAL C 3 33  ? 2.585   -0.716  -15.357 1.00 97.95 33  C 1 
ATOM   2152 C CG1 . VAL C 3 33  ? 2.439   -0.381  -13.869 1.00 96.65 33  C 1 
ATOM   2153 C CG2 . VAL C 3 33  ? 2.355   0.555   -16.182 1.00 96.73 33  C 1 
ATOM   2154 N N   . TRP C 3 34  ? 4.934   -2.829  -13.985 1.00 98.05 34  C 1 
ATOM   2155 C CA  . TRP C 3 34  ? 4.972   -3.970  -13.072 1.00 97.92 34  C 1 
ATOM   2156 C C   . TRP C 3 34  ? 3.990   -3.707  -11.941 1.00 97.82 34  C 1 
ATOM   2157 O O   . TRP C 3 34  ? 4.034   -2.652  -11.314 1.00 96.89 34  C 1 
ATOM   2158 C CB  . TRP C 3 34  ? 6.378   -4.179  -12.533 1.00 97.60 34  C 1 
ATOM   2159 C CG  . TRP C 3 34  ? 7.480   -4.459  -13.520 1.00 97.47 34  C 1 
ATOM   2160 C CD1 . TRP C 3 34  ? 7.496   -4.175  -14.835 1.00 95.79 34  C 1 
ATOM   2161 C CD2 . TRP C 3 34  ? 8.786   -5.048  -13.223 1.00 97.05 34  C 1 
ATOM   2162 N NE1 . TRP C 3 34  ? 8.711   -4.545  -15.394 1.00 95.83 34  C 1 
ATOM   2163 C CE2 . TRP C 3 34  ? 9.530   -5.082  -14.428 1.00 96.47 34  C 1 
ATOM   2164 C CE3 . TRP C 3 34  ? 9.393   -5.544  -12.050 1.00 96.32 34  C 1 
ATOM   2165 C CZ2 . TRP C 3 34  ? 10.848  -5.598  -14.475 1.00 95.54 34  C 1 
ATOM   2166 C CZ3 . TRP C 3 34  ? 10.701  -6.062  -12.103 1.00 94.57 34  C 1 
ATOM   2167 C CH2 . TRP C 3 34  ? 11.406  -6.083  -13.300 1.00 94.37 34  C 1 
ATOM   2168 N N   . LEU C 3 35  ? 3.103   -4.666  -11.685 1.00 97.54 35  C 1 
ATOM   2169 C CA  . LEU C 3 35  ? 2.019   -4.511  -10.727 1.00 97.36 35  C 1 
ATOM   2170 C C   . LEU C 3 35  ? 2.420   -5.002  -9.328  1.00 96.56 35  C 1 
ATOM   2171 O O   . LEU C 3 35  ? 3.160   -5.974  -9.194  1.00 95.17 35  C 1 
ATOM   2172 C CB  . LEU C 3 35  ? 0.772   -5.247  -11.236 1.00 97.14 35  C 1 
ATOM   2173 C CG  . LEU C 3 35  ? 0.262   -4.732  -12.597 1.00 96.78 35  C 1 
ATOM   2174 C CD1 . LEU C 3 35  ? -0.916  -5.602  -13.038 1.00 95.59 35  C 1 
ATOM   2175 C CD2 . LEU C 3 35  ? -0.205  -3.279  -12.536 1.00 95.24 35  C 1 
ATOM   2176 N N   . TYR C 3 36  ? 1.911   -4.326  -8.293  1.00 95.32 36  C 1 
ATOM   2177 C CA  . TYR C 3 36  ? 2.184   -4.655  -6.887  1.00 93.29 36  C 1 
ATOM   2178 C C   . TYR C 3 36  ? 1.624   -6.026  -6.500  1.00 89.66 36  C 1 
ATOM   2179 O O   . TYR C 3 36  ? 2.367   -6.898  -6.062  1.00 83.14 36  C 1 
ATOM   2180 C CB  . TYR C 3 36  ? 1.625   -3.531  -6.004  1.00 91.61 36  C 1 
ATOM   2181 C CG  . TYR C 3 36  ? 1.999   -3.669  -4.543  1.00 90.96 36  C 1 
ATOM   2182 C CD1 . TYR C 3 36  ? 1.190   -4.410  -3.663  1.00 86.55 36  C 1 
ATOM   2183 C CD2 . TYR C 3 36  ? 3.173   -3.066  -4.053  1.00 85.52 36  C 1 
ATOM   2184 C CE1 . TYR C 3 36  ? 1.551   -4.556  -2.311  1.00 83.70 36  C 1 
ATOM   2185 C CE2 . TYR C 3 36  ? 3.548   -3.206  -2.703  1.00 82.53 36  C 1 
ATOM   2186 C CZ  . TYR C 3 36  ? 2.732   -3.960  -1.842  1.00 85.80 36  C 1 
ATOM   2187 O OH  . TYR C 3 36  ? 3.100   -4.124  -0.528  1.00 83.57 36  C 1 
ATOM   2188 N N   . GLU C 3 37  ? 0.355   -6.274  -6.757  1.00 88.83 37  C 1 
ATOM   2189 C CA  . GLU C 3 37  ? -0.344  -7.493  -6.329  1.00 86.62 37  C 1 
ATOM   2190 C C   . GLU C 3 37  ? -0.132  -8.678  -7.283  1.00 88.29 37  C 1 
ATOM   2191 O O   . GLU C 3 37  ? -0.159  -9.831  -6.866  1.00 83.86 37  C 1 
ATOM   2192 C CB  . GLU C 3 37  ? -1.844  -7.188  -6.208  1.00 82.14 37  C 1 
ATOM   2193 C CG  . GLU C 3 37  ? -2.201  -6.121  -5.149  1.00 77.27 37  C 1 
ATOM   2194 C CD  . GLU C 3 37  ? -1.924  -6.539  -3.702  1.00 70.62 37  C 1 
ATOM   2195 O OE1 . GLU C 3 37  ? -1.968  -5.629  -2.834  1.00 60.95 37  C 1 
ATOM   2196 O OE2 . GLU C 3 37  ? -1.678  -7.743  -3.457  1.00 64.08 37  C 1 
ATOM   2197 N N   . GLN C 3 38  ? 0.057   -8.426  -8.578  1.00 88.17 38  C 1 
ATOM   2198 C CA  . GLN C 3 38  ? 0.078   -9.478  -9.591  1.00 90.06 38  C 1 
ATOM   2199 C C   . GLN C 3 38  ? 1.437   -9.562  -10.302 1.00 92.24 38  C 1 
ATOM   2200 O O   . GLN C 3 38  ? 1.738   -8.804  -11.226 1.00 90.70 38  C 1 
ATOM   2201 C CB  . GLN C 3 38  ? -1.073  -9.316  -10.585 1.00 87.42 38  C 1 
ATOM   2202 C CG  . GLN C 3 38  ? -2.458  -9.443  -9.915  1.00 79.86 38  C 1 
ATOM   2203 C CD  . GLN C 3 38  ? -3.577  -9.709  -10.917 1.00 76.77 38  C 1 
ATOM   2204 O OE1 . GLN C 3 38  ? -3.361  -10.234 -11.995 1.00 69.81 38  C 1 
ATOM   2205 N NE2 . GLN C 3 38  ? -4.799  -9.369  -10.598 1.00 66.07 38  C 1 
ATOM   2206 N N   . VAL C 3 39  ? 2.234   -10.549 -9.916  1.00 92.24 39  C 1 
ATOM   2207 C CA  . VAL C 3 39  ? 3.535   -10.817 -10.546 1.00 92.01 39  C 1 
ATOM   2208 C C   . VAL C 3 39  ? 3.412   -11.490 -11.913 1.00 92.55 39  C 1 
ATOM   2209 O O   . VAL C 3 39  ? 4.284   -11.339 -12.761 1.00 89.89 39  C 1 
ATOM   2210 C CB  . VAL C 3 39  ? 4.440   -11.654 -9.613  1.00 89.97 39  C 1 
ATOM   2211 C CG1 . VAL C 3 39  ? 4.703   -10.880 -8.313  1.00 80.37 39  C 1 
ATOM   2212 C CG2 . VAL C 3 39  ? 3.842   -13.017 -9.264  1.00 81.64 39  C 1 
ATOM   2213 N N   . ASN C 3 40  ? 2.311   -12.202 -12.157 1.00 94.15 40  C 1 
ATOM   2214 C CA  . ASN C 3 40  ? 2.053   -12.941 -13.393 1.00 93.99 40  C 1 
ATOM   2215 C C   . ASN C 3 40  ? 1.396   -12.089 -14.484 1.00 94.75 40  C 1 
ATOM   2216 O O   . ASN C 3 40  ? 1.163   -12.582 -15.591 1.00 93.06 40  C 1 
ATOM   2217 C CB  . ASN C 3 40  ? 1.204   -14.169 -13.055 1.00 91.99 40  C 1 
ATOM   2218 C CG  . ASN C 3 40  ? 1.948   -15.143 -12.156 1.00 86.88 40  C 1 
ATOM   2219 O OD1 . ASN C 3 40  ? 3.133   -15.402 -12.323 1.00 77.15 40  C 1 
ATOM   2220 N ND2 . ASN C 3 40  ? 1.274   -15.725 -11.190 1.00 76.17 40  C 1 
ATOM   2221 N N   . MET C 3 41  ? 1.086   -10.822 -14.193 1.00 95.80 41  C 1 
ATOM   2222 C CA  . MET C 3 41  ? 0.468   -9.889  -15.124 1.00 96.21 41  C 1 
ATOM   2223 C C   . MET C 3 41  ? 1.208   -8.560  -15.079 1.00 96.93 41  C 1 
ATOM   2224 O O   . MET C 3 41  ? 1.548   -8.061  -14.007 1.00 96.14 41  C 1 
ATOM   2225 C CB  . MET C 3 41  ? -1.021  -9.732  -14.791 1.00 94.72 41  C 1 
ATOM   2226 C CG  . MET C 3 41  ? -1.774  -8.914  -15.856 1.00 91.09 41  C 1 
ATOM   2227 S SD  . MET C 3 41  ? -3.557  -8.750  -15.532 1.00 88.86 41  C 1 
ATOM   2228 C CE  . MET C 3 41  ? -3.533  -7.577  -14.167 1.00 78.46 41  C 1 
ATOM   2229 N N   . ARG C 3 42  ? 1.433   -7.974  -16.259 1.00 97.28 42  C 1 
ATOM   2230 C CA  . ARG C 3 42  ? 1.916   -6.594  -16.415 1.00 97.47 42  C 1 
ATOM   2231 C C   . ARG C 3 42  ? 0.932   -5.826  -17.293 1.00 97.71 42  C 1 
ATOM   2232 O O   . ARG C 3 42  ? 0.117   -6.437  -17.988 1.00 97.04 42  C 1 
ATOM   2233 C CB  . ARG C 3 42  ? 3.351   -6.574  -16.968 1.00 96.46 42  C 1 
ATOM   2234 C CG  . ARG C 3 42  ? 4.367   -7.282  -16.043 1.00 94.62 42  C 1 
ATOM   2235 C CD  . ARG C 3 42  ? 5.798   -7.125  -16.569 1.00 92.55 42  C 1 
ATOM   2236 N NE  . ARG C 3 42  ? 6.797   -7.851  -15.750 1.00 89.81 42  C 1 
ATOM   2237 C CZ  . ARG C 3 42  ? 8.109   -7.879  -15.944 1.00 88.21 42  C 1 
ATOM   2238 N NH1 . ARG C 3 42  ? 8.702   -7.230  -16.915 1.00 82.99 42  C 1 
ATOM   2239 N NH2 . ARG C 3 42  ? 8.884   -8.570  -15.164 1.00 84.25 42  C 1 
ATOM   2240 N N   . ILE C 3 43  ? 0.997   -4.512  -17.270 1.00 98.01 43  C 1 
ATOM   2241 C CA  . ILE C 3 43  ? 0.203   -3.668  -18.166 1.00 98.17 43  C 1 
ATOM   2242 C C   . ILE C 3 43  ? 1.153   -2.888  -19.061 1.00 98.21 43  C 1 
ATOM   2243 O O   . ILE C 3 43  ? 2.124   -2.314  -18.580 1.00 97.73 43  C 1 
ATOM   2244 C CB  . ILE C 3 43  ? -0.792  -2.779  -17.373 1.00 97.64 43  C 1 
ATOM   2245 C CG1 . ILE C 3 43  ? -1.816  -3.692  -16.661 1.00 94.49 43  C 1 
ATOM   2246 C CG2 . ILE C 3 43  ? -1.496  -1.775  -18.307 1.00 95.86 43  C 1 
ATOM   2247 C CD1 . ILE C 3 43  ? -2.874  -2.962  -15.847 1.00 84.78 43  C 1 
ATOM   2248 N N   . GLU C 3 44  ? 0.894   -2.867  -20.358 1.00 97.83 44  C 1 
ATOM   2249 C CA  . GLU C 3 44  ? 1.562   -1.972  -21.305 1.00 97.71 44  C 1 
ATOM   2250 C C   . GLU C 3 44  ? 0.605   -0.891  -21.784 1.00 98.03 44  C 1 
ATOM   2251 O O   . GLU C 3 44  ? -0.599  -1.110  -21.853 1.00 97.24 44  C 1 
ATOM   2252 C CB  . GLU C 3 44  ? 2.146   -2.751  -22.489 1.00 95.78 44  C 1 
ATOM   2253 C CG  . GLU C 3 44  ? 3.566   -3.227  -22.190 1.00 87.78 44  C 1 
ATOM   2254 C CD  . GLU C 3 44  ? 4.211   -4.020  -23.339 1.00 90.80 44  C 1 
ATOM   2255 O OE1 . GLU C 3 44  ? 5.160   -4.796  -23.049 1.00 85.85 44  C 1 
ATOM   2256 O OE2 . GLU C 3 44  ? 3.765   -3.924  -24.500 1.00 87.31 44  C 1 
ATOM   2257 N N   . GLY C 3 45  ? 1.137   0.276   -22.146 1.00 97.64 45  C 1 
ATOM   2258 C CA  . GLY C 3 45  ? 0.360   1.353   -22.739 1.00 97.59 45  C 1 
ATOM   2259 C C   . GLY C 3 45  ? 1.183   2.620   -22.930 1.00 97.66 45  C 1 
ATOM   2260 O O   . GLY C 3 45  ? 2.345   2.687   -22.545 1.00 96.66 45  C 1 
ATOM   2261 N N   . CYS C 3 46  ? 0.569   3.649   -23.527 1.00 97.45 46  C 1 
ATOM   2262 C CA  . CYS C 3 46  ? 1.177   4.965   -23.693 1.00 97.21 46  C 1 
ATOM   2263 C C   . CYS C 3 46  ? 0.563   5.932   -22.673 1.00 97.41 46  C 1 
ATOM   2264 O O   . CYS C 3 46  ? -0.654  6.106   -22.661 1.00 96.49 46  C 1 
ATOM   2265 C CB  . CYS C 3 46  ? 0.963   5.455   -25.127 1.00 96.24 46  C 1 
ATOM   2266 S SG  . CYS C 3 46  ? 1.875   4.390   -26.297 1.00 89.32 46  C 1 
ATOM   2267 N N   . ILE C 3 47  ? 1.382   6.588   -21.852 1.00 97.37 47  C 1 
ATOM   2268 C CA  . ILE C 3 47  ? 0.889   7.580   -20.889 1.00 97.12 47  C 1 
ATOM   2269 C C   . ILE C 3 47  ? 0.353   8.792   -21.651 1.00 96.85 47  C 1 
ATOM   2270 O O   . ILE C 3 47  ? 1.088   9.412   -22.421 1.00 95.79 47  C 1 
ATOM   2271 C CB  . ILE C 3 47  ? 1.965   7.988   -19.862 1.00 96.69 47  C 1 
ATOM   2272 C CG1 . ILE C 3 47  ? 2.492   6.768   -19.089 1.00 95.38 47  C 1 
ATOM   2273 C CG2 . ILE C 3 47  ? 1.383   9.031   -18.875 1.00 95.29 47  C 1 
ATOM   2274 C CD1 . ILE C 3 47  ? 3.647   7.077   -18.123 1.00 93.13 47  C 1 
ATOM   2275 N N   . ILE C 3 48  ? -0.908  9.150   -21.403 1.00 97.18 48  C 1 
ATOM   2276 C CA  . ILE C 3 48  ? -1.535  10.367  -21.927 1.00 96.86 48  C 1 
ATOM   2277 C C   . ILE C 3 48  ? -1.929  11.353  -20.823 1.00 96.77 48  C 1 
ATOM   2278 O O   . ILE C 3 48  ? -2.293  12.481  -21.120 1.00 95.45 48  C 1 
ATOM   2279 C CB  . ILE C 3 48  ? -2.725  10.034  -22.850 1.00 95.97 48  C 1 
ATOM   2280 C CG1 . ILE C 3 48  ? -3.850  9.281   -22.104 1.00 91.45 48  C 1 
ATOM   2281 C CG2 . ILE C 3 48  ? -2.229  9.240   -24.068 1.00 88.88 48  C 1 
ATOM   2282 C CD1 . ILE C 3 48  ? -5.147  9.180   -22.923 1.00 88.12 48  C 1 
ATOM   2283 N N   . GLY C 3 49  ? -1.835  10.946  -19.567 1.00 96.90 49  C 1 
ATOM   2284 C CA  . GLY C 3 49  ? -2.052  11.772  -18.393 1.00 96.82 49  C 1 
ATOM   2285 C C   . GLY C 3 49  ? -1.704  11.032  -17.111 1.00 96.99 49  C 1 
ATOM   2286 O O   . GLY C 3 49  ? -1.600  9.800   -17.111 1.00 96.22 49  C 1 
ATOM   2287 N N   . PHE C 3 50  ? -1.500  11.796  -16.034 1.00 96.31 50  C 1 
ATOM   2288 C CA  . PHE C 3 50  ? -1.186  11.281  -14.709 1.00 95.72 50  C 1 
ATOM   2289 C C   . PHE C 3 50  ? -1.513  12.333  -13.639 1.00 95.14 50  C 1 
ATOM   2290 O O   . PHE C 3 50  ? -1.810  13.484  -13.974 1.00 93.47 50  C 1 
ATOM   2291 C CB  . PHE C 3 50  ? 0.290   10.850  -14.642 1.00 94.79 50  C 1 
ATOM   2292 C CG  . PHE C 3 50  ? 1.295   11.955  -14.843 1.00 94.84 50  C 1 
ATOM   2293 C CD1 . PHE C 3 50  ? 1.679   12.351  -16.138 1.00 93.02 50  C 1 
ATOM   2294 C CD2 . PHE C 3 50  ? 1.876   12.596  -13.738 1.00 92.33 50  C 1 
ATOM   2295 C CE1 . PHE C 3 50  ? 2.627   13.364  -16.327 1.00 91.42 50  C 1 
ATOM   2296 C CE2 . PHE C 3 50  ? 2.826   13.617  -13.910 1.00 91.05 50  C 1 
ATOM   2297 C CZ  . PHE C 3 50  ? 3.198   13.997  -15.211 1.00 91.01 50  C 1 
ATOM   2298 N N   . ASP C 3 51  ? -1.459  11.947  -12.379 1.00 93.73 51  C 1 
ATOM   2299 C CA  . ASP C 3 51  ? -1.573  12.827  -11.215 1.00 92.79 51  C 1 
ATOM   2300 C C   . ASP C 3 51  ? -0.424  12.587  -10.221 1.00 91.92 51  C 1 
ATOM   2301 O O   . ASP C 3 51  ? 0.465   11.759  -10.451 1.00 90.05 51  C 1 
ATOM   2302 C CB  . ASP C 3 51  ? -2.966  12.664  -10.572 1.00 92.09 51  C 1 
ATOM   2303 C CG  . ASP C 3 51  ? -3.279  11.271  -10.024 1.00 92.24 51  C 1 
ATOM   2304 O OD1 . ASP C 3 51  ? -2.346  10.505  -9.703  1.00 90.16 51  C 1 
ATOM   2305 O OD2 . ASP C 3 51  ? -4.474  10.930  -9.929  1.00 89.77 51  C 1 
ATOM   2306 N N   . GLU C 3 52  ? -0.433  13.323  -9.109  1.00 88.49 52  C 1 
ATOM   2307 C CA  . GLU C 3 52  ? 0.576   13.259  -8.062  1.00 86.58 52  C 1 
ATOM   2308 C C   . GLU C 3 52  ? 0.628   11.917  -7.310  1.00 86.73 52  C 1 
ATOM   2309 O O   . GLU C 3 52  ? 1.642   11.594  -6.686  1.00 84.72 52  C 1 
ATOM   2310 C CB  . GLU C 3 52  ? 0.381   14.425  -7.074  1.00 83.91 52  C 1 
ATOM   2311 C CG  . GLU C 3 52  ? -0.897  14.396  -6.219  1.00 76.94 52  C 1 
ATOM   2312 C CD  . GLU C 3 52  ? -2.142  15.025  -6.872  1.00 71.78 52  C 1 
ATOM   2313 O OE1 . GLU C 3 52  ? -3.025  15.453  -6.105  1.00 64.95 52  C 1 
ATOM   2314 O OE2 . GLU C 3 52  ? -2.234  15.071  -8.115  1.00 66.76 52  C 1 
ATOM   2315 N N   . TYR C 3 53  ? -0.417  11.094  -7.421  1.00 89.39 53  C 1 
ATOM   2316 C CA  . TYR C 3 53  ? -0.466  9.750   -6.841  1.00 89.77 53  C 1 
ATOM   2317 C C   . TYR C 3 53  ? 0.075   8.673   -7.788  1.00 91.47 53  C 1 
ATOM   2318 O O   . TYR C 3 53  ? -0.004  7.475   -7.497  1.00 90.21 53  C 1 
ATOM   2319 C CB  . TYR C 3 53  ? -1.901  9.435   -6.406  1.00 87.95 53  C 1 
ATOM   2320 C CG  . TYR C 3 53  ? -2.483  10.462  -5.461  1.00 86.67 53  C 1 
ATOM   2321 C CD1 . TYR C 3 53  ? -2.066  10.497  -4.126  1.00 82.63 53  C 1 
ATOM   2322 C CD2 . TYR C 3 53  ? -3.418  11.404  -5.934  1.00 82.47 53  C 1 
ATOM   2323 C CE1 . TYR C 3 53  ? -2.591  11.461  -3.245  1.00 80.46 53  C 1 
ATOM   2324 C CE2 . TYR C 3 53  ? -3.950  12.369  -5.074  1.00 80.24 53  C 1 
ATOM   2325 C CZ  . TYR C 3 53  ? -3.535  12.391  -3.727  1.00 81.02 53  C 1 
ATOM   2326 O OH  . TYR C 3 53  ? -4.052  13.328  -2.875  1.00 78.70 53  C 1 
ATOM   2327 N N   . MET C 3 54  ? 0.608   9.075   -8.933  1.00 91.34 54  C 1 
ATOM   2328 C CA  . MET C 3 54  ? 0.965   8.204   -10.059 1.00 93.20 54  C 1 
ATOM   2329 C C   . MET C 3 54  ? -0.217  7.395   -10.602 1.00 94.92 54  C 1 
ATOM   2330 O O   . MET C 3 54  ? 0.002   6.360   -11.227 1.00 94.47 54  C 1 
ATOM   2331 C CB  . MET C 3 54  ? 2.170   7.304   -9.758  1.00 91.65 54  C 1 
ATOM   2332 C CG  . MET C 3 54  ? 3.454   8.057   -9.417  1.00 86.63 54  C 1 
ATOM   2333 S SD  . MET C 3 54  ? 4.896   6.955   -9.334  1.00 84.88 54  C 1 
ATOM   2334 C CE  . MET C 3 54  ? 4.475   6.065   -7.841  1.00 76.36 54  C 1 
ATOM   2335 N N   . ASN C 3 55  ? -1.457  7.831   -10.434 1.00 95.51 55  C 1 
ATOM   2336 C CA  . ASN C 3 55  ? -2.527  7.295   -11.255 1.00 96.00 55  C 1 
ATOM   2337 C C   . ASN C 3 55  ? -2.229  7.658   -12.709 1.00 96.34 55  C 1 
ATOM   2338 O O   . ASN C 3 55  ? -1.895  8.803   -13.012 1.00 95.98 55  C 1 
ATOM   2339 C CB  . ASN C 3 55  ? -3.896  7.834   -10.816 1.00 96.14 55  C 1 
ATOM   2340 C CG  . ASN C 3 55  ? -4.222  7.522   -9.359  1.00 95.60 55  C 1 
ATOM   2341 O OD1 . ASN C 3 55  ? -4.216  6.386   -8.925  1.00 91.88 55  C 1 
ATOM   2342 N ND2 . ASN C 3 55  ? -4.547  8.534   -8.573  1.00 91.81 55  C 1 
ATOM   2343 N N   . LEU C 3 56  ? -2.314  6.698   -13.608 1.00 97.26 56  C 1 
ATOM   2344 C CA  . LEU C 3 56  ? -1.927  6.880   -15.001 1.00 97.61 56  C 1 
ATOM   2345 C C   . LEU C 3 56  ? -3.143  6.699   -15.902 1.00 98.08 56  C 1 
ATOM   2346 O O   . LEU C 3 56  ? -3.849  5.707   -15.788 1.00 97.79 56  C 1 
ATOM   2347 C CB  . LEU C 3 56  ? -0.819  5.894   -15.398 1.00 97.22 56  C 1 
ATOM   2348 C CG  . LEU C 3 56  ? 0.439   5.890   -14.513 1.00 96.75 56  C 1 
ATOM   2349 C CD1 . LEU C 3 56  ? 1.437   4.864   -15.062 1.00 95.20 56  C 1 
ATOM   2350 C CD2 . LEU C 3 56  ? 1.142   7.249   -14.470 1.00 95.12 56  C 1 
ATOM   2351 N N   . VAL C 3 57  ? -3.335  7.606   -16.857 1.00 97.95 57  C 1 
ATOM   2352 C CA  . VAL C 3 57  ? -4.196  7.336   -18.004 1.00 98.05 57  C 1 
ATOM   2353 C C   . VAL C 3 57  ? -3.329  6.782   -19.126 1.00 98.03 57  C 1 
ATOM   2354 O O   . VAL C 3 57  ? -2.386  7.441   -19.581 1.00 97.52 57  C 1 
ATOM   2355 C CB  . VAL C 3 57  ? -5.010  8.562   -18.450 1.00 97.86 57  C 1 
ATOM   2356 C CG1 . VAL C 3 57  ? -6.034  8.161   -19.529 1.00 96.57 57  C 1 
ATOM   2357 C CG2 . VAL C 3 57  ? -5.796  9.155   -17.278 1.00 96.36 57  C 1 
ATOM   2358 N N   . LEU C 3 58  ? -3.624  5.556   -19.536 1.00 98.06 58  C 1 
ATOM   2359 C CA  . LEU C 3 58  ? -2.897  4.840   -20.576 1.00 98.06 58  C 1 
ATOM   2360 C C   . LEU C 3 58  ? -3.783  4.685   -21.806 1.00 98.04 58  C 1 
ATOM   2361 O O   . LEU C 3 58  ? -4.915  4.219   -21.704 1.00 97.45 58  C 1 
ATOM   2362 C CB  . LEU C 3 58  ? -2.437  3.463   -20.060 1.00 97.85 58  C 1 
ATOM   2363 C CG  . LEU C 3 58  ? -1.560  3.482   -18.799 1.00 96.99 58  C 1 
ATOM   2364 C CD1 . LEU C 3 58  ? -1.201  2.037   -18.398 1.00 95.47 58  C 1 
ATOM   2365 C CD2 . LEU C 3 58  ? -0.256  4.248   -19.022 1.00 95.13 58  C 1 
ATOM   2366 N N   . ASP C 3 59  ? -3.242  5.042   -22.968 1.00 97.32 59  C 1 
ATOM   2367 C CA  . ASP C 3 59  ? -3.845  4.742   -24.265 1.00 97.06 59  C 1 
ATOM   2368 C C   . ASP C 3 59  ? -3.270  3.445   -24.848 1.00 97.23 59  C 1 
ATOM   2369 O O   . ASP C 3 59  ? -2.154  3.046   -24.492 1.00 95.71 59  C 1 
ATOM   2370 C CB  . ASP C 3 59  ? -3.666  5.936   -25.224 1.00 95.21 59  C 1 
ATOM   2371 C CG  . ASP C 3 59  ? -4.936  6.302   -25.989 1.00 90.79 59  C 1 
ATOM   2372 O OD1 . ASP C 3 59  ? -5.947  5.572   -25.912 1.00 85.17 59  C 1 
ATOM   2373 O OD2 . ASP C 3 59  ? -4.997  7.433   -26.540 1.00 83.89 59  C 1 
ATOM   2374 N N   . ASP C 3 60  ? -4.022  2.786   -25.715 1.00 96.94 60  C 1 
ATOM   2375 C CA  . ASP C 3 60  ? -3.664  1.489   -26.308 1.00 96.88 60  C 1 
ATOM   2376 C C   . ASP C 3 60  ? -3.120  0.494   -25.273 1.00 97.35 60  C 1 
ATOM   2377 O O   . ASP C 3 60  ? -2.079  -0.157  -25.466 1.00 95.81 60  C 1 
ATOM   2378 C CB  . ASP C 3 60  ? -2.735  1.693   -27.512 1.00 95.26 60  C 1 
ATOM   2379 C CG  . ASP C 3 60  ? -3.406  2.426   -28.673 1.00 86.46 60  C 1 
ATOM   2380 O OD1 . ASP C 3 60  ? -4.624  2.230   -28.862 1.00 79.98 60  C 1 
ATOM   2381 O OD2 . ASP C 3 60  ? -2.670  3.141   -29.392 1.00 77.31 60  C 1 
ATOM   2382 N N   . ALA C 3 61  ? -3.796  0.403   -24.116 1.00 97.94 61  C 1 
ATOM   2383 C CA  . ALA C 3 61  ? -3.370  -0.436  -23.016 1.00 98.13 61  C 1 
ATOM   2384 C C   . ALA C 3 61  ? -3.636  -1.920  -23.292 1.00 98.13 61  C 1 
ATOM   2385 O O   . ALA C 3 61  ? -4.634  -2.307  -23.901 1.00 97.34 61  C 1 
ATOM   2386 C CB  . ALA C 3 61  ? -4.001  0.047   -21.711 1.00 97.84 61  C 1 
ATOM   2387 N N   . GLU C 3 62  ? -2.732  -2.764  -22.798 1.00 98.00 62  C 1 
ATOM   2388 C CA  . GLU C 3 62  ? -2.800  -4.216  -22.898 1.00 97.90 62  C 1 
ATOM   2389 C C   . GLU C 3 62  ? -2.440  -4.854  -21.551 1.00 98.17 62  C 1 
ATOM   2390 O O   . GLU C 3 62  ? -1.454  -4.472  -20.922 1.00 97.35 62  C 1 
ATOM   2391 C CB  . GLU C 3 62  ? -1.838  -4.738  -23.981 1.00 96.20 62  C 1 
ATOM   2392 C CG  . GLU C 3 62  ? -2.190  -4.297  -25.398 1.00 87.59 62  C 1 
ATOM   2393 C CD  . GLU C 3 62  ? -1.195  -4.798  -26.462 1.00 90.33 62  C 1 
ATOM   2394 O OE1 . GLU C 3 62  ? -1.338  -4.414  -27.641 1.00 84.44 62  C 1 
ATOM   2395 O OE2 . GLU C 3 62  ? -0.254  -5.564  -26.146 1.00 85.23 62  C 1 
ATOM   2396 N N   . GLU C 3 63  ? -3.189  -5.884  -21.145 1.00 97.80 63  C 1 
ATOM   2397 C CA  . GLU C 3 63  ? -2.710  -6.832  -20.143 1.00 97.63 63  C 1 
ATOM   2398 C C   . GLU C 3 63  ? -1.775  -7.846  -20.792 1.00 97.49 63  C 1 
ATOM   2399 O O   . GLU C 3 63  ? -2.117  -8.451  -21.814 1.00 96.25 63  C 1 
ATOM   2400 C CB  . GLU C 3 63  ? -3.864  -7.603  -19.495 1.00 96.55 63  C 1 
ATOM   2401 C CG  . GLU C 3 63  ? -4.747  -6.749  -18.592 1.00 92.49 63  C 1 
ATOM   2402 C CD  . GLU C 3 63  ? -5.905  -7.544  -17.975 1.00 94.38 63  C 1 
ATOM   2403 O OE1 . GLU C 3 63  ? -6.746  -6.942  -17.283 1.00 89.41 63  C 1 
ATOM   2404 O OE2 . GLU C 3 63  ? -6.007  -8.776  -18.163 1.00 91.04 63  C 1 
ATOM   2405 N N   . ILE C 3 64  ? -0.622  -8.080  -20.179 1.00 97.47 64  C 1 
ATOM   2406 C CA  . ILE C 3 64  ? 0.358   -9.082  -20.592 1.00 97.02 64  C 1 
ATOM   2407 C C   . ILE C 3 64  ? 0.435   -10.144 -19.509 1.00 96.92 64  C 1 
ATOM   2408 O O   . ILE C 3 64  ? 0.935   -9.887  -18.413 1.00 95.61 64  C 1 
ATOM   2409 C CB  . ILE C 3 64  ? 1.737   -8.454  -20.855 1.00 95.79 64  C 1 
ATOM   2410 C CG1 . ILE C 3 64  ? 1.628   -7.287  -21.861 1.00 89.45 64  C 1 
ATOM   2411 C CG2 . ILE C 3 64  ? 2.704   -9.535  -21.368 1.00 85.53 64  C 1 
ATOM   2412 C CD1 . ILE C 3 64  ? 2.959   -6.572  -22.056 1.00 78.22 64  C 1 
ATOM   2413 N N   . HIS C 3 65  ? -0.024  -11.352 -19.826 1.00 96.11 65  C 1 
ATOM   2414 C CA  . HIS C 3 65  ? 0.011   -12.489 -18.911 1.00 95.53 65  C 1 
ATOM   2415 C C   . HIS C 3 65  ? 1.302   -13.282 -19.125 1.00 95.15 65  C 1 
ATOM   2416 O O   . HIS C 3 65  ? 1.490   -13.925 -20.155 1.00 92.67 65  C 1 
ATOM   2417 C CB  . HIS C 3 65  ? -1.243  -13.340 -19.105 1.00 94.44 65  C 1 
ATOM   2418 C CG  . HIS C 3 65  ? -2.509  -12.621 -18.720 1.00 92.97 65  C 1 
ATOM   2419 N ND1 . HIS C 3 65  ? -3.102  -12.641 -17.471 1.00 80.61 65  C 1 
ATOM   2420 C CD2 . HIS C 3 65  ? -3.260  -11.807 -19.518 1.00 81.00 65  C 1 
ATOM   2421 C CE1 . HIS C 3 65  ? -4.184  -11.846 -17.527 1.00 83.64 65  C 1 
ATOM   2422 N NE2 . HIS C 3 65  ? -4.304  -11.335 -18.746 1.00 84.94 65  C 1 
ATOM   2423 N N   . SER C 3 66  ? 2.188   -13.277 -18.117 1.00 92.96 66  C 1 
ATOM   2424 C CA  . SER C 3 66  ? 3.534   -13.854 -18.223 1.00 91.58 66  C 1 
ATOM   2425 C C   . SER C 3 66  ? 3.521   -15.379 -18.372 1.00 91.77 66  C 1 
ATOM   2426 O O   . SER C 3 66  ? 4.286   -15.917 -19.171 1.00 86.72 66  C 1 
ATOM   2427 C CB  . SER C 3 66  ? 4.366   -13.467 -16.995 1.00 87.84 66  C 1 
ATOM   2428 O OG  . SER C 3 66  ? 4.429   -12.062 -16.871 1.00 75.37 66  C 1 
ATOM   2429 N N   . LYS C 3 67  ? 2.636   -16.097 -17.661 1.00 91.63 67  C 1 
ATOM   2430 C CA  . LYS C 3 67  ? 2.534   -17.567 -17.722 1.00 90.68 67  C 1 
ATOM   2431 C C   . LYS C 3 67  ? 2.032   -18.051 -19.103 1.00 91.04 67  C 1 
ATOM   2432 O O   . LYS C 3 67  ? 2.626   -18.944 -19.700 1.00 86.03 67  C 1 
ATOM   2433 C CB  . LYS C 3 67  ? 1.645   -18.130 -16.575 1.00 86.93 67  C 1 
ATOM   2434 C CG  . LYS C 3 67  ? 2.285   -18.047 -15.162 1.00 78.17 67  C 1 
ATOM   2435 C CD  . LYS C 3 67  ? 1.478   -18.813 -14.075 1.00 69.39 67  C 1 
ATOM   2436 C CE  . LYS C 3 67  ? 2.156   -18.772 -12.687 1.00 61.40 67  C 1 
ATOM   2437 N NZ  . LYS C 3 67  ? 1.463   -19.537 -11.594 1.00 53.18 67  C 1 
ATOM   2438 N N   . THR C 3 68  ? 0.974   -17.419 -19.623 1.00 92.22 68  C 1 
ATOM   2439 C CA  . THR C 3 68  ? 0.341   -17.830 -20.893 1.00 91.84 68  C 1 
ATOM   2440 C C   . THR C 3 68  ? 0.916   -17.123 -22.119 1.00 92.15 68  C 1 
ATOM   2441 O O   . THR C 3 68  ? 0.622   -17.526 -23.241 1.00 88.09 68  C 1 
ATOM   2442 C CB  . THR C 3 68  ? -1.176  -17.601 -20.844 1.00 89.67 68  C 1 
ATOM   2443 O OG1 . THR C 3 68  ? -1.427  -16.228 -20.619 1.00 82.08 68  C 1 
ATOM   2444 C CG2 . THR C 3 68  ? -1.852  -18.391 -19.723 1.00 79.11 68  C 1 
ATOM   2445 N N   . LYS C 3 69  ? 1.715   -16.078 -21.935 1.00 92.14 69  C 1 
ATOM   2446 C CA  . LYS C 3 69  ? 2.183   -15.148 -22.969 1.00 92.48 69  C 1 
ATOM   2447 C C   . LYS C 3 69  ? 1.044   -14.530 -23.795 1.00 94.06 69  C 1 
ATOM   2448 O O   . LYS C 3 69  ? 1.263   -14.084 -24.919 1.00 90.25 69  C 1 
ATOM   2449 C CB  . LYS C 3 69  ? 3.261   -15.792 -23.853 1.00 88.65 69  C 1 
ATOM   2450 C CG  . LYS C 3 69  ? 4.463   -16.315 -23.052 1.00 82.24 69  C 1 
ATOM   2451 C CD  . LYS C 3 69  ? 5.523   -16.855 -24.010 1.00 70.59 69  C 1 
ATOM   2452 C CE  . LYS C 3 69  ? 6.730   -17.337 -23.216 1.00 63.73 69  C 1 
ATOM   2453 N NZ  . LYS C 3 69  ? 7.813   -17.837 -24.098 1.00 54.74 69  C 1 
ATOM   2454 N N   . SER C 3 70  ? -0.174  -14.502 -23.247 1.00 94.22 70  C 1 
ATOM   2455 C CA  . SER C 3 70  ? -1.321  -13.874 -23.895 1.00 94.79 70  C 1 
ATOM   2456 C C   . SER C 3 70  ? -1.330  -12.373 -23.633 1.00 95.68 70  C 1 
ATOM   2457 O O   . SER C 3 70  ? -0.848  -11.897 -22.605 1.00 93.61 70  C 1 
ATOM   2458 C CB  . SER C 3 70  ? -2.632  -14.530 -23.469 1.00 91.65 70  C 1 
ATOM   2459 O OG  . SER C 3 70  ? -2.894  -14.346 -22.095 1.00 80.65 70  C 1 
ATOM   2460 N N   . ARG C 3 71  ? -1.905  -11.622 -24.586 1.00 96.34 71  C 1 
ATOM   2461 C CA  . ARG C 3 71  ? -2.166  -10.193 -24.473 1.00 96.16 71  C 1 
ATOM   2462 C C   . ARG C 3 71  ? -3.671  -9.952  -24.592 1.00 96.39 71  C 1 
ATOM   2463 O O   . ARG C 3 71  ? -4.304  -10.494 -25.497 1.00 94.66 71  C 1 
ATOM   2464 C CB  . ARG C 3 71  ? -1.389  -9.407  -25.540 1.00 93.93 71  C 1 
ATOM   2465 C CG  . ARG C 3 71  ? 0.131   -9.446  -25.315 1.00 88.83 71  C 1 
ATOM   2466 C CD  . ARG C 3 71  ? 0.862   -8.631  -26.389 1.00 88.01 71  C 1 
ATOM   2467 N NE  . ARG C 3 71  ? 2.310   -8.486  -26.101 1.00 84.87 71  C 1 
ATOM   2468 C CZ  . ARG C 3 71  ? 2.976   -7.342  -26.040 1.00 85.65 71  C 1 
ATOM   2469 N NH1 . ARG C 3 71  ? 2.444   -6.191  -26.321 1.00 74.78 71  C 1 
ATOM   2470 N NH2 . ARG C 3 71  ? 4.223   -7.342  -25.684 1.00 77.46 71  C 1 
ATOM   2471 N N   . LYS C 3 72  ? -4.237  -9.166  -23.682 1.00 96.31 72  C 1 
ATOM   2472 C CA  . LYS C 3 72  ? -5.638  -8.718  -23.725 1.00 96.11 72  C 1 
ATOM   2473 C C   . LYS C 3 72  ? -5.652  -7.218  -23.985 1.00 96.70 72  C 1 
ATOM   2474 O O   . LYS C 3 72  ? -5.173  -6.454  -23.157 1.00 96.00 72  C 1 
ATOM   2475 C CB  . LYS C 3 72  ? -6.350  -9.107  -22.409 1.00 94.45 72  C 1 
ATOM   2476 C CG  . LYS C 3 72  ? -7.830  -8.650  -22.326 1.00 88.34 72  C 1 
ATOM   2477 C CD  . LYS C 3 72  ? -8.445  -8.982  -20.946 1.00 85.49 72  C 1 
ATOM   2478 C CE  . LYS C 3 72  ? -9.886  -8.467  -20.803 1.00 75.69 72  C 1 
ATOM   2479 N NZ  . LYS C 3 72  ? -10.421 -8.623  -19.416 1.00 69.19 72  C 1 
ATOM   2480 N N   . GLN C 3 73  ? -6.218  -6.813  -25.124 1.00 96.59 73  C 1 
ATOM   2481 C CA  . GLN C 3 73  ? -6.416  -5.413  -25.462 1.00 96.87 73  C 1 
ATOM   2482 C C   . GLN C 3 73  ? -7.452  -4.776  -24.525 1.00 96.98 73  C 1 
ATOM   2483 O O   . GLN C 3 73  ? -8.518  -5.355  -24.290 1.00 95.20 73  C 1 
ATOM   2484 C CB  . GLN C 3 73  ? -6.879  -5.293  -26.925 1.00 95.75 73  C 1 
ATOM   2485 C CG  . GLN C 3 73  ? -5.760  -5.621  -27.942 1.00 86.59 73  C 1 
ATOM   2486 C CD  . GLN C 3 73  ? -4.650  -4.572  -27.945 1.00 79.17 73  C 1 
ATOM   2487 O OE1 . GLN C 3 73  ? -4.785  -3.492  -27.401 1.00 69.46 73  C 1 
ATOM   2488 N NE2 . GLN C 3 73  ? -3.531  -4.854  -28.542 1.00 66.62 73  C 1 
ATOM   2489 N N   . LEU C 3 74  ? -7.140  -3.604  -23.991 1.00 97.58 74  C 1 
ATOM   2490 C CA  . LEU C 3 74  ? -7.999  -2.865  -23.063 1.00 97.30 74  C 1 
ATOM   2491 C C   . LEU C 3 74  ? -8.480  -1.531  -23.638 1.00 97.12 74  C 1 
ATOM   2492 O O   . LEU C 3 74  ? -9.508  -1.017  -23.197 1.00 94.37 74  C 1 
ATOM   2493 C CB  . LEU C 3 74  ? -7.244  -2.634  -21.739 1.00 96.82 74  C 1 
ATOM   2494 C CG  . LEU C 3 74  ? -6.719  -3.900  -21.043 1.00 96.77 74  C 1 
ATOM   2495 C CD1 . LEU C 3 74  ? -5.991  -3.496  -19.752 1.00 94.67 74  C 1 
ATOM   2496 C CD2 . LEU C 3 74  ? -7.839  -4.876  -20.679 1.00 94.40 74  C 1 
ATOM   2497 N N   . GLY C 3 75  ? -7.754  -0.969  -24.603 1.00 97.13 75  C 1 
ATOM   2498 C CA  . GLY C 3 75  ? -7.956  0.393   -25.079 1.00 97.16 75  C 1 
ATOM   2499 C C   . GLY C 3 75  ? -7.465  1.420   -24.059 1.00 97.64 75  C 1 
ATOM   2500 O O   . GLY C 3 75  ? -6.407  1.249   -23.452 1.00 96.39 75  C 1 
ATOM   2501 N N   . ARG C 3 76  ? -8.230  2.479   -23.837 1.00 97.89 76  C 1 
ATOM   2502 C CA  . ARG C 3 76  ? -7.880  3.528   -22.870 1.00 97.80 76  C 1 
ATOM   2503 C C   . ARG C 3 76  ? -8.335  3.145   -21.466 1.00 97.96 76  C 1 
ATOM   2504 O O   . ARG C 3 76  ? -9.507  2.847   -21.254 1.00 97.31 76  C 1 
ATOM   2505 C CB  . ARG C 3 76  ? -8.475  4.861   -23.337 1.00 97.24 76  C 1 
ATOM   2506 C CG  . ARG C 3 76  ? -8.008  6.028   -22.447 1.00 95.54 76  C 1 
ATOM   2507 C CD  . ARG C 3 76  ? -8.485  7.369   -23.024 1.00 94.18 76  C 1 
ATOM   2508 N NE  . ARG C 3 76  ? -7.844  7.638   -24.318 1.00 92.03 76  C 1 
ATOM   2509 C CZ  . ARG C 3 76  ? -8.140  8.580   -25.187 1.00 91.35 76  C 1 
ATOM   2510 N NH1 . ARG C 3 76  ? -9.088  9.442   -24.984 1.00 86.00 76  C 1 
ATOM   2511 N NH2 . ARG C 3 76  ? -7.455  8.658   -26.302 1.00 87.03 76  C 1 
ATOM   2512 N N   . ILE C 3 77  ? -7.412  3.215   -20.509 1.00 98.22 77  C 1 
ATOM   2513 C CA  . ILE C 3 77  ? -7.678  2.895   -19.100 1.00 98.21 77  C 1 
ATOM   2514 C C   . ILE C 3 77  ? -7.121  3.977   -18.172 1.00 98.39 77  C 1 
ATOM   2515 O O   . ILE C 3 77  ? -6.172  4.674   -18.512 1.00 97.95 77  C 1 
ATOM   2516 C CB  . ILE C 3 77  ? -7.138  1.493   -18.710 1.00 97.69 77  C 1 
ATOM   2517 C CG1 . ILE C 3 77  ? -5.590  1.460   -18.577 1.00 95.59 77  C 1 
ATOM   2518 C CG2 . ILE C 3 77  ? -7.612  0.435   -19.723 1.00 93.16 77  C 1 
ATOM   2519 C CD1 . ILE C 3 77  ? -5.039  0.128   -18.041 1.00 95.51 77  C 1 
ATOM   2520 N N   . MET C 3 78  ? -7.660  4.060   -16.962 1.00 98.58 78  C 1 
ATOM   2521 C CA  . MET C 3 78  ? -6.997  4.691   -15.828 1.00 98.54 78  C 1 
ATOM   2522 C C   . MET C 3 78  ? -6.524  3.593   -14.883 1.00 98.57 78  C 1 
ATOM   2523 O O   . MET C 3 78  ? -7.336  2.850   -14.328 1.00 98.33 78  C 1 
ATOM   2524 C CB  . MET C 3 78  ? -7.939  5.705   -15.167 1.00 98.14 78  C 1 
ATOM   2525 C CG  . MET C 3 78  ? -7.272  6.522   -14.053 1.00 96.52 78  C 1 
ATOM   2526 S SD  . MET C 3 78  ? -7.065  5.703   -12.447 1.00 93.65 78  C 1 
ATOM   2527 C CE  . MET C 3 78  ? -8.788  5.575   -11.924 1.00 82.82 78  C 1 
ATOM   2528 N N   . LEU C 3 79  ? -5.199  3.467   -14.731 1.00 98.35 79  C 1 
ATOM   2529 C CA  . LEU C 3 79  ? -4.538  2.556   -13.804 1.00 98.33 79  C 1 
ATOM   2530 C C   . LEU C 3 79  ? -4.252  3.298   -12.496 1.00 98.16 79  C 1 
ATOM   2531 O O   . LEU C 3 79  ? -3.620  4.348   -12.514 1.00 97.47 79  C 1 
ATOM   2532 C CB  . LEU C 3 79  ? -3.244  2.049   -14.455 1.00 98.11 79  C 1 
ATOM   2533 C CG  . LEU C 3 79  ? -2.369  1.177   -13.531 1.00 97.40 79  C 1 
ATOM   2534 C CD1 . LEU C 3 79  ? -3.021  -0.178  -13.242 1.00 95.26 79  C 1 
ATOM   2535 C CD2 . LEU C 3 79  ? -1.024  0.905   -14.209 1.00 95.03 79  C 1 
ATOM   2536 N N   . LYS C 3 80  ? -4.661  2.733   -11.359 1.00 97.82 80  C 1 
ATOM   2537 C CA  . LYS C 3 80  ? -4.397  3.340   -10.054 1.00 97.54 80  C 1 
ATOM   2538 C C   . LYS C 3 80  ? -2.934  3.181   -9.634  1.00 97.29 80  C 1 
ATOM   2539 O O   . LYS C 3 80  ? -2.378  2.089   -9.691  1.00 96.18 80  C 1 
ATOM   2540 C CB  . LYS C 3 80  ? -5.326  2.759   -8.993  1.00 96.62 80  C 1 
ATOM   2541 C CG  . LYS C 3 80  ? -6.774  3.249   -9.143  1.00 91.84 80  C 1 
ATOM   2542 C CD  . LYS C 3 80  ? -7.508  3.212   -7.795  1.00 87.96 80  C 1 
ATOM   2543 C CE  . LYS C 3 80  ? -6.890  4.236   -6.836  1.00 85.28 80  C 1 
ATOM   2544 N NZ  . LYS C 3 80  ? -7.451  4.163   -5.483  1.00 80.51 80  C 1 
ATOM   2545 N N   . GLY C 3 81  ? -2.345  4.273   -9.147  1.00 96.06 81  C 1 
ATOM   2546 C CA  . GLY C 3 81  ? -0.942  4.349   -8.760  1.00 95.35 81  C 1 
ATOM   2547 C C   . GLY C 3 81  ? -0.531  3.428   -7.616  1.00 95.02 81  C 1 
ATOM   2548 O O   . GLY C 3 81  ? 0.611   2.974   -7.572  1.00 93.84 81  C 1 
ATOM   2549 N N   . ASP C 3 82  ? -1.453  3.087   -6.714  1.00 94.38 82  C 1 
ATOM   2550 C CA  . ASP C 3 82  ? -1.204  2.142   -5.614  1.00 93.58 82  C 1 
ATOM   2551 C C   . ASP C 3 82  ? -0.922  0.704   -6.090  1.00 94.29 82  C 1 
ATOM   2552 O O   . ASP C 3 82  ? -0.388  -0.104  -5.334  1.00 92.35 82  C 1 
ATOM   2553 C CB  . ASP C 3 82  ? -2.367  2.196   -4.604  1.00 90.89 82  C 1 
ATOM   2554 C CG  . ASP C 3 82  ? -3.694  1.649   -5.150  1.00 84.18 82  C 1 
ATOM   2555 O OD1 . ASP C 3 82  ? -3.918  1.712   -6.372  1.00 75.97 82  C 1 
ATOM   2556 O OD2 . ASP C 3 82  ? -4.498  1.120   -4.351  1.00 77.66 82  C 1 
ATOM   2557 N N   . ASN C 3 83  ? -1.207  0.393   -7.357  1.00 96.37 83  C 1 
ATOM   2558 C CA  . ASN C 3 83  ? -0.893  -0.888  -7.985  1.00 96.66 83  C 1 
ATOM   2559 C C   . ASN C 3 83  ? 0.472   -0.915  -8.679  1.00 97.03 83  C 1 
ATOM   2560 O O   . ASN C 3 83  ? 0.861   -1.958  -9.193  1.00 95.67 83  C 1 
ATOM   2561 C CB  . ASN C 3 83  ? -1.993  -1.242  -8.992  1.00 96.13 83  C 1 
ATOM   2562 C CG  . ASN C 3 83  ? -3.336  -1.330  -8.315  1.00 95.21 83  C 1 
ATOM   2563 O OD1 . ASN C 3 83  ? -3.625  -2.264  -7.589  1.00 87.90 83  C 1 
ATOM   2564 N ND2 . ASN C 3 83  ? -4.184  -0.340  -8.508  1.00 88.13 83  C 1 
ATOM   2565 N N   . ILE C 3 84  ? 1.177   0.207   -8.730  1.00 97.19 84  C 1 
ATOM   2566 C CA  . ILE C 3 84  ? 2.437   0.309   -9.457  1.00 97.14 84  C 1 
ATOM   2567 C C   . ILE C 3 84  ? 3.591   -0.132  -8.546  1.00 96.70 84  C 1 
ATOM   2568 O O   . ILE C 3 84  ? 3.733   0.350   -7.426  1.00 95.49 84  C 1 
ATOM   2569 C CB  . ILE C 3 84  ? 2.632   1.724   -10.040 1.00 96.91 84  C 1 
ATOM   2570 C CG1 . ILE C 3 84  ? 1.468   2.057   -11.013 1.00 95.48 84  C 1 
ATOM   2571 C CG2 . ILE C 3 84  ? 3.997   1.835   -10.740 1.00 95.77 84  C 1 
ATOM   2572 C CD1 . ILE C 3 84  ? 1.510   3.472   -11.600 1.00 93.19 84  C 1 
ATOM   2573 N N   . THR C 3 85  ? 4.425   -1.023  -9.052  1.00 97.04 85  C 1 
ATOM   2574 C CA  . THR C 3 85  ? 5.730   -1.345  -8.475  1.00 96.96 85  C 1 
ATOM   2575 C C   . THR C 3 85  ? 6.860   -0.697  -9.261  1.00 97.05 85  C 1 
ATOM   2576 O O   . THR C 3 85  ? 7.764   -0.122  -8.666  1.00 95.81 85  C 1 
ATOM   2577 C CB  . THR C 3 85  ? 5.933   -2.863  -8.402  1.00 95.79 85  C 1 
ATOM   2578 O OG1 . THR C 3 85  ? 5.076   -3.389  -7.415  1.00 87.10 85  C 1 
ATOM   2579 C CG2 . THR C 3 85  ? 7.351   -3.277  -8.011  1.00 86.87 85  C 1 
ATOM   2580 N N   . LEU C 3 86  ? 6.823   -0.786  -10.584 1.00 97.32 86  C 1 
ATOM   2581 C CA  . LEU C 3 86  ? 7.877   -0.274  -11.451 1.00 97.64 86  C 1 
ATOM   2582 C C   . LEU C 3 86  ? 7.290   0.188   -12.786 1.00 97.65 86  C 1 
ATOM   2583 O O   . LEU C 3 86  ? 6.425   -0.487  -13.349 1.00 97.20 86  C 1 
ATOM   2584 C CB  . LEU C 3 86  ? 8.966   -1.364  -11.586 1.00 97.09 86  C 1 
ATOM   2585 C CG  . LEU C 3 86  ? 10.207  -0.998  -12.425 1.00 96.34 86  C 1 
ATOM   2586 C CD1 . LEU C 3 86  ? 11.410  -1.831  -11.960 1.00 93.08 86  C 1 
ATOM   2587 C CD2 . LEU C 3 86  ? 10.014  -1.288  -13.920 1.00 92.43 86  C 1 
ATOM   2588 N N   . LEU C 3 87  ? 7.792   1.306   -13.292 1.00 97.60 87  C 1 
ATOM   2589 C CA  . LEU C 3 87  ? 7.533   1.790   -14.645 1.00 97.45 87  C 1 
ATOM   2590 C C   . LEU C 3 87  ? 8.818   1.698   -15.468 1.00 97.32 87  C 1 
ATOM   2591 O O   . LEU C 3 87  ? 9.829   2.275   -15.076 1.00 96.39 87  C 1 
ATOM   2592 C CB  . LEU C 3 87  ? 7.039   3.253   -14.616 1.00 96.73 87  C 1 
ATOM   2593 C CG  . LEU C 3 87  ? 5.788   3.515   -13.772 1.00 95.05 87  C 1 
ATOM   2594 C CD1 . LEU C 3 87  ? 5.439   5.010   -13.798 1.00 92.80 87  C 1 
ATOM   2595 C CD2 . LEU C 3 87  ? 4.588   2.737   -14.302 1.00 93.02 87  C 1 
ATOM   2596 N N   . GLN C 3 88  ? 8.774   1.022   -16.606 1.00 97.02 88  C 1 
ATOM   2597 C CA  . GLN C 3 88  ? 9.870   0.990   -17.577 1.00 96.61 88  C 1 
ATOM   2598 C C   . GLN C 3 88  ? 9.376   1.406   -18.957 1.00 96.81 88  C 1 
ATOM   2599 O O   . GLN C 3 88  ? 8.255   1.091   -19.340 1.00 96.02 88  C 1 
ATOM   2600 C CB  . GLN C 3 88  ? 10.536  -0.403  -17.610 1.00 94.08 88  C 1 
ATOM   2601 C CG  . GLN C 3 88  ? 9.618   -1.527  -18.102 1.00 90.37 88  C 1 
ATOM   2602 C CD  . GLN C 3 88  ? 10.355  -2.842  -18.316 1.00 92.03 88  C 1 
ATOM   2603 O OE1 . GLN C 3 88  ? 10.580  -3.609  -17.407 1.00 84.57 88  C 1 
ATOM   2604 N NE2 . GLN C 3 88  ? 10.742  -3.149  -19.534 1.00 82.60 88  C 1 
ATOM   2605 N N   . SER C 3 89  ? 10.235  2.063   -19.727 1.00 96.32 89  C 1 
ATOM   2606 C CA  . SER C 3 89  ? 9.977   2.236   -21.154 1.00 95.76 89  C 1 
ATOM   2607 C C   . SER C 3 89  ? 10.249  0.925   -21.896 1.00 95.58 89  C 1 
ATOM   2608 O O   . SER C 3 89  ? 11.260  0.266   -21.656 1.00 93.46 89  C 1 
ATOM   2609 C CB  . SER C 3 89  ? 10.838  3.368   -21.725 1.00 93.41 89  C 1 
ATOM   2610 O OG  . SER C 3 89  ? 10.472  3.644   -23.053 1.00 83.02 89  C 1 
ATOM   2611 N N   . VAL C 3 90  ? 9.356   0.559   -22.813 1.00 94.65 90  C 1 
ATOM   2612 C CA  . VAL C 3 90  ? 9.593   -0.520  -23.775 1.00 92.44 90  C 1 
ATOM   2613 C C   . VAL C 3 90  ? 9.756   0.116   -25.143 1.00 87.74 90  C 1 
ATOM   2614 O O   . VAL C 3 90  ? 8.856   0.769   -25.664 1.00 74.10 90  C 1 
ATOM   2615 C CB  . VAL C 3 90  ? 8.512   -1.622  -23.729 1.00 90.41 90  C 1 
ATOM   2616 C CG1 . VAL C 3 90  ? 8.633   -2.413  -22.426 1.00 80.81 90  C 1 
ATOM   2617 C CG2 . VAL C 3 90  ? 7.075   -1.107  -23.843 1.00 83.19 90  C 1 
ATOM   2618 N N   . SER C 3 91  ? 10.944  -0.022  -25.702 1.00 81.39 91  C 1 
ATOM   2619 C CA  . SER C 3 91  ? 11.160  0.378   -27.086 1.00 74.97 91  C 1 
ATOM   2620 C C   . SER C 3 91  ? 10.318  -0.516  -27.990 1.00 71.08 91  C 1 
ATOM   2621 O O   . SER C 3 91  ? 10.393  -1.743  -27.874 1.00 58.23 91  C 1 
ATOM   2622 C CB  . SER C 3 91  ? 12.636  0.270   -27.455 1.00 63.59 91  C 1 
ATOM   2623 O OG  . SER C 3 91  ? 13.172  -0.980  -27.063 1.00 53.91 91  C 1 
ATOM   2624 N N   . ASN C 3 92  ? 9.524   0.093   -28.875 1.00 63.27 92  C 1 
ATOM   2625 C CA  . ASN C 3 92  ? 8.944   -0.617  -30.012 1.00 58.22 92  C 1 
ATOM   2626 C C   . ASN C 3 92  ? 10.033  -1.129  -30.950 1.00 52.84 92  C 1 
ATOM   2627 O O   . ASN C 3 92  ? 11.064  -0.437  -31.082 1.00 45.37 92  C 1 
ATOM   2628 C CB  . ASN C 3 92  ? 7.958   0.285   -30.762 1.00 50.73 92  C 1 
ATOM   2629 C CG  . ASN C 3 92  ? 6.586   0.405   -30.120 1.00 44.92 92  C 1 
ATOM   2630 O OD1 . ASN C 3 92  ? 6.140   -0.391  -29.311 1.00 41.85 92  C 1 
ATOM   2631 N ND2 . ASN C 3 92  ? 5.819   1.410   -30.520 1.00 38.71 92  C 1 
ATOM   2632 O OXT . ASN C 3 92  ? 9.792   -2.213  -31.565 1.00 35.08 92  C 1 
ATOM   2633 N N   . MET D 4 1   ? 9.138   14.959  19.303  1.00 22.64 1   D 1 
ATOM   2634 C CA  . MET D 4 1   ? 9.891   15.305  18.086  1.00 23.43 1   D 1 
ATOM   2635 C C   . MET D 4 1   ? 11.058  14.347  18.037  1.00 25.52 1   D 1 
ATOM   2636 O O   . MET D 4 1   ? 12.057  14.607  18.695  1.00 22.89 1   D 1 
ATOM   2637 C CB  . MET D 4 1   ? 10.397  16.749  18.120  1.00 20.57 1   D 1 
ATOM   2638 C CG  . MET D 4 1   ? 9.279   17.786  17.981  1.00 17.35 1   D 1 
ATOM   2639 S SD  . MET D 4 1   ? 9.869   19.497  18.163  1.00 15.18 1   D 1 
ATOM   2640 C CE  . MET D 4 1   ? 8.358   20.408  17.811  1.00 12.90 1   D 1 
ATOM   2641 N N   . SER D 4 2   ? 10.900  13.206  17.385  1.00 28.46 2   D 1 
ATOM   2642 C CA  . SER D 4 2   ? 12.034  12.334  17.108  1.00 28.68 2   D 1 
ATOM   2643 C C   . SER D 4 2   ? 13.050  13.192  16.350  1.00 29.90 2   D 1 
ATOM   2644 O O   . SER D 4 2   ? 12.675  13.968  15.468  1.00 28.62 2   D 1 
ATOM   2645 C CB  . SER D 4 2   ? 11.599  11.100  16.305  1.00 28.11 2   D 1 
ATOM   2646 O OG  . SER D 4 2   ? 10.732  11.471  15.261  1.00 25.75 2   D 1 
ATOM   2647 N N   . LYS D 4 3   ? 14.311  13.192  16.778  1.00 29.14 3   D 1 
ATOM   2648 C CA  . LYS D 4 3   ? 15.349  13.877  16.020  1.00 28.68 3   D 1 
ATOM   2649 C C   . LYS D 4 3   ? 15.467  13.107  14.723  1.00 30.10 3   D 1 
ATOM   2650 O O   . LYS D 4 3   ? 16.027  12.012  14.738  1.00 28.35 3   D 1 
ATOM   2651 C CB  . LYS D 4 3   ? 16.680  13.884  16.773  1.00 26.71 3   D 1 
ATOM   2652 C CG  . LYS D 4 3   ? 16.742  14.967  17.859  1.00 23.25 3   D 1 
ATOM   2653 C CD  . LYS D 4 3   ? 18.114  14.900  18.515  1.00 21.38 3   D 1 
ATOM   2654 C CE  . LYS D 4 3   ? 18.282  15.995  19.567  1.00 18.66 3   D 1 
ATOM   2655 N NZ  . LYS D 4 3   ? 19.590  15.874  20.237  1.00 16.59 3   D 1 
ATOM   2656 N N   . ALA D 4 4   ? 14.905  13.654  13.630  1.00 33.35 4   D 1 
ATOM   2657 C CA  . ALA D 4 4   ? 15.105  13.119  12.301  1.00 32.79 4   D 1 
ATOM   2658 C C   . ALA D 4 4   ? 16.610  12.930  12.125  1.00 34.65 4   D 1 
ATOM   2659 O O   . ALA D 4 4   ? 17.372  13.899  12.192  1.00 32.71 4   D 1 
ATOM   2660 C CB  . ALA D 4 4   ? 14.503  14.083  11.269  1.00 30.26 4   D 1 
ATOM   2661 N N   . HIS D 4 5   ? 17.041  11.678  12.019  1.00 38.66 5   D 1 
ATOM   2662 C CA  . HIS D 4 5   ? 18.427  11.401  11.689  1.00 39.23 5   D 1 
ATOM   2663 C C   . HIS D 4 5   ? 18.697  12.059  10.349  1.00 40.87 5   D 1 
ATOM   2664 O O   . HIS D 4 5   ? 17.821  12.056  9.487   1.00 39.21 5   D 1 
ATOM   2665 C CB  . HIS D 4 5   ? 18.667  9.891   11.644  1.00 36.72 5   D 1 
ATOM   2666 C CG  . HIS D 4 5   ? 18.936  9.377   13.015  1.00 34.07 5   D 1 
ATOM   2667 N ND1 . HIS D 4 5   ? 20.141  9.509   13.684  1.00 30.88 5   D 1 
ATOM   2668 C CD2 . HIS D 4 5   ? 18.042  8.788   13.855  1.00 30.20 5   D 1 
ATOM   2669 C CE1 . HIS D 4 5   ? 19.968  9.009   14.897  1.00 27.11 5   D 1 
ATOM   2670 N NE2 . HIS D 4 5   ? 18.709  8.567   15.046  1.00 26.84 5   D 1 
ATOM   2671 N N   . PRO D 4 6   ? 19.868  12.690  10.163  1.00 38.29 6   D 1 
ATOM   2672 C CA  . PRO D 4 6   ? 20.201  13.252  8.873   1.00 38.02 6   D 1 
ATOM   2673 C C   . PRO D 4 6   ? 20.061  12.130  7.841   1.00 41.32 6   D 1 
ATOM   2674 O O   . PRO D 4 6   ? 20.708  11.094  8.016   1.00 40.75 6   D 1 
ATOM   2675 C CB  . PRO D 4 6   ? 21.627  13.780  8.997   1.00 34.63 6   D 1 
ATOM   2676 C CG  . PRO D 4 6   ? 22.200  12.990  10.178  1.00 33.98 6   D 1 
ATOM   2677 C CD  . PRO D 4 6   ? 20.997  12.736  11.063  1.00 37.66 6   D 1 
ATOM   2678 N N   . PRO D 4 7   ? 19.225  12.307  6.816   1.00 44.58 7   D 1 
ATOM   2679 C CA  . PRO D 4 7   ? 18.872  11.227  5.912   1.00 44.33 7   D 1 
ATOM   2680 C C   . PRO D 4 7   ? 20.123  10.631  5.263   1.00 47.78 7   D 1 
ATOM   2681 O O   . PRO D 4 7   ? 20.885  11.318  4.583   1.00 46.06 7   D 1 
ATOM   2682 C CB  . PRO D 4 7   ? 17.917  11.836  4.890   1.00 39.77 7   D 1 
ATOM   2683 C CG  . PRO D 4 7   ? 17.347  13.068  5.567   1.00 38.70 7   D 1 
ATOM   2684 C CD  . PRO D 4 7   ? 18.433  13.487  6.531   1.00 41.05 7   D 1 
ATOM   2685 N N   . GLU D 4 8   ? 20.360  9.352   5.510   1.00 54.90 8   D 1 
ATOM   2686 C CA  . GLU D 4 8   ? 21.556  8.675   5.020   1.00 56.62 8   D 1 
ATOM   2687 C C   . GLU D 4 8   ? 21.445  8.329   3.542   1.00 61.04 8   D 1 
ATOM   2688 O O   . GLU D 4 8   ? 22.468  8.181   2.877   1.00 57.44 8   D 1 
ATOM   2689 C CB  . GLU D 4 8   ? 21.884  7.433   5.846   1.00 50.92 8   D 1 
ATOM   2690 C CG  . GLU D 4 8   ? 22.212  7.735   7.314   1.00 44.46 8   D 1 
ATOM   2691 C CD  . GLU D 4 8   ? 23.298  6.799   7.838   1.00 40.22 8   D 1 
ATOM   2692 O OE1 . GLU D 4 8   ? 24.266  7.351   8.408   1.00 36.78 8   D 1 
ATOM   2693 O OE2 . GLU D 4 8   ? 23.280  5.593   7.562   1.00 36.33 8   D 1 
ATOM   2694 N N   . LEU D 4 9   ? 20.231  8.290   2.993   1.00 61.34 9   D 1 
ATOM   2695 C CA  . LEU D 4 9   ? 19.998  7.989   1.579   1.00 62.58 9   D 1 
ATOM   2696 C C   . LEU D 4 9   ? 20.778  8.915   0.636   1.00 65.44 9   D 1 
ATOM   2697 O O   . LEU D 4 9   ? 21.200  8.498   -0.438  1.00 62.55 9   D 1 
ATOM   2698 C CB  . LEU D 4 9   ? 18.495  8.060   1.277   1.00 58.68 9   D 1 
ATOM   2699 C CG  . LEU D 4 9   ? 18.160  7.422   -0.081  1.00 55.24 9   D 1 
ATOM   2700 C CD1 . LEU D 4 9   ? 18.114  5.899   0.008   1.00 52.15 9   D 1 
ATOM   2701 C CD2 . LEU D 4 9   ? 16.823  7.906   -0.596  1.00 53.79 9   D 1 
ATOM   2702 N N   . LYS D 4 10  ? 21.046  10.145  1.055   1.00 68.02 10  D 1 
ATOM   2703 C CA  . LYS D 4 10  ? 21.897  11.088  0.315   1.00 67.27 10  D 1 
ATOM   2704 C C   . LYS D 4 10  ? 23.268  10.501  -0.034  1.00 69.59 10  D 1 
ATOM   2705 O O   . LYS D 4 10  ? 23.816  10.813  -1.079  1.00 66.99 10  D 1 
ATOM   2706 C CB  . LYS D 4 10  ? 22.050  12.364  1.150   1.00 61.71 10  D 1 
ATOM   2707 C CG  . LYS D 4 10  ? 22.841  13.452  0.411   1.00 55.44 10  D 1 
ATOM   2708 C CD  . LYS D 4 10  ? 23.008  14.679  1.292   1.00 49.66 10  D 1 
ATOM   2709 C CE  . LYS D 4 10  ? 23.897  15.693  0.595   1.00 43.25 10  D 1 
ATOM   2710 N NZ  . LYS D 4 10  ? 24.242  16.813  1.496   1.00 37.87 10  D 1 
ATOM   2711 N N   . LYS D 4 11  ? 23.829  9.649   0.818   1.00 69.52 11  D 1 
ATOM   2712 C CA  . LYS D 4 11  ? 25.127  9.000   0.577   1.00 69.60 11  D 1 
ATOM   2713 C C   . LYS D 4 11  ? 25.060  8.039   -0.611  1.00 72.22 11  D 1 
ATOM   2714 O O   . LYS D 4 11  ? 26.058  7.850   -1.299  1.00 68.74 11  D 1 
ATOM   2715 C CB  . LYS D 4 11  ? 25.581  8.252   1.838   1.00 63.92 11  D 1 
ATOM   2716 C CG  . LYS D 4 11  ? 25.775  9.151   3.071   1.00 57.95 11  D 1 
ATOM   2717 C CD  . LYS D 4 11  ? 26.128  8.274   4.285   1.00 52.94 11  D 1 
ATOM   2718 C CE  . LYS D 4 11  ? 26.202  9.072   5.573   1.00 46.30 11  D 1 
ATOM   2719 N NZ  . LYS D 4 11  ? 26.249  8.174   6.766   1.00 40.43 11  D 1 
ATOM   2720 N N   . PHE D 4 12  ? 23.889  7.486   -0.880  1.00 76.54 12  D 1 
ATOM   2721 C CA  . PHE D 4 12  ? 23.662  6.488   -1.918  1.00 76.42 12  D 1 
ATOM   2722 C C   . PHE D 4 12  ? 23.229  7.092   -3.259  1.00 79.85 12  D 1 
ATOM   2723 O O   . PHE D 4 12  ? 23.040  6.358   -4.227  1.00 78.12 12  D 1 
ATOM   2724 C CB  . PHE D 4 12  ? 22.647  5.463   -1.408  1.00 72.32 12  D 1 
ATOM   2725 C CG  . PHE D 4 12  ? 23.090  4.772   -0.136  1.00 70.24 12  D 1 
ATOM   2726 C CD1 . PHE D 4 12  ? 23.977  3.684   -0.194  1.00 66.15 12  D 1 
ATOM   2727 C CD2 . PHE D 4 12  ? 22.651  5.233   1.115   1.00 64.62 12  D 1 
ATOM   2728 C CE1 . PHE D 4 12  ? 24.403  3.049   0.981   1.00 62.21 12  D 1 
ATOM   2729 C CE2 . PHE D 4 12  ? 23.073  4.604   2.301   1.00 61.72 12  D 1 
ATOM   2730 C CZ  . PHE D 4 12  ? 23.948  3.511   2.230   1.00 60.03 12  D 1 
ATOM   2731 N N   . MET D 4 13  ? 23.096  8.413   -3.353  1.00 80.87 13  D 1 
ATOM   2732 C CA  . MET D 4 13  ? 22.849  9.084   -4.619  1.00 82.29 13  D 1 
ATOM   2733 C C   . MET D 4 13  ? 23.998  8.839   -5.604  1.00 82.69 13  D 1 
ATOM   2734 O O   . MET D 4 13  ? 25.165  8.907   -5.250  1.00 80.41 13  D 1 
ATOM   2735 C CB  . MET D 4 13  ? 22.655  10.592  -4.397  1.00 81.15 13  D 1 
ATOM   2736 C CG  . MET D 4 13  ? 21.316  10.910  -3.714  1.00 77.00 13  D 1 
ATOM   2737 S SD  . MET D 4 13  ? 19.826  10.351  -4.585  1.00 76.33 13  D 1 
ATOM   2738 C CE  . MET D 4 13  ? 20.061  11.093  -6.198  1.00 67.12 13  D 1 
ATOM   2739 N N   . ASP D 4 14  ? 23.632  8.559   -6.853  1.00 85.30 14  D 1 
ATOM   2740 C CA  . ASP D 4 14  ? 24.536  8.156   -7.937  1.00 86.34 14  D 1 
ATOM   2741 C C   . ASP D 4 14  ? 25.349  6.880   -7.640  1.00 86.68 14  D 1 
ATOM   2742 O O   . ASP D 4 14  ? 26.363  6.632   -8.295  1.00 83.87 14  D 1 
ATOM   2743 C CB  . ASP D 4 14  ? 25.417  9.327   -8.389  1.00 84.63 14  D 1 
ATOM   2744 C CG  . ASP D 4 14  ? 24.646  10.516  -8.947  1.00 82.37 14  D 1 
ATOM   2745 O OD1 . ASP D 4 14  ? 23.665  10.313  -9.691  1.00 76.96 14  D 1 
ATOM   2746 O OD2 . ASP D 4 14  ? 25.129  11.659  -8.758  1.00 76.16 14  D 1 
ATOM   2747 N N   . LYS D 4 15  ? 24.895  6.060   -6.687  1.00 83.47 15  D 1 
ATOM   2748 C CA  . LYS D 4 15  ? 25.497  4.766   -6.357  1.00 83.77 15  D 1 
ATOM   2749 C C   . LYS D 4 15  ? 24.659  3.615   -6.899  1.00 86.18 15  D 1 
ATOM   2750 O O   . LYS D 4 15  ? 23.441  3.712   -7.009  1.00 85.61 15  D 1 
ATOM   2751 C CB  . LYS D 4 15  ? 25.703  4.633   -4.847  1.00 79.83 15  D 1 
ATOM   2752 C CG  . LYS D 4 15  ? 26.660  5.679   -4.258  1.00 76.58 15  D 1 
ATOM   2753 C CD  . LYS D 4 15  ? 28.056  5.547   -4.850  1.00 71.54 15  D 1 
ATOM   2754 C CE  . LYS D 4 15  ? 29.033  6.482   -4.148  1.00 65.82 15  D 1 
ATOM   2755 N NZ  . LYS D 4 15  ? 30.413  6.169   -4.561  1.00 60.09 15  D 1 
ATOM   2756 N N   . LYS D 4 16  ? 25.332  2.508   -7.215  1.00 85.62 16  D 1 
ATOM   2757 C CA  . LYS D 4 16  ? 24.671  1.289   -7.661  1.00 86.40 16  D 1 
ATOM   2758 C C   . LYS D 4 16  ? 24.035  0.573   -6.474  1.00 85.51 16  D 1 
ATOM   2759 O O   . LYS D 4 16  ? 24.702  0.263   -5.486  1.00 84.11 16  D 1 
ATOM   2760 C CB  . LYS D 4 16  ? 25.659  0.421   -8.445  1.00 85.66 16  D 1 
ATOM   2761 C CG  . LYS D 4 16  ? 24.938  -0.687  -9.228  1.00 79.51 16  D 1 
ATOM   2762 C CD  . LYS D 4 16  ? 25.933  -1.414  -10.144 1.00 77.86 16  D 1 
ATOM   2763 C CE  . LYS D 4 16  ? 25.200  -2.453  -10.988 1.00 70.64 16  D 1 
ATOM   2764 N NZ  . LYS D 4 16  ? 26.103  -3.054  -12.000 1.00 63.93 16  D 1 
ATOM   2765 N N   . LEU D 4 17  ? 22.750  0.279   -6.603  1.00 88.12 17  D 1 
ATOM   2766 C CA  . LEU D 4 17  ? 21.936  -0.382  -5.594  1.00 88.66 17  D 1 
ATOM   2767 C C   . LEU D 4 17  ? 21.376  -1.699  -6.136  1.00 90.14 17  D 1 
ATOM   2768 O O   . LEU D 4 17  ? 21.113  -1.838  -7.326  1.00 89.65 17  D 1 
ATOM   2769 C CB  . LEU D 4 17  ? 20.793  0.551   -5.145  1.00 86.23 17  D 1 
ATOM   2770 C CG  . LEU D 4 17  ? 21.215  1.928   -4.591  1.00 83.91 17  D 1 
ATOM   2771 C CD1 . LEU D 4 17  ? 19.976  2.688   -4.142  1.00 79.78 17  D 1 
ATOM   2772 C CD2 . LEU D 4 17  ? 22.166  1.823   -3.408  1.00 79.00 17  D 1 
ATOM   2773 N N   . SER D 4 18  ? 21.163  -2.649  -5.241  1.00 87.76 18  D 1 
ATOM   2774 C CA  . SER D 4 18  ? 20.367  -3.859  -5.452  1.00 86.37 18  D 1 
ATOM   2775 C C   . SER D 4 18  ? 19.037  -3.691  -4.731  1.00 85.88 18  D 1 
ATOM   2776 O O   . SER D 4 18  ? 19.026  -3.423  -3.531  1.00 84.01 18  D 1 
ATOM   2777 C CB  . SER D 4 18  ? 21.132  -5.059  -4.902  1.00 84.98 18  D 1 
ATOM   2778 O OG  . SER D 4 18  ? 20.379  -6.243  -4.995  1.00 80.32 18  D 1 
ATOM   2779 N N   . LEU D 4 19  ? 17.929  -3.856  -5.447  1.00 88.46 19  D 1 
ATOM   2780 C CA  . LEU D 4 19  ? 16.584  -3.701  -4.916  1.00 89.84 19  D 1 
ATOM   2781 C C   . LEU D 4 19  ? 15.810  -5.005  -5.084  1.00 90.48 19  D 1 
ATOM   2782 O O   . LEU D 4 19  ? 15.525  -5.420  -6.209  1.00 89.53 19  D 1 
ATOM   2783 C CB  . LEU D 4 19  ? 15.848  -2.531  -5.591  1.00 89.06 19  D 1 
ATOM   2784 C CG  . LEU D 4 19  ? 16.540  -1.151  -5.486  1.00 86.86 19  D 1 
ATOM   2785 C CD1 . LEU D 4 19  ? 17.452  -0.860  -6.688  1.00 79.45 19  D 1 
ATOM   2786 C CD2 . LEU D 4 19  ? 15.489  -0.047  -5.454  1.00 80.08 19  D 1 
ATOM   2787 N N   . LYS D 4 20  ? 15.440  -5.641  -3.971  1.00 89.05 20  D 1 
ATOM   2788 C CA  . LYS D 4 20  ? 14.443  -6.708  -3.973  1.00 87.53 20  D 1 
ATOM   2789 C C   . LYS D 4 20  ? 13.066  -6.073  -3.827  1.00 88.10 20  D 1 
ATOM   2790 O O   . LYS D 4 20  ? 12.827  -5.330  -2.878  1.00 86.91 20  D 1 
ATOM   2791 C CB  . LYS D 4 20  ? 14.716  -7.741  -2.874  1.00 85.07 20  D 1 
ATOM   2792 C CG  . LYS D 4 20  ? 16.019  -8.509  -3.134  1.00 77.51 20  D 1 
ATOM   2793 C CD  . LYS D 4 20  ? 16.230  -9.610  -2.084  1.00 69.47 20  D 1 
ATOM   2794 C CE  . LYS D 4 20  ? 17.549  -10.329 -2.335  1.00 62.27 20  D 1 
ATOM   2795 N NZ  . LYS D 4 20  ? 17.863  -11.308 -1.263  1.00 55.87 20  D 1 
ATOM   2796 N N   . LEU D 4 21  ? 12.203  -6.363  -4.782  1.00 91.58 21  D 1 
ATOM   2797 C CA  . LEU D 4 21  ? 10.849  -5.834  -4.839  1.00 92.01 21  D 1 
ATOM   2798 C C   . LEU D 4 21  ? 9.843   -6.890  -4.363  1.00 91.42 21  D 1 
ATOM   2799 O O   . LEU D 4 21  ? 10.147  -8.086  -4.306  1.00 90.05 21  D 1 
ATOM   2800 C CB  . LEU D 4 21  ? 10.534  -5.330  -6.264  1.00 92.62 21  D 1 
ATOM   2801 C CG  . LEU D 4 21  ? 11.572  -4.379  -6.879  1.00 92.78 21  D 1 
ATOM   2802 C CD1 . LEU D 4 21  ? 11.126  -3.960  -8.277  1.00 89.71 21  D 1 
ATOM   2803 C CD2 . LEU D 4 21  ? 11.776  -3.116  -6.035  1.00 89.32 21  D 1 
ATOM   2804 N N   . ASN D 4 22  ? 8.633   -6.449  -4.067  1.00 90.25 22  D 1 
ATOM   2805 C CA  . ASN D 4 22  ? 7.538   -7.354  -3.753  1.00 89.58 22  D 1 
ATOM   2806 C C   . ASN D 4 22  ? 7.321   -8.414  -4.860  1.00 89.73 22  D 1 
ATOM   2807 O O   . ASN D 4 22  ? 7.589   -8.189  -6.046  1.00 86.56 22  D 1 
ATOM   2808 C CB  . ASN D 4 22  ? 6.273   -6.526  -3.461  1.00 85.93 22  D 1 
ATOM   2809 C CG  . ASN D 4 22  ? 5.657   -5.966  -4.735  1.00 82.98 22  D 1 
ATOM   2810 O OD1 . ASN D 4 22  ? 6.295   -5.464  -5.634  1.00 68.26 22  D 1 
ATOM   2811 N ND2 . ASN D 4 22  ? 4.370   -6.132  -4.866  1.00 74.77 22  D 1 
ATOM   2812 N N   . GLY D 4 23  ? 6.835   -9.596  -4.462  1.00 89.16 23  D 1 
ATOM   2813 C CA  . GLY D 4 23  ? 6.647   -10.722 -5.366  1.00 88.32 23  D 1 
ATOM   2814 C C   . GLY D 4 23  ? 7.943   -11.407 -5.821  1.00 89.18 23  D 1 
ATOM   2815 O O   . GLY D 4 23  ? 7.975   -12.005 -6.890  1.00 85.78 23  D 1 
ATOM   2816 N N   . GLY D 4 24  ? 9.022   -11.280 -5.047  1.00 88.75 24  D 1 
ATOM   2817 C CA  . GLY D 4 24  ? 10.302  -11.955 -5.316  1.00 88.80 24  D 1 
ATOM   2818 C C   . GLY D 4 24  ? 11.099  -11.386 -6.500  1.00 90.49 24  D 1 
ATOM   2819 O O   . GLY D 4 24  ? 12.074  -11.990 -6.937  1.00 88.32 24  D 1 
ATOM   2820 N N   . ARG D 4 25  ? 10.715  -10.219 -7.022  1.00 92.27 25  D 1 
ATOM   2821 C CA  . ARG D 4 25  ? 11.408  -9.568  -8.142  1.00 92.84 25  D 1 
ATOM   2822 C C   . ARG D 4 25  ? 12.670  -8.868  -7.664  1.00 92.75 25  D 1 
ATOM   2823 O O   . ARG D 4 25  ? 12.708  -8.328  -6.563  1.00 90.83 25  D 1 
ATOM   2824 C CB  . ARG D 4 25  ? 10.462  -8.602  -8.860  1.00 92.09 25  D 1 
ATOM   2825 C CG  . ARG D 4 25  ? 9.301   -9.359  -9.530  1.00 91.16 25  D 1 
ATOM   2826 C CD  . ARG D 4 25  ? 8.240   -8.399  -10.059 1.00 90.22 25  D 1 
ATOM   2827 N NE  . ARG D 4 25  ? 7.495   -7.782  -8.955  1.00 89.54 25  D 1 
ATOM   2828 C CZ  . ARG D 4 25  ? 6.382   -7.060  -9.056  1.00 91.08 25  D 1 
ATOM   2829 N NH1 . ARG D 4 25  ? 5.842   -6.783  -10.205 1.00 83.58 25  D 1 
ATOM   2830 N NH2 . ARG D 4 25  ? 5.789   -6.631  -7.993  1.00 86.03 25  D 1 
ATOM   2831 N N   . HIS D 4 26  ? 13.699  -8.851  -8.503  1.00 93.48 26  D 1 
ATOM   2832 C CA  . HIS D 4 26  ? 14.986  -8.268  -8.169  1.00 93.87 26  D 1 
ATOM   2833 C C   . HIS D 4 26  ? 15.498  -7.419  -9.328  1.00 94.44 26  D 1 
ATOM   2834 O O   . HIS D 4 26  ? 15.495  -7.852  -10.472 1.00 93.65 26  D 1 
ATOM   2835 C CB  . HIS D 4 26  ? 15.949  -9.406  -7.787  1.00 91.44 26  D 1 
ATOM   2836 C CG  . HIS D 4 26  ? 17.321  -8.990  -7.351  1.00 87.94 26  D 1 
ATOM   2837 N ND1 . HIS D 4 26  ? 18.432  -9.836  -7.336  1.00 76.64 26  D 1 
ATOM   2838 C CD2 . HIS D 4 26  ? 17.740  -7.772  -6.886  1.00 79.07 26  D 1 
ATOM   2839 C CE1 . HIS D 4 26  ? 19.469  -9.126  -6.882  1.00 77.84 26  D 1 
ATOM   2840 N NE2 . HIS D 4 26  ? 19.082  -7.880  -6.598  1.00 79.37 26  D 1 
ATOM   2841 N N   . VAL D 4 27  ? 15.932  -6.205  -9.026  1.00 94.84 27  D 1 
ATOM   2842 C CA  . VAL D 4 27  ? 16.550  -5.284  -9.984  1.00 95.01 27  D 1 
ATOM   2843 C C   . VAL D 4 27  ? 17.821  -4.677  -9.404  1.00 94.62 27  D 1 
ATOM   2844 O O   . VAL D 4 27  ? 18.000  -4.620  -8.181  1.00 93.85 27  D 1 
ATOM   2845 C CB  . VAL D 4 27  ? 15.579  -4.193  -10.472 1.00 94.64 27  D 1 
ATOM   2846 C CG1 . VAL D 4 27  ? 14.316  -4.783  -11.108 1.00 89.10 27  D 1 
ATOM   2847 C CG2 . VAL D 4 27  ? 15.152  -3.234  -9.351  1.00 89.61 27  D 1 
ATOM   2848 N N   . GLN D 4 28  ? 18.710  -4.212  -10.275 1.00 94.51 28  D 1 
ATOM   2849 C CA  . GLN D 4 28  ? 19.907  -3.471  -9.895  1.00 94.61 28  D 1 
ATOM   2850 C C   . GLN D 4 28  ? 20.031  -2.224  -10.759 1.00 95.15 28  D 1 
ATOM   2851 O O   . GLN D 4 28  ? 19.659  -2.261  -11.923 1.00 94.04 28  D 1 
ATOM   2852 C CB  . GLN D 4 28  ? 21.157  -4.347  -10.049 1.00 92.24 28  D 1 
ATOM   2853 C CG  . GLN D 4 28  ? 21.134  -5.550  -9.107  1.00 84.59 28  D 1 
ATOM   2854 C CD  . GLN D 4 28  ? 22.418  -6.388  -9.166  1.00 86.20 28  D 1 
ATOM   2855 O OE1 . GLN D 4 28  ? 23.345  -6.128  -9.913  1.00 80.17 28  D 1 
ATOM   2856 N NE2 . GLN D 4 28  ? 22.524  -7.405  -8.349  1.00 76.84 28  D 1 
ATOM   2857 N N   . GLY D 4 29  ? 20.570  -1.134  -10.220 1.00 94.49 29  D 1 
ATOM   2858 C CA  . GLY D 4 29  ? 20.774  0.085   -10.988 1.00 94.23 29  D 1 
ATOM   2859 C C   . GLY D 4 29  ? 21.278  1.242   -10.137 1.00 93.96 29  D 1 
ATOM   2860 O O   . GLY D 4 29  ? 21.564  1.066   -8.951  1.00 92.25 29  D 1 
ATOM   2861 N N   . ILE D 4 30  ? 21.398  2.421   -10.728 1.00 94.54 30  D 1 
ATOM   2862 C CA  . ILE D 4 30  ? 22.001  3.609   -10.103 1.00 94.54 30  D 1 
ATOM   2863 C C   . ILE D 4 30  ? 20.892  4.536   -9.618  1.00 94.12 30  D 1 
ATOM   2864 O O   . ILE D 4 30  ? 20.049  4.959   -10.409 1.00 92.87 30  D 1 
ATOM   2865 C CB  . ILE D 4 30  ? 22.959  4.303   -11.084 1.00 93.64 30  D 1 
ATOM   2866 C CG1 . ILE D 4 30  ? 24.057  3.335   -11.582 1.00 90.65 30  D 1 
ATOM   2867 C CG2 . ILE D 4 30  ? 23.597  5.532   -10.401 1.00 90.43 30  D 1 
ATOM   2868 C CD1 . ILE D 4 30  ? 24.923  3.890   -12.717 1.00 85.80 30  D 1 
ATOM   2869 N N   . LEU D 4 31  ? 20.895  4.912   -8.339  1.00 92.41 31  D 1 
ATOM   2870 C CA  . LEU D 4 31  ? 19.944  5.875   -7.797  1.00 91.01 31  D 1 
ATOM   2871 C C   . LEU D 4 31  ? 20.216  7.274   -8.361  1.00 90.20 31  D 1 
ATOM   2872 O O   . LEU D 4 31  ? 21.278  7.842   -8.108  1.00 88.79 31  D 1 
ATOM   2873 C CB  . LEU D 4 31  ? 20.012  5.850   -6.260  1.00 89.78 31  D 1 
ATOM   2874 C CG  . LEU D 4 31  ? 19.042  6.834   -5.566  1.00 88.73 31  D 1 
ATOM   2875 C CD1 . LEU D 4 31  ? 17.585  6.497   -5.821  1.00 85.06 31  D 1 
ATOM   2876 C CD2 . LEU D 4 31  ? 19.276  6.805   -4.057  1.00 84.15 31  D 1 
ATOM   2877 N N   . ARG D 4 32  ? 19.243  7.848   -9.082  1.00 92.46 32  D 1 
ATOM   2878 C CA  . ARG D 4 32  ? 19.347  9.190   -9.681  1.00 92.07 32  D 1 
ATOM   2879 C C   . ARG D 4 32  ? 18.472  10.239  -9.003  1.00 91.29 32  D 1 
ATOM   2880 O O   . ARG D 4 32  ? 18.719  11.428  -9.177  1.00 89.11 32  D 1 
ATOM   2881 C CB  . ARG D 4 32  ? 19.001  9.133   -11.171 1.00 92.00 32  D 1 
ATOM   2882 C CG  . ARG D 4 32  ? 19.984  8.312   -12.012 1.00 89.80 32  D 1 
ATOM   2883 C CD  . ARG D 4 32  ? 21.397  8.891   -11.981 1.00 88.25 32  D 1 
ATOM   2884 N NE  . ARG D 4 32  ? 22.215  8.238   -13.005 1.00 86.59 32  D 1 
ATOM   2885 C CZ  . ARG D 4 32  ? 23.525  8.092   -13.023 1.00 85.82 32  D 1 
ATOM   2886 N NH1 . ARG D 4 32  ? 24.300  8.612   -12.113 1.00 78.17 32  D 1 
ATOM   2887 N NH2 . ARG D 4 32  ? 24.059  7.388   -13.973 1.00 80.94 32  D 1 
ATOM   2888 N N   . GLY D 4 33  ? 17.461  9.833   -8.273  1.00 89.46 33  D 1 
ATOM   2889 C CA  . GLY D 4 33  ? 16.579  10.748  -7.577  1.00 88.94 33  D 1 
ATOM   2890 C C   . GLY D 4 33  ? 15.381  10.065  -6.936  1.00 89.10 33  D 1 
ATOM   2891 O O   . GLY D 4 33  ? 15.194  8.851   -7.067  1.00 87.63 33  D 1 
ATOM   2892 N N   . PHE D 4 34  ? 14.595  10.872  -6.245  1.00 88.64 34  D 1 
ATOM   2893 C CA  . PHE D 4 34  ? 13.392  10.459  -5.539  1.00 86.80 34  D 1 
ATOM   2894 C C   . PHE D 4 34  ? 12.409  11.629  -5.458  1.00 87.54 34  D 1 
ATOM   2895 O O   . PHE D 4 34  ? 12.766  12.772  -5.759  1.00 85.74 34  D 1 
ATOM   2896 C CB  . PHE D 4 34  ? 13.772  9.919   -4.149  1.00 83.11 34  D 1 
ATOM   2897 C CG  . PHE D 4 34  ? 14.562  10.893  -3.301  1.00 81.18 34  D 1 
ATOM   2898 C CD1 . PHE D 4 34  ? 15.974  10.894  -3.357  1.00 76.35 34  D 1 
ATOM   2899 C CD2 . PHE D 4 34  ? 13.908  11.809  -2.472  1.00 75.44 34  D 1 
ATOM   2900 C CE1 . PHE D 4 34  ? 16.706  11.813  -2.606  1.00 72.71 34  D 1 
ATOM   2901 C CE2 . PHE D 4 34  ? 14.637  12.734  -1.714  1.00 71.49 34  D 1 
ATOM   2902 C CZ  . PHE D 4 34  ? 16.037  12.741  -1.786  1.00 72.14 34  D 1 
ATOM   2903 N N   . ASP D 4 35  ? 11.179  11.350  -5.075  1.00 84.05 35  D 1 
ATOM   2904 C CA  . ASP D 4 35  ? 10.127  12.343  -4.853  1.00 83.25 35  D 1 
ATOM   2905 C C   . ASP D 4 35  ? 9.756   12.444  -3.356  1.00 82.99 35  D 1 
ATOM   2906 O O   . ASP D 4 35  ? 10.307  11.709  -2.528  1.00 81.23 35  D 1 
ATOM   2907 C CB  . ASP D 4 35  ? 8.932   12.013  -5.770  1.00 82.21 35  D 1 
ATOM   2908 C CG  . ASP D 4 35  ? 8.166   10.737  -5.437  1.00 81.98 35  D 1 
ATOM   2909 O OD1 . ASP D 4 35  ? 8.329   10.205  -4.321  1.00 78.53 35  D 1 
ATOM   2910 O OD2 . ASP D 4 35  ? 7.408   10.266  -6.305  1.00 78.74 35  D 1 
ATOM   2911 N N   . PRO D 4 36  ? 8.819   13.338  -2.983  1.00 82.70 36  D 1 
ATOM   2912 C CA  . PRO D 4 36  ? 8.361   13.468  -1.601  1.00 79.63 36  D 1 
ATOM   2913 C C   . PRO D 4 36  ? 7.761   12.197  -0.978  1.00 79.18 36  D 1 
ATOM   2914 O O   . PRO D 4 36  ? 7.693   12.099  0.240   1.00 75.95 36  D 1 
ATOM   2915 C CB  . PRO D 4 36  ? 7.333   14.603  -1.637  1.00 77.58 36  D 1 
ATOM   2916 C CG  . PRO D 4 36  ? 7.786   15.464  -2.813  1.00 77.22 36  D 1 
ATOM   2917 C CD  . PRO D 4 36  ? 8.271   14.414  -3.800  1.00 80.47 36  D 1 
ATOM   2918 N N   . PHE D 4 37  ? 7.356   11.224  -1.785  1.00 79.78 37  D 1 
ATOM   2919 C CA  . PHE D 4 37  ? 6.832   9.930   -1.348  1.00 78.44 37  D 1 
ATOM   2920 C C   . PHE D 4 37  ? 7.903   8.831   -1.313  1.00 80.39 37  D 1 
ATOM   2921 O O   . PHE D 4 37  ? 7.593   7.668   -1.068  1.00 77.69 37  D 1 
ATOM   2922 C CB  . PHE D 4 37  ? 5.682   9.517   -2.262  1.00 75.98 37  D 1 
ATOM   2923 C CG  . PHE D 4 37  ? 4.529   10.489  -2.255  1.00 74.27 37  D 1 
ATOM   2924 C CD1 . PHE D 4 37  ? 3.562   10.390  -1.248  1.00 69.81 37  D 1 
ATOM   2925 C CD2 . PHE D 4 37  ? 4.413   11.470  -3.250  1.00 68.89 37  D 1 
ATOM   2926 C CE1 . PHE D 4 37  ? 2.465   11.256  -1.248  1.00 65.74 37  D 1 
ATOM   2927 C CE2 . PHE D 4 37  ? 3.320   12.342  -3.256  1.00 64.93 37  D 1 
ATOM   2928 C CZ  . PHE D 4 37  ? 2.340   12.231  -2.263  1.00 66.01 37  D 1 
ATOM   2929 N N   . MET D 4 38  ? 9.153   9.172   -1.573  1.00 80.32 38  D 1 
ATOM   2930 C CA  . MET D 4 38  ? 10.266  8.232   -1.710  1.00 82.77 38  D 1 
ATOM   2931 C C   . MET D 4 38  ? 10.074  7.192   -2.818  1.00 85.99 38  D 1 
ATOM   2932 O O   . MET D 4 38  ? 10.602  6.083   -2.743  1.00 84.15 38  D 1 
ATOM   2933 C CB  . MET D 4 38  ? 10.617  7.608   -0.347  1.00 78.24 38  D 1 
ATOM   2934 C CG  . MET D 4 38  ? 11.240  8.626   0.608   1.00 72.86 38  D 1 
ATOM   2935 S SD  . MET D 4 38  ? 12.830  9.302   0.045   1.00 66.56 38  D 1 
ATOM   2936 C CE  . MET D 4 38  ? 13.722  7.770   -0.188  1.00 58.40 38  D 1 
ATOM   2937 N N   . ASN D 4 39  ? 9.368   7.551   -3.879  1.00 88.71 39  D 1 
ATOM   2938 C CA  . ASN D 4 39  ? 9.485   6.825   -5.131  1.00 89.60 39  D 1 
ATOM   2939 C C   . ASN D 4 39  ? 10.851  7.148   -5.748  1.00 89.70 39  D 1 
ATOM   2940 O O   . ASN D 4 39  ? 11.306  8.286   -5.705  1.00 88.39 39  D 1 
ATOM   2941 C CB  . ASN D 4 39  ? 8.333   7.179   -6.076  1.00 89.79 39  D 1 
ATOM   2942 C CG  . ASN D 4 39  ? 6.988   6.965   -5.415  1.00 90.14 39  D 1 
ATOM   2943 O OD1 . ASN D 4 39  ? 6.669   5.886   -4.941  1.00 84.88 39  D 1 
ATOM   2944 N ND2 . ASN D 4 39  ? 6.153   7.986   -5.368  1.00 84.41 39  D 1 
ATOM   2945 N N   . LEU D 4 40  ? 11.522  6.141   -6.298  1.00 91.88 40  D 1 
ATOM   2946 C CA  . LEU D 4 40  ? 12.904  6.257   -6.732  1.00 92.50 40  D 1 
ATOM   2947 C C   . LEU D 4 40  ? 13.009  6.291   -8.254  1.00 93.99 40  D 1 
ATOM   2948 O O   . LEU D 4 40  ? 12.297  5.571   -8.949  1.00 93.74 40  D 1 
ATOM   2949 C CB  . LEU D 4 40  ? 13.745  5.109   -6.147  1.00 91.11 40  D 1 
ATOM   2950 C CG  . LEU D 4 40  ? 13.665  4.905   -4.626  1.00 89.17 40  D 1 
ATOM   2951 C CD1 . LEU D 4 40  ? 14.678  3.843   -4.207  1.00 84.84 40  D 1 
ATOM   2952 C CD2 . LEU D 4 40  ? 13.970  6.174   -3.831  1.00 83.53 40  D 1 
ATOM   2953 N N   . VAL D 4 41  ? 13.973  7.052   -8.771  1.00 94.35 41  D 1 
ATOM   2954 C CA  . VAL D 4 41  ? 14.459  6.925   -10.145 1.00 94.54 41  D 1 
ATOM   2955 C C   . VAL D 4 41  ? 15.747  6.117   -10.124 1.00 94.39 41  D 1 
ATOM   2956 O O   . VAL D 4 41  ? 16.741  6.536   -9.524  1.00 93.31 41  D 1 
ATOM   2957 C CB  . VAL D 4 41  ? 14.669  8.288   -10.831 1.00 94.25 41  D 1 
ATOM   2958 C CG1 . VAL D 4 41  ? 15.172  8.107   -12.265 1.00 90.55 41  D 1 
ATOM   2959 C CG2 . VAL D 4 41  ? 13.350  9.064   -10.896 1.00 90.98 41  D 1 
ATOM   2960 N N   . ILE D 4 42  ? 15.735  4.969   -10.792 1.00 95.48 42  D 1 
ATOM   2961 C CA  . ILE D 4 42  ? 16.891  4.096   -10.953 1.00 95.75 42  D 1 
ATOM   2962 C C   . ILE D 4 42  ? 17.300  4.105   -12.420 1.00 95.92 42  D 1 
ATOM   2963 O O   . ILE D 4 42  ? 16.508  3.764   -13.294 1.00 95.50 42  D 1 
ATOM   2964 C CB  . ILE D 4 42  ? 16.580  2.676   -10.435 1.00 95.33 42  D 1 
ATOM   2965 C CG1 . ILE D 4 42  ? 16.083  2.642   -8.972  1.00 92.90 42  D 1 
ATOM   2966 C CG2 . ILE D 4 42  ? 17.803  1.768   -10.597 1.00 93.20 42  D 1 
ATOM   2967 C CD1 . ILE D 4 42  ? 17.078  3.186   -7.930  1.00 88.11 42  D 1 
ATOM   2968 N N   . ASP D 4 43  ? 18.530  4.494   -12.688 1.00 95.61 43  D 1 
ATOM   2969 C CA  . ASP D 4 43  ? 19.133  4.524   -14.016 1.00 95.61 43  D 1 
ATOM   2970 C C   . ASP D 4 43  ? 19.947  3.255   -14.277 1.00 95.60 43  D 1 
ATOM   2971 O O   . ASP D 4 43  ? 20.325  2.546   -13.342 1.00 94.47 43  D 1 
ATOM   2972 C CB  . ASP D 4 43  ? 19.991  5.778   -14.137 1.00 94.46 43  D 1 
ATOM   2973 C CG  . ASP D 4 43  ? 20.345  6.171   -15.565 1.00 92.25 43  D 1 
ATOM   2974 O OD1 . ASP D 4 43  ? 19.740  5.621   -16.513 1.00 88.00 43  D 1 
ATOM   2975 O OD2 . ASP D 4 43  ? 21.203  7.083   -15.695 1.00 87.16 43  D 1 
ATOM   2976 N N   . GLU D 4 44  ? 20.225  2.961   -15.554 1.00 95.69 44  D 1 
ATOM   2977 C CA  . GLU D 4 44  ? 20.943  1.746   -15.971 1.00 95.78 44  D 1 
ATOM   2978 C C   . GLU D 4 44  ? 20.401  0.488   -15.286 1.00 96.11 44  D 1 
ATOM   2979 O O   . GLU D 4 44  ? 21.144  -0.379  -14.821 1.00 94.14 44  D 1 
ATOM   2980 C CB  . GLU D 4 44  ? 22.456  1.934   -15.793 1.00 94.70 44  D 1 
ATOM   2981 C CG  . GLU D 4 44  ? 23.013  3.071   -16.653 1.00 91.01 44  D 1 
ATOM   2982 C CD  . GLU D 4 44  ? 24.507  3.330   -16.378 1.00 88.01 44  D 1 
ATOM   2983 O OE1 . GLU D 4 44  ? 24.911  4.509   -16.417 1.00 80.67 44  D 1 
ATOM   2984 O OE2 . GLU D 4 44  ? 25.233  2.347   -16.092 1.00 82.93 44  D 1 
ATOM   2985 N N   . CYS D 4 45  ? 19.065  0.405   -15.161 1.00 95.86 45  D 1 
ATOM   2986 C CA  . CYS D 4 45  ? 18.419  -0.644  -14.401 1.00 96.30 45  D 1 
ATOM   2987 C C   . CYS D 4 45  ? 18.471  -1.982  -15.146 1.00 96.53 45  D 1 
ATOM   2988 O O   . CYS D 4 45  ? 18.235  -2.067  -16.352 1.00 95.44 45  D 1 
ATOM   2989 C CB  . CYS D 4 45  ? 16.994  -0.206  -14.044 1.00 95.75 45  D 1 
ATOM   2990 S SG  . CYS D 4 45  ? 16.309  -1.277  -12.736 1.00 93.31 45  D 1 
ATOM   2991 N N   . VAL D 4 46  ? 18.774  -3.033  -14.403 1.00 96.52 46  D 1 
ATOM   2992 C CA  . VAL D 4 46  ? 18.850  -4.411  -14.883 1.00 96.54 46  D 1 
ATOM   2993 C C   . VAL D 4 46  ? 17.885  -5.261  -14.071 1.00 96.40 46  D 1 
ATOM   2994 O O   . VAL D 4 46  ? 18.020  -5.359  -12.855 1.00 95.23 46  D 1 
ATOM   2995 C CB  . VAL D 4 46  ? 20.289  -4.950  -14.801 1.00 95.57 46  D 1 
ATOM   2996 C CG1 . VAL D 4 46  ? 20.386  -6.358  -15.397 1.00 88.24 46  D 1 
ATOM   2997 C CG2 . VAL D 4 46  ? 21.287  -4.060  -15.549 1.00 88.90 46  D 1 
ATOM   2998 N N   . GLU D 4 47  ? 16.918  -5.900  -14.738 1.00 96.48 47  D 1 
ATOM   2999 C CA  . GLU D 4 47  ? 16.085  -6.940  -14.144 1.00 96.08 47  D 1 
ATOM   3000 C C   . GLU D 4 47  ? 16.906  -8.217  -13.975 1.00 95.72 47  D 1 
ATOM   3001 O O   . GLU D 4 47  ? 17.453  -8.748  -14.943 1.00 94.04 47  D 1 
ATOM   3002 C CB  . GLU D 4 47  ? 14.838  -7.183  -15.016 1.00 94.71 47  D 1 
ATOM   3003 C CG  . GLU D 4 47  ? 13.958  -8.358  -14.536 1.00 91.78 47  D 1 
ATOM   3004 C CD  . GLU D 4 47  ? 12.719  -8.597  -15.430 1.00 90.69 47  D 1 
ATOM   3005 O OE1 . GLU D 4 47  ? 11.709  -9.143  -14.926 1.00 83.59 47  D 1 
ATOM   3006 O OE2 . GLU D 4 47  ? 12.734  -8.235  -16.618 1.00 85.38 47  D 1 
ATOM   3007 N N   . MET D 4 48  ? 16.957  -8.728  -12.762 1.00 95.23 48  D 1 
ATOM   3008 C CA  . MET D 4 48  ? 17.593  -9.996  -12.401 1.00 94.06 48  D 1 
ATOM   3009 C C   . MET D 4 48  ? 16.510  -11.076 -12.356 1.00 93.19 48  D 1 
ATOM   3010 O O   . MET D 4 48  ? 15.912  -11.342 -11.312 1.00 90.33 48  D 1 
ATOM   3011 C CB  . MET D 4 48  ? 18.309  -9.853  -11.047 1.00 92.64 48  D 1 
ATOM   3012 C CG  . MET D 4 48  ? 19.316  -8.696  -10.979 1.00 89.27 48  D 1 
ATOM   3013 S SD  . MET D 4 48  ? 20.724  -8.795  -12.116 1.00 84.78 48  D 1 
ATOM   3014 C CE  . MET D 4 48  ? 21.636  -10.170 -11.394 1.00 74.22 48  D 1 
ATOM   3015 N N   . ALA D 4 49  ? 16.225  -11.693 -13.511 1.00 91.64 49  D 1 
ATOM   3016 C CA  . ALA D 4 49  ? 15.188  -12.702 -13.605 1.00 90.33 49  D 1 
ATOM   3017 C C   . ALA D 4 49  ? 15.565  -13.972 -12.817 1.00 90.21 49  D 1 
ATOM   3018 O O   . ALA D 4 49  ? 16.734  -14.336 -12.700 1.00 86.28 49  D 1 
ATOM   3019 C CB  . ALA D 4 49  ? 14.903  -12.997 -15.081 1.00 87.27 49  D 1 
ATOM   3020 N N   . THR D 4 50  ? 14.558  -14.719 -12.339 1.00 90.11 50  D 1 
ATOM   3021 C CA  . THR D 4 50  ? 14.747  -15.972 -11.592 1.00 88.52 50  D 1 
ATOM   3022 C C   . THR D 4 50  ? 15.487  -17.044 -12.388 1.00 89.50 50  D 1 
ATOM   3023 O O   . THR D 4 50  ? 16.198  -17.876 -11.813 1.00 84.31 50  D 1 
ATOM   3024 C CB  . THR D 4 50  ? 13.399  -16.546 -11.150 1.00 83.71 50  D 1 
ATOM   3025 O OG1 . THR D 4 50  ? 12.512  -16.584 -12.251 1.00 73.12 50  D 1 
ATOM   3026 C CG2 . THR D 4 50  ? 12.743  -15.689 -10.069 1.00 68.83 50  D 1 
ATOM   3027 N N   . SER D 4 51  ? 15.403  -17.001 -13.722 1.00 88.29 51  D 1 
ATOM   3028 C CA  . SER D 4 51  ? 16.162  -17.866 -14.623 1.00 88.31 51  D 1 
ATOM   3029 C C   . SER D 4 51  ? 17.670  -17.567 -14.668 1.00 90.08 51  D 1 
ATOM   3030 O O   . SER D 4 51  ? 18.417  -18.268 -15.352 1.00 85.68 51  D 1 
ATOM   3031 C CB  . SER D 4 51  ? 15.581  -17.754 -16.036 1.00 85.48 51  D 1 
ATOM   3032 O OG  . SER D 4 51  ? 15.701  -16.424 -16.512 1.00 80.08 51  D 1 
ATOM   3033 N N   . GLY D 4 52  ? 18.117  -16.505 -14.006 1.00 90.45 52  D 1 
ATOM   3034 C CA  . GLY D 4 52  ? 19.476  -15.968 -14.106 1.00 91.42 52  D 1 
ATOM   3035 C C   . GLY D 4 52  ? 19.689  -15.043 -15.309 1.00 93.25 52  D 1 
ATOM   3036 O O   . GLY D 4 52  ? 20.770  -14.467 -15.446 1.00 89.68 52  D 1 
ATOM   3037 N N   . GLN D 4 53  ? 18.689  -14.874 -16.168 1.00 93.76 53  D 1 
ATOM   3038 C CA  . GLN D 4 53  ? 18.740  -13.906 -17.255 1.00 94.16 53  D 1 
ATOM   3039 C C   . GLN D 4 53  ? 18.760  -12.484 -16.695 1.00 95.24 53  D 1 
ATOM   3040 O O   . GLN D 4 53  ? 18.021  -12.157 -15.773 1.00 93.24 53  D 1 
ATOM   3041 C CB  . GLN D 4 53  ? 17.555  -14.138 -18.209 1.00 91.09 53  D 1 
ATOM   3042 C CG  . GLN D 4 53  ? 17.611  -13.204 -19.429 1.00 80.87 53  D 1 
ATOM   3043 C CD  . GLN D 4 53  ? 16.512  -13.488 -20.455 1.00 73.29 53  D 1 
ATOM   3044 O OE1 . GLN D 4 53  ? 15.720  -14.410 -20.353 1.00 66.72 53  D 1 
ATOM   3045 N NE2 . GLN D 4 53  ? 16.429  -12.701 -21.497 1.00 62.08 53  D 1 
ATOM   3046 N N   . GLN D 4 54  ? 19.596  -11.633 -17.297 1.00 95.34 54  D 1 
ATOM   3047 C CA  . GLN D 4 54  ? 19.656  -10.207 -16.987 1.00 95.56 54  D 1 
ATOM   3048 C C   . GLN D 4 54  ? 19.075  -9.419  -18.161 1.00 95.30 54  D 1 
ATOM   3049 O O   . GLN D 4 54  ? 19.534  -9.570  -19.288 1.00 92.61 54  D 1 
ATOM   3050 C CB  . GLN D 4 54  ? 21.102  -9.788  -16.683 1.00 93.87 54  D 1 
ATOM   3051 C CG  . GLN D 4 54  ? 21.654  -10.500 -15.444 1.00 90.11 54  D 1 
ATOM   3052 C CD  . GLN D 4 54  ? 23.055  -10.010 -15.034 1.00 88.87 54  D 1 
ATOM   3053 O OE1 . GLN D 4 54  ? 23.605  -9.062  -15.571 1.00 82.45 54  D 1 
ATOM   3054 N NE2 . GLN D 4 54  ? 23.670  -10.635 -14.064 1.00 79.14 54  D 1 
ATOM   3055 N N   . ASN D 4 55  ? 18.089  -8.576  -17.887 1.00 95.11 55  D 1 
ATOM   3056 C CA  . ASN D 4 55  ? 17.432  -7.748  -18.888 1.00 94.17 55  D 1 
ATOM   3057 C C   . ASN D 4 55  ? 17.694  -6.273  -18.578 1.00 94.60 55  D 1 
ATOM   3058 O O   . ASN D 4 55  ? 17.277  -5.789  -17.526 1.00 93.00 55  D 1 
ATOM   3059 C CB  . ASN D 4 55  ? 15.922  -8.054  -18.913 1.00 92.01 55  D 1 
ATOM   3060 C CG  . ASN D 4 55  ? 15.583  -9.500  -19.230 1.00 88.71 55  D 1 
ATOM   3061 O OD1 . ASN D 4 55  ? 16.177  -10.139 -20.083 1.00 81.39 55  D 1 
ATOM   3062 N ND2 . ASN D 4 55  ? 14.601  -10.048 -18.552 1.00 80.16 55  D 1 
ATOM   3063 N N   . ASN D 4 56  ? 18.350  -5.557  -19.492 1.00 95.70 56  D 1 
ATOM   3064 C CA  . ASN D 4 56  ? 18.519  -4.114  -19.358 1.00 95.32 56  D 1 
ATOM   3065 C C   . ASN D 4 56  ? 17.178  -3.429  -19.625 1.00 95.00 56  D 1 
ATOM   3066 O O   . ASN D 4 56  ? 16.614  -3.587  -20.704 1.00 92.88 56  D 1 
ATOM   3067 C CB  . ASN D 4 56  ? 19.602  -3.619  -20.328 1.00 93.82 56  D 1 
ATOM   3068 C CG  . ASN D 4 56  ? 20.987  -4.149  -19.999 1.00 85.28 56  D 1 
ATOM   3069 O OD1 . ASN D 4 56  ? 21.287  -4.623  -18.921 1.00 75.23 56  D 1 
ATOM   3070 N ND2 . ASN D 4 56  ? 21.906  -4.084  -20.945 1.00 74.28 56  D 1 
ATOM   3071 N N   . ILE D 4 57  ? 16.686  -2.656  -18.664 1.00 95.49 57  D 1 
ATOM   3072 C CA  . ILE D 4 57  ? 15.383  -1.980  -18.737 1.00 95.15 57  D 1 
ATOM   3073 C C   . ILE D 4 57  ? 15.511  -0.449  -18.686 1.00 95.46 57  D 1 
ATOM   3074 O O   . ILE D 4 57  ? 14.515  0.262   -18.699 1.00 93.56 57  D 1 
ATOM   3075 C CB  . ILE D 4 57  ? 14.396  -2.561  -17.695 1.00 94.10 57  D 1 
ATOM   3076 C CG1 . ILE D 4 57  ? 14.909  -2.403  -16.245 1.00 91.04 57  D 1 
ATOM   3077 C CG2 . ILE D 4 57  ? 14.106  -4.040  -18.023 1.00 87.66 57  D 1 
ATOM   3078 C CD1 . ILE D 4 57  ? 13.889  -2.857  -15.176 1.00 88.98 57  D 1 
ATOM   3079 N N   . GLY D 4 58  ? 16.743  0.064   -18.690 1.00 95.04 58  D 1 
ATOM   3080 C CA  . GLY D 4 58  ? 17.059  1.484   -18.772 1.00 94.96 58  D 1 
ATOM   3081 C C   . GLY D 4 58  ? 16.723  2.256   -17.504 1.00 95.87 58  D 1 
ATOM   3082 O O   . GLY D 4 58  ? 16.880  1.754   -16.389 1.00 94.10 58  D 1 
ATOM   3083 N N   . MET D 4 59  ? 16.276  3.490   -17.656 1.00 96.22 59  D 1 
ATOM   3084 C CA  . MET D 4 59  ? 15.855  4.332   -16.540 1.00 96.30 59  D 1 
ATOM   3085 C C   . MET D 4 59  ? 14.395  4.034   -16.178 1.00 96.62 59  D 1 
ATOM   3086 O O   . MET D 4 59  ? 13.518  4.087   -17.043 1.00 95.89 59  D 1 
ATOM   3087 C CB  . MET D 4 59  ? 16.070  5.809   -16.886 1.00 95.26 59  D 1 
ATOM   3088 C CG  . MET D 4 59  ? 15.868  6.721   -15.669 1.00 92.65 59  D 1 
ATOM   3089 S SD  . MET D 4 59  ? 16.135  8.496   -16.023 1.00 90.77 59  D 1 
ATOM   3090 C CE  . MET D 4 59  ? 17.925  8.526   -16.229 1.00 81.51 59  D 1 
ATOM   3091 N N   . VAL D 4 60  ? 14.146  3.758   -14.894 1.00 96.66 60  D 1 
ATOM   3092 C CA  . VAL D 4 60  ? 12.844  3.313   -14.385 1.00 96.97 60  D 1 
ATOM   3093 C C   . VAL D 4 60  ? 12.409  4.126   -13.170 1.00 96.88 60  D 1 
ATOM   3094 O O   . VAL D 4 60  ? 13.234  4.675   -12.443 1.00 96.14 60  D 1 
ATOM   3095 C CB  . VAL D 4 60  ? 12.843  1.809   -14.054 1.00 96.31 60  D 1 
ATOM   3096 C CG1 . VAL D 4 60  ? 13.248  0.957   -15.265 1.00 92.93 60  D 1 
ATOM   3097 C CG2 . VAL D 4 60  ? 13.771  1.443   -12.881 1.00 92.25 60  D 1 
ATOM   3098 N N   . VAL D 4 61  ? 11.108  4.149   -12.930 1.00 96.92 61  D 1 
ATOM   3099 C CA  . VAL D 4 61  ? 10.525  4.600   -11.661 1.00 96.93 61  D 1 
ATOM   3100 C C   . VAL D 4 61  ? 10.173  3.370   -10.836 1.00 97.13 61  D 1 
ATOM   3101 O O   . VAL D 4 61  ? 9.561   2.447   -11.351 1.00 96.63 61  D 1 
ATOM   3102 C CB  . VAL D 4 61  ? 9.269   5.471   -11.877 1.00 96.17 61  D 1 
ATOM   3103 C CG1 . VAL D 4 61  ? 8.671   5.945   -10.546 1.00 92.66 61  D 1 
ATOM   3104 C CG2 . VAL D 4 61  ? 9.599   6.717   -12.707 1.00 93.35 61  D 1 
ATOM   3105 N N   . ILE D 4 62  ? 10.539  3.369   -9.549  1.00 96.43 62  D 1 
ATOM   3106 C CA  . ILE D 4 62  ? 10.177  2.319   -8.589  1.00 96.16 62  D 1 
ATOM   3107 C C   . ILE D 4 62  ? 9.443   2.957   -7.411  1.00 95.26 62  D 1 
ATOM   3108 O O   . ILE D 4 62  ? 9.968   3.880   -6.795  1.00 93.69 62  D 1 
ATOM   3109 C CB  . ILE D 4 62  ? 11.414  1.531   -8.124  1.00 96.02 62  D 1 
ATOM   3110 C CG1 . ILE D 4 62  ? 12.167  0.932   -9.342  1.00 94.08 62  D 1 
ATOM   3111 C CG2 . ILE D 4 62  ? 11.009  0.432   -7.132  1.00 94.37 62  D 1 
ATOM   3112 C CD1 . ILE D 4 62  ? 13.392  0.086   -8.988  1.00 91.53 62  D 1 
ATOM   3113 N N   . ARG D 4 63  ? 8.262   2.451   -7.066  1.00 95.24 63  D 1 
ATOM   3114 C CA  . ARG D 4 63  ? 7.564   2.897   -5.856  1.00 94.45 63  D 1 
ATOM   3115 C C   . ARG D 4 63  ? 8.310   2.455   -4.601  1.00 93.62 63  D 1 
ATOM   3116 O O   . ARG D 4 63  ? 8.635   1.275   -4.454  1.00 91.25 63  D 1 
ATOM   3117 C CB  . ARG D 4 63  ? 6.112   2.397   -5.822  1.00 92.88 63  D 1 
ATOM   3118 C CG  . ARG D 4 63  ? 5.119   3.465   -6.304  1.00 86.22 63  D 1 
ATOM   3119 C CD  . ARG D 4 63  ? 3.665   3.065   -6.097  1.00 82.77 63  D 1 
ATOM   3120 N NE  . ARG D 4 63  ? 3.171   3.403   -4.741  1.00 79.43 63  D 1 
ATOM   3121 C CZ  . ARG D 4 63  ? 2.249   4.330   -4.424  1.00 77.47 63  D 1 
ATOM   3122 N NH1 . ARG D 4 63  ? 1.692   5.075   -5.333  1.00 68.83 63  D 1 
ATOM   3123 N NH2 . ARG D 4 63  ? 1.872   4.541   -3.197  1.00 70.34 63  D 1 
ATOM   3124 N N   . GLY D 4 64  ? 8.519   3.383   -3.668  1.00 90.44 64  D 1 
ATOM   3125 C CA  . GLY D 4 64  ? 9.243   3.119   -2.428  1.00 88.58 64  D 1 
ATOM   3126 C C   . GLY D 4 64  ? 8.614   2.011   -1.582  1.00 88.22 64  D 1 
ATOM   3127 O O   . GLY D 4 64  ? 9.324   1.125   -1.098  1.00 86.43 64  D 1 
ATOM   3128 N N   . ASN D 4 65  ? 7.287   1.983   -1.479  1.00 88.03 65  D 1 
ATOM   3129 C CA  . ASN D 4 65  ? 6.559   0.955   -0.728  1.00 87.33 65  D 1 
ATOM   3130 C C   . ASN D 4 65  ? 6.691   -0.468  -1.314  1.00 88.18 65  D 1 
ATOM   3131 O O   . ASN D 4 65  ? 6.477   -1.445  -0.602  1.00 85.06 65  D 1 
ATOM   3132 C CB  . ASN D 4 65  ? 5.081   1.374   -0.580  1.00 83.59 65  D 1 
ATOM   3133 C CG  . ASN D 4 65  ? 4.281   1.364   -1.874  1.00 77.01 65  D 1 
ATOM   3134 O OD1 . ASN D 4 65  ? 4.801   1.185   -2.958  1.00 64.14 65  D 1 
ATOM   3135 N ND2 . ASN D 4 65  ? 2.986   1.548   -1.779  1.00 68.79 65  D 1 
ATOM   3136 N N   . SER D 4 66  ? 7.084   -0.601  -2.578  1.00 89.41 66  D 1 
ATOM   3137 C CA  . SER D 4 66  ? 7.309   -1.889  -3.233  1.00 90.08 66  D 1 
ATOM   3138 C C   . SER D 4 66  ? 8.693   -2.493  -2.967  1.00 89.69 66  D 1 
ATOM   3139 O O   . SER D 4 66  ? 8.932   -3.640  -3.333  1.00 87.43 66  D 1 
ATOM   3140 C CB  . SER D 4 66  ? 7.108   -1.748  -4.740  1.00 90.07 66  D 1 
ATOM   3141 O OG  . SER D 4 66  ? 5.782   -1.346  -5.029  1.00 85.19 66  D 1 
ATOM   3142 N N   . ILE D 4 67  ? 9.601   -1.749  -2.343  1.00 89.50 67  D 1 
ATOM   3143 C CA  . ILE D 4 67  ? 10.956  -2.201  -2.039  1.00 87.66 67  D 1 
ATOM   3144 C C   . ILE D 4 67  ? 10.933  -2.998  -0.735  1.00 85.15 67  D 1 
ATOM   3145 O O   . ILE D 4 67  ? 10.593  -2.461  0.310   1.00 81.88 67  D 1 
ATOM   3146 C CB  . ILE D 4 67  ? 11.941  -1.011  -1.984  1.00 87.21 67  D 1 
ATOM   3147 C CG1 . ILE D 4 67  ? 11.927  -0.218  -3.309  1.00 86.63 67  D 1 
ATOM   3148 C CG2 . ILE D 4 67  ? 13.357  -1.515  -1.662  1.00 86.40 67  D 1 
ATOM   3149 C CD1 . ILE D 4 67  ? 12.678  1.112   -3.244  1.00 83.72 67  D 1 
ATOM   3150 N N   . ILE D 4 68  ? 11.319  -4.265  -0.795  1.00 83.88 68  D 1 
ATOM   3151 C CA  . ILE D 4 68  ? 11.372  -5.180  0.351   1.00 79.95 68  D 1 
ATOM   3152 C C   . ILE D 4 68  ? 12.780  -5.259  0.944   1.00 77.43 68  D 1 
ATOM   3153 O O   . ILE D 4 68  ? 12.960  -5.495  2.130   1.00 73.26 68  D 1 
ATOM   3154 C CB  . ILE D 4 68  ? 10.873  -6.572  -0.081  1.00 78.38 68  D 1 
ATOM   3155 C CG1 . ILE D 4 68  ? 9.463   -6.543  -0.733  1.00 73.42 68  D 1 
ATOM   3156 C CG2 . ILE D 4 68  ? 10.883  -7.573  1.084   1.00 71.21 68  D 1 
ATOM   3157 C CD1 . ILE D 4 68  ? 8.353   -5.943  0.143   1.00 66.14 68  D 1 
ATOM   3158 N N   . MET D 4 69  ? 13.797  -5.069  0.110   1.00 76.58 69  D 1 
ATOM   3159 C CA  . MET D 4 69  ? 15.185  -5.057  0.534   1.00 76.44 69  D 1 
ATOM   3160 C C   . MET D 4 69  ? 15.992  -4.120  -0.364  1.00 78.77 69  D 1 
ATOM   3161 O O   . MET D 4 69  ? 15.825  -4.142  -1.579  1.00 76.17 69  D 1 
ATOM   3162 C CB  . MET D 4 69  ? 15.733  -6.488  0.495   1.00 70.27 69  D 1 
ATOM   3163 C CG  . MET D 4 69  ? 17.085  -6.624  1.190   1.00 61.11 69  D 1 
ATOM   3164 S SD  . MET D 4 69  ? 17.640  -8.351  1.255   1.00 54.55 69  D 1 
ATOM   3165 C CE  . MET D 4 69  ? 19.096  -8.132  2.262   1.00 46.86 69  D 1 
ATOM   3166 N N   . LEU D 4 70  ? 16.875  -3.341  0.245   1.00 77.43 70  D 1 
ATOM   3167 C CA  . LEU D 4 70  ? 17.763  -2.414  -0.440  1.00 77.46 70  D 1 
ATOM   3168 C C   . LEU D 4 70  ? 19.190  -2.649  0.056   1.00 77.29 70  D 1 
ATOM   3169 O O   . LEU D 4 70  ? 19.449  -2.645  1.250   1.00 74.73 70  D 1 
ATOM   3170 C CB  . LEU D 4 70  ? 17.259  -0.989  -0.161  1.00 75.56 70  D 1 
ATOM   3171 C CG  . LEU D 4 70  ? 18.024  0.110   -0.917  1.00 73.85 70  D 1 
ATOM   3172 C CD1 . LEU D 4 70  ? 17.826  0.011   -2.420  1.00 68.75 70  D 1 
ATOM   3173 C CD2 . LEU D 4 70  ? 17.515  1.480   -0.473  1.00 69.49 70  D 1 
ATOM   3174 N N   . GLU D 4 71  ? 20.129  -2.841  -0.883  1.00 74.99 71  D 1 
ATOM   3175 C CA  . GLU D 4 71  ? 21.546  -3.037  -0.584  1.00 75.19 71  D 1 
ATOM   3176 C C   . GLU D 4 71  ? 22.397  -2.151  -1.498  1.00 76.91 71  D 1 
ATOM   3177 O O   . GLU D 4 71  ? 22.123  -2.026  -2.690  1.00 75.39 71  D 1 
ATOM   3178 C CB  . GLU D 4 71  ? 21.945  -4.513  -0.751  1.00 70.29 71  D 1 
ATOM   3179 C CG  . GLU D 4 71  ? 21.232  -5.466  0.214   1.00 62.44 71  D 1 
ATOM   3180 C CD  . GLU D 4 71  ? 21.622  -6.942  0.028   1.00 58.56 71  D 1 
ATOM   3181 O OE1 . GLU D 4 71  ? 21.362  -7.741  0.953   1.00 52.12 71  D 1 
ATOM   3182 O OE2 . GLU D 4 71  ? 22.130  -7.308  -1.048  1.00 52.64 71  D 1 
ATOM   3183 N N   . ALA D 4 72  ? 23.459  -1.565  -0.962  1.00 75.00 72  D 1 
ATOM   3184 C CA  . ALA D 4 72  ? 24.447  -0.866  -1.764  1.00 73.72 72  D 1 
ATOM   3185 C C   . ALA D 4 72  ? 25.426  -1.877  -2.380  1.00 74.20 72  D 1 
ATOM   3186 O O   . ALA D 4 72  ? 26.007  -2.699  -1.683  1.00 71.59 72  D 1 
ATOM   3187 C CB  . ALA D 4 72  ? 25.156  0.184   -0.909  1.00 69.82 72  D 1 
ATOM   3188 N N   . LEU D 4 73  ? 25.636  -1.794  -3.703  1.00 77.76 73  D 1 
ATOM   3189 C CA  . LEU D 4 73  ? 26.621  -2.598  -4.442  1.00 76.87 73  D 1 
ATOM   3190 C C   . LEU D 4 73  ? 27.968  -1.892  -4.586  1.00 75.02 73  D 1 
ATOM   3191 O O   . LEU D 4 73  ? 28.922  -2.465  -5.110  1.00 69.92 73  D 1 
ATOM   3192 C CB  . LEU D 4 73  ? 26.050  -2.960  -5.817  1.00 75.54 73  D 1 
ATOM   3193 C CG  . LEU D 4 73  ? 24.784  -3.833  -5.786  1.00 74.28 73  D 1 
ATOM   3194 C CD1 . LEU D 4 73  ? 24.354  -4.097  -7.222  1.00 70.70 73  D 1 
ATOM   3195 C CD2 . LEU D 4 73  ? 25.012  -5.176  -5.092  1.00 71.23 73  D 1 
ATOM   3196 N N   . GLU D 4 74  ? 28.045  -0.647  -4.124  1.00 73.08 74  D 1 
ATOM   3197 C CA  . GLU D 4 74  ? 29.258  0.161   -4.114  1.00 71.68 74  D 1 
ATOM   3198 C C   . GLU D 4 74  ? 29.522  0.644   -2.691  1.00 68.02 74  D 1 
ATOM   3199 O O   . GLU D 4 74  ? 28.590  0.917   -1.934  1.00 62.63 74  D 1 
ATOM   3200 C CB  . GLU D 4 74  ? 29.119  1.358   -5.059  1.00 67.95 74  D 1 
ATOM   3201 C CG  . GLU D 4 74  ? 29.046  0.939   -6.527  1.00 63.27 74  D 1 
ATOM   3202 C CD  . GLU D 4 74  ? 28.879  2.133   -7.486  1.00 61.08 74  D 1 
ATOM   3203 O OE1 . GLU D 4 74  ? 28.681  1.871   -8.682  1.00 55.68 74  D 1 
ATOM   3204 O OE2 . GLU D 4 74  ? 28.921  3.290   -7.008  1.00 60.54 74  D 1 
ATOM   3205 N N   . ARG D 4 75  ? 30.793  0.759   -2.318  1.00 66.42 75  D 1 
ATOM   3206 C CA  . ARG D 4 75  ? 31.140  1.410   -1.057  1.00 63.51 75  D 1 
ATOM   3207 C C   . ARG D 4 75  ? 30.792  2.891   -1.153  1.00 63.36 75  D 1 
ATOM   3208 O O   . ARG D 4 75  ? 31.146  3.552   -2.133  1.00 56.31 75  D 1 
ATOM   3209 C CB  . ARG D 4 75  ? 32.610  1.194   -0.676  1.00 54.92 75  D 1 
ATOM   3210 C CG  . ARG D 4 75  ? 32.841  -0.226  -0.150  1.00 47.04 75  D 1 
ATOM   3211 C CD  . ARG D 4 75  ? 34.278  -0.381  0.348   1.00 41.85 75  D 1 
ATOM   3212 N NE  . ARG D 4 75  ? 34.507  -1.712  0.925   1.00 36.03 75  D 1 
ATOM   3213 C CZ  . ARG D 4 75  ? 35.630  -2.126  1.494   1.00 30.24 75  D 1 
ATOM   3214 N NH1 . ARG D 4 75  ? 36.686  -1.364  1.578   1.00 27.99 75  D 1 
ATOM   3215 N NH2 . ARG D 4 75  ? 35.701  -3.330  1.989   1.00 27.09 75  D 1 
ATOM   3216 N N   . VAL D 4 76  ? 30.096  3.378   -0.151  1.00 56.56 76  D 1 
ATOM   3217 C CA  . VAL D 4 76  ? 29.730  4.772   0.014   1.00 53.33 76  D 1 
ATOM   3218 C C   . VAL D 4 76  ? 30.761  5.460   0.890   1.00 49.16 76  D 1 
ATOM   3219 O O   . VAL D 4 76  ? 31.147  4.878   1.926   1.00 45.12 76  D 1 
ATOM   3220 C CB  . VAL D 4 76  ? 28.312  4.914   0.580   1.00 49.36 76  D 1 
ATOM   3221 C CG1 . VAL D 4 76  ? 27.899  6.383   0.565   1.00 44.34 76  D 1 
ATOM   3222 C CG2 . VAL D 4 76  ? 27.319  4.133   -0.279  1.00 44.75 76  D 1 
ATOM   3223 O OXT . VAL D 4 76  ? 31.177  6.606   0.500   1.00 43.19 76  D 1 
ATOM   3224 N N   . MET E 5 1   ? 0.500   19.154  -29.772 1.00 44.41 1   E 1 
ATOM   3225 C CA  . MET E 5 1   ? 0.480   17.933  -28.939 1.00 47.40 1   E 1 
ATOM   3226 C C   . MET E 5 1   ? -0.973  17.689  -28.554 1.00 49.39 1   E 1 
ATOM   3227 O O   . MET E 5 1   ? -1.734  18.642  -28.518 1.00 46.14 1   E 1 
ATOM   3228 C CB  . MET E 5 1   ? 1.368   18.102  -27.713 1.00 45.75 1   E 1 
ATOM   3229 C CG  . MET E 5 1   ? 2.858   18.090  -28.087 1.00 42.21 1   E 1 
ATOM   3230 S SD  . MET E 5 1   ? 3.920   18.504  -26.710 1.00 39.05 1   E 1 
ATOM   3231 C CE  . MET E 5 1   ? 5.563   18.296  -27.431 1.00 33.85 1   E 1 
ATOM   3232 N N   . SER E 5 2   ? -1.407  16.428  -28.382 1.00 61.93 2   E 1 
ATOM   3233 C CA  . SER E 5 2   ? -2.732  16.169  -27.827 1.00 67.24 2   E 1 
ATOM   3234 C C   . SER E 5 2   ? -2.718  16.634  -26.377 1.00 73.24 2   E 1 
ATOM   3235 O O   . SER E 5 2   ? -1.780  16.268  -25.669 1.00 67.11 2   E 1 
ATOM   3236 C CB  . SER E 5 2   ? -3.076  14.678  -27.884 1.00 58.52 2   E 1 
ATOM   3237 O OG  . SER E 5 2   ? -2.010  13.909  -27.377 1.00 50.63 2   E 1 
ATOM   3238 N N   . LEU E 5 3   ? -3.720  17.395  -25.938 1.00 74.93 3   E 1 
ATOM   3239 C CA  . LEU E 5 3   ? -3.865  17.795  -24.544 1.00 79.58 3   E 1 
ATOM   3240 C C   . LEU E 5 3   ? -3.762  16.553  -23.652 1.00 84.48 3   E 1 
ATOM   3241 O O   . LEU E 5 3   ? -4.380  15.525  -23.978 1.00 79.64 3   E 1 
ATOM   3242 C CB  . LEU E 5 3   ? -5.213  18.502  -24.355 1.00 70.35 3   E 1 
ATOM   3243 C CG  . LEU E 5 3   ? -5.186  19.977  -24.805 1.00 60.67 3   E 1 
ATOM   3244 C CD1 . LEU E 5 3   ? -6.575  20.427  -25.256 1.00 54.58 3   E 1 
ATOM   3245 C CD2 . LEU E 5 3   ? -4.719  20.887  -23.674 1.00 54.35 3   E 1 
ATOM   3246 N N   . PRO E 5 4   ? -2.989  16.623  -22.559 1.00 86.38 4   E 1 
ATOM   3247 C CA  . PRO E 5 4   ? -2.927  15.537  -21.595 1.00 89.49 4   E 1 
ATOM   3248 C C   . PRO E 5 4   ? -4.324  15.274  -21.028 1.00 92.18 4   E 1 
ATOM   3249 O O   . PRO E 5 4   ? -5.090  16.202  -20.743 1.00 89.94 4   E 1 
ATOM   3250 C CB  . PRO E 5 4   ? -1.914  15.977  -20.533 1.00 84.05 4   E 1 
ATOM   3251 C CG  . PRO E 5 4   ? -1.925  17.498  -20.623 1.00 78.57 4   E 1 
ATOM   3252 C CD  . PRO E 5 4   ? -2.210  17.761  -22.092 1.00 80.25 4   E 1 
ATOM   3253 N N   . LEU E 5 5   ? -4.664  14.010  -20.890 1.00 93.95 5   E 1 
ATOM   3254 C CA  . LEU E 5 5   ? -5.910  13.582  -20.282 1.00 95.67 5   E 1 
ATOM   3255 C C   . LEU E 5 5   ? -5.589  12.962  -18.921 1.00 96.12 5   E 1 
ATOM   3256 O O   . LEU E 5 5   ? -5.279  11.772  -18.828 1.00 94.10 5   E 1 
ATOM   3257 C CB  . LEU E 5 5   ? -6.665  12.636  -21.230 1.00 94.47 5   E 1 
ATOM   3258 C CG  . LEU E 5 5   ? -8.014  12.152  -20.667 1.00 94.01 5   E 1 
ATOM   3259 C CD1 . LEU E 5 5   ? -9.000  13.299  -20.443 1.00 91.00 5   E 1 
ATOM   3260 C CD2 . LEU E 5 5   ? -8.653  11.171  -21.643 1.00 90.64 5   E 1 
ATOM   3261 N N   . ASN E 5 6   ? -5.655  13.781  -17.881 1.00 96.04 6   E 1 
ATOM   3262 C CA  . ASN E 5 6   ? -5.342  13.376  -16.520 1.00 96.13 6   E 1 
ATOM   3263 C C   . ASN E 5 6   ? -6.450  12.467  -15.922 1.00 96.48 6   E 1 
ATOM   3264 O O   . ASN E 5 6   ? -7.571  12.431  -16.437 1.00 95.68 6   E 1 
ATOM   3265 C CB  . ASN E 5 6   ? -5.068  14.638  -15.687 1.00 94.83 6   E 1 
ATOM   3266 C CG  . ASN E 5 6   ? -3.779  15.331  -16.104 1.00 93.59 6   E 1 
ATOM   3267 O OD1 . ASN E 5 6   ? -2.908  14.758  -16.741 1.00 88.09 6   E 1 
ATOM   3268 N ND2 . ASN E 5 6   ? -3.631  16.595  -15.755 1.00 86.55 6   E 1 
ATOM   3269 N N   . PRO E 5 7   ? -6.165  11.731  -14.838 1.00 96.95 7   E 1 
ATOM   3270 C CA  . PRO E 5 7   ? -7.102  10.776  -14.250 1.00 96.71 7   E 1 
ATOM   3271 C C   . PRO E 5 7   ? -8.476  11.354  -13.892 1.00 96.74 7   E 1 
ATOM   3272 O O   . PRO E 5 7   ? -9.498  10.771  -14.249 1.00 96.00 7   E 1 
ATOM   3273 C CB  . PRO E 5 7   ? -6.383  10.248  -13.003 1.00 96.08 7   E 1 
ATOM   3274 C CG  . PRO E 5 7   ? -4.918  10.296  -13.430 1.00 95.11 7   E 1 
ATOM   3275 C CD  . PRO E 5 7   ? -4.846  11.583  -14.244 1.00 96.20 7   E 1 
ATOM   3276 N N   . LYS E 5 8   ? -8.530  12.509  -13.249 1.00 96.01 8   E 1 
ATOM   3277 C CA  . LYS E 5 8   ? -9.805  13.105  -12.819 1.00 95.28 8   E 1 
ATOM   3278 C C   . LYS E 5 8   ? -10.677 13.572  -13.998 1.00 95.77 8   E 1 
ATOM   3279 O O   . LYS E 5 8   ? -11.844 13.173  -14.043 1.00 95.01 8   E 1 
ATOM   3280 C CB  . LYS E 5 8   ? -9.512  14.169  -11.756 1.00 93.30 8   E 1 
ATOM   3281 C CG  . LYS E 5 8   ? -10.754 14.886  -11.210 1.00 82.49 8   E 1 
ATOM   3282 C CD  . LYS E 5 8   ? -10.249 15.834  -10.126 1.00 72.78 8   E 1 
ATOM   3283 C CE  . LYS E 5 8   ? -11.247 16.886  -9.661  1.00 61.11 8   E 1 
ATOM   3284 N NZ  . LYS E 5 8   ? -10.490 18.051  -9.132  1.00 52.90 8   E 1 
ATOM   3285 N N   . PRO E 5 9   ? -10.159 14.309  -15.007 1.00 96.49 9   E 1 
ATOM   3286 C CA  . PRO E 5 9   ? -10.900 14.571  -16.242 1.00 96.52 9   E 1 
ATOM   3287 C C   . PRO E 5 9   ? -11.333 13.305  -16.979 1.00 97.09 9   E 1 
ATOM   3288 O O   . PRO E 5 9   ? -12.449 13.248  -17.496 1.00 96.49 9   E 1 
ATOM   3289 C CB  . PRO E 5 9   ? -9.953  15.407  -17.115 1.00 95.42 9   E 1 
ATOM   3290 C CG  . PRO E 5 9   ? -9.087  16.126  -16.097 1.00 92.96 9   E 1 
ATOM   3291 C CD  . PRO E 5 9   ? -8.931  15.091  -14.990 1.00 95.49 9   E 1 
ATOM   3292 N N   . PHE E 5 10  ? -10.503 12.268  -17.005 1.00 97.26 10  E 1 
ATOM   3293 C CA  . PHE E 5 10  ? -10.848 10.988  -17.618 1.00 97.57 10  E 1 
ATOM   3294 C C   . PHE E 5 10  ? -12.058 10.343  -16.928 1.00 97.83 10  E 1 
ATOM   3295 O O   . PHE E 5 10  ? -13.027 9.977   -17.601 1.00 97.44 10  E 1 
ATOM   3296 C CB  . PHE E 5 10  ? -9.631  10.061  -17.600 1.00 97.64 10  E 1 
ATOM   3297 C CG  . PHE E 5 10  ? -9.918  8.668   -18.106 1.00 97.97 10  E 1 
ATOM   3298 C CD1 . PHE E 5 10  ? -10.023 7.593   -17.203 1.00 97.00 10  E 1 
ATOM   3299 C CD2 . PHE E 5 10  ? -10.088 8.433   -19.479 1.00 97.23 10  E 1 
ATOM   3300 C CE1 . PHE E 5 10  ? -10.279 6.295   -17.671 1.00 96.82 10  E 1 
ATOM   3301 C CE2 . PHE E 5 10  ? -10.345 7.141   -19.952 1.00 96.87 10  E 1 
ATOM   3302 C CZ  . PHE E 5 10  ? -10.437 6.071   -19.049 1.00 97.33 10  E 1 
ATOM   3303 N N   . LEU E 5 11  ? -12.053 10.266  -15.591 1.00 97.77 11  E 1 
ATOM   3304 C CA  . LEU E 5 11  ? -13.157 9.716   -14.808 1.00 97.71 11  E 1 
ATOM   3305 C C   . LEU E 5 11  ? -14.435 10.554  -14.932 1.00 97.65 11  E 1 
ATOM   3306 O O   . LEU E 5 11  ? -15.521 9.999   -15.098 1.00 96.99 11  E 1 
ATOM   3307 C CB  . LEU E 5 11  ? -12.733 9.598   -13.334 1.00 97.51 11  E 1 
ATOM   3308 C CG  . LEU E 5 11  ? -11.642 8.552   -13.064 1.00 96.74 11  E 1 
ATOM   3309 C CD1 . LEU E 5 11  ? -11.234 8.619   -11.597 1.00 95.30 11  E 1 
ATOM   3310 C CD2 . LEU E 5 11  ? -12.111 7.128   -13.369 1.00 94.86 11  E 1 
ATOM   3311 N N   . ASN E 5 12  ? -14.326 11.880  -14.936 1.00 97.15 12  E 1 
ATOM   3312 C CA  . ASN E 5 12  ? -15.460 12.766  -15.186 1.00 96.69 12  E 1 
ATOM   3313 C C   . ASN E 5 12  ? -16.067 12.522  -16.579 1.00 97.01 12  E 1 
ATOM   3314 O O   . ASN E 5 12  ? -17.290 12.502  -16.738 1.00 96.01 12  E 1 
ATOM   3315 C CB  . ASN E 5 12  ? -15.001 14.226  -15.037 1.00 95.20 12  E 1 
ATOM   3316 C CG  . ASN E 5 12  ? -14.720 14.624  -13.591 1.00 90.86 12  E 1 
ATOM   3317 O OD1 . ASN E 5 12  ? -15.153 14.006  -12.640 1.00 82.12 12  E 1 
ATOM   3318 N ND2 . ASN E 5 12  ? -14.005 15.716  -13.401 1.00 81.71 12  E 1 
ATOM   3319 N N   . GLY E 5 13  ? -15.230 12.262  -17.579 1.00 96.83 13  E 1 
ATOM   3320 C CA  . GLY E 5 13  ? -15.668 11.910  -18.922 1.00 96.71 13  E 1 
ATOM   3321 C C   . GLY E 5 13  ? -16.341 10.538  -19.047 1.00 97.29 13  E 1 
ATOM   3322 O O   . GLY E 5 13  ? -17.082 10.309  -20.007 1.00 95.96 13  E 1 
ATOM   3323 N N   . LEU E 5 14  ? -16.100 9.625   -18.093 1.00 97.70 14  E 1 
ATOM   3324 C CA  . LEU E 5 14  ? -16.744 8.312   -18.000 1.00 97.75 14  E 1 
ATOM   3325 C C   . LEU E 5 14  ? -18.030 8.322   -17.166 1.00 97.98 14  E 1 
ATOM   3326 O O   . LEU E 5 14  ? -18.828 7.390   -17.272 1.00 97.10 14  E 1 
ATOM   3327 C CB  . LEU E 5 14  ? -15.755 7.279   -17.418 1.00 97.21 14  E 1 
ATOM   3328 C CG  . LEU E 5 14  ? -14.586 6.880   -18.341 1.00 96.07 14  E 1 
ATOM   3329 C CD1 . LEU E 5 14  ? -13.735 5.835   -17.606 1.00 94.16 14  E 1 
ATOM   3330 C CD2 . LEU E 5 14  ? -15.058 6.267   -19.659 1.00 94.15 14  E 1 
ATOM   3331 N N   . THR E 5 15  ? -18.265 9.355   -16.353 1.00 97.54 15  E 1 
ATOM   3332 C CA  . THR E 5 15  ? -19.477 9.447   -15.534 1.00 97.58 15  E 1 
ATOM   3333 C C   . THR E 5 15  ? -20.728 9.440   -16.413 1.00 97.62 15  E 1 
ATOM   3334 O O   . THR E 5 15  ? -20.817 10.177  -17.400 1.00 95.94 15  E 1 
ATOM   3335 C CB  . THR E 5 15  ? -19.437 10.682  -14.624 1.00 96.48 15  E 1 
ATOM   3336 O OG1 . THR E 5 15  ? -18.272 10.656  -13.830 1.00 89.07 15  E 1 
ATOM   3337 C CG2 . THR E 5 15  ? -20.613 10.717  -13.650 1.00 85.93 15  E 1 
ATOM   3338 N N   . GLY E 5 16  ? -21.676 8.585   -16.064 1.00 97.42 16  E 1 
ATOM   3339 C CA  . GLY E 5 16  ? -22.898 8.335   -16.828 1.00 97.26 16  E 1 
ATOM   3340 C C   . GLY E 5 16  ? -22.759 7.320   -17.973 1.00 97.53 16  E 1 
ATOM   3341 O O   . GLY E 5 16  ? -23.755 7.022   -18.626 1.00 95.91 16  E 1 
ATOM   3342 N N   . LYS E 5 17  ? -21.560 6.790   -18.217 1.00 97.65 17  E 1 
ATOM   3343 C CA  . LYS E 5 17  ? -21.283 5.834   -19.299 1.00 97.64 17  E 1 
ATOM   3344 C C   . LYS E 5 17  ? -21.064 4.419   -18.767 1.00 98.01 17  E 1 
ATOM   3345 O O   . LYS E 5 17  ? -20.725 4.248   -17.590 1.00 97.44 17  E 1 
ATOM   3346 C CB  . LYS E 5 17  ? -20.076 6.304   -20.116 1.00 96.86 17  E 1 
ATOM   3347 C CG  . LYS E 5 17  ? -20.343 7.640   -20.812 1.00 94.83 17  E 1 
ATOM   3348 C CD  . LYS E 5 17  ? -19.128 8.032   -21.652 1.00 90.67 17  E 1 
ATOM   3349 C CE  . LYS E 5 17  ? -19.351 9.422   -22.232 1.00 85.85 17  E 1 
ATOM   3350 N NZ  . LYS E 5 17  ? -18.082 9.967   -22.761 1.00 76.56 17  E 1 
ATOM   3351 N N   . PRO E 5 18  ? -21.222 3.382   -19.608 1.00 98.23 18  E 1 
ATOM   3352 C CA  . PRO E 5 18  ? -20.845 2.030   -19.255 1.00 98.17 18  E 1 
ATOM   3353 C C   . PRO E 5 18  ? -19.324 1.909   -19.125 1.00 98.34 18  E 1 
ATOM   3354 O O   . PRO E 5 18  ? -18.546 2.373   -19.968 1.00 97.63 18  E 1 
ATOM   3355 C CB  . PRO E 5 18  ? -21.427 1.133   -20.350 1.00 97.23 18  E 1 
ATOM   3356 C CG  . PRO E 5 18  ? -21.470 2.051   -21.563 1.00 93.44 18  E 1 
ATOM   3357 C CD  . PRO E 5 18  ? -21.759 3.425   -20.964 1.00 97.00 18  E 1 
ATOM   3358 N N   . VAL E 5 19  ? -18.906 1.279   -18.035 1.00 98.35 19  E 1 
ATOM   3359 C CA  . VAL E 5 19  ? -17.504 1.067   -17.685 1.00 98.41 19  E 1 
ATOM   3360 C C   . VAL E 5 19  ? -17.274 -0.380  -17.239 1.00 98.49 19  E 1 
ATOM   3361 O O   . VAL E 5 19  ? -18.189 -1.067  -16.799 1.00 98.04 19  E 1 
ATOM   3362 C CB  . VAL E 5 19  ? -17.019 2.043   -16.595 1.00 98.04 19  E 1 
ATOM   3363 C CG1 . VAL E 5 19  ? -17.127 3.504   -17.045 1.00 96.62 19  E 1 
ATOM   3364 C CG2 . VAL E 5 19  ? -17.768 1.879   -15.264 1.00 96.22 19  E 1 
ATOM   3365 N N   . MET E 5 20  ? -16.022 -0.807  -17.323 1.00 98.52 20  E 1 
ATOM   3366 C CA  . MET E 5 20  ? -15.524 -2.041  -16.732 1.00 98.49 20  E 1 
ATOM   3367 C C   . MET E 5 20  ? -14.451 -1.696  -15.710 1.00 98.61 20  E 1 
ATOM   3368 O O   . MET E 5 20  ? -13.429 -1.102  -16.065 1.00 98.26 20  E 1 
ATOM   3369 C CB  . MET E 5 20  ? -14.987 -2.961  -17.831 1.00 97.82 20  E 1 
ATOM   3370 C CG  . MET E 5 20  ? -14.604 -4.352  -17.314 1.00 93.78 20  E 1 
ATOM   3371 S SD  . MET E 5 20  ? -15.994 -5.433  -16.916 1.00 91.66 20  E 1 
ATOM   3372 C CE  . MET E 5 20  ? -16.519 -5.934  -18.554 1.00 82.95 20  E 1 
ATOM   3373 N N   . VAL E 5 21  ? -14.682 -2.053  -14.453 1.00 98.63 21  E 1 
ATOM   3374 C CA  . VAL E 5 21  ? -13.730 -1.866  -13.352 1.00 98.61 21  E 1 
ATOM   3375 C C   . VAL E 5 21  ? -13.098 -3.210  -13.036 1.00 98.54 21  E 1 
ATOM   3376 O O   . VAL E 5 21  ? -13.802 -4.124  -12.618 1.00 98.06 21  E 1 
ATOM   3377 C CB  . VAL E 5 21  ? -14.415 -1.277  -12.110 1.00 98.48 21  E 1 
ATOM   3378 C CG1 . VAL E 5 21  ? -13.388 -1.001  -11.004 1.00 97.32 21  E 1 
ATOM   3379 C CG2 . VAL E 5 21  ? -15.133 0.041   -12.424 1.00 97.50 21  E 1 
ATOM   3380 N N   . LYS E 5 22  ? -11.779 -3.329  -13.191 1.00 98.32 22  E 1 
ATOM   3381 C CA  . LYS E 5 22  ? -11.043 -4.515  -12.755 1.00 98.20 22  E 1 
ATOM   3382 C C   . LYS E 5 22  ? -10.491 -4.291  -11.354 1.00 98.26 22  E 1 
ATOM   3383 O O   . LYS E 5 22  ? -9.931  -3.234  -11.060 1.00 97.63 22  E 1 
ATOM   3384 C CB  . LYS E 5 22  ? -9.954  -4.880  -13.766 1.00 97.83 22  E 1 
ATOM   3385 C CG  . LYS E 5 22  ? -9.310  -6.234  -13.411 1.00 96.34 22  E 1 
ATOM   3386 C CD  . LYS E 5 22  ? -8.554  -6.803  -14.619 1.00 93.24 22  E 1 
ATOM   3387 C CE  . LYS E 5 22  ? -8.037  -8.206  -14.318 1.00 90.02 22  E 1 
ATOM   3388 N NZ  . LYS E 5 22  ? -7.620  -8.893  -15.559 1.00 84.84 22  E 1 
ATOM   3389 N N   . LEU E 5 23  ? -10.628 -5.296  -10.495 1.00 97.78 23  E 1 
ATOM   3390 C CA  . LEU E 5 23  ? -10.080 -5.289  -9.153  1.00 97.63 23  E 1 
ATOM   3391 C C   . LEU E 5 23  ? -8.739  -6.032  -9.093  1.00 97.19 23  E 1 
ATOM   3392 O O   . LEU E 5 23  ? -8.436  -6.864  -9.942  1.00 96.02 23  E 1 
ATOM   3393 C CB  . LEU E 5 23  ? -11.095 -5.883  -8.159  1.00 97.46 23  E 1 
ATOM   3394 C CG  . LEU E 5 23  ? -12.466 -5.188  -8.115  1.00 96.62 23  E 1 
ATOM   3395 C CD1 . LEU E 5 23  ? -13.186 -5.614  -6.832  1.00 95.33 23  E 1 
ATOM   3396 C CD2 . LEU E 5 23  ? -12.406 -3.667  -8.104  1.00 94.67 23  E 1 
ATOM   3397 N N   . LYS E 5 24  ? -7.958  -5.761  -8.039  1.00 95.97 24  E 1 
ATOM   3398 C CA  . LYS E 5 24  ? -6.664  -6.408  -7.750  1.00 94.76 24  E 1 
ATOM   3399 C C   . LYS E 5 24  ? -6.768  -7.937  -7.696  1.00 93.63 24  E 1 
ATOM   3400 O O   . LYS E 5 24  ? -5.842  -8.632  -8.085  1.00 90.66 24  E 1 
ATOM   3401 C CB  . LYS E 5 24  ? -6.103  -5.878  -6.416  1.00 93.30 24  E 1 
ATOM   3402 C CG  . LYS E 5 24  ? -5.849  -4.369  -6.446  1.00 91.93 24  E 1 
ATOM   3403 C CD  . LYS E 5 24  ? -5.174  -3.851  -5.159  1.00 90.60 24  E 1 
ATOM   3404 C CE  . LYS E 5 24  ? -4.975  -2.341  -5.297  1.00 88.12 24  E 1 
ATOM   3405 N NZ  . LYS E 5 24  ? -4.233  -1.714  -4.170  1.00 83.86 24  E 1 
ATOM   3406 N N   . TRP E 5 25  ? -7.912  -8.447  -7.271  1.00 93.07 25  E 1 
ATOM   3407 C CA  . TRP E 5 25  ? -8.202  -9.876  -7.080  1.00 91.68 25  E 1 
ATOM   3408 C C   . TRP E 5 25  ? -8.698  -10.587 -8.352  1.00 91.05 25  E 1 
ATOM   3409 O O   . TRP E 5 25  ? -9.174  -11.720 -8.292  1.00 86.54 25  E 1 
ATOM   3410 C CB  . TRP E 5 25  ? -9.203  -10.007 -5.931  1.00 90.15 25  E 1 
ATOM   3411 C CG  . TRP E 5 25  ? -8.878  -9.164  -4.726  1.00 89.77 25  E 1 
ATOM   3412 C CD1 . TRP E 5 25  ? -9.507  -8.034  -4.355  1.00 83.70 25  E 1 
ATOM   3413 C CD2 . TRP E 5 25  ? -7.774  -9.346  -3.776  1.00 87.48 25  E 1 
ATOM   3414 N NE1 . TRP E 5 25  ? -8.883  -7.496  -3.236  1.00 82.65 25  E 1 
ATOM   3415 C CE2 . TRP E 5 25  ? -7.812  -8.266  -2.853  1.00 85.12 25  E 1 
ATOM   3416 C CE3 . TRP E 5 25  ? -6.758  -10.318 -3.627  1.00 81.67 25  E 1 
ATOM   3417 C CZ2 . TRP E 5 25  ? -6.868  -8.151  -1.814  1.00 83.39 25  E 1 
ATOM   3418 C CZ3 . TRP E 5 25  ? -5.829  -10.197 -2.583  1.00 78.80 25  E 1 
ATOM   3419 C CH2 . TRP E 5 25  ? -5.873  -9.131  -1.694  1.00 80.31 25  E 1 
ATOM   3420 N N   . GLY E 5 26  ? -8.646  -9.933  -9.500  1.00 92.95 26  E 1 
ATOM   3421 C CA  . GLY E 5 26  ? -8.997  -10.514 -10.792 1.00 92.79 26  E 1 
ATOM   3422 C C   . GLY E 5 26  ? -10.459 -10.364 -11.224 1.00 94.19 26  E 1 
ATOM   3423 O O   . GLY E 5 26  ? -10.727 -10.383 -12.422 1.00 92.84 26  E 1 
ATOM   3424 N N   . MET E 5 27  ? -11.393 -10.153 -10.287 1.00 95.53 27  E 1 
ATOM   3425 C CA  . MET E 5 27  ? -12.806 -9.929  -10.615 1.00 95.50 27  E 1 
ATOM   3426 C C   . MET E 5 27  ? -13.024 -8.592  -11.340 1.00 96.76 27  E 1 
ATOM   3427 O O   . MET E 5 27  ? -12.334 -7.601  -11.082 1.00 96.21 27  E 1 
ATOM   3428 C CB  . MET E 5 27  ? -13.687 -10.073 -9.352  1.00 93.00 27  E 1 
ATOM   3429 C CG  . MET E 5 27  ? -13.288 -9.114  -8.226  1.00 87.72 27  E 1 
ATOM   3430 S SD  . MET E 5 27  ? -14.070 -9.417  -6.614  1.00 85.65 27  E 1 
ATOM   3431 C CE  . MET E 5 27  ? -13.326 -10.988 -6.153  1.00 73.90 27  E 1 
ATOM   3432 N N   . GLU E 5 28  ? -13.995 -8.569  -12.253 1.00 97.61 28  E 1 
ATOM   3433 C CA  . GLU E 5 28  ? -14.372 -7.398  -13.036 1.00 97.97 28  E 1 
ATOM   3434 C C   . GLU E 5 28  ? -15.841 -7.039  -12.782 1.00 98.11 28  E 1 
ATOM   3435 O O   . GLU E 5 28  ? -16.706 -7.911  -12.681 1.00 97.45 28  E 1 
ATOM   3436 C CB  . GLU E 5 28  ? -14.079 -7.598  -14.541 1.00 97.17 28  E 1 
ATOM   3437 C CG  . GLU E 5 28  ? -12.597 -7.850  -14.879 1.00 92.99 28  E 1 
ATOM   3438 C CD  . GLU E 5 28  ? -12.273 -7.991  -16.390 1.00 91.94 28  E 1 
ATOM   3439 O OE1 . GLU E 5 28  ? -11.077 -8.144  -16.755 1.00 85.57 28  E 1 
ATOM   3440 O OE2 . GLU E 5 28  ? -13.169 -7.945  -17.251 1.00 85.78 28  E 1 
ATOM   3441 N N   . TYR E 5 29  ? -16.156 -5.743  -12.719 1.00 98.53 29  E 1 
ATOM   3442 C CA  . TYR E 5 29  ? -17.508 -5.211  -12.561 1.00 98.49 29  E 1 
ATOM   3443 C C   . TYR E 5 29  ? -17.849 -4.307  -13.745 1.00 98.44 29  E 1 
ATOM   3444 O O   . TYR E 5 29  ? -17.227 -3.257  -13.916 1.00 98.02 29  E 1 
ATOM   3445 C CB  . TYR E 5 29  ? -17.638 -4.469  -11.228 1.00 98.24 29  E 1 
ATOM   3446 C CG  . TYR E 5 29  ? -17.469 -5.372  -10.019 1.00 98.00 29  E 1 
ATOM   3447 C CD1 . TYR E 5 29  ? -18.572 -6.081  -9.512  1.00 96.59 29  E 1 
ATOM   3448 C CD2 . TYR E 5 29  ? -16.208 -5.542  -9.430  1.00 96.60 29  E 1 
ATOM   3449 C CE1 . TYR E 5 29  ? -18.415 -6.960  -8.431  1.00 95.61 29  E 1 
ATOM   3450 C CE2 . TYR E 5 29  ? -16.039 -6.425  -8.355  1.00 95.59 29  E 1 
ATOM   3451 C CZ  . TYR E 5 29  ? -17.151 -7.143  -7.864  1.00 96.13 29  E 1 
ATOM   3452 O OH  . TYR E 5 29  ? -16.978 -8.040  -6.826  1.00 94.48 29  E 1 
ATOM   3453 N N   . LYS E 5 30  ? -18.832 -4.704  -14.547 1.00 98.20 30  E 1 
ATOM   3454 C CA  . LYS E 5 30  ? -19.383 -3.912  -15.656 1.00 98.21 30  E 1 
ATOM   3455 C C   . LYS E 5 30  ? -20.647 -3.208  -15.183 1.00 98.23 30  E 1 
ATOM   3456 O O   . LYS E 5 30  ? -21.509 -3.827  -14.586 1.00 97.58 30  E 1 
ATOM   3457 C CB  . LYS E 5 30  ? -19.650 -4.826  -16.865 1.00 97.78 30  E 1 
ATOM   3458 C CG  . LYS E 5 30  ? -20.131 -4.079  -18.124 1.00 96.20 30  E 1 
ATOM   3459 C CD  . LYS E 5 30  ? -20.456 -5.071  -19.270 1.00 93.83 30  E 1 
ATOM   3460 C CE  . LYS E 5 30  ? -21.041 -4.380  -20.508 1.00 86.11 30  E 1 
ATOM   3461 N NZ  . LYS E 5 30  ? -21.550 -5.352  -21.518 1.00 78.60 30  E 1 
ATOM   3462 N N   . GLY E 5 31  ? -20.779 -1.910  -15.468 1.00 98.11 31  E 1 
ATOM   3463 C CA  . GLY E 5 31  ? -21.983 -1.154  -15.141 1.00 98.17 31  E 1 
ATOM   3464 C C   . GLY E 5 31  ? -21.865 0.309   -15.532 1.00 98.37 31  E 1 
ATOM   3465 O O   . GLY E 5 31  ? -20.833 0.744   -16.031 1.00 97.79 31  E 1 
ATOM   3466 N N   . TYR E 5 32  ? -22.916 1.096   -15.301 1.00 98.36 32  E 1 
ATOM   3467 C CA  . TYR E 5 32  ? -22.888 2.544   -15.529 1.00 98.35 32  E 1 
ATOM   3468 C C   . TYR E 5 32  ? -22.194 3.245   -14.366 1.00 98.36 32  E 1 
ATOM   3469 O O   . TYR E 5 32  ? -22.610 3.090   -13.222 1.00 97.56 32  E 1 
ATOM   3470 C CB  . TYR E 5 32  ? -24.305 3.080   -15.727 1.00 97.86 32  E 1 
ATOM   3471 C CG  . TYR E 5 32  ? -24.934 2.636   -17.026 1.00 94.07 32  E 1 
ATOM   3472 C CD1 . TYR E 5 32  ? -24.759 3.405   -18.189 1.00 88.08 32  E 1 
ATOM   3473 C CD2 . TYR E 5 32  ? -25.670 1.431   -17.095 1.00 88.24 32  E 1 
ATOM   3474 C CE1 . TYR E 5 32  ? -25.316 2.987   -19.411 1.00 85.42 32  E 1 
ATOM   3475 C CE2 . TYR E 5 32  ? -26.227 1.002   -18.311 1.00 84.91 32  E 1 
ATOM   3476 C CZ  . TYR E 5 32  ? -26.047 1.786   -19.463 1.00 85.22 32  E 1 
ATOM   3477 O OH  . TYR E 5 32  ? -26.579 1.361   -20.666 1.00 83.58 32  E 1 
ATOM   3478 N N   . LEU E 5 33  ? -21.154 4.046   -14.644 1.00 98.38 33  E 1 
ATOM   3479 C CA  . LEU E 5 33  ? -20.467 4.836   -13.634 1.00 98.38 33  E 1 
ATOM   3480 C C   . LEU E 5 33  ? -21.369 5.996   -13.179 1.00 98.25 33  E 1 
ATOM   3481 O O   . LEU E 5 33  ? -21.560 6.962   -13.908 1.00 97.62 33  E 1 
ATOM   3482 C CB  . LEU E 5 33  ? -19.119 5.325   -14.193 1.00 98.22 33  E 1 
ATOM   3483 C CG  . LEU E 5 33  ? -18.276 6.118   -13.176 1.00 97.89 33  E 1 
ATOM   3484 C CD1 . LEU E 5 33  ? -17.854 5.247   -11.983 1.00 97.03 33  E 1 
ATOM   3485 C CD2 . LEU E 5 33  ? -17.004 6.633   -13.853 1.00 96.88 33  E 1 
ATOM   3486 N N   . VAL E 5 34  ? -21.912 5.911   -11.970 1.00 98.31 34  E 1 
ATOM   3487 C CA  . VAL E 5 34  ? -22.821 6.929   -11.416 1.00 98.02 34  E 1 
ATOM   3488 C C   . VAL E 5 34  ? -22.044 8.085   -10.812 1.00 97.86 34  E 1 
ATOM   3489 O O   . VAL E 5 34  ? -22.367 9.251   -11.045 1.00 96.44 34  E 1 
ATOM   3490 C CB  . VAL E 5 34  ? -23.764 6.310   -10.363 1.00 97.31 34  E 1 
ATOM   3491 C CG1 . VAL E 5 34  ? -24.733 7.343   -9.787  1.00 94.49 34  E 1 
ATOM   3492 C CG2 . VAL E 5 34  ? -24.594 5.168   -10.965 1.00 94.96 34  E 1 
ATOM   3493 N N   . SER E 5 35  ? -21.019 7.781   -10.007 1.00 97.81 35  E 1 
ATOM   3494 C CA  . SER E 5 35  ? -20.187 8.792   -9.361  1.00 97.58 35  E 1 
ATOM   3495 C C   . SER E 5 35  ? -18.811 8.243   -8.992  1.00 97.75 35  E 1 
ATOM   3496 O O   . SER E 5 35  ? -18.621 7.037   -8.832  1.00 97.15 35  E 1 
ATOM   3497 C CB  . SER E 5 35  ? -20.887 9.361   -8.119  1.00 96.37 35  E 1 
ATOM   3498 O OG  . SER E 5 35  ? -21.101 8.371   -7.136  1.00 93.55 35  E 1 
ATOM   3499 N N   . VAL E 5 36  ? -17.865 9.177   -8.843  1.00 97.21 36  E 1 
ATOM   3500 C CA  . VAL E 5 36  ? -16.517 8.940   -8.328  1.00 96.90 36  E 1 
ATOM   3501 C C   . VAL E 5 36  ? -16.207 10.046  -7.323  1.00 96.00 36  E 1 
ATOM   3502 O O   . VAL E 5 36  ? -16.617 11.188  -7.538  1.00 94.21 36  E 1 
ATOM   3503 C CB  . VAL E 5 36  ? -15.472 8.923   -9.462  1.00 96.15 36  E 1 
ATOM   3504 C CG1 . VAL E 5 36  ? -14.074 8.566   -8.949  1.00 88.74 36  E 1 
ATOM   3505 C CG2 . VAL E 5 36  ? -15.821 7.897   -10.547 1.00 88.52 36  E 1 
ATOM   3506 N N   . ASP E 5 37  ? -15.535 9.740   -6.224  1.00 95.29 37  E 1 
ATOM   3507 C CA  . ASP E 5 37  ? -15.056 10.733  -5.257  1.00 94.16 37  E 1 
ATOM   3508 C C   . ASP E 5 37  ? -13.545 10.987  -5.385  1.00 93.51 37  E 1 
ATOM   3509 O O   . ASP E 5 37  ? -12.860 10.376  -6.203  1.00 91.56 37  E 1 
ATOM   3510 C CB  . ASP E 5 37  ? -15.498 10.340  -3.826  1.00 93.15 37  E 1 
ATOM   3511 C CG  . ASP E 5 37  ? -14.871 9.064   -3.257  1.00 93.24 37  E 1 
ATOM   3512 O OD1 . ASP E 5 37  ? -13.804 8.626   -3.743  1.00 91.15 37  E 1 
ATOM   3513 O OD2 . ASP E 5 37  ? -15.461 8.494   -2.319  1.00 90.41 37  E 1 
ATOM   3514 N N   . GLY E 5 38  ? -13.002 11.893  -4.555  1.00 91.66 38  E 1 
ATOM   3515 C CA  . GLY E 5 38  ? -11.574 12.232  -4.540  1.00 90.12 38  E 1 
ATOM   3516 C C   . GLY E 5 38  ? -10.648 11.068  -4.181  1.00 90.84 38  E 1 
ATOM   3517 O O   . GLY E 5 38  ? -9.472  11.084  -4.533  1.00 88.68 38  E 1 
ATOM   3518 N N   . TYR E 5 39  ? -11.158 10.029  -3.527  1.00 92.12 39  E 1 
ATOM   3519 C CA  . TYR E 5 39  ? -10.416 8.805   -3.236  1.00 92.48 39  E 1 
ATOM   3520 C C   . TYR E 5 39  ? -10.502 7.774   -4.368  1.00 93.88 39  E 1 
ATOM   3521 O O   . TYR E 5 39  ? -9.864  6.725   -4.308  1.00 92.97 39  E 1 
ATOM   3522 C CB  . TYR E 5 39  ? -10.907 8.200   -1.921  1.00 90.73 39  E 1 
ATOM   3523 C CG  . TYR E 5 39  ? -10.676 9.115   -0.740  1.00 88.58 39  E 1 
ATOM   3524 C CD1 . TYR E 5 39  ? -9.376  9.247   -0.220  1.00 83.86 39  E 1 
ATOM   3525 C CD2 . TYR E 5 39  ? -11.722 9.921   -0.249  1.00 83.68 39  E 1 
ATOM   3526 C CE1 . TYR E 5 39  ? -9.099  10.216  0.749   1.00 81.31 39  E 1 
ATOM   3527 C CE2 . TYR E 5 39  ? -11.454 10.906  0.712   1.00 81.18 39  E 1 
ATOM   3528 C CZ  . TYR E 5 39  ? -10.131 11.065  1.184   1.00 81.97 39  E 1 
ATOM   3529 O OH  . TYR E 5 39  ? -9.843  12.096  2.028   1.00 79.37 39  E 1 
ATOM   3530 N N   . MET E 5 40  ? -11.283 8.045   -5.398  1.00 94.21 40  E 1 
ATOM   3531 C CA  . MET E 5 40  ? -11.644 7.125   -6.472  1.00 95.72 40  E 1 
ATOM   3532 C C   . MET E 5 40  ? -12.428 5.906   -5.966  1.00 96.82 40  E 1 
ATOM   3533 O O   . MET E 5 40  ? -12.325 4.818   -6.544  1.00 96.29 40  E 1 
ATOM   3534 C CB  . MET E 5 40  ? -10.441 6.743   -7.339  1.00 95.12 40  E 1 
ATOM   3535 C CG  . MET E 5 40  ? -9.627  7.945   -7.828  1.00 92.57 40  E 1 
ATOM   3536 S SD  . MET E 5 40  ? -8.305  7.444   -8.954  1.00 88.88 40  E 1 
ATOM   3537 C CE  . MET E 5 40  ? -7.646  9.077   -9.351  1.00 80.33 40  E 1 
ATOM   3538 N N   . ASN E 5 41  ? -13.237 6.048   -4.913  1.00 96.97 41  E 1 
ATOM   3539 C CA  . ASN E 5 41  ? -14.357 5.142   -4.707  1.00 97.14 41  E 1 
ATOM   3540 C C   . ASN E 5 41  ? -15.327 5.309   -5.875  1.00 97.51 41  E 1 
ATOM   3541 O O   . ASN E 5 41  ? -15.498 6.414   -6.394  1.00 97.33 41  E 1 
ATOM   3542 C CB  . ASN E 5 41  ? -15.068 5.398   -3.376  1.00 96.65 41  E 1 
ATOM   3543 C CG  . ASN E 5 41  ? -14.169 5.234   -2.162  1.00 95.89 41  E 1 
ATOM   3544 O OD1 . ASN E 5 41  ? -13.593 4.189   -1.931  1.00 92.04 41  E 1 
ATOM   3545 N ND2 . ASN E 5 41  ? -14.048 6.269   -1.352  1.00 91.80 41  E 1 
ATOM   3546 N N   . MET E 5 42  ? -15.955 4.229   -6.308  1.00 97.86 42  E 1 
ATOM   3547 C CA  . MET E 5 42  ? -16.790 4.220   -7.503  1.00 98.26 42  E 1 
ATOM   3548 C C   . MET E 5 42  ? -18.181 3.690   -7.166  1.00 98.41 42  E 1 
ATOM   3549 O O   . MET E 5 42  ? -18.319 2.663   -6.503  1.00 98.21 42  E 1 
ATOM   3550 C CB  . MET E 5 42  ? -16.138 3.382   -8.601  1.00 97.87 42  E 1 
ATOM   3551 C CG  . MET E 5 42  ? -14.792 3.983   -9.048  1.00 96.43 42  E 1 
ATOM   3552 S SD  . MET E 5 42  ? -13.871 2.954   -10.215 1.00 95.25 42  E 1 
ATOM   3553 C CE  . MET E 5 42  ? -12.369 3.934   -10.320 1.00 87.43 42  E 1 
ATOM   3554 N N   . GLN E 5 43  ? -19.204 4.365   -7.650  1.00 98.37 43  E 1 
ATOM   3555 C CA  . GLN E 5 43  ? -20.580 3.895   -7.622  1.00 98.30 43  E 1 
ATOM   3556 C C   . GLN E 5 43  ? -20.970 3.451   -9.023  1.00 98.35 43  E 1 
ATOM   3557 O O   . GLN E 5 43  ? -20.910 4.250   -9.959  1.00 97.92 43  E 1 
ATOM   3558 C CB  . GLN E 5 43  ? -21.483 5.006   -7.086  1.00 97.68 43  E 1 
ATOM   3559 C CG  . GLN E 5 43  ? -22.935 4.570   -6.869  1.00 96.35 43  E 1 
ATOM   3560 C CD  . GLN E 5 43  ? -23.806 5.746   -6.405  1.00 95.81 43  E 1 
ATOM   3561 O OE1 . GLN E 5 43  ? -23.379 6.886   -6.317  1.00 88.89 43  E 1 
ATOM   3562 N NE2 . GLN E 5 43  ? -25.060 5.528   -6.100  1.00 87.34 43  E 1 
ATOM   3563 N N   . LEU E 5 44  ? -21.386 2.197   -9.161  1.00 98.25 44  E 1 
ATOM   3564 C CA  . LEU E 5 44  ? -21.899 1.643   -10.406 1.00 98.28 44  E 1 
ATOM   3565 C C   . LEU E 5 44  ? -23.389 1.317   -10.266 1.00 98.04 44  E 1 
ATOM   3566 O O   . LEU E 5 44  ? -23.831 0.852   -9.212  1.00 97.47 44  E 1 
ATOM   3567 C CB  . LEU E 5 44  ? -21.107 0.393   -10.835 1.00 98.22 44  E 1 
ATOM   3568 C CG  . LEU E 5 44  ? -19.576 0.552   -10.961 1.00 97.30 44  E 1 
ATOM   3569 C CD1 . LEU E 5 44  ? -18.981 -0.758  -11.481 1.00 95.72 44  E 1 
ATOM   3570 C CD2 . LEU E 5 44  ? -19.181 1.665   -11.930 1.00 95.27 44  E 1 
ATOM   3571 N N   . ALA E 5 45  ? -24.150 1.518   -11.346 1.00 97.75 45  E 1 
ATOM   3572 C CA  . ALA E 5 45  ? -25.532 1.072   -11.479 1.00 97.34 45  E 1 
ATOM   3573 C C   . ALA E 5 45  ? -25.639 -0.057  -12.515 1.00 97.36 45  E 1 
ATOM   3574 O O   . ALA E 5 45  ? -24.798 -0.161  -13.400 1.00 96.20 45  E 1 
ATOM   3575 C CB  . ALA E 5 45  ? -26.413 2.263   -11.856 1.00 96.34 45  E 1 
ATOM   3576 N N   . ASN E 5 46  ? -26.674 -0.874  -12.413 1.00 97.19 46  E 1 
ATOM   3577 C CA  . ASN E 5 46  ? -26.904 -2.037  -13.279 1.00 96.89 46  E 1 
ATOM   3578 C C   . ASN E 5 46  ? -25.650 -2.913  -13.407 1.00 97.14 46  E 1 
ATOM   3579 O O   . ASN E 5 46  ? -25.193 -3.233  -14.495 1.00 95.82 46  E 1 
ATOM   3580 C CB  . ASN E 5 46  ? -27.485 -1.583  -14.631 1.00 95.57 46  E 1 
ATOM   3581 C CG  . ASN E 5 46  ? -28.862 -0.950  -14.504 1.00 89.30 46  E 1 
ATOM   3582 O OD1 . ASN E 5 46  ? -29.539 -1.034  -13.497 1.00 78.31 46  E 1 
ATOM   3583 N ND2 . ASN E 5 46  ? -29.315 -0.305  -15.557 1.00 75.08 46  E 1 
ATOM   3584 N N   . THR E 5 47  ? -25.042 -3.211  -12.253 1.00 97.26 47  E 1 
ATOM   3585 C CA  . THR E 5 47  ? -23.725 -3.831  -12.212 1.00 97.34 47  E 1 
ATOM   3586 C C   . THR E 5 47  ? -23.805 -5.328  -12.443 1.00 97.21 47  E 1 
ATOM   3587 O O   . THR E 5 47  ? -24.594 -6.025  -11.817 1.00 96.41 47  E 1 
ATOM   3588 C CB  . THR E 5 47  ? -23.015 -3.540  -10.894 1.00 97.14 47  E 1 
ATOM   3589 O OG1 . THR E 5 47  ? -23.073 -2.161  -10.605 1.00 93.03 47  E 1 
ATOM   3590 C CG2 . THR E 5 47  ? -21.545 -3.942  -10.923 1.00 92.79 47  E 1 
ATOM   3591 N N   . GLU E 5 48  ? -22.904 -5.810  -13.301 1.00 97.27 48  E 1 
ATOM   3592 C CA  . GLU E 5 48  ? -22.650 -7.214  -13.566 1.00 97.39 48  E 1 
ATOM   3593 C C   . GLU E 5 48  ? -21.280 -7.597  -13.008 1.00 97.53 48  E 1 
ATOM   3594 O O   . GLU E 5 48  ? -20.311 -6.858  -13.184 1.00 96.89 48  E 1 
ATOM   3595 C CB  . GLU E 5 48  ? -22.702 -7.471  -15.070 1.00 96.40 48  E 1 
ATOM   3596 C CG  . GLU E 5 48  ? -24.074 -7.166  -15.683 1.00 92.39 48  E 1 
ATOM   3597 C CD  . GLU E 5 48  ? -24.105 -7.312  -17.211 1.00 92.75 48  E 1 
ATOM   3598 O OE1 . GLU E 5 48  ? -25.214 -7.468  -17.753 1.00 86.50 48  E 1 
ATOM   3599 O OE2 . GLU E 5 48  ? -23.022 -7.254  -17.843 1.00 88.11 48  E 1 
ATOM   3600 N N   . GLU E 5 49  ? -21.192 -8.742  -12.327 1.00 97.49 49  E 1 
ATOM   3601 C CA  . GLU E 5 49  ? -19.934 -9.300  -11.844 1.00 97.39 49  E 1 
ATOM   3602 C C   . GLU E 5 49  ? -19.420 -10.352 -12.828 1.00 97.41 49  E 1 
ATOM   3603 O O   . GLU E 5 49  ? -20.148 -11.273 -13.204 1.00 96.87 49  E 1 
ATOM   3604 C CB  . GLU E 5 49  ? -20.120 -9.880  -10.436 1.00 96.41 49  E 1 
ATOM   3605 C CG  . GLU E 5 49  ? -18.838 -10.453 -9.819  1.00 95.25 49  E 1 
ATOM   3606 C CD  . GLU E 5 49  ? -19.099 -10.965 -8.379  1.00 94.16 49  E 1 
ATOM   3607 O OE1 . GLU E 5 49  ? -18.459 -10.455 -7.436  1.00 89.44 49  E 1 
ATOM   3608 O OE2 . GLU E 5 49  ? -19.965 -11.847 -8.208  1.00 89.49 49  E 1 
ATOM   3609 N N   . TYR E 5 50  ? -18.150 -10.236 -13.197 1.00 97.81 50  E 1 
ATOM   3610 C CA  . TYR E 5 50  ? -17.433 -11.191 -14.025 1.00 97.84 50  E 1 
ATOM   3611 C C   . TYR E 5 50  ? -16.269 -11.781 -13.232 1.00 97.57 50  E 1 
ATOM   3612 O O   . TYR E 5 50  ? -15.440 -11.049 -12.696 1.00 96.44 50  E 1 
ATOM   3613 C CB  . TYR E 5 50  ? -16.944 -10.520 -15.317 1.00 97.56 50  E 1 
ATOM   3614 C CG  . TYR E 5 50  ? -18.042 -10.116 -16.271 1.00 97.57 50  E 1 
ATOM   3615 C CD1 . TYR E 5 50  ? -18.353 -10.931 -17.373 1.00 95.29 50  E 1 
ATOM   3616 C CD2 . TYR E 5 50  ? -18.774 -8.930  -16.061 1.00 95.63 50  E 1 
ATOM   3617 C CE1 . TYR E 5 50  ? -19.389 -10.577 -18.256 1.00 94.92 50  E 1 
ATOM   3618 C CE2 . TYR E 5 50  ? -19.819 -8.568  -16.937 1.00 95.03 50  E 1 
ATOM   3619 C CZ  . TYR E 5 50  ? -20.126 -9.406  -18.028 1.00 95.97 50  E 1 
ATOM   3620 O OH  . TYR E 5 50  ? -21.174 -9.080  -18.870 1.00 94.56 50  E 1 
ATOM   3621 N N   . ILE E 5 51  ? -16.184 -13.107 -13.188 1.00 96.90 51  E 1 
ATOM   3622 C CA  . ILE E 5 51  ? -15.089 -13.866 -12.587 1.00 96.26 51  E 1 
ATOM   3623 C C   . ILE E 5 51  ? -14.465 -14.715 -13.689 1.00 96.08 51  E 1 
ATOM   3624 O O   . ILE E 5 51  ? -15.181 -15.395 -14.419 1.00 93.91 51  E 1 
ATOM   3625 C CB  . ILE E 5 51  ? -15.580 -14.713 -11.387 1.00 94.93 51  E 1 
ATOM   3626 C CG1 . ILE E 5 51  ? -16.227 -13.804 -10.310 1.00 91.87 51  E 1 
ATOM   3627 C CG2 . ILE E 5 51  ? -14.408 -15.517 -10.795 1.00 91.36 51  E 1 
ATOM   3628 C CD1 . ILE E 5 51  ? -16.809 -14.554 -9.102  1.00 82.31 51  E 1 
ATOM   3629 N N   . ASP E 5 52  ? -13.148 -14.627 -13.858 1.00 93.82 52  E 1 
ATOM   3630 C CA  . ASP E 5 52  ? -12.410 -15.305 -14.929 1.00 92.90 52  E 1 
ATOM   3631 C C   . ASP E 5 52  ? -13.008 -15.087 -16.332 1.00 93.24 52  E 1 
ATOM   3632 O O   . ASP E 5 52  ? -13.017 -15.966 -17.200 1.00 89.77 52  E 1 
ATOM   3633 C CB  . ASP E 5 52  ? -12.174 -16.785 -14.565 1.00 90.75 52  E 1 
ATOM   3634 C CG  . ASP E 5 52  ? -11.399 -16.931 -13.255 1.00 84.46 52  E 1 
ATOM   3635 O OD1 . ASP E 5 52  ? -10.499 -16.087 -13.025 1.00 77.98 52  E 1 
ATOM   3636 O OD2 . ASP E 5 52  ? -11.719 -17.871 -12.501 1.00 76.11 52  E 1 
ATOM   3637 N N   . GLY E 5 53  ? -13.536 -13.884 -16.557 1.00 91.93 53  E 1 
ATOM   3638 C CA  . GLY E 5 53  ? -14.166 -13.502 -17.818 1.00 92.37 53  E 1 
ATOM   3639 C C   . GLY E 5 53  ? -15.586 -14.034 -18.029 1.00 94.40 53  E 1 
ATOM   3640 O O   . GLY E 5 53  ? -16.210 -13.695 -19.043 1.00 92.38 53  E 1 
ATOM   3641 N N   . ALA E 5 54  ? -16.132 -14.817 -17.105 1.00 95.66 54  E 1 
ATOM   3642 C CA  . ALA E 5 54  ? -17.494 -15.325 -17.149 1.00 96.60 54  E 1 
ATOM   3643 C C   . ALA E 5 54  ? -18.429 -14.479 -16.263 1.00 97.11 54  E 1 
ATOM   3644 O O   . ALA E 5 54  ? -18.063 -14.104 -15.155 1.00 95.95 54  E 1 
ATOM   3645 C CB  . ALA E 5 54  ? -17.503 -16.801 -16.741 1.00 95.53 54  E 1 
ATOM   3646 N N   . LEU E 5 55  ? -19.661 -14.243 -16.737 1.00 96.77 55  E 1 
ATOM   3647 C CA  . LEU E 5 55  ? -20.695 -13.584 -15.943 1.00 96.94 55  E 1 
ATOM   3648 C C   . LEU E 5 55  ? -21.042 -14.432 -14.709 1.00 96.63 55  E 1 
ATOM   3649 O O   . LEU E 5 55  ? -21.509 -15.559 -14.836 1.00 94.94 55  E 1 
ATOM   3650 C CB  . LEU E 5 55  ? -21.925 -13.322 -16.833 1.00 96.31 55  E 1 
ATOM   3651 C CG  . LEU E 5 55  ? -23.095 -12.615 -16.119 1.00 94.69 55  E 1 
ATOM   3652 C CD1 . LEU E 5 55  ? -22.742 -11.182 -15.721 1.00 90.46 55  E 1 
ATOM   3653 C CD2 . LEU E 5 55  ? -24.309 -12.560 -17.046 1.00 90.17 55  E 1 
ATOM   3654 N N   . SER E 5 56  ? -20.823 -13.865 -13.515 1.00 96.32 56  E 1 
ATOM   3655 C CA  . SER E 5 56  ? -21.103 -14.485 -12.214 1.00 94.97 56  E 1 
ATOM   3656 C C   . SER E 5 56  ? -22.488 -14.101 -11.697 1.00 94.42 56  E 1 
ATOM   3657 O O   . SER E 5 56  ? -23.190 -14.925 -11.100 1.00 90.45 56  E 1 
ATOM   3658 C CB  . SER E 5 56  ? -20.013 -14.052 -11.226 1.00 92.64 56  E 1 
ATOM   3659 O OG  . SER E 5 56  ? -20.270 -14.500 -9.910  1.00 80.52 56  E 1 
ATOM   3660 N N   . GLY E 5 57  ? -22.922 -12.848 -11.916 1.00 94.36 57  E 1 
ATOM   3661 C CA  . GLY E 5 57  ? -24.236 -12.406 -11.477 1.00 93.97 57  E 1 
ATOM   3662 C C   . GLY E 5 57  ? -24.539 -10.931 -11.736 1.00 95.10 57  E 1 
ATOM   3663 O O   . GLY E 5 57  ? -23.655 -10.141 -12.076 1.00 94.34 57  E 1 
ATOM   3664 N N   . HIS E 5 58  ? -25.812 -10.565 -11.526 1.00 95.54 58  E 1 
ATOM   3665 C CA  . HIS E 5 58  ? -26.296 -9.187  -11.568 1.00 95.45 58  E 1 
ATOM   3666 C C   . HIS E 5 58  ? -26.447 -8.656  -10.142 1.00 95.07 58  E 1 
ATOM   3667 O O   . HIS E 5 58  ? -27.158 -9.241  -9.326  1.00 93.05 58  E 1 
ATOM   3668 C CB  . HIS E 5 58  ? -27.622 -9.120  -12.328 1.00 94.80 58  E 1 
ATOM   3669 C CG  . HIS E 5 58  ? -27.519 -9.546  -13.761 1.00 91.96 58  E 1 
ATOM   3670 N ND1 . HIS E 5 58  ? -27.131 -8.752  -14.828 1.00 78.81 58  E 1 
ATOM   3671 C CD2 . HIS E 5 58  ? -27.797 -10.789 -14.276 1.00 78.97 58  E 1 
ATOM   3672 C CE1 . HIS E 5 58  ? -27.178 -9.511  -15.944 1.00 81.18 58  E 1 
ATOM   3673 N NE2 . HIS E 5 58  ? -27.575 -10.747 -15.645 1.00 81.81 58  E 1 
ATOM   3674 N N   . LEU E 5 59  ? -25.770 -7.548  -9.835  1.00 96.31 59  E 1 
ATOM   3675 C CA  . LEU E 5 59  ? -25.655 -6.999  -8.483  1.00 95.68 59  E 1 
ATOM   3676 C C   . LEU E 5 59  ? -26.479 -5.725  -8.268  1.00 95.07 59  E 1 
ATOM   3677 O O   . LEU E 5 59  ? -26.729 -5.336  -7.132  1.00 90.16 59  E 1 
ATOM   3678 C CB  . LEU E 5 59  ? -24.169 -6.751  -8.168  1.00 94.70 59  E 1 
ATOM   3679 C CG  . LEU E 5 59  ? -23.217 -7.949  -8.356  1.00 94.33 59  E 1 
ATOM   3680 C CD1 . LEU E 5 59  ? -21.828 -7.541  -7.854  1.00 90.47 59  E 1 
ATOM   3681 C CD2 . LEU E 5 59  ? -23.656 -9.196  -7.598  1.00 89.59 59  E 1 
ATOM   3682 N N   . GLY E 5 60  ? -26.924 -5.075  -9.338  1.00 95.04 60  E 1 
ATOM   3683 C CA  . GLY E 5 60  ? -27.642 -3.803  -9.277  1.00 95.06 60  E 1 
ATOM   3684 C C   . GLY E 5 60  ? -26.707 -2.626  -8.955  1.00 96.09 60  E 1 
ATOM   3685 O O   . GLY E 5 60  ? -25.697 -2.431  -9.622  1.00 95.23 60  E 1 
ATOM   3686 N N   . GLU E 5 61  ? -27.056 -1.828  -7.946  1.00 96.85 61  E 1 
ATOM   3687 C CA  . GLU E 5 61  ? -26.252 -0.676  -7.530  1.00 96.96 61  E 1 
ATOM   3688 C C   . GLU E 5 61  ? -25.194 -1.103  -6.504  1.00 97.11 61  E 1 
ATOM   3689 O O   . GLU E 5 61  ? -25.516 -1.717  -5.486  1.00 96.29 61  E 1 
ATOM   3690 C CB  . GLU E 5 61  ? -27.172 0.424   -6.978  1.00 95.60 61  E 1 
ATOM   3691 C CG  . GLU E 5 61  ? -26.444 1.752   -6.714  1.00 88.56 61  E 1 
ATOM   3692 C CD  . GLU E 5 61  ? -27.370 2.831   -6.108  1.00 85.25 61  E 1 
ATOM   3693 O OE1 . GLU E 5 61  ? -26.911 3.966   -5.868  1.00 78.80 61  E 1 
ATOM   3694 O OE2 . GLU E 5 61  ? -28.541 2.543   -5.790  1.00 79.03 61  E 1 
ATOM   3695 N N   . VAL E 5 62  ? -23.932 -0.736  -6.764  1.00 97.53 62  E 1 
ATOM   3696 C CA  . VAL E 5 62  ? -22.799 -1.102  -5.913  1.00 97.72 62  E 1 
ATOM   3697 C C   . VAL E 5 62  ? -21.879 0.081   -5.636  1.00 98.14 62  E 1 
ATOM   3698 O O   . VAL E 5 62  ? -21.695 0.962   -6.468  1.00 97.78 62  E 1 
ATOM   3699 C CB  . VAL E 5 62  ? -21.994 -2.292  -6.467  1.00 96.33 62  E 1 
ATOM   3700 C CG1 . VAL E 5 62  ? -22.901 -3.484  -6.820  1.00 91.24 62  E 1 
ATOM   3701 C CG2 . VAL E 5 62  ? -21.154 -1.950  -7.697  1.00 91.40 62  E 1 
ATOM   3702 N N   . LEU E 5 63  ? -21.259 0.065   -4.457  1.00 98.22 63  E 1 
ATOM   3703 C CA  . LEU E 5 63  ? -20.083 0.851   -4.108  1.00 98.23 63  E 1 
ATOM   3704 C C   . LEU E 5 63  ? -18.855 -0.058  -4.203  1.00 98.31 63  E 1 
ATOM   3705 O O   . LEU E 5 63  ? -18.807 -1.083  -3.532  1.00 97.91 63  E 1 
ATOM   3706 C CB  . LEU E 5 63  ? -20.282 1.408   -2.688  1.00 97.79 63  E 1 
ATOM   3707 C CG  . LEU E 5 63  ? -19.007 1.929   -1.992  1.00 97.19 63  E 1 
ATOM   3708 C CD1 . LEU E 5 63  ? -18.448 3.164   -2.671  1.00 95.04 63  E 1 
ATOM   3709 C CD2 . LEU E 5 63  ? -19.324 2.283   -0.537  1.00 94.81 63  E 1 
ATOM   3710 N N   . ILE E 5 64  ? -17.851 0.348   -4.976  1.00 98.45 64  E 1 
ATOM   3711 C CA  . ILE E 5 64  ? -16.533 -0.281  -5.023  1.00 98.49 64  E 1 
ATOM   3712 C C   . ILE E 5 64  ? -15.560 0.617   -4.256  1.00 98.21 64  E 1 
ATOM   3713 O O   . ILE E 5 64  ? -15.388 1.788   -4.603  1.00 97.57 64  E 1 
ATOM   3714 C CB  . ILE E 5 64  ? -16.062 -0.512  -6.477  1.00 98.45 64  E 1 
ATOM   3715 C CG1 . ILE E 5 64  ? -17.108 -1.330  -7.274  1.00 97.84 64  E 1 
ATOM   3716 C CG2 . ILE E 5 64  ? -14.690 -1.211  -6.475  1.00 97.91 64  E 1 
ATOM   3717 C CD1 . ILE E 5 64  ? -16.744 -1.545  -8.746  1.00 96.88 64  E 1 
ATOM   3718 N N   . ARG E 5 65  ? -14.914 0.086   -3.223  1.00 97.93 65  E 1 
ATOM   3719 C CA  . ARG E 5 65  ? -13.923 0.847   -2.462  1.00 97.61 65  E 1 
ATOM   3720 C C   . ARG E 5 65  ? -12.640 1.012   -3.275  1.00 97.09 65  E 1 
ATOM   3721 O O   . ARG E 5 65  ? -12.100 0.043   -3.790  1.00 95.41 65  E 1 
ATOM   3722 C CB  . ARG E 5 65  ? -13.666 0.186   -1.102  1.00 96.97 65  E 1 
ATOM   3723 C CG  . ARG E 5 65  ? -12.805 1.085   -0.191  1.00 95.47 65  E 1 
ATOM   3724 C CD  . ARG E 5 65  ? -12.640 0.472   1.198   1.00 93.20 65  E 1 
ATOM   3725 N NE  . ARG E 5 65  ? -11.812 1.320   2.088   1.00 90.53 65  E 1 
ATOM   3726 C CZ  . ARG E 5 65  ? -10.508 1.214   2.316   1.00 89.45 65  E 1 
ATOM   3727 N NH1 . ARG E 5 65  ? -9.767  0.321   1.729   1.00 81.79 65  E 1 
ATOM   3728 N NH2 . ARG E 5 65  ? -9.919  2.003   3.149   1.00 84.26 65  E 1 
ATOM   3729 N N   . CYS E 5 66  ? -12.113 2.239   -3.299  1.00 96.31 66  E 1 
ATOM   3730 C CA  . CYS E 5 66  ? -10.953 2.676   -4.081  1.00 95.63 66  E 1 
ATOM   3731 C C   . CYS E 5 66  ? -9.734  1.752   -3.972  1.00 95.31 66  E 1 
ATOM   3732 O O   . CYS E 5 66  ? -9.135  1.419   -4.995  1.00 93.51 66  E 1 
ATOM   3733 C CB  . CYS E 5 66  ? -10.577 4.093   -3.628  1.00 93.40 66  E 1 
ATOM   3734 S SG  . CYS E 5 66  ? -10.219 4.190   -1.841  1.00 89.21 66  E 1 
ATOM   3735 N N   . ASN E 5 67  ? -9.400  1.271   -2.780  1.00 94.73 67  E 1 
ATOM   3736 C CA  . ASN E 5 67  ? -8.216  0.447   -2.526  1.00 94.21 67  E 1 
ATOM   3737 C C   . ASN E 5 67  ? -8.235  -0.911  -3.260  1.00 94.42 67  E 1 
ATOM   3738 O O   . ASN E 5 67  ? -7.215  -1.572  -3.357  1.00 92.41 67  E 1 
ATOM   3739 C CB  . ASN E 5 67  ? -8.080  0.281   -0.997  1.00 92.28 67  E 1 
ATOM   3740 C CG  . ASN E 5 67  ? -6.714  -0.261  -0.586  1.00 87.74 67  E 1 
ATOM   3741 O OD1 . ASN E 5 67  ? -5.784  -0.285  -1.342  1.00 77.36 67  E 1 
ATOM   3742 N ND2 . ASN E 5 67  ? -6.553  -0.713  0.634   1.00 78.98 67  E 1 
ATOM   3743 N N   . ASN E 5 68  ? -9.379  -1.355  -3.780  1.00 96.45 68  E 1 
ATOM   3744 C CA  . ASN E 5 68  ? -9.483  -2.630  -4.497  1.00 96.74 68  E 1 
ATOM   3745 C C   . ASN E 5 68  ? -9.364  -2.476  -6.013  1.00 97.19 68  E 1 
ATOM   3746 O O   . ASN E 5 68  ? -9.210  -3.481  -6.705  1.00 95.95 68  E 1 
ATOM   3747 C CB  . ASN E 5 68  ? -10.811 -3.304  -4.117  1.00 96.09 68  E 1 
ATOM   3748 C CG  . ASN E 5 68  ? -10.916 -3.492  -2.621  1.00 95.42 68  E 1 
ATOM   3749 O OD1 . ASN E 5 68  ? -10.291 -4.352  -2.026  1.00 87.90 68  E 1 
ATOM   3750 N ND2 . ASN E 5 68  ? -11.697 -2.653  -1.974  1.00 88.42 68  E 1 
ATOM   3751 N N   . VAL E 5 69  ? -9.440  -1.254  -6.529  1.00 97.35 69  E 1 
ATOM   3752 C CA  . VAL E 5 69  ? -9.439  -0.997  -7.974  1.00 97.74 69  E 1 
ATOM   3753 C C   . VAL E 5 69  ? -8.027  -1.151  -8.531  1.00 97.51 69  E 1 
ATOM   3754 O O   . VAL E 5 69  ? -7.090  -0.530  -8.025  1.00 96.82 69  E 1 
ATOM   3755 C CB  . VAL E 5 69  ? -10.031 0.393   -8.290  1.00 97.80 69  E 1 
ATOM   3756 C CG1 . VAL E 5 69  ? -10.013 0.691   -9.791  1.00 96.98 69  E 1 
ATOM   3757 C CG2 . VAL E 5 69  ? -11.486 0.491   -7.803  1.00 96.83 69  E 1 
ATOM   3758 N N   . LEU E 5 70  ? -7.880  -1.965  -9.575  1.00 97.75 70  E 1 
ATOM   3759 C CA  . LEU E 5 70  ? -6.665  -2.046  -10.379 1.00 97.86 70  E 1 
ATOM   3760 C C   . LEU E 5 70  ? -6.711  -0.997  -11.486 1.00 98.07 70  E 1 
ATOM   3761 O O   . LEU E 5 70  ? -5.864  -0.096  -11.525 1.00 97.69 70  E 1 
ATOM   3762 C CB  . LEU E 5 70  ? -6.509  -3.481  -10.915 1.00 97.49 70  E 1 
ATOM   3763 C CG  . LEU E 5 70  ? -5.294  -3.679  -11.838 1.00 96.72 70  E 1 
ATOM   3764 C CD1 . LEU E 5 70  ? -3.971  -3.359  -11.146 1.00 94.76 70  E 1 
ATOM   3765 C CD2 . LEU E 5 70  ? -5.249  -5.131  -12.321 1.00 94.56 70  E 1 
ATOM   3766 N N   . TYR E 5 71  ? -7.717  -1.070  -12.353 1.00 98.28 71  E 1 
ATOM   3767 C CA  . TYR E 5 71  ? -7.966  -0.073  -13.389 1.00 98.41 71  E 1 
ATOM   3768 C C   . TYR E 5 71  ? -9.460  0.043   -13.709 1.00 98.55 71  E 1 
ATOM   3769 O O   . TYR E 5 71  ? -10.247 -0.867  -13.442 1.00 98.33 71  E 1 
ATOM   3770 C CB  . TYR E 5 71  ? -7.141  -0.379  -14.649 1.00 98.29 71  E 1 
ATOM   3771 C CG  . TYR E 5 71  ? -7.523  -1.654  -15.382 1.00 98.36 71  E 1 
ATOM   3772 C CD1 . TYR E 5 71  ? -6.703  -2.798  -15.315 1.00 97.26 71  E 1 
ATOM   3773 C CD2 . TYR E 5 71  ? -8.689  -1.706  -16.164 1.00 97.10 71  E 1 
ATOM   3774 C CE1 . TYR E 5 71  ? -7.048  -3.972  -15.999 1.00 97.02 71  E 1 
ATOM   3775 C CE2 . TYR E 5 71  ? -9.061  -2.880  -16.842 1.00 96.77 71  E 1 
ATOM   3776 C CZ  . TYR E 5 71  ? -8.239  -4.016  -16.758 1.00 97.46 71  E 1 
ATOM   3777 O OH  . TYR E 5 71  ? -8.616  -5.161  -17.404 1.00 96.26 71  E 1 
ATOM   3778 N N   . ILE E 5 72  ? -9.830  1.155   -14.331 1.00 98.47 72  E 1 
ATOM   3779 C CA  . ILE E 5 72  ? -11.142 1.362   -14.941 1.00 98.50 72  E 1 
ATOM   3780 C C   . ILE E 5 72  ? -10.965 1.695   -16.420 1.00 98.58 72  E 1 
ATOM   3781 O O   . ILE E 5 72  ? -10.037 2.404   -16.801 1.00 98.15 72  E 1 
ATOM   3782 C CB  . ILE E 5 72  ? -11.957 2.416   -14.170 1.00 98.42 72  E 1 
ATOM   3783 C CG1 . ILE E 5 72  ? -13.356 2.614   -14.794 1.00 97.48 72  E 1 
ATOM   3784 C CG2 . ILE E 5 72  ? -11.203 3.759   -14.081 1.00 96.32 72  E 1 
ATOM   3785 C CD1 . ILE E 5 72  ? -14.292 3.501   -13.965 1.00 96.13 72  E 1 
ATOM   3786 N N   . ARG E 5 73  ? -11.892 1.218   -17.259 1.00 98.33 73  E 1 
ATOM   3787 C CA  . ARG E 5 73  ? -11.982 1.558   -18.679 1.00 98.26 73  E 1 
ATOM   3788 C C   . ARG E 5 73  ? -13.431 1.772   -19.103 1.00 98.42 73  E 1 
ATOM   3789 O O   . ARG E 5 73  ? -14.332 1.179   -18.523 1.00 97.84 73  E 1 
ATOM   3790 C CB  . ARG E 5 73  ? -11.279 0.481   -19.519 1.00 96.92 73  E 1 
ATOM   3791 C CG  . ARG E 5 73  ? -11.954 -0.902  -19.452 1.00 95.20 73  E 1 
ATOM   3792 C CD  . ARG E 5 73  ? -11.127 -1.943  -20.210 1.00 94.00 73  E 1 
ATOM   3793 N NE  . ARG E 5 73  ? -11.778 -3.261  -20.217 1.00 91.61 73  E 1 
ATOM   3794 C CZ  . ARG E 5 73  ? -12.533 -3.771  -21.191 1.00 91.50 73  E 1 
ATOM   3795 N NH1 . ARG E 5 73  ? -12.779 -3.112  -22.297 1.00 85.60 73  E 1 
ATOM   3796 N NH2 . ARG E 5 73  ? -13.046 -4.950  -21.057 1.00 85.96 73  E 1 
ATOM   3797 N N   . GLY E 5 74  ? -13.646 2.600   -20.121 1.00 97.51 74  E 1 
ATOM   3798 C CA  . GLY E 5 74  ? -14.922 2.650   -20.813 1.00 97.13 74  E 1 
ATOM   3799 C C   . GLY E 5 74  ? -15.167 1.359   -21.599 1.00 96.98 74  E 1 
ATOM   3800 O O   . GLY E 5 74  ? -14.222 0.710   -22.052 1.00 94.74 74  E 1 
ATOM   3801 N N   . VAL E 5 75  ? -16.431 0.995   -21.757 1.00 96.66 75  E 1 
ATOM   3802 C CA  . VAL E 5 75  ? -16.854 -0.057  -22.688 1.00 95.22 75  E 1 
ATOM   3803 C C   . VAL E 5 75  ? -17.883 0.538   -23.642 1.00 93.05 75  E 1 
ATOM   3804 O O   . VAL E 5 75  ? -18.567 1.498   -23.291 1.00 82.88 75  E 1 
ATOM   3805 C CB  . VAL E 5 75  ? -17.374 -1.316  -21.979 1.00 92.80 75  E 1 
ATOM   3806 C CG1 . VAL E 5 75  ? -16.249 -1.984  -21.181 1.00 83.19 75  E 1 
ATOM   3807 C CG2 . VAL E 5 75  ? -18.545 -1.055  -21.035 1.00 85.68 75  E 1 
ATOM   3808 N N   . GLU E 5 76  ? -17.952 -0.002  -24.846 1.00 90.22 76  E 1 
ATOM   3809 C CA  . GLU E 5 76  ? -18.991 0.404   -25.780 1.00 87.60 76  E 1 
ATOM   3810 C C   . GLU E 5 76  ? -20.355 -0.064  -25.258 1.00 85.18 76  E 1 
ATOM   3811 O O   . GLU E 5 76  ? -20.459 -1.131  -24.627 1.00 73.34 76  E 1 
ATOM   3812 C CB  . GLU E 5 76  ? -18.673 -0.084  -27.195 1.00 80.21 76  E 1 
ATOM   3813 C CG  . GLU E 5 76  ? -17.415 0.625   -27.730 1.00 69.38 76  E 1 
ATOM   3814 C CD  . GLU E 5 76  ? -16.996 0.231   -29.165 1.00 59.12 76  E 1 
ATOM   3815 O OE1 . GLU E 5 76  ? -16.050 0.877   -29.659 1.00 51.55 76  E 1 
ATOM   3816 O OE2 . GLU E 5 76  ? -17.574 -0.718  -29.721 1.00 53.68 76  E 1 
ATOM   3817 N N   . GLU E 5 77  ? -21.389 0.754   -25.465 1.00 80.61 77  E 1 
ATOM   3818 C CA  . GLU E 5 77  ? -22.755 0.270   -25.318 1.00 76.97 77  E 1 
ATOM   3819 C C   . GLU E 5 77  ? -22.964 -0.775  -26.409 1.00 74.62 77  E 1 
ATOM   3820 O O   . GLU E 5 77  ? -22.778 -0.489  -27.592 1.00 64.58 77  E 1 
ATOM   3821 C CB  . GLU E 5 77  ? -23.776 1.415   -25.392 1.00 68.49 77  E 1 
ATOM   3822 C CG  . GLU E 5 77  ? -23.754 2.257   -24.104 1.00 60.61 77  E 1 
ATOM   3823 C CD  . GLU E 5 77  ? -24.822 3.347   -23.992 1.00 55.14 77  E 1 
ATOM   3824 O OE1 . GLU E 5 77  ? -25.114 3.733   -22.832 1.00 50.62 77  E 1 
ATOM   3825 O OE2 . GLU E 5 77  ? -25.327 3.821   -25.029 1.00 52.12 77  E 1 
ATOM   3826 N N   . GLU E 5 78  ? -23.295 -2.010  -26.006 1.00 68.14 78  E 1 
ATOM   3827 C CA  . GLU E 5 78  ? -23.877 -2.941  -26.959 1.00 66.05 78  E 1 
ATOM   3828 C C   . GLU E 5 78  ? -25.186 -2.300  -27.416 1.00 64.14 78  E 1 
ATOM   3829 O O   . GLU E 5 78  ? -26.117 -2.168  -26.623 1.00 57.71 78  E 1 
ATOM   3830 C CB  . GLU E 5 78  ? -24.082 -4.325  -26.316 1.00 59.09 78  E 1 
ATOM   3831 C CG  . GLU E 5 78  ? -22.765 -5.107  -26.188 1.00 51.63 78  E 1 
ATOM   3832 C CD  . GLU E 5 78  ? -22.836 -6.373  -25.318 1.00 46.99 78  E 1 
ATOM   3833 O OE1 . GLU E 5 78  ? -21.749 -6.854  -24.915 1.00 42.33 78  E 1 
ATOM   3834 O OE2 . GLU E 5 78  ? -23.939 -6.816  -24.939 1.00 43.47 78  E 1 
ATOM   3835 N N   . GLU E 5 79  ? -25.228 -1.828  -28.670 1.00 51.02 79  E 1 
ATOM   3836 C CA  . GLU E 5 79  ? -26.499 -1.492  -29.283 1.00 51.06 79  E 1 
ATOM   3837 C C   . GLU E 5 79  ? -27.363 -2.756  -29.203 1.00 49.43 79  E 1 
ATOM   3838 O O   . GLU E 5 79  ? -26.937 -3.843  -29.609 1.00 46.79 79  E 1 
ATOM   3839 C CB  . GLU E 5 79  ? -26.335 -0.988  -30.730 1.00 47.37 79  E 1 
ATOM   3840 C CG  . GLU E 5 79  ? -25.731 0.435   -30.804 1.00 40.35 79  E 1 
ATOM   3841 C CD  . GLU E 5 79  ? -25.697 1.049   -32.219 1.00 36.83 79  E 1 
ATOM   3842 O OE1 . GLU E 5 79  ? -25.590 2.306   -32.304 1.00 30.61 79  E 1 
ATOM   3843 O OE2 . GLU E 5 79  ? -25.757 0.316   -33.224 1.00 36.05 79  E 1 
ATOM   3844 N N   . GLU E 5 80  ? -28.570 -2.633  -28.651 1.00 47.70 80  E 1 
ATOM   3845 C CA  . GLU E 5 80  ? -29.618 -3.638  -28.843 1.00 47.15 80  E 1 
ATOM   3846 C C   . GLU E 5 80  ? -30.017 -3.614  -30.333 1.00 44.62 80  E 1 
ATOM   3847 O O   . GLU E 5 80  ? -31.079 -3.107  -30.693 1.00 41.83 80  E 1 
ATOM   3848 C CB  . GLU E 5 80  ? -30.824 -3.402  -27.912 1.00 44.88 80  E 1 
ATOM   3849 C CG  . GLU E 5 80  ? -30.620 -3.825  -26.449 1.00 40.14 80  E 1 
ATOM   3850 C CD  . GLU E 5 80  ? -31.913 -3.738  -25.602 1.00 37.35 80  E 1 
ATOM   3851 O OE1 . GLU E 5 80  ? -31.972 -4.423  -24.548 1.00 33.04 80  E 1 
ATOM   3852 O OE2 . GLU E 5 80  ? -32.846 -3.001  -25.980 1.00 36.08 80  E 1 
ATOM   3853 N N   . ASP E 5 81  ? -29.190 -4.170  -31.190 1.00 40.12 81  E 1 
ATOM   3854 C CA  . ASP E 5 81  ? -29.483 -4.438  -32.608 1.00 38.87 81  E 1 
ATOM   3855 C C   . ASP E 5 81  ? -30.655 -5.423  -32.792 1.00 35.67 81  E 1 
ATOM   3856 O O   . ASP E 5 81  ? -31.029 -5.780  -33.904 1.00 33.42 81  E 1 
ATOM   3857 C CB  . ASP E 5 81  ? -28.211 -5.000  -33.277 1.00 36.42 81  E 1 
ATOM   3858 C CG  . ASP E 5 81  ? -27.401 -4.018  -34.133 1.00 32.00 81  E 1 
ATOM   3859 O OD1 . ASP E 5 81  ? -27.924 -2.926  -34.460 1.00 32.90 81  E 1 
ATOM   3860 O OD2 . ASP E 5 81  ? -26.289 -4.431  -34.554 1.00 32.32 81  E 1 
ATOM   3861 N N   . GLY E 5 82  ? -31.242 -5.889  -31.693 1.00 38.95 82  E 1 
ATOM   3862 C CA  . GLY E 5 82  ? -32.285 -6.905  -31.712 1.00 36.86 82  E 1 
ATOM   3863 C C   . GLY E 5 82  ? -33.598 -6.497  -32.369 1.00 35.54 82  E 1 
ATOM   3864 O O   . GLY E 5 82  ? -34.384 -7.392  -32.701 1.00 33.52 82  E 1 
ATOM   3865 N N   . GLU E 5 83  ? -33.900 -5.207  -32.579 1.00 30.36 83  E 1 
ATOM   3866 C CA  . GLU E 5 83  ? -35.019 -4.835  -33.442 1.00 31.79 83  E 1 
ATOM   3867 C C   . GLU E 5 83  ? -34.661 -5.108  -34.916 1.00 29.68 83  E 1 
ATOM   3868 O O   . GLU E 5 83  ? -34.462 -4.197  -35.718 1.00 29.86 83  E 1 
ATOM   3869 C CB  . GLU E 5 83  ? -35.550 -3.410  -33.200 1.00 32.76 83  E 1 
ATOM   3870 C CG  . GLU E 5 83  ? -36.452 -3.289  -31.967 1.00 30.70 83  E 1 
ATOM   3871 C CD  . GLU E 5 83  ? -37.318 -2.005  -31.932 1.00 29.68 83  E 1 
ATOM   3872 O OE1 . GLU E 5 83  ? -38.226 -1.940  -31.075 1.00 25.46 83  E 1 
ATOM   3873 O OE2 . GLU E 5 83  ? -37.118 -1.107  -32.790 1.00 29.78 83  E 1 
ATOM   3874 N N   . MET E 5 84  ? -34.631 -6.381  -35.293 1.00 27.60 84  E 1 
ATOM   3875 C CA  . MET E 5 84  ? -35.009 -6.761  -36.648 1.00 28.82 84  E 1 
ATOM   3876 C C   . MET E 5 84  ? -36.400 -6.183  -36.881 1.00 27.92 84  E 1 
ATOM   3877 O O   . MET E 5 84  ? -37.412 -6.721  -36.433 1.00 28.92 84  E 1 
ATOM   3878 C CB  . MET E 5 84  ? -35.032 -8.288  -36.851 1.00 29.75 84  E 1 
ATOM   3879 C CG  . MET E 5 84  ? -33.634 -8.871  -37.091 1.00 28.15 84  E 1 
ATOM   3880 S SD  . MET E 5 84  ? -33.688 -10.597 -37.673 1.00 26.91 84  E 1 
ATOM   3881 C CE  . MET E 5 84  ? -31.915 -10.953 -37.747 1.00 23.99 84  E 1 
ATOM   3882 N N   . ARG E 5 85  ? -36.452 -5.065  -37.600 1.00 24.65 85  E 1 
ATOM   3883 C CA  . ARG E 5 85  ? -37.663 -4.621  -38.268 1.00 25.53 85  E 1 
ATOM   3884 C C   . ARG E 5 85  ? -38.026 -5.704  -39.285 1.00 24.37 85  E 1 
ATOM   3885 O O   . ARG E 5 85  ? -37.403 -5.776  -40.342 1.00 24.05 85  E 1 
ATOM   3886 C CB  . ARG E 5 85  ? -37.458 -3.267  -38.958 1.00 25.29 85  E 1 
ATOM   3887 C CG  . ARG E 5 85  ? -37.337 -2.119  -37.942 1.00 23.82 85  E 1 
ATOM   3888 C CD  . ARG E 5 85  ? -37.212 -0.799  -38.704 1.00 24.02 85  E 1 
ATOM   3889 N NE  . ARG E 5 85  ? -37.116 0.331   -37.771 1.00 20.96 85  E 1 
ATOM   3890 C CZ  . ARG E 5 85  ? -37.028 1.611   -38.095 1.00 20.35 85  E 1 
ATOM   3891 N NH1 . ARG E 5 85  ? -37.026 2.001   -39.332 1.00 19.86 85  E 1 
ATOM   3892 N NH2 . ARG E 5 85  ? -36.931 2.512   -37.151 1.00 19.74 85  E 1 
ATOM   3893 N N   . GLU E 5 86  ? -38.978 -6.548  -38.935 1.00 22.36 86  E 1 
ATOM   3894 C CA  . GLU E 5 86  ? -39.874 -7.147  -39.932 1.00 22.86 86  E 1 
ATOM   3895 C C   . GLU E 5 86  ? -40.752 -6.058  -40.594 1.00 20.62 86  E 1 
ATOM   3896 O O   . GLU E 5 86  ? -41.131 -5.086  -39.900 1.00 18.51 86  E 1 
ATOM   3897 C CB  . GLU E 5 86  ? -40.737 -8.270  -39.333 1.00 22.22 86  E 1 
ATOM   3898 C CG  . GLU E 5 86  ? -39.987 -9.619  -39.181 1.00 21.73 86  E 1 
ATOM   3899 C CD  . GLU E 5 86  ? -40.930 -10.813 -38.878 1.00 21.26 86  E 1 
ATOM   3900 O OE1 . GLU E 5 86  ? -40.544 -11.957 -39.216 1.00 18.22 86  E 1 
ATOM   3901 O OE2 . GLU E 5 86  ? -42.041 -10.599 -38.327 1.00 23.16 86  E 1 
ATOM   3902 O OXT . GLU E 5 86  ? -41.035 -6.235  -41.804 1.00 24.20 86  E 1 
ATOM   3903 N N   . MET F 6 1   ? 21.005  -18.955 3.025   1.00 28.04 1   F 1 
ATOM   3904 C CA  . MET F 6 1   ? 21.854  -18.160 3.948   1.00 28.69 1   F 1 
ATOM   3905 C C   . MET F 6 1   ? 21.221  -18.223 5.322   1.00 30.54 1   F 1 
ATOM   3906 O O   . MET F 6 1   ? 20.072  -18.622 5.420   1.00 28.67 1   F 1 
ATOM   3907 C CB  . MET F 6 1   ? 22.017  -16.722 3.465   1.00 27.14 1   F 1 
ATOM   3908 C CG  . MET F 6 1   ? 22.922  -16.679 2.244   1.00 24.33 1   F 1 
ATOM   3909 S SD  . MET F 6 1   ? 23.229  -15.024 1.626   1.00 22.02 1   F 1 
ATOM   3910 C CE  . MET F 6 1   ? 24.331  -15.418 0.265   1.00 19.78 1   F 1 
ATOM   3911 N N   . SER F 6 2   ? 21.963  -17.908 6.394   1.00 42.77 2   F 1 
ATOM   3912 C CA  . SER F 6 2   ? 21.342  -17.860 7.712   1.00 44.49 2   F 1 
ATOM   3913 C C   . SER F 6 2   ? 20.336  -16.713 7.749   1.00 48.79 2   F 1 
ATOM   3914 O O   . SER F 6 2   ? 20.634  -15.634 7.241   1.00 46.37 2   F 1 
ATOM   3915 C CB  . SER F 6 2   ? 22.403  -17.671 8.795   1.00 41.91 2   F 1 
ATOM   3916 O OG  . SER F 6 2   ? 21.796  -17.621 10.063  1.00 37.36 2   F 1 
ATOM   3917 N N   . PHE F 6 3   ? 19.204  -16.949 8.384   1.00 62.77 3   F 1 
ATOM   3918 C CA  . PHE F 6 3   ? 18.242  -15.899 8.728   1.00 65.58 3   F 1 
ATOM   3919 C C   . PHE F 6 3   ? 18.894  -14.737 9.509   1.00 67.84 3   F 1 
ATOM   3920 O O   . PHE F 6 3   ? 18.529  -13.579 9.337   1.00 65.61 3   F 1 
ATOM   3921 C CB  . PHE F 6 3   ? 17.129  -16.569 9.545   1.00 61.77 3   F 1 
ATOM   3922 C CG  . PHE F 6 3   ? 16.253  -15.608 10.305  1.00 60.45 3   F 1 
ATOM   3923 C CD1 . PHE F 6 3   ? 16.353  -15.500 11.712  1.00 57.96 3   F 1 
ATOM   3924 C CD2 . PHE F 6 3   ? 15.368  -14.774 9.612   1.00 57.87 3   F 1 
ATOM   3925 C CE1 . PHE F 6 3   ? 15.591  -14.567 12.407  1.00 54.32 3   F 1 
ATOM   3926 C CE2 . PHE F 6 3   ? 14.602  -13.827 10.316  1.00 56.08 3   F 1 
ATOM   3927 C CZ  . PHE F 6 3   ? 14.722  -13.720 11.707  1.00 55.44 3   F 1 
ATOM   3928 N N   . LEU F 6 4   ? 19.895  -15.068 10.333  1.00 76.31 4   F 1 
ATOM   3929 C CA  . LEU F 6 4   ? 20.625  -14.094 11.138  1.00 76.50 4   F 1 
ATOM   3930 C C   . LEU F 6 4   ? 21.650  -13.343 10.279  1.00 75.72 4   F 1 
ATOM   3931 O O   . LEU F 6 4   ? 22.424  -13.941 9.533   1.00 72.93 4   F 1 
ATOM   3932 C CB  . LEU F 6 4   ? 21.299  -14.789 12.331  1.00 74.68 4   F 1 
ATOM   3933 C CG  . LEU F 6 4   ? 20.360  -15.590 13.246  1.00 74.05 4   F 1 
ATOM   3934 C CD1 . LEU F 6 4   ? 21.164  -16.191 14.406  1.00 70.77 4   F 1 
ATOM   3935 C CD2 . LEU F 6 4   ? 19.241  -14.736 13.841  1.00 71.46 4   F 1 
ATOM   3936 N N   . LYS F 6 5   ? 21.679  -12.008 10.435  1.00 78.64 5   F 1 
ATOM   3937 C CA  . LYS F 6 5   ? 22.596  -11.086 9.775   1.00 77.69 5   F 1 
ATOM   3938 C C   . LYS F 6 5   ? 23.468  -10.373 10.803  1.00 79.09 5   F 1 
ATOM   3939 O O   . LYS F 6 5   ? 23.099  -10.269 11.962  1.00 74.93 5   F 1 
ATOM   3940 C CB  . LYS F 6 5   ? 21.807  -10.078 8.932   1.00 70.94 5   F 1 
ATOM   3941 C CG  . LYS F 6 5   ? 21.025  -10.736 7.778   1.00 64.14 5   F 1 
ATOM   3942 C CD  . LYS F 6 5   ? 20.361  -9.658  6.924   1.00 59.14 5   F 1 
ATOM   3943 C CE  . LYS F 6 5   ? 19.568  -10.250 5.771   1.00 51.32 5   F 1 
ATOM   3944 N NZ  . LYS F 6 5   ? 18.997  -9.182  4.913   1.00 45.87 5   F 1 
ATOM   3945 N N   . SER F 6 6   ? 24.608  -9.861  10.353  1.00 77.23 6   F 1 
ATOM   3946 C CA  . SER F 6 6   ? 25.438  -8.973  11.164  1.00 77.61 6   F 1 
ATOM   3947 C C   . SER F 6 6   ? 25.048  -7.529  10.901  1.00 77.61 6   F 1 
ATOM   3948 O O   . SER F 6 6   ? 25.048  -7.083  9.751   1.00 73.45 6   F 1 
ATOM   3949 C CB  . SER F 6 6   ? 26.917  -9.205  10.873  1.00 72.18 6   F 1 
ATOM   3950 O OG  . SER F 6 6   ? 27.713  -8.429  11.740  1.00 63.46 6   F 1 
ATOM   3951 N N   . PHE F 6 7   ? 24.722  -6.792  11.947  1.00 76.23 7   F 1 
ATOM   3952 C CA  . PHE F 6 7   ? 24.438  -5.360  11.880  1.00 76.64 7   F 1 
ATOM   3953 C C   . PHE F 6 7   ? 24.784  -4.694  13.219  1.00 77.10 7   F 1 
ATOM   3954 O O   . PHE F 6 7   ? 24.828  -5.368  14.248  1.00 74.25 7   F 1 
ATOM   3955 C CB  . PHE F 6 7   ? 22.969  -5.127  11.487  1.00 73.76 7   F 1 
ATOM   3956 C CG  . PHE F 6 7   ? 21.943  -5.746  12.409  1.00 75.26 7   F 1 
ATOM   3957 C CD1 . PHE F 6 7   ? 21.520  -7.077  12.215  1.00 71.48 7   F 1 
ATOM   3958 C CD2 . PHE F 6 7   ? 21.390  -5.004  13.461  1.00 72.82 7   F 1 
ATOM   3959 C CE1 . PHE F 6 7   ? 20.569  -7.659  13.057  1.00 69.23 7   F 1 
ATOM   3960 C CE2 . PHE F 6 7   ? 20.437  -5.580  14.311  1.00 70.61 7   F 1 
ATOM   3961 C CZ  . PHE F 6 7   ? 20.022  -6.908  14.114  1.00 72.55 7   F 1 
ATOM   3962 N N   . PRO F 6 8   ? 25.088  -3.376  13.215  1.00 76.80 8   F 1 
ATOM   3963 C CA  . PRO F 6 8   ? 25.344  -2.672  14.454  1.00 77.23 8   F 1 
ATOM   3964 C C   . PRO F 6 8   ? 24.066  -2.590  15.301  1.00 79.40 8   F 1 
ATOM   3965 O O   . PRO F 6 8   ? 22.973  -2.390  14.754  1.00 76.72 8   F 1 
ATOM   3966 C CB  . PRO F 6 8   ? 25.861  -1.293  14.032  1.00 72.38 8   F 1 
ATOM   3967 C CG  . PRO F 6 8   ? 25.205  -1.073  12.675  1.00 70.42 8   F 1 
ATOM   3968 C CD  . PRO F 6 8   ? 25.147  -2.475  12.080  1.00 72.53 8   F 1 
ATOM   3969 N N   . PRO F 6 9   ? 24.168  -2.719  16.620  1.00 79.51 9   F 1 
ATOM   3970 C CA  . PRO F 6 9   ? 23.024  -2.500  17.488  1.00 80.01 9   F 1 
ATOM   3971 C C   . PRO F 6 9   ? 22.532  -1.053  17.362  1.00 81.33 9   F 1 
ATOM   3972 O O   . PRO F 6 9   ? 23.353  -0.145  17.188  1.00 78.22 9   F 1 
ATOM   3973 C CB  . PRO F 6 9   ? 23.518  -2.817  18.904  1.00 76.56 9   F 1 
ATOM   3974 C CG  . PRO F 6 9   ? 25.012  -2.547  18.827  1.00 74.92 9   F 1 
ATOM   3975 C CD  . PRO F 6 9   ? 25.370  -2.946  17.395  1.00 77.28 9   F 1 
ATOM   3976 N N   . PRO F 6 10  ? 21.214  -0.812  17.474  1.00 80.35 10  F 1 
ATOM   3977 C CA  . PRO F 6 10  ? 20.663  0.532   17.448  1.00 79.87 10  F 1 
ATOM   3978 C C   . PRO F 6 10  ? 21.232  1.351   18.606  1.00 80.09 10  F 1 
ATOM   3979 O O   . PRO F 6 10  ? 21.217  0.943   19.775  1.00 75.55 10  F 1 
ATOM   3980 C CB  . PRO F 6 10  ? 19.140  0.371   17.521  1.00 76.85 10  F 1 
ATOM   3981 C CG  . PRO F 6 10  ? 18.949  -0.987  18.171  1.00 75.86 10  F 1 
ATOM   3982 C CD  . PRO F 6 10  ? 20.159  -1.783  17.698  1.00 78.56 10  F 1 
ATOM   3983 N N   . GLY F 6 11  ? 21.774  2.516   18.260  1.00 78.78 11  F 1 
ATOM   3984 C CA  . GLY F 6 11  ? 22.341  3.433   19.227  1.00 77.95 11  F 1 
ATOM   3985 C C   . GLY F 6 11  ? 21.290  4.325   19.885  1.00 79.69 11  F 1 
ATOM   3986 O O   . GLY F 6 11  ? 20.156  4.424   19.423  1.00 75.89 11  F 1 
ATOM   3987 N N   . PRO F 6 12  ? 21.673  5.083   20.928  1.00 78.89 12  F 1 
ATOM   3988 C CA  . PRO F 6 12  ? 20.798  6.071   21.566  1.00 77.83 12  F 1 
ATOM   3989 C C   . PRO F 6 12  ? 20.251  7.128   20.600  1.00 78.47 12  F 1 
ATOM   3990 O O   . PRO F 6 12  ? 19.209  7.732   20.848  1.00 74.33 12  F 1 
ATOM   3991 C CB  . PRO F 6 12  ? 21.661  6.743   22.635  1.00 75.16 12  F 1 
ATOM   3992 C CG  . PRO F 6 12  ? 22.763  5.726   22.918  1.00 73.50 12  F 1 
ATOM   3993 C CD  . PRO F 6 12  ? 22.968  5.042   21.576  1.00 75.30 12  F 1 
ATOM   3994 N N   . ALA F 6 13  ? 20.990  7.385   19.522  1.00 75.76 13  F 1 
ATOM   3995 C CA  . ALA F 6 13  ? 20.584  8.302   18.478  1.00 74.81 13  F 1 
ATOM   3996 C C   . ALA F 6 13  ? 19.361  7.775   17.707  1.00 75.95 13  F 1 
ATOM   3997 O O   . ALA F 6 13  ? 18.492  8.564   17.355  1.00 71.30 13  F 1 
ATOM   3998 C CB  . ALA F 6 13  ? 21.815  8.561   17.589  1.00 70.26 13  F 1 
ATOM   3999 N N   . GLU F 6 14  ? 19.230  6.473   17.519  1.00 78.32 14  F 1 
ATOM   4000 C CA  . GLU F 6 14  ? 18.125  5.808   16.803  1.00 78.71 14  F 1 
ATOM   4001 C C   . GLU F 6 14  ? 16.839  5.674   17.656  1.00 80.68 14  F 1 
ATOM   4002 O O   . GLU F 6 14  ? 15.965  4.866   17.344  1.00 76.99 14  F 1 
ATOM   4003 C CB  . GLU F 6 14  ? 18.592  4.438   16.282  1.00 74.12 14  F 1 
ATOM   4004 C CG  . GLU F 6 14  ? 19.705  4.527   15.228  1.00 68.20 14  F 1 
ATOM   4005 C CD  . GLU F 6 14  ? 20.192  3.139   14.782  1.00 64.67 14  F 1 
ATOM   4006 O OE1 . GLU F 6 14  ? 21.419  2.918   14.756  1.00 57.95 14  F 1 
ATOM   4007 O OE2 . GLU F 6 14  ? 19.354  2.261   14.510  1.00 58.35 14  F 1 
ATOM   4008 N N   . GLY F 6 15  ? 16.730  6.428   18.736  1.00 83.95 15  F 1 
ATOM   4009 C CA  . GLY F 6 15  ? 15.575  6.357   19.623  1.00 85.72 15  F 1 
ATOM   4010 C C   . GLY F 6 15  ? 15.497  5.044   20.408  1.00 88.47 15  F 1 
ATOM   4011 O O   . GLY F 6 15  ? 14.427  4.477   20.576  1.00 86.03 15  F 1 
ATOM   4012 N N   . LEU F 6 16  ? 16.638  4.541   20.877  1.00 89.67 16  F 1 
ATOM   4013 C CA  . LEU F 6 16  ? 16.664  3.337   21.714  1.00 91.25 16  F 1 
ATOM   4014 C C   . LEU F 6 16  ? 15.934  3.587   23.039  1.00 91.86 16  F 1 
ATOM   4015 O O   . LEU F 6 16  ? 16.465  4.238   23.934  1.00 90.12 16  F 1 
ATOM   4016 C CB  . LEU F 6 16  ? 18.122  2.895   21.920  1.00 89.83 16  F 1 
ATOM   4017 C CG  . LEU F 6 16  ? 18.266  1.602   22.755  1.00 88.68 16  F 1 
ATOM   4018 C CD1 . LEU F 6 16  ? 17.668  0.390   22.049  1.00 84.27 16  F 1 
ATOM   4019 C CD2 . LEU F 6 16  ? 19.753  1.312   23.008  1.00 84.65 16  F 1 
ATOM   4020 N N   . LEU F 6 17  ? 14.731  3.022   23.173  1.00 93.33 17  F 1 
ATOM   4021 C CA  . LEU F 6 17  ? 13.918  3.118   24.374  1.00 93.19 17  F 1 
ATOM   4022 C C   . LEU F 6 17  ? 14.351  2.115   25.441  1.00 93.56 17  F 1 
ATOM   4023 O O   . LEU F 6 17  ? 14.359  2.415   26.639  1.00 91.46 17  F 1 
ATOM   4024 C CB  . LEU F 6 17  ? 12.444  2.872   24.009  1.00 91.74 17  F 1 
ATOM   4025 C CG  . LEU F 6 17  ? 11.794  3.969   23.144  1.00 89.24 17  F 1 
ATOM   4026 C CD1 . LEU F 6 17  ? 10.355  3.566   22.828  1.00 81.96 17  F 1 
ATOM   4027 C CD2 . LEU F 6 17  ? 11.754  5.309   23.869  1.00 81.18 17  F 1 
ATOM   4028 N N   . ARG F 6 18  ? 14.712  0.898   24.995  1.00 94.39 18  F 1 
ATOM   4029 C CA  . ARG F 6 18  ? 15.067  -0.172  25.919  1.00 94.78 18  F 1 
ATOM   4030 C C   . ARG F 6 18  ? 16.047  -1.158  25.310  1.00 95.18 18  F 1 
ATOM   4031 O O   . ARG F 6 18  ? 15.918  -1.569  24.170  1.00 93.91 18  F 1 
ATOM   4032 C CB  . ARG F 6 18  ? 13.775  -0.857  26.395  1.00 93.47 18  F 1 
ATOM   4033 C CG  . ARG F 6 18  ? 13.995  -1.607  27.703  1.00 87.96 18  F 1 
ATOM   4034 C CD  . ARG F 6 18  ? 12.677  -2.185  28.212  1.00 86.24 18  F 1 
ATOM   4035 N NE  . ARG F 6 18  ? 12.830  -2.721  29.572  1.00 83.05 18  F 1 
ATOM   4036 C CZ  . ARG F 6 18  ? 12.586  -2.089  30.713  1.00 80.81 18  F 1 
ATOM   4037 N NH1 . ARG F 6 18  ? 12.136  -0.870  30.735  1.00 70.88 18  F 1 
ATOM   4038 N NH2 . ARG F 6 18  ? 12.797  -2.681  31.847  1.00 74.57 18  F 1 
ATOM   4039 N N   . GLN F 6 19  ? 16.992  -1.580  26.139  1.00 94.94 19  F 1 
ATOM   4040 C CA  . GLN F 6 19  ? 17.898  -2.683  25.871  1.00 94.58 19  F 1 
ATOM   4041 C C   . GLN F 6 19  ? 17.703  -3.728  26.970  1.00 95.01 19  F 1 
ATOM   4042 O O   . GLN F 6 19  ? 17.827  -3.398  28.144  1.00 93.29 19  F 1 
ATOM   4043 C CB  . GLN F 6 19  ? 19.327  -2.122  25.819  1.00 91.21 19  F 1 
ATOM   4044 C CG  . GLN F 6 19  ? 20.372  -3.204  25.549  1.00 82.65 19  F 1 
ATOM   4045 C CD  . GLN F 6 19  ? 21.798  -2.654  25.492  1.00 82.80 19  F 1 
ATOM   4046 O OE1 . GLN F 6 19  ? 22.058  -1.465  25.584  1.00 75.68 19  F 1 
ATOM   4047 N NE2 . GLN F 6 19  ? 22.784  -3.506  25.349  1.00 72.87 19  F 1 
ATOM   4048 N N   . GLN F 6 20  ? 17.400  -4.954  26.568  1.00 95.98 20  F 1 
ATOM   4049 C CA  . GLN F 6 20  ? 17.189  -6.066  27.491  1.00 96.59 20  F 1 
ATOM   4050 C C   . GLN F 6 20  ? 18.206  -7.179  27.205  1.00 96.77 20  F 1 
ATOM   4051 O O   . GLN F 6 20  ? 17.996  -7.967  26.281  1.00 95.78 20  F 1 
ATOM   4052 C CB  . GLN F 6 20  ? 15.732  -6.540  27.394  1.00 96.03 20  F 1 
ATOM   4053 C CG  . GLN F 6 20  ? 15.390  -7.565  28.485  1.00 91.54 20  F 1 
ATOM   4054 C CD  . GLN F 6 20  ? 15.501  -6.963  29.888  1.00 93.18 20  F 1 
ATOM   4055 O OE1 . GLN F 6 20  ? 15.102  -5.833  30.143  1.00 84.27 20  F 1 
ATOM   4056 N NE2 . GLN F 6 20  ? 16.063  -7.684  30.833  1.00 82.51 20  F 1 
ATOM   4057 N N   . PRO F 6 21  ? 19.314  -7.247  27.955  1.00 95.90 21  F 1 
ATOM   4058 C CA  . PRO F 6 21  ? 20.274  -8.337  27.841  1.00 95.51 21  F 1 
ATOM   4059 C C   . PRO F 6 21  ? 19.678  -9.656  28.362  1.00 95.76 21  F 1 
ATOM   4060 O O   . PRO F 6 21  ? 18.575  -9.676  28.900  1.00 93.44 21  F 1 
ATOM   4061 C CB  . PRO F 6 21  ? 21.487  -7.882  28.660  1.00 93.70 21  F 1 
ATOM   4062 C CG  . PRO F 6 21  ? 20.844  -7.044  29.762  1.00 91.00 21  F 1 
ATOM   4063 C CD  . PRO F 6 21  ? 19.687  -6.362  29.048  1.00 94.45 21  F 1 
ATOM   4064 N N   . ASP F 6 22  ? 20.421  -10.741 28.175  1.00 96.13 22  F 1 
ATOM   4065 C CA  . ASP F 6 22  ? 20.056  -12.086 28.632  1.00 96.62 22  F 1 
ATOM   4066 C C   . ASP F 6 22  ? 18.625  -12.476 28.240  1.00 96.64 22  F 1 
ATOM   4067 O O   . ASP F 6 22  ? 17.821  -12.965 29.052  1.00 94.18 22  F 1 
ATOM   4068 C CB  . ASP F 6 22  ? 20.347  -12.250 30.131  1.00 95.58 22  F 1 
ATOM   4069 C CG  . ASP F 6 22  ? 21.814  -12.009 30.493  1.00 90.96 22  F 1 
ATOM   4070 O OD1 . ASP F 6 22  ? 22.688  -12.371 29.676  1.00 83.08 22  F 1 
ATOM   4071 O OD2 . ASP F 6 22  ? 22.046  -11.476 31.593  1.00 82.21 22  F 1 
ATOM   4072 N N   . THR F 6 23  ? 18.283  -12.230 26.978  1.00 96.62 23  F 1 
ATOM   4073 C CA  . THR F 6 23  ? 16.979  -12.533 26.400  1.00 96.71 23  F 1 
ATOM   4074 C C   . THR F 6 23  ? 17.127  -13.612 25.339  1.00 96.68 23  F 1 
ATOM   4075 O O   . THR F 6 23  ? 17.774  -13.410 24.313  1.00 95.20 23  F 1 
ATOM   4076 C CB  . THR F 6 23  ? 16.334  -11.271 25.816  1.00 96.23 23  F 1 
ATOM   4077 O OG1 . THR F 6 23  ? 16.183  -10.304 26.834  1.00 91.88 23  F 1 
ATOM   4078 C CG2 . THR F 6 23  ? 14.936  -11.539 25.268  1.00 91.34 23  F 1 
ATOM   4079 N N   . GLU F 6 24  ? 16.511  -14.759 25.567  1.00 96.65 24  F 1 
ATOM   4080 C CA  . GLU F 6 24  ? 16.410  -15.817 24.568  1.00 96.53 24  F 1 
ATOM   4081 C C   . GLU F 6 24  ? 15.393  -15.426 23.501  1.00 96.64 24  F 1 
ATOM   4082 O O   . GLU F 6 24  ? 14.305  -14.942 23.813  1.00 95.71 24  F 1 
ATOM   4083 C CB  . GLU F 6 24  ? 16.048  -17.146 25.256  1.00 95.55 24  F 1 
ATOM   4084 C CG  . GLU F 6 24  ? 16.068  -18.335 24.286  1.00 85.66 24  F 1 
ATOM   4085 C CD  . GLU F 6 24  ? 15.732  -19.680 24.954  1.00 81.04 24  F 1 
ATOM   4086 O OE1 . GLU F 6 24  ? 15.791  -20.707 24.241  1.00 73.57 24  F 1 
ATOM   4087 O OE2 . GLU F 6 24  ? 15.426  -19.694 26.170  1.00 73.80 24  F 1 
ATOM   4088 N N   . ALA F 6 25  ? 15.734  -15.649 22.222  1.00 96.09 25  F 1 
ATOM   4089 C CA  . ALA F 6 25  ? 14.809  -15.506 21.116  1.00 95.81 25  F 1 
ATOM   4090 C C   . ALA F 6 25  ? 14.391  -16.883 20.599  1.00 95.82 25  F 1 
ATOM   4091 O O   . ALA F 6 25  ? 15.220  -17.768 20.395  1.00 94.54 25  F 1 
ATOM   4092 C CB  . ALA F 6 25  ? 15.424  -14.637 20.020  1.00 94.95 25  F 1 
ATOM   4093 N N   . VAL F 6 26  ? 13.101  -17.053 20.348  1.00 95.54 26  F 1 
ATOM   4094 C CA  . VAL F 6 26  ? 12.511  -18.280 19.816  1.00 95.50 26  F 1 
ATOM   4095 C C   . VAL F 6 26  ? 11.687  -17.932 18.580  1.00 95.54 26  F 1 
ATOM   4096 O O   . VAL F 6 26  ? 10.725  -17.174 18.671  1.00 94.78 26  F 1 
ATOM   4097 C CB  . VAL F 6 26  ? 11.665  -19.005 20.869  1.00 94.87 26  F 1 
ATOM   4098 C CG1 . VAL F 6 26  ? 11.171  -20.359 20.357  1.00 91.76 26  F 1 
ATOM   4099 C CG2 . VAL F 6 26  ? 12.455  -19.262 22.160  1.00 92.02 26  F 1 
ATOM   4100 N N   . LEU F 6 27  ? 12.041  -18.506 17.417  1.00 94.18 27  F 1 
ATOM   4101 C CA  . LEU F 6 27  ? 11.361  -18.341 16.140  1.00 93.67 27  F 1 
ATOM   4102 C C   . LEU F 6 27  ? 10.529  -19.589 15.834  1.00 92.92 27  F 1 
ATOM   4103 O O   . LEU F 6 27  ? 11.089  -20.669 15.632  1.00 90.55 27  F 1 
ATOM   4104 C CB  . LEU F 6 27  ? 12.425  -18.083 15.052  1.00 92.15 27  F 1 
ATOM   4105 C CG  . LEU F 6 27  ? 11.885  -18.113 13.614  1.00 90.64 27  F 1 
ATOM   4106 C CD1 . LEU F 6 27  ? 10.852  -17.020 13.366  1.00 84.78 27  F 1 
ATOM   4107 C CD2 . LEU F 6 27  ? 13.032  -17.914 12.617  1.00 83.74 27  F 1 
ATOM   4108 N N   . ASN F 6 28  ? 9.207   -19.471 15.772  1.00 92.85 28  F 1 
ATOM   4109 C CA  . ASN F 6 28  ? 8.291   -20.581 15.475  1.00 92.17 28  F 1 
ATOM   4110 C C   . ASN F 6 28  ? 8.570   -21.853 16.302  1.00 91.30 28  F 1 
ATOM   4111 O O   . ASN F 6 28  ? 8.478   -22.976 15.805  1.00 87.39 28  F 1 
ATOM   4112 C CB  . ASN F 6 28  ? 8.273   -20.835 13.946  1.00 90.92 28  F 1 
ATOM   4113 C CG  . ASN F 6 28  ? 7.648   -19.705 13.158  1.00 90.15 28  F 1 
ATOM   4114 O OD1 . ASN F 6 28  ? 6.803   -18.965 13.633  1.00 83.34 28  F 1 
ATOM   4115 N ND2 . ASN F 6 28  ? 8.033   -19.553 11.901  1.00 82.93 28  F 1 
ATOM   4116 N N   . GLY F 6 29  ? 8.947   -21.684 17.559  1.00 90.94 29  F 1 
ATOM   4117 C CA  . GLY F 6 29  ? 9.317   -22.781 18.458  1.00 90.30 29  F 1 
ATOM   4118 C C   . GLY F 6 29  ? 10.784  -23.224 18.385  1.00 90.85 29  F 1 
ATOM   4119 O O   . GLY F 6 29  ? 11.206  -24.019 19.229  1.00 87.88 29  F 1 
ATOM   4120 N N   . LYS F 6 30  ? 11.593  -22.713 17.438  1.00 91.97 30  F 1 
ATOM   4121 C CA  . LYS F 6 30  ? 13.036  -22.971 17.349  1.00 91.74 30  F 1 
ATOM   4122 C C   . LYS F 6 30  ? 13.813  -21.912 18.124  1.00 92.81 30  F 1 
ATOM   4123 O O   . LYS F 6 30  ? 13.747  -20.738 17.793  1.00 91.71 30  F 1 
ATOM   4124 C CB  . LYS F 6 30  ? 13.447  -23.027 15.872  1.00 89.06 30  F 1 
ATOM   4125 C CG  . LYS F 6 30  ? 14.917  -23.419 15.669  1.00 76.45 30  F 1 
ATOM   4126 C CD  . LYS F 6 30  ? 15.264  -23.400 14.172  1.00 70.49 30  F 1 
ATOM   4127 C CE  . LYS F 6 30  ? 16.733  -23.723 13.923  1.00 58.91 30  F 1 
ATOM   4128 N NZ  . LYS F 6 30  ? 17.071  -23.639 12.481  1.00 51.39 30  F 1 
ATOM   4129 N N   . GLY F 6 31  ? 14.581  -22.332 19.125  1.00 92.55 31  F 1 
ATOM   4130 C CA  . GLY F 6 31  ? 15.481  -21.444 19.858  1.00 92.61 31  F 1 
ATOM   4131 C C   . GLY F 6 31  ? 16.612  -20.926 18.953  1.00 92.65 31  F 1 
ATOM   4132 O O   . GLY F 6 31  ? 17.255  -21.711 18.256  1.00 90.58 31  F 1 
ATOM   4133 N N   . LEU F 6 32  ? 16.866  -19.620 18.988  1.00 93.27 32  F 1 
ATOM   4134 C CA  . LEU F 6 32  ? 17.962  -18.944 18.293  1.00 92.65 32  F 1 
ATOM   4135 C C   . LEU F 6 32  ? 19.166  -18.697 19.218  1.00 92.39 32  F 1 
ATOM   4136 O O   . LEU F 6 32  ? 20.231  -18.302 18.756  1.00 88.38 32  F 1 
ATOM   4137 C CB  . LEU F 6 32  ? 17.456  -17.623 17.681  1.00 91.53 32  F 1 
ATOM   4138 C CG  . LEU F 6 32  ? 16.293  -17.760 16.687  1.00 91.03 32  F 1 
ATOM   4139 C CD1 . LEU F 6 32  ? 15.902  -16.366 16.170  1.00 87.53 32  F 1 
ATOM   4140 C CD2 . LEU F 6 32  ? 16.658  -18.629 15.480  1.00 86.58 32  F 1 
ATOM   4141 N N   . GLY F 6 33  ? 18.996  -18.936 20.490  1.00 93.34 33  F 1 
ATOM   4142 C CA  . GLY F 6 33  ? 19.988  -18.706 21.530  1.00 93.75 33  F 1 
ATOM   4143 C C   . GLY F 6 33  ? 19.668  -17.487 22.394  1.00 95.07 33  F 1 
ATOM   4144 O O   . GLY F 6 33  ? 18.619  -16.859 22.267  1.00 93.52 33  F 1 
ATOM   4145 N N   . THR F 6 34  ? 20.589  -17.167 23.292  1.00 95.18 34  F 1 
ATOM   4146 C CA  . THR F 6 34  ? 20.478  -16.016 24.194  1.00 95.76 34  F 1 
ATOM   4147 C C   . THR F 6 34  ? 21.253  -14.838 23.639  1.00 95.53 34  F 1 
ATOM   4148 O O   . THR F 6 34  ? 22.391  -14.980 23.192  1.00 92.47 34  F 1 
ATOM   4149 C CB  . THR F 6 34  ? 20.965  -16.377 25.602  1.00 94.34 34  F 1 
ATOM   4150 O OG1 . THR F 6 34  ? 20.268  -17.507 26.076  1.00 83.10 34  F 1 
ATOM   4151 C CG2 . THR F 6 34  ? 20.722  -15.254 26.614  1.00 81.73 34  F 1 
ATOM   4152 N N   . GLY F 6 35  ? 20.648  -13.663 23.687  1.00 95.57 35  F 1 
ATOM   4153 C CA  . GLY F 6 35  ? 21.236  -12.429 23.216  1.00 95.64 35  F 1 
ATOM   4154 C C   . GLY F 6 35  ? 20.650  -11.205 23.903  1.00 96.33 35  F 1 
ATOM   4155 O O   . GLY F 6 35  ? 20.181  -11.265 25.042  1.00 94.72 35  F 1 
ATOM   4156 N N   . THR F 6 36  ? 20.679  -10.085 23.202  1.00 95.87 36  F 1 
ATOM   4157 C CA  . THR F 6 36  ? 20.141  -8.815  23.680  1.00 95.69 36  F 1 
ATOM   4158 C C   . THR F 6 36  ? 19.015  -8.350  22.765  1.00 95.50 36  F 1 
ATOM   4159 O O   . THR F 6 36  ? 19.196  -8.249  21.554  1.00 94.13 36  F 1 
ATOM   4160 C CB  . THR F 6 36  ? 21.239  -7.750  23.782  1.00 94.48 36  F 1 
ATOM   4161 O OG1 . THR F 6 36  ? 22.260  -8.206  24.642  1.00 87.39 36  F 1 
ATOM   4162 C CG2 . THR F 6 36  ? 20.717  -6.452  24.374  1.00 86.74 36  F 1 
ATOM   4163 N N   . LEU F 6 37  ? 17.857  -8.027  23.350  1.00 96.24 37  F 1 
ATOM   4164 C CA  . LEU F 6 37  ? 16.751  -7.387  22.656  1.00 96.47 37  F 1 
ATOM   4165 C C   . LEU F 6 37  ? 16.882  -5.860  22.752  1.00 96.30 37  F 1 
ATOM   4166 O O   . LEU F 6 37  ? 17.065  -5.318  23.837  1.00 95.59 37  F 1 
ATOM   4167 C CB  . LEU F 6 37  ? 15.421  -7.882  23.252  1.00 96.20 37  F 1 
ATOM   4168 C CG  . LEU F 6 37  ? 14.176  -7.358  22.513  1.00 95.62 37  F 1 
ATOM   4169 C CD1 . LEU F 6 37  ? 14.030  -7.988  21.138  1.00 92.75 37  F 1 
ATOM   4170 C CD2 . LEU F 6 37  ? 12.928  -7.691  23.315  1.00 92.50 37  F 1 
ATOM   4171 N N   . TYR F 6 38  ? 16.753  -5.180  21.616  1.00 95.27 38  F 1 
ATOM   4172 C CA  . TYR F 6 38  ? 16.781  -3.729  21.489  1.00 94.53 38  F 1 
ATOM   4173 C C   . TYR F 6 38  ? 15.413  -3.245  20.992  1.00 94.47 38  F 1 
ATOM   4174 O O   . TYR F 6 38  ? 14.995  -3.612  19.898  1.00 93.33 38  F 1 
ATOM   4175 C CB  . TYR F 6 38  ? 17.890  -3.306  20.528  1.00 93.62 38  F 1 
ATOM   4176 C CG  . TYR F 6 38  ? 19.282  -3.752  20.931  1.00 93.12 38  F 1 
ATOM   4177 C CD1 . TYR F 6 38  ? 20.115  -2.906  21.684  1.00 90.14 38  F 1 
ATOM   4178 C CD2 . TYR F 6 38  ? 19.761  -5.023  20.547  1.00 90.75 38  F 1 
ATOM   4179 C CE1 . TYR F 6 38  ? 21.413  -3.313  22.053  1.00 89.48 38  F 1 
ATOM   4180 C CE2 . TYR F 6 38  ? 21.049  -5.442  20.913  1.00 89.38 38  F 1 
ATOM   4181 C CZ  . TYR F 6 38  ? 21.866  -4.578  21.663  1.00 90.87 38  F 1 
ATOM   4182 O OH  . TYR F 6 38  ? 23.129  -4.996  22.040  1.00 89.28 38  F 1 
ATOM   4183 N N   . ILE F 6 39  ? 14.745  -2.423  21.775  1.00 95.20 39  F 1 
ATOM   4184 C CA  . ILE F 6 39  ? 13.483  -1.782  21.422  1.00 95.72 39  F 1 
ATOM   4185 C C   . ILE F 6 39  ? 13.796  -0.314  21.127  1.00 95.27 39  F 1 
ATOM   4186 O O   . ILE F 6 39  ? 13.950  0.486   22.054  1.00 94.07 39  F 1 
ATOM   4187 C CB  . ILE F 6 39  ? 12.428  -1.961  22.535  1.00 96.21 39  F 1 
ATOM   4188 C CG1 . ILE F 6 39  ? 12.260  -3.454  22.915  1.00 95.34 39  F 1 
ATOM   4189 C CG2 . ILE F 6 39  ? 11.099  -1.358  22.069  1.00 95.42 39  F 1 
ATOM   4190 C CD1 . ILE F 6 39  ? 11.323  -3.702  24.105  1.00 93.38 39  F 1 
ATOM   4191 N N   . ALA F 6 40  ? 13.955  0.010   19.847  1.00 93.00 40  F 1 
ATOM   4192 C CA  . ALA F 6 40  ? 14.205  1.358   19.353  1.00 92.28 40  F 1 
ATOM   4193 C C   . ALA F 6 40  ? 12.970  1.897   18.620  1.00 92.38 40  F 1 
ATOM   4194 O O   . ALA F 6 40  ? 12.157  1.118   18.132  1.00 91.28 40  F 1 
ATOM   4195 C CB  . ALA F 6 40  ? 15.446  1.340   18.458  1.00 90.64 40  F 1 
ATOM   4196 N N   . GLU F 6 41  ? 12.843  3.209   18.497  1.00 91.46 41  F 1 
ATOM   4197 C CA  . GLU F 6 41  ? 11.726  3.846   17.782  1.00 90.54 41  F 1 
ATOM   4198 C C   . GLU F 6 41  ? 11.633  3.383   16.320  1.00 89.87 41  F 1 
ATOM   4199 O O   . GLU F 6 41  ? 10.538  3.193   15.814  1.00 87.64 41  F 1 
ATOM   4200 C CB  . GLU F 6 41  ? 11.877  5.373   17.836  1.00 89.04 41  F 1 
ATOM   4201 C CG  . GLU F 6 41  ? 11.682  5.955   19.246  1.00 85.91 41  F 1 
ATOM   4202 C CD  . GLU F 6 41  ? 11.859  7.483   19.326  1.00 83.76 41  F 1 
ATOM   4203 O OE1 . GLU F 6 41  ? 11.741  8.036   20.455  1.00 76.90 41  F 1 
ATOM   4204 O OE2 . GLU F 6 41  ? 12.158  8.136   18.300  1.00 78.80 41  F 1 
ATOM   4205 N N   . SER F 6 42  ? 12.770  3.132   15.661  1.00 86.57 42  F 1 
ATOM   4206 C CA  . SER F 6 42  ? 12.842  2.713   14.256  1.00 84.01 42  F 1 
ATOM   4207 C C   . SER F 6 42  ? 12.495  1.243   14.029  1.00 84.41 42  F 1 
ATOM   4208 O O   . SER F 6 42  ? 11.853  0.888   13.044  1.00 81.77 42  F 1 
ATOM   4209 C CB  . SER F 6 42  ? 14.242  3.005   13.708  1.00 80.19 42  F 1 
ATOM   4210 O OG  . SER F 6 42  ? 15.246  2.349   14.472  1.00 72.65 42  F 1 
ATOM   4211 N N   . ARG F 6 43  ? 12.946  0.344   14.913  1.00 88.03 43  F 1 
ATOM   4212 C CA  . ARG F 6 43  ? 12.812  -1.112  14.741  1.00 88.48 43  F 1 
ATOM   4213 C C   . ARG F 6 43  ? 13.020  -1.874  16.046  1.00 90.74 43  F 1 
ATOM   4214 O O   . ARG F 6 43  ? 13.713  -1.429  16.959  1.00 89.53 43  F 1 
ATOM   4215 C CB  . ARG F 6 43  ? 13.777  -1.596  13.639  1.00 83.94 43  F 1 
ATOM   4216 C CG  . ARG F 6 43  ? 15.268  -1.316  13.937  1.00 75.99 43  F 1 
ATOM   4217 C CD  . ARG F 6 43  ? 16.164  -1.754  12.764  1.00 73.10 43  F 1 
ATOM   4218 N NE  . ARG F 6 43  ? 17.592  -1.533  13.071  1.00 64.78 43  F 1 
ATOM   4219 C CZ  . ARG F 6 43  ? 18.343  -0.502  12.707  1.00 59.08 43  F 1 
ATOM   4220 N NH1 . ARG F 6 43  ? 17.925  0.404   11.878  1.00 54.48 43  F 1 
ATOM   4221 N NH2 . ARG F 6 43  ? 19.536  -0.351  13.190  1.00 50.98 43  F 1 
ATOM   4222 N N   . LEU F 6 44  ? 12.468  -3.082  16.076  1.00 91.29 44  F 1 
ATOM   4223 C CA  . LEU F 6 44  ? 12.775  -4.073  17.098  1.00 92.73 44  F 1 
ATOM   4224 C C   . LEU F 6 44  ? 13.934  -4.935  16.602  1.00 92.53 44  F 1 
ATOM   4225 O O   . LEU F 6 44  ? 13.825  -5.556  15.550  1.00 91.21 44  F 1 
ATOM   4226 C CB  . LEU F 6 44  ? 11.513  -4.902  17.363  1.00 93.44 44  F 1 
ATOM   4227 C CG  . LEU F 6 44  ? 11.666  -5.916  18.513  1.00 92.94 44  F 1 
ATOM   4228 C CD1 . LEU F 6 44  ? 11.668  -5.208  19.866  1.00 89.05 44  F 1 
ATOM   4229 C CD2 . LEU F 6 44  ? 10.508  -6.905  18.505  1.00 88.73 44  F 1 
ATOM   4230 N N   . SER F 6 45  ? 15.031  -5.017  17.345  1.00 92.78 45  F 1 
ATOM   4231 C CA  . SER F 6 45  ? 16.204  -5.798  16.954  1.00 92.11 45  F 1 
ATOM   4232 C C   . SER F 6 45  ? 16.599  -6.776  18.053  1.00 93.17 45  F 1 
ATOM   4233 O O   . SER F 6 45  ? 16.494  -6.472  19.233  1.00 92.72 45  F 1 
ATOM   4234 C CB  . SER F 6 45  ? 17.391  -4.895  16.607  1.00 89.28 45  F 1 
ATOM   4235 O OG  . SER F 6 45  ? 17.046  -3.952  15.619  1.00 81.47 45  F 1 
ATOM   4236 N N   . TRP F 6 46  ? 17.091  -7.941  17.645  1.00 92.87 46  F 1 
ATOM   4237 C CA  . TRP F 6 46  ? 17.697  -8.896  18.558  1.00 93.60 46  F 1 
ATOM   4238 C C   . TRP F 6 46  ? 19.049  -9.327  18.004  1.00 93.19 46  F 1 
ATOM   4239 O O   . TRP F 6 46  ? 19.153  -9.652  16.821  1.00 91.51 46  F 1 
ATOM   4240 C CB  . TRP F 6 46  ? 16.763  -10.076 18.789  1.00 93.91 46  F 1 
ATOM   4241 C CG  . TRP F 6 46  ? 17.314  -11.120 19.716  1.00 94.39 46  F 1 
ATOM   4242 C CD1 . TRP F 6 46  ? 17.165  -11.148 21.054  1.00 92.66 46  F 1 
ATOM   4243 C CD2 . TRP F 6 46  ? 18.109  -12.290 19.366  1.00 94.11 46  F 1 
ATOM   4244 N NE1 . TRP F 6 46  ? 17.802  -12.267 21.572  1.00 92.78 46  F 1 
ATOM   4245 C CE2 . TRP F 6 46  ? 18.395  -12.985 20.563  1.00 93.81 46  F 1 
ATOM   4246 C CE3 . TRP F 6 46  ? 18.609  -12.815 18.151  1.00 93.43 46  F 1 
ATOM   4247 C CZ2 . TRP F 6 46  ? 19.141  -14.198 20.559  1.00 93.50 46  F 1 
ATOM   4248 C CZ3 . TRP F 6 46  ? 19.351  -14.018 18.159  1.00 92.22 46  F 1 
ATOM   4249 C CH2 . TRP F 6 46  ? 19.612  -14.692 19.339  1.00 91.91 46  F 1 
ATOM   4250 N N   . LEU F 6 47  ? 20.076  -9.317  18.837  1.00 92.10 47  F 1 
ATOM   4251 C CA  . LEU F 6 47  ? 21.428  -9.731  18.496  1.00 92.24 47  F 1 
ATOM   4252 C C   . LEU F 6 47  ? 21.901  -10.787 19.484  1.00 93.13 47  F 1 
ATOM   4253 O O   . LEU F 6 47  ? 21.766  -10.610 20.695  1.00 92.11 47  F 1 
ATOM   4254 C CB  . LEU F 6 47  ? 22.374  -8.516  18.523  1.00 90.03 47  F 1 
ATOM   4255 C CG  . LEU F 6 47  ? 22.211  -7.578  17.318  1.00 85.94 47  F 1 
ATOM   4256 C CD1 . LEU F 6 47  ? 22.901  -6.245  17.593  1.00 80.71 47  F 1 
ATOM   4257 C CD2 . LEU F 6 47  ? 22.837  -8.174  16.055  1.00 80.59 47  F 1 
ATOM   4258 N N   . ASP F 6 48  ? 22.489  -11.864 18.962  1.00 91.64 48  F 1 
ATOM   4259 C CA  . ASP F 6 48  ? 23.131  -12.871 19.794  1.00 90.99 48  F 1 
ATOM   4260 C C   . ASP F 6 48  ? 24.489  -12.389 20.342  1.00 89.64 48  F 1 
ATOM   4261 O O   . ASP F 6 48  ? 24.978  -11.289 20.038  1.00 82.10 48  F 1 
ATOM   4262 C CB  . ASP F 6 48  ? 23.184  -14.220 19.045  1.00 87.51 48  F 1 
ATOM   4263 C CG  . ASP F 6 48  ? 24.279  -14.364 17.986  1.00 85.81 48  F 1 
ATOM   4264 O OD1 . ASP F 6 48  ? 25.153  -13.488 17.873  1.00 78.10 48  F 1 
ATOM   4265 O OD2 . ASP F 6 48  ? 24.325  -15.437 17.341  1.00 80.02 48  F 1 
ATOM   4266 N N   . GLY F 6 49  ? 25.126  -13.209 21.130  1.00 87.46 49  F 1 
ATOM   4267 C CA  . GLY F 6 49  ? 26.434  -12.886 21.700  1.00 85.73 49  F 1 
ATOM   4268 C C   . GLY F 6 49  ? 27.581  -12.795 20.683  1.00 86.09 49  F 1 
ATOM   4269 O O   . GLY F 6 49  ? 28.666  -12.331 21.031  1.00 79.32 49  F 1 
ATOM   4270 N N   . SER F 6 50  ? 27.375  -13.219 19.429  1.00 87.90 50  F 1 
ATOM   4271 C CA  . SER F 6 50  ? 28.349  -13.138 18.330  1.00 86.65 50  F 1 
ATOM   4272 C C   . SER F 6 50  ? 28.176  -11.901 17.446  1.00 86.64 50  F 1 
ATOM   4273 O O   . SER F 6 50  ? 29.007  -11.637 16.584  1.00 80.60 50  F 1 
ATOM   4274 C CB  . SER F 6 50  ? 28.317  -14.431 17.511  1.00 83.22 50  F 1 
ATOM   4275 O OG  . SER F 6 50  ? 27.225  -14.498 16.623  1.00 76.93 50  F 1 
ATOM   4276 N N   . GLY F 6 51  ? 27.105  -11.123 17.661  1.00 83.15 51  F 1 
ATOM   4277 C CA  . GLY F 6 51  ? 26.753  -9.959  16.848  1.00 82.31 51  F 1 
ATOM   4278 C C   . GLY F 6 51  ? 25.904  -10.300 15.628  1.00 83.36 51  F 1 
ATOM   4279 O O   . GLY F 6 51  ? 25.694  -9.441  14.766  1.00 79.41 51  F 1 
ATOM   4280 N N   . LEU F 6 52  ? 25.424  -11.541 15.531  1.00 85.87 52  F 1 
ATOM   4281 C CA  . LEU F 6 52  ? 24.422  -11.946 14.557  1.00 86.88 52  F 1 
ATOM   4282 C C   . LEU F 6 52  ? 23.025  -11.783 15.151  1.00 88.15 52  F 1 
ATOM   4283 O O   . LEU F 6 52  ? 22.801  -12.041 16.330  1.00 85.86 52  F 1 
ATOM   4284 C CB  . LEU F 6 52  ? 24.661  -13.397 14.114  1.00 83.61 52  F 1 
ATOM   4285 C CG  . LEU F 6 52  ? 25.973  -13.623 13.352  1.00 79.29 52  F 1 
ATOM   4286 C CD1 . LEU F 6 52  ? 26.171  -15.116 13.097  1.00 73.48 52  F 1 
ATOM   4287 C CD2 . LEU F 6 52  ? 25.973  -12.925 11.985  1.00 73.34 52  F 1 
ATOM   4288 N N   . GLY F 6 53  ? 22.075  -11.379 14.300  1.00 87.73 53  F 1 
ATOM   4289 C CA  . GLY F 6 53  ? 20.711  -11.179 14.741  1.00 87.44 53  F 1 
ATOM   4290 C C   . GLY F 6 53  ? 19.742  -10.857 13.617  1.00 87.82 53  F 1 
ATOM   4291 O O   . GLY F 6 53  ? 19.990  -11.117 12.441  1.00 85.17 53  F 1 
ATOM   4292 N N   . PHE F 6 54  ? 18.616  -10.293 13.997  1.00 88.22 54  F 1 
ATOM   4293 C CA  . PHE F 6 54  ? 17.570  -9.866  13.082  1.00 88.66 54  F 1 
ATOM   4294 C C   . PHE F 6 54  ? 16.921  -8.577  13.575  1.00 89.10 54  F 1 
ATOM   4295 O O   . PHE F 6 54  ? 17.014  -8.221  14.750  1.00 88.39 54  F 1 
ATOM   4296 C CB  . PHE F 6 54  ? 16.542  -10.985 12.893  1.00 88.51 54  F 1 
ATOM   4297 C CG  . PHE F 6 54  ? 15.791  -11.375 14.159  1.00 90.06 54  F 1 
ATOM   4298 C CD1 . PHE F 6 54  ? 16.305  -12.383 15.003  1.00 88.03 54  F 1 
ATOM   4299 C CD2 . PHE F 6 54  ? 14.602  -10.729 14.508  1.00 88.17 54  F 1 
ATOM   4300 C CE1 . PHE F 6 54  ? 15.631  -12.736 16.174  1.00 86.92 54  F 1 
ATOM   4301 C CE2 . PHE F 6 54  ? 13.916  -11.075 15.682  1.00 87.32 54  F 1 
ATOM   4302 C CZ  . PHE F 6 54  ? 14.428  -12.083 16.519  1.00 89.22 54  F 1 
ATOM   4303 N N   . SER F 6 55  ? 16.246  -7.900  12.646  1.00 87.12 55  F 1 
ATOM   4304 C CA  . SER F 6 55  ? 15.437  -6.726  12.926  1.00 86.47 55  F 1 
ATOM   4305 C C   . SER F 6 55  ? 14.027  -6.927  12.384  1.00 87.22 55  F 1 
ATOM   4306 O O   . SER F 6 55  ? 13.847  -7.534  11.326  1.00 85.16 55  F 1 
ATOM   4307 C CB  . SER F 6 55  ? 16.058  -5.461  12.332  1.00 82.64 55  F 1 
ATOM   4308 O OG  . SER F 6 55  ? 17.285  -5.167  12.966  1.00 73.06 55  F 1 
ATOM   4309 N N   . LEU F 6 56  ? 13.038  -6.409  13.109  1.00 89.94 56  F 1 
ATOM   4310 C CA  . LEU F 6 56  ? 11.629  -6.408  12.753  1.00 90.31 56  F 1 
ATOM   4311 C C   . LEU F 6 56  ? 11.154  -4.964  12.658  1.00 90.19 56  F 1 
ATOM   4312 O O   . LEU F 6 56  ? 11.315  -4.191  13.599  1.00 88.79 56  F 1 
ATOM   4313 C CB  . LEU F 6 56  ? 10.801  -7.190  13.788  1.00 90.83 56  F 1 
ATOM   4314 C CG  . LEU F 6 56  ? 11.268  -8.625  14.075  1.00 90.57 56  F 1 
ATOM   4315 C CD1 . LEU F 6 56  ? 10.390  -9.262  15.158  1.00 87.65 56  F 1 
ATOM   4316 C CD2 . LEU F 6 56  ? 11.206  -9.504  12.829  1.00 87.77 56  F 1 
ATOM   4317 N N   . GLU F 6 57  ? 10.545  -4.612  11.541  1.00 88.33 57  F 1 
ATOM   4318 C CA  . GLU F 6 57  ? 9.936   -3.307  11.363  1.00 87.90 57  F 1 
ATOM   4319 C C   . GLU F 6 57  ? 8.561   -3.293  12.037  1.00 90.66 57  F 1 
ATOM   4320 O O   . GLU F 6 57  ? 7.768   -4.216  11.842  1.00 89.96 57  F 1 
ATOM   4321 C CB  . GLU F 6 57  ? 9.802   -2.979  9.868   1.00 84.42 57  F 1 
ATOM   4322 C CG  . GLU F 6 57  ? 11.153  -2.856  9.163   1.00 79.19 57  F 1 
ATOM   4323 C CD  . GLU F 6 57  ? 11.036  -2.542  7.667   1.00 70.41 57  F 1 
ATOM   4324 O OE1 . GLU F 6 57  ? 12.101  -2.451  7.018   1.00 62.49 57  F 1 
ATOM   4325 O OE2 . GLU F 6 57  ? 9.904   -2.402  7.153   1.00 61.54 57  F 1 
ATOM   4326 N N   . TYR F 6 58  ? 8.243   -2.247  12.792  1.00 91.45 58  F 1 
ATOM   4327 C CA  . TYR F 6 58  ? 6.963   -2.160  13.511  1.00 92.94 58  F 1 
ATOM   4328 C C   . TYR F 6 58  ? 5.721   -2.314  12.615  1.00 93.33 58  F 1 
ATOM   4329 O O   . TYR F 6 58  ? 4.793   -2.999  13.028  1.00 92.73 58  F 1 
ATOM   4330 C CB  . TYR F 6 58  ? 6.889   -0.871  14.333  1.00 93.02 58  F 1 
ATOM   4331 C CG  . TYR F 6 58  ? 7.852   -0.859  15.492  1.00 93.78 58  F 1 
ATOM   4332 C CD1 . TYR F 6 58  ? 7.620   -1.682  16.612  1.00 91.86 58  F 1 
ATOM   4333 C CD2 . TYR F 6 58  ? 8.996   -0.045  15.451  1.00 91.67 58  F 1 
ATOM   4334 C CE1 . TYR F 6 58  ? 8.528   -1.709  17.675  1.00 91.64 58  F 1 
ATOM   4335 C CE2 . TYR F 6 58  ? 9.916   -0.067  16.509  1.00 91.49 58  F 1 
ATOM   4336 C CZ  . TYR F 6 58  ? 9.677   -0.903  17.616  1.00 93.50 58  F 1 
ATOM   4337 O OH  . TYR F 6 58  ? 10.593  -0.946  18.639  1.00 92.77 58  F 1 
ATOM   4338 N N   . PRO F 6 59  ? 5.682   -1.771  11.370  1.00 90.84 59  F 1 
ATOM   4339 C CA  . PRO F 6 59  ? 4.557   -1.996  10.461  1.00 89.44 59  F 1 
ATOM   4340 C C   . PRO F 6 59  ? 4.276   -3.461  10.132  1.00 90.04 59  F 1 
ATOM   4341 O O   . PRO F 6 59  ? 3.128   -3.813  9.860   1.00 88.52 59  F 1 
ATOM   4342 C CB  . PRO F 6 59  ? 4.895   -1.191  9.198   1.00 87.36 59  F 1 
ATOM   4343 C CG  . PRO F 6 59  ? 5.763   -0.063  9.731   1.00 85.82 59  F 1 
ATOM   4344 C CD  . PRO F 6 59  ? 6.572   -0.763  10.815  1.00 88.61 59  F 1 
ATOM   4345 N N   . THR F 6 60  ? 5.274   -4.337  10.200  1.00 90.79 60  F 1 
ATOM   4346 C CA  . THR F 6 60  ? 5.120   -5.774  9.935   1.00 90.28 60  F 1 
ATOM   4347 C C   . THR F 6 60  ? 4.636   -6.557  11.170  1.00 91.96 60  F 1 
ATOM   4348 O O   . THR F 6 60  ? 4.158   -7.681  11.030  1.00 91.13 60  F 1 
ATOM   4349 C CB  . THR F 6 60  ? 6.409   -6.408  9.394   1.00 87.84 60  F 1 
ATOM   4350 O OG1 . THR F 6 60  ? 7.402   -6.508  10.391  1.00 80.54 60  F 1 
ATOM   4351 C CG2 . THR F 6 60  ? 6.990   -5.649  8.207   1.00 78.57 60  F 1 
ATOM   4352 N N   . ILE F 6 61  ? 4.731   -5.973  12.356  1.00 94.35 61  F 1 
ATOM   4353 C CA  . ILE F 6 61  ? 4.307   -6.599  13.607  1.00 95.40 61  F 1 
ATOM   4354 C C   . ILE F 6 61  ? 2.794   -6.442  13.764  1.00 95.62 61  F 1 
ATOM   4355 O O   . ILE F 6 61  ? 2.295   -5.355  14.050  1.00 94.78 61  F 1 
ATOM   4356 C CB  . ILE F 6 61  ? 5.081   -6.025  14.810  1.00 95.71 61  F 1 
ATOM   4357 C CG1 . ILE F 6 61  ? 6.594   -6.285  14.657  1.00 94.70 61  F 1 
ATOM   4358 C CG2 . ILE F 6 61  ? 4.550   -6.645  16.119  1.00 94.63 61  F 1 
ATOM   4359 C CD1 . ILE F 6 61  ? 7.475   -5.650  15.754  1.00 93.48 61  F 1 
ATOM   4360 N N   . SER F 6 62  ? 2.067   -7.544  13.628  1.00 96.32 62  F 1 
ATOM   4361 C CA  . SER F 6 62  ? 0.602   -7.570  13.722  1.00 96.26 62  F 1 
ATOM   4362 C C   . SER F 6 62  ? 0.110   -7.347  15.139  1.00 96.92 62  F 1 
ATOM   4363 O O   . SER F 6 62  ? -0.895  -6.676  15.370  1.00 95.84 62  F 1 
ATOM   4364 C CB  . SER F 6 62  ? 0.066   -8.932  13.261  1.00 94.17 62  F 1 
ATOM   4365 O OG  . SER F 6 62  ? 0.715   -9.366  12.106  1.00 84.34 62  F 1 
ATOM   4366 N N   . LEU F 6 63  ? 0.781   -7.973  16.096  1.00 97.23 63  F 1 
ATOM   4367 C CA  . LEU F 6 63  ? 0.482   -7.848  17.512  1.00 97.57 63  F 1 
ATOM   4368 C C   . LEU F 6 63  ? 1.686   -8.255  18.358  1.00 97.78 63  F 1 
ATOM   4369 O O   . LEU F 6 63  ? 2.550   -9.013  17.924  1.00 96.99 63  F 1 
ATOM   4370 C CB  . LEU F 6 63  ? -0.796  -8.645  17.860  1.00 96.35 63  F 1 
ATOM   4371 C CG  . LEU F 6 63  ? -0.728  -10.182 17.696  1.00 95.60 63  F 1 
ATOM   4372 C CD1 . LEU F 6 63  ? -0.146  -10.895 18.905  1.00 91.72 63  F 1 
ATOM   4373 C CD2 . LEU F 6 63  ? -2.140  -10.728 17.495  1.00 91.28 63  F 1 
ATOM   4374 N N   . HIS F 6 64  ? 1.695   -7.784  19.591  1.00 97.98 64  F 1 
ATOM   4375 C CA  . HIS F 6 64  ? 2.590   -8.262  20.636  1.00 98.02 64  F 1 
ATOM   4376 C C   . HIS F 6 64  ? 1.827   -8.435  21.937  1.00 98.15 64  F 1 
ATOM   4377 O O   . HIS F 6 64  ? 0.785   -7.814  22.143  1.00 97.51 64  F 1 
ATOM   4378 C CB  . HIS F 6 64  ? 3.795   -7.317  20.773  1.00 97.50 64  F 1 
ATOM   4379 C CG  . HIS F 6 64  ? 3.415   -5.926  21.154  1.00 97.79 64  F 1 
ATOM   4380 N ND1 . HIS F 6 64  ? 2.943   -4.942  20.307  1.00 92.49 64  F 1 
ATOM   4381 C CD2 . HIS F 6 64  ? 3.495   -5.369  22.412  1.00 92.26 64  F 1 
ATOM   4382 C CE1 . HIS F 6 64  ? 2.752   -3.833  21.035  1.00 93.68 64  F 1 
ATOM   4383 N NE2 . HIS F 6 64  ? 3.073   -4.054  22.311  1.00 94.16 64  F 1 
ATOM   4384 N N   . ALA F 6 65  ? 2.306   -9.321  22.803  1.00 97.91 65  F 1 
ATOM   4385 C CA  . ALA F 6 65  ? 1.585   -9.706  24.004  1.00 97.96 65  F 1 
ATOM   4386 C C   . ALA F 6 65  ? 2.526   -10.184 25.112  1.00 97.99 65  F 1 
ATOM   4387 O O   . ALA F 6 65  ? 3.646   -10.622 24.847  1.00 97.12 65  F 1 
ATOM   4388 C CB  . ALA F 6 65  ? 0.578   -10.800 23.633  1.00 97.20 65  F 1 
ATOM   4389 N N   . LEU F 6 66  ? 2.038   -10.161 26.342  1.00 97.57 66  F 1 
ATOM   4390 C CA  . LEU F 6 66  ? 2.689   -10.811 27.468  1.00 97.32 66  F 1 
ATOM   4391 C C   . LEU F 6 66  ? 1.997   -12.135 27.773  1.00 97.13 66  F 1 
ATOM   4392 O O   . LEU F 6 66  ? 0.802   -12.173 28.083  1.00 95.74 66  F 1 
ATOM   4393 C CB  . LEU F 6 66  ? 2.709   -9.890  28.689  1.00 96.12 66  F 1 
ATOM   4394 C CG  . LEU F 6 66  ? 3.584   -8.643  28.538  1.00 92.17 66  F 1 
ATOM   4395 C CD1 . LEU F 6 66  ? 3.565   -7.838  29.839  1.00 88.92 66  F 1 
ATOM   4396 C CD2 . LEU F 6 66  ? 5.033   -8.988  28.200  1.00 90.17 66  F 1 
ATOM   4397 N N   . SER F 6 67  ? 2.778   -13.207 27.736  1.00 96.36 67  F 1 
ATOM   4398 C CA  . SER F 6 67  ? 2.390   -14.492 28.304  1.00 95.20 67  F 1 
ATOM   4399 C C   . SER F 6 67  ? 2.948   -14.599 29.708  1.00 94.34 67  F 1 
ATOM   4400 O O   . SER F 6 67  ? 4.160   -14.481 29.901  1.00 91.72 67  F 1 
ATOM   4401 C CB  . SER F 6 67  ? 2.889   -15.639 27.438  1.00 94.08 67  F 1 
ATOM   4402 O OG  . SER F 6 67  ? 2.455   -16.865 27.989  1.00 87.63 67  F 1 
ATOM   4403 N N   . ARG F 6 68  ? 2.089   -14.859 30.674  1.00 92.79 68  F 1 
ATOM   4404 C CA  . ARG F 6 68  ? 2.467   -15.198 32.055  1.00 90.24 68  F 1 
ATOM   4405 C C   . ARG F 6 68  ? 2.033   -16.605 32.443  1.00 88.67 68  F 1 
ATOM   4406 O O   . ARG F 6 68  ? 2.051   -16.965 33.617  1.00 82.87 68  F 1 
ATOM   4407 C CB  . ARG F 6 68  ? 1.961   -14.147 33.039  1.00 87.07 68  F 1 
ATOM   4408 C CG  . ARG F 6 68  ? 2.682   -12.809 32.830  1.00 83.99 68  F 1 
ATOM   4409 C CD  . ARG F 6 68  ? 2.599   -11.987 34.112  1.00 79.68 68  F 1 
ATOM   4410 N NE  . ARG F 6 68  ? 3.215   -10.667 33.932  1.00 78.11 68  F 1 
ATOM   4411 C CZ  . ARG F 6 68  ? 3.285   -9.725  34.854  1.00 75.07 68  F 1 
ATOM   4412 N NH1 . ARG F 6 68  ? 2.899   -9.930  36.075  1.00 67.28 68  F 1 
ATOM   4413 N NH2 . ARG F 6 68  ? 3.740   -8.557  34.550  1.00 70.82 68  F 1 
ATOM   4414 N N   . ASP F 6 69  ? 1.677   -17.407 31.457  1.00 85.34 69  F 1 
ATOM   4415 C CA  . ASP F 6 69  ? 1.333   -18.791 31.701  1.00 82.17 69  F 1 
ATOM   4416 C C   . ASP F 6 69  ? 2.593   -19.602 32.021  1.00 81.83 69  F 1 
ATOM   4417 O O   . ASP F 6 69  ? 3.395   -19.935 31.147  1.00 75.63 69  F 1 
ATOM   4418 C CB  . ASP F 6 69  ? 0.528   -19.376 30.536  1.00 76.61 69  F 1 
ATOM   4419 C CG  . ASP F 6 69  ? -0.079  -20.734 30.907  1.00 71.28 69  F 1 
ATOM   4420 O OD1 . ASP F 6 69  ? 0.281   -21.276 31.981  1.00 64.44 69  F 1 
ATOM   4421 O OD2 . ASP F 6 69  ? -0.923  -21.229 30.143  1.00 65.70 69  F 1 
ATOM   4422 N N   . ARG F 6 70  ? 2.763   -19.933 33.297  1.00 81.67 70  F 1 
ATOM   4423 C CA  . ARG F 6 70  ? 3.895   -20.730 33.787  1.00 79.68 70  F 1 
ATOM   4424 C C   . ARG F 6 70  ? 3.837   -22.188 33.347  1.00 80.22 70  F 1 
ATOM   4425 O O   . ARG F 6 70  ? 4.805   -22.908 33.565  1.00 73.56 70  F 1 
ATOM   4426 C CB  . ARG F 6 70  ? 3.964   -20.655 35.310  1.00 74.86 70  F 1 
ATOM   4427 C CG  . ARG F 6 70  ? 4.263   -19.241 35.788  1.00 69.40 70  F 1 
ATOM   4428 C CD  . ARG F 6 70  ? 4.429   -19.253 37.307  1.00 65.55 70  F 1 
ATOM   4429 N NE  . ARG F 6 70  ? 4.737   -17.913 37.811  1.00 59.18 70  F 1 
ATOM   4430 C CZ  . ARG F 6 70  ? 5.006   -17.569 39.060  1.00 52.82 70  F 1 
ATOM   4431 N NH1 . ARG F 6 70  ? 4.988   -18.457 40.016  1.00 49.85 70  F 1 
ATOM   4432 N NH2 . ARG F 6 70  ? 5.291   -16.327 39.325  1.00 47.00 70  F 1 
ATOM   4433 N N   . SER F 6 71  ? 2.713   -22.635 32.794  1.00 75.58 71  F 1 
ATOM   4434 C CA  . SER F 6 71  ? 2.592   -23.973 32.220  1.00 74.50 71  F 1 
ATOM   4435 C C   . SER F 6 71  ? 3.209   -24.077 30.818  1.00 76.82 71  F 1 
ATOM   4436 O O   . SER F 6 71  ? 3.514   -25.181 30.380  1.00 71.20 71  F 1 
ATOM   4437 C CB  . SER F 6 71  ? 1.133   -24.441 32.220  1.00 70.70 71  F 1 
ATOM   4438 O OG  . SER F 6 71  ? 0.351   -23.818 31.242  1.00 65.20 71  F 1 
ATOM   4439 N N   . ASP F 6 72  ? 3.450   -22.947 30.151  1.00 79.29 72  F 1 
ATOM   4440 C CA  . ASP F 6 72  ? 4.209   -22.914 28.910  1.00 79.11 72  F 1 
ATOM   4441 C C   . ASP F 6 72  ? 5.672   -23.324 29.175  1.00 80.58 72  F 1 
ATOM   4442 O O   . ASP F 6 72  ? 6.301   -22.883 30.138  1.00 76.16 72  F 1 
ATOM   4443 C CB  . ASP F 6 72  ? 4.102   -21.528 28.248  1.00 74.31 72  F 1 
ATOM   4444 C CG  . ASP F 6 72  ? 4.516   -21.519 26.770  1.00 72.25 72  F 1 
ATOM   4445 O OD1 . ASP F 6 72  ? 5.421   -22.280 26.384  1.00 67.59 72  F 1 
ATOM   4446 O OD2 . ASP F 6 72  ? 3.920   -20.744 25.983  1.00 67.12 72  F 1 
ATOM   4447 N N   . CYS F 6 73  ? 6.223   -24.140 28.292  1.00 81.08 73  F 1 
ATOM   4448 C CA  . CYS F 6 73  ? 7.601   -24.615 28.368  1.00 82.40 73  F 1 
ATOM   4449 C C   . CYS F 6 73  ? 8.629   -23.476 28.432  1.00 85.16 73  F 1 
ATOM   4450 O O   . CYS F 6 73  ? 9.696   -23.650 29.011  1.00 80.66 73  F 1 
ATOM   4451 C CB  . CYS F 6 73  ? 7.887   -25.483 27.133  1.00 76.76 73  F 1 
ATOM   4452 S SG  . CYS F 6 73  ? 6.801   -26.947 27.099  1.00 65.67 73  F 1 
ATOM   4453 N N   . LEU F 6 74  ? 8.310   -22.310 27.831  1.00 84.54 74  F 1 
ATOM   4454 C CA  . LEU F 6 74  ? 9.174   -21.126 27.840  1.00 85.86 74  F 1 
ATOM   4455 C C   . LEU F 6 74  ? 8.996   -20.273 29.107  1.00 87.70 74  F 1 
ATOM   4456 O O   . LEU F 6 74  ? 9.811   -19.394 29.388  1.00 83.32 74  F 1 
ATOM   4457 C CB  . LEU F 6 74  ? 8.910   -20.310 26.571  1.00 81.99 74  F 1 
ATOM   4458 C CG  . LEU F 6 74  ? 9.205   -21.072 25.266  1.00 80.91 74  F 1 
ATOM   4459 C CD1 . LEU F 6 74  ? 8.814   -20.196 24.074  1.00 75.91 74  F 1 
ATOM   4460 C CD2 . LEU F 6 74  ? 10.690  -21.425 25.121  1.00 77.03 74  F 1 
ATOM   4461 N N   . GLY F 6 75  ? 7.956   -20.521 29.876  1.00 87.23 75  F 1 
ATOM   4462 C CA  . GLY F 6 75  ? 7.583   -19.673 31.002  1.00 88.39 75  F 1 
ATOM   4463 C C   . GLY F 6 75  ? 7.080   -18.293 30.555  1.00 91.09 75  F 1 
ATOM   4464 O O   . GLY F 6 75  ? 6.558   -18.107 29.454  1.00 87.85 75  F 1 
ATOM   4465 N N   . GLU F 6 76  ? 7.252   -17.290 31.412  1.00 93.57 76  F 1 
ATOM   4466 C CA  . GLU F 6 76  ? 6.831   -15.922 31.118  1.00 94.41 76  F 1 
ATOM   4467 C C   . GLU F 6 76  ? 7.692   -15.309 30.000  1.00 95.01 76  F 1 
ATOM   4468 O O   . GLU F 6 76  ? 8.924   -15.319 30.087  1.00 93.59 76  F 1 
ATOM   4469 C CB  . GLU F 6 76  ? 6.888   -15.051 32.380  1.00 93.07 76  F 1 
ATOM   4470 C CG  . GLU F 6 76  ? 5.977   -15.556 33.519  1.00 90.57 76  F 1 
ATOM   4471 C CD  . GLU F 6 76  ? 6.015   -14.672 34.781  1.00 90.14 76  F 1 
ATOM   4472 O OE1 . GLU F 6 76  ? 5.119   -14.811 35.631  1.00 82.83 76  F 1 
ATOM   4473 O OE2 . GLU F 6 76  ? 6.952   -13.882 34.942  1.00 83.68 76  F 1 
ATOM   4474 N N   . HIS F 6 77  ? 7.066   -14.749 28.974  1.00 96.35 77  F 1 
ATOM   4475 C CA  . HIS F 6 77  ? 7.746   -14.194 27.811  1.00 96.85 77  F 1 
ATOM   4476 C C   . HIS F 6 77  ? 6.941   -13.093 27.126  1.00 97.19 77  F 1 
ATOM   4477 O O   . HIS F 6 77  ? 5.729   -12.963 27.310  1.00 96.37 77  F 1 
ATOM   4478 C CB  . HIS F 6 77  ? 8.085   -15.328 26.823  1.00 95.78 77  F 1 
ATOM   4479 C CG  . HIS F 6 77  ? 6.898   -16.093 26.320  1.00 95.96 77  F 1 
ATOM   4480 N ND1 . HIS F 6 77  ? 6.340   -17.212 26.910  1.00 88.29 77  F 1 
ATOM   4481 C CD2 . HIS F 6 77  ? 6.161   -15.853 25.185  1.00 87.17 77  F 1 
ATOM   4482 C CE1 . HIS F 6 77  ? 5.313   -17.609 26.164  1.00 89.00 77  F 1 
ATOM   4483 N NE2 . HIS F 6 77  ? 5.169   -16.816 25.104  1.00 90.60 77  F 1 
ATOM   4484 N N   . LEU F 6 78  ? 7.631   -12.306 26.278  1.00 97.44 78  F 1 
ATOM   4485 C CA  . LEU F 6 78  ? 7.036   -11.387 25.314  1.00 97.59 78  F 1 
ATOM   4486 C C   . LEU F 6 78  ? 6.789   -12.142 24.009  1.00 97.43 78  F 1 
ATOM   4487 O O   . LEU F 6 78  ? 7.721   -12.672 23.407  1.00 96.78 78  F 1 
ATOM   4488 C CB  . LEU F 6 78  ? 7.990   -10.199 25.125  1.00 97.35 78  F 1 
ATOM   4489 C CG  . LEU F 6 78  ? 7.524   -9.155  24.092  1.00 96.41 78  F 1 
ATOM   4490 C CD1 . LEU F 6 78  ? 6.295   -8.387  24.566  1.00 93.32 78  F 1 
ATOM   4491 C CD2 . LEU F 6 78  ? 8.649   -8.155  23.856  1.00 92.78 78  F 1 
ATOM   4492 N N   . TYR F 6 79  ? 5.537   -12.185 23.559  1.00 97.38 79  F 1 
ATOM   4493 C CA  . TYR F 6 79  ? 5.121   -12.779 22.300  1.00 97.38 79  F 1 
ATOM   4494 C C   . TYR F 6 79  ? 4.981   -11.692 21.224  1.00 97.66 79  F 1 
ATOM   4495 O O   . TYR F 6 79  ? 4.413   -10.640 21.502  1.00 97.11 79  F 1 
ATOM   4496 C CB  . TYR F 6 79  ? 3.813   -13.538 22.523  1.00 96.84 79  F 1 
ATOM   4497 C CG  . TYR F 6 79  ? 3.214   -14.120 21.258  1.00 96.95 79  F 1 
ATOM   4498 C CD1 . TYR F 6 79  ? 2.312   -13.363 20.482  1.00 95.33 79  F 1 
ATOM   4499 C CD2 . TYR F 6 79  ? 3.564   -15.418 20.857  1.00 95.61 79  F 1 
ATOM   4500 C CE1 . TYR F 6 79  ? 1.755   -13.899 19.315  1.00 94.92 79  F 1 
ATOM   4501 C CE2 . TYR F 6 79  ? 3.008   -15.969 19.687  1.00 94.74 79  F 1 
ATOM   4502 C CZ  . TYR F 6 79  ? 2.106   -15.207 18.924  1.00 95.63 79  F 1 
ATOM   4503 O OH  . TYR F 6 79  ? 1.541   -15.741 17.791  1.00 94.41 79  F 1 
ATOM   4504 N N   . VAL F 6 80  ? 5.460   -11.961 20.007  1.00 97.55 80  F 1 
ATOM   4505 C CA  . VAL F 6 80  ? 5.380   -11.046 18.862  1.00 97.52 80  F 1 
ATOM   4506 C C   . VAL F 6 80  ? 4.940   -11.834 17.633  1.00 97.21 80  F 1 
ATOM   4507 O O   . VAL F 6 80  ? 5.571   -12.817 17.270  1.00 96.39 80  F 1 
ATOM   4508 C CB  . VAL F 6 80  ? 6.730   -10.344 18.621  1.00 97.23 80  F 1 
ATOM   4509 C CG1 . VAL F 6 80  ? 6.663   -9.388  17.436  1.00 94.94 80  F 1 
ATOM   4510 C CG2 . VAL F 6 80  ? 7.185   -9.536  19.843  1.00 95.22 80  F 1 
ATOM   4511 N N   . MET F 6 81  ? 3.868   -11.396 16.974  1.00 97.43 81  F 1 
ATOM   4512 C CA  . MET F 6 81  ? 3.394   -11.967 15.713  1.00 97.27 81  F 1 
ATOM   4513 C C   . MET F 6 81  ? 3.732   -11.025 14.556  1.00 96.90 81  F 1 
ATOM   4514 O O   . MET F 6 81  ? 3.436   -9.829  14.625  1.00 95.77 81  F 1 
ATOM   4515 C CB  . MET F 6 81  ? 1.889   -12.238 15.797  1.00 96.74 81  F 1 
ATOM   4516 C CG  . MET F 6 81  ? 1.327   -12.873 14.527  1.00 95.49 81  F 1 
ATOM   4517 S SD  . MET F 6 81  ? -0.482  -13.125 14.551  1.00 93.96 81  F 1 
ATOM   4518 C CE  . MET F 6 81  ? -0.618  -14.356 15.862  1.00 86.76 81  F 1 
ATOM   4519 N N   . VAL F 6 82  ? 4.326   -11.564 13.485  1.00 95.74 82  F 1 
ATOM   4520 C CA  . VAL F 6 82  ? 4.768   -10.817 12.306  1.00 94.89 82  F 1 
ATOM   4521 C C   . VAL F 6 82  ? 4.088   -11.366 11.058  1.00 93.97 82  F 1 
ATOM   4522 O O   . VAL F 6 82  ? 4.065   -12.582 10.855  1.00 92.19 82  F 1 
ATOM   4523 C CB  . VAL F 6 82  ? 6.298   -10.865 12.168  1.00 93.59 82  F 1 
ATOM   4524 C CG1 . VAL F 6 82  ? 6.788   -9.965  11.040  1.00 87.64 82  F 1 
ATOM   4525 C CG2 . VAL F 6 82  ? 7.000   -10.408 13.453  1.00 88.32 82  F 1 
ATOM   4526 N N   . ASN F 6 83  ? 3.565   -10.482 10.189  1.00 91.50 83  F 1 
ATOM   4527 C CA  . ASN F 6 83  ? 2.978   -10.823 8.892   1.00 89.28 83  F 1 
ATOM   4528 C C   . ASN F 6 83  ? 4.061   -10.954 7.810   1.00 87.32 83  F 1 
ATOM   4529 O O   . ASN F 6 83  ? 4.101   -10.204 6.839   1.00 82.32 83  F 1 
ATOM   4530 C CB  . ASN F 6 83  ? 1.919   -9.776  8.503   1.00 86.86 83  F 1 
ATOM   4531 C CG  . ASN F 6 83  ? 0.613   -9.897  9.261   1.00 84.79 83  F 1 
ATOM   4532 O OD1 . ASN F 6 83  ? 0.302   -10.873 9.923   1.00 75.45 83  F 1 
ATOM   4533 N ND2 . ASN F 6 83  ? -0.210  -8.873  9.170   1.00 76.37 83  F 1 
ATOM   4534 N N   . ALA F 6 84  ? 4.978   -11.884 7.991   1.00 85.67 84  F 1 
ATOM   4535 C CA  . ALA F 6 84  ? 6.015   -12.192 7.021   1.00 83.67 84  F 1 
ATOM   4536 C C   . ALA F 6 84  ? 6.513   -13.631 7.224   1.00 84.21 84  F 1 
ATOM   4537 O O   . ALA F 6 84  ? 6.438   -14.176 8.325   1.00 80.46 84  F 1 
ATOM   4538 C CB  . ALA F 6 84  ? 7.159   -11.184 7.158   1.00 79.06 84  F 1 
ATOM   4539 N N   . LYS F 6 85  ? 7.065   -14.223 6.152   1.00 80.76 85  F 1 
ATOM   4540 C CA  . LYS F 6 85  ? 7.814   -15.470 6.259   1.00 79.25 85  F 1 
ATOM   4541 C C   . LYS F 6 85  ? 9.272   -15.153 6.572   1.00 79.12 85  F 1 
ATOM   4542 O O   . LYS F 6 85  ? 9.913   -14.394 5.861   1.00 74.02 85  F 1 
ATOM   4543 C CB  . LYS F 6 85  ? 7.703   -16.314 4.986   1.00 73.60 85  F 1 
ATOM   4544 C CG  . LYS F 6 85  ? 6.324   -16.976 4.836   1.00 65.40 85  F 1 
ATOM   4545 C CD  . LYS F 6 85  ? 6.352   -17.900 3.618   1.00 58.42 85  F 1 
ATOM   4546 C CE  . LYS F 6 85  ? 5.038   -18.647 3.417   1.00 50.47 85  F 1 
ATOM   4547 N NZ  . LYS F 6 85  ? 5.159   -19.575 2.271   1.00 43.46 85  F 1 
ATOM   4548 N N   . PHE F 6 86  ? 9.788   -15.790 7.591   1.00 79.46 86  F 1 
ATOM   4549 C CA  . PHE F 6 86  ? 11.210  -15.836 7.898   1.00 75.94 86  F 1 
ATOM   4550 C C   . PHE F 6 86  ? 11.702  -17.245 7.595   1.00 71.85 86  F 1 
ATOM   4551 O O   . PHE F 6 86  ? 11.831  -18.081 8.480   1.00 63.69 86  F 1 
ATOM   4552 C CB  . PHE F 6 86  ? 11.450  -15.390 9.333   1.00 73.45 86  F 1 
ATOM   4553 C CG  . PHE F 6 86  ? 11.145  -13.925 9.558   1.00 74.73 86  F 1 
ATOM   4554 C CD1 . PHE F 6 86  ? 12.165  -12.965 9.434   1.00 70.54 86  F 1 
ATOM   4555 C CD2 . PHE F 6 86  ? 9.846   -13.513 9.863   1.00 70.44 86  F 1 
ATOM   4556 C CE1 . PHE F 6 86  ? 11.885  -11.606 9.619   1.00 68.90 86  F 1 
ATOM   4557 C CE2 . PHE F 6 86  ? 9.560   -12.152 10.040  1.00 68.75 86  F 1 
ATOM   4558 C CZ  . PHE F 6 86  ? 10.577  -11.200 9.925   1.00 72.03 86  F 1 
ATOM   4559 N N   . GLU F 6 87  ? 11.918  -17.502 6.295   1.00 66.15 87  F 1 
ATOM   4560 C CA  . GLU F 6 87  ? 12.511  -18.761 5.877   1.00 62.30 87  F 1 
ATOM   4561 C C   . GLU F 6 87  ? 14.021  -18.697 6.113   1.00 61.34 87  F 1 
ATOM   4562 O O   . GLU F 6 87  ? 14.697  -17.754 5.713   1.00 53.84 87  F 1 
ATOM   4563 C CB  . GLU F 6 87  ? 12.116  -19.108 4.434   1.00 53.73 87  F 1 
ATOM   4564 C CG  . GLU F 6 87  ? 10.622  -19.450 4.357   1.00 45.72 87  F 1 
ATOM   4565 C CD  . GLU F 6 87  ? 10.094  -19.825 2.955   1.00 41.50 87  F 1 
ATOM   4566 O OE1 . GLU F 6 87  ? 8.859   -20.042 2.862   1.00 35.89 87  F 1 
ATOM   4567 O OE2 . GLU F 6 87  ? 10.906  -19.841 2.009   1.00 36.88 87  F 1 
ATOM   4568 N N   . GLU F 6 88  ? 14.563  -19.717 6.779   1.00 55.64 88  F 1 
ATOM   4569 C CA  . GLU F 6 88  ? 15.965  -20.024 6.563   1.00 53.46 88  F 1 
ATOM   4570 C C   . GLU F 6 88  ? 16.093  -20.363 5.083   1.00 52.60 88  F 1 
ATOM   4571 O O   . GLU F 6 88  ? 15.408  -21.266 4.606   1.00 48.15 88  F 1 
ATOM   4572 C CB  . GLU F 6 88  ? 16.445  -21.183 7.457   1.00 48.36 88  F 1 
ATOM   4573 C CG  . GLU F 6 88  ? 16.574  -20.779 8.931   1.00 42.87 88  F 1 
ATOM   4574 C CD  . GLU F 6 88  ? 17.149  -21.865 9.850   1.00 39.82 88  F 1 
ATOM   4575 O OE1 . GLU F 6 88  ? 17.665  -21.519 10.938  1.00 36.39 88  F 1 
ATOM   4576 O OE2 . GLU F 6 88  ? 17.049  -23.072 9.565   1.00 36.40 88  F 1 
ATOM   4577 N N   . GLU F 6 89  ? 16.960  -19.658 4.329   1.00 46.83 89  F 1 
ATOM   4578 C CA  . GLU F 6 89  ? 17.348  -20.091 2.988   1.00 46.15 89  F 1 
ATOM   4579 C C   . GLU F 6 89  ? 17.996  -21.486 3.113   1.00 45.16 89  F 1 
ATOM   4580 O O   . GLU F 6 89  ? 19.215  -21.623 3.203   1.00 42.10 89  F 1 
ATOM   4581 C CB  . GLU F 6 89  ? 18.321  -19.106 2.313   1.00 43.06 89  F 1 
ATOM   4582 C CG  . GLU F 6 89  ? 17.729  -17.792 1.767   1.00 38.44 89  F 1 
ATOM   4583 C CD  . GLU F 6 89  ? 18.786  -16.918 1.055   1.00 35.77 89  F 1 
ATOM   4584 O OE1 . GLU F 6 89  ? 18.435  -15.842 0.522   1.00 32.23 89  F 1 
ATOM   4585 O OE2 . GLU F 6 89  ? 19.982  -17.279 1.047   1.00 32.73 89  F 1 
ATOM   4586 N N   . SER F 6 90  ? 17.170  -22.525 3.168   1.00 42.31 90  F 1 
ATOM   4587 C CA  . SER F 6 90  ? 17.637  -23.875 2.962   1.00 41.25 90  F 1 
ATOM   4588 C C   . SER F 6 90  ? 18.086  -23.940 1.512   1.00 41.00 90  F 1 
ATOM   4589 O O   . SER F 6 90  ? 17.342  -23.567 0.602   1.00 39.00 90  F 1 
ATOM   4590 C CB  . SER F 6 90  ? 16.554  -24.911 3.307   1.00 38.50 90  F 1 
ATOM   4591 O OG  . SER F 6 90  ? 15.422  -24.770 2.491   1.00 34.58 90  F 1 
ATOM   4592 N N   . LYS F 6 91  ? 19.340  -24.346 1.281   1.00 39.60 91  F 1 
ATOM   4593 C CA  . LYS F 6 91  ? 19.916  -24.462 -0.066  1.00 39.65 91  F 1 
ATOM   4594 C C   . LYS F 6 91  ? 19.195  -25.467 -0.954  1.00 39.66 91  F 1 
ATOM   4595 O O   . LYS F 6 91  ? 19.525  -25.513 -2.136  1.00 36.85 91  F 1 
ATOM   4596 C CB  . LYS F 6 91  ? 21.374  -24.907 0.015   1.00 36.12 91  F 1 
ATOM   4597 C CG  . LYS F 6 91  ? 22.357  -23.780 0.308   1.00 31.60 91  F 1 
ATOM   4598 C CD  . LYS F 6 91  ? 23.761  -24.363 0.188   1.00 30.44 91  F 1 
ATOM   4599 C CE  . LYS F 6 91  ? 24.803  -23.275 0.366   1.00 26.36 91  F 1 
ATOM   4600 N NZ  . LYS F 6 91  ? 26.176  -23.835 0.233   1.00 24.05 91  F 1 
ATOM   4601 N N   . GLU F 6 92  ? 18.383  -26.338 -0.395  1.00 38.77 92  F 1 
ATOM   4602 C CA  . GLU F 6 92  ? 17.697  -27.306 -1.235  1.00 39.40 92  F 1 
ATOM   4603 C C   . GLU F 6 92  ? 16.743  -26.521 -2.131  1.00 38.87 92  F 1 
ATOM   4604 O O   . GLU F 6 92  ? 15.915  -25.776 -1.613  1.00 36.88 92  F 1 
ATOM   4605 C CB  . GLU F 6 92  ? 16.997  -28.402 -0.428  1.00 37.85 92  F 1 
ATOM   4606 C CG  . GLU F 6 92  ? 18.048  -29.367 0.160   1.00 33.57 92  F 1 
ATOM   4607 C CD  . GLU F 6 92  ? 17.484  -30.658 0.750   1.00 30.90 92  F 1 
ATOM   4608 O OE1 . GLU F 6 92  ? 18.313  -31.578 0.960   1.00 27.77 92  F 1 
ATOM   4609 O OE2 . GLU F 6 92  ? 16.269  -30.731 1.010   1.00 30.18 92  F 1 
ATOM   4610 N N   . PRO F 6 93  ? 16.918  -26.623 -3.474  1.00 36.10 93  F 1 
ATOM   4611 C CA  . PRO F 6 93  ? 15.899  -26.161 -4.369  1.00 35.31 93  F 1 
ATOM   4612 C C   . PRO F 6 93  ? 14.666  -26.978 -3.999  1.00 34.84 93  F 1 
ATOM   4613 O O   . PRO F 6 93  ? 14.617  -28.173 -4.280  1.00 34.65 93  F 1 
ATOM   4614 C CB  . PRO F 6 93  ? 16.436  -26.443 -5.781  1.00 32.66 93  F 1 
ATOM   4615 C CG  . PRO F 6 93  ? 17.368  -27.629 -5.578  1.00 32.28 93  F 1 
ATOM   4616 C CD  . PRO F 6 93  ? 17.897  -27.451 -4.157  1.00 36.35 93  F 1 
ATOM   4617 N N   . VAL F 6 94  ? 13.742  -26.364 -3.288  1.00 38.22 94  F 1 
ATOM   4618 C CA  . VAL F 6 94  ? 12.418  -26.937 -3.121  1.00 38.12 94  F 1 
ATOM   4619 C C   . VAL F 6 94  ? 11.961  -27.189 -4.547  1.00 37.13 94  F 1 
ATOM   4620 O O   . VAL F 6 94  ? 11.984  -26.267 -5.367  1.00 36.20 94  F 1 
ATOM   4621 C CB  . VAL F 6 94  ? 11.464  -26.004 -2.356  1.00 36.05 94  F 1 
ATOM   4622 C CG1 . VAL F 6 94  ? 10.154  -26.727 -2.022  1.00 32.68 94  F 1 
ATOM   4623 C CG2 . VAL F 6 94  ? 12.079  -25.546 -1.028  1.00 33.81 94  F 1 
ATOM   4624 N N   . ALA F 6 95  ? 11.748  -28.451 -4.883  1.00 32.11 95  F 1 
ATOM   4625 C CA  . ALA F 6 95  ? 11.248  -28.804 -6.186  1.00 32.22 95  F 1 
ATOM   4626 C C   . ALA F 6 95  ? 9.965   -28.001 -6.426  1.00 32.06 95  F 1 
ATOM   4627 O O   . ALA F 6 95  ? 9.341   -27.534 -5.470  1.00 30.91 95  F 1 
ATOM   4628 C CB  . ALA F 6 95  ? 11.034  -30.324 -6.242  1.00 29.36 95  F 1 
ATOM   4629 N N   . ASP F 6 96  ? 9.563   -27.888 -7.703  1.00 34.54 96  F 1 
ATOM   4630 C CA  . ASP F 6 96  ? 8.201   -27.526 -8.067  1.00 35.27 96  F 1 
ATOM   4631 C C   . ASP F 6 96  ? 7.241   -28.566 -7.448  1.00 34.28 96  F 1 
ATOM   4632 O O   . ASP F 6 96  ? 6.721   -29.446 -8.138  1.00 32.38 96  F 1 
ATOM   4633 C CB  . ASP F 6 96  ? 8.034   -27.476 -9.603  1.00 32.45 96  F 1 
ATOM   4634 C CG  . ASP F 6 96  ? 8.750   -26.330 -10.327 1.00 29.46 96  F 1 
ATOM   4635 O OD1 . ASP F 6 96  ? 8.751   -25.199 -9.810  1.00 28.84 96  F 1 
ATOM   4636 O OD2 . ASP F 6 96  ? 9.266   -26.596 -11.442 1.00 27.79 96  F 1 
ATOM   4637 N N   . GLU F 6 97  ? 7.086   -28.543 -6.130  1.00 34.69 97  F 1 
ATOM   4638 C CA  . GLU F 6 97  ? 5.865   -29.052 -5.555  1.00 34.94 97  F 1 
ATOM   4639 C C   . GLU F 6 97  ? 4.776   -28.223 -6.229  1.00 33.55 97  F 1 
ATOM   4640 O O   . GLU F 6 97  ? 4.866   -26.995 -6.270  1.00 31.83 97  F 1 
ATOM   4641 C CB  . GLU F 6 97  ? 5.825   -28.969 -4.025  1.00 33.57 97  F 1 
ATOM   4642 C CG  . GLU F 6 97  ? 6.709   -30.051 -3.376  1.00 30.77 97  F 1 
ATOM   4643 C CD  . GLU F 6 97  ? 6.519   -30.236 -1.869  1.00 29.96 97  F 1 
ATOM   4644 O OE1 . GLU F 6 97  ? 6.999   -31.289 -1.351  1.00 27.25 97  F 1 
ATOM   4645 O OE2 . GLU F 6 97  ? 5.903   -29.379 -1.200  1.00 28.78 97  F 1 
ATOM   4646 N N   . GLU F 6 98  ? 3.839   -28.930 -6.849  1.00 33.20 98  F 1 
ATOM   4647 C CA  . GLU F 6 98  ? 2.647   -28.305 -7.386  1.00 33.79 98  F 1 
ATOM   4648 C C   . GLU F 6 98  ? 2.162   -27.345 -6.302  1.00 32.74 98  F 1 
ATOM   4649 O O   . GLU F 6 98  ? 1.892   -27.775 -5.182  1.00 31.13 98  F 1 
ATOM   4650 C CB  . GLU F 6 98  ? 1.586   -29.363 -7.729  1.00 31.84 98  F 1 
ATOM   4651 C CG  . GLU F 6 98  ? 1.959   -30.231 -8.952  1.00 28.36 98  F 1 
ATOM   4652 C CD  . GLU F 6 98  ? 0.934   -31.329 -9.302  1.00 27.39 98  F 1 
ATOM   4653 O OE1 . GLU F 6 98  ? 0.941   -31.790 -10.470 1.00 23.94 98  F 1 
ATOM   4654 O OE2 . GLU F 6 98  ? 0.167   -31.769 -8.415  1.00 26.25 98  F 1 
ATOM   4655 N N   . GLU F 6 99  ? 2.122   -26.055 -6.638  1.00 40.61 99  F 1 
ATOM   4656 C CA  . GLU F 6 99  ? 1.307   -25.108 -5.906  1.00 40.05 99  F 1 
ATOM   4657 C C   . GLU F 6 99  ? -0.105  -25.722 -5.927  1.00 38.83 99  F 1 
ATOM   4658 O O   . GLU F 6 99  ? -0.866  -25.480 -6.857  1.00 36.92 99  F 1 
ATOM   4659 C CB  . GLU F 6 99  ? 1.337   -23.704 -6.553  1.00 38.41 99  F 1
[truncated: 85,335 more chars]
