# Supplementary material for: Spliceosomal Sm core assembly: AlphaFold 3 predicted structure and phosphorylation-dependent regulation of the human 6S complex
Source: Comput Struct Biotechnol J. 2025 Dec 16;31:51–60. doi: 10.1016/j.csbj.2025.12.013 (PMC12771329; doi:10.1016/j.csbj.2025.12.013)
Supplement: Supplementary file 8 — Supplementary material [file mmc4.zip › fold_6s_complex_phospho_picln_model_1.cif]

# By using this file you agree to the legally binding terms of use found at alphafoldserver.com/output-terms
data_72792b4879711be2
#
_entry.id 72792b4879711be2
#
loop_
_atom_type.symbol
C 
N 
O 
P 
S 
#
loop_
_audit_author.name
_audit_author.pdbx_ordinal
"Google DeepMind" 1 
"Isomorphic Labs" 2 
#
_audit_conform.dict_location https://raw.githubusercontent.com/ihmwg/ModelCIF/master/dist/mmcif_ma.dic
_audit_conform.dict_name     mmcif_ma.dic
_audit_conform.dict_version  1.4.5
#
loop_
_chem_comp.formula
_chem_comp.formula_weight
_chem_comp.id
_chem_comp.mon_nstd_flag
_chem_comp.name
_chem_comp.pdbx_smiles
_chem_comp.pdbx_synonyms
_chem_comp.type
"C3 H7 N O2"    89.093  ALA y ALANINE         C[C@H](N)C(O)=O                  ?               "L-PEPTIDE LINKING" 
"C6 H15 N4 O2"  175.209 ARG y ARGININE        N[C@@H](CCCNC(N)=[NH2+])C(O)=O   ?               "L-PEPTIDE LINKING" 
"C4 H8 N2 O3"   132.118 ASN y ASPARAGINE      N[C@@H](CC(N)=O)C(O)=O           ?               "L-PEPTIDE LINKING" 
"C4 H7 N O4"    133.103 ASP y "ASPARTIC ACID" N[C@@H](CC(O)=O)C(O)=O           ?               "L-PEPTIDE LINKING" 
"C3 H7 N O2 S"  121.158 CYS y CYSTEINE        N[C@@H](CS)C(O)=O                ?               "L-PEPTIDE LINKING" 
"C5 H10 N2 O3"  146.144 GLN y GLUTAMINE       N[C@@H](CCC(N)=O)C(O)=O          ?               "L-PEPTIDE LINKING" 
"C5 H9 N O4"    147.129 GLU y "GLUTAMIC ACID" N[C@@H](CCC(O)=O)C(O)=O          ?               "L-PEPTIDE LINKING" 
"C2 H5 N O2"    75.067  GLY y GLYCINE         NCC(O)=O                         ?               "PEPTIDE LINKING"   
"C6 H10 N3 O2"  156.162 HIS y HISTIDINE       N[C@@H](Cc1c[nH]c[nH+]1)C(O)=O   ?               "L-PEPTIDE LINKING" 
"C6 H13 N O2"   131.173 ILE y ISOLEUCINE      CC[C@H](C)[C@H](N)C(O)=O         ?               "L-PEPTIDE LINKING" 
"C6 H13 N O2"   131.173 LEU y LEUCINE         CC(C)C[C@H](N)C(O)=O             ?               "L-PEPTIDE LINKING" 
"C6 H15 N2 O2"  147.195 LYS y LYSINE          N[C@@H](CCCC[NH3+])C(O)=O        ?               "L-PEPTIDE LINKING" 
"C5 H11 N O2 S" 149.211 MET y METHIONINE      CSCC[C@H](N)C(O)=O               ?               "L-PEPTIDE LINKING" 
"C9 H11 N O2"   165.189 PHE y PHENYLALANINE   N[C@@H](Cc1ccccc1)C(O)=O         ?               "L-PEPTIDE LINKING" 
"C5 H9 N O2"    115.130 PRO y PROLINE         OC(=O)[C@@H]1CCCN1               ?               "L-PEPTIDE LINKING" 
"C3 H8 N O6 P"  185.072 SEP n PHOSPHOSERINE   N[C@@H](CO[P](O)(O)=O)C(O)=O     PHOSPHONOSERINE "L-PEPTIDE LINKING" 
"C3 H7 N O3"    105.093 SER y SERINE          N[C@@H](CO)C(O)=O                ?               "L-PEPTIDE LINKING" 
"C4 H9 N O3"    119.119 THR y THREONINE       C[C@@H](O)[C@H](N)C(O)=O         ?               "L-PEPTIDE LINKING" 
"C11 H12 N2 O2" 204.225 TRP y TRYPTOPHAN      N[C@@H](Cc1c[nH]c2ccccc12)C(O)=O ?               "L-PEPTIDE LINKING" 
"C9 H11 N O3"   181.189 TYR y TYROSINE        N[C@@H](Cc1ccc(O)cc1)C(O)=O      ?               "L-PEPTIDE LINKING" 
"C5 H11 N O2"   117.146 VAL y VALINE          CC(C)[C@H](N)C(O)=O              ?               "L-PEPTIDE LINKING" 
#
_citation.book_publisher          ?
_citation.country                 UK
_citation.id                      primary
_citation.journal_full            Nature
_citation.journal_id_ASTM         NATUAS
_citation.journal_id_CSD          0006
_citation.journal_id_ISSN         0028-0836
_citation.journal_volume          ?
_citation.page_first              ?
_citation.page_last               ?
_citation.pdbx_database_id_DOI    ?
_citation.pdbx_database_id_PubMed ?
_citation.title                   "Accurate structure prediction of biomolecular interactions with AlphaFold 3"
_citation.year                    2024
#
loop_
_citation_author.citation_id
_citation_author.name
_citation_author.ordinal
primary "Google DeepMind" 1 
primary "Isomorphic Labs" 2 
#
loop_
_entity.id
_entity.pdbx_description
_entity.type
1 . polymer 
2 . polymer 
3 . polymer 
4 . polymer 
5 . polymer 
6 . polymer 
#
loop_
_entity_poly.entity_id
_entity_poly.pdbx_strand_id
_entity_poly.type
1 A polypeptide(L) 
2 B polypeptide(L) 
3 C polypeptide(L) 
4 D polypeptide(L) 
5 E polypeptide(L) 
6 F polypeptide(L) 
#
loop_
_entity_poly_seq.entity_id
_entity_poly_seq.hetero
_entity_poly_seq.mon_id
_entity_poly_seq.num
1 n MET 1   
1 n LYS 2   
1 n LEU 3   
1 n VAL 4   
1 n ARG 5   
1 n PHE 6   
1 n LEU 7   
1 n MET 8   
1 n LYS 9   
1 n LEU 10  
1 n SER 11  
1 n HIS 12  
1 n GLU 13  
1 n THR 14  
1 n VAL 15  
1 n THR 16  
1 n ILE 17  
1 n GLU 18  
1 n LEU 19  
1 n LYS 20  
1 n ASN 21  
1 n GLY 22  
1 n THR 23  
1 n GLN 24  
1 n VAL 25  
1 n HIS 26  
1 n GLY 27  
1 n THR 28  
1 n ILE 29  
1 n THR 30  
1 n GLY 31  
1 n VAL 32  
1 n ASP 33  
1 n VAL 34  
1 n SER 35  
1 n MET 36  
1 n ASN 37  
1 n THR 38  
1 n HIS 39  
1 n LEU 40  
1 n LYS 41  
1 n ALA 42  
1 n VAL 43  
1 n LYS 44  
1 n MET 45  
1 n THR 46  
1 n LEU 47  
1 n LYS 48  
1 n ASN 49  
1 n ARG 50  
1 n GLU 51  
1 n PRO 52  
1 n VAL 53  
1 n GLN 54  
1 n LEU 55  
1 n GLU 56  
1 n THR 57  
1 n LEU 58  
1 n SER 59  
1 n ILE 60  
1 n ARG 61  
1 n GLY 62  
1 n ASN 63  
1 n ASN 64  
1 n ILE 65  
1 n ARG 66  
1 n TYR 67  
1 n PHE 68  
1 n ILE 69  
1 n LEU 70  
1 n PRO 71  
1 n ASP 72  
1 n SER 73  
1 n LEU 74  
1 n PRO 75  
1 n LEU 76  
1 n ASP 77  
1 n THR 78  
1 n LEU 79  
1 n LEU 80  
1 n VAL 81  
1 n ASP 82  
1 n VAL 83  
1 n GLU 84  
1 n PRO 85  
1 n LYS 86  
1 n VAL 87  
1 n LYS 88  
1 n SER 89  
1 n LYS 90  
1 n LYS 91  
1 n ARG 92  
1 n GLU 93  
1 n ALA 94  
1 n VAL 95  
1 n ALA 96  
1 n GLY 97  
1 n ARG 98  
1 n GLY 99  
1 n ARG 100 
1 n GLY 101 
1 n ARG 102 
1 n GLY 103 
1 n ARG 104 
1 n GLY 105 
1 n ARG 106 
1 n GLY 107 
1 n ARG 108 
1 n GLY 109 
1 n ARG 110 
1 n GLY 111 
1 n ARG 112 
1 n GLY 113 
1 n ARG 114 
1 n GLY 115 
1 n GLY 116 
1 n PRO 117 
1 n ARG 118 
1 n ARG 119 
2 n MET 1   
2 n SER 2   
2 n LEU 3   
2 n LEU 4   
2 n ASN 5   
2 n LYS 6   
2 n PRO 7   
2 n LYS 8   
2 n SER 9   
2 n GLU 10  
2 n MET 11  
2 n THR 12  
2 n PRO 13  
2 n GLU 14  
2 n GLU 15  
2 n LEU 16  
2 n GLN 17  
2 n LYS 18  
2 n ARG 19  
2 n GLU 20  
2 n GLU 21  
2 n GLU 22  
2 n GLU 23  
2 n PHE 24  
2 n ASN 25  
2 n THR 26  
2 n GLY 27  
2 n PRO 28  
2 n LEU 29  
2 n SER 30  
2 n VAL 31  
2 n LEU 32  
2 n THR 33  
2 n GLN 34  
2 n SER 35  
2 n VAL 36  
2 n LYS 37  
2 n ASN 38  
2 n ASN 39  
2 n THR 40  
2 n GLN 41  
2 n VAL 42  
2 n LEU 43  
2 n ILE 44  
2 n ASN 45  
2 n CYS 46  
2 n ARG 47  
2 n ASN 48  
2 n ASN 49  
2 n LYS 50  
2 n LYS 51  
2 n LEU 52  
2 n LEU 53  
2 n GLY 54  
2 n ARG 55  
2 n VAL 56  
2 n LYS 57  
2 n ALA 58  
2 n PHE 59  
2 n ASP 60  
2 n ARG 61  
2 n HIS 62  
2 n CYS 63  
2 n ASN 64  
2 n MET 65  
2 n VAL 66  
2 n LEU 67  
2 n GLU 68  
2 n ASN 69  
2 n VAL 70  
2 n LYS 71  
2 n GLU 72  
2 n MET 73  
2 n TRP 74  
2 n THR 75  
2 n GLU 76  
2 n VAL 77  
2 n PRO 78  
2 n LYS 79  
2 n SER 80  
2 n GLY 81  
2 n LYS 82  
2 n GLY 83  
2 n LYS 84  
2 n LYS 85  
2 n LYS 86  
2 n SER 87  
2 n LYS 88  
2 n PRO 89  
2 n VAL 90  
2 n ASN 91  
2 n LYS 92  
2 n ASP 93  
2 n ARG 94  
2 n TYR 95  
2 n ILE 96  
2 n SER 97  
2 n LYS 98  
2 n MET 99  
2 n PHE 100 
2 n LEU 101 
2 n ARG 102 
2 n GLY 103 
2 n ASP 104 
2 n SER 105 
2 n VAL 106 
2 n ILE 107 
2 n VAL 108 
2 n VAL 109 
2 n LEU 110 
2 n ARG 111 
2 n ASN 112 
2 n PRO 113 
2 n LEU 114 
2 n ILE 115 
2 n ALA 116 
2 n GLY 117 
2 n LYS 118 
3 n MET 1   
3 n ALA 2   
3 n TYR 3   
3 n ARG 4   
3 n GLY 5   
3 n GLN 6   
3 n GLY 7   
3 n GLN 8   
3 n LYS 9   
3 n VAL 10  
3 n GLN 11  
3 n LYS 12  
3 n VAL 13  
3 n MET 14  
3 n VAL 15  
3 n GLN 16  
3 n PRO 17  
3 n ILE 18  
3 n ASN 19  
3 n LEU 20  
3 n ILE 21  
3 n PHE 22  
3 n ARG 23  
3 n TYR 24  
3 n LEU 25  
3 n GLN 26  
3 n ASN 27  
3 n ARG 28  
3 n SER 29  
3 n ARG 30  
3 n ILE 31  
3 n GLN 32  
3 n VAL 33  
3 n TRP 34  
3 n LEU 35  
3 n TYR 36  
3 n GLU 37  
3 n GLN 38  
3 n VAL 39  
3 n ASN 40  
3 n MET 41  
3 n ARG 42  
3 n ILE 43  
3 n GLU 44  
3 n GLY 45  
3 n CYS 46  
3 n ILE 47  
3 n ILE 48  
3 n GLY 49  
3 n PHE 50  
3 n ASP 51  
3 n GLU 52  
3 n TYR 53  
3 n MET 54  
3 n ASN 55  
3 n LEU 56  
3 n VAL 57  
3 n LEU 58  
3 n ASP 59  
3 n ASP 60  
3 n ALA 61  
3 n GLU 62  
3 n GLU 63  
3 n ILE 64  
3 n HIS 65  
3 n SER 66  
3 n LYS 67  
3 n THR 68  
3 n LYS 69  
3 n SER 70  
3 n ARG 71  
3 n LYS 72  
3 n GLN 73  
3 n LEU 74  
3 n GLY 75  
3 n ARG 76  
3 n ILE 77  
3 n MET 78  
3 n LEU 79  
3 n LYS 80  
3 n GLY 81  
3 n ASP 82  
3 n ASN 83  
3 n ILE 84  
3 n THR 85  
3 n LEU 86  
3 n LEU 87  
3 n GLN 88  
3 n SER 89  
3 n VAL 90  
3 n SER 91  
3 n ASN 92  
4 n MET 1   
4 n SER 2   
4 n LYS 3   
4 n ALA 4   
4 n HIS 5   
4 n PRO 6   
4 n PRO 7   
4 n GLU 8   
4 n LEU 9   
4 n LYS 10  
4 n LYS 11  
4 n PHE 12  
4 n MET 13  
4 n ASP 14  
4 n LYS 15  
4 n LYS 16  
4 n LEU 17  
4 n SER 18  
4 n LEU 19  
4 n LYS 20  
4 n LEU 21  
4 n ASN 22  
4 n GLY 23  
4 n GLY 24  
4 n ARG 25  
4 n HIS 26  
4 n VAL 27  
4 n GLN 28  
4 n GLY 29  
4 n ILE 30  
4 n LEU 31  
4 n ARG 32  
4 n GLY 33  
4 n PHE 34  
4 n ASP 35  
4 n PRO 36  
4 n PHE 37  
4 n MET 38  
4 n ASN 39  
4 n LEU 40  
4 n VAL 41  
4 n ILE 42  
4 n ASP 43  
4 n GLU 44  
4 n CYS 45  
4 n VAL 46  
4 n GLU 47  
4 n MET 48  
4 n ALA 49  
4 n THR 50  
4 n SER 51  
4 n GLY 52  
4 n GLN 53  
4 n GLN 54  
4 n ASN 55  
4 n ASN 56  
4 n ILE 57  
4 n GLY 58  
4 n MET 59  
4 n VAL 60  
4 n VAL 61  
4 n ILE 62  
4 n ARG 63  
4 n GLY 64  
4 n ASN 65  
4 n SER 66  
4 n ILE 67  
4 n ILE 68  
4 n MET 69  
4 n LEU 70  
4 n GLU 71  
4 n ALA 72  
4 n LEU 73  
4 n GLU 74  
4 n ARG 75  
4 n VAL 76  
5 n MET 1   
5 n SER 2   
5 n LEU 3   
5 n PRO 4   
5 n LEU 5   
5 n ASN 6   
5 n PRO 7   
5 n LYS 8   
5 n PRO 9   
5 n PHE 10  
5 n LEU 11  
5 n ASN 12  
5 n GLY 13  
5 n LEU 14  
5 n THR 15  
5 n GLY 16  
5 n LYS 17  
5 n PRO 18  
5 n VAL 19  
5 n MET 20  
5 n VAL 21  
5 n LYS 22  
5 n LEU 23  
5 n LYS 24  
5 n TRP 25  
5 n GLY 26  
5 n MET 27  
5 n GLU 28  
5 n TYR 29  
5 n LYS 30  
5 n GLY 31  
5 n TYR 32  
5 n LEU 33  
5 n VAL 34  
5 n SER 35  
5 n VAL 36  
5 n ASP 37  
5 n GLY 38  
5 n TYR 39  
5 n MET 40  
5 n ASN 41  
5 n MET 42  
5 n GLN 43  
5 n LEU 44  
5 n ALA 45  
5 n ASN 46  
5 n THR 47  
5 n GLU 48  
5 n GLU 49  
5 n TYR 50  
5 n ILE 51  
5 n ASP 52  
5 n GLY 53  
5 n ALA 54  
5 n LEU 55  
5 n SER 56  
5 n GLY 57  
5 n HIS 58  
5 n LEU 59  
5 n GLY 60  
5 n GLU 61  
5 n VAL 62  
5 n LEU 63  
5 n ILE 64  
5 n ARG 65  
5 n CYS 66  
5 n ASN 67  
5 n ASN 68  
5 n VAL 69  
5 n LEU 70  
5 n TYR 71  
5 n ILE 72  
5 n ARG 73  
5 n GLY 74  
5 n VAL 75  
5 n GLU 76  
5 n GLU 77  
5 n GLU 78  
5 n GLU 79  
5 n GLU 80  
5 n ASP 81  
5 n GLY 82  
5 n GLU 83  
5 n MET 84  
5 n ARG 85  
5 n GLU 86  
6 n MET 1   
6 n SER 2   
6 n PHE 3   
6 n LEU 4   
6 n LYS 5   
6 n SER 6   
6 n PHE 7   
6 n PRO 8   
6 n PRO 9   
6 n PRO 10  
6 n GLY 11  
6 n PRO 12  
6 n ALA 13  
6 n GLU 14  
6 n GLY 15  
6 n LEU 16  
6 n LEU 17  
6 n ARG 18  
6 n GLN 19  
6 n GLN 20  
6 n PRO 21  
6 n ASP 22  
6 n THR 23  
6 n GLU 24  
6 n ALA 25  
6 n VAL 26  
6 n LEU 27  
6 n ASN 28  
6 n GLY 29  
6 n LYS 30  
6 n GLY 31  
6 n LEU 32  
6 n GLY 33  
6 n THR 34  
6 n GLY 35  
6 n THR 36  
6 n LEU 37  
6 n TYR 38  
6 n ILE 39  
6 n ALA 40  
6 n GLU 41  
6 n SER 42  
6 n ARG 43  
6 n LEU 44  
6 n SER 45  
6 n TRP 46  
6 n LEU 47  
6 n ASP 48  
6 n GLY 49  
6 n SER 50  
6 n GLY 51  
6 n LEU 52  
6 n GLY 53  
6 n PHE 54  
6 n SER 55  
6 n LEU 56  
6 n GLU 57  
6 n TYR 58  
6 n PRO 59  
6 n THR 60  
6 n ILE 61  
6 n SER 62  
6 n LEU 63  
6 n HIS 64  
6 n ALA 65  
6 n LEU 66  
6 n SER 67  
6 n ARG 68  
6 n ASP 69  
6 n ARG 70  
6 n SER 71  
6 n ASP 72  
6 n CYS 73  
6 n LEU 74  
6 n GLY 75  
6 n GLU 76  
6 n HIS 77  
6 n LEU 78  
6 n TYR 79  
6 n VAL 80  
6 n MET 81  
6 n VAL 82  
6 n ASN 83  
6 n ALA 84  
6 n LYS 85  
6 n PHE 86  
6 n GLU 87  
6 n GLU 88  
6 n GLU 89  
6 n SER 90  
6 n LYS 91  
6 n GLU 92  
6 n PRO 93  
6 n VAL 94  
6 n ALA 95  
6 n ASP 96  
6 n GLU 97  
6 n GLU 98  
6 n GLU 99  
6 n GLU 100 
6 n ASP 101 
6 n SER 102 
6 n ASP 103 
6 n ASP 104 
6 n ASP 105 
6 n VAL 106 
6 n GLU 107 
6 n PRO 108 
6 n ILE 109 
6 n THR 110 
6 n GLU 111 
6 n PHE 112 
6 n ARG 113 
6 n PHE 114 
6 n VAL 115 
6 n PRO 116 
6 n SER 117 
6 n ASP 118 
6 n LYS 119 
6 n SER 120 
6 n ALA 121 
6 n LEU 122 
6 n GLU 123 
6 n ALA 124 
6 n MET 125 
6 n PHE 126 
6 n THR 127 
6 n ALA 128 
6 n MET 129 
6 n CYS 130 
6 n GLU 131 
6 n CYS 132 
6 n GLN 133 
6 n ALA 134 
6 n LEU 135 
6 n HIS 136 
6 n PRO 137 
6 n ASP 138 
6 n PRO 139 
6 n GLU 140 
6 n ASP 141 
6 n GLU 142 
6 n ASP 143 
6 n SER 144 
6 n ASP 145 
6 n ASP 146 
6 n TYR 147 
6 n ASP 148 
6 n GLY 149 
6 n GLU 150 
6 n GLU 151 
6 n TYR 152 
6 n ASP 153 
6 n VAL 154 
6 n GLU 155 
6 n ALA 156 
6 n HIS 157 
6 n GLU 158 
6 n GLN 159 
6 n GLY 160 
6 n GLN 161 
6 n GLY 162 
6 n ASP 163 
6 n ILE 164 
6 n PRO 165 
6 n THR 166 
6 n PHE 167 
6 n TYR 168 
6 n THR 169 
6 n TYR 170 
6 n GLU 171 
6 n GLU 172 
6 n GLY 173 
6 n LEU 174 
6 n SER 175 
6 n HIS 176 
6 n LEU 177 
6 n THR 178 
6 n ALA 179 
6 n GLU 180 
6 n GLY 181 
6 n GLN 182 
6 n ALA 183 
6 n THR 184 
6 n LEU 185 
6 n GLU 186 
6 n ARG 187 
6 n LEU 188 
6 n GLU 189 
6 n GLY 190 
6 n MET 191 
6 n LEU 192 
6 n SEP 193 
6 n GLN 194 
6 n SEP 195 
6 n VAL 196 
6 n SEP 197 
6 n SER 198 
6 n GLN 199 
6 n TYR 200 
6 n ASN 201 
6 n MET 202 
6 n ALA 203 
6 n GLY 204 
6 n VAL 205 
6 n ARG 206 
6 n THR 207 
6 n GLU 208 
6 n ASP 209 
6 n SER 210 
6 n ILE 211 
6 n ARG 212 
6 n ASP 213 
6 n TYR 214 
6 n GLU 215 
6 n ASP 216 
6 n GLY 217 
6 n MET 218 
6 n GLU 219 
6 n VAL 220 
6 n ASP 221 
6 n THR 222 
6 n THR 223 
6 n PRO 224 
6 n THR 225 
6 n VAL 226 
6 n ALA 227 
6 n GLY 228 
6 n GLN 229 
6 n PHE 230 
6 n GLU 231 
6 n ASP 232 
6 n ALA 233 
6 n ASP 234 
6 n VAL 235 
6 n ASP 236 
6 n HIS 237 
#
_ma_data.content_type "model coordinates"
_ma_data.id           1
_ma_data.name         Model
#
_ma_model_list.data_id          1
_ma_model_list.model_group_id   1
_ma_model_list.model_group_name "AlphaFold-beta-20231127 (fb0b9d13-0bdd-4522-ba5f-0ee1f426d085 @ 2025-02-03 03:47:51)"
_ma_model_list.model_id         1
_ma_model_list.model_name       "Top ranked model"
_ma_model_list.model_type       "Ab initio model"
_ma_model_list.ordinal_id       1
#
loop_
_ma_protocol_step.method_type
_ma_protocol_step.ordinal_id
_ma_protocol_step.protocol_id
_ma_protocol_step.step_id
"coevolution MSA" 1 1 1 
"template search" 2 1 2 
modeling          3 1 3 
#
loop_
_ma_qa_metric.id
_ma_qa_metric.mode
_ma_qa_metric.name
_ma_qa_metric.software_group_id
_ma_qa_metric.type
1 global pLDDT 1 pLDDT 
2 local  pLDDT 1 pLDDT 
#
_ma_qa_metric_global.metric_id    1
_ma_qa_metric_global.metric_value 74.74
_ma_qa_metric_global.model_id     1
_ma_qa_metric_global.ordinal_id   1
#
_ma_software_group.group_id    1
_ma_software_group.ordinal_id  1
_ma_software_group.software_id 1
#
loop_
_ma_target_entity.data_id
_ma_target_entity.entity_id
_ma_target_entity.origin
1 1 . 
1 2 . 
1 3 . 
1 4 . 
1 5 . 
1 6 . 
#
loop_
_ma_target_entity_instance.asym_id
_ma_target_entity_instance.details
_ma_target_entity_instance.entity_id
A . 1 
B . 2 
C . 3 
D . 4 
E . 5 
F . 6 
#
loop_
_pdbx_data_usage.details
_pdbx_data_usage.id
_pdbx_data_usage.type
_pdbx_data_usage.url
;NON-COMMERCIAL USE ONLY, BY USING THIS FILE YOU AGREE TO THE TERMS OF USE FOUND
AT alphafoldserver.com/output-terms.
;
1 license    ? 
;THE INFORMATION IS NOT INTENDED FOR, HAS NOT BEEN VALIDATED FOR, AND IS NOT
APPROVED FOR CLINICAL USE. IT SHOULD NOT BE USED FOR CLINICAL PURPOSE OR RELIED
ON FOR MEDICAL OR OTHER PROFESSIONAL ADVICE. IT IS THEORETICAL MODELLING ONLY
AND CAUTION SHOULD BE EXERCISED IN ITS USE. IT IS PROVIDED "AS-IS" WITHOUT ANY
WARRANTY OF ANY KIND, WHETHER EXPRESSED OR IMPLIED. NO WARRANTY IS GIVEN THAT
USE OF THE INFORMATION SHALL NOT INFRINGE THE RIGHTS OF ANY THIRD PARTY.
;
2 disclaimer ? 
#
loop_
_pdbx_poly_seq_scheme.asym_id
_pdbx_poly_seq_scheme.auth_seq_num
_pdbx_poly_seq_scheme.entity_id
_pdbx_poly_seq_scheme.hetero
_pdbx_poly_seq_scheme.mon_id
_pdbx_poly_seq_scheme.pdb_ins_code
_pdbx_poly_seq_scheme.pdb_seq_num
_pdbx_poly_seq_scheme.pdb_strand_id
_pdbx_poly_seq_scheme.seq_id
A 1   1 n MET . 1   A 1   
A 2   1 n LYS . 2   A 2   
A 3   1 n LEU . 3   A 3   
A 4   1 n VAL . 4   A 4   
A 5   1 n ARG . 5   A 5   
A 6   1 n PHE . 6   A 6   
A 7   1 n LEU . 7   A 7   
A 8   1 n MET . 8   A 8   
A 9   1 n LYS . 9   A 9   
A 10  1 n LEU . 10  A 10  
A 11  1 n SER . 11  A 11  
A 12  1 n HIS . 12  A 12  
A 13  1 n GLU . 13  A 13  
A 14  1 n THR . 14  A 14  
A 15  1 n VAL . 15  A 15  
A 16  1 n THR . 16  A 16  
A 17  1 n ILE . 17  A 17  
A 18  1 n GLU . 18  A 18  
A 19  1 n LEU . 19  A 19  
A 20  1 n LYS . 20  A 20  
A 21  1 n ASN . 21  A 21  
A 22  1 n GLY . 22  A 22  
A 23  1 n THR . 23  A 23  
A 24  1 n GLN . 24  A 24  
A 25  1 n VAL . 25  A 25  
A 26  1 n HIS . 26  A 26  
A 27  1 n GLY . 27  A 27  
A 28  1 n THR . 28  A 28  
A 29  1 n ILE . 29  A 29  
A 30  1 n THR . 30  A 30  
A 31  1 n GLY . 31  A 31  
A 32  1 n VAL . 32  A 32  
A 33  1 n ASP . 33  A 33  
A 34  1 n VAL . 34  A 34  
A 35  1 n SER . 35  A 35  
A 36  1 n MET . 36  A 36  
A 37  1 n ASN . 37  A 37  
A 38  1 n THR . 38  A 38  
A 39  1 n HIS . 39  A 39  
A 40  1 n LEU . 40  A 40  
A 41  1 n LYS . 41  A 41  
A 42  1 n ALA . 42  A 42  
A 43  1 n VAL . 43  A 43  
A 44  1 n LYS . 44  A 44  
A 45  1 n MET . 45  A 45  
A 46  1 n THR . 46  A 46  
A 47  1 n LEU . 47  A 47  
A 48  1 n LYS . 48  A 48  
A 49  1 n ASN . 49  A 49  
A 50  1 n ARG . 50  A 50  
A 51  1 n GLU . 51  A 51  
A 52  1 n PRO . 52  A 52  
A 53  1 n VAL . 53  A 53  
A 54  1 n GLN . 54  A 54  
A 55  1 n LEU . 55  A 55  
A 56  1 n GLU . 56  A 56  
A 57  1 n THR . 57  A 57  
A 58  1 n LEU . 58  A 58  
A 59  1 n SER . 59  A 59  
A 60  1 n ILE . 60  A 60  
A 61  1 n ARG . 61  A 61  
A 62  1 n GLY . 62  A 62  
A 63  1 n ASN . 63  A 63  
A 64  1 n ASN . 64  A 64  
A 65  1 n ILE . 65  A 65  
A 66  1 n ARG . 66  A 66  
A 67  1 n TYR . 67  A 67  
A 68  1 n PHE . 68  A 68  
A 69  1 n ILE . 69  A 69  
A 70  1 n LEU . 70  A 70  
A 71  1 n PRO . 71  A 71  
A 72  1 n ASP . 72  A 72  
A 73  1 n SER . 73  A 73  
A 74  1 n LEU . 74  A 74  
A 75  1 n PRO . 75  A 75  
A 76  1 n LEU . 76  A 76  
A 77  1 n ASP . 77  A 77  
A 78  1 n THR . 78  A 78  
A 79  1 n LEU . 79  A 79  
A 80  1 n LEU . 80  A 80  
A 81  1 n VAL . 81  A 81  
A 82  1 n ASP . 82  A 82  
A 83  1 n VAL . 83  A 83  
A 84  1 n GLU . 84  A 84  
A 85  1 n PRO . 85  A 85  
A 86  1 n LYS . 86  A 86  
A 87  1 n VAL . 87  A 87  
A 88  1 n LYS . 88  A 88  
A 89  1 n SER . 89  A 89  
A 90  1 n LYS . 90  A 90  
A 91  1 n LYS . 91  A 91  
A 92  1 n ARG . 92  A 92  
A 93  1 n GLU . 93  A 93  
A 94  1 n ALA . 94  A 94  
A 95  1 n VAL . 95  A 95  
A 96  1 n ALA . 96  A 96  
A 97  1 n GLY . 97  A 97  
A 98  1 n ARG . 98  A 98  
A 99  1 n GLY . 99  A 99  
A 100 1 n ARG . 100 A 100 
A 101 1 n GLY . 101 A 101 
A 102 1 n ARG . 102 A 102 
A 103 1 n GLY . 103 A 103 
A 104 1 n ARG . 104 A 104 
A 105 1 n GLY . 105 A 105 
A 106 1 n ARG . 106 A 106 
A 107 1 n GLY . 107 A 107 
A 108 1 n ARG . 108 A 108 
A 109 1 n GLY . 109 A 109 
A 110 1 n ARG . 110 A 110 
A 111 1 n GLY . 111 A 111 
A 112 1 n ARG . 112 A 112 
A 113 1 n GLY . 113 A 113 
A 114 1 n ARG . 114 A 114 
A 115 1 n GLY . 115 A 115 
A 116 1 n GLY . 116 A 116 
A 117 1 n PRO . 117 A 117 
A 118 1 n ARG . 118 A 118 
A 119 1 n ARG . 119 A 119 
B 1   2 n MET . 1   B 1   
B 2   2 n SER . 2   B 2   
B 3   2 n LEU . 3   B 3   
B 4   2 n LEU . 4   B 4   
B 5   2 n ASN . 5   B 5   
B 6   2 n LYS . 6   B 6   
B 7   2 n PRO . 7   B 7   
B 8   2 n LYS . 8   B 8   
B 9   2 n SER . 9   B 9   
B 10  2 n GLU . 10  B 10  
B 11  2 n MET . 11  B 11  
B 12  2 n THR . 12  B 12  
B 13  2 n PRO . 13  B 13  
B 14  2 n GLU . 14  B 14  
B 15  2 n GLU . 15  B 15  
B 16  2 n LEU . 16  B 16  
B 17  2 n GLN . 17  B 17  
B 18  2 n LYS . 18  B 18  
B 19  2 n ARG . 19  B 19  
B 20  2 n GLU . 20  B 20  
B 21  2 n GLU . 21  B 21  
B 22  2 n GLU . 22  B 22  
B 23  2 n GLU . 23  B 23  
B 24  2 n PHE . 24  B 24  
B 25  2 n ASN . 25  B 25  
B 26  2 n THR . 26  B 26  
B 27  2 n GLY . 27  B 27  
B 28  2 n PRO . 28  B 28  
B 29  2 n LEU . 29  B 29  
B 30  2 n SER . 30  B 30  
B 31  2 n VAL . 31  B 31  
B 32  2 n LEU . 32  B 32  
B 33  2 n THR . 33  B 33  
B 34  2 n GLN . 34  B 34  
B 35  2 n SER . 35  B 35  
B 36  2 n VAL . 36  B 36  
B 37  2 n LYS . 37  B 37  
B 38  2 n ASN . 38  B 38  
B 39  2 n ASN . 39  B 39  
B 40  2 n THR . 40  B 40  
B 41  2 n GLN . 41  B 41  
B 42  2 n VAL . 42  B 42  
B 43  2 n LEU . 43  B 43  
B 44  2 n ILE . 44  B 44  
B 45  2 n ASN . 45  B 45  
B 46  2 n CYS . 46  B 46  
B 47  2 n ARG . 47  B 47  
B 48  2 n ASN . 48  B 48  
B 49  2 n ASN . 49  B 49  
B 50  2 n LYS . 50  B 50  
B 51  2 n LYS . 51  B 51  
B 52  2 n LEU . 52  B 52  
B 53  2 n LEU . 53  B 53  
B 54  2 n GLY . 54  B 54  
B 55  2 n ARG . 55  B 55  
B 56  2 n VAL . 56  B 56  
B 57  2 n LYS . 57  B 57  
B 58  2 n ALA . 58  B 58  
B 59  2 n PHE . 59  B 59  
B 60  2 n ASP . 60  B 60  
B 61  2 n ARG . 61  B 61  
B 62  2 n HIS . 62  B 62  
B 63  2 n CYS . 63  B 63  
B 64  2 n ASN . 64  B 64  
B 65  2 n MET . 65  B 65  
B 66  2 n VAL . 66  B 66  
B 67  2 n LEU . 67  B 67  
B 68  2 n GLU . 68  B 68  
B 69  2 n ASN . 69  B 69  
B 70  2 n VAL . 70  B 70  
B 71  2 n LYS . 71  B 71  
B 72  2 n GLU . 72  B 72  
B 73  2 n MET . 73  B 73  
B 74  2 n TRP . 74  B 74  
B 75  2 n THR . 75  B 75  
B 76  2 n GLU . 76  B 76  
B 77  2 n VAL . 77  B 77  
B 78  2 n PRO . 78  B 78  
B 79  2 n LYS . 79  B 79  
B 80  2 n SER . 80  B 80  
B 81  2 n GLY . 81  B 81  
B 82  2 n LYS . 82  B 82  
B 83  2 n GLY . 83  B 83  
B 84  2 n LYS . 84  B 84  
B 85  2 n LYS . 85  B 85  
B 86  2 n LYS . 86  B 86  
B 87  2 n SER . 87  B 87  
B 88  2 n LYS . 88  B 88  
B 89  2 n PRO . 89  B 89  
B 90  2 n VAL . 90  B 90  
B 91  2 n ASN . 91  B 91  
B 92  2 n LYS . 92  B 92  
B 93  2 n ASP . 93  B 93  
B 94  2 n ARG . 94  B 94  
B 95  2 n TYR . 95  B 95  
B 96  2 n ILE . 96  B 96  
B 97  2 n SER . 97  B 97  
B 98  2 n LYS . 98  B 98  
B 99  2 n MET . 99  B 99  
B 100 2 n PHE . 100 B 100 
B 101 2 n LEU . 101 B 101 
B 102 2 n ARG . 102 B 102 
B 103 2 n GLY . 103 B 103 
B 104 2 n ASP . 104 B 104 
B 105 2 n SER . 105 B 105 
B 106 2 n VAL . 106 B 106 
B 107 2 n ILE . 107 B 107 
B 108 2 n VAL . 108 B 108 
B 109 2 n VAL . 109 B 109 
B 110 2 n LEU . 110 B 110 
B 111 2 n ARG . 111 B 111 
B 112 2 n ASN . 112 B 112 
B 113 2 n PRO . 113 B 113 
B 114 2 n LEU . 114 B 114 
B 115 2 n ILE . 115 B 115 
B 116 2 n ALA . 116 B 116 
B 117 2 n GLY . 117 B 117 
B 118 2 n LYS . 118 B 118 
C 1   3 n MET . 1   C 1   
C 2   3 n ALA . 2   C 2   
C 3   3 n TYR . 3   C 3   
C 4   3 n ARG . 4   C 4   
C 5   3 n GLY . 5   C 5   
C 6   3 n GLN . 6   C 6   
C 7   3 n GLY . 7   C 7   
C 8   3 n GLN . 8   C 8   
C 9   3 n LYS . 9   C 9   
C 10  3 n VAL . 10  C 10  
C 11  3 n GLN . 11  C 11  
C 12  3 n LYS . 12  C 12  
C 13  3 n VAL . 13  C 13  
C 14  3 n MET . 14  C 14  
C 15  3 n VAL . 15  C 15  
C 16  3 n GLN . 16  C 16  
C 17  3 n PRO . 17  C 17  
C 18  3 n ILE . 18  C 18  
C 19  3 n ASN . 19  C 19  
C 20  3 n LEU . 20  C 20  
C 21  3 n ILE . 21  C 21  
C 22  3 n PHE . 22  C 22  
C 23  3 n ARG . 23  C 23  
C 24  3 n TYR . 24  C 24  
C 25  3 n LEU . 25  C 25  
C 26  3 n GLN . 26  C 26  
C 27  3 n ASN . 27  C 27  
C 28  3 n ARG . 28  C 28  
C 29  3 n SER . 29  C 29  
C 30  3 n ARG . 30  C 30  
C 31  3 n ILE . 31  C 31  
C 32  3 n GLN . 32  C 32  
C 33  3 n VAL . 33  C 33  
C 34  3 n TRP . 34  C 34  
C 35  3 n LEU . 35  C 35  
C 36  3 n TYR . 36  C 36  
C 37  3 n GLU . 37  C 37  
C 38  3 n GLN . 38  C 38  
C 39  3 n VAL . 39  C 39  
C 40  3 n ASN . 40  C 40  
C 41  3 n MET . 41  C 41  
C 42  3 n ARG . 42  C 42  
C 43  3 n ILE . 43  C 43  
C 44  3 n GLU . 44  C 44  
C 45  3 n GLY . 45  C 45  
C 46  3 n CYS . 46  C 46  
C 47  3 n ILE . 47  C 47  
C 48  3 n ILE . 48  C 48  
C 49  3 n GLY . 49  C 49  
C 50  3 n PHE . 50  C 50  
C 51  3 n ASP . 51  C 51  
C 52  3 n GLU . 52  C 52  
C 53  3 n TYR . 53  C 53  
C 54  3 n MET . 54  C 54  
C 55  3 n ASN . 55  C 55  
C 56  3 n LEU . 56  C 56  
C 57  3 n VAL . 57  C 57  
C 58  3 n LEU . 58  C 58  
C 59  3 n ASP . 59  C 59  
C 60  3 n ASP . 60  C 60  
C 61  3 n ALA . 61  C 61  
C 62  3 n GLU . 62  C 62  
C 63  3 n GLU . 63  C 63  
C 64  3 n ILE . 64  C 64  
C 65  3 n HIS . 65  C 65  
C 66  3 n SER . 66  C 66  
C 67  3 n LYS . 67  C 67  
C 68  3 n THR . 68  C 68  
C 69  3 n LYS . 69  C 69  
C 70  3 n SER . 70  C 70  
C 71  3 n ARG . 71  C 71  
C 72  3 n LYS . 72  C 72  
C 73  3 n GLN . 73  C 73  
C 74  3 n LEU . 74  C 74  
C 75  3 n GLY . 75  C 75  
C 76  3 n ARG . 76  C 76  
C 77  3 n ILE . 77  C 77  
C 78  3 n MET . 78  C 78  
C 79  3 n LEU . 79  C 79  
C 80  3 n LYS . 80  C 80  
C 81  3 n GLY . 81  C 81  
C 82  3 n ASP . 82  C 82  
C 83  3 n ASN . 83  C 83  
C 84  3 n ILE . 84  C 84  
C 85  3 n THR . 85  C 85  
C 86  3 n LEU . 86  C 86  
C 87  3 n LEU . 87  C 87  
C 88  3 n GLN . 88  C 88  
C 89  3 n SER . 89  C 89  
C 90  3 n VAL . 90  C 90  
C 91  3 n SER . 91  C 91  
C 92  3 n ASN . 92  C 92  
D 1   4 n MET . 1   D 1   
D 2   4 n SER . 2   D 2   
D 3   4 n LYS . 3   D 3   
D 4   4 n ALA . 4   D 4   
D 5   4 n HIS . 5   D 5   
D 6   4 n PRO . 6   D 6   
D 7   4 n PRO . 7   D 7   
D 8   4 n GLU . 8   D 8   
D 9   4 n LEU . 9   D 9   
D 10  4 n LYS . 10  D 10  
D 11  4 n LYS . 11  D 11  
D 12  4 n PHE . 12  D 12  
D 13  4 n MET . 13  D 13  
D 14  4 n ASP . 14  D 14  
D 15  4 n LYS . 15  D 15  
D 16  4 n LYS . 16  D 16  
D 17  4 n LEU . 17  D 17  
D 18  4 n SER . 18  D 18  
D 19  4 n LEU . 19  D 19  
D 20  4 n LYS . 20  D 20  
D 21  4 n LEU . 21  D 21  
D 22  4 n ASN . 22  D 22  
D 23  4 n GLY . 23  D 23  
D 24  4 n GLY . 24  D 24  
D 25  4 n ARG . 25  D 25  
D 26  4 n HIS . 26  D 26  
D 27  4 n VAL . 27  D 27  
D 28  4 n GLN . 28  D 28  
D 29  4 n GLY . 29  D 29  
D 30  4 n ILE . 30  D 30  
D 31  4 n LEU . 31  D 31  
D 32  4 n ARG . 32  D 32  
D 33  4 n GLY . 33  D 33  
D 34  4 n PHE . 34  D 34  
D 35  4 n ASP . 35  D 35  
D 36  4 n PRO . 36  D 36  
D 37  4 n PHE . 37  D 37  
D 38  4 n MET . 38  D 38  
D 39  4 n ASN . 39  D 39  
D 40  4 n LEU . 40  D 40  
D 41  4 n VAL . 41  D 41  
D 42  4 n ILE . 42  D 42  
D 43  4 n ASP . 43  D 43  
D 44  4 n GLU . 44  D 44  
D 45  4 n CYS . 45  D 45  
D 46  4 n VAL . 46  D 46  
D 47  4 n GLU . 47  D 47  
D 48  4 n MET . 48  D 48  
D 49  4 n ALA . 49  D 49  
D 50  4 n THR . 50  D 50  
D 51  4 n SER . 51  D 51  
D 52  4 n GLY . 52  D 52  
D 53  4 n GLN . 53  D 53  
D 54  4 n GLN . 54  D 54  
D 55  4 n ASN . 55  D 55  
D 56  4 n ASN . 56  D 56  
D 57  4 n ILE . 57  D 57  
D 58  4 n GLY . 58  D 58  
D 59  4 n MET . 59  D 59  
D 60  4 n VAL . 60  D 60  
D 61  4 n VAL . 61  D 61  
D 62  4 n ILE . 62  D 62  
D 63  4 n ARG . 63  D 63  
D 64  4 n GLY . 64  D 64  
D 65  4 n ASN . 65  D 65  
D 66  4 n SER . 66  D 66  
D 67  4 n ILE . 67  D 67  
D 68  4 n ILE . 68  D 68  
D 69  4 n MET . 69  D 69  
D 70  4 n LEU . 70  D 70  
D 71  4 n GLU . 71  D 71  
D 72  4 n ALA . 72  D 72  
D 73  4 n LEU . 73  D 73  
D 74  4 n GLU . 74  D 74  
D 75  4 n ARG . 75  D 75  
D 76  4 n VAL . 76  D 76  
E 1   5 n MET . 1   E 1   
E 2   5 n SER . 2   E 2   
E 3   5 n LEU . 3   E 3   
E 4   5 n PRO . 4   E 4   
E 5   5 n LEU . 5   E 5   
E 6   5 n ASN . 6   E 6   
E 7   5 n PRO . 7   E 7   
E 8   5 n LYS . 8   E 8   
E 9   5 n PRO . 9   E 9   
E 10  5 n PHE . 10  E 10  
E 11  5 n LEU . 11  E 11  
E 12  5 n ASN . 12  E 12  
E 13  5 n GLY . 13  E 13  
E 14  5 n LEU . 14  E 14  
E 15  5 n THR . 15  E 15  
E 16  5 n GLY . 16  E 16  
E 17  5 n LYS . 17  E 17  
E 18  5 n PRO . 18  E 18  
E 19  5 n VAL . 19  E 19  
E 20  5 n MET . 20  E 20  
E 21  5 n VAL . 21  E 21  
E 22  5 n LYS . 22  E 22  
E 23  5 n LEU . 23  E 23  
E 24  5 n LYS . 24  E 24  
E 25  5 n TRP . 25  E 25  
E 26  5 n GLY . 26  E 26  
E 27  5 n MET . 27  E 27  
E 28  5 n GLU . 28  E 28  
E 29  5 n TYR . 29  E 29  
E 30  5 n LYS . 30  E 30  
E 31  5 n GLY . 31  E 31  
E 32  5 n TYR . 32  E 32  
E 33  5 n LEU . 33  E 33  
E 34  5 n VAL . 34  E 34  
E 35  5 n SER . 35  E 35  
E 36  5 n VAL . 36  E 36  
E 37  5 n ASP . 37  E 37  
E 38  5 n GLY . 38  E 38  
E 39  5 n TYR . 39  E 39  
E 40  5 n MET . 40  E 40  
E 41  5 n ASN . 41  E 41  
E 42  5 n MET . 42  E 42  
E 43  5 n GLN . 43  E 43  
E 44  5 n LEU . 44  E 44  
E 45  5 n ALA . 45  E 45  
E 46  5 n ASN . 46  E 46  
E 47  5 n THR . 47  E 47  
E 48  5 n GLU . 48  E 48  
E 49  5 n GLU . 49  E 49  
E 50  5 n TYR . 50  E 50  
E 51  5 n ILE . 51  E 51  
E 52  5 n ASP . 52  E 52  
E 53  5 n GLY . 53  E 53  
E 54  5 n ALA . 54  E 54  
E 55  5 n LEU . 55  E 55  
E 56  5 n SER . 56  E 56  
E 57  5 n GLY . 57  E 57  
E 58  5 n HIS . 58  E 58  
E 59  5 n LEU . 59  E 59  
E 60  5 n GLY . 60  E 60  
E 61  5 n GLU . 61  E 61  
E 62  5 n VAL . 62  E 62  
E 63  5 n LEU . 63  E 63  
E 64  5 n ILE . 64  E 64  
E 65  5 n ARG . 65  E 65  
E 66  5 n CYS . 66  E 66  
E 67  5 n ASN . 67  E 67  
E 68  5 n ASN . 68  E 68  
E 69  5 n VAL . 69  E 69  
E 70  5 n LEU . 70  E 70  
E 71  5 n TYR . 71  E 71  
E 72  5 n ILE . 72  E 72  
E 73  5 n ARG . 73  E 73  
E 74  5 n GLY . 74  E 74  
E 75  5 n VAL . 75  E 75  
E 76  5 n GLU . 76  E 76  
E 77  5 n GLU . 77  E 77  
E 78  5 n GLU . 78  E 78  
E 79  5 n GLU . 79  E 79  
E 80  5 n GLU . 80  E 80  
E 81  5 n ASP . 81  E 81  
E 82  5 n GLY . 82  E 82  
E 83  5 n GLU . 83  E 83  
E 84  5 n MET . 84  E 84  
E 85  5 n ARG . 85  E 85  
E 86  5 n GLU . 86  E 86  
F 1   6 n MET . 1   F 1   
F 2   6 n SER . 2   F 2   
F 3   6 n PHE . 3   F 3   
F 4   6 n LEU . 4   F 4   
F 5   6 n LYS . 5   F 5   
F 6   6 n SER . 6   F 6   
F 7   6 n PHE . 7   F 7   
F 8   6 n PRO . 8   F 8   
F 9   6 n PRO . 9   F 9   
F 10  6 n PRO . 10  F 10  
F 11  6 n GLY . 11  F 11  
F 12  6 n PRO . 12  F 12  
F 13  6 n ALA . 13  F 13  
F 14  6 n GLU . 14  F 14  
F 15  6 n GLY . 15  F 15  
F 16  6 n LEU . 16  F 16  
F 17  6 n LEU . 17  F 17  
F 18  6 n ARG . 18  F 18  
F 19  6 n GLN . 19  F 19  
F 20  6 n GLN . 20  F 20  
F 21  6 n PRO . 21  F 21  
F 22  6 n ASP . 22  F 22  
F 23  6 n THR . 23  F 23  
F 24  6 n GLU . 24  F 24  
F 25  6 n ALA . 25  F 25  
F 26  6 n VAL . 26  F 26  
F 27  6 n LEU . 27  F 27  
F 28  6 n ASN . 28  F 28  
F 29  6 n GLY . 29  F 29  
F 30  6 n LYS . 30  F 30  
F 31  6 n GLY . 31  F 31  
F 32  6 n LEU . 32  F 32  
F 33  6 n GLY . 33  F 33  
F 34  6 n THR . 34  F 34  
F 35  6 n GLY . 35  F 35  
F 36  6 n THR . 36  F 36  
F 37  6 n LEU . 37  F 37  
F 38  6 n TYR . 38  F 38  
F 39  6 n ILE . 39  F 39  
F 40  6 n ALA . 40  F 40  
F 41  6 n GLU . 41  F 41  
F 42  6 n SER . 42  F 42  
F 43  6 n ARG . 43  F 43  
F 44  6 n LEU . 44  F 44  
F 45  6 n SER . 45  F 45  
F 46  6 n TRP . 46  F 46  
F 47  6 n LEU . 47  F 47  
F 48  6 n ASP . 48  F 48  
F 49  6 n GLY . 49  F 49  
F 50  6 n SER . 50  F 50  
F 51  6 n GLY . 51  F 51  
F 52  6 n LEU . 52  F 52  
F 53  6 n GLY . 53  F 53  
F 54  6 n PHE . 54  F 54  
F 55  6 n SER . 55  F 55  
F 56  6 n LEU . 56  F 56  
F 57  6 n GLU . 57  F 57  
F 58  6 n TYR . 58  F 58  
F 59  6 n PRO . 59  F 59  
F 60  6 n THR . 60  F 60  
F 61  6 n ILE . 61  F 61  
F 62  6 n SER . 62  F 62  
F 63  6 n LEU . 63  F 63  
F 64  6 n HIS . 64  F 64  
F 65  6 n ALA . 65  F 65  
F 66  6 n LEU . 66  F 66  
F 67  6 n SER . 67  F 67  
F 68  6 n ARG . 68  F 68  
F 69  6 n ASP . 69  F 69  
F 70  6 n ARG . 70  F 70  
F 71  6 n SER . 71  F 71  
F 72  6 n ASP . 72  F 72  
F 73  6 n CYS . 73  F 73  
F 74  6 n LEU . 74  F 74  
F 75  6 n GLY . 75  F 75  
F 76  6 n GLU . 76  F 76  
F 77  6 n HIS . 77  F 77  
F 78  6 n LEU . 78  F 78  
F 79  6 n TYR . 79  F 79  
F 80  6 n VAL . 80  F 80  
F 81  6 n MET . 81  F 81  
F 82  6 n VAL . 82  F 82  
F 83  6 n ASN . 83  F 83  
F 84  6 n ALA . 84  F 84  
F 85  6 n LYS . 85  F 85  
F 86  6 n PHE . 86  F 86  
F 87  6 n GLU . 87  F 87  
F 88  6 n GLU . 88  F 88  
F 89  6 n GLU . 89  F 89  
F 90  6 n SER . 90  F 90  
F 91  6 n LYS . 91  F 91  
F 92  6 n GLU . 92  F 92  
F 93  6 n PRO . 93  F 93  
F 94  6 n VAL . 94  F 94  
F 95  6 n ALA . 95  F 95  
F 96  6 n ASP . 96  F 96  
F 97  6 n GLU . 97  F 97  
F 98  6 n GLU . 98  F 98  
F 99  6 n GLU . 99  F 99  
F 100 6 n GLU . 100 F 100 
F 101 6 n ASP . 101 F 101 
F 102 6 n SER . 102 F 102 
F 103 6 n ASP . 103 F 103 
F 104 6 n ASP . 104 F 104 
F 105 6 n ASP . 105 F 105 
F 106 6 n VAL . 106 F 106 
F 107 6 n GLU . 107 F 107 
F 108 6 n PRO . 108 F 108 
F 109 6 n ILE . 109 F 109 
F 110 6 n THR . 110 F 110 
F 111 6 n GLU . 111 F 111 
F 112 6 n PHE . 112 F 112 
F 113 6 n ARG . 113 F 113 
F 114 6 n PHE . 114 F 114 
F 115 6 n VAL . 115 F 115 
F 116 6 n PRO . 116 F 116 
F 117 6 n SER . 117 F 117 
F 118 6 n ASP . 118 F 118 
F 119 6 n LYS . 119 F 119 
F 120 6 n SER . 120 F 120 
F 121 6 n ALA . 121 F 121 
F 122 6 n LEU . 122 F 122 
F 123 6 n GLU . 123 F 123 
F 124 6 n ALA . 124 F 124 
F 125 6 n MET . 125 F 125 
F 126 6 n PHE . 126 F 126 
F 127 6 n THR . 127 F 127 
F 128 6 n ALA . 128 F 128 
F 129 6 n MET . 129 F 129 
F 130 6 n CYS . 130 F 130 
F 131 6 n GLU . 131 F 131 
F 132 6 n CYS . 132 F 132 
F 133 6 n GLN . 133 F 133 
F 134 6 n ALA . 134 F 134 
F 135 6 n LEU . 135 F 135 
F 136 6 n HIS . 136 F 136 
F 137 6 n PRO . 137 F 137 
F 138 6 n ASP . 138 F 138 
F 139 6 n PRO . 139 F 139 
F 140 6 n GLU . 140 F 140 
F 141 6 n ASP . 141 F 141 
F 142 6 n GLU . 142 F 142 
F 143 6 n ASP . 143 F 143 
F 144 6 n SER . 144 F 144 
F 145 6 n ASP . 145 F 145 
F 146 6 n ASP . 146 F 146 
F 147 6 n TYR . 147 F 147 
F 148 6 n ASP . 148 F 148 
F 149 6 n GLY . 149 F 149 
F 150 6 n GLU . 150 F 150 
F 151 6 n GLU . 151 F 151 
F 152 6 n TYR . 152 F 152 
F 153 6 n ASP . 153 F 153 
F 154 6 n VAL . 154 F 154 
F 155 6 n GLU . 155 F 155 
F 156 6 n ALA . 156 F 156 
F 157 6 n HIS . 157 F 157 
F 158 6 n GLU . 158 F 158 
F 159 6 n GLN . 159 F 159 
F 160 6 n GLY . 160 F 160 
F 161 6 n GLN . 161 F 161 
F 162 6 n GLY . 162 F 162 
F 163 6 n ASP . 163 F 163 
F 164 6 n ILE . 164 F 164 
F 165 6 n PRO . 165 F 165 
F 166 6 n THR . 166 F 166 
F 167 6 n PHE . 167 F 167 
F 168 6 n TYR . 168 F 168 
F 169 6 n THR . 169 F 169 
F 170 6 n TYR . 170 F 170 
F 171 6 n GLU . 171 F 171 
F 172 6 n GLU . 172 F 172 
F 173 6 n GLY . 173 F 173 
F 174 6 n LEU . 174 F 174 
F 175 6 n SER . 175 F 175 
F 176 6 n HIS . 176 F 176 
F 177 6 n LEU . 177 F 177 
F 178 6 n THR . 178 F 178 
F 179 6 n ALA . 179 F 179 
F 180 6 n GLU . 180 F 180 
F 181 6 n GLY . 181 F 181 
F 182 6 n GLN . 182 F 182 
F 183 6 n ALA . 183 F 183 
F 184 6 n THR . 184 F 184 
F 185 6 n LEU . 185 F 185 
F 186 6 n GLU . 186 F 186 
F 187 6 n ARG . 187 F 187 
F 188 6 n LEU . 188 F 188 
F 189 6 n GLU . 189 F 189 
F 190 6 n GLY . 190 F 190 
F 191 6 n MET . 191 F 191 
F 192 6 n LEU . 192 F 192 
F 193 6 n SEP . 193 F 193 
F 194 6 n GLN . 194 F 194 
F 195 6 n SEP . 195 F 195 
F 196 6 n VAL . 196 F 196 
F 197 6 n SEP . 197 F 197 
F 198 6 n SER . 198 F 198 
F 199 6 n GLN . 199 F 199 
F 200 6 n TYR . 200 F 200 
F 201 6 n ASN . 201 F 201 
F 202 6 n MET . 202 F 202 
F 203 6 n ALA . 203 F 203 
F 204 6 n GLY . 204 F 204 
F 205 6 n VAL . 205 F 205 
F 206 6 n ARG . 206 F 206 
F 207 6 n THR . 207 F 207 
F 208 6 n GLU . 208 F 208 
F 209 6 n ASP . 209 F 209 
F 210 6 n SER . 210 F 210 
F 211 6 n ILE . 211 F 211 
F 212 6 n ARG . 212 F 212 
F 213 6 n ASP . 213 F 213 
F 214 6 n TYR . 214 F 214 
F 215 6 n GLU . 215 F 215 
F 216 6 n ASP . 216 F 216 
F 217 6 n GLY . 217 F 217 
F 218 6 n MET . 218 F 218 
F 219 6 n GLU . 219 F 219 
F 220 6 n VAL . 220 F 220 
F 221 6 n ASP . 221 F 221 
F 222 6 n THR . 222 F 222 
F 223 6 n THR . 223 F 223 
F 224 6 n PRO . 224 F 224 
F 225 6 n THR . 225 F 225 
F 226 6 n VAL . 226 F 226 
F 227 6 n ALA . 227 F 227 
F 228 6 n GLY . 228 F 228 
F 229 6 n GLN . 229 F 229 
F 230 6 n PHE . 230 F 230 
F 231 6 n GLU . 231 F 231 
F 232 6 n ASP . 232 F 232 
F 233 6 n ALA . 233 F 233 
F 234 6 n ASP . 234 F 234 
F 235 6 n VAL . 235 F 235 
F 236 6 n ASP . 236 F 236 
F 237 6 n HIS . 237 F 237 
#
_software.classification other
_software.date           ?
_software.description    "Structure prediction"
_software.name           AlphaFold
_software.pdbx_ordinal   1
_software.type           package
_software.version        "AlphaFold-beta-20231127 (fb0b9d13-0bdd-4522-ba5f-0ee1f426d085 @ 2025-02-03 03:47:51)"
#
loop_
_struct_asym.entity_id
_struct_asym.id
1 A 
2 B 
3 C 
4 D 
5 E 
6 F 
#
loop_
_atom_site.group_PDB
_atom_site.id
_atom_site.type_symbol
_atom_site.label_atom_id
_atom_site.label_alt_id
_atom_site.label_comp_id
_atom_site.label_asym_id
_atom_site.label_entity_id
_atom_site.label_seq_id
_atom_site.pdbx_PDB_ins_code
_atom_site.Cartn_x
_atom_site.Cartn_y
_atom_site.Cartn_z
_atom_site.occupancy
_atom_site.B_iso_or_equiv
_atom_site.auth_seq_id
_atom_site.auth_asym_id
_atom_site.pdbx_PDB_model_num
ATOM   1    N N   . MET A 1 1   ? -11.029 6.077   17.455  1.00 64.32 1   A 1 
ATOM   2    C CA  . MET A 1 1   ? -9.862  6.747   18.075  1.00 71.17 1   A 1 
ATOM   3    C C   . MET A 1 1   ? -8.627  6.307   17.303  1.00 77.07 1   A 1 
ATOM   4    O O   . MET A 1 1   ? -8.480  5.114   17.080  1.00 72.49 1   A 1 
ATOM   5    C CB  . MET A 1 1   ? -9.783  6.357   19.552  1.00 62.40 1   A 1 
ATOM   6    C CG  . MET A 1 1   ? -8.552  6.859   20.305  1.00 52.23 1   A 1 
ATOM   7    S SD  . MET A 1 1   ? -8.654  6.409   22.056  1.00 45.59 1   A 1 
ATOM   8    C CE  . MET A 1 1   ? -7.021  6.757   22.647  1.00 38.92 1   A 1 
ATOM   9    N N   . LYS A 1 2   ? -7.765  7.234   16.862  1.00 80.42 2   A 1 
ATOM   10   C CA  . LYS A 1 2   ? -6.526  6.888   16.157  1.00 85.10 2   A 1 
ATOM   11   C C   . LYS A 1 2   ? -5.378  6.906   17.161  1.00 89.10 2   A 1 
ATOM   12   O O   . LYS A 1 2   ? -5.035  7.973   17.661  1.00 87.72 2   A 1 
ATOM   13   C CB  . LYS A 1 2   ? -6.263  7.832   14.979  1.00 78.12 2   A 1 
ATOM   14   C CG  . LYS A 1 2   ? -7.361  7.782   13.902  1.00 71.48 2   A 1 
ATOM   15   C CD  . LYS A 1 2   ? -7.012  8.650   12.679  1.00 66.12 2   A 1 
ATOM   16   C CE  . LYS A 1 2   ? -8.188  8.652   11.694  1.00 55.73 2   A 1 
ATOM   17   N NZ  . LYS A 1 2   ? -7.859  9.212   10.370  1.00 50.00 2   A 1 
ATOM   18   N N   . LEU A 1 3   ? -4.792  5.748   17.465  1.00 90.91 3   A 1 
ATOM   19   C CA  . LEU A 1 3   ? -3.714  5.652   18.456  1.00 93.27 3   A 1 
ATOM   20   C C   . LEU A 1 3   ? -2.411  6.316   17.998  1.00 94.41 3   A 1 
ATOM   21   O O   . LEU A 1 3   ? -1.590  6.659   18.845  1.00 93.29 3   A 1 
ATOM   22   C CB  . LEU A 1 3   ? -3.470  4.200   18.852  1.00 92.41 3   A 1 
ATOM   23   C CG  . LEU A 1 3   ? -4.415  3.662   19.942  1.00 90.81 3   A 1 
ATOM   24   C CD1 . LEU A 1 3   ? -4.002  2.228   20.256  1.00 87.56 3   A 1 
ATOM   25   C CD2 . LEU A 1 3   ? -4.327  4.449   21.249  1.00 87.33 3   A 1 
ATOM   26   N N   . VAL A 1 4   ? -2.237  6.586   16.715  1.00 94.50 4   A 1 
ATOM   27   C CA  . VAL A 1 4   ? -1.109  7.406   16.242  1.00 94.72 4   A 1 
ATOM   28   C C   . VAL A 1 4   ? -1.071  8.770   16.944  1.00 94.90 4   A 1 
ATOM   29   O O   . VAL A 1 4   ? -0.002  9.259   17.298  1.00 94.10 4   A 1 
ATOM   30   C CB  . VAL A 1 4   ? -1.142  7.559   14.713  1.00 93.64 4   A 1 
ATOM   31   C CG1 . VAL A 1 4   ? -2.300  8.427   14.205  1.00 87.60 4   A 1 
ATOM   32   C CG2 . VAL A 1 4   ? 0.179   8.125   14.201  1.00 87.80 4   A 1 
ATOM   33   N N   . ARG A 1 5   ? -2.229  9.346   17.301  1.00 94.73 5   A 1 
ATOM   34   C CA  . ARG A 1 5   ? -2.300  10.610  18.051  1.00 94.28 5   A 1 
ATOM   35   C C   . ARG A 1 5   ? -1.725  10.496  19.461  1.00 94.89 5   A 1 
ATOM   36   O O   . ARG A 1 5   ? -1.331  11.514  20.030  1.00 93.47 5   A 1 
ATOM   37   C CB  . ARG A 1 5   ? -3.749  11.101  18.140  1.00 92.66 5   A 1 
ATOM   38   C CG  . ARG A 1 5   ? -4.334  11.468  16.773  1.00 87.49 5   A 1 
ATOM   39   C CD  . ARG A 1 5   ? -5.726  12.082  16.971  1.00 78.75 5   A 1 
ATOM   40   N NE  . ARG A 1 5   ? -6.323  12.480  15.694  1.00 70.28 5   A 1 
ATOM   41   C CZ  . ARG A 1 5   ? -7.489  13.088  15.539  1.00 62.74 5   A 1 
ATOM   42   N NH1 . ARG A 1 5   ? -8.249  13.406  16.553  1.00 56.18 5   A 1 
ATOM   43   N NH2 . ARG A 1 5   ? -7.920  13.381  14.337  1.00 56.16 5   A 1 
ATOM   44   N N   . PHE A 1 6   ? -1.689  9.313   20.043  1.00 95.70 6   A 1 
ATOM   45   C CA  . PHE A 1 6   ? -0.976  9.072   21.294  1.00 96.17 6   A 1 
ATOM   46   C C   . PHE A 1 6   ? 0.536   9.184   21.060  1.00 96.67 6   A 1 
ATOM   47   O O   . PHE A 1 6   ? 1.191   9.929   21.783  1.00 96.13 6   A 1 
ATOM   48   C CB  . PHE A 1 6   ? -1.400  7.727   21.891  1.00 96.13 6   A 1 
ATOM   49   C CG  . PHE A 1 6   ? -0.460  7.180   22.928  1.00 96.91 6   A 1 
ATOM   50   C CD1 . PHE A 1 6   ? 0.572   6.299   22.544  1.00 95.95 6   A 1 
ATOM   51   C CD2 . PHE A 1 6   ? -0.593  7.545   24.277  1.00 96.24 6   A 1 
ATOM   52   C CE1 . PHE A 1 6   ? 1.462   5.789   23.508  1.00 95.81 6   A 1 
ATOM   53   C CE2 . PHE A 1 6   ? 0.288   7.035   25.235  1.00 95.66 6   A 1 
ATOM   54   C CZ  . PHE A 1 6   ? 1.312   6.163   24.854  1.00 96.18 6   A 1 
ATOM   55   N N   . LEU A 1 7   ? 1.065   8.556   19.998  1.00 96.81 7   A 1 
ATOM   56   C CA  . LEU A 1 7   ? 2.485   8.656   19.650  1.00 96.84 7   A 1 
ATOM   57   C C   . LEU A 1 7   ? 2.913   10.100  19.359  1.00 96.52 7   A 1 
ATOM   58   O O   . LEU A 1 7   ? 3.977   10.524  19.806  1.00 95.58 7   A 1 
ATOM   59   C CB  . LEU A 1 7   ? 2.799   7.774   18.436  1.00 96.72 7   A 1 
ATOM   60   C CG  . LEU A 1 7   ? 2.620   6.260   18.648  1.00 96.39 7   A 1 
ATOM   61   C CD1 . LEU A 1 7   ? 2.932   5.546   17.336  1.00 95.48 7   A 1 
ATOM   62   C CD2 . LEU A 1 7   ? 3.546   5.726   19.739  1.00 95.17 7   A 1 
ATOM   63   N N   . MET A 1 8   ? 2.055   10.892  18.706  1.00 96.50 8   A 1 
ATOM   64   C CA  . MET A 1 8   ? 2.309   12.310  18.422  1.00 95.90 8   A 1 
ATOM   65   C C   . MET A 1 8   ? 2.514   13.168  19.684  1.00 95.85 8   A 1 
ATOM   66   O O   . MET A 1 8   ? 3.101   14.247  19.605  1.00 94.26 8   A 1 
ATOM   67   C CB  . MET A 1 8   ? 1.159   12.885  17.587  1.00 95.04 8   A 1 
ATOM   68   C CG  . MET A 1 8   ? 1.064   12.276  16.182  1.00 93.43 8   A 1 
ATOM   69   S SD  . MET A 1 8   ? -0.404  12.826  15.267  1.00 90.89 8   A 1 
ATOM   70   C CE  . MET A 1 8   ? 0.186   14.440  14.708  1.00 82.93 8   A 1 
ATOM   71   N N   . LYS A 1 9   ? 2.053   12.712  20.846  1.00 95.74 9   A 1 
ATOM   72   C CA  . LYS A 1 9   ? 2.252   13.386  22.139  1.00 95.41 9   A 1 
ATOM   73   C C   . LYS A 1 9   ? 3.587   13.033  22.807  1.00 95.83 9   A 1 
ATOM   74   O O   . LYS A 1 9   ? 3.909   13.625  23.830  1.00 94.21 9   A 1 
ATOM   75   C CB  . LYS A 1 9   ? 1.088   13.081  23.093  1.00 94.28 9   A 1 
ATOM   76   C CG  . LYS A 1 9   ? -0.278  13.568  22.592  1.00 92.64 9   A 1 
ATOM   77   C CD  . LYS A 1 9   ? -1.351  13.113  23.589  1.00 89.77 9   A 1 
ATOM   78   C CE  . LYS A 1 9   ? -2.749  13.486  23.130  1.00 85.54 9   A 1 
ATOM   79   N NZ  . LYS A 1 9   ? -3.755  13.063  24.138  1.00 79.31 9   A 1 
ATOM   80   N N   . LEU A 1 10  ? 4.336   12.077  22.269  1.00 96.54 10  A 1 
ATOM   81   C CA  . LEU A 1 10  ? 5.550   11.553  22.895  1.00 96.95 10  A 1 
ATOM   82   C C   . LEU A 1 10  ? 6.826   12.335  22.528  1.00 97.30 10  A 1 
ATOM   83   O O   . LEU A 1 10  ? 7.937   11.815  22.657  1.00 96.09 10  A 1 
ATOM   84   C CB  . LEU A 1 10  ? 5.704   10.052  22.609  1.00 96.73 10  A 1 
ATOM   85   C CG  . LEU A 1 10  ? 4.497   9.179   22.996  1.00 96.13 10  A 1 
ATOM   86   C CD1 . LEU A 1 10  ? 4.869   7.709   22.802  1.00 94.00 10  A 1 
ATOM   87   C CD2 . LEU A 1 10  ? 4.059   9.378   24.446  1.00 93.79 10  A 1 
ATOM   88   N N   . SER A 1 11  ? 6.680   13.571  22.071  1.00 96.67 11  A 1 
ATOM   89   C CA  . SER A 1 11  ? 7.841   14.429  21.826  1.00 96.45 11  A 1 
ATOM   90   C C   . SER A 1 11  ? 8.670   14.584  23.107  1.00 96.64 11  A 1 
ATOM   91   O O   . SER A 1 11  ? 8.130   14.788  24.191  1.00 93.11 11  A 1 
ATOM   92   C CB  . SER A 1 11  ? 7.400   15.787  21.295  1.00 94.41 11  A 1 
ATOM   93   O OG  . SER A 1 11  ? 8.534   16.525  20.866  1.00 80.16 11  A 1 
ATOM   94   N N   . HIS A 1 12  ? 9.980   14.498  22.944  1.00 96.87 12  A 1 
ATOM   95   C CA  . HIS A 1 12  ? 10.995  14.511  24.005  1.00 97.33 12  A 1 
ATOM   96   C C   . HIS A 1 12  ? 11.108  13.225  24.845  1.00 97.65 12  A 1 
ATOM   97   O O   . HIS A 1 12  ? 12.044  13.139  25.648  1.00 95.39 12  A 1 
ATOM   98   C CB  . HIS A 1 12  ? 10.883  15.762  24.887  1.00 95.75 12  A 1 
ATOM   99   C CG  . HIS A 1 12  ? 10.808  17.037  24.093  1.00 93.06 12  A 1 
ATOM   100  N ND1 . HIS A 1 12  ? 11.780  17.506  23.238  1.00 80.74 12  A 1 
ATOM   101  C CD2 . HIS A 1 12  ? 9.770   17.924  24.045  1.00 80.16 12  A 1 
ATOM   102  C CE1 . HIS A 1 12  ? 11.337  18.640  22.686  1.00 81.25 12  A 1 
ATOM   103  N NE2 . HIS A 1 12  ? 10.116  18.936  23.151  1.00 82.00 12  A 1 
ATOM   104  N N   . GLU A 1 13  ? 10.271  12.221  24.613  1.00 97.77 13  A 1 
ATOM   105  C CA  . GLU A 1 13  ? 10.415  10.926  25.270  1.00 98.03 13  A 1 
ATOM   106  C C   . GLU A 1 13  ? 11.531  10.091  24.631  1.00 98.25 13  A 1 
ATOM   107  O O   . GLU A 1 13  ? 11.680  10.048  23.410  1.00 97.79 13  A 1 
ATOM   108  C CB  . GLU A 1 13  ? 9.087   10.161  25.268  1.00 97.69 13  A 1 
ATOM   109  C CG  . GLU A 1 13  ? 7.990   10.841  26.112  1.00 95.38 13  A 1 
ATOM   110  C CD  . GLU A 1 13  ? 8.294   10.913  27.614  1.00 95.81 13  A 1 
ATOM   111  O OE1 . GLU A 1 13  ? 7.570   11.647  28.325  1.00 90.09 13  A 1 
ATOM   112  O OE2 . GLU A 1 13  ? 9.223   10.213  28.078  1.00 91.10 13  A 1 
ATOM   113  N N   . THR A 1 14  ? 12.306  9.406   25.460  1.00 98.30 14  A 1 
ATOM   114  C CA  . THR A 1 14  ? 13.333  8.475   24.992  1.00 98.40 14  A 1 
ATOM   115  C C   . THR A 1 14  ? 12.742  7.074   24.918  1.00 98.45 14  A 1 
ATOM   116  O O   . THR A 1 14  ? 12.257  6.542   25.918  1.00 97.59 14  A 1 
ATOM   117  C CB  . THR A 1 14  ? 14.580  8.509   25.884  1.00 97.93 14  A 1 
ATOM   118  O OG1 . THR A 1 14  ? 15.126  9.818   25.864  1.00 94.19 14  A 1 
ATOM   119  C CG2 . THR A 1 14  ? 15.685  7.580   25.374  1.00 93.10 14  A 1 
ATOM   120  N N   . VAL A 1 15  ? 12.799  6.469   23.738  1.00 98.44 15  A 1 
ATOM   121  C CA  . VAL A 1 15  ? 12.161  5.185   23.427  1.00 98.42 15  A 1 
ATOM   122  C C   . VAL A 1 15  ? 13.145  4.238   22.745  1.00 98.52 15  A 1 
ATOM   123  O O   . VAL A 1 15  ? 14.186  4.656   22.232  1.00 98.19 15  A 1 
ATOM   124  C CB  . VAL A 1 15  ? 10.903  5.380   22.558  1.00 98.01 15  A 1 
ATOM   125  C CG1 . VAL A 1 15  ? 9.850   6.246   23.262  1.00 96.16 15  A 1 
ATOM   126  C CG2 . VAL A 1 15  ? 11.213  5.990   21.186  1.00 95.74 15  A 1 
ATOM   127  N N   . THR A 1 16  ? 12.800  2.957   22.712  1.00 98.62 16  A 1 
ATOM   128  C CA  . THR A 1 16  ? 13.423  1.993   21.809  1.00 98.60 16  A 1 
ATOM   129  C C   . THR A 1 16  ? 12.383  1.510   20.820  1.00 98.69 16  A 1 
ATOM   130  O O   . THR A 1 16  ? 11.319  1.053   21.222  1.00 98.24 16  A 1 
ATOM   131  C CB  . THR A 1 16  ? 14.039  0.811   22.572  1.00 98.32 16  A 1 
ATOM   132  O OG1 . THR A 1 16  ? 14.963  1.287   23.530  1.00 94.98 16  A 1 
ATOM   133  C CG2 . THR A 1 16  ? 14.801  -0.145  21.648  1.00 94.51 16  A 1 
ATOM   134  N N   . ILE A 1 17  ? 12.673  1.594   19.530  1.00 98.61 17  A 1 
ATOM   135  C CA  . ILE A 1 17  ? 11.798  1.154   18.450  1.00 98.69 17  A 1 
ATOM   136  C C   . ILE A 1 17  ? 12.388  -0.116  17.852  1.00 98.54 17  A 1 
ATOM   137  O O   . ILE A 1 17  ? 13.553  -0.129  17.475  1.00 98.01 17  A 1 
ATOM   138  C CB  . ILE A 1 17  ? 11.606  2.264   17.401  1.00 98.60 17  A 1 
ATOM   139  C CG1 . ILE A 1 17  ? 11.151  3.580   18.079  1.00 97.90 17  A 1 
ATOM   140  C CG2 . ILE A 1 17  ? 10.603  1.800   16.339  1.00 98.08 17  A 1 
ATOM   141  C CD1 . ILE A 1 17  ? 10.910  4.746   17.121  1.00 96.97 17  A 1 
ATOM   142  N N   . GLU A 1 18  ? 11.591  -1.180  17.764  1.00 98.39 18  A 1 
ATOM   143  C CA  . GLU A 1 18  ? 11.942  -2.353  16.964  1.00 98.14 18  A 1 
ATOM   144  C C   . GLU A 1 18  ? 11.281  -2.235  15.591  1.00 98.15 18  A 1 
ATOM   145  O O   . GLU A 1 18  ? 10.075  -2.020  15.483  1.00 97.53 18  A 1 
ATOM   146  C CB  . GLU A 1 18  ? 11.583  -3.663  17.683  1.00 97.39 18  A 1 
ATOM   147  C CG  . GLU A 1 18  ? 12.143  -4.894  16.935  1.00 92.80 18  A 1 
ATOM   148  C CD  . GLU A 1 18  ? 12.055  -6.210  17.741  1.00 89.18 18  A 1 
ATOM   149  O OE1 . GLU A 1 18  ? 11.450  -7.187  17.245  1.00 80.84 18  A 1 
ATOM   150  O OE2 . GLU A 1 18  ? 12.613  -6.283  18.853  1.00 82.15 18  A 1 
ATOM   151  N N   . LEU A 1 19  ? 12.083  -2.378  14.530  1.00 97.53 19  A 1 
ATOM   152  C CA  . LEU A 1 19  ? 11.607  -2.410  13.155  1.00 97.39 19  A 1 
ATOM   153  C C   . LEU A 1 19  ? 11.246  -3.834  12.728  1.00 96.62 19  A 1 
ATOM   154  O O   . LEU A 1 19  ? 11.694  -4.818  13.330  1.00 95.39 19  A 1 
ATOM   155  C CB  . LEU A 1 19  ? 12.659  -1.789  12.217  1.00 97.29 19  A 1 
ATOM   156  C CG  . LEU A 1 19  ? 13.112  -0.361  12.575  1.00 96.67 19  A 1 
ATOM   157  C CD1 . LEU A 1 19  ? 13.959  0.213   11.438  1.00 94.95 19  A 1 
ATOM   158  C CD2 . LEU A 1 19  ? 11.935  0.587   12.810  1.00 94.34 19  A 1 
ATOM   159  N N   . LYS A 1 20  ? 10.452  -3.959  11.660  1.00 95.94 20  A 1 
ATOM   160  C CA  . LYS A 1 20  ? 10.033  -5.252  11.097  1.00 95.02 20  A 1 
ATOM   161  C C   . LYS A 1 20  ? 11.230  -6.098  10.660  1.00 93.91 20  A 1 
ATOM   162  O O   . LYS A 1 20  ? 11.242  -7.291  10.932  1.00 91.80 20  A 1 
ATOM   163  C CB  . LYS A 1 20  ? 9.070   -5.013  9.926   1.00 94.36 20  A 1 
ATOM   164  C CG  . LYS A 1 20  ? 7.712   -4.448  10.401  1.00 94.01 20  A 1 
ATOM   165  C CD  . LYS A 1 20  ? 6.822   -4.141  9.194   1.00 92.39 20  A 1 
ATOM   166  C CE  . LYS A 1 20  ? 5.513   -3.515  9.648   1.00 91.35 20  A 1 
ATOM   167  N NZ  . LYS A 1 20  ? 4.700   -3.051  8.496   1.00 88.42 20  A 1 
ATOM   168  N N   . ASN A 1 21  ? 12.280  -5.484  10.125  1.00 95.20 21  A 1 
ATOM   169  C CA  . ASN A 1 21  ? 13.541  -6.136  9.742   1.00 94.83 21  A 1 
ATOM   170  C C   . ASN A 1 21  ? 14.478  -6.487  10.925  1.00 94.73 21  A 1 
ATOM   171  O O   . ASN A 1 21  ? 15.635  -6.847  10.724  1.00 92.71 21  A 1 
ATOM   172  C CB  . ASN A 1 21  ? 14.219  -5.258  8.681   1.00 94.27 21  A 1 
ATOM   173  C CG  . ASN A 1 21  ? 14.662  -3.896  9.186   1.00 94.30 21  A 1 
ATOM   174  O OD1 . ASN A 1 21  ? 14.800  -3.638  10.372  1.00 90.74 21  A 1 
ATOM   175  N ND2 . ASN A 1 21  ? 14.917  -2.974  8.281   1.00 89.82 21  A 1 
ATOM   176  N N   . GLY A 1 22  ? 14.006  -6.355  12.153  1.00 94.50 22  A 1 
ATOM   177  C CA  . GLY A 1 22  ? 14.770  -6.689  13.353  1.00 94.43 22  A 1 
ATOM   178  C C   . GLY A 1 22  ? 15.770  -5.622  13.811  1.00 95.43 22  A 1 
ATOM   179  O O   . GLY A 1 22  ? 16.414  -5.814  14.849  1.00 94.50 22  A 1 
ATOM   180  N N   . THR A 1 23  ? 15.901  -4.499  13.094  1.00 96.22 23  A 1 
ATOM   181  C CA  . THR A 1 23  ? 16.718  -3.360  13.532  1.00 96.84 23  A 1 
ATOM   182  C C   . THR A 1 23  ? 16.123  -2.754  14.801  1.00 97.24 23  A 1 
ATOM   183  O O   . THR A 1 23  ? 14.911  -2.575  14.910  1.00 96.90 23  A 1 
ATOM   184  C CB  . THR A 1 23  ? 16.830  -2.292  12.439  1.00 96.48 23  A 1 
ATOM   185  O OG1 . THR A 1 23  ? 17.419  -2.864  11.291  1.00 92.79 23  A 1 
ATOM   186  C CG2 . THR A 1 23  ? 17.698  -1.095  12.830  1.00 92.19 23  A 1 
ATOM   187  N N   . GLN A 1 24  ? 16.983  -2.409  15.760  1.00 97.97 24  A 1 
ATOM   188  C CA  . GLN A 1 24  ? 16.600  -1.688  16.970  1.00 98.14 24  A 1 
ATOM   189  C C   . GLN A 1 24  ? 17.139  -0.265  16.922  1.00 98.32 24  A 1 
ATOM   190  O O   . GLN A 1 24  ? 18.316  -0.043  16.655  1.00 97.64 24  A 1 
ATOM   191  C CB  . GLN A 1 24  ? 17.077  -2.422  18.224  1.00 97.17 24  A 1 
ATOM   192  C CG  . GLN A 1 24  ? 16.346  -3.761  18.392  1.00 89.06 24  A 1 
ATOM   193  C CD  . GLN A 1 24  ? 16.676  -4.485  19.706  1.00 86.29 24  A 1 
ATOM   194  O OE1 . GLN A 1 24  ? 17.451  -4.042  20.529  1.00 77.22 24  A 1 
ATOM   195  N NE2 . GLN A 1 24  ? 16.059  -5.617  19.936  1.00 72.39 24  A 1 
ATOM   196  N N   . VAL A 1 25  ? 16.279  0.698   17.224  1.00 98.42 25  A 1 
ATOM   197  C CA  . VAL A 1 25  ? 16.611  2.122   17.221  1.00 98.51 25  A 1 
ATOM   198  C C   . VAL A 1 25  ? 16.272  2.692   18.588  1.00 98.60 25  A 1 
ATOM   199  O O   . VAL A 1 25  ? 15.110  2.747   18.970  1.00 98.24 25  A 1 
ATOM   200  C CB  . VAL A 1 25  ? 15.857  2.854   16.096  1.00 98.07 25  A 1 
ATOM   201  C CG1 . VAL A 1 25  ? 16.259  4.325   16.063  1.00 96.24 25  A 1 
ATOM   202  C CG2 . VAL A 1 25  ? 16.163  2.247   14.714  1.00 96.44 25  A 1 
ATOM   203  N N   . HIS A 1 26  ? 17.279  3.126   19.324  1.00 98.42 26  A 1 
ATOM   204  C CA  . HIS A 1 26  ? 17.098  3.810   20.596  1.00 98.45 26  A 1 
ATOM   205  C C   . HIS A 1 26  ? 17.390  5.291   20.431  1.00 98.41 26  A 1 
ATOM   206  O O   . HIS A 1 26  ? 18.454  5.653   19.929  1.00 97.85 26  A 1 
ATOM   207  C CB  . HIS A 1 26  ? 18.002  3.159   21.647  1.00 98.06 26  A 1 
ATOM   208  C CG  . HIS A 1 26  ? 17.852  3.783   23.002  1.00 97.18 26  A 1 
ATOM   209  N ND1 . HIS A 1 26  ? 16.843  3.524   23.913  1.00 85.39 26  A 1 
ATOM   210  C CD2 . HIS A 1 26  ? 18.663  4.724   23.584  1.00 86.03 26  A 1 
ATOM   211  C CE1 . HIS A 1 26  ? 17.053  4.281   24.996  1.00 88.87 26  A 1 
ATOM   212  N NE2 . HIS A 1 26  ? 18.147  5.022   24.846  1.00 90.28 26  A 1 
ATOM   213  N N   . GLY A 1 27  ? 16.479  6.159   20.845  1.00 98.35 27  A 1 
ATOM   214  C CA  . GLY A 1 27  ? 16.664  7.597   20.706  1.00 98.38 27  A 1 
ATOM   215  C C   . GLY A 1 27  ? 15.541  8.412   21.328  1.00 98.57 27  A 1 
ATOM   216  O O   . GLY A 1 27  ? 14.568  7.875   21.859  1.00 97.95 27  A 1 
ATOM   217  N N   . THR A 1 28  ? 15.678  9.743   21.278  1.00 98.52 28  A 1 
ATOM   218  C CA  . THR A 1 28  ? 14.676  10.680  21.795  1.00 98.51 28  A 1 
ATOM   219  C C   . THR A 1 28  ? 13.784  11.170  20.659  1.00 98.53 28  A 1 
ATOM   220  O O   . THR A 1 28  ? 14.293  11.720  19.685  1.00 97.87 28  A 1 
ATOM   221  C CB  . THR A 1 28  ? 15.349  11.864  22.498  1.00 98.19 28  A 1 
ATOM   222  O OG1 . THR A 1 28  ? 16.197  11.410  23.528  1.00 95.26 28  A 1 
ATOM   223  C CG2 . THR A 1 28  ? 14.327  12.801  23.151  1.00 94.87 28  A 1 
ATOM   224  N N   . ILE A 1 29  ? 12.467  11.003  20.796  1.00 98.46 29  A 1 
ATOM   225  C CA  . ILE A 1 29  ? 11.487  11.440  19.797  1.00 98.43 29  A 1 
ATOM   226  C C   . ILE A 1 29  ? 11.523  12.963  19.658  1.00 98.24 29  A 1 
ATOM   227  O O   . ILE A 1 29  ? 11.435  13.702  20.641  1.00 97.69 29  A 1 
ATOM   228  C CB  . ILE A 1 29  ? 10.072  10.919  20.145  1.00 98.26 29  A 1 
ATOM   229  C CG1 . ILE A 1 29  ? 10.035  9.372   20.098  1.00 97.59 29  A 1 
ATOM   230  C CG2 . ILE A 1 29  ? 9.022   11.501  19.179  1.00 97.72 29  A 1 
ATOM   231  C CD1 . ILE A 1 29  ? 8.711   8.755   20.562  1.00 96.53 29  A 1 
ATOM   232  N N   . THR A 1 30  ? 11.612  13.445  18.415  1.00 98.28 30  A 1 
ATOM   233  C CA  . THR A 1 30  ? 11.435  14.859  18.070  1.00 97.96 30  A 1 
ATOM   234  C C   . THR A 1 30  ? 10.059  15.131  17.474  1.00 97.67 30  A 1 
ATOM   235  O O   . THR A 1 30  ? 9.516   16.211  17.674  1.00 95.70 30  A 1 
ATOM   236  C CB  . THR A 1 30  ? 12.522  15.353  17.109  1.00 97.20 30  A 1 
ATOM   237  O OG1 . THR A 1 30  ? 12.584  14.557  15.949  1.00 89.64 30  A 1 
ATOM   238  C CG2 . THR A 1 30  ? 13.908  15.296  17.746  1.00 88.92 30  A 1 
ATOM   239  N N   . GLY A 1 31  ? 9.463   14.148  16.811  1.00 97.81 31  A 1 
ATOM   240  C CA  . GLY A 1 31  ? 8.112   14.218  16.277  1.00 97.78 31  A 1 
ATOM   241  C C   . GLY A 1 31  ? 7.642   12.871  15.734  1.00 97.90 31  A 1 
ATOM   242  O O   . GLY A 1 31  ? 8.449   12.021  15.367  1.00 96.95 31  A 1 
ATOM   243  N N   . VAL A 1 32  ? 6.327   12.707  15.685  1.00 97.68 32  A 1 
ATOM   244  C CA  . VAL A 1 32  ? 5.647   11.594  15.005  1.00 97.33 32  A 1 
ATOM   245  C C   . VAL A 1 32  ? 4.512   12.201  14.191  1.00 96.77 32  A 1 
ATOM   246  O O   . VAL A 1 32  ? 3.783   13.042  14.710  1.00 95.31 32  A 1 
ATOM   247  C CB  . VAL A 1 32  ? 5.100   10.549  15.992  1.00 97.16 32  A 1 
ATOM   248  C CG1 . VAL A 1 32  ? 4.470   9.365   15.254  1.00 95.51 32  A 1 
ATOM   249  C CG2 . VAL A 1 32  ? 6.193   9.992   16.916  1.00 95.75 32  A 1 
ATOM   250  N N   . ASP A 1 33  ? 4.370   11.810  12.929  1.00 96.35 33  A 1 
ATOM   251  C CA  . ASP A 1 33  ? 3.287   12.280  12.065  1.00 95.41 33  A 1 
ATOM   252  C C   . ASP A 1 33  ? 2.098   11.293  12.030  1.00 95.30 33  A 1 
ATOM   253  O O   . ASP A 1 33  ? 2.064   10.282  12.733  1.00 94.16 33  A 1 
ATOM   254  C CB  . ASP A 1 33  ? 3.843   12.656  10.678  1.00 93.97 33  A 1 
ATOM   255  C CG  . ASP A 1 33  ? 4.290   11.476  9.818   1.00 92.92 33  A 1 
ATOM   256  O OD1 . ASP A 1 33  ? 3.855   10.336  10.078  1.00 90.22 33  A 1 
ATOM   257  O OD2 . ASP A 1 33  ? 5.068   11.713  8.870   1.00 89.43 33  A 1 
ATOM   258  N N   . VAL A 1 34  ? 1.087   11.620  11.218  1.00 93.98 34  A 1 
ATOM   259  C CA  . VAL A 1 34  ? -0.140  10.819  11.093  1.00 93.45 34  A 1 
ATOM   260  C C   . VAL A 1 34  ? 0.097   9.441   10.475  1.00 93.94 34  A 1 
ATOM   261  O O   . VAL A 1 34  ? -0.655  8.520   10.782  1.00 92.46 34  A 1 
ATOM   262  C CB  . VAL A 1 34  ? -1.235  11.577  10.316  1.00 91.76 34  A 1 
ATOM   263  C CG1 . VAL A 1 34  ? -1.683  12.815  11.106  1.00 82.32 34  A 1 
ATOM   264  C CG2 . VAL A 1 34  ? -0.786  12.013  8.924   1.00 82.99 34  A 1 
ATOM   265  N N   . SER A 1 35  ? 1.153   9.281   9.682   1.00 94.20 35  A 1 
ATOM   266  C CA  . SER A 1 35  ? 1.580   8.018   9.069   1.00 94.57 35  A 1 
ATOM   267  C C   . SER A 1 35  ? 2.536   7.221   9.970   1.00 95.25 35  A 1 
ATOM   268  O O   . SER A 1 35  ? 3.152   6.250   9.540   1.00 93.76 35  A 1 
ATOM   269  C CB  . SER A 1 35  ? 2.223   8.297   7.706   1.00 93.57 35  A 1 
ATOM   270  O OG  . SER A 1 35  ? 1.345   9.037   6.878   1.00 89.35 35  A 1 
ATOM   271  N N   . MET A 1 36  ? 2.680   7.618   11.226  1.00 95.88 36  A 1 
ATOM   272  C CA  . MET A 1 36  ? 3.660   7.102   12.185  1.00 96.59 36  A 1 
ATOM   273  C C   . MET A 1 36  ? 5.122   7.268   11.751  1.00 97.03 36  A 1 
ATOM   274  O O   . MET A 1 36  ? 5.998   6.645   12.366  1.00 96.43 36  A 1 
ATOM   275  C CB  . MET A 1 36  ? 3.384   5.653   12.609  1.00 96.02 36  A 1 
ATOM   276  C CG  . MET A 1 36  ? 1.972   5.408   13.114  1.00 93.89 36  A 1 
ATOM   277  S SD  . MET A 1 36  ? 1.793   3.750   13.862  1.00 93.61 36  A 1 
ATOM   278  C CE  . MET A 1 36  ? 0.011   3.714   14.010  1.00 88.67 36  A 1 
ATOM   279  N N   . ASN A 1 37  ? 5.440   8.094   10.759  1.00 96.98 37  A 1 
ATOM   280  C CA  . ASN A 1 37  ? 6.831   8.442   10.499  1.00 96.91 37  A 1 
ATOM   281  C C   . ASN A 1 37  ? 7.392   9.092   11.760  1.00 97.18 37  A 1 
ATOM   282  O O   . ASN A 1 37  ? 6.821   10.027  12.317  1.00 96.45 37  A 1 
ATOM   283  C CB  . ASN A 1 37  ? 6.991   9.358   9.280   1.00 96.61 37  A 1 
ATOM   284  C CG  . ASN A 1 37  ? 6.489   8.746   7.991   1.00 96.15 37  A 1 
ATOM   285  O OD1 . ASN A 1 37  ? 6.741   7.599   7.675   1.00 92.09 37  A 1 
ATOM   286  N ND2 . ASN A 1 37  ? 5.775   9.518   7.199   1.00 91.61 37  A 1 
ATOM   287  N N   . THR A 1 38  ? 8.475   8.531   12.252  1.00 97.74 38  A 1 
ATOM   288  C CA  . THR A 1 38  ? 9.002   8.900   13.562  1.00 98.04 38  A 1 
ATOM   289  C C   . THR A 1 38  ? 10.377  9.505   13.414  1.00 98.14 38  A 1 
ATOM   290  O O   . THR A 1 38  ? 11.306  8.851   12.936  1.00 97.54 38  A 1 
ATOM   291  C CB  . THR A 1 38  ? 9.027   7.697   14.512  1.00 97.78 38  A 1 
ATOM   292  O OG1 . THR A 1 38  ? 7.720   7.196   14.686  1.00 94.16 38  A 1 
ATOM   293  C CG2 . THR A 1 38  ? 9.521   8.083   15.902  1.00 95.06 38  A 1 
ATOM   294  N N   . HIS A 1 39  ? 10.522  10.732  13.878  1.00 98.37 39  A 1 
ATOM   295  C CA  . HIS A 1 39  ? 11.782  11.457  13.899  1.00 98.12 39  A 1 
ATOM   296  C C   . HIS A 1 39  ? 12.410  11.373  15.286  1.00 98.22 39  A 1 
ATOM   297  O O   . HIS A 1 39  ? 11.759  11.613  16.303  1.00 97.59 39  A 1 
ATOM   298  C CB  . HIS A 1 39  ? 11.573  12.901  13.444  1.00 97.63 39  A 1 
ATOM   299  C CG  . HIS A 1 39  ? 10.818  13.017  12.156  1.00 96.99 39  A 1 
ATOM   300  N ND1 . HIS A 1 39  ? 11.258  12.654  10.895  1.00 88.81 39  A 1 
ATOM   301  C CD2 . HIS A 1 39  ? 9.521   13.449  12.002  1.00 89.68 39  A 1 
ATOM   302  C CE1 . HIS A 1 39  ? 10.258  12.869  10.024  1.00 91.01 39  A 1 
ATOM   303  N NE2 . HIS A 1 39  ? 9.191   13.357  10.662  1.00 92.13 39  A 1 
ATOM   304  N N   . LEU A 1 40  ? 13.692  11.048  15.317  1.00 98.32 40  A 1 
ATOM   305  C CA  . LEU A 1 40  ? 14.470  10.837  16.519  1.00 98.46 40  A 1 
ATOM   306  C C   . LEU A 1 40  ? 15.768  11.660  16.480  1.00 98.44 40  A 1 
ATOM   307  O O   . LEU A 1 40  ? 16.329  11.904  15.414  1.00 97.77 40  A 1 
ATOM   308  C CB  . LEU A 1 40  ? 14.808  9.342   16.665  1.00 98.10 40  A 1 
ATOM   309  C CG  . LEU A 1 40  ? 13.587  8.417   16.824  1.00 96.49 40  A 1 
ATOM   310  C CD1 . LEU A 1 40  ? 13.991  6.978   16.511  1.00 92.33 40  A 1 
ATOM   311  C CD2 . LEU A 1 40  ? 13.056  8.424   18.252  1.00 91.79 40  A 1 
ATOM   312  N N   . LYS A 1 41  ? 16.282  11.999  17.656  1.00 97.93 41  A 1 
ATOM   313  C CA  . LYS A 1 41  ? 17.615  12.572  17.871  1.00 97.99 41  A 1 
ATOM   314  C C   . LYS A 1 41  ? 18.392  11.760  18.900  1.00 97.92 41  A 1 
ATOM   315  O O   . LYS A 1 41  ? 17.794  11.030  19.693  1.00 97.20 41  A 1 
ATOM   316  C CB  . LYS A 1 41  ? 17.506  14.053  18.267  1.00 96.84 41  A 1 
ATOM   317  C CG  . LYS A 1 41  ? 16.840  14.253  19.632  1.00 93.35 41  A 1 
ATOM   318  C CD  . LYS A 1 41  ? 16.707  15.735  19.981  1.00 92.09 41  A 1 
ATOM   319  C CE  . LYS A 1 41  ? 16.001  15.872  21.332  1.00 83.09 41  A 1 
ATOM   320  N NZ  . LYS A 1 41  ? 15.712  17.283  21.663  1.00 78.00 41  A 1 
ATOM   321  N N   . ALA A 1 42  ? 19.716  11.946  18.926  1.00 97.82 42  A 1 
ATOM   322  C CA  . ALA A 1 42  ? 20.625  11.223  19.816  1.00 97.71 42  A 1 
ATOM   323  C C   . ALA A 1 42  ? 20.400  9.708   19.727  1.00 97.92 42  A 1 
ATOM   324  O O   . ALA A 1 42  ? 20.017  9.052   20.699  1.00 96.33 42  A 1 
ATOM   325  C CB  . ALA A 1 42  ? 20.533  11.812  21.232  1.00 96.85 42  A 1 
ATOM   326  N N   . VAL A 1 43  ? 20.572  9.182   18.528  1.00 98.04 43  A 1 
ATOM   327  C CA  . VAL A 1 43  ? 20.135  7.834   18.158  1.00 98.06 43  A 1 
ATOM   328  C C   . VAL A 1 43  ? 21.276  6.841   18.267  1.00 97.76 43  A 1 
ATOM   329  O O   . VAL A 1 43  ? 22.374  7.057   17.775  1.00 96.76 43  A 1 
ATOM   330  C CB  . VAL A 1 43  ? 19.538  7.822   16.740  1.00 97.60 43  A 1 
ATOM   331  C CG1 . VAL A 1 43  ? 19.079  6.421   16.332  1.00 95.27 43  A 1 
ATOM   332  C CG2 . VAL A 1 43  ? 18.327  8.760   16.650  1.00 95.63 43  A 1 
ATOM   333  N N   . LYS A 1 44  ? 20.974  5.686   18.869  1.00 97.76 44  A 1 
ATOM   334  C CA  . LYS A 1 44  ? 21.783  4.476   18.792  1.00 97.75 44  A 1 
ATOM   335  C C   . LYS A 1 44  ? 21.014  3.438   17.981  1.00 97.73 44  A 1 
ATOM   336  O O   . LYS A 1 44  ? 20.016  2.905   18.456  1.00 97.05 44  A 1 
ATOM   337  C CB  . LYS A 1 44  ? 22.119  4.016   20.211  1.00 97.05 44  A 1 
ATOM   338  C CG  . LYS A 1 44  ? 23.051  2.804   20.199  1.00 90.30 44  A 1 
ATOM   339  C CD  . LYS A 1 44  ? 23.385  2.398   21.638  1.00 86.76 44  A 1 
ATOM   340  C CE  . LYS A 1 44  ? 24.334  1.212   21.604  1.00 74.41 44  A 1 
ATOM   341  N NZ  . LYS A 1 44  ? 24.759  0.787   22.957  1.00 67.80 44  A 1 
ATOM   342  N N   . MET A 1 45  ? 21.483  3.131   16.779  1.00 97.83 45  A 1 
ATOM   343  C CA  . MET A 1 45  ? 20.890  2.138   15.890  1.00 97.72 45  A 1 
ATOM   344  C C   . MET A 1 45  ? 21.684  0.835   15.939  1.00 97.75 45  A 1 
ATOM   345  O O   . MET A 1 45  ? 22.913  0.847   15.858  1.00 96.82 45  A 1 
ATOM   346  C CB  . MET A 1 45  ? 20.804  2.705   14.473  1.00 96.99 45  A 1 
ATOM   347  C CG  . MET A 1 45  ? 20.098  1.742   13.508  1.00 95.40 45  A 1 
ATOM   348  S SD  . MET A 1 45  ? 19.961  2.360   11.805  1.00 93.43 45  A 1 
ATOM   349  C CE  . MET A 1 45  ? 21.701  2.360   11.307  1.00 84.02 45  A 1 
ATOM   350  N N   . THR A 1 46  ? 21.003  -0.302  16.064  1.00 97.68 46  A 1 
ATOM   351  C CA  . THR A 1 46  ? 21.612  -1.627  16.067  1.00 97.50 46  A 1 
ATOM   352  C C   . THR A 1 46  ? 20.892  -2.506  15.050  1.00 97.23 46  A 1 
ATOM   353  O O   . THR A 1 46  ? 19.773  -2.941  15.303  1.00 96.21 46  A 1 
ATOM   354  C CB  . THR A 1 46  ? 21.556  -2.260  17.469  1.00 97.00 46  A 1 
ATOM   355  O OG1 . THR A 1 46  ? 22.013  -1.359  18.453  1.00 90.99 46  A 1 
ATOM   356  C CG2 . THR A 1 46  ? 22.423  -3.512  17.568  1.00 90.36 46  A 1 
ATOM   357  N N   . LEU A 1 47  ? 21.536  -2.773  13.906  1.00 96.35 47  A 1 
ATOM   358  C CA  . LEU A 1 47  ? 21.042  -3.759  12.960  1.00 95.73 47  A 1 
ATOM   359  C C   . LEU A 1 47  ? 21.179  -5.162  13.552  1.00 94.92 47  A 1 
ATOM   360  O O   . LEU A 1 47  ? 22.040  -5.414  14.395  1.00 92.85 47  A 1 
ATOM   361  C CB  . LEU A 1 47  ? 21.777  -3.674  11.609  1.00 94.64 47  A 1 
ATOM   362  C CG  . LEU A 1 47  ? 21.419  -2.426  10.780  1.00 91.38 47  A 1 
ATOM   363  C CD1 . LEU A 1 47  ? 22.341  -1.253  11.108  1.00 84.25 47  A 1 
ATOM   364  C CD2 . LEU A 1 47  ? 21.561  -2.722  9.289   1.00 83.41 47  A 1 
ATOM   365  N N   . LYS A 1 48  ? 20.349  -6.109  13.081  1.00 93.20 48  A 1 
ATOM   366  C CA  . LYS A 1 48  ? 20.412  -7.496  13.521  1.00 91.21 48  A 1 
ATOM   367  C C   . LYS A 1 48  ? 21.820  -8.069  13.315  1.00 90.44 48  A 1 
ATOM   368  O O   . LYS A 1 48  ? 22.373  -8.007  12.221  1.00 84.55 48  A 1 
ATOM   369  C CB  . LYS A 1 48  ? 19.330  -8.318  12.795  1.00 88.25 48  A 1 
ATOM   370  C CG  . LYS A 1 48  ? 19.120  -9.708  13.430  1.00 79.94 48  A 1 
ATOM   371  C CD  . LYS A 1 48  ? 18.006  -10.487 12.703  1.00 74.50 48  A 1 
ATOM   372  C CE  . LYS A 1 48  ? 17.822  -11.887 13.289  1.00 67.29 48  A 1 
ATOM   373  N NZ  . LYS A 1 48  ? 16.832  -12.678 12.538  1.00 59.89 48  A 1 
ATOM   374  N N   . ASN A 1 49  ? 22.390  -8.640  14.370  1.00 88.95 49  A 1 
ATOM   375  C CA  . ASN A 1 49  ? 23.730  -9.241  14.383  1.00 89.03 49  A 1 
ATOM   376  C C   . ASN A 1 49  ? 24.882  -8.279  14.010  1.00 89.91 49  A 1 
ATOM   377  O O   . ASN A 1 49  ? 25.919  -8.733  13.526  1.00 86.94 49  A 1 
ATOM   378  C CB  . ASN A 1 49  ? 23.732  -10.534 13.544  1.00 86.10 49  A 1 
ATOM   379  C CG  . ASN A 1 49  ? 22.681  -11.541 13.981  1.00 82.16 49  A 1 
ATOM   380  O OD1 . ASN A 1 49  ? 22.390  -11.699 15.149  1.00 72.85 49  A 1 
ATOM   381  N ND2 . ASN A 1 49  ? 22.094  -12.247 13.041  1.00 71.44 49  A 1 
ATOM   382  N N   . ARG A 1 50  ? 24.719  -6.962  14.223  1.00 91.54 50  A 1 
ATOM   383  C CA  . ARG A 1 50  ? 25.764  -5.966  13.982  1.00 92.30 50  A 1 
ATOM   384  C C   . ARG A 1 50  ? 26.043  -5.116  15.223  1.00 93.21 50  A 1 
ATOM   385  O O   . ARG A 1 50  ? 25.254  -5.074  16.161  1.00 91.37 50  A 1 
ATOM   386  C CB  . ARG A 1 50  ? 25.416  -5.087  12.781  1.00 90.67 50  A 1 
ATOM   387  C CG  . ARG A 1 50  ? 25.317  -5.887  11.474  1.00 86.85 50  A 1 
ATOM   388  C CD  . ARG A 1 50  ? 25.519  -4.947  10.296  1.00 82.14 50  A 1 
ATOM   389  N NE  . ARG A 1 50  ? 25.292  -5.605  8.992   1.00 76.70 50  A 1 
ATOM   390  C CZ  . ARG A 1 50  ? 25.365  -4.986  7.830   1.00 70.86 50  A 1 
ATOM   391  N NH1 . ARG A 1 50  ? 25.781  -3.762  7.736   1.00 65.80 50  A 1 
ATOM   392  N NH2 . ARG A 1 50  ? 24.986  -5.581  6.741   1.00 63.66 50  A 1 
ATOM   393  N N   . GLU A 1 51  ? 27.191  -4.447  15.197  1.00 93.58 51  A 1 
ATOM   394  C CA  . GLU A 1 51  ? 27.556  -3.489  16.231  1.00 93.76 51  A 1 
ATOM   395  C C   . GLU A 1 51  ? 26.651  -2.246  16.166  1.00 94.77 51  A 1 
ATOM   396  O O   . GLU A 1 51  ? 26.220  -1.836  15.086  1.00 94.05 51  A 1 
ATOM   397  C CB  . GLU A 1 51  ? 29.033  -3.090  16.109  1.00 91.85 51  A 1 
ATOM   398  C CG  . GLU A 1 51  ? 29.993  -4.226  16.500  1.00 83.55 51  A 1 
ATOM   399  C CD  . GLU A 1 51  ? 29.841  -4.657  17.967  1.00 73.17 51  A 1 
ATOM   400  O OE1 . GLU A 1 51  ? 30.078  -5.858  18.247  1.00 66.50 51  A 1 
ATOM   401  O OE2 . GLU A 1 51  ? 29.475  -3.817  18.815  1.00 67.37 51  A 1 
ATOM   402  N N   . PRO A 1 52  ? 26.361  -1.631  17.328  1.00 94.91 52  A 1 
ATOM   403  C CA  . PRO A 1 52  ? 25.590  -0.399  17.379  1.00 94.91 52  A 1 
ATOM   404  C C   . PRO A 1 52  ? 26.327  0.771   16.717  1.00 94.71 52  A 1 
ATOM   405  O O   . PRO A 1 52  ? 27.517  0.960   16.939  1.00 93.10 52  A 1 
ATOM   406  C CB  . PRO A 1 52  ? 25.349  -0.112  18.864  1.00 93.76 52  A 1 
ATOM   407  C CG  . PRO A 1 52  ? 25.582  -1.459  19.546  1.00 90.74 52  A 1 
ATOM   408  C CD  . PRO A 1 52  ? 26.646  -2.103  18.673  1.00 94.14 52  A 1 
ATOM   409  N N   . VAL A 1 53  ? 25.568  1.605   15.997  1.00 95.03 53  A 1 
ATOM   410  C CA  . VAL A 1 53  ? 26.053  2.836   15.359  1.00 94.71 53  A 1 
ATOM   411  C C   . VAL A 1 53  ? 25.388  4.039   16.022  1.00 95.34 53  A 1 
ATOM   412  O O   . VAL A 1 53  ? 24.202  3.998   16.340  1.00 94.93 53  A 1 
ATOM   413  C CB  . VAL A 1 53  ? 25.815  2.813   13.841  1.00 93.38 53  A 1 
ATOM   414  C CG1 . VAL A 1 53  ? 26.439  4.030   13.154  1.00 84.65 53  A 1 
ATOM   415  C CG2 . VAL A 1 53  ? 26.421  1.560   13.198  1.00 84.44 53  A 1 
ATOM   416  N N   . GLN A 1 54  ? 26.158  5.106   16.255  1.00 95.26 54  A 1 
ATOM   417  C CA  . GLN A 1 54  ? 25.637  6.374   16.755  1.00 94.96 54  A 1 
ATOM   418  C C   . GLN A 1 54  ? 25.255  7.279   15.587  1.00 95.15 54  A 1 
ATOM   419  O O   . GLN A 1 54  ? 26.021  7.433   14.641  1.00 94.00 54  A 1 
ATOM   420  C CB  . GLN A 1 54  ? 26.670  7.063   17.659  1.00 93.35 54  A 1 
ATOM   421  C CG  . GLN A 1 54  ? 26.994  6.269   18.937  1.00 84.46 54  A 1 
ATOM   422  C CD  . GLN A 1 54  ? 25.842  6.186   19.949  1.00 79.78 54  A 1 
ATOM   423  O OE1 . GLN A 1 54  ? 24.793  6.792   19.843  1.00 70.31 54  A 1 
ATOM   424  N NE2 . GLN A 1 54  ? 26.005  5.421   21.009  1.00 66.72 54  A 1 
ATOM   425  N N   . LEU A 1 55  ? 24.083  7.899   15.678  1.00 96.58 55  A 1 
ATOM   426  C CA  . LEU A 1 55  ? 23.555  8.800   14.664  1.00 96.66 55  A 1 
ATOM   427  C C   . LEU A 1 55  ? 23.008  10.057  15.353  1.00 96.75 55  A 1 
ATOM   428  O O   . LEU A 1 55  ? 22.475  9.981   16.460  1.00 95.85 55  A 1 
ATOM   429  C CB  . LEU A 1 55  ? 22.472  8.080   13.842  1.00 96.33 55  A 1 
ATOM   430  C CG  . LEU A 1 55  ? 22.963  6.820   13.087  1.00 95.71 55  A 1 
ATOM   431  C CD1 . LEU A 1 55  ? 21.781  6.023   12.555  1.00 93.71 55  A 1 
ATOM   432  C CD2 . LEU A 1 55  ? 23.849  7.184   11.899  1.00 93.27 55  A 1 
ATOM   433  N N   . GLU A 1 56  ? 23.122  11.215  14.708  1.00 96.72 56  A 1 
ATOM   434  C CA  . GLU A 1 56  ? 22.627  12.463  15.289  1.00 96.52 56  A 1 
ATOM   435  C C   . GLU A 1 56  ? 21.099  12.535  15.232  1.00 97.03 56  A 1 
ATOM   436  O O   . GLU A 1 56  ? 20.431  12.728  16.253  1.00 95.50 56  A 1 
ATOM   437  C CB  . GLU A 1 56  ? 23.262  13.652  14.559  1.00 94.77 56  A 1 
ATOM   438  C CG  . GLU A 1 56  ? 22.810  15.000  15.148  1.00 85.67 56  A 1 
ATOM   439  C CD  . GLU A 1 56  ? 23.495  16.174  14.442  1.00 79.36 56  A 1 
ATOM   440  O OE1 . GLU A 1 56  ? 22.861  17.212  14.193  1.00 71.58 56  A 1 
ATOM   441  O OE2 . GLU A 1 56  ? 24.687  16.038  14.126  1.00 71.05 56  A 1 
ATOM   442  N N   . THR A 1 57  ? 20.561  12.359  14.037  1.00 97.96 57  A 1 
ATOM   443  C CA  . THR A 1 57  ? 19.121  12.381  13.748  1.00 97.88 57  A 1 
ATOM   444  C C   . THR A 1 57  ? 18.762  11.194  12.876  1.00 98.10 57  A 1 
ATOM   445  O O   . THR A 1 57  ? 19.577  10.733  12.084  1.00 96.88 57  A 1 
ATOM   446  C CB  . THR A 1 57  ? 18.688  13.690  13.072  1.00 95.72 57  A 1 
ATOM   447  O OG1 . THR A 1 57  ? 19.449  13.937  11.923  1.00 81.83 57  A 1 
ATOM   448  C CG2 . THR A 1 57  ? 18.845  14.903  13.976  1.00 81.05 57  A 1 
ATOM   449  N N   . LEU A 1 58  ? 17.537  10.698  13.025  1.00 98.39 58  A 1 
ATOM   450  C CA  . LEU A 1 58  ? 17.031  9.578   12.243  1.00 98.42 58  A 1 
ATOM   451  C C   . LEU A 1 58  ? 15.529  9.739   12.033  1.00 98.40 58  A 1 
ATOM   452  O O   . LEU A 1 58  ? 14.813  10.116  12.955  1.00 97.84 58  A 1 
ATOM   453  C CB  . LEU A 1 58  ? 17.445  8.274   12.953  1.00 98.02 58  A 1 
ATOM   454  C CG  . LEU A 1 58  ? 17.023  6.956   12.269  1.00 97.34 58  A 1 
ATOM   455  C CD1 . LEU A 1 58  ? 18.002  5.836   12.618  1.00 93.69 58  A 1 
ATOM   456  C CD2 . LEU A 1 58  ? 15.640  6.497   12.750  1.00 93.16 58  A 1 
ATOM   457  N N   . SER A 1 59  ? 15.056  9.428   10.823  1.00 98.45 59  A 1 
ATOM   458  C CA  . SER A 1 59  ? 13.640  9.362   10.471  1.00 98.33 59  A 1 
ATOM   459  C C   . SER A 1 59  ? 13.300  7.950   10.037  1.00 98.37 59  A 1 
ATOM   460  O O   . SER A 1 59  ? 13.953  7.402   9.159   1.00 97.47 59  A 1 
ATOM   461  C CB  . SER A 1 59  ? 13.338  10.361  9.355   1.00 97.62 59  A 1 
ATOM   462  O OG  . SER A 1 59  ? 11.945  10.371  9.090   1.00 92.02 59  A 1 
ATOM   463  N N   . ILE A 1 60  ? 12.283  7.348   10.662  1.00 98.26 60  A 1 
ATOM   464  C CA  . ILE A 1 60  ? 11.784  6.007   10.346  1.00 98.16 60  A 1 
ATOM   465  C C   . ILE A 1 60  ? 10.452  6.157   9.622   1.00 97.86 60  A 1 
ATOM   466  O O   . ILE A 1 60  ? 9.553   6.830   10.129  1.00 96.95 60  A 1 
ATOM   467  C CB  . ILE A 1 60  ? 11.603  5.145   11.611  1.00 98.04 60  A 1 
ATOM   468  C CG1 . ILE A 1 60  ? 12.884  5.106   12.467  1.00 96.18 60  A 1 
ATOM   469  C CG2 . ILE A 1 60  ? 11.175  3.713   11.226  1.00 96.39 60  A 1 
ATOM   470  C CD1 . ILE A 1 60  ? 12.694  4.414   13.821  1.00 94.92 60  A 1 
ATOM   471  N N   . ARG A 1 61  ? 10.296  5.483   8.493   1.00 97.74 61  A 1 
ATOM   472  C CA  . ARG A 1 61  ? 9.004   5.343   7.817   1.00 97.26 61  A 1 
ATOM   473  C C   . ARG A 1 61  ? 8.069   4.482   8.676   1.00 96.94 61  A 1 
ATOM   474  O O   . ARG A 1 61  ? 8.442   3.381   9.078   1.00 95.43 61  A 1 
ATOM   475  C CB  . ARG A 1 61  ? 9.232   4.766   6.415   1.00 96.23 61  A 1 
ATOM   476  C CG  . ARG A 1 61  ? 7.935   4.655   5.620   1.00 93.89 61  A 1 
ATOM   477  C CD  . ARG A 1 61  ? 8.199   4.087   4.220   1.00 90.94 61  A 1 
ATOM   478  N NE  . ARG A 1 61  ? 6.930   3.797   3.531   1.00 87.93 61  A 1 
ATOM   479  C CZ  . ARG A 1 61  ? 6.190   4.655   2.840   1.00 86.46 61  A 1 
ATOM   480  N NH1 . ARG A 1 61  ? 6.577   5.870   2.600   1.00 77.51 61  A 1 
ATOM   481  N NH2 . ARG A 1 61  ? 5.038   4.281   2.395   1.00 80.76 61  A 1 
ATOM   482  N N   . GLY A 1 62  ? 6.862   4.978   8.938   1.00 96.62 62  A 1 
ATOM   483  C CA  . GLY A 1 62  ? 5.947   4.413   9.925   1.00 96.16 62  A 1 
ATOM   484  C C   . GLY A 1 62  ? 5.622   2.932   9.722   1.00 96.02 62  A 1 
ATOM   485  O O   . GLY A 1 62  ? 5.655   2.159   10.683  1.00 94.98 62  A 1 
ATOM   486  N N   . ASN A 1 63  ? 5.384   2.506   8.484   1.00 95.84 63  A 1 
ATOM   487  C CA  . ASN A 1 63  ? 5.056   1.116   8.152   1.00 95.38 63  A 1 
ATOM   488  C C   . ASN A 1 63  ? 6.192   0.113   8.418   1.00 95.53 63  A 1 
ATOM   489  O O   . ASN A 1 63  ? 5.961   -1.090  8.423   1.00 93.22 63  A 1 
ATOM   490  C CB  . ASN A 1 63  ? 4.559   1.048   6.697   1.00 93.09 63  A 1 
ATOM   491  C CG  . ASN A 1 63  ? 5.641   1.264   5.659   1.00 91.08 63  A 1 
ATOM   492  O OD1 . ASN A 1 63  ? 6.726   1.755   5.929   1.00 82.51 63  A 1 
ATOM   493  N ND2 . ASN A 1 63  ? 5.370   0.893   4.422   1.00 82.66 63  A 1 
ATOM   494  N N   . ASN A 1 64  ? 7.414   0.577   8.676   1.00 96.34 64  A 1 
ATOM   495  C CA  . ASN A 1 64  ? 8.545   -0.271  9.047   1.00 96.43 64  A 1 
ATOM   496  C C   . ASN A 1 64  ? 8.624   -0.552  10.549  1.00 96.71 64  A 1 
ATOM   497  O O   . ASN A 1 64  ? 9.404   -1.398  10.985  1.00 95.21 64  A 1 
ATOM   498  C CB  . ASN A 1 64  ? 9.845   0.354   8.524   1.00 95.59 64  A 1 
ATOM   499  C CG  . ASN A 1 64  ? 9.918   0.223   7.022   1.00 93.87 64  A 1 
ATOM   500  O OD1 . ASN A 1 64  ? 10.371  -0.775  6.500   1.00 83.99 64  A 1 
ATOM   501  N ND2 . ASN A 1 64  ? 9.443   1.207   6.285   1.00 83.66 64  A 1 
ATOM   502  N N   . ILE A 1 65  ? 7.821   0.139   11.348  1.00 97.60 65  A 1 
ATOM   503  C CA  . ILE A 1 65  ? 7.821   -0.007  12.802  1.00 97.79 65  A 1 
ATOM   504  C C   . ILE A 1 65  ? 7.044   -1.267  13.185  1.00 97.40 65  A 1 
ATOM   505  O O   . ILE A 1 65  ? 5.934   -1.501  12.711  1.00 96.67 65  A 1 
ATOM   506  C CB  . ILE A 1 65  ? 7.276   1.271   13.470  1.00 97.78 65  A 1 
ATOM   507  C CG1 . ILE A 1 65  ? 8.195   2.473   13.122  1.00 97.04 65  A 1 
ATOM   508  C CG2 . ILE A 1 65  ? 7.161   1.074   14.991  1.00 97.16 65  A 1 
ATOM   509  C CD1 . ILE A 1 65  ? 7.676   3.830   13.596  1.00 95.78 65  A 1 
ATOM   510  N N   . ARG A 1 66  ? 7.607   -2.097  14.070  1.00 97.94 66  A 1 
ATOM   511  C CA  . ARG A 1 66  ? 6.893   -3.192  14.714  1.00 97.81 66  A 1 
ATOM   512  C C   . ARG A 1 66  ? 6.291   -2.728  16.032  1.00 97.96 66  A 1 
ATOM   513  O O   . ARG A 1 66  ? 5.087   -2.873  16.232  1.00 97.60 66  A 1 
ATOM   514  C CB  . ARG A 1 66  ? 7.828   -4.403  14.885  1.00 97.00 66  A 1 
ATOM   515  C CG  . ARG A 1 66  ? 7.061   -5.599  15.461  1.00 91.44 66  A 1 
ATOM   516  C CD  . ARG A 1 66  ? 7.960   -6.839  15.557  1.00 87.80 66  A 1 
ATOM   517  N NE  . ARG A 1 66  ? 8.340   -7.340  14.226  1.00 84.36 66  A 1 
ATOM   518  C CZ  . ARG A 1 66  ? 9.545   -7.675  13.815  1.00 80.95 66  A 1 
ATOM   519  N NH1 . ARG A 1 66  ? 10.602  -7.577  14.579  1.00 70.21 66  A 1 
ATOM   520  N NH2 . ARG A 1 66  ? 9.715   -8.134  12.608  1.00 76.48 66  A 1 
ATOM   521  N N   . TYR A 1 67  ? 7.101   -2.170  16.915  1.00 98.25 67  A 1 
ATOM   522  C CA  . TYR A 1 67  ? 6.614   -1.596  18.168  1.00 98.59 67  A 1 
ATOM   523  C C   . TYR A 1 67  ? 7.595   -0.577  18.762  1.00 98.51 67  A 1 
ATOM   524  O O   . TYR A 1 67  ? 8.786   -0.579  18.469  1.00 98.30 67  A 1 
ATOM   525  C CB  . TYR A 1 67  ? 6.295   -2.708  19.178  1.00 98.26 67  A 1 
ATOM   526  C CG  . TYR A 1 67  ? 7.437   -3.649  19.506  1.00 98.25 67  A 1 
ATOM   527  C CD1 . TYR A 1 67  ? 7.401   -4.990  19.065  1.00 96.07 67  A 1 
ATOM   528  C CD2 . TYR A 1 67  ? 8.531   -3.214  20.272  1.00 95.90 67  A 1 
ATOM   529  C CE1 . TYR A 1 67  ? 8.431   -5.873  19.367  1.00 95.78 67  A 1 
ATOM   530  C CE2 . TYR A 1 67  ? 9.589   -4.092  20.578  1.00 95.07 67  A 1 
ATOM   531  C CZ  . TYR A 1 67  ? 9.533   -5.419  20.118  1.00 96.44 67  A 1 
ATOM   532  O OH  . TYR A 1 67  ? 10.559  -6.263  20.409  1.00 94.60 67  A 1 
ATOM   533  N N   . PHE A 1 68  ? 7.063   0.254   19.651  1.00 98.65 68  A 1 
ATOM   534  C CA  . PHE A 1 68  ? 7.827   1.128   20.532  1.00 98.60 68  A 1 
ATOM   535  C C   . PHE A 1 68  ? 7.876   0.502   21.927  1.00 98.63 68  A 1 
ATOM   536  O O   . PHE A 1 68  ? 6.839   0.125   22.465  1.00 98.15 68  A 1 
ATOM   537  C CB  . PHE A 1 68  ? 7.167   2.503   20.621  1.00 98.53 68  A 1 
ATOM   538  C CG  . PHE A 1 68  ? 7.066   3.280   19.324  1.00 98.59 68  A 1 
ATOM   539  C CD1 . PHE A 1 68  ? 7.816   4.468   19.158  1.00 97.28 68  A 1 
ATOM   540  C CD2 . PHE A 1 68  ? 6.186   2.881   18.305  1.00 97.62 68  A 1 
ATOM   541  C CE1 . PHE A 1 68  ? 7.693   5.233   17.987  1.00 97.12 68  A 1 
ATOM   542  C CE2 . PHE A 1 68  ? 6.072   3.640   17.129  1.00 96.82 68  A 1 
ATOM   543  C CZ  . PHE A 1 68  ? 6.824   4.815   16.968  1.00 97.54 68  A 1 
ATOM   544  N N   . ILE A 1 69  ? 9.056   0.443   22.535  1.00 98.69 69  A 1 
ATOM   545  C CA  . ILE A 1 69  ? 9.225   0.253   23.978  1.00 98.62 69  A 1 
ATOM   546  C C   . ILE A 1 69  ? 9.207   1.643   24.606  1.00 98.67 69  A 1 
ATOM   547  O O   . ILE A 1 69  ? 10.067  2.481   24.309  1.00 98.20 69  A 1 
ATOM   548  C CB  . ILE A 1 69  ? 10.515  -0.511  24.300  1.00 98.47 69  A 1 
ATOM   549  C CG1 . ILE A 1 69  ? 10.520  -1.893  23.596  1.00 97.58 69  A 1 
ATOM   550  C CG2 . ILE A 1 69  ? 10.661  -0.661  25.823  1.00 97.79 69  A 1 
ATOM   551  C CD1 . ILE A 1 69  ? 11.825  -2.684  23.774  1.00 94.67 69  A 1 
ATOM   552  N N   . LEU A 1 70  ? 8.209   1.886   25.442  1.00 98.42 70  A 1 
ATOM   553  C CA  . LEU A 1 70  ? 7.947   3.176   26.064  1.00 98.34 70  A 1 
ATOM   554  C C   . LEU A 1 70  ? 8.631   3.253   27.438  1.00 98.27 70  A 1 
ATOM   555  O O   . LEU A 1 70  ? 8.843   2.222   28.080  1.00 97.47 70  A 1 
ATOM   556  C CB  . LEU A 1 70  ? 6.427   3.384   26.175  1.00 98.00 70  A 1 
ATOM   557  C CG  . LEU A 1 70  ? 5.659   3.288   24.843  1.00 97.68 70  A 1 
ATOM   558  C CD1 . LEU A 1 70  ? 4.155   3.381   25.109  1.00 96.50 70  A 1 
ATOM   559  C CD2 . LEU A 1 70  ? 6.049   4.405   23.874  1.00 96.24 70  A 1 
ATOM   560  N N   . PRO A 1 71  ? 8.942   4.475   27.935  1.00 98.26 71  A 1 
ATOM   561  C CA  . PRO A 1 71  ? 9.460   4.653   29.286  1.00 97.96 71  A 1 
ATOM   562  C C   . PRO A 1 71  ? 8.478   4.148   30.348  1.00 97.77 71  A 1 
ATOM   563  O O   . PRO A 1 71  ? 7.275   4.401   30.279  1.00 96.23 71  A 1 
ATOM   564  C CB  . PRO A 1 71  ? 9.717   6.156   29.444  1.00 97.07 71  A 1 
ATOM   565  C CG  . PRO A 1 71  ? 9.833   6.670   28.013  1.00 94.76 71  A 1 
ATOM   566  C CD  . PRO A 1 71  ? 8.898   5.754   27.243  1.00 97.62 71  A 1 
ATOM   567  N N   . ASP A 1 72  ? 8.983   3.498   31.395  1.00 97.43 72  A 1 
ATOM   568  C CA  . ASP A 1 72  ? 8.163   3.014   32.515  1.00 96.78 72  A 1 
ATOM   569  C C   . ASP A 1 72  ? 7.415   4.143   33.234  1.00 96.74 72  A 1 
ATOM   570  O O   . ASP A 1 72  ? 6.307   3.952   33.733  1.00 94.02 72  A 1 
ATOM   571  C CB  . ASP A 1 72  ? 9.057   2.292   33.531  1.00 94.64 72  A 1 
ATOM   572  C CG  . ASP A 1 72  ? 9.611   0.962   33.027  1.00 83.21 72  A 1 
ATOM   573  O OD1 . ASP A 1 72  ? 9.074   0.450   32.024  1.00 73.89 72  A 1 
ATOM   574  O OD2 . ASP A 1 72  ? 10.546  0.442   33.674  1.00 75.07 72  A 1 
ATOM   575  N N   . SER A 1 73  ? 8.005   5.341   33.252  1.00 96.68 73  A 1 
ATOM   576  C CA  . SER A 1 73  ? 7.441   6.542   33.862  1.00 96.09 73  A 1 
ATOM   577  C C   . SER A 1 73  ? 6.296   7.166   33.061  1.00 96.35 73  A 1 
ATOM   578  O O   . SER A 1 73  ? 5.618   8.046   33.586  1.00 93.85 73  A 1 
ATOM   579  C CB  . SER A 1 73  ? 8.548   7.585   34.062  1.00 94.43 73  A 1 
ATOM   580  O OG  . SER A 1 73  ? 9.194   7.852   32.828  1.00 87.76 73  A 1 
ATOM   581  N N   . LEU A 1 74  ? 6.074   6.752   31.809  1.00 96.72 74  A 1 
ATOM   582  C CA  . LEU A 1 74  ? 5.108   7.392   30.922  1.00 96.77 74  A 1 
ATOM   583  C C   . LEU A 1 74  ? 3.672   7.282   31.481  1.00 96.58 74  A 1 
ATOM   584  O O   . LEU A 1 74  ? 3.179   6.169   31.705  1.00 95.14 74  A 1 
ATOM   585  C CB  . LEU A 1 74  ? 5.236   6.778   29.519  1.00 96.00 74  A 1 
ATOM   586  C CG  . LEU A 1 74  ? 4.498   7.589   28.429  1.00 94.94 74  A 1 
ATOM   587  C CD1 . LEU A 1 74  ? 5.205   8.904   28.141  1.00 92.06 74  A 1 
ATOM   588  C CD2 . LEU A 1 74  ? 4.446   6.776   27.145  1.00 92.02 74  A 1 
ATOM   589  N N   . PRO A 1 75  ? 2.960   8.411   31.684  1.00 96.05 75  A 1 
ATOM   590  C CA  . PRO A 1 75  ? 1.616   8.400   32.271  1.00 95.45 75  A 1 
ATOM   591  C C   . PRO A 1 75  ? 0.554   8.031   31.218  1.00 95.39 75  A 1 
ATOM   592  O O   . PRO A 1 75  ? -0.128  8.899   30.675  1.00 93.49 75  A 1 
ATOM   593  C CB  . PRO A 1 75  ? 1.448   9.810   32.859  1.00 94.51 75  A 1 
ATOM   594  C CG  . PRO A 1 75  ? 2.254   10.690  31.903  1.00 92.94 75  A 1 
ATOM   595  C CD  . PRO A 1 75  ? 3.425   9.788   31.521  1.00 95.25 75  A 1 
ATOM   596  N N   . LEU A 1 76  ? 0.406   6.751   30.945  1.00 95.49 76  A 1 
ATOM   597  C CA  . LEU A 1 76  ? -0.483  6.243   29.896  1.00 95.09 76  A 1 
ATOM   598  C C   . LEU A 1 76  ? -1.929  6.737   30.037  1.00 94.14 76  A 1 
ATOM   599  O O   . LEU A 1 76  ? -2.486  7.248   29.066  1.00 92.29 76  A 1 
ATOM   600  C CB  . LEU A 1 76  ? -0.480  4.701   29.879  1.00 94.49 76  A 1 
ATOM   601  C CG  . LEU A 1 76  ? 0.868   4.052   29.500  1.00 94.71 76  A 1 
ATOM   602  C CD1 . LEU A 1 76  ? 0.693   2.530   29.469  1.00 93.06 76  A 1 
ATOM   603  C CD2 . LEU A 1 76  ? 1.377   4.509   28.125  1.00 92.99 76  A 1 
ATOM   604  N N   . ASP A 1 77  ? -2.510  6.653   31.217  1.00 93.41 77  A 1 
ATOM   605  C CA  . ASP A 1 77  ? -3.907  7.040   31.437  1.00 92.72 77  A 1 
ATOM   606  C C   . ASP A 1 77  ? -4.145  8.515   31.087  1.00 92.71 77  A 1 
ATOM   607  O O   . ASP A 1 77  ? -5.116  8.851   30.410  1.00 89.84 77  A 1 
ATOM   608  C CB  . ASP A 1 77  ? -4.312  6.731   32.890  1.00 90.89 77  A 1 
ATOM   609  C CG  . ASP A 1 77  ? -4.194  5.235   33.242  1.00 87.56 77  A 1 
ATOM   610  O OD1 . ASP A 1 77  ? -4.622  4.374   32.442  1.00 81.06 77  A 1 
ATOM   611  O OD2 . ASP A 1 77  ? -3.639  4.923   34.316  1.00 80.96 77  A 1 
ATOM   612  N N   . THR A 1 78  ? -3.219  9.406   31.441  1.00 92.96 78  A 1 
ATOM   613  C CA  . THR A 1 78  ? -3.309  10.838  31.119  1.00 92.61 78  A 1 
ATOM   614  C C   . THR A 1 78  ? -3.176  11.102  29.620  1.00 92.56 78  A 1 
ATOM   615  O O   . THR A 1 78  ? -3.868  11.957  29.071  1.00 89.81 78  A 1 
ATOM   616  C CB  . THR A 1 78  ? -2.210  11.625  31.860  1.00 91.50 78  A 1 
ATOM   617  O OG1 . THR A 1 78  ? -2.178  11.270  33.225  1.00 80.74 78  A 1 
ATOM   618  C CG2 . THR A 1 78  ? -2.428  13.131  31.798  1.00 78.89 78  A 1 
ATOM   619  N N   . LEU A 1 79  ? -2.289  10.390  28.938  1.00 94.13 79  A 1 
ATOM   620  C CA  . LEU A 1 79  ? -2.030  10.591  27.509  1.00 93.32 79  A 1 
ATOM   621  C C   . LEU A 1 79  ? -3.134  10.007  26.622  1.00 92.79 79  A 1 
ATOM   622  O O   . LEU A 1 79  ? -3.365  10.518  25.530  1.00 90.31 79  A 1 
ATOM   623  C CB  . LEU A 1 79  ? -0.664  9.995   27.155  1.00 93.23 79  A 1 
ATOM   624  C CG  . LEU A 1 79  ? 0.530   10.741  27.788  1.00 92.92 79  A 1 
ATOM   625  C CD1 . LEU A 1 79  ? 1.808   9.961   27.509  1.00 89.95 79  A 1 
ATOM   626  C CD2 . LEU A 1 79  ? 0.701   12.150  27.216  1.00 89.95 79  A 1 
ATOM   627  N N   . LEU A 1 80  ? -3.829  8.967   27.093  1.00 92.54 80  A 1 
ATOM   628  C CA  . LEU A 1 80  ? -4.887  8.281   26.350  1.00 90.81 80  A 1 
ATOM   629  C C   . LEU A 1 80  ? -6.246  8.986   26.457  1.00 88.49 80  A 1 
ATOM   630  O O   . LEU A 1 80  ? -6.983  8.992   25.477  1.00 83.11 80  A 1 
ATOM   631  C CB  . LEU A 1 80  ? -4.970  6.823   26.829  1.00 90.52 80  A 1 
ATOM   632  C CG  . LEU A 1 80  ? -3.771  5.950   26.396  1.00 91.42 80  A 1 
ATOM   633  C CD1 . LEU A 1 80  ? -3.816  4.614   27.132  1.00 88.39 80  A 1 
ATOM   634  C CD2 . LEU A 1 80  ? -3.763  5.680   24.888  1.00 89.11 80  A 1 
ATOM   635  N N   . VAL A 1 81  ? -6.562  9.643   27.573  1.00 86.02 81  A 1 
ATOM   636  C CA  . VAL A 1 81  ? -7.857  10.335  27.780  1.00 82.69 81  A 1 
ATOM   637  C C   . VAL A 1 81  ? -8.101  11.426  26.734  1.00 79.61 81  A 1 
ATOM   638  O O   . VAL A 1 81  ? -9.204  11.565  26.210  1.00 70.01 81  A 1 
ATOM   639  C CB  . VAL A 1 81  ? -7.922  10.918  29.202  1.00 78.16 81  A 1 
ATOM   640  C CG1 . VAL A 1 81  ? -9.103  11.879  29.408  1.00 68.60 81  A 1 
ATOM   641  C CG2 . VAL A 1 81  ? -8.086  9.811   30.238  1.00 70.35 81  A 1 
ATOM   642  N N   . ASP A 1 82  ? -7.086  12.218  26.396  1.00 70.15 82  A 1 
ATOM   643  C CA  . ASP A 1 82  ? -7.227  13.370  25.488  1.00 66.71 82  A 1 
ATOM   644  C C   . ASP A 1 82  ? -7.174  13.005  23.992  1.00 66.54 82  A 1 
ATOM   645  O O   . ASP A 1 82  ? -7.090  13.893  23.140  1.00 60.00 82  A 1 
ATOM   646  C CB  . ASP A 1 82  ? -6.174  14.425  25.838  1.00 58.89 82  A 1 
ATOM   647  C CG  . ASP A 1 82  ? -6.610  15.492  26.843  1.00 52.33 82  A 1 
ATOM   648  O OD1 . ASP A 1 82  ? -7.823  15.779  26.949  1.00 46.87 82  A 1 
ATOM   649  O OD2 . ASP A 1 82  ? -5.701  16.160  27.383  1.00 46.16 82  A 1 
ATOM   650  N N   . VAL A 1 83  ? -7.147  11.723  23.642  1.00 68.02 83  A 1 
ATOM   651  C CA  . VAL A 1 83  ? -7.138  11.291  22.233  1.00 64.65 83  A 1 
ATOM   652  C C   . VAL A 1 83  ? -8.556  11.202  21.667  1.00 65.34 83  A 1 
ATOM   653  O O   . VAL A 1 83  ? -8.731  11.320  20.456  1.00 59.26 83  A 1 
ATOM   654  C CB  . VAL A 1 83  ? -6.373  9.973   22.019  1.00 57.95 83  A 1 
ATOM   655  C CG1 . VAL A 1 83  ? -6.161  9.697   20.526  1.00 53.17 83  A 1 
ATOM   656  C CG2 . VAL A 1 83  ? -4.981  10.000  22.653  1.00 55.40 83  A 1 
ATOM   657  N N   . GLU A 1 84  ? -9.565  11.056  22.519  1.00 57.92 84  A 1 
ATOM   658  C CA  . GLU A 1 84  ? -10.940 11.216  22.084  1.00 56.21 84  A 1 
ATOM   659  C C   . GLU A 1 84  ? -11.129 12.633  21.543  1.00 55.99 84  A 1 
ATOM   660  O O   . GLU A 1 84  ? -10.751 13.605  22.207  1.00 50.03 84  A 1 
ATOM   661  C CB  . GLU A 1 84  ? -11.945 10.918  23.205  1.00 49.36 84  A 1 
ATOM   662  C CG  . GLU A 1 84  ? -11.960 9.417   23.526  1.00 42.43 84  A 1 
ATOM   663  C CD  . GLU A 1 84  ? -13.106 9.011   24.465  1.00 38.41 84  A 1 
ATOM   664  O OE1 . GLU A 1 84  ? -13.324 7.783   24.570  1.00 34.24 84  A 1 
ATOM   665  O OE2 . GLU A 1 84  ? -13.731 9.914   25.061  1.00 33.94 84  A 1 
ATOM   666  N N   . PRO A 1 85  ? -11.657 12.787  20.317  1.00 46.02 85  A 1 
ATOM   667  C CA  . PRO A 1 85  ? -11.955 14.098  19.796  1.00 44.06 85  A 1 
ATOM   668  C C   . PRO A 1 85  ? -12.915 14.752  20.786  1.00 44.45 85  A 1 
ATOM   669  O O   . PRO A 1 85  ? -14.045 14.307  20.941  1.00 42.26 85  A 1 
ATOM   670  C CB  . PRO A 1 85  ? -12.562 13.876  18.401  1.00 40.10 85  A 1 
ATOM   671  C CG  . PRO A 1 85  ? -13.095 12.444  18.455  1.00 38.61 85  A 1 
ATOM   672  C CD  . PRO A 1 85  ? -12.165 11.746  19.443  1.00 40.86 85  A 1 
ATOM   673  N N   . LYS A 1 86  ? -12.446 15.796  21.485  1.00 42.92 86  A 1 
ATOM   674  C CA  . LYS A 1 86  ? -13.326 16.598  22.322  1.00 41.66 86  A 1 
ATOM   675  C C   . LYS A 1 86  ? -14.449 17.045  21.414  1.00 41.77 86  A 1 
ATOM   676  O O   . LYS A 1 86  ? -14.218 17.893  20.542  1.00 39.05 86  A 1 
ATOM   677  C CB  . LYS A 1 86  ? -12.605 17.797  22.965  1.00 38.16 86  A 1 
ATOM   678  C CG  . LYS A 1 86  ? -11.855 17.365  24.237  1.00 33.29 86  A 1 
ATOM   679  C CD  . LYS A 1 86  ? -11.125 18.522  24.935  1.00 31.66 86  A 1 
ATOM   680  C CE  . LYS A 1 86  ? -10.456 17.917  26.168  1.00 26.93 86  A 1 
ATOM   681  N NZ  . LYS A 1 86  ? -9.345  18.709  26.745  1.00 24.68 86  A 1 
ATOM   682  N N   . VAL A 1 87  ? -15.627 16.468  21.590  1.00 40.36 87  A 1 
ATOM   683  C CA  . VAL A 1 87  ? -16.855 16.995  21.018  1.00 39.42 87  A 1 
ATOM   684  C C   . VAL A 1 87  ? -16.818 18.465  21.377  1.00 39.93 87  A 1 
ATOM   685  O O   . VAL A 1 87  ? -16.877 18.823  22.559  1.00 37.46 87  A 1 
ATOM   686  C CB  . VAL A 1 87  ? -18.092 16.303  21.601  1.00 36.55 87  A 1 
ATOM   687  C CG1 . VAL A 1 87  ? -19.367 16.960  21.054  1.00 31.12 87  A 1 
ATOM   688  C CG2 . VAL A 1 87  ? -18.102 14.816  21.229  1.00 32.40 87  A 1 
ATOM   689  N N   . LYS A 1 88  ? -16.602 19.324  20.376  1.00 38.23 88  A 1 
ATOM   690  C CA  . LYS A 1 88  ? -16.744 20.757  20.591  1.00 37.36 88  A 1 
ATOM   691  C C   . LYS A 1 88  ? -18.207 20.932  20.956  1.00 37.36 88  A 1 
ATOM   692  O O   . LYS A 1 88  ? -19.053 21.021  20.076  1.00 35.15 88  A 1 
ATOM   693  C CB  . LYS A 1 88  ? -16.368 21.573  19.345  1.00 35.06 88  A 1 
ATOM   694  C CG  . LYS A 1 88  ? -14.852 21.778  19.188  1.00 31.93 88  A 1 
ATOM   695  C CD  . LYS A 1 88  ? -14.562 22.647  17.953  1.00 30.51 88  A 1 
ATOM   696  C CE  . LYS A 1 88  ? -13.067 22.890  17.784  1.00 27.04 88  A 1 
ATOM   697  N NZ  . LYS A 1 88  ? -12.755 23.619  16.525  1.00 24.09 88  A 1 
ATOM   698  N N   . SER A 1 89  ? -18.481 20.925  22.237  1.00 34.23 89  A 1 
ATOM   699  C CA  . SER A 1 89  ? -19.733 21.426  22.756  1.00 32.68 89  A 1 
ATOM   700  C C   . SER A 1 89  ? -19.869 22.793  22.116  1.00 32.65 89  A 1 
ATOM   701  O O   . SER A 1 89  ? -19.093 23.701  22.427  1.00 30.90 89  A 1 
ATOM   702  C CB  . SER A 1 89  ? -19.695 21.511  24.284  1.00 31.01 89  A 1 
ATOM   703  O OG  . SER A 1 89  ? -20.889 22.105  24.756  1.00 28.64 89  A 1 
ATOM   704  N N   . LYS A 1 90  ? -20.767 22.900  21.142  1.00 37.53 90  A 1 
ATOM   705  C CA  . LYS A 1 90  ? -21.174 24.193  20.623  1.00 36.80 90  A 1 
ATOM   706  C C   . LYS A 1 90  ? -21.664 24.924  21.856  1.00 35.99 90  A 1 
ATOM   707  O O   . LYS A 1 90  ? -22.758 24.631  22.340  1.00 33.64 90  A 1 
ATOM   708  C CB  . LYS A 1 90  ? -22.280 24.078  19.554  1.00 34.15 90  A 1 
ATOM   709  C CG  . LYS A 1 90  ? -21.737 23.810  18.144  1.00 31.87 90  A 1 
ATOM   710  C CD  . LYS A 1 90  ? -22.883 23.747  17.109  1.00 30.43 90  A 1 
ATOM   711  C CE  . LYS A 1 90  ? -22.335 23.542  15.694  1.00 26.45 90  A 1 
ATOM   712  N NZ  . LYS A 1 90  ? -23.406 23.352  14.670  1.00 23.65 90  A 1 
ATOM   713  N N   . LYS A 1 91  ? -20.814 25.781  22.404  1.00 38.53 91  A 1 
ATOM   714  C CA  . LYS A 1 91  ? -21.290 26.762  23.364  1.00 36.69 91  A 1 
ATOM   715  C C   . LYS A 1 91  ? -22.486 27.372  22.663  1.00 35.17 91  A 1 
ATOM   716  O O   . LYS A 1 91  ? -22.322 27.998  21.612  1.00 33.18 91  A 1 
ATOM   717  C CB  . LYS A 1 91  ? -20.227 27.828  23.693  1.00 35.06 91  A 1 
ATOM   718  C CG  . LYS A 1 91  ? -19.331 27.416  24.871  1.00 32.78 91  A 1 
ATOM   719  C CD  . LYS A 1 91  ? -18.347 28.546  25.227  1.00 32.30 91  A 1 
ATOM   720  C CE  . LYS A 1 91  ? -17.538 28.173  26.472  1.00 29.22 91  A 1 
ATOM   721  N NZ  . LYS A 1 91  ? -16.537 29.214  26.818  1.00 25.94 91  A 1 
ATOM   722  N N   . ARG A 1 92  ? -23.679 27.111  23.192  1.00 36.80 92  A 1 
ATOM   723  C CA  . ARG A 1 92  ? -24.831 27.943  22.890  1.00 36.29 92  A 1 
ATOM   724  C C   . ARG A 1 92  ? -24.365 29.337  23.270  1.00 33.68 92  A 1 
ATOM   725  O O   . ARG A 1 92  ? -24.356 29.669  24.451  1.00 31.89 92  A 1 
ATOM   726  C CB  . ARG A 1 92  ? -26.068 27.521  23.704  1.00 33.75 92  A 1 
ATOM   727  C CG  . ARG A 1 92  ? -26.817 26.327  23.096  1.00 32.27 92  A 1 
ATOM   728  C CD  . ARG A 1 92  ? -28.055 26.001  23.946  1.00 31.26 92  A 1 
ATOM   729  N NE  . ARG A 1 92  ? -28.913 24.976  23.316  1.00 29.03 92  A 1 
ATOM   730  C CZ  . ARG A 1 92  ? -30.033 24.454  23.814  1.00 26.91 92  A 1 
ATOM   731  N NH1 . ARG A 1 92  ? -30.484 24.803  24.981  1.00 24.06 92  A 1 
ATOM   732  N NH2 . ARG A 1 92  ? -30.716 23.566  23.134  1.00 24.75 92  A 1 
ATOM   733  N N   . GLU A 1 93  ? -23.880 30.091  22.291  1.00 34.54 93  A 1 
ATOM   734  C CA  . GLU A 1 93  ? -23.868 31.525  22.448  1.00 34.56 93  A 1 
ATOM   735  C C   . GLU A 1 93  ? -25.312 31.845  22.771  1.00 33.35 93  A 1 
ATOM   736  O O   . GLU A 1 93  ? -26.211 31.699  21.938  1.00 32.45 93  A 1 
ATOM   737  C CB  . GLU A 1 93  ? -23.377 32.255  21.200  1.00 34.42 93  A 1 
ATOM   738  C CG  . GLU A 1 93  ? -21.840 32.240  21.104  1.00 32.07 93  A 1 
ATOM   739  C CD  . GLU A 1 93  ? -21.300 33.203  20.033  1.00 29.42 93  A 1 
ATOM   740  O OE1 . GLU A 1 93  ? -20.136 33.620  20.176  1.00 26.74 93  A 1 
ATOM   741  O OE2 . GLU A 1 93  ? -22.064 33.526  19.093  1.00 28.63 93  A 1 
ATOM   742  N N   . ALA A 1 94  ? -25.546 32.151  24.045  1.00 34.59 94  A 1 
ATOM   743  C CA  . ALA A 1 94  ? -26.775 32.767  24.452  1.00 35.24 94  A 1 
ATOM   744  C C   . ALA A 1 94  ? -26.785 34.067  23.649  1.00 34.04 94  A 1 
ATOM   745  O O   . ALA A 1 94  ? -26.108 35.028  24.010  1.00 32.53 94  A 1 
ATOM   746  C CB  . ALA A 1 94  ? -26.761 32.979  25.970  1.00 33.36 94  A 1 
ATOM   747  N N   . VAL A 1 95  ? -27.464 34.037  22.498  1.00 40.10 95  A 1 
ATOM   748  C CA  . VAL A 1 95  ? -27.801 35.239  21.755  1.00 40.81 95  A 1 
ATOM   749  C C   . VAL A 1 95  ? -28.584 36.046  22.773  1.00 40.15 95  A 1 
ATOM   750  O O   . VAL A 1 95  ? -29.747 35.744  23.052  1.00 37.32 95  A 1 
ATOM   751  C CB  . VAL A 1 95  ? -28.625 34.929  20.497  1.00 37.23 95  A 1 
ATOM   752  C CG1 . VAL A 1 95  ? -28.995 36.217  19.759  1.00 32.09 95  A 1 
ATOM   753  C CG2 . VAL A 1 95  ? -27.837 34.033  19.532  1.00 34.70 95  A 1 
ATOM   754  N N   . ALA A 1 96  ? -27.860 36.942  23.426  1.00 35.85 96  A 1 
ATOM   755  C CA  . ALA A 1 96  ? -28.455 37.855  24.369  1.00 36.70 96  A 1 
ATOM   756  C C   . ALA A 1 96  ? -29.436 38.655  23.522  1.00 35.91 96  A 1 
ATOM   757  O O   . ALA A 1 96  ? -29.052 39.564  22.790  1.00 34.49 96  A 1 
ATOM   758  C CB  . ALA A 1 96  ? -27.364 38.708  25.034  1.00 34.72 96  A 1 
ATOM   759  N N   . GLY A 1 97  ? -30.701 38.233  23.561  1.00 38.99 97  A 1 
ATOM   760  C CA  . GLY A 1 97  ? -31.783 38.905  22.888  1.00 39.91 97  A 1 
ATOM   761  C C   . GLY A 1 97  ? -31.785 40.303  23.476  1.00 39.22 97  A 1 
ATOM   762  O O   . GLY A 1 97  ? -32.293 40.507  24.570  1.00 35.97 97  A 1 
ATOM   763  N N   . ARG A 1 98  ? -31.128 41.211  22.771  1.00 40.49 98  A 1 
ATOM   764  C CA  . ARG A 1 98  ? -31.238 42.640  23.060  1.00 40.22 98  A 1 
ATOM   765  C C   . ARG A 1 98  ? -32.710 42.973  22.870  1.00 38.71 98  A 1 
ATOM   766  O O   . ARG A 1 98  ? -33.125 43.396  21.794  1.00 35.52 98  A 1 
ATOM   767  C CB  . ARG A 1 98  ? -30.316 43.479  22.157  1.00 36.53 98  A 1 
ATOM   768  C CG  . ARG A 1 98  ? -28.929 43.698  22.761  1.00 33.72 98  A 1 
ATOM   769  C CD  . ARG A 1 98  ? -28.096 44.602  21.831  1.00 32.19 98  A 1 
ATOM   770  N NE  . ARG A 1 98  ? -26.856 45.080  22.478  1.00 30.46 98  A 1 
ATOM   771  C CZ  . ARG A 1 98  ? -25.900 45.804  21.904  1.00 27.30 98  A 1 
ATOM   772  N NH1 . ARG A 1 98  ? -25.944 46.137  20.648  1.00 25.10 98  A 1 
ATOM   773  N NH2 . ARG A 1 98  ? -24.867 46.193  22.600  1.00 25.15 98  A 1 
ATOM   774  N N   . GLY A 1 99  ? -33.474 42.745  23.920  1.00 38.61 99  A 1 
ATOM   775  C CA  . GLY A 1 99  ? -34.832 43.208  24.054  1.00 40.37 99  A 1 
ATOM   776  C C   . GLY A 1 99  ? -34.772 44.722  24.006  1.00 39.31 99  A 1 
ATOM   777  O O   . GLY A 1 99  ? -34.661 45.375  25.030  1.00 36.00 99  A 1 
ATOM   778  N N   . ARG A 1 100 ? -34.763 45.247  22.791  1.00 39.89 100 A 1 
ATOM   779  C CA  . ARG A 1 100 ? -35.063 46.659  22.573  1.00 39.93 100 A 1 
ATOM   780  C C   . ARG A 1 100 ? -36.508 46.858  23.027  1.00 37.81 100 A 1 
ATOM   781  O O   . ARG A 1 100 ? -37.425 46.899  22.218  1.00 34.84 100 A 1 
ATOM   782  C CB  . ARG A 1 100 ? -34.842 47.067  21.107  1.00 37.09 100 A 1 
ATOM   783  C CG  . ARG A 1 100 ? -33.419 47.554  20.836  1.00 34.30 100 A 1 
ATOM   784  C CD  . ARG A 1 100 ? -33.294 48.023  19.371  1.00 32.03 100 A 1 
ATOM   785  N NE  . ARG A 1 100 ? -32.044 48.755  19.117  1.00 30.27 100 A 1 
ATOM   786  C CZ  . ARG A 1 100 ? -31.616 49.196  17.940  1.00 26.73 100 A 1 
ATOM   787  N NH1 . ARG A 1 100 ? -32.283 48.978  16.837  1.00 24.81 100 A 1 
ATOM   788  N NH2 . ARG A 1 100 ? -30.495 49.867  17.850  1.00 24.73 100 A 1 
ATOM   789  N N   . GLY A 1 101 ? -36.679 46.974  24.341  1.00 38.42 101 A 1 
ATOM   790  C CA  . GLY A 1 101 ? -37.903 47.416  24.979  1.00 39.86 101 A 1 
ATOM   791  C C   . GLY A 1 101 ? -38.132 48.882  24.646  1.00 38.54 101 A 1 
ATOM   792  O O   . GLY A 1 101 ? -38.016 49.737  25.510  1.00 35.17 101 A 1 
ATOM   793  N N   . ARG A 1 102 ? -38.385 49.152  23.377  1.00 39.37 102 A 1 
ATOM   794  C CA  . ARG A 1 102 ? -38.957 50.444  23.008  1.00 39.30 102 A 1 
ATOM   795  C C   . ARG A 1 102 ? -40.329 50.516  23.676  1.00 36.54 102 A 1 
ATOM   796  O O   . ARG A 1 102 ? -41.316 50.050  23.113  1.00 33.75 102 A 1 
ATOM   797  C CB  . ARG A 1 102 ? -39.019 50.633  21.485  1.00 36.95 102 A 1 
ATOM   798  C CG  . ARG A 1 102 ? -37.872 51.525  20.983  1.00 34.33 102 A 1 
ATOM   799  C CD  . ARG A 1 102 ? -38.019 51.793  19.476  1.00 31.91 102 A 1 
ATOM   800  N NE  . ARG A 1 102 ? -37.068 52.823  19.005  1.00 30.15 102 A 1 
ATOM   801  C CZ  . ARG A 1 102 ? -36.921 53.243  17.751  1.00 26.92 102 A 1 
ATOM   802  N NH1 . ARG A 1 102 ? -37.609 52.724  16.770  1.00 25.28 102 A 1 
ATOM   803  N NH2 . ARG A 1 102 ? -36.080 54.211  17.467  1.00 25.31 102 A 1 
ATOM   804  N N   . GLY A 1 103 ? -40.343 51.075  24.875  1.00 37.81 103 A 1 
ATOM   805  C CA  . GLY A 1 103 ? -41.553 51.411  25.615  1.00 39.49 103 A 1 
ATOM   806  C C   . GLY A 1 103 ? -42.355 52.399  24.793  1.00 37.83 103 A 1 
ATOM   807  O O   . GLY A 1 103 ? -42.157 53.602  24.881  1.00 34.49 103 A 1 
ATOM   808  N N   . ARG A 1 104 ? -43.179 51.847  23.920  1.00 39.39 104 A 1 
ATOM   809  C CA  . ARG A 1 104 ? -44.039 52.676  23.084  1.00 39.70 104 A 1 
ATOM   810  C C   . ARG A 1 104 ? -45.026 53.368  24.015  1.00 36.60 104 A 1 
ATOM   811  O O   . ARG A 1 104 ? -45.940 52.727  24.530  1.00 33.74 104 A 1 
ATOM   812  C CB  . ARG A 1 104 ? -44.688 51.818  21.988  1.00 37.41 104 A 1 
ATOM   813  C CG  . ARG A 1 104 ? -45.053 52.647  20.753  1.00 34.80 104 A 1 
ATOM   814  C CD  . ARG A 1 104 ? -45.582 51.730  19.634  1.00 32.47 104 A 1 
ATOM   815  N NE  . ARG A 1 104 ? -45.767 52.451  18.351  1.00 30.55 104 A 1 
ATOM   816  C CZ  . ARG A 1 104 ? -46.207 51.928  17.211  1.00 27.56 104 A 1 
ATOM   817  N NH1 . ARG A 1 104 ? -46.565 50.675  17.129  1.00 25.86 104 A 1 
ATOM   818  N NH2 . ARG A 1 104 ? -46.283 52.666  16.139  1.00 25.98 104 A 1 
ATOM   819  N N   . GLY A 1 105 ? -44.780 54.654  24.274  1.00 37.34 105 A 1 
ATOM   820  C CA  . GLY A 1 105 ? -45.555 55.469  25.197  1.00 39.05 105 A 1 
ATOM   821  C C   . GLY A 1 105 ? -47.025 55.413  24.823  1.00 37.14 105 A 1 
ATOM   822  O O   . GLY A 1 105 ? -47.412 55.631  23.675  1.00 33.72 105 A 1 
ATOM   823  N N   . ARG A 1 106 ? -47.819 55.092  25.798  1.00 38.59 106 A 1 
ATOM   824  C CA  . ARG A 1 106 ? -49.269 54.896  25.698  1.00 39.61 106 A 1 
ATOM   825  C C   . ARG A 1 106 ? -49.961 56.266  25.571  1.00 36.42 106 A 1 
ATOM   826  O O   . ARG A 1 106 ? -50.661 56.680  26.486  1.00 33.32 106 A 1 
ATOM   827  C CB  . ARG A 1 106 ? -49.721 54.058  26.919  1.00 37.31 106 A 1 
ATOM   828  C CG  . ARG A 1 106 ? -50.863 53.085  26.641  1.00 34.58 106 A 1 
ATOM   829  C CD  . ARG A 1 106 ? -51.182 52.318  27.929  1.00 32.33 106 A 1 
ATOM   830  N NE  . ARG A 1 106 ? -52.042 51.136  27.707  1.00 30.61 106 A 1 
ATOM   831  C CZ  . ARG A 1 106 ? -52.492 50.309  28.632  1.00 27.59 106 A 1 
ATOM   832  N NH1 . ARG A 1 106 ? -52.250 50.500  29.905  1.00 26.07 106 A 1 
ATOM   833  N NH2 . ARG A 1 106 ? -53.200 49.257  28.304  1.00 26.52 106 A 1 
ATOM   834  N N   . GLY A 1 107 ? -49.695 56.965  24.494  1.00 38.01 107 A 1 
ATOM   835  C CA  . GLY A 1 107 ? -50.230 58.296  24.249  1.00 40.39 107 A 1 
ATOM   836  C C   . GLY A 1 107 ? -51.755 58.276  24.311  1.00 38.40 107 A 1 
ATOM   837  O O   . GLY A 1 107 ? -52.416 57.572  23.558  1.00 34.94 107 A 1 
ATOM   838  N N   . ARG A 1 108 ? -52.272 59.026  25.227  1.00 38.86 108 A 1 
ATOM   839  C CA  . ARG A 1 108 ? -53.668 59.003  25.708  1.00 40.21 108 A 1 
ATOM   840  C C   . ARG A 1 108 ? -54.628 59.791  24.796  1.00 36.83 108 A 1 
ATOM   841  O O   . ARG A 1 108 ? -55.533 60.435  25.317  1.00 33.79 108 A 1 
ATOM   842  C CB  . ARG A 1 108 ? -53.639 59.539  27.157  1.00 37.93 108 A 1 
ATOM   843  C CG  . ARG A 1 108 ? -54.695 58.957  28.089  1.00 35.25 108 A 1 
ATOM   844  C CD  . ARG A 1 108 ? -54.547 59.621  29.466  1.00 32.94 108 A 1 
ATOM   845  N NE  . ARG A 1 108 ? -55.343 58.952  30.512  1.00 31.04 108 A 1 
ATOM   846  C CZ  . ARG A 1 108 ? -55.442 59.332  31.781  1.00 28.19 108 A 1 
ATOM   847  N NH1 . ARG A 1 108 ? -54.869 60.417  32.214  1.00 26.50 108 A 1 
ATOM   848  N NH2 . ARG A 1 108 ? -56.136 58.629  32.628  1.00 27.14 108 A 1 
ATOM   849  N N   . GLY A 1 109 ? -54.396 59.818  23.504  1.00 39.20 109 A 1 
ATOM   850  C CA  . GLY A 1 109 ? -55.049 60.726  22.564  1.00 41.99 109 A 1 
ATOM   851  C C   . GLY A 1 109 ? -56.576 60.742  22.699  1.00 40.02 109 A 1 
ATOM   852  O O   . GLY A 1 109 ? -57.226 59.708  22.769  1.00 36.45 109 A 1 
ATOM   853  N N   . ARG A 1 110 ? -57.102 61.901  22.745  1.00 38.38 110 A 1 
ATOM   854  C CA  . ARG A 1 110 ? -58.374 62.247  23.421  1.00 40.64 110 A 1 
ATOM   855  C C   . ARG A 1 110 ? -59.636 62.186  22.550  1.00 37.20 110 A 1 
ATOM   856  O O   . ARG A 1 110 ? -60.712 62.337  23.099  1.00 34.13 110 A 1 
ATOM   857  C CB  . ARG A 1 110 ? -58.183 63.691  23.939  1.00 38.50 110 A 1 
ATOM   858  C CG  . ARG A 1 110 ? -58.887 64.054  25.244  1.00 35.71 110 A 1 
ATOM   859  C CD  . ARG A 1 110 ? -58.636 65.527  25.541  1.00 33.39 110 A 1 
ATOM   860  N NE  . ARG A 1 110 ? -59.057 65.917  26.907  1.00 31.65 110 A 1 
ATOM   861  C CZ  . ARG A 1 110 ? -59.016 67.140  27.411  1.00 28.76 110 A 1 
ATOM   862  N NH1 . ARG A 1 110 ? -58.633 68.166  26.709  1.00 27.22 110 A 1 
ATOM   863  N NH2 . ARG A 1 110 ? -59.383 67.362  28.647  1.00 28.11 110 A 1 
ATOM   864  N N   . GLY A 1 111 ? -59.497 62.150  21.248  1.00 40.20 111 A 1 
ATOM   865  C CA  . GLY A 1 111 ? -60.343 62.980  20.392  1.00 43.66 111 A 1 
ATOM   866  C C   . GLY A 1 111 ? -61.823 62.637  20.170  1.00 42.10 111 A 1 
ATOM   867  O O   . GLY A 1 111 ? -62.592 62.414  21.097  1.00 38.62 111 A 1 
ATOM   868  N N   . ARG A 1 112 ? -62.173 62.750  18.947  1.00 38.56 112 A 1 
ATOM   869  C CA  . ARG A 1 112 ? -63.505 63.162  18.479  1.00 41.51 112 A 1 
ATOM   870  C C   . ARG A 1 112 ? -64.640 62.132  18.609  1.00 37.92 112 A 1 
ATOM   871  O O   . ARG A 1 112 ? -64.447 61.009  18.988  1.00 34.96 112 A 1 
ATOM   872  C CB  . ARG A 1 112 ? -63.391 63.608  17.005  1.00 39.58 112 A 1 
ATOM   873  C CG  . ARG A 1 112 ? -63.164 65.116  16.813  1.00 36.82 112 A 1 
ATOM   874  C CD  . ARG A 1 112 ? -63.081 65.415  15.314  1.00 34.63 112 A 1 
ATOM   875  N NE  . ARG A 1 112 ? -63.040 66.868  15.032  1.00 32.88 112 A 1 
ATOM   876  C CZ  . ARG A 1 112 ? -62.794 67.440  13.856  1.00 29.92 112 A 1 
ATOM   877  N NH1 . ARG A 1 112 ? -62.548 66.718  12.788  1.00 28.27 112 A 1 
ATOM   878  N NH2 . ARG A 1 112 ? -62.795 68.739  13.726  1.00 29.53 112 A 1 
ATOM   879  N N   . GLY A 1 113 ? -65.706 62.560  18.233  1.00 40.60 113 A 1 
ATOM   880  C CA  . GLY A 1 113 ? -67.110 62.720  18.241  1.00 45.09 113 A 1 
ATOM   881  C C   . GLY A 1 113 ? -67.909 61.577  17.568  1.00 42.94 113 A 1 
ATOM   882  O O   . GLY A 1 113 ? -67.792 60.454  17.980  1.00 39.61 113 A 1 
ATOM   883  N N   . ARG A 1 114 ? -68.616 61.710  16.602  1.00 36.95 114 A 1 
ATOM   884  C CA  . ARG A 1 114 ? -69.971 62.241  16.535  1.00 40.41 114 A 1 
ATOM   885  C C   . ARG A 1 114 ? -71.072 61.167  16.492  1.00 36.54 114 A 1 
ATOM   886  O O   . ARG A 1 114 ? -72.061 61.324  17.173  1.00 33.22 114 A 1 
ATOM   887  C CB  . ARG A 1 114 ? -70.076 63.089  15.237  1.00 38.24 114 A 1 
ATOM   888  C CG  . ARG A 1 114 ? -71.165 64.161  15.246  1.00 35.75 114 A 1 
ATOM   889  C CD  . ARG A 1 114 ? -71.220 64.832  13.866  1.00 33.60 114 A 1 
ATOM   890  N NE  . ARG A 1 114 ? -72.055 66.047  13.878  1.00 32.14 114 A 1 
ATOM   891  C CZ  . ARG A 1 114 ? -72.309 66.840  12.824  1.00 29.27 114 A 1 
ATOM   892  N NH1 . ARG A 1 114 ? -71.853 66.558  11.636  1.00 27.03 114 A 1 
ATOM   893  N NH2 . ARG A 1 114 ? -73.030 67.918  12.976  1.00 28.60 114 A 1 
ATOM   894  N N   . GLY A 1 115 ? -70.952 60.293  15.578  1.00 40.30 115 A 1 
ATOM   895  C CA  . GLY A 1 115 ? -72.085 59.976  14.735  1.00 44.27 115 A 1 
ATOM   896  C C   . GLY A 1 115 ? -73.121 58.963  15.226  1.00 42.12 115 A 1 
ATOM   897  O O   . GLY A 1 115 ? -73.052 58.413  16.311  1.00 37.97 115 A 1 
ATOM   898  N N   . GLY A 1 116 ? -73.997 58.757  14.370  1.00 37.44 116 A 1 
ATOM   899  C CA  . GLY A 1 116 ? -75.405 58.570  14.592  1.00 41.12 116 A 1 
ATOM   900  C C   . GLY A 1 116 ? -75.974 57.170  14.876  1.00 38.28 116 A 1 
ATOM   901  O O   . GLY A 1 116 ? -76.249 56.882  16.022  1.00 34.73 116 A 1 
ATOM   902  N N   . PRO A 1 117 ? -76.271 56.378  13.870  1.00 36.28 117 A 1 
ATOM   903  C CA  . PRO A 1 117 ? -77.661 56.387  13.465  1.00 42.09 117 A 1 
ATOM   904  C C   . PRO A 1 117 ? -78.595 55.421  14.205  1.00 41.96 117 A 1 
ATOM   905  O O   . PRO A 1 117 ? -79.336 55.852  15.082  1.00 39.39 117 A 1 
ATOM   906  C CB  . PRO A 1 117 ? -77.620 56.178  11.948  1.00 37.62 117 A 1 
ATOM   907  C CG  . PRO A 1 117 ? -76.414 55.287  11.750  1.00 36.62 117 A 1 
ATOM   908  C CD  . PRO A 1 117 ? -75.498 55.720  12.897  1.00 42.08 117 A 1 
ATOM   909  N N   . ARG A 1 118 ? -78.616 54.181  13.756  1.00 33.91 118 A 1 
ATOM   910  C CA  . ARG A 1 118 ? -79.943 53.527  13.712  1.00 38.62 118 A 1 
ATOM   911  C C   . ARG A 1 118 ? -80.192 52.428  14.748  1.00 34.40 118 A 1 
ATOM   912  O O   . ARG A 1 118 ? -79.972 52.600  15.931  1.00 32.36 118 A 1 
ATOM   913  C CB  . ARG A 1 118 ? -80.233 53.036  12.272  1.00 36.98 118 A 1 
ATOM   914  C CG  . ARG A 1 118 ? -81.426 53.725  11.606  1.00 34.28 118 A 1 
ATOM   915  C CD  . ARG A 1 118 ? -81.726 53.051  10.259  1.00 32.69 118 A 1 
ATOM   916  N NE  . ARG A 1 118 ? -82.820 53.736  9.554   1.00 31.31 118 A 1 
ATOM   917  C CZ  . ARG A 1 118 ? -83.329 53.370  8.373   1.00 29.59 118 A 1 
ATOM   918  N NH1 . ARG A 1 118 ? -82.899 52.312  7.727   1.00 28.23 118 A 1 
ATOM   919  N NH2 . ARG A 1 118 ? -84.278 54.074  7.807   1.00 30.32 118 A 1 
ATOM   920  N N   . ARG A 1 119 ? -80.752 51.449  14.235  1.00 25.68 119 A 1 
ATOM   921  C CA  . ARG A 1 119 ? -81.306 50.230  14.816  1.00 29.38 119 A 1 
ATOM   922  C C   . ARG A 1 119 ? -80.252 49.200  15.129  1.00 25.73 119 A 1 
ATOM   923  O O   . ARG A 1 119 ? -79.242 49.154  14.378  1.00 23.66 119 A 1 
ATOM   924  C CB  . ARG A 1 119 ? -82.309 49.593  13.837  1.00 28.57 119 A 1 
ATOM   925  C CG  . ARG A 1 119 ? -83.754 49.962  14.108  1.00 27.31 119 A 1 
ATOM   926  C CD  . ARG A 1 119 ? -84.626 49.158  13.136  1.00 26.41 119 A 1 
ATOM   927  N NE  . ARG A 1 119 ? -86.058 49.306  13.440  1.00 25.28 119 A 1 
ATOM   928  C CZ  . ARG A 1 119 ? -87.049 48.705  12.800  1.00 24.12 119 A 1 
ATOM   929  N NH1 . ARG A 1 119 ? -86.825 47.920  11.787  1.00 25.75 119 A 1 
ATOM   930  N NH2 . ARG A 1 119 ? -88.288 48.877  13.187  1.00 27.46 119 A 1 
ATOM   931  O OXT . ARG A 1 119 ? -80.557 48.443  16.066  1.00 41.23 119 A 1 
ATOM   932  N N   . MET B 2 1   ? -32.460 2.625   16.772  1.00 38.93 1   B 1 
ATOM   933  C CA  . MET B 2 1   ? -31.971 2.025   15.516  1.00 41.73 1   B 1 
ATOM   934  C C   . MET B 2 1   ? -30.468 1.933   15.647  1.00 42.82 1   B 1 
ATOM   935  O O   . MET B 2 1   ? -29.888 2.902   16.134  1.00 39.96 1   B 1 
ATOM   936  C CB  . MET B 2 1   ? -32.352 2.867   14.291  1.00 39.81 1   B 1 
ATOM   937  C CG  . MET B 2 1   ? -33.824 2.669   13.898  1.00 36.66 1   B 1 
ATOM   938  S SD  . MET B 2 1   ? -34.361 3.773   12.567  1.00 34.42 1   B 1 
ATOM   939  C CE  . MET B 2 1   ? -36.006 3.117   12.215  1.00 28.76 1   B 1 
ATOM   940  N N   . SER B 2 2   ? -29.873 0.805   15.301  1.00 53.41 2   B 1 
ATOM   941  C CA  . SER B 2 2   ? -28.419 0.666   15.332  1.00 57.74 2   B 1 
ATOM   942  C C   . SER B 2 2   ? -27.809 1.624   14.315  1.00 61.02 2   B 1 
ATOM   943  O O   . SER B 2 2   ? -28.286 1.721   13.183  1.00 57.28 2   B 1 
ATOM   944  C CB  . SER B 2 2   ? -28.010 -0.784  15.036  1.00 53.14 2   B 1 
ATOM   945  O OG  . SER B 2 2   ? -26.635 -0.855  14.767  1.00 47.15 2   B 1 
ATOM   946  N N   . LEU B 2 3   ? -26.781 2.355   14.711  1.00 64.85 3   B 1 
ATOM   947  C CA  . LEU B 2 3   ? -26.047 3.256   13.827  1.00 65.24 3   B 1 
ATOM   948  C C   . LEU B 2 3   ? -25.285 2.481   12.735  1.00 66.67 3   B 1 
ATOM   949  O O   . LEU B 2 3   ? -24.872 3.082   11.752  1.00 63.15 3   B 1 
ATOM   950  C CB  . LEU B 2 3   ? -25.089 4.123   14.672  1.00 60.95 3   B 1 
ATOM   951  C CG  . LEU B 2 3   ? -25.802 5.167   15.560  1.00 57.88 3   B 1 
ATOM   952  C CD1 . LEU B 2 3   ? -24.792 5.776   16.536  1.00 54.89 3   B 1 
ATOM   953  C CD2 . LEU B 2 3   ? -26.406 6.303   14.747  1.00 57.98 3   B 1 
ATOM   954  N N   . LEU B 2 4   ? -25.158 1.166   12.882  1.00 67.61 4   B 1 
ATOM   955  C CA  . LEU B 2 4   ? -24.459 0.304   11.927  1.00 66.36 4   B 1 
ATOM   956  C C   . LEU B 2 4   ? -25.062 0.340   10.512  1.00 67.46 4   B 1 
ATOM   957  O O   . LEU B 2 4   ? -24.330 0.141   9.545   1.00 63.04 4   B 1 
ATOM   958  C CB  . LEU B 2 4   ? -24.459 -1.148  12.449  1.00 62.12 4   B 1 
ATOM   959  C CG  . LEU B 2 4   ? -23.637 -1.348  13.741  1.00 58.86 4   B 1 
ATOM   960  C CD1 . LEU B 2 4   ? -23.867 -2.772  14.274  1.00 55.12 4   B 1 
ATOM   961  C CD2 . LEU B 2 4   ? -22.144 -1.148  13.513  1.00 57.65 4   B 1 
ATOM   962  N N   . ASN B 2 5   ? -26.355 0.634   10.387  1.00 65.65 5   B 1 
ATOM   963  C CA  . ASN B 2 5   ? -27.046 0.649   9.096   1.00 66.11 5   B 1 
ATOM   964  C C   . ASN B 2 5   ? -27.064 2.036   8.428   1.00 67.02 5   B 1 
ATOM   965  O O   . ASN B 2 5   ? -27.583 2.169   7.325   1.00 62.07 5   B 1 
ATOM   966  C CB  . ASN B 2 5   ? -28.485 0.138   9.281   1.00 60.08 5   B 1 
ATOM   967  C CG  . ASN B 2 5   ? -28.555 -1.323  9.702   1.00 55.05 5   B 1 
ATOM   968  O OD1 . ASN B 2 5   ? -27.588 -2.044  9.823   1.00 49.37 5   B 1 
ATOM   969  N ND2 . ASN B 2 5   ? -29.751 -1.811  9.952   1.00 50.00 5   B 1 
ATOM   970  N N   . LYS B 2 6   ? -26.547 3.077   9.084   1.00 65.18 6   B 1 
ATOM   971  C CA  . LYS B 2 6   ? -26.489 4.418   8.498   1.00 67.28 6   B 1 
ATOM   972  C C   . LYS B 2 6   ? -25.174 4.573   7.724   1.00 67.49 6   B 1 
ATOM   973  O O   . LYS B 2 6   ? -24.136 4.165   8.254   1.00 64.07 6   B 1 
ATOM   974  C CB  . LYS B 2 6   ? -26.675 5.468   9.605   1.00 62.94 6   B 1 
ATOM   975  C CG  . LYS B 2 6   ? -26.876 6.875   9.031   1.00 58.34 6   B 1 
ATOM   976  C CD  . LYS B 2 6   ? -27.051 7.901   10.149  1.00 58.31 6   B 1 
ATOM   977  C CE  . LYS B 2 6   ? -27.148 9.303   9.540   1.00 52.87 6   B 1 
ATOM   978  N NZ  . LYS B 2 6   ? -27.075 10.360  10.567  1.00 47.58 6   B 1 
ATOM   979  N N   . PRO B 2 7   ? -25.178 5.188   6.516   1.00 62.94 7   B 1 
ATOM   980  C CA  . PRO B 2 7   ? -23.940 5.497   5.803   1.00 62.61 7   B 1 
ATOM   981  C C   . PRO B 2 7   ? -23.000 6.361   6.654   1.00 64.87 7   B 1 
ATOM   982  O O   . PRO B 2 7   ? -23.451 7.283   7.339   1.00 62.13 7   B 1 
ATOM   983  C CB  . PRO B 2 7   ? -24.366 6.221   4.516   1.00 58.37 7   B 1 
ATOM   984  C CG  . PRO B 2 7   ? -25.800 5.749   4.292   1.00 57.82 7   B 1 
ATOM   985  C CD  . PRO B 2 7   ? -26.334 5.569   5.713   1.00 61.42 7   B 1 
ATOM   986  N N   . LYS B 2 8   ? -21.708 6.082   6.626   1.00 63.62 8   B 1 
ATOM   987  C CA  . LYS B 2 8   ? -20.709 6.844   7.411   1.00 63.63 8   B 1 
ATOM   988  C C   . LYS B 2 8   ? -20.659 8.312   6.996   1.00 64.55 8   B 1 
ATOM   989  O O   . LYS B 2 8   ? -20.560 9.177   7.864   1.00 62.16 8   B 1 
ATOM   990  C CB  . LYS B 2 8   ? -19.309 6.200   7.316   1.00 59.89 8   B 1 
ATOM   991  C CG  . LYS B 2 8   ? -19.161 4.912   8.149   1.00 56.48 8   B 1 
ATOM   992  C CD  . LYS B 2 8   ? -17.717 4.401   8.113   1.00 54.09 8   B 1 
ATOM   993  C CE  . LYS B 2 8   ? -17.527 3.150   8.987   1.00 49.06 8   B 1 
ATOM   994  N NZ  . LYS B 2 8   ? -16.127 2.655   8.981   1.00 46.26 8   B 1 
ATOM   995  N N   . SER B 2 9   ? -20.812 8.597   5.700   1.00 62.78 9   B 1 
ATOM   996  C CA  . SER B 2 9   ? -20.870 9.940   5.112   1.00 62.88 9   B 1 
ATOM   997  C C   . SER B 2 9   ? -21.966 10.833  5.704   1.00 65.15 9   B 1 
ATOM   998  O O   . SER B 2 9   ? -21.792 12.040  5.865   1.00 61.24 9   B 1 
ATOM   999  C CB  . SER B 2 9   ? -21.128 9.809   3.606   1.00 59.15 9   B 1 
ATOM   1000 O OG  . SER B 2 9   ? -22.190 8.910   3.340   1.00 55.01 9   B 1 
ATOM   1001 N N   . GLU B 2 10  ? -23.076 10.240  6.119   1.00 68.08 10  B 1 
ATOM   1002 C CA  . GLU B 2 10  ? -24.210 10.978  6.693   1.00 70.32 10  B 1 
ATOM   1003 C C   . GLU B 2 10  ? -24.139 11.123  8.220   1.00 72.07 10  B 1 
ATOM   1004 O O   . GLU B 2 10  ? -25.067 11.656  8.850   1.00 68.23 10  B 1 
ATOM   1005 C CB  . GLU B 2 10  ? -25.520 10.310  6.305   1.00 65.18 10  B 1 
ATOM   1006 C CG  . GLU B 2 10  ? -25.799 10.283  4.799   1.00 58.90 10  B 1 
ATOM   1007 C CD  . GLU B 2 10  ? -27.207 9.763   4.498   1.00 52.58 10  B 1 
ATOM   1008 O OE1 . GLU B 2 10  ? -27.561 9.696   3.306   1.00 47.05 10  B 1 
ATOM   1009 O OE2 . GLU B 2 10  ? -27.955 9.461   5.467   1.00 50.53 10  B 1 
ATOM   1010 N N   . MET B 2 11  ? -23.078 10.619  8.851   1.00 69.38 11  B 1 
ATOM   1011 C CA  . MET B 2 11  ? -22.944 10.635  10.297  1.00 70.97 11  B 1 
ATOM   1012 C C   . MET B 2 11  ? -22.265 11.900  10.800  1.00 71.83 11  B 1 
ATOM   1013 O O   . MET B 2 11  ? -21.269 12.386  10.270  1.00 69.57 11  B 1 
ATOM   1014 C CB  . MET B 2 11  ? -22.233 9.383   10.812  1.00 67.67 11  B 1 
ATOM   1015 C CG  . MET B 2 11  ? -23.096 8.135   10.618  1.00 66.88 11  B 1 
ATOM   1016 S SD  . MET B 2 11  ? -22.432 6.676   11.452  1.00 64.37 11  B 1 
ATOM   1017 C CE  . MET B 2 11  ? -23.754 5.535   11.072  1.00 56.66 11  B 1 
ATOM   1018 N N   . THR B 2 12  ? -22.782 12.412  11.914  1.00 75.23 12  B 1 
ATOM   1019 C CA  . THR B 2 12  ? -22.058 13.429  12.683  1.00 74.61 12  B 1 
ATOM   1020 C C   . THR B 2 12  ? -20.822 12.811  13.354  1.00 76.47 12  B 1 
ATOM   1021 O O   . THR B 2 12  ? -20.809 11.604  13.603  1.00 74.33 12  B 1 
ATOM   1022 C CB  . THR B 2 12  ? -22.960 14.078  13.739  1.00 70.27 12  B 1 
ATOM   1023 O OG1 . THR B 2 12  ? -23.412 13.143  14.668  1.00 64.41 12  B 1 
ATOM   1024 C CG2 . THR B 2 12  ? -24.179 14.773  13.133  1.00 62.62 12  B 1 
ATOM   1025 N N   . PRO B 2 13  ? -19.819 13.609  13.737  1.00 77.23 13  B 1 
ATOM   1026 C CA  . PRO B 2 13  ? -18.654 13.091  14.468  1.00 76.54 13  B 1 
ATOM   1027 C C   . PRO B 2 13  ? -19.016 12.302  15.735  1.00 78.60 13  B 1 
ATOM   1028 O O   . PRO B 2 13  ? -18.358 11.317  16.067  1.00 76.41 13  B 1 
ATOM   1029 C CB  . PRO B 2 13  ? -17.812 14.324  14.808  1.00 73.38 13  B 1 
ATOM   1030 C CG  . PRO B 2 13  ? -18.154 15.303  13.675  1.00 71.35 13  B 1 
ATOM   1031 C CD  . PRO B 2 13  ? -19.633 15.010  13.403  1.00 73.59 13  B 1 
ATOM   1032 N N   . GLU B 2 14  ? -20.084 12.701  16.434  1.00 77.99 14  B 1 
ATOM   1033 C CA  . GLU B 2 14  ? -20.594 11.983  17.609  1.00 78.37 14  B 1 
ATOM   1034 C C   . GLU B 2 14  ? -21.241 10.641  17.243  1.00 79.86 14  B 1 
ATOM   1035 O O   . GLU B 2 14  ? -21.142 9.682   18.002  1.00 77.83 14  B 1 
ATOM   1036 C CB  . GLU B 2 14  ? -21.651 12.827  18.331  1.00 75.37 14  B 1 
ATOM   1037 C CG  . GLU B 2 14  ? -21.096 14.098  18.986  1.00 67.19 14  B 1 
ATOM   1038 C CD  . GLU B 2 14  ? -22.164 14.949  19.681  1.00 57.74 14  B 1 
ATOM   1039 O OE1 . GLU B 2 14  ? -21.809 16.068  20.126  1.00 51.75 14  B 1 
ATOM   1040 O OE2 . GLU B 2 14  ? -23.334 14.524  19.768  1.00 53.29 14  B 1 
ATOM   1041 N N   . GLU B 2 15  ? -21.938 10.573  16.095  1.00 79.31 15  B 1 
ATOM   1042 C CA  . GLU B 2 15  ? -22.531 9.329   15.605  1.00 79.86 15  B 1 
ATOM   1043 C C   . GLU B 2 15  ? -21.457 8.369   15.096  1.00 80.63 15  B 1 
ATOM   1044 O O   . GLU B 2 15  ? -21.553 7.174   15.382  1.00 79.51 15  B 1 
ATOM   1045 C CB  . GLU B 2 15  ? -23.545 9.620   14.490  1.00 77.80 15  B 1 
ATOM   1046 C CG  . GLU B 2 15  ? -24.854 10.226  15.008  1.00 73.68 15  B 1 
ATOM   1047 C CD  . GLU B 2 15  ? -25.755 10.676  13.843  1.00 70.87 15  B 1 
ATOM   1048 O OE1 . GLU B 2 15  ? -26.980 10.480  13.920  1.00 65.85 15  B 1 
ATOM   1049 O OE2 . GLU B 2 15  ? -25.230 11.234  12.851  1.00 69.89 15  B 1 
ATOM   1050 N N   . LEU B 2 16  ? -20.425 8.876   14.433  1.00 79.04 16  B 1 
ATOM   1051 C CA  . LEU B 2 16  ? -19.272 8.082   14.004  1.00 78.60 16  B 1 
ATOM   1052 C C   . LEU B 2 16  ? -18.556 7.461   15.201  1.00 80.13 16  B 1 
ATOM   1053 O O   . LEU B 2 16  ? -18.298 6.259   15.200  1.00 78.86 16  B 1 
ATOM   1054 C CB  . LEU B 2 16  ? -18.300 8.959   13.195  1.00 76.67 16  B 1 
ATOM   1055 C CG  . LEU B 2 16  ? -18.795 9.317   11.778  1.00 71.05 16  B 1 
ATOM   1056 C CD1 . LEU B 2 16  ? -17.889 10.383  11.166  1.00 65.18 16  B 1 
ATOM   1057 C CD2 . LEU B 2 16  ? -18.802 8.097   10.866  1.00 67.78 16  B 1 
ATOM   1058 N N   . GLN B 2 17  ? -18.305 8.233   16.248  1.00 81.38 17  B 1 
ATOM   1059 C CA  . GLN B 2 17  ? -17.686 7.722   17.468  1.00 80.98 17  B 1 
ATOM   1060 C C   . GLN B 2 17  ? -18.556 6.649   18.136  1.00 82.96 17  B 1 
ATOM   1061 O O   . GLN B 2 17  ? -18.046 5.592   18.529  1.00 81.69 17  B 1 
ATOM   1062 C CB  . GLN B 2 17  ? -17.403 8.885   18.423  1.00 77.05 17  B 1 
ATOM   1063 C CG  . GLN B 2 17  ? -16.617 8.414   19.651  1.00 68.35 17  B 1 
ATOM   1064 C CD  . GLN B 2 17  ? -16.265 9.545   20.625  1.00 62.43 17  B 1 
ATOM   1065 O OE1 . GLN B 2 17  ? -16.558 10.717  20.435  1.00 57.37 17  B 1 
ATOM   1066 N NE2 . GLN B 2 17  ? -15.625 9.203   21.716  1.00 54.00 17  B 1 
ATOM   1067 N N   . LYS B 2 18  ? -19.868 6.864   18.228  1.00 81.82 18  B 1 
ATOM   1068 C CA  . LYS B 2 18  ? -20.789 5.857   18.779  1.00 82.65 18  B 1 
ATOM   1069 C C   . LYS B 2 18  ? -20.849 4.593   17.931  1.00 84.35 18  B 1 
ATOM   1070 O O   . LYS B 2 18  ? -20.958 3.506   18.488  1.00 82.96 18  B 1 
ATOM   1071 C CB  . LYS B 2 18  ? -22.198 6.429   18.906  1.00 80.02 18  B 1 
ATOM   1072 C CG  . LYS B 2 18  ? -22.300 7.368   20.109  1.00 71.98 18  B 1 
ATOM   1073 C CD  . LYS B 2 18  ? -23.715 7.942   20.149  1.00 65.54 18  B 1 
ATOM   1074 C CE  . LYS B 2 18  ? -23.821 8.896   21.322  1.00 57.11 18  B 1 
ATOM   1075 N NZ  . LYS B 2 18  ? -25.158 9.517   21.370  1.00 49.91 18  B 1 
ATOM   1076 N N   . ARG B 2 19  ? -20.791 4.733   16.606  1.00 82.73 19  B 1 
ATOM   1077 C CA  . ARG B 2 19  ? -20.738 3.589   15.705  1.00 83.26 19  B 1 
ATOM   1078 C C   . ARG B 2 19  ? -19.448 2.799   15.898  1.00 85.59 19  B 1 
ATOM   1079 O O   . ARG B 2 19  ? -19.516 1.586   16.015  1.00 83.81 19  B 1 
ATOM   1080 C CB  . ARG B 2 19  ? -20.903 4.057   14.255  1.00 79.11 19  B 1 
ATOM   1081 C CG  . ARG B 2 19  ? -20.816 2.869   13.303  1.00 74.51 19  B 1 
ATOM   1082 C CD  . ARG B 2 19  ? -21.079 3.315   11.873  1.00 70.77 19  B 1 
ATOM   1083 N NE  . ARG B 2 19  ? -20.848 2.213   10.937  1.00 66.14 19  B 1 
ATOM   1084 C CZ  . ARG B 2 19  ? -21.200 2.186   9.667   1.00 61.12 19  B 1 
ATOM   1085 N NH1 . ARG B 2 19  ? -21.831 3.181   9.097   1.00 56.03 19  B 1 
ATOM   1086 N NH2 . ARG B 2 19  ? -20.915 1.150   8.934   1.00 54.40 19  B 1 
ATOM   1087 N N   . GLU B 2 20  ? -18.303 3.474   15.987  1.00 83.17 20  B 1 
ATOM   1088 C CA  . GLU B 2 20  ? -17.024 2.828   16.267  1.00 84.38 20  B 1 
ATOM   1089 C C   . GLU B 2 20  ? -17.071 2.074   17.610  1.00 86.56 20  B 1 
ATOM   1090 O O   . GLU B 2 20  ? -16.666 0.923   17.695  1.00 86.69 20  B 1 
ATOM   1091 C CB  . GLU B 2 20  ? -15.906 3.885   16.246  1.00 81.80 20  B 1 
ATOM   1092 C CG  . GLU B 2 20  ? -14.505 3.261   16.357  1.00 77.10 20  B 1 
ATOM   1093 C CD  . GLU B 2 20  ? -13.357 4.278   16.380  1.00 74.60 20  B 1 
ATOM   1094 O OE1 . GLU B 2 20  ? -12.312 4.007   15.752  1.00 68.84 20  B 1 
ATOM   1095 O OE2 . GLU B 2 20  ? -13.481 5.311   17.072  1.00 70.62 20  B 1 
ATOM   1096 N N   . GLU B 2 21  ? -17.640 2.678   18.652  1.00 85.73 21  B 1 
ATOM   1097 C CA  . GLU B 2 21  ? -17.843 2.014   19.938  1.00 86.36 21  B 1 
ATOM   1098 C C   . GLU B 2 21  ? -18.760 0.781   19.823  1.00 88.44 21  B 1 
ATOM   1099 O O   . GLU B 2 21  ? -18.503 -0.235  20.465  1.00 87.64 21  B 1 
ATOM   1100 C CB  . GLU B 2 21  ? -18.457 2.978   20.955  1.00 83.48 21  B 1 
ATOM   1101 C CG  . GLU B 2 21  ? -17.479 4.023   21.509  1.00 73.79 21  B 1 
ATOM   1102 C CD  . GLU B 2 21  ? -18.161 5.031   22.457  1.00 66.28 21  B 1 
ATOM   1103 O OE1 . GLU B 2 21  ? -17.538 6.071   22.765  1.00 60.60 21  B 1 
ATOM   1104 O OE2 . GLU B 2 21  ? -19.312 4.774   22.889  1.00 61.26 21  B 1 
ATOM   1105 N N   . GLU B 2 22  ? -19.832 0.869   19.032  1.00 87.82 22  B 1 
ATOM   1106 C CA  . GLU B 2 22  ? -20.732 -0.256  18.794  1.00 88.87 22  B 1 
ATOM   1107 C C   . GLU B 2 22  ? -20.015 -1.391  18.045  1.00 90.24 22  B 1 
ATOM   1108 O O   . GLU B 2 22  ? -20.067 -2.540  18.490  1.00 88.67 22  B 1 
ATOM   1109 C CB  . GLU B 2 22  ? -22.010 0.226   18.076  1.00 86.94 22  B 1 
ATOM   1110 C CG  . GLU B 2 22  ? -23.105 -0.850  18.022  1.00 76.61 22  B 1 
ATOM   1111 C CD  . GLU B 2 22  ? -24.435 -0.361  17.397  1.00 67.87 22  B 1 
ATOM   1112 O OE1 . GLU B 2 22  ? -25.343 -1.217  17.181  1.00 62.08 22  B 1 
ATOM   1113 O OE2 . GLU B 2 22  ? -24.605 0.846   17.123  1.00 63.90 22  B 1 
ATOM   1114 N N   . GLU B 2 23  ? -19.266 -1.064  16.986  1.00 89.17 23  B 1 
ATOM   1115 C CA  . GLU B 2 23  ? -18.437 -2.014  16.227  1.00 89.42 23  B 1 
ATOM   1116 C C   . GLU B 2 23  ? -17.387 -2.682  17.123  1.00 91.26 23  B 1 
ATOM   1117 O O   . GLU B 2 23  ? -17.211 -3.894  17.094  1.00 89.90 23  B 1 
ATOM   1118 C CB  . GLU B 2 23  ? -17.757 -1.292  15.041  1.00 86.20 23  B 1 
ATOM   1119 C CG  . GLU B 2 23  ? -18.712 -0.949  13.893  1.00 75.59 23  B 1 
ATOM   1120 C CD  . GLU B 2 23  ? -18.081 -0.098  12.763  1.00 70.02 23  B 1 
ATOM   1121 O OE1 . GLU B 2 23  ? -18.819 0.273   11.816  1.00 62.69 23  B 1 
ATOM   1122 O OE2 . GLU B 2 23  ? -16.870 0.202   12.834  1.00 65.22 23  B 1 
ATOM   1123 N N   . PHE B 2 24  ? -16.740 -1.917  18.012  1.00 90.65 24  B 1 
ATOM   1124 C CA  . PHE B 2 24  ? -15.768 -2.462  18.953  1.00 92.09 24  B 1 
ATOM   1125 C C   . PHE B 2 24  ? -16.393 -3.337  20.043  1.00 93.18 24  B 1 
ATOM   1126 O O   . PHE B 2 24  ? -15.695 -4.145  20.657  1.00 91.44 24  B 1 
ATOM   1127 C CB  . PHE B 2 24  ? -14.971 -1.319  19.605  1.00 90.38 24  B 1 
ATOM   1128 C CG  . PHE B 2 24  ? -14.007 -0.564  18.718  1.00 91.03 24  B 1 
ATOM   1129 C CD1 . PHE B 2 24  ? -13.741 -0.932  17.390  1.00 87.08 24  B 1 
ATOM   1130 C CD2 . PHE B 2 24  ? -13.322 0.539   19.268  1.00 86.44 24  B 1 
ATOM   1131 C CE1 . PHE B 2 24  ? -12.819 -0.226  16.611  1.00 84.76 24  B 1 
ATOM   1132 C CE2 . PHE B 2 24  ? -12.400 1.249   18.501  1.00 84.34 24  B 1 
ATOM   1133 C CZ  . PHE B 2 24  ? -12.144 0.874   17.174  1.00 85.33 24  B 1 
ATOM   1134 N N   . ASN B 2 25  ? -17.674 -3.170  20.340  1.00 92.61 25  B 1 
ATOM   1135 C CA  . ASN B 2 25  ? -18.360 -3.980  21.335  1.00 93.51 25  B 1 
ATOM   1136 C C   . ASN B 2 25  ? -18.969 -5.262  20.750  1.00 94.17 25  B 1 
ATOM   1137 O O   . ASN B 2 25  ? -19.117 -6.234  21.491  1.00 91.93 25  B 1 
ATOM   1138 C CB  . ASN B 2 25  ? -19.428 -3.137  22.040  1.00 92.13 25  B 1 
ATOM   1139 C CG  . ASN B 2 25  ? -18.834 -2.140  23.028  1.00 89.63 25  B 1 
ATOM   1140 O OD1 . ASN B 2 25  ? -18.010 -2.459  23.869  1.00 81.48 25  B 1 
ATOM   1141 N ND2 . ASN B 2 25  ? -19.289 -0.908  23.003  1.00 80.54 25  B 1 
ATOM   1142 N N   . THR B 2 26  ? -19.338 -5.248  19.463  1.00 94.19 26  B 1 
ATOM   1143 C CA  . THR B 2 26  ? -20.101 -6.329  18.819  1.00 94.00 26  B 1 
ATOM   1144 C C   . THR B 2 26  ? -19.318 -7.074  17.740  1.00 94.61 26  B 1 
ATOM   1145 O O   . THR B 2 26  ? -19.612 -8.239  17.472  1.00 90.66 26  B 1 
ATOM   1146 C CB  . THR B 2 26  ? -21.403 -5.798  18.213  1.00 91.42 26  B 1 
ATOM   1147 O OG1 . THR B 2 26  ? -21.135 -4.813  17.237  1.00 83.74 26  B 1 
ATOM   1148 C CG2 . THR B 2 26  ? -22.325 -5.167  19.263  1.00 82.22 26  B 1 
ATOM   1149 N N   . GLY B 2 27  ? -18.328 -6.430  17.132  1.00 94.86 27  B 1 
ATOM   1150 C CA  . GLY B 2 27  ? -17.498 -6.999  16.087  1.00 95.14 27  B 1 
ATOM   1151 C C   . GLY B 2 27  ? -16.286 -7.783  16.608  1.00 96.12 27  B 1 
ATOM   1152 O O   . GLY B 2 27  ? -16.111 -7.945  17.820  1.00 95.05 27  B 1 
ATOM   1153 N N   . PRO B 2 28  ? -15.396 -8.223  15.711  1.00 96.80 28  B 1 
ATOM   1154 C CA  . PRO B 2 28  ? -14.205 -8.998  16.067  1.00 96.86 28  B 1 
ATOM   1155 C C   . PRO B 2 28  ? -13.288 -8.298  17.079  1.00 96.78 28  B 1 
ATOM   1156 O O   . PRO B 2 28  ? -12.728 -8.943  17.960  1.00 95.54 28  B 1 
ATOM   1157 C CB  . PRO B 2 28  ? -13.477 -9.229  14.743  1.00 96.11 28  B 1 
ATOM   1158 C CG  . PRO B 2 28  ? -14.583 -9.155  13.698  1.00 94.48 28  B 1 
ATOM   1159 C CD  . PRO B 2 28  ? -15.530 -8.122  14.274  1.00 96.23 28  B 1 
ATOM   1160 N N   . LEU B 2 29  ? -13.178 -6.968  17.009  1.00 96.82 29  B 1 
ATOM   1161 C CA  . LEU B 2 29  ? -12.375 -6.168  17.940  1.00 96.53 29  B 1 
ATOM   1162 C C   . LEU B 2 29  ? -12.931 -6.163  19.376  1.00 96.38 29  B 1 
ATOM   1163 O O   . LEU B 2 29  ? -12.242 -5.726  20.299  1.00 94.90 29  B 1 
ATOM   1164 C CB  . LEU B 2 29  ? -12.193 -4.743  17.390  1.00 95.95 29  B 1 
ATOM   1165 C CG  . LEU B 2 29  ? -11.450 -4.657  16.042  1.00 94.35 29  B 1 
ATOM   1166 C CD1 . LEU B 2 29  ? -11.263 -3.190  15.641  1.00 89.12 29  B 1 
ATOM   1167 C CD2 . LEU B 2 29  ? -10.058 -5.290  16.091  1.00 87.70 29  B 1 
ATOM   1168 N N   . SER B 2 30  ? -14.119 -6.724  19.604  1.00 96.49 30  B 1 
ATOM   1169 C CA  . SER B 2 30  ? -14.646 -6.962  20.953  1.00 96.18 30  B 1 
ATOM   1170 C C   . SER B 2 30  ? -13.700 -7.800  21.820  1.00 96.04 30  B 1 
ATOM   1171 O O   . SER B 2 30  ? -13.664 -7.601  23.033  1.00 95.02 30  B 1 
ATOM   1172 C CB  . SER B 2 30  ? -16.023 -7.628  20.895  1.00 95.45 30  B 1 
ATOM   1173 O OG  . SER B 2 30  ? -15.941 -8.924  20.336  1.00 92.17 30  B 1 
ATOM   1174 N N   . VAL B 2 31  ? -12.869 -8.651  21.227  1.00 96.36 31  B 1 
ATOM   1175 C CA  . VAL B 2 31  ? -11.804 -9.377  21.937  1.00 95.96 31  B 1 
ATOM   1176 C C   . VAL B 2 31  ? -10.861 -8.402  22.656  1.00 95.74 31  B 1 
ATOM   1177 O O   . VAL B 2 31  ? -10.545 -8.591  23.834  1.00 94.73 31  B 1 
ATOM   1178 C CB  . VAL B 2 31  ? -11.009 -10.275 20.957  1.00 95.55 31  B 1 
ATOM   1179 C CG1 . VAL B 2 31  ? -9.816  -10.946 21.626  1.00 93.37 31  B 1 
ATOM   1180 C CG2 . VAL B 2 31  ? -11.911 -11.384 20.393  1.00 93.58 31  B 1 
ATOM   1181 N N   . LEU B 2 32  ? -10.471 -7.322  21.983  1.00 96.31 32  B 1 
ATOM   1182 C CA  . LEU B 2 32  ? -9.616  -6.277  22.555  1.00 96.20 32  B 1 
ATOM   1183 C C   . LEU B 2 32  ? -10.395 -5.412  23.547  1.00 95.84 32  B 1 
ATOM   1184 O O   . LEU B 2 32  ? -9.899  -5.142  24.648  1.00 94.93 32  B 1 
ATOM   1185 C CB  . LEU B 2 32  ? -9.006  -5.415  21.430  1.00 96.44 32  B 1 
ATOM   1186 C CG  . LEU B 2 32  ? -8.194  -6.193  20.377  1.00 96.29 32  B 1 
ATOM   1187 C CD1 . LEU B 2 32  ? -7.592  -5.208  19.371  1.00 95.06 32  B 1 
ATOM   1188 C CD2 . LEU B 2 32  ? -7.051  -7.006  20.995  1.00 94.74 32  B 1 
ATOM   1189 N N   . THR B 2 33  ? -11.637 -5.049  23.233  1.00 95.95 33  B 1 
ATOM   1190 C CA  . THR B 2 33  ? -12.521 -4.301  24.132  1.00 95.61 33  B 1 
ATOM   1191 C C   . THR B 2 33  ? -12.694 -5.004  25.477  1.00 95.39 33  B 1 
ATOM   1192 O O   . THR B 2 33  ? -12.617 -4.371  26.537  1.00 94.62 33  B 1 
ATOM   1193 C CB  . THR B 2 33  ? -13.904 -4.098  23.490  1.00 94.87 33  B 1 
ATOM   1194 O OG1 . THR B 2 33  ? -13.782 -3.376  22.298  1.00 89.07 33  B 1 
ATOM   1195 C CG2 . THR B 2 33  ? -14.854 -3.289  24.376  1.00 88.13 33  B 1 
ATOM   1196 N N   . GLN B 2 34  ? -12.891 -6.317  25.462  1.00 94.00 34  B 1 
ATOM   1197 C CA  . GLN B 2 34  ? -13.031 -7.103  26.681  1.00 93.25 34  B 1 
ATOM   1198 C C   . GLN B 2 34  ? -11.733 -7.144  27.491  1.00 93.52 34  B 1 
ATOM   1199 O O   . GLN B 2 34  ? -11.784 -7.052  28.720  1.00 92.12 34  B 1 
ATOM   1200 C CB  . GLN B 2 34  ? -13.501 -8.524  26.328  1.00 92.13 34  B 1 
ATOM   1201 C CG  . GLN B 2 34  ? -14.967 -8.558  25.822  1.00 84.81 34  B 1 
ATOM   1202 C CD  . GLN B 2 34  ? -15.982 -8.140  26.875  1.00 78.23 34  B 1 
ATOM   1203 O OE1 . GLN B 2 34  ? -15.779 -8.290  28.073  1.00 70.13 34  B 1 
ATOM   1204 N NE2 . GLN B 2 34  ? -17.112 -7.625  26.473  1.00 65.87 34  B 1 
ATOM   1205 N N   . SER B 2 35  ? -10.574 -7.208  26.833  1.00 92.81 35  B 1 
ATOM   1206 C CA  . SER B 2 35  ? -9.280  -7.117  27.520  1.00 92.45 35  B 1 
ATOM   1207 C C   . SER B 2 35  ? -9.099  -5.775  28.218  1.00 93.08 35  B 1 
ATOM   1208 O O   . SER B 2 35  ? -8.665  -5.746  29.371  1.00 92.13 35  B 1 
ATOM   1209 C CB  . SER B 2 35  ? -8.133  -7.373  26.546  1.00 91.95 35  B 1 
ATOM   1210 O OG  . SER B 2 35  ? -6.900  -7.326  27.240  1.00 84.56 35  B 1 
ATOM   1211 N N   . VAL B 2 36  ? -9.478  -4.669  27.567  1.00 94.74 36  B 1 
ATOM   1212 C CA  . VAL B 2 36  ? -9.416  -3.318  28.157  1.00 94.50 36  B 1 
ATOM   1213 C C   . VAL B 2 36  ? -10.372 -3.203  29.350  1.00 94.79 36  B 1 
ATOM   1214 O O   . VAL B 2 36  ? -9.946  -2.819  30.441  1.00 93.73 36  B 1 
ATOM   1215 C CB  . VAL B 2 36  ? -9.724  -2.234  27.106  1.00 93.84 36  B 1 
ATOM   1216 C CG1 . VAL B 2 36  ? -9.764  -0.829  27.723  1.00 90.72 36  B 1 
ATOM   1217 C CG2 . VAL B 2 36  ? -8.657  -2.209  26.009  1.00 91.50 36  B 1 
ATOM   1218 N N   . LYS B 2 37  ? -11.644 -3.565  29.176  1.00 93.88 37  B 1 
ATOM   1219 C CA  . LYS B 2 37  ? -12.678 -3.419  30.206  1.00 93.93 37  B 1 
ATOM   1220 C C   . LYS B 2 37  ? -12.423 -4.282  31.442  1.00 94.05 37  B 1 
ATOM   1221 O O   . LYS B 2 37  ? -12.615 -3.821  32.561  1.00 92.21 37  B 1 
ATOM   1222 C CB  . LYS B 2 37  ? -14.068 -3.743  29.620  1.00 92.86 37  B 1 
ATOM   1223 C CG  . LYS B 2 37  ? -14.583 -2.634  28.685  1.00 85.97 37  B 1 
ATOM   1224 C CD  . LYS B 2 37  ? -15.955 -3.006  28.117  1.00 81.98 37  B 1 
ATOM   1225 C CE  . LYS B 2 37  ? -16.475 -1.875  27.197  1.00 73.38 37  B 1 
ATOM   1226 N NZ  . LYS B 2 37  ? -17.739 -2.223  26.516  1.00 65.58 37  B 1 
ATOM   1227 N N   . ASN B 2 38  ? -11.996 -5.520  31.229  1.00 93.67 38  B 1 
ATOM   1228 C CA  . ASN B 2 38  ? -11.824 -6.489  32.308  1.00 93.69 38  B 1 
ATOM   1229 C C   . ASN B 2 38  ? -10.379 -6.554  32.833  1.00 93.88 38  B 1 
ATOM   1230 O O   . ASN B 2 38  ? -10.099 -7.321  33.755  1.00 91.69 38  B 1 
ATOM   1231 C CB  . ASN B 2 38  ? -12.322 -7.866  31.825  1.00 92.75 38  B 1 
ATOM   1232 C CG  . ASN B 2 38  ? -13.789 -7.858  31.426  1.00 90.39 38  B 1 
ATOM   1233 O OD1 . ASN B 2 38  ? -14.610 -7.092  31.897  1.00 82.23 38  B 1 
ATOM   1234 N ND2 . ASN B 2 38  ? -14.170 -8.748  30.539  1.00 82.00 38  B 1 
ATOM   1235 N N   . ASN B 2 39  ? -9.467  -5.764  32.252  1.00 93.25 39  B 1 
ATOM   1236 C CA  . ASN B 2 39  ? -8.043  -5.765  32.559  1.00 93.46 39  B 1 
ATOM   1237 C C   . ASN B 2 39  ? -7.440  -7.185  32.515  1.00 93.71 39  B 1 
ATOM   1238 O O   . ASN B 2 39  ? -6.704  -7.605  33.418  1.00 91.74 39  B 1 
ATOM   1239 C CB  . ASN B 2 39  ? -7.824  -4.993  33.870  1.00 91.82 39  B 1 
ATOM   1240 C CG  . ASN B 2 39  ? -6.376  -4.598  34.105  1.00 86.09 39  B 1 
ATOM   1241 O OD1 . ASN B 2 39  ? -5.517  -4.650  33.253  1.00 77.38 39  B 1 
ATOM   1242 N ND2 . ASN B 2 39  ? -6.059  -4.170  35.313  1.00 74.57 39  B 1 
ATOM   1243 N N   . THR B 2 40  ? -7.800  -7.953  31.480  1.00 94.00 40  B 1 
ATOM   1244 C CA  . THR B 2 40  ? -7.342  -9.338  31.281  1.00 94.00 40  B 1 
ATOM   1245 C C   . THR B 2 40  ? -6.151  -9.390  30.331  1.00 94.56 40  B 1 
ATOM   1246 O O   . THR B 2 40  ? -5.940  -8.494  29.511  1.00 93.39 40  B 1 
ATOM   1247 C CB  . THR B 2 40  ? -8.468  -10.257 30.785  1.00 92.05 40  B 1 
ATOM   1248 O OG1 . THR B 2 40  ? -9.089  -9.728  29.634  1.00 84.18 40  B 1 
ATOM   1249 C CG2 . THR B 2 40  ? -9.543  -10.439 31.853  1.00 83.89 40  B 1 
ATOM   1250 N N   . GLN B 2 41  ? -5.351  -10.448 30.458  1.00 95.47 41  B 1 
ATOM   1251 C CA  . GLN B 2 41  ? -4.251  -10.693 29.539  1.00 95.61 41  B 1 
ATOM   1252 C C   . GLN B 2 41  ? -4.761  -11.265 28.214  1.00 96.00 41  B 1 
ATOM   1253 O O   . GLN B 2 41  ? -5.700  -12.055 28.174  1.00 95.00 41  B 1 
ATOM   1254 C CB  . GLN B 2 41  ? -3.208  -11.623 30.174  1.00 94.44 41  B 1 
ATOM   1255 C CG  . GLN B 2 41  ? -2.419  -10.900 31.277  1.00 89.86 41  B 1 
ATOM   1256 C CD  . GLN B 2 41  ? -1.352  -11.791 31.916  1.00 90.56 41  B 1 
ATOM   1257 O OE1 . GLN B 2 41  ? -1.521  -12.981 32.105  1.00 82.13 41  B 1 
ATOM   1258 N NE2 . GLN B 2 41  ? -0.219  -11.240 32.292  1.00 80.17 41  B 1 
ATOM   1259 N N   . VAL B 2 42  ? -4.082  -10.870 27.134  1.00 96.76 42  B 1 
ATOM   1260 C CA  . VAL B 2 42  ? -4.201  -11.459 25.801  1.00 96.92 42  B 1 
ATOM   1261 C C   . VAL B 2 42  ? -2.849  -12.017 25.380  1.00 97.27 42  B 1 
ATOM   1262 O O   . VAL B 2 42  ? -1.801  -11.533 25.826  1.00 96.85 42  B 1 
ATOM   1263 C CB  . VAL B 2 42  ? -4.742  -10.460 24.766  1.00 96.31 42  B 1 
ATOM   1264 C CG1 . VAL B 2 42  ? -6.168  -10.028 25.113  1.00 93.90 42  B 1 
ATOM   1265 C CG2 . VAL B 2 42  ? -3.860  -9.201  24.631  1.00 93.74 42  B 1 
ATOM   1266 N N   . LEU B 2 43  ? -2.867  -13.033 24.519  1.00 97.20 43  B 1 
ATOM   1267 C CA  . LEU B 2 43  ? -1.678  -13.542 23.850  1.00 97.30 43  B 1 
ATOM   1268 C C   . LEU B 2 43  ? -1.749  -13.142 22.372  1.00 97.53 43  B 1 
ATOM   1269 O O   . LEU B 2 43  ? -2.686  -13.523 21.683  1.00 97.18 43  B 1 
ATOM   1270 C CB  . LEU B 2 43  ? -1.580  -15.055 24.048  1.00 96.80 43  B 1 
ATOM   1271 C CG  . LEU B 2 43  ? -0.340  -15.697 23.401  1.00 95.94 43  B 1 
ATOM   1272 C CD1 . LEU B 2 43  ? 0.940   -15.294 24.133  1.00 93.56 43  B 1 
ATOM   1273 C CD2 . LEU B 2 43  ? -0.451  -17.222 23.469  1.00 92.72 43  B 1 
ATOM   1274 N N   . ILE B 2 44  ? -0.766  -12.403 21.903  1.00 97.80 44  B 1 
ATOM   1275 C CA  . ILE B 2 44  ? -0.705  -11.879 20.543  1.00 97.91 44  B 1 
ATOM   1276 C C   . ILE B 2 44  ? 0.390   -12.628 19.789  1.00 97.70 44  B 1 
ATOM   1277 O O   . ILE B 2 44  ? 1.557   -12.561 20.181  1.00 97.20 44  B 1 
ATOM   1278 C CB  . ILE B 2 44  ? -0.461  -10.356 20.553  1.00 97.96 44  B 1 
ATOM   1279 C CG1 . ILE B 2 44  ? -1.493  -9.613  21.444  1.00 97.38 44  B 1 
ATOM   1280 C CG2 . ILE B 2 44  ? -0.486  -9.814  19.110  1.00 97.42 44  B 1 
ATOM   1281 C CD1 . ILE B 2 44  ? -1.140  -8.136  21.691  1.00 96.13 44  B 1 
ATOM   1282 N N   . ASN B 2 45  ? 0.025   -13.313 18.706  1.00 97.23 45  B 1 
ATOM   1283 C CA  . ASN B 2 45  ? 0.987   -13.857 17.755  1.00 96.90 45  B 1 
ATOM   1284 C C   . ASN B 2 45  ? 1.357   -12.750 16.761  1.00 97.19 45  B 1 
ATOM   1285 O O   . ASN B 2 45  ? 0.476   -12.148 16.143  1.00 96.42 45  B 1 
ATOM   1286 C CB  . ASN B 2 45  ? 0.403   -15.091 17.055  1.00 95.73 45  B 1 
ATOM   1287 C CG  . ASN B 2 45  ? 0.251   -16.307 17.951  1.00 87.92 45  B 1 
ATOM   1288 O OD1 . ASN B 2 45  ? 0.808   -16.419 19.034  1.00 78.23 45  B 1 
ATOM   1289 N ND2 . ASN B 2 45  ? -0.491  -17.302 17.501  1.00 78.10 45  B 1 
ATOM   1290 N N   . CYS B 2 46  ? 2.650   -12.479 16.612  1.00 97.08 46  B 1 
ATOM   1291 C CA  . CYS B 2 46  ? 3.182   -11.442 15.730  1.00 96.96 46  B 1 
ATOM   1292 C C   . CYS B 2 46  ? 3.893   -12.053 14.515  1.00 96.17 46  B 1 
ATOM   1293 O O   . CYS B 2 46  ? 4.430   -13.159 14.587  1.00 93.62 46  B 1 
ATOM   1294 C CB  . CYS B 2 46  ? 4.130   -10.532 16.519  1.00 96.61 46  B 1 
ATOM   1295 S SG  . CYS B 2 46  ? 3.228   -9.606  17.804  1.00 93.97 46  B 1 
ATOM   1296 N N   . ARG B 2 47  ? 3.990   -11.284 13.432  1.00 95.99 47  B 1 
ATOM   1297 C CA  . ARG B 2 47  ? 4.629   -11.700 12.166  1.00 94.40 47  B 1 
ATOM   1298 C C   . ARG B 2 47  ? 6.113   -12.082 12.274  1.00 92.40 47  B 1 
ATOM   1299 O O   . ARG B 2 47  ? 6.639   -12.719 11.382  1.00 82.92 47  B 1 
ATOM   1300 C CB  . ARG B 2 47  ? 4.493   -10.592 11.113  1.00 92.35 47  B 1 
ATOM   1301 C CG  . ARG B 2 47  ? 3.058   -10.412 10.576  1.00 85.56 47  B 1 
ATOM   1302 C CD  . ARG B 2 47  ? 3.104   -9.478  9.366   1.00 80.14 47  B 1 
ATOM   1303 N NE  . ARG B 2 47  ? 1.771   -9.247  8.762   1.00 75.47 47  B 1 
ATOM   1304 C CZ  . ARG B 2 47  ? 1.547   -8.604  7.632   1.00 70.82 47  B 1 
ATOM   1305 N NH1 . ARG B 2 47  ? 2.500   -8.104  6.892   1.00 63.06 47  B 1 
ATOM   1306 N NH2 . ARG B 2 47  ? 0.339   -8.433  7.210   1.00 63.75 47  B 1 
ATOM   1307 N N   . ASN B 2 48  ? 6.794   -11.701 13.332  1.00 92.45 48  B 1 
ATOM   1308 C CA  . ASN B 2 48  ? 8.198   -12.049 13.567  1.00 92.41 48  B 1 
ATOM   1309 C C   . ASN B 2 48  ? 8.388   -13.370 14.336  1.00 93.11 48  B 1 
ATOM   1310 O O   . ASN B 2 48  ? 9.404   -13.536 15.013  1.00 89.33 48  B 1 
ATOM   1311 C CB  . ASN B 2 48  ? 8.896   -10.873 14.275  1.00 89.30 48  B 1 
ATOM   1312 C CG  . ASN B 2 48  ? 8.375   -10.601 15.679  1.00 88.63 48  B 1 
ATOM   1313 O OD1 . ASN B 2 48  ? 7.291   -10.991 16.076  1.00 79.62 48  B 1 
ATOM   1314 N ND2 . ASN B 2 48  ? 9.129   -9.876  16.473  1.00 80.99 48  B 1 
ATOM   1315 N N   . ASN B 2 49  ? 7.406   -14.255 14.317  1.00 92.80 49  B 1 
ATOM   1316 C CA  . ASN B 2 49  ? 7.402   -15.508 15.078  1.00 93.11 49  B 1 
ATOM   1317 C C   . ASN B 2 49  ? 7.574   -15.328 16.606  1.00 94.36 49  B 1 
ATOM   1318 O O   . ASN B 2 49  ? 7.893   -16.272 17.331  1.00 92.12 49  B 1 
ATOM   1319 C CB  . ASN B 2 49  ? 8.372   -16.513 14.420  1.00 90.59 49  B 1 
ATOM   1320 C CG  . ASN B 2 49  ? 7.909   -16.906 13.020  1.00 82.91 49  B 1 
ATOM   1321 O OD1 . ASN B 2 49  ? 6.721   -17.007 12.784  1.00 72.81 49  B 1 
ATOM   1322 N ND2 . ASN B 2 49  ? 8.819   -17.127 12.093  1.00 70.10 49  B 1 
ATOM   1323 N N   . LYS B 2 50  ? 7.317   -14.112 17.124  1.00 95.86 50  B 1 
ATOM   1324 C CA  . LYS B 2 50  ? 7.290   -13.829 18.556  1.00 96.19 50  B 1 
ATOM   1325 C C   . LYS B 2 50  ? 5.856   -13.731 19.060  1.00 96.37 50  B 1 
ATOM   1326 O O   . LYS B 2 50  ? 4.944   -13.334 18.337  1.00 95.28 50  B 1 
ATOM   1327 C CB  . LYS B 2 50  ? 8.094   -12.570 18.899  1.00 95.63 50  B 1 
ATOM   1328 C CG  . LYS B 2 50  ? 9.575   -12.656 18.480  1.00 93.85 50  B 1 
ATOM   1329 C CD  . LYS B 2 50  ? 10.331  -11.446 19.025  1.00 90.06 50  B 1 
ATOM   1330 C CE  . LYS B 2 50  ? 11.764  -11.351 18.534  1.00 86.34 50  B 1 
ATOM   1331 N NZ  . LYS B 2 50  ? 12.366  -10.043 18.939  1.00 78.40 50  B 1 
ATOM   1332 N N   . LYS B 2 51  ? 5.666   -14.064 20.339  1.00 96.70 51  B 1 
ATOM   1333 C CA  . LYS B 2 51  ? 4.391   -13.967 21.041  1.00 96.94 51  B 1 
ATOM   1334 C C   . LYS B 2 51  ? 4.486   -12.899 22.124  1.00 97.30 51  B 1 
ATOM   1335 O O   . LYS B 2 51  ? 5.484   -12.848 22.842  1.00 96.83 51  B 1 
ATOM   1336 C CB  . LYS B 2 51  ? 3.959   -15.334 21.608  1.00 95.97 51  B 1 
ATOM   1337 C CG  . LYS B 2 51  ? 3.866   -16.409 20.509  1.00 93.47 51  B 1 
ATOM   1338 C CD  . LYS B 2 51  ? 3.206   -17.710 20.985  1.00 90.22 51  B 1 
ATOM   1339 C CE  . LYS B 2 51  ? 3.153   -18.689 19.805  1.00 84.27 51  B 1 
ATOM   1340 N NZ  . LYS B 2 51  ? 2.268   -19.867 20.025  1.00 75.95 51  B 1 
ATOM   1341 N N   . LEU B 2 52  ? 3.456   -12.072 22.253  1.00 97.62 52  B 1 
ATOM   1342 C CA  . LEU B 2 52  ? 3.356   -11.039 23.279  1.00 97.81 52  B 1 
ATOM   1343 C C   . LEU B 2 52  ? 2.212   -11.404 24.227  1.00 97.72 52  B 1 
ATOM   1344 O O   . LEU B 2 52  ? 1.058   -11.425 23.816  1.00 97.34 52  B 1 
ATOM   1345 C CB  . LEU B 2 52  ? 3.134   -9.664  22.641  1.00 97.88 52  B 1 
ATOM   1346 C CG  . LEU B 2 52  ? 4.188   -9.231  21.609  1.00 97.45 52  B 1 
ATOM   1347 C CD1 . LEU B 2 52  ? 3.797   -7.882  21.015  1.00 96.66 52  B 1 
ATOM   1348 C CD2 . LEU B 2 52  ? 5.577   -9.087  22.232  1.00 96.52 52  B 1 
ATOM   1349 N N   . LEU B 2 53  ? 2.526   -11.666 25.487  1.00 97.43 53  B 1 
ATOM   1350 C CA  . LEU B 2 53  ? 1.531   -11.852 26.542  1.00 97.23 53  B 1 
ATOM   1351 C C   . LEU B 2 53  ? 1.445   -10.571 27.362  1.00 97.34 53  B 1 
ATOM   1352 O O   . LEU B 2 53  ? 2.408   -10.219 28.042  1.00 96.75 53  B 1 
ATOM   1353 C CB  . LEU B 2 53  ? 1.947   -13.061 27.393  1.00 96.67 53  B 1 
ATOM   1354 C CG  . LEU B 2 53  ? 0.987   -13.353 28.566  1.00 95.72 53  B 1 
ATOM   1355 C CD1 . LEU B 2 53  ? -0.367  -13.870 28.082  1.00 93.36 53  B 1 
ATOM   1356 C CD2 . LEU B 2 53  ? 1.621   -14.400 29.474  1.00 92.24 53  B 1 
ATOM   1357 N N   . GLY B 2 54  ? 0.305   -9.867  27.324  1.00 96.91 54  B 1 
ATOM   1358 C CA  . GLY B 2 54  ? 0.170   -8.591  28.011  1.00 96.89 54  B 1 
ATOM   1359 C C   . GLY B 2 54  ? -1.272  -8.146  28.195  1.00 96.80 54  B 1 
ATOM   1360 O O   . GLY B 2 54  ? -2.213  -8.858  27.843  1.00 95.91 54  B 1 
ATOM   1361 N N   . ARG B 2 55  ? -1.457  -6.958  28.779  1.00 96.46 55  B 1 
ATOM   1362 C CA  . ARG B 2 55  ? -2.761  -6.333  28.993  1.00 96.14 55  B 1 
ATOM   1363 C C   . ARG B 2 55  ? -2.947  -5.185  28.022  1.00 96.20 55  B 1 
ATOM   1364 O O   . ARG B 2 55  ? -2.062  -4.343  27.920  1.00 95.41 55  B 1 
ATOM   1365 C CB  . ARG B 2 55  ? -2.904  -5.839  30.443  1.00 94.81 55  B 1 
ATOM   1366 C CG  . ARG B 2 55  ? -2.846  -6.995  31.450  1.00 88.64 55  B 1 
ATOM   1367 C CD  . ARG B 2 55  ? -2.891  -6.453  32.868  1.00 84.41 55  B 1 
ATOM   1368 N NE  . ARG B 2 55  ? -2.677  -7.522  33.862  1.00 77.33 55  B 1 
ATOM   1369 C CZ  . ARG B 2 55  ? -3.568  -8.040  34.689  1.00 71.38 55  B 1 
ATOM   1370 N NH1 . ARG B 2 55  ? -4.790  -7.619  34.748  1.00 62.14 55  B 1 
ATOM   1371 N NH2 . ARG B 2 55  ? -3.225  -9.005  35.477  1.00 63.30 55  B 1 
ATOM   1372 N N   . VAL B 2 56  ? -4.096  -5.126  27.356  1.00 96.68 56  B 1 
ATOM   1373 C CA  . VAL B 2 56  ? -4.419  -4.029  26.440  1.00 96.41 56  B 1 
ATOM   1374 C C   . VAL B 2 56  ? -4.930  -2.840  27.246  1.00 96.08 56  B 1 
ATOM   1375 O O   . VAL B 2 56  ? -5.918  -2.958  27.971  1.00 95.02 56  B 1 
ATOM   1376 C CB  . VAL B 2 56  ? -5.439  -4.460  25.370  1.00 96.22 56  B 1 
ATOM   1377 C CG1 . VAL B 2 56  ? -5.600  -3.371  24.307  1.00 94.73 56  B 1 
ATOM   1378 C CG2 . VAL B 2 56  ? -5.017  -5.749  24.652  1.00 94.81 56  B 1 
ATOM   1379 N N   . LYS B 2 57  ? -4.260  -1.682  27.126  1.00 96.46 57  B 1 
ATOM   1380 C CA  . LYS B 2 57  ? -4.696  -0.412  27.713  1.00 96.06 57  B 1 
ATOM   1381 C C   . LYS B 2 57  ? -5.581  0.382   26.767  1.00 95.86 57  B 1 
ATOM   1382 O O   . LYS B 2 57  ? -6.556  0.986   27.197  1.00 94.17 57  B 1 
ATOM   1383 C CB  . LYS B 2 57  ? -3.469  0.428   28.111  1.00 95.08 57  B 1 
ATOM   1384 C CG  . LYS B 2 57  ? -3.008  0.137   29.550  1.00 87.47 57  B 1 
ATOM   1385 C CD  . LYS B 2 57  ? -3.991  0.751   30.556  1.00 85.16 57  B 1 
ATOM   1386 C CE  . LYS B 2 57  ? -3.431  0.596   31.966  1.00 81.42 57  B 1 
ATOM   1387 N NZ  . LYS B 2 57  ? -4.064  1.525   32.921  1.00 74.31 57  B 1 
ATOM   1388 N N   . ALA B 2 58  ? -5.235  0.385   25.492  1.00 96.01 58  B 1 
ATOM   1389 C CA  . ALA B 2 58  ? -6.002  1.011   24.436  1.00 96.01 58  B 1 
ATOM   1390 C C   . ALA B 2 58  ? -5.689  0.333   23.106  1.00 96.31 58  B 1 
ATOM   1391 O O   . ALA B 2 58  ? -4.613  -0.240  22.937  1.00 95.76 58  B 1 
ATOM   1392 C CB  . ALA B 2 58  ? -5.669  2.505   24.379  1.00 95.26 58  B 1 
ATOM   1393 N N   . PHE B 2 59  ? -6.633  0.427   22.166  1.00 95.72 59  B 1 
ATOM   1394 C CA  . PHE B 2 59  ? -6.464  -0.039  20.798  1.00 95.57 59  B 1 
ATOM   1395 C C   . PHE B 2 59  ? -7.249  0.853   19.832  1.00 94.95 59  B 1 
ATOM   1396 O O   . PHE B 2 59  ? -8.064  1.673   20.258  1.00 93.82 59  B 1 
ATOM   1397 C CB  . PHE B 2 59  ? -6.882  -1.518  20.684  1.00 95.45 59  B 1 
ATOM   1398 C CG  . PHE B 2 59  ? -8.365  -1.757  20.849  1.00 95.82 59  B 1 
ATOM   1399 C CD1 . PHE B 2 59  ? -8.932  -1.880  22.130  1.00 95.20 59  B 1 
ATOM   1400 C CD2 . PHE B 2 59  ? -9.189  -1.845  19.717  1.00 94.99 59  B 1 
ATOM   1401 C CE1 . PHE B 2 59  ? -10.315 -2.078  22.280  1.00 94.66 59  B 1 
ATOM   1402 C CE2 . PHE B 2 59  ? -10.571 -2.041  19.858  1.00 94.48 59  B 1 
ATOM   1403 C CZ  . PHE B 2 59  ? -11.133 -2.158  21.139  1.00 94.66 59  B 1 
ATOM   1404 N N   . ASP B 2 60  ? -6.993  0.715   18.544  1.00 94.15 60  B 1 
ATOM   1405 C CA  . ASP B 2 60  ? -7.796  1.298   17.473  1.00 93.62 60  B 1 
ATOM   1406 C C   . ASP B 2 60  ? -8.217  0.229   16.457  1.00 93.51 60  B 1 
ATOM   1407 O O   . ASP B 2 60  ? -7.882  -0.959  16.574  1.00 92.31 60  B 1 
ATOM   1408 C CB  . ASP B 2 60  ? -7.046  2.495   16.842  1.00 92.98 60  B 1 
ATOM   1409 C CG  . ASP B 2 60  ? -5.759  2.151   16.102  1.00 92.89 60  B 1 
ATOM   1410 O OD1 . ASP B 2 60  ? -5.579  0.983   15.683  1.00 91.44 60  B 1 
ATOM   1411 O OD2 . ASP B 2 60  ? -4.937  3.074   15.939  1.00 90.60 60  B 1 
ATOM   1412 N N   . ARG B 2 61  ? -8.950  0.659   15.434  1.00 91.04 61  B 1 
ATOM   1413 C CA  . ARG B 2 61  ? -9.459  -0.216  14.370  1.00 90.67 61  B 1 
ATOM   1414 C C   . ARG B 2 61  ? -8.367  -0.918  13.549  1.00 91.93 61  B 1 
ATOM   1415 O O   . ARG B 2 61  ? -8.626  -1.957  12.959  1.00 90.05 61  B 1 
ATOM   1416 C CB  . ARG B 2 61  ? -10.379 0.595   13.458  1.00 87.20 61  B 1 
ATOM   1417 C CG  . ARG B 2 61  ? -9.590  1.648   12.673  1.00 76.95 61  B 1 
ATOM   1418 C CD  . ARG B 2 61  ? -10.545 2.498   11.855  1.00 71.45 61  B 1 
ATOM   1419 N NE  . ARG B 2 61  ? -9.758  3.390   11.013  1.00 63.21 61  B 1 
ATOM   1420 C CZ  . ARG B 2 61  ? -10.255 4.319   10.237  1.00 57.16 61  B 1 
ATOM   1421 N NH1 . ARG B 2 61  ? -11.520 4.606   10.231  1.00 52.79 61  B 1 
ATOM   1422 N NH2 . ARG B 2 61  ? -9.464  4.940   9.450   1.00 51.03 61  B 1 
ATOM   1423 N N   . HIS B 2 62  ? -7.150  -0.367  13.529  1.00 92.53 62  B 1 
ATOM   1424 C CA  . HIS B 2 62  ? -5.999  -0.982  12.866  1.00 93.30 62  B 1 
ATOM   1425 C C   . HIS B 2 62  ? -5.327  -2.043  13.742  1.00 94.78 62  B 1 
ATOM   1426 O O   . HIS B 2 62  ? -4.303  -2.612  13.363  1.00 93.84 62  B 1 
ATOM   1427 C CB  . HIS B 2 62  ? -4.992  0.102   12.467  1.00 91.90 62  B 1 
ATOM   1428 C CG  . HIS B 2 62  ? -5.595  1.152   11.577  1.00 90.21 62  B 1 
ATOM   1429 N ND1 . HIS B 2 62  ? -5.781  2.475   11.900  1.00 82.05 62  B 1 
ATOM   1430 C CD2 . HIS B 2 62  ? -6.087  0.953   10.319  1.00 81.46 62  B 1 
ATOM   1431 C CE1 . HIS B 2 62  ? -6.356  3.058   10.844  1.00 82.67 62  B 1 
ATOM   1432 N NE2 . HIS B 2 62  ? -6.567  2.164   9.872   1.00 83.37 62  B 1 
ATOM   1433 N N   . CYS B 2 63  ? -5.883  -2.347  14.912  1.00 94.12 63  B 1 
ATOM   1434 C CA  . CYS B 2 63  ? -5.268  -3.181  15.936  1.00 95.54 63  B 1 
ATOM   1435 C C   . CYS B 2 63  ? -3.936  -2.629  16.461  1.00 96.53 63  B 1 
ATOM   1436 O O   . CYS B 2 63  ? -3.159  -3.386  17.055  1.00 96.08 63  B 1 
ATOM   1437 C CB  . CYS B 2 63  ? -5.157  -4.650  15.475  1.00 95.14 63  B 1 
ATOM   1438 S SG  . CYS B 2 63  ? -6.758  -5.328  14.962  1.00 93.31 63  B 1 
ATOM   1439 N N   . ASN B 2 64  ? -3.652  -1.340  16.281  1.00 96.26 64  B 1 
ATOM   1440 C CA  . ASN B 2 64  ? -2.606  -0.690  17.062  1.00 96.40 64  B 1 
ATOM   1441 C C   . ASN B 2 64  ? -2.994  -0.797  18.534  1.00 96.61 64  B 1 
ATOM   1442 O O   . ASN B 2 64  ? -4.163  -0.626  18.882  1.00 96.10 64  B 1 
ATOM   1443 C CB  . ASN B 2 64  ? -2.430  0.774   16.655  1.00 96.26 64  B 1 
ATOM   1444 C CG  . ASN B 2 64  ? -2.032  0.961   15.208  1.00 95.71 64  B 1 
ATOM   1445 O OD1 . ASN B 2 64  ? -1.124  0.332   14.707  1.00 92.51 64  B 1 
ATOM   1446 N ND2 . ASN B 2 64  ? -2.695  1.861   14.506  1.00 92.11 64  B 1 
ATOM   1447 N N   . MET B 2 65  ? -2.040  -1.099  19.393  1.00 97.12 65  B 1 
ATOM   1448 C CA  . MET B 2 65  ? -2.320  -1.364  20.796  1.00 97.52 65  B 1 
ATOM   1449 C C   . MET B 2 65  ? -1.293  -0.693  21.693  1.00 98.04 65  B 1 
ATOM   1450 O O   . MET B 2 65  ? -0.097  -0.801  21.459  1.00 97.73 65  B 1 
ATOM   1451 C CB  . MET B 2 65  ? -2.330  -2.877  21.051  1.00 96.84 65  B 1 
ATOM   1452 C CG  . MET B 2 65  ? -3.595  -3.549  20.526  1.00 94.18 65  B 1 
ATOM   1453 S SD  . MET B 2 65  ? -3.617  -5.346  20.772  1.00 94.41 65  B 1 
ATOM   1454 C CE  . MET B 2 65  ? -3.032  -5.859  19.149  1.00 86.63 65  B 1 
ATOM   1455 N N   . VAL B 2 66  ? -1.765  -0.082  22.764  1.00 97.61 66  B 1 
ATOM   1456 C CA  . VAL B 2 66  ? -0.926  0.223   23.923  1.00 97.75 66  B 1 
ATOM   1457 C C   . VAL B 2 66  ? -1.058  -0.944  24.901  1.00 97.55 66  B 1 
ATOM   1458 O O   . VAL B 2 66  ? -2.160  -1.253  25.357  1.00 96.91 66  B 1 
ATOM   1459 C CB  . VAL B 2 66  ? -1.286  1.560   24.570  1.00 97.41 66  B 1 
ATOM   1460 C CG1 . VAL B 2 66  ? -0.369  1.851   25.766  1.00 95.87 66  B 1 
ATOM   1461 C CG2 . VAL B 2 66  ? -1.118  2.711   23.568  1.00 95.97 66  B 1 
ATOM   1462 N N   . LEU B 2 67  ? 0.065   -1.591  25.194  1.00 97.59 67  B 1 
ATOM   1463 C CA  . LEU B 2 67  ? 0.139   -2.757  26.062  1.00 97.68 67  B 1 
ATOM   1464 C C   . LEU B 2 67  ? 0.938   -2.438  27.330  1.00 97.77 67  B 1 
ATOM   1465 O O   . LEU B 2 67  ? 1.935   -1.716  27.290  1.00 97.26 67  B 1 
ATOM   1466 C CB  . LEU B 2 67  ? 0.768   -3.941  25.309  1.00 97.53 67  B 1 
ATOM   1467 C CG  . LEU B 2 67  ? 0.041   -4.389  24.026  1.00 96.84 67  B 1 
ATOM   1468 C CD1 . LEU B 2 67  ? 0.856   -5.487  23.324  1.00 95.36 67  B 1 
ATOM   1469 C CD2 . LEU B 2 67  ? -1.334  -4.971  24.327  1.00 94.86 67  B 1 
ATOM   1470 N N   . GLU B 2 68  ? 0.524   -3.046  28.444  1.00 97.28 68  B 1 
ATOM   1471 C CA  . GLU B 2 68  ? 1.226   -3.008  29.723  1.00 97.10 68  B 1 
ATOM   1472 C C   . GLU B 2 68  ? 1.621   -4.401  30.192  1.00 97.36 68  B 1 
ATOM   1473 O O   . GLU B 2 68  ? 0.916   -5.379  29.937  1.00 96.57 68  B 1 
ATOM   1474 C CB  . GLU B 2 68  ? 0.364   -2.339  30.801  1.00 95.36 68  B 1 
ATOM   1475 C CG  . GLU B 2 68  ? 0.373   -0.812  30.724  1.00 86.80 68  B 1 
ATOM   1476 C CD  . GLU B 2 68  ? -0.348  -0.168  31.923  1.00 87.74 68  B 1 
ATOM   1477 O OE1 . GLU B 2 68  ? -0.064  1.005   32.244  1.00 81.91 68  B 1 
ATOM   1478 O OE2 . GLU B 2 68  ? -1.240  -0.812  32.529  1.00 82.25 68  B 1 
ATOM   1479 N N   . ASN B 2 69  ? 2.708   -4.466  30.953  1.00 97.00 69  B 1 
ATOM   1480 C CA  . ASN B 2 69  ? 3.225   -5.679  31.581  1.00 97.05 69  B 1 
ATOM   1481 C C   . ASN B 2 69  ? 3.366   -6.832  30.583  1.00 97.26 69  B 1 
ATOM   1482 O O   . ASN B 2 69  ? 2.789   -7.903  30.755  1.00 96.28 69  B 1 
ATOM   1483 C CB  . ASN B 2 69  ? 2.366   -6.033  32.813  1.00 96.16 69  B 1 
ATOM   1484 C CG  . ASN B 2 69  ? 2.364   -4.923  33.853  1.00 92.36 69  B 1 
ATOM   1485 O OD1 . ASN B 2 69  ? 3.389   -4.456  34.303  1.00 82.18 69  B 1 
ATOM   1486 N ND2 . ASN B 2 69  ? 1.205   -4.480  34.269  1.00 79.82 69  B 1 
ATOM   1487 N N   . VAL B 2 70  ? 4.105   -6.560  29.498  1.00 97.89 70  B 1 
ATOM   1488 C CA  . VAL B 2 70  ? 4.253   -7.476  28.373  1.00 98.04 70  B 1 
ATOM   1489 C C   . VAL B 2 70  ? 5.398   -8.445  28.629  1.00 98.24 70  B 1 
ATOM   1490 O O   . VAL B 2 70  ? 6.513   -8.040  28.951  1.00 97.78 70  B 1 
ATOM   1491 C CB  . VAL B 2 70  ? 4.447   -6.729  27.047  1.00 97.67 70  B 1 
ATOM   1492 C CG1 . VAL B 2 70  ? 4.494   -7.686  25.857  1.00 96.06 70  B 1 
ATOM   1493 C CG2 . VAL B 2 70  ? 3.300   -5.731  26.812  1.00 96.37 70  B 1 
ATOM   1494 N N   . LYS B 2 71  ? 5.126   -9.726  28.411  1.00 97.54 71  B 1 
ATOM   1495 C CA  . LYS B 2 71  ? 6.143   -10.761 28.282  1.00 97.42 71  B 1 
ATOM   1496 C C   . LYS B 2 71  ? 6.258   -11.128 26.805  1.00 97.40 71  B 1 
ATOM   1497 O O   . LYS B 2 71  ? 5.361   -11.769 26.271  1.00 96.98 71  B 1 
ATOM   1498 C CB  . LYS B 2 71  ? 5.779   -11.948 29.189  1.00 96.99 71  B 1 
ATOM   1499 C CG  . LYS B 2 71  ? 6.902   -12.978 29.207  1.00 93.44 71  B 1 
ATOM   1500 C CD  . LYS B 2 71  ? 6.591   -14.166 30.132  1.00 90.14 71  B 1 
ATOM   1501 C CE  . LYS B 2 71  ? 7.835   -15.041 30.074  1.00 80.87 71  B 1 
ATOM   1502 N NZ  . LYS B 2 71  ? 7.836   -16.229 30.958  1.00 74.14 71  B 1 
ATOM   1503 N N   . GLU B 2 72  ? 7.359   -10.728 26.162  1.00 97.95 72  B 1 
ATOM   1504 C CA  . GLU B 2 72  ? 7.679   -11.201 24.818  1.00 98.06 72  B 1 
ATOM   1505 C C   . GLU B 2 72  ? 8.375   -12.556 24.916  1.00 97.80 72  B 1 
ATOM   1506 O O   . GLU B 2 72  ? 9.299   -12.725 25.698  1.00 96.94 72  B 1 
ATOM   1507 C CB  . GLU B 2 72  ? 8.532   -10.170 24.078  1.00 97.65 72  B 1 
ATOM   1508 C CG  . GLU B 2 72  ? 8.776   -10.560 22.610  1.00 96.79 72  B 1 
ATOM   1509 C CD  . GLU B 2 72  ? 9.626   -9.521  21.872  1.00 96.38 72  B 1 
ATOM   1510 O OE1 . GLU B 2 72  ? 9.373   -9.232  20.696  1.00 92.62 72  B 1 
ATOM   1511 O OE2 . GLU B 2 72  ? 10.577  -9.003  22.488  1.00 92.75 72  B 1 
ATOM   1512 N N   . MET B 2 73  ? 7.915   -13.534 24.118  1.00 97.62 73  B 1 
ATOM   1513 C CA  . MET B 2 73  ? 8.395   -14.908 24.107  1.00 97.35 73  B 1 
ATOM   1514 C C   . MET B 2 73  ? 8.730   -15.325 22.682  1.00 97.49 73  B 1 
ATOM   1515 O O   . MET B 2 73  ? 7.946   -15.087 21.763  1.00 96.36 73  B 1 
ATOM   1516 C CB  . MET B 2 73  ? 7.333   -15.852 24.686  1.00 95.94 73  B 1 
ATOM   1517 C CG  . MET B 2 73  ? 6.947   -15.514 26.130  1.00 92.82 73  B 1 
ATOM   1518 S SD  . MET B 2 73  ? 5.551   -16.469 26.785  1.00 89.89 73  B 1 
ATOM   1519 C CE  . MET B 2 73  ? 4.220   -15.790 25.791  1.00 78.74 73  B 1 
ATOM   1520 N N   . TRP B 2 74  ? 9.863   -15.987 22.492  1.00 96.76 74  B 1 
ATOM   1521 C CA  . TRP B 2 74  ? 10.295  -16.525 21.211  1.00 96.40 74  B 1 
ATOM   1522 C C   . TRP B 2 74  ? 11.182  -17.749 21.399  1.00 96.32 74  B 1 
ATOM   1523 O O   . TRP B 2 74  ? 11.645  -18.047 22.497  1.00 94.98 74  B 1 
ATOM   1524 C CB  . TRP B 2 74  ? 11.003  -15.439 20.395  1.00 95.53 74  B 1 
ATOM   1525 C CG  . TRP B 2 74  ? 12.339  -14.995 20.913  1.00 95.34 74  B 1 
ATOM   1526 C CD1 . TRP B 2 74  ? 13.543  -15.386 20.438  1.00 93.28 74  B 1 
ATOM   1527 C CD2 . TRP B 2 74  ? 12.622  -14.043 21.994  1.00 94.43 74  B 1 
ATOM   1528 N NE1 . TRP B 2 74  ? 14.550  -14.742 21.140  1.00 92.24 74  B 1 
ATOM   1529 C CE2 . TRP B 2 74  ? 14.035  -13.918 22.102  1.00 93.48 74  B 1 
ATOM   1530 C CE3 . TRP B 2 74  ? 11.821  -13.293 22.877  1.00 92.71 74  B 1 
ATOM   1531 C CZ2 . TRP B 2 74  ? 14.640  -13.064 23.057  1.00 91.86 74  B 1 
ATOM   1532 C CZ3 . TRP B 2 74  ? 12.422  -12.447 23.828  1.00 91.59 74  B 1 
ATOM   1533 C CH2 . TRP B 2 74  ? 13.810  -12.343 23.920  1.00 90.91 74  B 1 
ATOM   1534 N N   . THR B 2 75  ? 11.422  -18.460 20.302  1.00 94.76 75  B 1 
ATOM   1535 C CA  . THR B 2 75  ? 12.310  -19.618 20.278  1.00 93.43 75  B 1 
ATOM   1536 C C   . THR B 2 75  ? 13.532  -19.280 19.436  1.00 92.99 75  B 1 
ATOM   1537 O O   . THR B 2 75  ? 13.400  -18.748 18.337  1.00 89.94 75  B 1 
ATOM   1538 C CB  . THR B 2 75  ? 11.570  -20.858 19.748  1.00 91.28 75  B 1 
ATOM   1539 O OG1 . THR B 2 75  ? 10.391  -21.063 20.511  1.00 77.34 75  B 1 
ATOM   1540 C CG2 . THR B 2 75  ? 12.398  -22.120 19.895  1.00 74.90 75  B 1 
ATOM   1541 N N   . GLU B 2 76  ? 14.727  -19.583 19.943  1.00 91.60 76  B 1 
ATOM   1542 C CA  . GLU B 2 76  ? 15.976  -19.452 19.203  1.00 90.44 76  B 1 
ATOM   1543 C C   . GLU B 2 76  ? 16.647  -20.813 19.063  1.00 90.66 76  B 1 
ATOM   1544 O O   . GLU B 2 76  ? 16.737  -21.570 20.029  1.00 87.66 76  B 1 
ATOM   1545 C CB  . GLU B 2 76  ? 16.928  -18.472 19.895  1.00 86.36 76  B 1 
ATOM   1546 C CG  . GLU B 2 76  ? 16.519  -16.997 19.730  1.00 76.88 76  B 1 
ATOM   1547 C CD  . GLU B 2 76  ? 17.487  -16.053 20.475  1.00 77.02 76  B 1 
ATOM   1548 O OE1 . GLU B 2 76  ? 17.064  -14.969 20.933  1.00 71.83 76  B 1 
ATOM   1549 O OE2 . GLU B 2 76  ? 18.653  -16.424 20.713  1.00 73.94 76  B 1 
ATOM   1550 N N   . VAL B 2 77  ? 17.183  -21.094 17.875  1.00 87.13 77  B 1 
ATOM   1551 C CA  . VAL B 2 77  ? 18.094  -22.218 17.687  1.00 85.63 77  B 1 
ATOM   1552 C C   . VAL B 2 77  ? 19.511  -21.690 17.887  1.00 84.94 77  B 1 
ATOM   1553 O O   . VAL B 2 77  ? 19.967  -20.848 17.107  1.00 80.36 77  B 1 
ATOM   1554 C CB  . VAL B 2 77  ? 17.912  -22.900 16.321  1.00 82.29 77  B 1 
ATOM   1555 C CG1 . VAL B 2 77  ? 18.819  -24.126 16.219  1.00 72.99 77  B 1 
ATOM   1556 C CG2 . VAL B 2 77  ? 16.457  -23.363 16.135  1.00 75.16 77  B 1 
ATOM   1557 N N   . PRO B 2 78  ? 20.242  -22.131 18.919  1.00 85.04 78  B 1 
ATOM   1558 C CA  . PRO B 2 78  ? 21.619  -21.694 19.107  1.00 83.58 78  B 1 
ATOM   1559 C C   . PRO B 2 78  ? 22.450  -22.081 17.885  1.00 82.41 78  B 1 
ATOM   1560 O O   . PRO B 2 78  ? 22.501  -23.264 17.532  1.00 76.82 78  B 1 
ATOM   1561 C CB  . PRO B 2 78  ? 22.112  -22.392 20.379  1.00 79.85 78  B 1 
ATOM   1562 C CG  . PRO B 2 78  ? 20.834  -22.798 21.107  1.00 77.85 78  B 1 
ATOM   1563 C CD  . PRO B 2 78  ? 19.842  -23.034 19.974  1.00 81.73 78  B 1 
ATOM   1564 N N   . LYS B 2 79  ? 23.138  -21.112 17.264  1.00 79.14 79  B 1 
ATOM   1565 C CA  . LYS B 2 79  ? 24.071  -21.389 16.169  1.00 77.31 79  B 1 
ATOM   1566 C C   . LYS B 2 79  ? 25.186  -22.283 16.710  1.00 77.17 79  B 1 
ATOM   1567 O O   . LYS B 2 79  ? 26.069  -21.834 17.435  1.00 68.54 79  B 1 
ATOM   1568 C CB  . LYS B 2 79  ? 24.610  -20.087 15.541  1.00 70.65 79  B 1 
ATOM   1569 C CG  . LYS B 2 79  ? 23.530  -19.349 14.724  1.00 61.93 79  B 1 
ATOM   1570 C CD  . LYS B 2 79  ? 24.092  -18.163 13.906  1.00 57.12 79  B 1 
ATOM   1571 C CE  . LYS B 2 79  ? 22.948  -17.550 13.089  1.00 50.67 79  B 1 
ATOM   1572 N NZ  . LYS B 2 79  ? 23.365  -16.475 12.142  1.00 44.42 79  B 1 
ATOM   1573 N N   . SER B 2 80  ? 25.121  -23.581 16.391  1.00 74.43 80  B 1 
ATOM   1574 C CA  . SER B 2 80  ? 26.221  -24.488 16.672  1.00 73.84 80  B 1 
ATOM   1575 C C   . SER B 2 80  ? 27.351  -24.202 15.688  1.00 75.16 80  B 1 
ATOM   1576 O O   . SER B 2 80  ? 27.117  -23.949 14.506  1.00 66.67 80  B 1 
ATOM   1577 C CB  . SER B 2 80  ? 25.754  -25.942 16.634  1.00 65.73 80  B 1 
ATOM   1578 O OG  . SER B 2 80  ? 25.266  -26.314 15.376  1.00 58.53 80  B 1 
ATOM   1579 N N   . GLY B 2 81  ? 28.587  -24.215 16.161  1.00 73.52 81  B 1 
ATOM   1580 C CA  . GLY B 2 81  ? 29.744  -24.125 15.268  1.00 73.51 81  B 1 
ATOM   1581 C C   . GLY B 2 81  ? 29.780  -25.287 14.273  1.00 74.12 81  B 1 
ATOM   1582 O O   . GLY B 2 81  ? 29.181  -26.336 14.515  1.00 68.82 81  B 1 
ATOM   1583 N N   . LYS B 2 82  ? 30.545  -25.150 13.185  1.00 70.97 82  B 1 
ATOM   1584 C CA  . LYS B 2 82  ? 30.712  -26.138 12.107  1.00 71.91 82  B 1 
ATOM   1585 C C   . LYS B 2 82  ? 30.831  -27.577 12.646  1.00 72.71 82  B 1 
ATOM   1586 O O   . LYS B 2 82  ? 31.660  -27.855 13.521  1.00 65.99 82  B 1 
ATOM   1587 C CB  . LYS B 2 82  ? 31.939  -25.805 11.225  1.00 66.18 82  B 1 
ATOM   1588 C CG  . LYS B 2 82  ? 31.680  -24.684 10.200  1.00 59.48 82  B 1 
ATOM   1589 C CD  . LYS B 2 82  ? 32.866  -24.487 9.230   1.00 55.74 82  B 1 
ATOM   1590 C CE  . LYS B 2 82  ? 32.499  -23.478 8.135   1.00 50.26 82  B 1 
ATOM   1591 N NZ  . LYS B 2 82  ? 33.547  -23.302 7.086   1.00 43.24 82  B 1 
ATOM   1592 N N   . GLY B 2 83  ? 30.018  -28.470 12.096  1.00 72.33 83  B 1 
ATOM   1593 C CA  . GLY B 2 83  ? 30.091  -29.920 12.307  1.00 73.16 83  B 1 
ATOM   1594 C C   . GLY B 2 83  ? 29.410  -30.491 13.559  1.00 74.60 83  B 1 
ATOM   1595 O O   . GLY B 2 83  ? 29.287  -31.716 13.667  1.00 70.26 83  B 1 
ATOM   1596 N N   . LYS B 2 84  ? 28.947  -29.689 14.517  1.00 74.06 84  B 1 
ATOM   1597 C CA  . LYS B 2 84  ? 28.186  -30.226 15.654  1.00 74.43 84  B 1 
ATOM   1598 C C   . LYS B 2 84  ? 26.701  -30.396 15.296  1.00 74.89 84  B 1 
ATOM   1599 O O   . LYS B 2 84  ? 26.152  -29.643 14.509  1.00 69.49 84  B 1 
ATOM   1600 C CB  . LYS B 2 84  ? 28.398  -29.403 16.931  1.00 68.42 84  B 1 
ATOM   1601 C CG  . LYS B 2 84  ? 29.740  -29.750 17.595  1.00 62.73 84  B 1 
ATOM   1602 C CD  . LYS B 2 84  ? 29.879  -29.038 18.955  1.00 58.18 84  B 1 
ATOM   1603 C CE  . LYS B 2 84  ? 31.186  -29.447 19.625  1.00 53.58 84  B 1 
ATOM   1604 N NZ  . LYS B 2 84  ? 31.382  -28.743 20.919  1.00 47.11 84  B 1 
ATOM   1605 N N   . LYS B 2 85  ? 26.042  -31.388 15.925  1.00 74.92 85  B 1 
ATOM   1606 C CA  . LYS B 2 85  ? 24.612  -31.691 15.767  1.00 76.28 85  B 1 
ATOM   1607 C C   . LYS B 2 85  ? 23.750  -30.431 15.935  1.00 77.06 85  B 1 
ATOM   1608 O O   . LYS B 2 85  ? 24.024  -29.637 16.843  1.00 71.69 85  B 1 
ATOM   1609 C CB  . LYS B 2 85  ? 24.153  -32.735 16.805  1.00 70.46 85  B 1 
ATOM   1610 C CG  . LYS B 2 85  ? 24.560  -34.174 16.441  1.00 63.10 85  B 1 
ATOM   1611 C CD  . LYS B 2 85  ? 24.011  -35.168 17.469  1.00 57.77 85  B 1 
ATOM   1612 C CE  . LYS B 2 85  ? 24.309  -36.605 17.025  1.00 51.72 85  B 1 
ATOM   1613 N NZ  . LYS B 2 85  ? 23.791  -37.620 17.964  1.00 45.17 85  B 1 
ATOM   1614 N N   . LYS B 2 86  ? 22.669  -30.318 15.132  1.00 74.91 86  B 1 
ATOM   1615 C CA  . LYS B 2 86  ? 21.629  -29.286 15.252  1.00 75.64 86  B 1 
ATOM   1616 C C   . LYS B 2 86  ? 21.258  -29.111 16.729  1.00 77.59 86  B 1 
ATOM   1617 O O   . LYS B 2 86  ? 20.822  -30.057 17.389  1.00 72.06 86  B 1 
ATOM   1618 C CB  . LYS B 2 86  ? 20.374  -29.626 14.406  1.00 68.87 86  B 1 
ATOM   1619 C CG  . LYS B 2 86  ? 20.577  -29.427 12.887  1.00 60.20 86  B 1 
ATOM   1620 C CD  . LYS B 2 86  ? 19.264  -29.592 12.084  1.00 55.18 86  B 1 
ATOM   1621 C CE  . LYS B 2 86  ? 19.469  -29.277 10.592  1.00 50.09 86  B 1 
ATOM   1622 N NZ  . LYS B 2 86  ? 18.224  -29.221 9.777   1.00 44.38 86  B 1 
ATOM   1623 N N   . SER B 2 87  ? 21.507  -27.927 17.270  1.00 78.11 87  B 1 
ATOM   1624 C CA  . SER B 2 87  ? 21.201  -27.601 18.655  1.00 79.55 87  B 1 
ATOM   1625 C C   . SER B 2 87  ? 19.687  -27.584 18.858  1.00 81.77 87  B 1 
ATOM   1626 O O   . SER B 2 87  ? 18.945  -27.209 17.956  1.00 77.33 87  B 1 
ATOM   1627 C CB  . SER B 2 87  ? 21.821  -26.260 19.041  1.00 72.58 87  B 1 
ATOM   1628 O OG  . SER B 2 87  ? 23.232  -26.386 19.079  1.00 63.05 87  B 1 
ATOM   1629 N N   . LYS B 2 88  ? 19.222  -28.002 20.034  1.00 84.32 88  B 1 
ATOM   1630 C CA  . LYS B 2 88  ? 17.791  -27.960 20.331  1.00 85.73 88  B 1 
ATOM   1631 C C   . LYS B 2 88  ? 17.329  -26.498 20.412  1.00 87.25 88  B 1 
ATOM   1632 O O   . LYS B 2 88  ? 18.068  -25.686 20.980  1.00 83.89 88  B 1 
ATOM   1633 C CB  . LYS B 2 88  ? 17.452  -28.707 21.627  1.00 80.44 88  B 1 
ATOM   1634 C CG  . LYS B 2 88  ? 17.524  -30.231 21.449  1.00 70.21 88  B 1 
ATOM   1635 C CD  . LYS B 2 88  ? 17.040  -30.936 22.727  1.00 63.55 88  B 1 
ATOM   1636 C CE  . LYS B 2 88  ? 17.028  -32.450 22.542  1.00 55.09 88  B 1 
ATOM   1637 N NZ  . LYS B 2 88  ? 16.476  -33.150 23.723  1.00 46.39 88  B 1 
ATOM   1638 N N   . PRO B 2 89  ? 16.116  -26.183 19.930  1.00 88.44 89  B 1 
ATOM   1639 C CA  . PRO B 2 89  ? 15.511  -24.876 20.149  1.00 89.38 89  B 1 
ATOM   1640 C C   . PRO B 2 89  ? 15.450  -24.524 21.638  1.00 91.42 89  B 1 
ATOM   1641 O O   . PRO B 2 89  ? 15.139  -25.383 22.471  1.00 89.39 89  B 1 
ATOM   1642 C CB  . PRO B 2 89  ? 14.106  -24.963 19.531  1.00 85.76 89  B 1 
ATOM   1643 C CG  . PRO B 2 89  ? 14.232  -26.085 18.501  1.00 81.07 89  B 1 
ATOM   1644 C CD  . PRO B 2 89  ? 15.246  -27.028 19.143  1.00 84.19 89  B 1 
ATOM   1645 N N   . VAL B 2 90  ? 15.756  -23.276 21.976  1.00 92.68 90  B 1 
ATOM   1646 C CA  . VAL B 2 90  ? 15.704  -22.748 23.339  1.00 93.55 90  B 1 
ATOM   1647 C C   . VAL B 2 90  ? 14.655  -21.650 23.388  1.00 94.42 90  B 1 
ATOM   1648 O O   . VAL B 2 90  ? 14.716  -20.688 22.611  1.00 93.07 90  B 1 
ATOM   1649 C CB  . VAL B 2 90  ? 17.074  -22.230 23.811  1.00 91.11 90  B 1 
ATOM   1650 C CG1 . VAL B 2 90  ? 17.011  -21.703 25.249  1.00 80.77 90  B 1 
ATOM   1651 C CG2 . VAL B 2 90  ? 18.119  -23.352 23.786  1.00 82.52 90  B 1 
ATOM   1652 N N   . ASN B 2 91  ? 13.706  -21.769 24.320  1.00 94.62 91  B 1 
ATOM   1653 C CA  . ASN B 2 91  ? 12.721  -20.721 24.556  1.00 95.18 91  B 1 
ATOM   1654 C C   . ASN B 2 91  ? 13.378  -19.561 25.302  1.00 95.72 91  B 1 
ATOM   1655 O O   . ASN B 2 91  ? 14.083  -19.765 26.295  1.00 94.16 91  B 1 
ATOM   1656 C CB  . ASN B 2 91  ? 11.520  -21.286 25.333  1.00 93.12 91  B 1 
ATOM   1657 C CG  . ASN B 2 91  ? 10.737  -22.310 24.527  1.00 89.51 91  B 1 
ATOM   1658 O OD1 . ASN B 2 91  ? 10.810  -22.403 23.318  1.00 80.61 91  B 1 
ATOM   1659 N ND2 . ASN B 2 91  ? 9.945   -23.128 25.195  1.00 80.20 91  B 1 
ATOM   1660 N N   . LYS B 2 92  ? 13.134  -18.351 24.828  1.00 96.01 92  B 1 
ATOM   1661 C CA  . LYS B 2 92  ? 13.569  -17.107 25.451  1.00 96.17 92  B 1 
ATOM   1662 C C   . LYS B 2 92  ? 12.367  -16.226 25.739  1.00 96.77 92  B 1 
ATOM   1663 O O   . LYS B 2 92  ? 11.332  -16.328 25.088  1.00 95.67 92  B 1 
ATOM   1664 C CB  . LYS B 2 92  ? 14.583  -16.379 24.570  1.00 94.40 92  B 1 
ATOM   1665 C CG  . LYS B 2 92  ? 15.923  -17.116 24.502  1.00 90.46 92  B 1 
ATOM   1666 C CD  . LYS B 2 92  ? 16.985  -16.182 23.922  1.00 83.58 92  B 1 
ATOM   1667 C CE  . LYS B 2 92  ? 18.350  -16.838 23.847  1.00 78.42 92  B 1 
ATOM   1668 N NZ  . LYS B 2 92  ? 19.312  -15.931 23.177  1.00 69.86 92  B 1 
ATOM   1669 N N   . ASP B 2 93  ? 12.519  -15.351 26.722  1.00 97.17 93  B 1 
ATOM   1670 C CA  . ASP B 2 93  ? 11.548  -14.323 27.014  1.00 97.17 93  B 1 
ATOM   1671 C C   . ASP B 2 93  ? 12.228  -13.050 27.521  1.00 97.39 93  B 1 
ATOM   1672 O O   . ASP B 2 93  ? 13.377  -13.067 27.967  1.00 95.46 93  B 1 
ATOM   1673 C CB  . ASP B 2 93  ? 10.458  -14.865 27.958  1.00 95.07 93  B 1 
ATOM   1674 C CG  . ASP B 2 93  ? 10.911  -15.348 29.328  1.00 92.09 93  B 1 
ATOM   1675 O OD1 . ASP B 2 93  ? 11.418  -14.533 30.112  1.00 85.82 93  B 1 
ATOM   1676 O OD2 . ASP B 2 93  ? 10.558  -16.499 29.695  1.00 84.69 93  B 1 
ATOM   1677 N N   . ARG B 2 94  ? 11.511  -11.921 27.410  1.00 97.65 94  B 1 
ATOM   1678 C CA  . ARG B 2 94  ? 11.866  -10.646 28.036  1.00 97.35 94  B 1 
ATOM   1679 C C   . ARG B 2 94  ? 10.617  -9.932  28.526  1.00 97.92 94  B 1 
ATOM   1680 O O   . ARG B 2 94  ? 9.544   -10.076 27.958  1.00 97.33 94  B 1 
ATOM   1681 C CB  . ARG B 2 94  ? 12.717  -9.778  27.105  1.00 94.29 94  B 1 
ATOM   1682 C CG  . ARG B 2 94  ? 11.977  -9.261  25.851  1.00 91.48 94  B 1 
ATOM   1683 C CD  . ARG B 2 94  ? 12.893  -8.324  25.048  1.00 90.84 94  B 1 
ATOM   1684 N NE  . ARG B 2 94  ? 12.265  -7.852  23.805  1.00 88.19 94  B 1 
ATOM   1685 C CZ  . ARG B 2 94  ? 12.690  -6.887  23.001  1.00 89.04 94  B 1 
ATOM   1686 N NH1 . ARG B 2 94  ? 13.760  -6.198  23.267  1.00 83.37 94  B 1 
ATOM   1687 N NH2 . ARG B 2 94  ? 12.058  -6.617  21.919  1.00 83.19 94  B 1 
ATOM   1688 N N   . TYR B 2 95  ? 10.789  -9.124  29.567  1.00 97.75 95  B 1 
ATOM   1689 C CA  . TYR B 2 95  ? 9.741   -8.267  30.093  1.00 98.03 95  B 1 
ATOM   1690 C C   . TYR B 2 95  ? 9.837   -6.867  29.481  1.00 98.03 95  B 1 
ATOM   1691 O O   . TYR B 2 95  ? 10.928  -6.307  29.360  1.00 97.20 95  B 1 
ATOM   1692 C CB  . TYR B 2 95  ? 9.831   -8.244  31.617  1.00 97.46 95  B 1 
ATOM   1693 C CG  . TYR B 2 95  ? 8.814   -7.330  32.258  1.00 96.18 95  B 1 
ATOM   1694 C CD1 . TYR B 2 95  ? 9.204   -6.056  32.716  1.00 93.15 95  B 1 
ATOM   1695 C CD2 . TYR B 2 95  ? 7.473   -7.740  32.387  1.00 93.59 95  B 1 
ATOM   1696 C CE1 . TYR B 2 95  ? 8.263   -5.203  33.314  1.00 92.27 95  B 1 
ATOM   1697 C CE2 . TYR B 2 95  ? 6.525   -6.893  32.978  1.00 91.82 95  B 1 
ATOM   1698 C CZ  . TYR B 2 95  ? 6.927   -5.623  33.448  1.00 92.35 95  B 1 
ATOM   1699 O OH  . TYR B 2 95  ? 6.012   -4.798  34.042  1.00 90.50 95  B 1 
ATOM   1700 N N   . ILE B 2 96  ? 8.688   -6.303  29.111  1.00 98.48 96  B 1 
ATOM   1701 C CA  . ILE B 2 96  ? 8.533   -4.936  28.618  1.00 98.37 96  B 1 
ATOM   1702 C C   . ILE B 2 96  ? 7.382   -4.312  29.406  1.00 98.39 96  B 1 
ATOM   1703 O O   . ILE B 2 96  ? 6.251   -4.779  29.317  1.00 97.61 96  B 1 
ATOM   1704 C CB  . ILE B 2 96  ? 8.265   -4.923  27.097  1.00 98.01 96  B 1 
ATOM   1705 C CG1 . ILE B 2 96  ? 9.403   -5.601  26.296  1.00 96.76 96  B 1 
ATOM   1706 C CG2 . ILE B 2 96  ? 8.055   -3.472  26.619  1.00 96.91 96  B 1 
ATOM   1707 C CD1 . ILE B 2 96  ? 9.078   -5.839  24.809  1.00 93.69 96  B 1 
ATOM   1708 N N   . SER B 2 97  ? 7.649   -3.267  30.177  1.00 98.37 97  B 1 
ATOM   1709 C CA  . SER B 2 97  ? 6.643   -2.653  31.057  1.00 98.05 97  B 1 
ATOM   1710 C C   . SER B 2 97  ? 5.516   -1.993  30.271  1.00 97.96 97  B 1 
ATOM   1711 O O   . SER B 2 97  ? 4.340   -2.252  30.523  1.00 96.54 97  B 1 
ATOM   1712 C CB  . SER B 2 97  ? 7.332   -1.654  31.969  1.00 97.13 97  B 1 
ATOM   1713 O OG  . SER B 2 97  ? 6.429   -0.913  32.753  1.00 87.97 97  B 1 
ATOM   1714 N N   . LYS B 2 98  ? 5.870   -1.155  29.283  1.00 98.32 98  B 1 
ATOM   1715 C CA  . LYS B 2 98  ? 4.935   -0.409  28.445  1.00 98.49 98  B 1 
ATOM   1716 C C   . LYS B 2 98  ? 5.395   -0.454  26.998  1.00 98.44 98  B 1 
ATOM   1717 O O   . LYS B 2 98  ? 6.557   -0.189  26.708  1.00 97.88 98  B 1 
ATOM   1718 C CB  . LYS B 2 98  ? 4.829   1.044   28.927  1.00 98.08 98  B 1 
ATOM   1719 C CG  . LYS B 2 98  ? 4.249   1.149   30.339  1.00 96.88 98  B 1 
ATOM   1720 C CD  . LYS B 2 98  ? 4.193   2.593   30.821  1.00 95.63 98  B 1 
ATOM   1721 C CE  . LYS B 2 98  ? 3.721   2.606   32.267  1.00 93.33 98  B 1 
ATOM   1722 N NZ  . LYS B 2 98  ? 3.910   3.924   32.891  1.00 89.48 98  B 1 
ATOM   1723 N N   . MET B 2 99  ? 4.473   -0.745  26.079  1.00 98.12 99  B 1 
ATOM   1724 C CA  . MET B 2 99  ? 4.779   -0.718  24.659  1.00 97.93 99  B 1 
ATOM   1725 C C   . MET B 2 99  ? 3.607   -0.212  23.826  1.00 98.10 99  B 1 
ATOM   1726 O O   . MET B 2 99  ? 2.449   -0.361  24.200  1.00 97.41 99  B 1 
ATOM   1727 C CB  . MET B 2 99  ? 5.268   -2.092  24.184  1.00 95.29 99  B 1 
ATOM   1728 C CG  . MET B 2 99  ? 4.156   -3.145  24.068  1.00 92.16 99  B 1 
ATOM   1729 S SD  . MET B 2 99  ? 4.726   -4.801  23.563  1.00 92.86 99  B 1 
ATOM   1730 C CE  . MET B 2 99  ? 5.417   -4.454  21.941  1.00 86.84 99  B 1 
ATOM   1731 N N   . PHE B 2 100 ? 3.925   0.357   22.673  1.00 98.42 100 B 1 
ATOM   1732 C CA  . PHE B 2 100 ? 2.972   0.577   21.597  1.00 98.43 100 B 1 
ATOM   1733 C C   . PHE B 2 100 ? 3.267   -0.432  20.495  1.00 98.51 100 B 1 
ATOM   1734 O O   . PHE B 2 100 ? 4.343   -0.385  19.902  1.00 98.32 100 B 1 
ATOM   1735 C CB  . PHE B 2 100 ? 3.074   2.018   21.101  1.00 98.16 100 B 1 
ATOM   1736 C CG  . PHE B 2 100 ? 2.110   2.353   19.985  1.00 98.05 100 B 1 
ATOM   1737 C CD1 . PHE B 2 100 ? 2.380   1.943   18.665  1.00 97.15 100 B 1 
ATOM   1738 C CD2 . PHE B 2 100 ? 0.942   3.075   20.262  1.00 97.07 100 B 1 
ATOM   1739 C CE1 . PHE B 2 100 ? 1.482   2.253   17.628  1.00 96.65 100 B 1 
ATOM   1740 C CE2 . PHE B 2 100 ? 0.045   3.388   19.234  1.00 96.21 100 B 1 
ATOM   1741 C CZ  . PHE B 2 100 ? 0.315   2.981   17.920  1.00 96.51 100 B 1 
ATOM   1742 N N   . LEU B 2 101 ? 2.341   -1.351  20.225  1.00 98.29 101 B 1 
ATOM   1743 C CA  . LEU B 2 101 ? 2.427   -2.327  19.143  1.00 98.28 101 B 1 
ATOM   1744 C C   . LEU B 2 101 ? 1.672   -1.793  17.924  1.00 98.02 101 B 1 
ATOM   1745 O O   . LEU B 2 101 ? 0.500   -1.442  18.027  1.00 97.37 101 B 1 
ATOM   1746 C CB  . LEU B 2 101 ? 1.845   -3.661  19.634  1.00 98.21 101 B 1 
ATOM   1747 C CG  . LEU B 2 101 ? 1.771   -4.764  18.563  1.00 97.96 101 B 1 
ATOM   1748 C CD1 . LEU B 2 101 ? 3.153   -5.207  18.090  1.00 96.88 101 B 1 
ATOM   1749 C CD2 . LEU B 2 101 ? 1.055   -5.981  19.145  1.00 96.86 101 B 1 
ATOM   1750 N N   . ARG B 2 102 ? 2.338   -1.785  16.771  1.00 97.98 102 B 1 
ATOM   1751 C CA  . ARG B 2 102 ? 1.707   -1.446  15.495  1.00 97.79 102 B 1 
ATOM   1752 C C   . ARG B 2 102 ? 0.875   -2.631  14.988  1.00 97.35 102 B 1 
ATOM   1753 O O   . ARG B 2 102 ? 1.336   -3.769  14.976  1.00 96.19 102 B 1 
ATOM   1754 C CB  . ARG B 2 102 ? 2.788   -0.992  14.516  1.00 97.19 102 B 1 
ATOM   1755 C CG  . ARG B 2 102 ? 2.171   -0.368  13.263  1.00 96.05 102 B 1 
ATOM   1756 C CD  . ARG B 2 102 ? 3.264   0.160   12.335  1.00 94.47 102 B 1 
ATOM   1757 N NE  . ARG B 2 102 ? 2.795   0.120   10.966  1.00 92.33 102 B 1 
ATOM   1758 C CZ  . ARG B 2 102 ? 2.296   1.081   10.212  1.00 92.42 102 B 1 
ATOM   1759 N NH1 . ARG B 2 102 ? 2.258   2.334   10.554  1.00 84.49 102 B 1 
ATOM   1760 N NH2 . ARG B 2 102 ? 1.821   0.757   9.069   1.00 87.37 102 B 1 
ATOM   1761 N N   . GLY B 2 103 ? -0.360  -2.351  14.577  1.00 96.67 103 B 1 
ATOM   1762 C CA  . GLY B 2 103 ? -1.364  -3.381  14.308  1.00 96.48 103 B 1 
ATOM   1763 C C   . GLY B 2 103 ? -1.049  -4.315  13.146  1.00 96.47 103 B 1 
ATOM   1764 O O   . GLY B 2 103 ? -1.419  -5.487  13.190  1.00 95.38 103 B 1 
ATOM   1765 N N   . ASP B 2 104 ? -0.339  -3.843  12.122  1.00 95.83 104 B 1 
ATOM   1766 C CA  . ASP B 2 104 ? -0.009  -4.651  10.939  1.00 95.60 104 B 1 
ATOM   1767 C C   . ASP B 2 104 ? 0.953   -5.815  11.238  1.00 95.97 104 B 1 
ATOM   1768 O O   . ASP B 2 104 ? 1.035   -6.764  10.467  1.00 93.98 104 B 1 
ATOM   1769 C CB  . ASP B 2 104 ? 0.551   -3.728  9.846   1.00 93.80 104 B 1 
ATOM   1770 C CG  . ASP B 2 104 ? 1.872   -3.059  10.231  1.00 93.04 104 B 1 
ATOM   1771 O OD1 . ASP B 2 104 ? 2.359   -3.236  11.373  1.00 89.58 104 B 1 
ATOM   1772 O OD2 . ASP B 2 104 ? 2.437   -2.374  9.370   1.00 87.85 104 B 1 
ATOM   1773 N N   . SER B 2 105 ? 1.617   -5.802  12.383  1.00 96.61 105 B 1 
ATOM   1774 C CA  . SER B 2 105 ? 2.422   -6.925  12.874  1.00 96.80 105 B 1 
ATOM   1775 C C   . SER B 2 105 ? 1.599   -7.979  13.634  1.00 97.21 105 B 1 
ATOM   1776 O O   . SER B 2 105 ? 2.139   -9.030  13.969  1.00 95.70 105 B 1 
ATOM   1777 C CB  . SER B 2 105 ? 3.568   -6.407  13.744  1.00 95.87 105 B 1 
ATOM   1778 O OG  . SER B 2 105 ? 4.518   -5.739  12.941  1.00 89.38 105 B 1 
ATOM   1779 N N   . VAL B 2 106 ? 0.320   -7.722  13.897  1.00 97.66 106 B 1 
ATOM   1780 C CA  . VAL B 2 106 ? -0.573  -8.654  14.592  1.00 97.89 106 B 1 
ATOM   1781 C C   . VAL B 2 106 ? -1.132  -9.669  13.600  1.00 97.73 106 B 1 
ATOM   1782 O O   . VAL B 2 106 ? -1.705  -9.291  12.586  1.00 96.81 106 B 1 
ATOM   1783 C CB  . VAL B 2 106 ? -1.713  -7.913  15.311  1.00 97.68 106 B 1 
ATOM   1784 C CG1 . VAL B 2 106 ? -2.671  -8.868  16.028  1.00 96.73 106 B 1 
ATOM   1785 C CG2 . VAL B 2 106 ? -1.150  -6.939  16.362  1.00 96.74 106 B 1 
ATOM   1786 N N   . ILE B 2 107 ? -0.995  -10.955 13.902  1.00 97.75 107 B 1 
ATOM   1787 C CA  . ILE B 2 107 ? -1.612  -12.049 13.153  1.00 97.63 107 B 1 
ATOM   1788 C C   . ILE B 2 107 ? -2.918  -12.457 13.835  1.00 97.95 107 B 1 
ATOM   1789 O O   . ILE B 2 107 ? -3.996  -12.333 13.263  1.00 97.49 107 B 1 
ATOM   1790 C CB  . ILE B 2 107 ? -0.638  -13.245 13.005  1.00 96.90 107 B 1 
ATOM   1791 C CG1 . ILE B 2 107 ? 0.699   -12.810 12.353  1.00 94.68 107 B 1 
ATOM   1792 C CG2 . ILE B 2 107 ? -1.308  -14.359 12.181  1.00 93.94 107 B 1 
ATOM   1793 C CD1 . ILE B 2 107 ? 1.714   -13.944 12.228  1.00 90.50 107 B 1 
ATOM   1794 N N   . VAL B 2 108 ? -2.808  -12.931 15.069  1.00 97.76 108 B 1 
ATOM   1795 C CA  . VAL B 2 108 ? -3.911  -13.468 15.867  1.00 97.87 108 B 1 
ATOM   1796 C C   . VAL B 2 108 ? -3.782  -12.964 17.299  1.00 98.03 108 B 1 
ATOM   1797 O O   . VAL B 2 108 ? -2.676  -12.896 17.839  1.00 97.60 108 B 1 
ATOM   1798 C CB  . VAL B 2 108 ? -3.926  -15.009 15.815  1.00 96.40 108 B 1 
ATOM   1799 C CG1 . VAL B 2 108 ? -4.999  -15.622 16.708  1.00 88.99 108 B 1 
ATOM   1800 C CG2 . VAL B 2 108 ? -4.178  -15.515 14.392  1.00 87.86 108 B 1 
ATOM   1801 N N   . VAL B 2 109 ? -4.914  -12.657 17.922  1.00 98.15 109 B 1 
ATOM   1802 C CA  . VAL B 2 109 ? -5.003  -12.331 19.349  1.00 98.14 109 B 1 
ATOM   1803 C C   . VAL B 2 109 ? -5.885  -13.361 20.028  1.00 98.10 109 B 1 
ATOM   1804 O O   . VAL B 2 109 ? -7.054  -13.493 19.689  1.00 97.67 109 B 1 
ATOM   1805 C CB  . VAL B 2 109 ? -5.559  -10.914 19.578  1.00 97.83 109 B 1 
ATOM   1806 C CG1 . VAL B 2 109 ? -5.525  -10.555 21.061  1.00 96.79 109 B 1 
ATOM   1807 C CG2 . VAL B 2 109 ? -4.757  -9.857  18.803  1.00 96.93 109 B 1 
ATOM   1808 N N   . LEU B 2 110 ? -5.347  -14.073 21.017  1.00 97.41 110 B 1 
ATOM   1809 C CA  . LEU B 2 110 ? -6.081  -15.023 21.847  1.00 97.09 110 B 1 
ATOM   1810 C C   . LEU B 2 110 ? -6.612  -14.307 23.083  1.00 96.74 110 B 1 
ATOM   1811 O O   . LEU B 2 110 ? -5.853  -13.665 23.824  1.00 95.42 110 B 1 
ATOM   1812 C CB  . LEU B 2 110 ? -5.190  -16.195 22.278  1.00 96.30 110 B 1 
ATOM   1813 C CG  . LEU B 2 110 ? -4.793  -17.196 21.178  1.00 91.37 110 B 1 
ATOM   1814 C CD1 . LEU B 2 110 ? -3.811  -16.630 20.151  1.00 83.98 110 B 1 
ATOM   1815 C CD2 . LEU B 2 110 ? -4.112  -18.395 21.856  1.00 83.77 110 B 1 
ATOM   1816 N N   . ARG B 2 111 ? -7.900  -14.454 23.345  1.00 94.77 111 B 1 
ATOM   1817 C CA  . ARG B 2 111 ? -8.521  -13.968 24.568  1.00 92.00 111 B 1 
ATOM   1818 C C   . ARG B 2 111 ? -8.355  -14.986 25.687  1.00 88.89 111 B 1 
ATOM   1819 O O   . ARG B 2 111 ? -8.561  -16.174 25.481  1.00 78.45 111 B 1 
ATOM   1820 C CB  . ARG B 2 111 ? -9.996  -13.665 24.274  1.00 88.96 111 B 1 
ATOM   1821 C CG  . ARG B 2 111 ? -10.687 -13.059 25.499  1.00 83.17 111 B 1 
ATOM   1822 C CD  . ARG B 2 111 ? -12.143 -12.787 25.156  1.00 79.73 111 B 1 
ATOM   1823 N NE  . ARG B 2 111 ? -12.909 -12.402 26.344  1.00 72.47 111 B 1 
ATOM   1824 C CZ  . ARG B 2 111 ? -14.217 -12.355 26.392  1.00 67.73 111 B 1 
ATOM   1825 N NH1 . ARG B 2 111 ? -14.953 -12.574 25.337  1.00 61.35 111 B 1 
ATOM   1826 N NH2 . ARG B 2 111 ? -14.816 -12.096 27.510  1.00 58.83 111 B 1 
ATOM   1827 N N   . ASN B 2 112 ? -8.067  -14.493 26.896  1.00 82.96 112 B 1 
ATOM   1828 C CA  . ASN B 2 112 ? -7.909  -15.327 28.098  1.00 81.38 112 B 1 
ATOM   1829 C C   . ASN B 2 112 ? -7.087  -16.600 27.841  1.00 82.05 112 B 1 
ATOM   1830 O O   . ASN B 2 112 ? -7.572  -17.702 28.094  1.00 74.82 112 B 1 
ATOM   1831 C CB  . ASN B 2 112 ? -9.293  -15.638 28.707  1.00 72.40 112 B 1 
ATOM   1832 C CG  . ASN B 2 112 ? -10.013 -14.422 29.256  1.00 67.05 112 B 1 
ATOM   1833 O OD1 . ASN B 2 112 ? -9.447  -13.381 29.530  1.00 59.46 112 B 1 
ATOM   1834 N ND2 . ASN B 2 112 ? -11.305 -14.541 29.458  1.00 57.65 112 B 1 
ATOM   1835 N N   . PRO B 2 113 ? -5.854  -16.472 27.316  1.00 79.20 113 B 1 
ATOM   1836 C CA  . PRO B 2 113 ? -5.047  -17.642 27.030  1.00 76.53 113 B 1 
ATOM   1837 C C   . PRO B 2 113 ? -4.873  -18.446 28.318  1.00 76.33 113 B 1 
ATOM   1838 O O   . PRO B 2 113 ? -4.409  -17.925 29.338  1.00 70.35 113 B 1 
ATOM   1839 C CB  . PRO B 2 113 ? -3.722  -17.109 26.481  1.00 70.75 113 B 1 
ATOM   1840 C CG  . PRO B 2 113 ? -3.627  -15.699 27.065  1.00 70.41 113 B 1 
ATOM   1841 C CD  . PRO B 2 113 ? -5.081  -15.247 27.109  1.00 72.90 113 B 1 
ATOM   1842 N N   . LEU B 2 114 ? -5.246  -19.715 28.252  1.00 72.39 114 B 1 
ATOM   1843 C CA  . LEU B 2 114 ? -4.882  -20.655 29.301  1.00 69.32 114 B 1 
ATOM   1844 C C   . LEU B 2 114 ? -3.362  -20.761 29.269  1.00 67.99 114 B 1 
ATOM   1845 O O   . LEU B 2 114 ? -2.793  -21.485 28.456  1.00 61.41 114 B 1 
ATOM   1846 C CB  . LEU B 2 114 ? -5.569  -22.016 29.057  1.00 61.61 114 B 1 
ATOM   1847 C CG  . LEU B 2 114 ? -7.078  -22.017 29.354  1.00 55.19 114 B 1 
ATOM   1848 C CD1 . LEU B 2 114 ? -7.699  -23.313 28.823  1.00 50.26 114 B 1 
ATOM   1849 C CD2 . LEU B 2 114 ? -7.376  -21.927 30.856  1.00 49.00 114 B 1 
ATOM   1850 N N   . ILE B 2 115 ? -2.700  -19.996 30.138  1.00 62.65 115 B 1 
ATOM   1851 C CA  . ILE B 2 115 ? -1.270  -20.152 30.365  1.00 59.54 115 B 1 
ATOM   1852 C C   . ILE B 2 115 ? -1.123  -21.505 31.052  1.00 58.44 115 B 1 
ATOM   1853 O O   . ILE B 2 115 ? -1.198  -21.605 32.274  1.00 52.48 115 B 1 
ATOM   1854 C CB  . ILE B 2 115 ? -0.671  -18.991 31.188  1.00 52.80 115 B 1 
ATOM   1855 C CG1 . ILE B 2 115 ? -0.998  -17.616 30.551  1.00 48.42 115 B 1 
ATOM   1856 C CG2 . ILE B 2 115 ? 0.860   -19.174 31.290  1.00 46.57 115 B 1 
ATOM   1857 C CD1 . ILE B 2 115 ? -0.613  -16.439 31.453  1.00 42.41 115 B 1 
ATOM   1858 N N   . ALA B 2 116 ? -0.971  -22.552 30.246  1.00 46.69 116 B 1 
ATOM   1859 C CA  . ALA B 2 116 ? -0.518  -23.821 30.767  1.00 44.62 116 B 1 
ATOM   1860 C C   . ALA B 2 116 ? 0.869   -23.562 31.368  1.00 44.26 116 B 1 
ATOM   1861 O O   . ALA B 2 116 ? 1.846   -23.376 30.635  1.00 41.18 116 B 1 
ATOM   1862 C CB  . ALA B 2 116 ? -0.519  -24.866 29.649  1.00 40.98 116 B 1 
ATOM   1863 N N   . GLY B 2 117 ? 0.940   -23.480 32.689  1.00 40.88 117 B 1 
ATOM   1864 C CA  . GLY B 2 117 ? 2.203   -23.538 33.396  1.00 37.57 117 B 1 
ATOM   1865 C C   . GLY B 2 117 ? 2.837   -24.887 33.080  1.00 36.62 117 B 1 
ATOM   1866 O O   . GLY B 2 117 ? 2.487   -25.892 33.695  1.00 33.21 117 B 1 
ATOM   1867 N N   . LYS B 2 118 ? 3.722   -24.907 32.086  1.00 33.43 118 B 1 
ATOM   1868 C CA  . LYS B 2 118 ? 4.768   -25.927 31.998  1.00 31.44 118 B 1 
ATOM   1869 C C   . LYS B 2 118 ? 5.964   -25.446 32.790  1.00 30.18 118 B 1 
ATOM   1870 O O   . LYS B 2 118 ? 6.267   -24.245 32.727  1.00 27.48 118 B 1 
ATOM   1871 C CB  . LYS B 2 118 ? 5.140   -26.255 30.550  1.00 29.41 118 B 1 
ATOM   1872 C CG  . LYS B 2 118 ? 4.200   -27.315 29.959  1.00 26.83 118 B 1 
ATOM   1873 C CD  . LYS B 2 118 ? 4.752   -27.788 28.602  1.00 25.82 118 B 1 
ATOM   1874 C CE  . LYS B 2 118 ? 3.850   -28.905 28.055  1.00 23.03 118 B 1 
ATOM   1875 N NZ  . LYS B 2 118 ? 4.334   -29.399 26.734  1.00 20.80 118 B 1 
ATOM   1876 O OXT . LYS B 2 118 ? 6.559   -26.364 33.436  1.00 22.51 118 B 1 
ATOM   1877 N N   . MET C 3 1   ? -15.271 14.306  -56.937 1.00 22.87 1   C 1 
ATOM   1878 C CA  . MET C 3 1   ? -14.884 14.809  -55.595 1.00 29.98 1   C 1 
ATOM   1879 C C   . MET C 3 1   ? -14.885 13.619  -54.652 1.00 32.86 1   C 1 
ATOM   1880 O O   . MET C 3 1   ? -15.949 13.149  -54.291 1.00 30.32 1   C 1 
ATOM   1881 C CB  . MET C 3 1   ? -15.861 15.881  -55.116 1.00 28.70 1   C 1 
ATOM   1882 C CG  . MET C 3 1   ? -15.690 17.208  -55.861 1.00 25.22 1   C 1 
ATOM   1883 S SD  . MET C 3 1   ? -16.974 18.397  -55.450 1.00 22.88 1   C 1 
ATOM   1884 C CE  . MET C 3 1   ? -16.373 19.864  -56.304 1.00 18.77 1   C 1 
ATOM   1885 N N   . ALA C 3 2   ? -13.721 13.047  -54.336 1.00 32.00 2   C 1 
ATOM   1886 C CA  . ALA C 3 2   ? -13.638 11.884  -53.465 1.00 37.25 2   C 1 
ATOM   1887 C C   . ALA C 3 2   ? -13.879 12.357  -52.023 1.00 37.06 2   C 1 
ATOM   1888 O O   . ALA C 3 2   ? -13.052 13.068  -51.459 1.00 35.46 2   C 1 
ATOM   1889 C CB  . ALA C 3 2   ? -12.266 11.218  -53.648 1.00 35.81 2   C 1 
ATOM   1890 N N   . TYR C 3 3   ? -15.037 11.986  -51.444 1.00 31.45 3   C 1 
ATOM   1891 C CA  . TYR C 3 3   ? -15.279 12.164  -50.020 1.00 35.08 3   C 1 
ATOM   1892 C C   . TYR C 3 3   ? -14.229 11.325  -49.281 1.00 34.24 3   C 1 
ATOM   1893 O O   . TYR C 3 3   ? -14.352 10.110  -49.185 1.00 32.10 3   C 1 
ATOM   1894 C CB  . TYR C 3 3   ? -16.719 11.742  -49.664 1.00 33.76 3   C 1 
ATOM   1895 C CG  . TYR C 3 3   ? -17.664 12.910  -49.423 1.00 32.32 3   C 1 
ATOM   1896 C CD1 . TYR C 3 3   ? -17.952 13.315  -48.110 1.00 30.47 3   C 1 
ATOM   1897 C CD2 . TYR C 3 3   ? -18.266 13.581  -50.501 1.00 30.36 3   C 1 
ATOM   1898 C CE1 . TYR C 3 3   ? -18.843 14.370  -47.860 1.00 25.34 3   C 1 
ATOM   1899 C CE2 . TYR C 3 3   ? -19.158 14.645  -50.264 1.00 24.80 3   C 1 
ATOM   1900 C CZ  . TYR C 3 3   ? -19.449 15.038  -48.944 1.00 26.76 3   C 1 
ATOM   1901 O OH  . TYR C 3 3   ? -20.321 16.068  -48.713 1.00 27.44 3   C 1 
ATOM   1902 N N   . ARG C 3 4   ? -13.159 11.967  -48.809 1.00 32.24 4   C 1 
ATOM   1903 C CA  . ARG C 3 4   ? -12.279 11.370  -47.798 1.00 34.92 4   C 1 
ATOM   1904 C C   . ARG C 3 4   ? -13.170 11.127  -46.582 1.00 32.98 4   C 1 
ATOM   1905 O O   . ARG C 3 4   ? -13.482 12.076  -45.872 1.00 31.74 4   C 1 
ATOM   1906 C CB  . ARG C 3 4   ? -11.103 12.298  -47.447 1.00 34.28 4   C 1 
ATOM   1907 C CG  . ARG C 3 4   ? -9.902  12.123  -48.390 1.00 31.85 4   C 1 
ATOM   1908 C CD  . ARG C 3 4   ? -8.738  13.010  -47.924 1.00 32.11 4   C 1 
ATOM   1909 N NE  . ARG C 3 4   ? -7.499  12.741  -48.672 1.00 29.04 4   C 1 
ATOM   1910 C CZ  . ARG C 3 4   ? -6.324  13.366  -48.516 1.00 25.94 4   C 1 
ATOM   1911 N NH1 . ARG C 3 4   ? -6.183  14.334  -47.666 1.00 24.07 4   C 1 
ATOM   1912 N NH2 . ARG C 3 4   ? -5.286  13.002  -49.217 1.00 24.99 4   C 1 
ATOM   1913 N N   . GLY C 3 5   ? -13.617 9.889   -46.408 1.00 32.56 5   C 1 
ATOM   1914 C CA  . GLY C 3 5   ? -14.311 9.480   -45.208 1.00 33.20 5   C 1 
ATOM   1915 C C   . GLY C 3 5   ? -13.438 9.894   -44.022 1.00 33.58 5   C 1 
ATOM   1916 O O   . GLY C 3 5   ? -12.295 9.450   -43.932 1.00 30.71 5   C 1 
ATOM   1917 N N   . GLN C 3 6   ? -13.937 10.802  -43.179 1.00 32.22 6   C 1 
ATOM   1918 C CA  . GLN C 3 6   ? -13.309 11.070  -41.891 1.00 33.41 6   C 1 
ATOM   1919 C C   . GLN C 3 6   ? -13.302 9.716   -41.169 1.00 32.98 6   C 1 
ATOM   1920 O O   . GLN C 3 6   ? -14.359 9.191   -40.848 1.00 31.88 6   C 1 
ATOM   1921 C CB  . GLN C 3 6   ? -14.105 12.107  -41.089 1.00 32.89 6   C 1 
ATOM   1922 C CG  . GLN C 3 6   ? -13.756 13.550  -41.495 1.00 31.28 6   C 1 
ATOM   1923 C CD  . GLN C 3 6   ? -14.573 14.584  -40.725 1.00 29.43 6   C 1 
ATOM   1924 O OE1 . GLN C 3 6   ? -15.667 14.325  -40.250 1.00 28.87 6   C 1 
ATOM   1925 N NE2 . GLN C 3 6   ? -14.089 15.796  -40.578 1.00 29.51 6   C 1 
ATOM   1926 N N   . GLY C 3 7   ? -12.116 9.123   -41.008 1.00 30.00 7   C 1 
ATOM   1927 C CA  . GLY C 3 7   ? -11.968 7.916   -40.227 1.00 30.12 7   C 1 
ATOM   1928 C C   . GLY C 3 7   ? -12.500 8.250   -38.840 1.00 31.04 7   C 1 
ATOM   1929 O O   . GLY C 3 7   ? -11.870 9.040   -38.136 1.00 29.14 7   C 1 
ATOM   1930 N N   . GLN C 3 8   ? -13.697 7.742   -38.506 1.00 34.71 8   C 1 
ATOM   1931 C CA  . GLN C 3 8   ? -14.194 7.810   -37.143 1.00 36.40 8   C 1 
ATOM   1932 C C   . GLN C 3 8   ? -13.075 7.227   -36.287 1.00 37.09 8   C 1 
ATOM   1933 O O   . GLN C 3 8   ? -12.749 6.048   -36.423 1.00 35.92 8   C 1 
ATOM   1934 C CB  . GLN C 3 8   ? -15.497 7.019   -36.988 1.00 35.26 8   C 1 
ATOM   1935 C CG  . GLN C 3 8   ? -16.743 7.854   -37.330 1.00 32.46 8   C 1 
ATOM   1936 C CD  . GLN C 3 8   ? -18.035 7.046   -37.211 1.00 29.81 8   C 1 
ATOM   1937 O OE1 . GLN C 3 8   ? -18.092 5.867   -37.512 1.00 28.48 8   C 1 
ATOM   1938 N NE2 . GLN C 3 8   ? -19.122 7.651   -36.797 1.00 28.56 8   C 1 
ATOM   1939 N N   . LYS C 3 9   ? -12.456 8.061   -35.459 1.00 36.86 9   C 1 
ATOM   1940 C CA  . LYS C 3 9   ? -11.619 7.576   -34.373 1.00 37.93 9   C 1 
ATOM   1941 C C   . LYS C 3 9   ? -12.556 6.743   -33.514 1.00 38.03 9   C 1 
ATOM   1942 O O   . LYS C 3 9   ? -13.304 7.307   -32.727 1.00 36.58 9   C 1 
ATOM   1943 C CB  . LYS C 3 9   ? -10.998 8.729   -33.563 1.00 37.39 9   C 1 
ATOM   1944 C CG  . LYS C 3 9   ? -9.722  9.324   -34.183 1.00 33.40 9   C 1 
ATOM   1945 C CD  . LYS C 3 9   ? -9.166  10.390  -33.233 1.00 32.18 9   C 1 
ATOM   1946 C CE  . LYS C 3 9   ? -7.822  10.948  -33.704 1.00 27.83 9   C 1 
ATOM   1947 N NZ  . LYS C 3 9   ? -7.287  11.953  -32.749 1.00 25.50 9   C 1 
ATOM   1948 N N   . VAL C 3 10  ? -12.586 5.442   -33.758 1.00 40.90 10  C 1 
ATOM   1949 C CA  . VAL C 3 10  ? -13.253 4.498   -32.885 1.00 42.72 10  C 1 
ATOM   1950 C C   . VAL C 3 10  ? -12.601 4.729   -31.536 1.00 44.20 10  C 1 
ATOM   1951 O O   . VAL C 3 10  ? -11.415 4.442   -31.381 1.00 42.96 10  C 1 
ATOM   1952 C CB  . VAL C 3 10  ? -13.078 3.047   -33.375 1.00 40.97 10  C 1 
ATOM   1953 C CG1 . VAL C 3 10  ? -13.798 2.062   -32.461 1.00 36.17 10  C 1 
ATOM   1954 C CG2 . VAL C 3 10  ? -13.642 2.878   -34.795 1.00 36.80 10  C 1 
ATOM   1955 N N   . GLN C 3 11  ? -13.319 5.389   -30.617 1.00 43.33 11  C 1 
ATOM   1956 C CA  . GLN C 3 11  ? -12.866 5.514   -29.242 1.00 44.96 11  C 1 
ATOM   1957 C C   . GLN C 3 11  ? -12.719 4.083   -28.754 1.00 47.00 11  C 1 
ATOM   1958 O O   . GLN C 3 11  ? -13.707 3.377   -28.559 1.00 45.59 11  C 1 
ATOM   1959 C CB  . GLN C 3 11  ? -13.860 6.312   -28.395 1.00 43.17 11  C 1 
ATOM   1960 C CG  . GLN C 3 11  ? -13.604 7.824   -28.457 1.00 39.24 11  C 1 
ATOM   1961 C CD  . GLN C 3 11  ? -14.624 8.630   -27.645 1.00 35.44 11  C 1 
ATOM   1962 O OE1 . GLN C 3 11  ? -15.791 8.302   -27.608 1.00 33.91 11  C 1 
ATOM   1963 N NE2 . GLN C 3 11  ? -14.227 9.700   -27.001 1.00 32.33 11  C 1 
ATOM   1964 N N   . LYS C 3 12  ? -11.475 3.603   -28.678 1.00 57.69 12  C 1 
ATOM   1965 C CA  . LYS C 3 12  ? -11.187 2.261   -28.198 1.00 59.22 12  C 1 
ATOM   1966 C C   . LYS C 3 12  ? -11.633 2.223   -26.749 1.00 61.94 12  C 1 
ATOM   1967 O O   . LYS C 3 12  ? -11.075 2.932   -25.919 1.00 58.98 12  C 1 
ATOM   1968 C CB  . LYS C 3 12  ? -9.706  1.924   -28.345 1.00 54.28 12  C 1 
ATOM   1969 C CG  . LYS C 3 12  ? -9.341  1.407   -29.751 1.00 48.15 12  C 1 
ATOM   1970 C CD  . LYS C 3 12  ? -7.849  1.077   -29.731 1.00 43.98 12  C 1 
ATOM   1971 C CE  . LYS C 3 12  ? -7.374  0.256   -30.913 1.00 38.76 12  C 1 
ATOM   1972 N NZ  . LYS C 3 12  ? -5.978  -0.196  -30.652 1.00 35.01 12  C 1 
ATOM   1973 N N   . VAL C 3 13  ? -12.657 1.418   -26.492 1.00 69.15 13  C 1 
ATOM   1974 C CA  . VAL C 3 13  ? -13.187 1.209   -25.160 1.00 72.82 13  C 1 
ATOM   1975 C C   . VAL C 3 13  ? -12.154 0.438   -24.355 1.00 77.74 13  C 1 
ATOM   1976 O O   . VAL C 3 13  ? -11.651 -0.589  -24.810 1.00 74.89 13  C 1 
ATOM   1977 C CB  . VAL C 3 13  ? -14.533 0.478   -25.226 1.00 65.89 13  C 1 
ATOM   1978 C CG1 . VAL C 3 13  ? -15.094 0.254   -23.826 1.00 57.44 13  C 1 
ATOM   1979 C CG2 . VAL C 3 13  ? -15.546 1.294   -26.045 1.00 57.71 13  C 1 
ATOM   1980 N N   . MET C 3 14  ? -11.824 0.953   -23.187 1.00 77.44 14  C 1 
ATOM   1981 C CA  . MET C 3 14  ? -10.929 0.282   -22.259 1.00 80.96 14  C 1 
ATOM   1982 C C   . MET C 3 14  ? -11.627 -0.936  -21.655 1.00 83.41 14  C 1 
ATOM   1983 O O   . MET C 3 14  ? -12.774 -0.850  -21.217 1.00 82.23 14  C 1 
ATOM   1984 C CB  . MET C 3 14  ? -10.489 1.286   -21.196 1.00 75.56 14  C 1 
ATOM   1985 C CG  . MET C 3 14  ? -9.477  0.687   -20.227 1.00 71.77 14  C 1 
ATOM   1986 S SD  . MET C 3 14  ? -8.724  1.887   -19.099 1.00 69.97 14  C 1 
ATOM   1987 C CE  . MET C 3 14  ? -10.161 2.402   -18.133 1.00 62.44 14  C 1 
ATOM   1988 N N   . VAL C 3 15  ? -10.951 -2.069  -21.604 1.00 85.69 15  C 1 
ATOM   1989 C CA  . VAL C 3 15  ? -11.431 -3.233  -20.858 1.00 87.40 15  C 1 
ATOM   1990 C C   . VAL C 3 15  ? -10.994 -3.068  -19.406 1.00 88.56 15  C 1 
ATOM   1991 O O   . VAL C 3 15  ? -9.814  -3.195  -19.100 1.00 86.65 15  C 1 
ATOM   1992 C CB  . VAL C 3 15  ? -10.924 -4.561  -21.449 1.00 85.14 15  C 1 
ATOM   1993 C CG1 . VAL C 3 15  ? -11.521 -5.751  -20.698 1.00 78.20 15  C 1 
ATOM   1994 C CG2 . VAL C 3 15  ? -11.313 -4.697  -22.927 1.00 79.75 15  C 1 
ATOM   1995 N N   . GLN C 3 16  ? -11.944 -2.780  -18.521 1.00 88.09 16  C 1 
ATOM   1996 C CA  . GLN C 3 16  ? -11.635 -2.666  -17.103 1.00 88.24 16  C 1 
ATOM   1997 C C   . GLN C 3 16  ? -11.533 -4.054  -16.443 1.00 90.45 16  C 1 
ATOM   1998 O O   . GLN C 3 16  ? -12.266 -4.969  -16.828 1.00 89.02 16  C 1 
ATOM   1999 C CB  . GLN C 3 16  ? -12.679 -1.815  -16.390 1.00 83.84 16  C 1 
ATOM   2000 C CG  . GLN C 3 16  ? -12.725 -0.375  -16.919 1.00 78.35 16  C 1 
ATOM   2001 C CD  . GLN C 3 16  ? -13.659 0.494   -16.090 1.00 74.47 16  C 1 
ATOM   2002 O OE1 . GLN C 3 16  ? -14.041 0.163   -14.980 1.00 66.77 16  C 1 
ATOM   2003 N NE2 . GLN C 3 16  ? -14.062 1.629   -16.597 1.00 64.03 16  C 1 
ATOM   2004 N N   . PRO C 3 17  ? -10.680 -4.213  -15.411 1.00 92.06 17  C 1 
ATOM   2005 C CA  . PRO C 3 17  ? -10.587 -5.442  -14.621 1.00 92.38 17  C 1 
ATOM   2006 C C   . PRO C 3 17  ? -11.934 -5.968  -14.122 1.00 92.96 17  C 1 
ATOM   2007 O O   . PRO C 3 17  ? -12.242 -7.137  -14.328 1.00 91.82 17  C 1 
ATOM   2008 C CB  . PRO C 3 17  ? -9.654  -5.083  -13.461 1.00 90.91 17  C 1 
ATOM   2009 C CG  . PRO C 3 17  ? -8.715  -4.059  -14.092 1.00 88.81 17  C 1 
ATOM   2010 C CD  . PRO C 3 17  ? -9.642  -3.281  -15.028 1.00 90.40 17  C 1 
ATOM   2011 N N   . ILE C 3 18  ? -12.789 -5.097  -13.581 1.00 91.43 18  C 1 
ATOM   2012 C CA  . ILE C 3 18  ? -14.113 -5.472  -13.082 1.00 90.89 18  C 1 
ATOM   2013 C C   . ILE C 3 18  ? -15.000 -6.065  -14.191 1.00 92.27 18  C 1 
ATOM   2014 O O   . ILE C 3 18  ? -15.692 -7.053  -13.966 1.00 91.38 18  C 1 
ATOM   2015 C CB  . ILE C 3 18  ? -14.774 -4.282  -12.364 1.00 87.88 18  C 1 
ATOM   2016 C CG1 . ILE C 3 18  ? -15.979 -4.765  -11.534 1.00 77.25 18  C 1 
ATOM   2017 C CG2 . ILE C 3 18  ? -15.159 -3.143  -13.334 1.00 74.38 18  C 1 
ATOM   2018 C CD1 . ILE C 3 18  ? -16.481 -3.731  -10.516 1.00 68.60 18  C 1 
ATOM   2019 N N   . ASN C 3 19  ? -14.908 -5.553  -15.416 1.00 92.65 19  C 1 
ATOM   2020 C CA  . ASN C 3 19  ? -15.669 -6.065  -16.555 1.00 92.19 19  C 1 
ATOM   2021 C C   . ASN C 3 19  ? -15.204 -7.468  -16.958 1.00 93.08 19  C 1 
ATOM   2022 O O   . ASN C 3 19  ? -16.003 -8.301  -17.386 1.00 91.95 19  C 1 
ATOM   2023 C CB  . ASN C 3 19  ? -15.518 -5.112  -17.753 1.00 89.97 19  C 1 
ATOM   2024 C CG  . ASN C 3 19  ? -16.115 -3.734  -17.504 1.00 84.98 19  C 1 
ATOM   2025 O OD1 . ASN C 3 19  ? -16.930 -3.538  -16.631 1.00 75.56 19  C 1 
ATOM   2026 N ND2 . ASN C 3 19  ? -15.725 -2.755  -18.302 1.00 75.59 19  C 1 
ATOM   2027 N N   . LEU C 3 20  ? -13.904 -7.732  -16.840 1.00 93.51 20  C 1 
ATOM   2028 C CA  . LEU C 3 20  ? -13.355 -9.047  -17.127 1.00 94.39 20  C 1 
ATOM   2029 C C   . LEU C 3 20  ? -13.756 -10.057 -16.041 1.00 94.94 20  C 1 
ATOM   2030 O O   . LEU C 3 20  ? -14.180 -11.166 -16.371 1.00 94.17 20  C 1 
ATOM   2031 C CB  . LEU C 3 20  ? -11.838 -8.936  -17.322 1.00 93.81 20  C 1 
ATOM   2032 C CG  . LEU C 3 20  ? -11.181 -10.254 -17.763 1.00 90.63 20  C 1 
ATOM   2033 C CD1 . LEU C 3 20  ? -11.782 -10.824 -19.048 1.00 87.22 20  C 1 
ATOM   2034 C CD2 . LEU C 3 20  ? -9.689  -10.025 -18.015 1.00 87.88 20  C 1 
ATOM   2035 N N   . ILE C 3 21  ? -13.709 -9.661  -14.774 1.00 95.27 21  C 1 
ATOM   2036 C CA  . ILE C 3 21  ? -14.177 -10.485 -13.649 1.00 95.34 21  C 1 
ATOM   2037 C C   . ILE C 3 21  ? -15.670 -10.794 -13.790 1.00 95.31 21  C 1 
ATOM   2038 O O   . ILE C 3 21  ? -16.077 -11.954 -13.672 1.00 94.80 21  C 1 
ATOM   2039 C CB  . ILE C 3 21  ? -13.861 -9.789  -12.306 1.00 95.34 21  C 1 
ATOM   2040 C CG1 . ILE C 3 21  ? -12.327 -9.672  -12.099 1.00 94.19 21  C 1 
ATOM   2041 C CG2 . ILE C 3 21  ? -14.480 -10.573 -11.132 1.00 94.08 21  C 1 
ATOM   2042 C CD1 . ILE C 3 21  ? -11.926 -8.752  -10.947 1.00 90.59 21  C 1 
ATOM   2043 N N   . PHE C 3 22  ? -16.485 -9.792  -14.138 1.00 94.44 22  C 1 
ATOM   2044 C CA  . PHE C 3 22  ? -17.910 -9.986  -14.385 1.00 93.70 22  C 1 
ATOM   2045 C C   . PHE C 3 22  ? -18.171 -10.939 -15.559 1.00 93.83 22  C 1 
ATOM   2046 O O   . PHE C 3 22  ? -19.040 -11.811 -15.479 1.00 92.89 22  C 1 
ATOM   2047 C CB  . PHE C 3 22  ? -18.560 -8.620  -14.618 1.00 92.09 22  C 1 
ATOM   2048 C CG  . PHE C 3 22  ? -20.076 -8.676  -14.607 1.00 86.93 22  C 1 
ATOM   2049 C CD1 . PHE C 3 22  ? -20.813 -8.455  -15.776 1.00 80.05 22  C 1 
ATOM   2050 C CD2 . PHE C 3 22  ? -20.748 -8.937  -13.402 1.00 77.14 22  C 1 
ATOM   2051 C CE1 . PHE C 3 22  ? -22.211 -8.478  -15.747 1.00 73.42 22  C 1 
ATOM   2052 C CE2 . PHE C 3 22  ? -22.148 -8.969  -13.363 1.00 70.68 22  C 1 
ATOM   2053 C CZ  . PHE C 3 22  ? -22.885 -8.735  -14.534 1.00 71.49 22  C 1 
ATOM   2054 N N   . ARG C 3 23  ? -17.364 -10.860 -16.614 1.00 93.85 23  C 1 
ATOM   2055 C CA  . ARG C 3 23  ? -17.422 -11.813 -17.733 1.00 93.47 23  C 1 
ATOM   2056 C C   . ARG C 3 23  ? -17.084 -13.238 -17.286 1.00 93.99 23  C 1 
ATOM   2057 O O   . ARG C 3 23  ? -17.732 -14.181 -17.733 1.00 92.95 23  C 1 
ATOM   2058 C CB  . ARG C 3 23  ? -16.493 -11.337 -18.855 1.00 91.93 23  C 1 
ATOM   2059 C CG  . ARG C 3 23  ? -16.658 -12.157 -20.141 1.00 80.27 23  C 1 
ATOM   2060 C CD  . ARG C 3 23  ? -15.633 -11.727 -21.205 1.00 78.71 23  C 1 
ATOM   2061 N NE  . ARG C 3 23  ? -15.803 -10.312 -21.582 1.00 69.82 23  C 1 
ATOM   2062 C CZ  . ARG C 3 23  ? -14.921 -9.556  -22.230 1.00 64.61 23  C 1 
ATOM   2063 N NH1 . ARG C 3 23  ? -13.782 -10.047 -22.676 1.00 59.12 23  C 1 
ATOM   2064 N NH2 . ARG C 3 23  ? -15.155 -8.287  -22.437 1.00 55.07 23  C 1 
ATOM   2065 N N   . TYR C 3 24  ? -16.100 -13.417 -16.407 1.00 95.42 24  C 1 
ATOM   2066 C CA  . TYR C 3 24  ? -15.781 -14.726 -15.840 1.00 95.39 24  C 1 
ATOM   2067 C C   . TYR C 3 24  ? -16.942 -15.282 -15.012 1.00 95.62 24  C 1 
ATOM   2068 O O   . TYR C 3 24  ? -17.278 -16.466 -15.155 1.00 94.75 24  C 1 
ATOM   2069 C CB  . TYR C 3 24  ? -14.512 -14.647 -14.985 1.00 95.42 24  C 1 
ATOM   2070 C CG  . TYR C 3 24  ? -13.223 -14.291 -15.696 1.00 95.28 24  C 1 
ATOM   2071 C CD1 . TYR C 3 24  ? -12.973 -14.691 -17.030 1.00 92.22 24  C 1 
ATOM   2072 C CD2 . TYR C 3 24  ? -12.218 -13.598 -14.990 1.00 92.70 24  C 1 
ATOM   2073 C CE1 . TYR C 3 24  ? -11.747 -14.415 -17.644 1.00 91.84 24  C 1 
ATOM   2074 C CE2 . TYR C 3 24  ? -10.984 -13.320 -15.595 1.00 91.80 24  C 1 
ATOM   2075 C CZ  . TYR C 3 24  ? -10.744 -13.732 -16.921 1.00 92.92 24  C 1 
ATOM   2076 O OH  . TYR C 3 24  ? -9.532  -13.480 -17.510 1.00 91.26 24  C 1 
ATOM   2077 N N   . LEU C 3 25  ? -17.605 -14.441 -14.226 1.00 95.12 25  C 1 
ATOM   2078 C CA  . LEU C 3 25  ? -18.789 -14.798 -13.452 1.00 94.94 25  C 1 
ATOM   2079 C C   . LEU C 3 25  ? -19.941 -15.221 -14.375 1.00 94.53 25  C 1 
ATOM   2080 O O   . LEU C 3 25  ? -20.481 -16.319 -14.225 1.00 92.97 25  C 1 
ATOM   2081 C CB  . LEU C 3 25  ? -19.143 -13.623 -12.523 1.00 94.35 25  C 1 
ATOM   2082 C CG  . LEU C 3 25  ? -20.329 -13.885 -11.568 1.00 93.07 25  C 1 
ATOM   2083 C CD1 . LEU C 3 25  ? -20.216 -12.958 -10.360 1.00 86.45 25  C 1 
ATOM   2084 C CD2 . LEU C 3 25  ? -21.700 -13.607 -12.207 1.00 85.55 25  C 1 
ATOM   2085 N N   . GLN C 3 26  ? -20.287 -14.400 -15.370 1.00 94.62 26  C 1 
ATOM   2086 C CA  . GLN C 3 26  ? -21.382 -14.688 -16.306 1.00 94.07 26  C 1 
ATOM   2087 C C   . GLN C 3 26  ? -21.171 -15.990 -17.085 1.00 93.82 26  C 1 
ATOM   2088 O O   . GLN C 3 26  ? -22.099 -16.785 -17.241 1.00 92.29 26  C 1 
ATOM   2089 C CB  . GLN C 3 26  ? -21.514 -13.530 -17.298 1.00 92.60 26  C 1 
ATOM   2090 C CG  . GLN C 3 26  ? -22.194 -12.291 -16.690 1.00 85.41 26  C 1 
ATOM   2091 C CD  . GLN C 3 26  ? -22.407 -11.198 -17.728 1.00 80.34 26  C 1 
ATOM   2092 O OE1 . GLN C 3 26  ? -21.750 -11.124 -18.758 1.00 72.31 26  C 1 
ATOM   2093 N NE2 . GLN C 3 26  ? -23.350 -10.311 -17.518 1.00 69.92 26  C 1 
ATOM   2094 N N   . ASN C 3 27  ? -19.947 -16.213 -17.541 1.00 93.99 27  C 1 
ATOM   2095 C CA  . ASN C 3 27  ? -19.600 -17.401 -18.317 1.00 93.33 27  C 1 
ATOM   2096 C C   . ASN C 3 27  ? -19.357 -18.640 -17.437 1.00 93.05 27  C 1 
ATOM   2097 O O   . ASN C 3 27  ? -19.128 -19.721 -17.984 1.00 90.42 27  C 1 
ATOM   2098 C CB  . ASN C 3 27  ? -18.384 -17.083 -19.186 1.00 92.10 27  C 1 
ATOM   2099 C CG  . ASN C 3 27  ? -18.658 -16.055 -20.283 1.00 88.56 27  C 1 
ATOM   2100 O OD1 . ASN C 3 27  ? -19.777 -15.765 -20.662 1.00 80.61 27  C 1 
ATOM   2101 N ND2 . ASN C 3 27  ? -17.611 -15.512 -20.862 1.00 80.05 27  C 1 
ATOM   2102 N N   . ARG C 3 28  ? -19.369 -18.502 -16.101 1.00 92.95 28  C 1 
ATOM   2103 C CA  . ARG C 3 28  ? -18.958 -19.541 -15.145 1.00 92.81 28  C 1 
ATOM   2104 C C   . ARG C 3 28  ? -17.588 -20.146 -15.503 1.00 93.77 28  C 1 
ATOM   2105 O O   . ARG C 3 28  ? -17.377 -21.352 -15.388 1.00 91.16 28  C 1 
ATOM   2106 C CB  . ARG C 3 28  ? -20.046 -20.612 -14.987 1.00 90.69 28  C 1 
ATOM   2107 C CG  . ARG C 3 28  ? -21.377 -20.033 -14.490 1.00 79.60 28  C 1 
ATOM   2108 C CD  . ARG C 3 28  ? -22.352 -21.188 -14.278 1.00 71.09 28  C 1 
ATOM   2109 N NE  . ARG C 3 28  ? -23.615 -20.720 -13.680 1.00 60.99 28  C 1 
ATOM   2110 C CZ  . ARG C 3 28  ? -24.583 -21.490 -13.239 1.00 53.31 28  C 1 
ATOM   2111 N NH1 . ARG C 3 28  ? -24.540 -22.789 -13.355 1.00 48.21 28  C 1 
ATOM   2112 N NH2 . ARG C 3 28  ? -25.622 -20.961 -12.656 1.00 46.41 28  C 1 
ATOM   2113 N N   . SER C 3 29  ? -16.678 -19.310 -15.963 1.00 94.42 29  C 1 
ATOM   2114 C CA  . SER C 3 29  ? -15.332 -19.726 -16.336 1.00 94.46 29  C 1 
ATOM   2115 C C   . SER C 3 29  ? -14.584 -20.216 -15.101 1.00 95.26 29  C 1 
ATOM   2116 O O   . SER C 3 29  ? -14.647 -19.600 -14.040 1.00 94.11 29  C 1 
ATOM   2117 C CB  . SER C 3 29  ? -14.557 -18.579 -16.984 1.00 92.80 29  C 1 
ATOM   2118 O OG  . SER C 3 29  ? -15.238 -18.116 -18.141 1.00 85.16 29  C 1 
ATOM   2119 N N   . ARG C 3 30  ? -13.829 -21.298 -15.246 1.00 96.12 30  C 1 
ATOM   2120 C CA  . ARG C 3 30  ? -12.898 -21.735 -14.208 1.00 96.83 30  C 1 
ATOM   2121 C C   . ARG C 3 30  ? -11.677 -20.828 -14.245 1.00 97.29 30  C 1 
ATOM   2122 O O   . ARG C 3 30  ? -11.055 -20.657 -15.293 1.00 96.11 30  C 1 
ATOM   2123 C CB  . ARG C 3 30  ? -12.584 -23.223 -14.366 1.00 95.88 30  C 1 
ATOM   2124 C CG  . ARG C 3 30  ? -11.904 -23.793 -13.107 1.00 91.65 30  C 1 
ATOM   2125 C CD  . ARG C 3 30  ? -11.864 -25.333 -13.169 1.00 90.99 30  C 1 
ATOM   2126 N NE  . ARG C 3 30  ? -11.267 -25.938 -11.966 1.00 89.72 30  C 1 
ATOM   2127 C CZ  . ARG C 3 30  ? -11.850 -26.200 -10.804 1.00 91.33 30  C 1 
ATOM   2128 N NH1 . ARG C 3 30  ? -13.101 -25.931 -10.560 1.00 81.32 30  C 1 
ATOM   2129 N NH2 . ARG C 3 30  ? -11.178 -26.746 -9.843  1.00 85.25 30  C 1 
ATOM   2130 N N   . ILE C 3 31  ? -11.357 -20.208 -13.106 1.00 97.27 31  C 1 
ATOM   2131 C CA  . ILE C 3 31  ? -10.296 -19.213 -12.965 1.00 97.12 31  C 1 
ATOM   2132 C C   . ILE C 3 31  ? -9.193  -19.782 -12.093 1.00 97.89 31  C 1 
ATOM   2133 O O   . ILE C 3 31  ? -9.448  -20.383 -11.060 1.00 97.19 31  C 1 
ATOM   2134 C CB  . ILE C 3 31  ? -10.859 -17.899 -12.380 1.00 94.82 31  C 1 
ATOM   2135 C CG1 . ILE C 3 31  ? -12.032 -17.336 -13.214 1.00 82.52 31  C 1 
ATOM   2136 C CG2 . ILE C 3 31  ? -9.770  -16.828 -12.247 1.00 77.78 31  C 1 
ATOM   2137 C CD1 . ILE C 3 31  ? -11.700 -17.092 -14.698 1.00 73.34 31  C 1 
ATOM   2138 N N   . GLN C 3 32  ? -7.954  -19.549 -12.507 1.00 98.02 32  C 1 
ATOM   2139 C CA  . GLN C 3 32  ? -6.783  -19.782 -11.678 1.00 97.90 32  C 1 
ATOM   2140 C C   . GLN C 3 32  ? -6.245  -18.451 -11.158 1.00 98.10 32  C 1 
ATOM   2141 O O   . GLN C 3 32  ? -5.987  -17.518 -11.922 1.00 97.65 32  C 1 
ATOM   2142 C CB  . GLN C 3 32  ? -5.750  -20.591 -12.465 1.00 97.07 32  C 1 
ATOM   2143 C CG  . GLN C 3 32  ? -4.602  -21.058 -11.573 1.00 93.88 32  C 1 
ATOM   2144 C CD  . GLN C 3 32  ? -3.629  -21.940 -12.357 1.00 93.82 32  C 1 
ATOM   2145 O OE1 . GLN C 3 32  ? -2.546  -21.518 -12.722 1.00 85.14 32  C 1 
ATOM   2146 N NE2 . GLN C 3 32  ? -3.988  -23.174 -12.638 1.00 83.37 32  C 1 
ATOM   2147 N N   . VAL C 3 33  ? -6.068  -18.389 -9.849  1.00 98.25 33  C 1 
ATOM   2148 C CA  . VAL C 3 33  ? -5.574  -17.215 -9.129  1.00 98.39 33  C 1 
ATOM   2149 C C   . VAL C 3 33  ? -4.117  -17.439 -8.747  1.00 98.32 33  C 1 
ATOM   2150 O O   . VAL C 3 33  ? -3.787  -18.392 -8.034  1.00 97.80 33  C 1 
ATOM   2151 C CB  . VAL C 3 33  ? -6.420  -16.925 -7.878  1.00 98.06 33  C 1 
ATOM   2152 C CG1 . VAL C 3 33  ? -6.004  -15.588 -7.263  1.00 96.81 33  C 1 
ATOM   2153 C CG2 . VAL C 3 33  ? -7.924  -16.896 -8.187  1.00 96.88 33  C 1 
ATOM   2154 N N   . TRP C 3 34  ? -3.251  -16.553 -9.207  1.00 98.15 34  C 1 
ATOM   2155 C CA  . TRP C 3 34  ? -1.873  -16.468 -8.731  1.00 98.02 34  C 1 
ATOM   2156 C C   . TRP C 3 34  ? -1.861  -15.644 -7.453  1.00 98.02 34  C 1 
ATOM   2157 O O   . TRP C 3 34  ? -2.385  -14.533 -7.425  1.00 97.10 34  C 1 
ATOM   2158 C CB  . TRP C 3 34  ? -0.979  -15.840 -9.790  1.00 97.76 34  C 1 
ATOM   2159 C CG  . TRP C 3 34  ? -0.853  -16.528 -11.112 1.00 97.63 34  C 1 
ATOM   2160 C CD1 . TRP C 3 34  ? -1.716  -17.416 -11.660 1.00 96.06 34  C 1 
ATOM   2161 C CD2 . TRP C 3 34  ? 0.206   -16.337 -12.102 1.00 97.24 34  C 1 
ATOM   2162 N NE1 . TRP C 3 34  ? -1.273  -17.788 -12.923 1.00 96.10 34  C 1 
ATOM   2163 C CE2 . TRP C 3 34  ? -0.098  -17.139 -13.228 1.00 96.70 34  C 1 
ATOM   2164 C CE3 . TRP C 3 34  ? 1.377   -15.552 -12.134 1.00 96.55 34  C 1 
ATOM   2165 C CZ2 . TRP C 3 34  ? 0.744   -17.170 -14.365 1.00 95.80 34  C 1 
ATOM   2166 C CZ3 . TRP C 3 34  ? 2.210   -15.585 -13.269 1.00 94.87 34  C 1 
ATOM   2167 C CH2 . TRP C 3 34  ? 1.888   -16.386 -14.359 1.00 94.67 34  C 1 
ATOM   2168 N N   . LEU C 3 35  ? -1.260  -16.196 -6.405  1.00 97.74 35  C 1 
ATOM   2169 C CA  . LEU C 3 35  ? -1.272  -15.582 -5.084  1.00 97.56 35  C 1 
ATOM   2170 C C   . LEU C 3 35  ? -0.063  -14.663 -4.883  1.00 96.96 35  C 1 
ATOM   2171 O O   . LEU C 3 35  ? 1.029   -14.930 -5.388  1.00 95.63 35  C 1 
ATOM   2172 C CB  . LEU C 3 35  ? -1.329  -16.680 -4.011  1.00 97.37 35  C 1 
ATOM   2173 C CG  . LEU C 3 35  ? -2.561  -17.589 -4.113  1.00 97.00 35  C 1 
ATOM   2174 C CD1 . LEU C 3 35  ? -2.464  -18.691 -3.062  1.00 95.91 35  C 1 
ATOM   2175 C CD2 . LEU C 3 35  ? -3.877  -16.832 -3.893  1.00 95.55 35  C 1 
ATOM   2176 N N   . TYR C 3 36  ? -0.265  -13.571 -4.128  1.00 95.92 36  C 1 
ATOM   2177 C CA  . TYR C 3 36  ? 0.778   -12.578 -3.828  1.00 94.29 36  C 1 
ATOM   2178 C C   . TYR C 3 36  ? 1.918   -13.182 -3.008  1.00 90.76 36  C 1 
ATOM   2179 O O   . TYR C 3 36  ? 3.063   -13.192 -3.451  1.00 84.74 36  C 1 
ATOM   2180 C CB  . TYR C 3 36  ? 0.116   -11.385 -3.119  1.00 92.81 36  C 1 
ATOM   2181 C CG  . TYR C 3 36  ? 1.063   -10.217 -2.899  1.00 92.28 36  C 1 
ATOM   2182 C CD1 . TYR C 3 36  ? 1.885   -10.175 -1.758  1.00 88.09 36  C 1 
ATOM   2183 C CD2 . TYR C 3 36  ? 1.145   -9.181  -3.845  1.00 87.17 36  C 1 
ATOM   2184 C CE1 . TYR C 3 36  ? 2.789   -9.113  -1.573  1.00 85.64 36  C 1 
ATOM   2185 C CE2 . TYR C 3 36  ? 2.044   -8.117  -3.667  1.00 84.41 36  C 1 
ATOM   2186 C CZ  . TYR C 3 36  ? 2.873   -8.101  -2.533  1.00 87.49 36  C 1 
ATOM   2187 O OH  . TYR C 3 36  ? 3.781   -7.076  -2.373  1.00 85.26 36  C 1 
ATOM   2188 N N   . GLU C 3 37  ? 1.612   -13.783 -1.874  1.00 89.93 37  C 1 
ATOM   2189 C CA  . GLU C 3 37  ? 2.604   -14.304 -0.929  1.00 87.72 37  C 1 
ATOM   2190 C C   . GLU C 3 37  ? 3.134   -15.697 -1.297  1.00 89.19 37  C 1 
ATOM   2191 O O   . GLU C 3 37  ? 4.223   -16.090 -0.885  1.00 84.84 37  C 1 
ATOM   2192 C CB  . GLU C 3 37  ? 1.970   -14.360 0.470   1.00 83.43 37  C 1 
ATOM   2193 C CG  . GLU C 3 37  ? 1.531   -12.995 1.031   1.00 78.40 37  C 1 
ATOM   2194 C CD  . GLU C 3 37  ? 2.674   -12.017 1.293   1.00 71.76 37  C 1 
ATOM   2195 O OE1 . GLU C 3 37  ? 2.357   -10.821 1.502   1.00 62.04 37  C 1 
ATOM   2196 O OE2 . GLU C 3 37  ? 3.851   -12.452 1.288   1.00 64.98 37  C 1 
ATOM   2197 N N   . GLN C 3 38  ? 2.370   -16.482 -2.050  1.00 89.47 38  C 1 
ATOM   2198 C CA  . GLN C 3 38  ? 2.655   -17.898 -2.258  1.00 91.16 38  C 1 
ATOM   2199 C C   . GLN C 3 38  ? 2.842   -18.223 -3.745  1.00 93.24 38  C 1 
ATOM   2200 O O   . GLN C 3 38  ? 1.886   -18.415 -4.495  1.00 91.71 38  C 1 
ATOM   2201 C CB  . GLN C 3 38  ? 1.581   -18.769 -1.609  1.00 88.70 38  C 1 
ATOM   2202 C CG  . GLN C 3 38  ? 1.475   -18.543 -0.084  1.00 80.97 38  C 1 
ATOM   2203 C CD  . GLN C 3 38  ? 0.609   -19.593 0.605   1.00 78.12 38  C 1 
ATOM   2204 O OE1 . GLN C 3 38  ? 0.463   -20.708 0.136   1.00 70.89 38  C 1 
ATOM   2205 N NE2 . GLN C 3 38  ? 0.019   -19.273 1.730   1.00 66.97 38  C 1 
ATOM   2206 N N   . VAL C 3 39  ? 4.096   -18.365 -4.158  1.00 92.94 39  C 1 
ATOM   2207 C CA  . VAL C 3 39  ? 4.451   -18.738 -5.538  1.00 92.91 39  C 1 
ATOM   2208 C C   . VAL C 3 39  ? 4.277   -20.232 -5.817  1.00 93.35 39  C 1 
ATOM   2209 O O   . VAL C 3 39  ? 4.049   -20.631 -6.953  1.00 90.55 39  C 1 
ATOM   2210 C CB  . VAL C 3 39  ? 5.876   -18.291 -5.891  1.00 90.92 39  C 1 
ATOM   2211 C CG1 . VAL C 3 39  ? 5.981   -16.763 -5.805  1.00 81.52 39  C 1 
ATOM   2212 C CG2 . VAL C 3 39  ? 6.943   -18.905 -4.979  1.00 82.64 39  C 1 
ATOM   2213 N N   . ASN C 3 40  ? 4.354   -21.064 -4.781  1.00 94.65 40  C 1 
ATOM   2214 C CA  . ASN C 3 40  ? 4.269   -22.520 -4.889  1.00 94.39 40  C 1 
ATOM   2215 C C   . ASN C 3 40  ? 2.833   -23.062 -4.822  1.00 95.15 40  C 1 
ATOM   2216 O O   . ASN C 3 40  ? 2.630   -24.265 -4.960  1.00 93.45 40  C 1 
ATOM   2217 C CB  . ASN C 3 40  ? 5.143   -23.148 -3.794  1.00 92.45 40  C 1 
ATOM   2218 C CG  . ASN C 3 40  ? 6.612   -22.805 -3.975  1.00 87.33 40  C 1 
ATOM   2219 O OD1 . ASN C 3 40  ? 7.165   -22.853 -5.063  1.00 77.65 40  C 1 
ATOM   2220 N ND2 . ASN C 3 40  ? 7.298   -22.468 -2.904  1.00 76.61 40  C 1 
ATOM   2221 N N   . MET C 3 41  ? 1.857   -22.183 -4.600  1.00 96.10 41  C 1 
ATOM   2222 C CA  . MET C 3 41  ? 0.444   -22.527 -4.523  1.00 96.51 41  C 1 
ATOM   2223 C C   . MET C 3 41  ? -0.364  -21.542 -5.352  1.00 97.13 41  C 1 
ATOM   2224 O O   . MET C 3 41  ? -0.103  -20.341 -5.343  1.00 96.45 41  C 1 
ATOM   2225 C CB  . MET C 3 41  ? -0.013  -22.545 -3.053  1.00 95.08 41  C 1 
ATOM   2226 C CG  . MET C 3 41  ? -1.435  -23.097 -2.891  1.00 91.59 41  C 1 
ATOM   2227 S SD  . MET C 3 41  ? -1.989  -23.174 -1.164  1.00 89.38 41  C 1 
ATOM   2228 C CE  . MET C 3 41  ? -2.331  -21.439 -0.853  1.00 79.03 41  C 1 
ATOM   2229 N N   . ARG C 3 42  ? -1.378  -22.053 -6.053  1.00 97.48 42  C 1 
ATOM   2230 C CA  . ARG C 3 42  ? -2.404  -21.254 -6.720  1.00 97.57 42  C 1 
ATOM   2231 C C   . ARG C 3 42  ? -3.778  -21.715 -6.232  1.00 97.81 42  C 1 
ATOM   2232 O O   . ARG C 3 42  ? -3.906  -22.831 -5.736  1.00 97.19 42  C 1 
ATOM   2233 C CB  . ARG C 3 42  ? -2.251  -21.343 -8.249  1.00 96.66 42  C 1 
ATOM   2234 C CG  . ARG C 3 42  ? -0.900  -20.793 -8.756  1.00 94.90 42  C 1 
ATOM   2235 C CD  . ARG C 3 42  ? -0.824  -20.804 -10.285 1.00 92.86 42  C 1 
ATOM   2236 N NE  . ARG C 3 42  ? 0.479   -20.316 -10.793 1.00 90.14 42  C 1 
ATOM   2237 C CZ  . ARG C 3 42  ? 0.845   -20.197 -12.064 1.00 88.68 42  C 1 
ATOM   2238 N NH1 . ARG C 3 42  ? 0.068   -20.510 -13.064 1.00 83.43 42  C 1 
ATOM   2239 N NH2 . ARG C 3 42  ? 2.029   -19.761 -12.371 1.00 84.79 42  C 1 
ATOM   2240 N N   . ILE C 3 43  ? -4.779  -20.871 -6.366  1.00 98.11 43  C 1 
ATOM   2241 C CA  . ILE C 3 43  ? -6.168  -21.255 -6.129  1.00 98.27 43  C 1 
ATOM   2242 C C   . ILE C 3 43  ? -6.866  -21.365 -7.472  1.00 98.31 43  C 1 
ATOM   2243 O O   . ILE C 3 43  ? -6.690  -20.511 -8.334  1.00 97.86 43  C 1 
ATOM   2244 C CB  . ILE C 3 43  ? -6.881  -20.262 -5.179  1.00 97.81 43  C 1 
ATOM   2245 C CG1 . ILE C 3 43  ? -6.178  -20.122 -3.806  1.00 94.81 43  C 1 
ATOM   2246 C CG2 . ILE C 3 43  ? -8.353  -20.651 -4.982  1.00 96.21 43  C 1 
ATOM   2247 C CD1 . ILE C 3 43  ? -6.145  -21.402 -2.963  1.00 85.10 43  C 1 
ATOM   2248 N N   . GLU C 3 44  ? -7.657  -22.401 -7.674  1.00 98.03 44  C 1 
ATOM   2249 C CA  . GLU C 3 44  ? -8.514  -22.546 -8.839  1.00 97.91 44  C 1 
ATOM   2250 C C   . GLU C 3 44  ? -9.976  -22.640 -8.392  1.00 98.13 44  C 1 
ATOM   2251 O O   . GLU C 3 44  ? -10.253 -23.192 -7.335  1.00 97.37 44  C 1 
ATOM   2252 C CB  . GLU C 3 44  ? -8.061  -23.767 -9.660  1.00 96.18 44  C 1 
ATOM   2253 C CG  . GLU C 3 44  ? -8.601  -23.747 -11.094 1.00 88.35 44  C 1 
ATOM   2254 C CD  . GLU C 3 44  ? -8.048  -24.928 -11.914 1.00 91.24 44  C 1 
ATOM   2255 O OE1 . GLU C 3 44  ? -8.853  -25.763 -12.377 1.00 86.45 44  C 1 
ATOM   2256 O OE2 . GLU C 3 44  ? -6.817  -25.040 -12.063 1.00 87.82 44  C 1 
ATOM   2257 N N   . GLY C 3 45  ? -10.906 -22.096 -9.162  1.00 97.74 45  C 1 
ATOM   2258 C CA  . GLY C 3 45  ? -12.334 -22.169 -8.851  1.00 97.69 45  C 1 
ATOM   2259 C C   . GLY C 3 45  ? -13.184 -21.374 -9.832  1.00 97.76 45  C 1 
ATOM   2260 O O   . GLY C 3 45  ? -12.669 -20.724 -10.737 1.00 96.72 45  C 1 
ATOM   2261 N N   . CYS C 3 46  ? -14.500 -21.396 -9.650  1.00 97.35 46  C 1 
ATOM   2262 C CA  . CYS C 3 46  ? -15.444 -20.629 -10.458 1.00 97.21 46  C 1 
ATOM   2263 C C   . CYS C 3 46  ? -15.917 -19.406 -9.669  1.00 97.41 46  C 1 
ATOM   2264 O O   . CYS C 3 46  ? -16.457 -19.568 -8.574  1.00 96.52 46  C 1 
ATOM   2265 C CB  . CYS C 3 46  ? -16.621 -21.521 -10.867 1.00 96.27 46  C 1 
ATOM   2266 S SG  . CYS C 3 46  ? -16.057 -22.845 -11.986 1.00 89.51 46  C 1 
ATOM   2267 N N   . ILE C 3 47  ? -15.758 -18.206 -10.219 1.00 97.37 47  C 1 
ATOM   2268 C CA  . ILE C 3 47  ? -16.236 -16.978 -9.566  1.00 97.22 47  C 1 
ATOM   2269 C C   . ILE C 3 47  ? -17.767 -16.990 -9.550  1.00 96.95 47  C 1 
ATOM   2270 O O   . ILE C 3 47  ? -18.393 -17.073 -10.609 1.00 95.85 47  C 1 
ATOM   2271 C CB  . ILE C 3 47  ? -15.674 -15.704 -10.236 1.00 96.78 47  C 1 
ATOM   2272 C CG1 . ILE C 3 47  ? -14.131 -15.704 -10.213 1.00 95.52 47  C 1 
ATOM   2273 C CG2 . ILE C 3 47  ? -16.229 -14.446 -9.533  1.00 95.42 47  C 1 
ATOM   2274 C CD1 . ILE C 3 47  ? -13.474 -14.534 -10.958 1.00 93.33 47  C 1 
ATOM   2275 N N   . ILE C 3 48  ? -18.366 -16.885 -8.368  1.00 97.18 48  C 1 
ATOM   2276 C CA  . ILE C 3 48  ? -19.821 -16.757 -8.178  1.00 96.86 48  C 1 
ATOM   2277 C C   . ILE C 3 48  ? -20.213 -15.411 -7.559  1.00 96.87 48  C 1 
ATOM   2278 O O   . ILE C 3 48  ? -21.394 -15.090 -7.504  1.00 95.49 48  C 1 
ATOM   2279 C CB  . ILE C 3 48  ? -20.395 -17.937 -7.379  1.00 96.02 48  C 1 
ATOM   2280 C CG1 . ILE C 3 48  ? -19.800 -18.034 -5.957  1.00 91.52 48  C 1 
ATOM   2281 C CG2 . ILE C 3 48  ? -20.186 -19.246 -8.166  1.00 89.10 48  C 1 
ATOM   2282 C CD1 . ILE C 3 48  ? -20.560 -19.023 -5.054  1.00 88.18 48  C 1 
ATOM   2283 N N   . GLY C 3 49  ? -19.242 -14.621 -7.110  1.00 97.00 49  C 1 
ATOM   2284 C CA  . GLY C 3 49  ? -19.415 -13.278 -6.599  1.00 96.92 49  C 1 
ATOM   2285 C C   . GLY C 3 49  ? -18.076 -12.606 -6.347  1.00 97.09 49  C 1 
ATOM   2286 O O   . GLY C 3 49  ? -17.045 -13.277 -6.247  1.00 96.33 49  C 1 
ATOM   2287 N N   . PHE C 3 50  ? -18.103 -11.271 -6.269  1.00 96.41 50  C 1 
ATOM   2288 C CA  . PHE C 3 50  ? -16.939 -10.441 -5.981  1.00 95.82 50  C 1 
ATOM   2289 C C   . PHE C 3 50  ? -17.386 -9.082  -5.441  1.00 95.14 50  C 1 
ATOM   2290 O O   . PHE C 3 50  ? -18.576 -8.761  -5.473  1.00 93.49 50  C 1 
ATOM   2291 C CB  . PHE C 3 50  ? -16.065 -10.292 -7.241  1.00 94.73 50  C 1 
ATOM   2292 C CG  . PHE C 3 50  ? -16.723 -9.568  -8.396  1.00 94.72 50  C 1 
ATOM   2293 C CD1 . PHE C 3 50  ? -17.575 -10.257 -9.280  1.00 92.88 50  C 1 
ATOM   2294 C CD2 . PHE C 3 50  ? -16.488 -8.198  -8.598  1.00 92.14 50  C 1 
ATOM   2295 C CE1 . PHE C 3 50  ? -18.185 -9.580  -10.349 1.00 91.23 50  C 1 
ATOM   2296 C CE2 . PHE C 3 50  ? -17.093 -7.511  -9.667  1.00 90.82 50  C 1 
ATOM   2297 C CZ  . PHE C 3 50  ? -17.944 -8.215  -10.532 1.00 90.71 50  C 1 
ATOM   2298 N N   . ASP C 3 51  ? -16.452 -8.295  -4.941  1.00 93.93 51  C 1 
ATOM   2299 C CA  . ASP C 3 51  ? -16.664 -6.909  -4.516  1.00 92.99 51  C 1 
ATOM   2300 C C   . ASP C 3 51  ? -15.617 -5.966  -5.143  1.00 92.12 51  C 1 
ATOM   2301 O O   . ASP C 3 51  ? -14.762 -6.378  -5.931  1.00 90.30 51  C 1 
ATOM   2302 C CB  . ASP C 3 51  ? -16.698 -6.833  -2.974  1.00 92.45 51  C 1 
ATOM   2303 C CG  . ASP C 3 51  ? -15.406 -7.240  -2.268  1.00 92.65 51  C 1 
ATOM   2304 O OD1 . ASP C 3 51  ? -14.319 -7.166  -2.874  1.00 90.53 51  C 1 
ATOM   2305 O OD2 . ASP C 3 51  ? -15.481 -7.658  -1.094  1.00 90.22 51  C 1 
ATOM   2306 N N   . GLU C 3 52  ? -15.709 -4.689  -4.781  1.00 89.59 52  C 1 
ATOM   2307 C CA  . GLU C 3 52  ? -14.841 -3.615  -5.248  1.00 87.88 52  C 1 
ATOM   2308 C C   . GLU C 3 52  ? -13.369 -3.766  -4.839  1.00 87.93 52  C 1 
ATOM   2309 O O   . GLU C 3 52  ? -12.480 -3.201  -5.480  1.00 85.87 52  C 1 
ATOM   2310 C CB  . GLU C 3 52  ? -15.414 -2.257  -4.775  1.00 85.57 52  C 1 
ATOM   2311 C CG  . GLU C 3 52  ? -15.467 -2.008  -3.248  1.00 78.85 52  C 1 
ATOM   2312 C CD  . GLU C 3 52  ? -16.686 -2.593  -2.501  1.00 73.90 52  C 1 
ATOM   2313 O OE1 . GLU C 3 52  ? -16.900 -2.174  -1.344  1.00 67.04 52  C 1 
ATOM   2314 O OE2 . GLU C 3 52  ? -17.389 -3.471  -3.048  1.00 69.16 52  C 1 
ATOM   2315 N N   . TYR C 3 53  ? -13.083 -4.588  -3.829  1.00 89.99 53  C 1 
ATOM   2316 C CA  . TYR C 3 53  ? -11.730 -4.899  -3.371  1.00 90.37 53  C 1 
ATOM   2317 C C   . TYR C 3 53  ? -11.133 -6.128  -4.069  1.00 91.97 53  C 1 
ATOM   2318 O O   . TYR C 3 53  ? -10.055 -6.610  -3.691  1.00 90.63 53  C 1 
ATOM   2319 C CB  . TYR C 3 53  ? -11.729 -5.059  -1.851  1.00 88.69 53  C 1 
ATOM   2320 C CG  . TYR C 3 53  ? -12.313 -3.866  -1.114  1.00 87.51 53  C 1 
ATOM   2321 C CD1 . TYR C 3 53  ? -11.573 -2.679  -1.011  1.00 83.39 53  C 1 
ATOM   2322 C CD2 . TYR C 3 53  ? -13.608 -3.933  -0.566  1.00 83.26 53  C 1 
ATOM   2323 C CE1 . TYR C 3 53  ? -12.125 -1.557  -0.369  1.00 81.26 53  C 1 
ATOM   2324 C CE2 . TYR C 3 53  ? -14.170 -2.822  0.075   1.00 81.05 53  C 1 
ATOM   2325 C CZ  . TYR C 3 53  ? -13.426 -1.626  0.167   1.00 81.89 53  C 1 
ATOM   2326 O OH  . TYR C 3 53  ? -13.976 -0.529  0.776   1.00 79.62 53  C 1 
ATOM   2327 N N   . MET C 3 54  ? -11.821 -6.664  -5.066  1.00 91.64 54  C 1 
ATOM   2328 C CA  . MET C 3 54  ? -11.534 -7.952  -5.711  1.00 93.40 54  C 1 
ATOM   2329 C C   . MET C 3 54  ? -11.528 -9.135  -4.742  1.00 95.12 54  C 1 
ATOM   2330 O O   . MET C 3 54  ? -10.927 -10.165 -5.049  1.00 94.68 54  C 1 
ATOM   2331 C CB  . MET C 3 54  ? -10.255 -7.928  -6.555  1.00 91.83 54  C 1 
ATOM   2332 C CG  . MET C 3 54  ? -10.244 -6.878  -7.675  1.00 86.61 54  C 1 
ATOM   2333 S SD  . MET C 3 54  ? -8.872  -7.146  -8.843  1.00 84.79 54  C 1 
ATOM   2334 C CE  . MET C 3 54  ? -7.484  -6.845  -7.750  1.00 76.18 54  C 1 
ATOM   2335 N N   . ASN C 3 55  ? -12.204 -9.060  -3.602  1.00 95.51 55  C 1 
ATOM   2336 C CA  . ASN C 3 55  ? -12.509 -10.272 -2.851  1.00 96.10 55  C 1 
ATOM   2337 C C   . ASN C 3 55  ? -13.396 -11.145 -3.725  1.00 96.54 55  C 1 
ATOM   2338 O O   . ASN C 3 55  ? -14.355 -10.662 -4.326  1.00 96.18 55  C 1 
ATOM   2339 C CB  . ASN C 3 55  ? -13.173 -9.940  -1.510  1.00 96.24 55  C 1 
ATOM   2340 C CG  . ASN C 3 55  ? -12.332 -9.036  -0.630  1.00 95.73 55  C 1 
ATOM   2341 O OD1 . ASN C 3 55  ? -11.194 -9.331  -0.302  1.00 92.09 55  C 1 
ATOM   2342 N ND2 . ASN C 3 55  ? -12.880 -7.913  -0.196  1.00 91.98 55  C 1 
ATOM   2343 N N   . LEU C 3 56  ? -13.087 -12.428 -3.827  1.00 97.46 56  C 1 
ATOM   2344 C CA  . LEU C 3 56  ? -13.784 -13.344 -4.721  1.00 97.71 56  C 1 
ATOM   2345 C C   . LEU C 3 56  ? -14.471 -14.434 -3.910  1.00 98.28 56  C 1 
ATOM   2346 O O   . LEU C 3 56  ? -13.843 -15.074 -3.073  1.00 97.90 56  C 1 
ATOM   2347 C CB  . LEU C 3 56  ? -12.807 -13.967 -5.730  1.00 97.41 56  C 1 
ATOM   2348 C CG  . LEU C 3 56  ? -11.960 -12.982 -6.569  1.00 96.93 56  C 1 
ATOM   2349 C CD1 . LEU C 3 56  ? -11.081 -13.779 -7.536  1.00 95.40 56  C 1 
ATOM   2350 C CD2 . LEU C 3 56  ? -12.819 -12.021 -7.394  1.00 95.31 56  C 1 
ATOM   2351 N N   . VAL C 3 57  ? -15.728 -14.713 -4.216  1.00 98.05 57  C 1 
ATOM   2352 C CA  . VAL C 3 57  ? -16.353 -15.977 -3.812  1.00 98.15 57  C 1 
ATOM   2353 C C   . VAL C 3 57  ? -16.154 -16.980 -4.939  1.00 98.13 57  C 1 
ATOM   2354 O O   . VAL C 3 57  ? -16.605 -16.760 -6.069  1.00 97.66 57  C 1 
ATOM   2355 C CB  . VAL C 3 57  ? -17.831 -15.825 -3.415  1.00 98.00 57  C 1 
ATOM   2356 C CG1 . VAL C 3 57  ? -18.358 -17.137 -2.814  1.00 96.79 57  C 1 
ATOM   2357 C CG2 . VAL C 3 57  ? -18.007 -14.733 -2.357  1.00 96.60 57  C 1 
ATOM   2358 N N   . LEU C 3 58  ? -15.446 -18.057 -4.638  1.00 98.16 58  C 1 
ATOM   2359 C CA  . LEU C 3 58  ? -15.131 -19.125 -5.578  1.00 98.16 58  C 1 
ATOM   2360 C C   . LEU C 3 58  ? -15.914 -20.375 -5.197  1.00 98.04 58  C 1 
ATOM   2361 O O   . LEU C 3 58  ? -15.852 -20.825 -4.051  1.00 97.42 58  C 1 
ATOM   2362 C CB  . LEU C 3 58  ? -13.619 -19.401 -5.598  1.00 97.90 58  C 1 
ATOM   2363 C CG  . LEU C 3 58  ? -12.727 -18.208 -5.966  1.00 97.08 58  C 1 
ATOM   2364 C CD1 . LEU C 3 58  ? -11.247 -18.623 -5.894  1.00 95.57 58  C 1 
ATOM   2365 C CD2 . LEU C 3 58  ? -12.997 -17.705 -7.386  1.00 95.23 58  C 1 
ATOM   2366 N N   . ASP C 3 59  ? -16.611 -20.946 -6.163  1.00 97.32 59  C 1 
ATOM   2367 C CA  . ASP C 3 59  ? -17.242 -22.260 -6.036  1.00 97.06 59  C 1 
ATOM   2368 C C   . ASP C 3 59  ? -16.325 -23.354 -6.591  1.00 97.23 59  C 1 
ATOM   2369 O O   . ASP C 3 59  ? -15.506 -23.095 -7.478  1.00 95.70 59  C 1 
ATOM   2370 C CB  . ASP C 3 59  ? -18.625 -22.270 -6.717  1.00 95.24 59  C 1 
ATOM   2371 C CG  . ASP C 3 59  ? -19.685 -23.039 -5.942  1.00 90.82 59  C 1 
ATOM   2372 O OD1 . ASP C 3 59  ? -19.386 -23.626 -4.879  1.00 85.05 59  C 1 
ATOM   2373 O OD2 . ASP C 3 59  ? -20.888 -22.916 -6.294  1.00 83.86 59  C 1 
ATOM   2374 N N   . ASP C 3 60  ? -16.456 -24.565 -6.073  1.00 96.84 60  C 1 
ATOM   2375 C CA  . ASP C 3 60  ? -15.616 -25.704 -6.442  1.00 96.88 60  C 1 
ATOM   2376 C C   . ASP C 3 60  ? -14.112 -25.357 -6.443  1.00 97.35 60  C 1 
ATOM   2377 O O   . ASP C 3 60  ? -13.371 -25.611 -7.391  1.00 95.86 60  C 1 
ATOM   2378 C CB  . ASP C 3 60  ? -16.133 -26.314 -7.755  1.00 95.27 60  C 1 
ATOM   2379 C CG  . ASP C 3 60  ? -15.522 -27.683 -8.050  1.00 86.69 60  C 1 
ATOM   2380 O OD1 . ASP C 3 60  ? -15.348 -28.457 -7.083  1.00 80.01 60  C 1 
ATOM   2381 O OD2 . ASP C 3 60  ? -15.276 -27.955 -9.246  1.00 77.35 60  C 1 
ATOM   2382 N N   . ALA C 3 61  ? -13.675 -24.678 -5.371  1.00 97.94 61  C 1 
ATOM   2383 C CA  . ALA C 3 61  ? -12.314 -24.191 -5.260  1.00 98.13 61  C 1 
ATOM   2384 C C   . ALA C 3 61  ? -11.332 -25.311 -4.890  1.00 98.13 61  C 1 
ATOM   2385 O O   . ALA C 3 61  ? -11.643 -26.238 -4.146  1.00 97.41 61  C 1 
ATOM   2386 C CB  . ALA C 3 61  ? -12.254 -23.016 -4.279  1.00 97.87 61  C 1 
ATOM   2387 N N   . GLU C 3 62  ? -10.111 -25.178 -5.386  1.00 98.00 62  C 1 
ATOM   2388 C CA  . GLU C 3 62  ? -9.011  -26.101 -5.132  1.00 98.00 62  C 1 
ATOM   2389 C C   . GLU C 3 62  ? -7.710  -25.335 -4.885  1.00 98.17 62  C 1 
ATOM   2390 O O   . GLU C 3 62  ? -7.400  -24.364 -5.585  1.00 97.51 62  C 1 
ATOM   2391 C CB  . GLU C 3 62  ? -8.833  -27.083 -6.305  1.00 96.59 62  C 1 
ATOM   2392 C CG  . GLU C 3 62  ? -10.064 -27.952 -6.593  1.00 88.71 62  C 1 
ATOM   2393 C CD  . GLU C 3 62  ? -9.837  -28.947 -7.747  1.00 91.12 62  C 1 
ATOM   2394 O OE1 . GLU C 3 62  ? -10.517 -29.995 -7.783  1.00 85.13 62  C 1 
ATOM   2395 O OE2 . GLU C 3 62  ? -8.982  -28.685 -8.628  1.00 85.89 62  C 1 
ATOM   2396 N N   . GLU C 3 63  ? -6.903  -25.795 -3.930  1.00 97.90 63  C 1 
ATOM   2397 C CA  . GLU C 3 63  ? -5.496  -25.440 -3.860  1.00 97.73 63  C 1 
ATOM   2398 C C   . GLU C 3 63  ? -4.704  -26.305 -4.835  1.00 97.69 63  C 1 
ATOM   2399 O O   . GLU C 3 63  ? -4.790  -27.535 -4.797  1.00 96.49 63  C 1 
ATOM   2400 C CB  . GLU C 3 63  ? -4.916  -25.654 -2.459  1.00 96.72 63  C 1 
ATOM   2401 C CG  . GLU C 3 63  ? -5.481  -24.709 -1.408  1.00 92.72 63  C 1 
ATOM   2402 C CD  . GLU C 3 63  ? -4.858  -24.921 -0.020  1.00 94.54 63  C 1 
ATOM   2403 O OE1 . GLU C 3 63  ? -5.241  -24.199 0.916   1.00 89.66 63  C 1 
ATOM   2404 O OE2 . GLU C 3 63  ? -3.988  -25.801 0.163   1.00 91.26 63  C 1 
ATOM   2405 N N   . ILE C 3 64  ? -3.883  -25.669 -5.665  1.00 97.67 64  C 1 
ATOM   2406 C CA  . ILE C 3 64  ? -2.971  -26.327 -6.596  1.00 97.22 64  C 1 
ATOM   2407 C C   . ILE C 3 64  ? -1.545  -26.092 -6.109  1.00 97.22 64  C 1 
ATOM   2408 O O   . ILE C 3 64  ? -1.028  -24.976 -6.198  1.00 95.92 64  C 1 
ATOM   2409 C CB  . ILE C 3 64  ? -3.170  -25.820 -8.036  1.00 95.99 64  C 1 
ATOM   2410 C CG1 . ILE C 3 64  ? -4.647  -25.938 -8.481  1.00 89.68 64  C 1 
ATOM   2411 C CG2 . ILE C 3 64  ? -2.248  -26.609 -8.983  1.00 85.74 64  C 1 
ATOM   2412 C CD1 . ILE C 3 64  ? -4.905  -25.302 -9.846  1.00 78.40 64  C 1 
ATOM   2413 N N   . HIS C 3 65  ? -0.893  -27.160 -5.634  1.00 96.51 65  C 1 
ATOM   2414 C CA  . HIS C 3 65  ? 0.474   -27.098 -5.150  1.00 96.03 65  C 1 
ATOM   2415 C C   . HIS C 3 65  ? 1.458   -27.443 -6.281  1.00 95.55 65  C 1 
ATOM   2416 O O   . HIS C 3 65  ? 1.537   -28.584 -6.729  1.00 93.14 65  C 1 
ATOM   2417 C CB  . HIS C 3 65  ? 0.641   -28.033 -3.950  1.00 94.92 65  C 1 
ATOM   2418 C CG  . HIS C 3 65  ? -0.165  -27.599 -2.761  1.00 93.47 65  C 1 
ATOM   2419 N ND1 . HIS C 3 65  ? 0.250   -26.726 -1.763  1.00 80.85 65  C 1 
ATOM   2420 C CD2 . HIS C 3 65  ? -1.447  -27.968 -2.467  1.00 81.33 65  C 1 
ATOM   2421 C CE1 . HIS C 3 65  ? -0.770  -26.582 -0.901  1.00 84.10 65  C 1 
ATOM   2422 N NE2 . HIS C 3 65  ? -1.804  -27.321 -1.300  1.00 85.49 65  C 1 
ATOM   2423 N N   . SER C 3 66  ? 2.248   -26.453 -6.726  1.00 93.36 66  C 1 
ATOM   2424 C CA  . SER C 3 66  ? 3.120   -26.579 -7.895  1.00 91.98 66  C 1 
ATOM   2425 C C   . SER C 3 66  ? 4.251   -27.597 -7.697  1.00 92.27 66  C 1 
ATOM   2426 O O   . SER C 3 66  ? 4.574   -28.346 -8.617  1.00 87.15 66  C 1 
ATOM   2427 C CB  . SER C 3 66  ? 3.729   -25.217 -8.245  1.00 88.31 66  C 1 
ATOM   2428 O OG  . SER C 3 66  ? 2.703   -24.264 -8.435  1.00 75.89 66  C 1 
ATOM   2429 N N   . LYS C 3 67  ? 4.850   -27.666 -6.498  1.00 91.93 67  C 1 
ATOM   2430 C CA  . LYS C 3 67  ? 5.957   -28.593 -6.192  1.00 90.88 67  C 1 
ATOM   2431 C C   . LYS C 3 67  ? 5.504   -30.057 -6.154  1.00 91.34 67  C 1 
ATOM   2432 O O   . LYS C 3 67  ? 6.147   -30.915 -6.749  1.00 86.27 67  C 1 
ATOM   2433 C CB  . LYS C 3 67  ? 6.636   -28.208 -4.858  1.00 87.29 67  C 1 
ATOM   2434 C CG  . LYS C 3 67  ? 7.472   -26.916 -4.945  1.00 78.57 67  C 1 
ATOM   2435 C CD  . LYS C 3 67  ? 8.240   -26.662 -3.633  1.00 69.82 67  C 1 
ATOM   2436 C CE  . LYS C 3 67  ? 9.148   -25.435 -3.741  1.00 61.76 67  C 1 
ATOM   2437 N NZ  . LYS C 3 67  ? 9.872   -25.122 -2.480  1.00 53.43 67  C 1 
ATOM   2438 N N   . THR C 3 68  ? 4.398   -30.326 -5.464  1.00 92.52 68  C 1 
ATOM   2439 C CA  . THR C 3 68  ? 3.890   -31.694 -5.268  1.00 92.24 68  C 1 
ATOM   2440 C C   . THR C 3 68  ? 2.931   -32.141 -6.373  1.00 92.55 68  C 1 
ATOM   2441 O O   . THR C 3 68  ? 2.611   -33.327 -6.448  1.00 88.50 68  C 1 
ATOM   2442 C CB  . THR C 3 68  ? 3.195   -31.830 -3.907  1.00 90.08 68  C 1 
ATOM   2443 O OG1 . THR C 3 68  ? 2.146   -30.884 -3.834  1.00 82.38 68  C 1 
ATOM   2444 C CG2 . THR C 3 68  ? 4.145   -31.552 -2.741  1.00 79.45 68  C 1 
ATOM   2445 N N   . LYS C 3 69  ? 2.480   -31.224 -7.217  1.00 92.44 69  C 1 
ATOM   2446 C CA  . LYS C 3 69  ? 1.407   -31.414 -8.198  1.00 92.88 69  C 1 
ATOM   2447 C C   . LYS C 3 69  ? 0.111   -31.957 -7.574  1.00 94.46 69  C 1 
ATOM   2448 O O   . LYS C 3 69  ? -0.691  -32.589 -8.259  1.00 90.59 69  C 1 
ATOM   2449 C CB  . LYS C 3 69  ? 1.880   -32.268 -9.386  1.00 89.23 69  C 1 
ATOM   2450 C CG  . LYS C 3 69  ? 3.110   -31.692 -10.097 1.00 82.78 69  C 1 
ATOM   2451 C CD  . LYS C 3 69  ? 3.439   -32.561 -11.317 1.00 71.01 69  C 1 
ATOM   2452 C CE  . LYS C 3 69  ? 4.631   -31.975 -12.066 1.00 64.03 69  C 1 
ATOM   2453 N NZ  . LYS C 3 69  ? 4.942   -32.750 -13.288 1.00 54.77 69  C 1 
ATOM   2454 N N   . SER C 3 70  ? -0.085  -31.721 -6.276  1.00 94.52 70  C 1 
ATOM   2455 C CA  . SER C 3 70  ? -1.297  -32.122 -5.574  1.00 95.09 70  C 1 
ATOM   2456 C C   . SER C 3 70  ? -2.364  -31.036 -5.689  1.00 95.88 70  C 1 
ATOM   2457 O O   . SER C 3 70  ? -2.062  -29.849 -5.805  1.00 93.91 70  C 1 
ATOM   2458 C CB  . SER C 3 70  ? -1.007  -32.478 -4.116  1.00 91.93 70  C 1 
ATOM   2459 O OG  . SER C 3 70  ? -0.526  -31.373 -3.383  1.00 80.88 70  C 1 
ATOM   2460 N N   . ARG C 3 71  ? -3.629  -31.473 -5.638  1.00 96.54 71  C 1 
ATOM   2461 C CA  . ARG C 3 71  ? -4.805  -30.614 -5.539  1.00 96.36 71  C 1 
ATOM   2462 C C   . ARG C 3 71  ? -5.536  -30.935 -4.243  1.00 96.49 71  C 1 
ATOM   2463 O O   . ARG C 3 71  ? -5.771  -32.107 -3.945  1.00 94.82 71  C 1 
ATOM   2464 C CB  . ARG C 3 71  ? -5.712  -30.794 -6.763  1.00 94.35 71  C 1 
ATOM   2465 C CG  . ARG C 3 71  ? -5.086  -30.250 -8.059  1.00 89.57 71  C 1 
ATOM   2466 C CD  . ARG C 3 71  ? -6.051  -30.428 -9.240  1.00 88.72 71  C 1 
ATOM   2467 N NE  . ARG C 3 71  ? -5.617  -29.695 -10.449 1.00 85.60 71  C 1 
ATOM   2468 C CZ  . ARG C 3 71  ? -6.354  -28.845 -11.153 1.00 86.40 71  C 1 
ATOM   2469 N NH1 . ARG C 3 71  ? -7.605  -28.599 -10.884 1.00 75.71 71  C 1 
ATOM   2470 N NH2 . ARG C 3 71  ? -5.840  -28.215 -12.157 1.00 78.38 71  C 1 
ATOM   2471 N N   . LYS C 3 72  ? -5.883  -29.900 -3.471  1.00 96.51 72  C 1 
ATOM   2472 C CA  . LYS C 3 72  ? -6.704  -30.009 -2.262  1.00 96.21 72  C 1 
ATOM   2473 C C   . LYS C 3 72  ? -8.041  -29.344 -2.548  1.00 96.70 72  C 1 
ATOM   2474 O O   . LYS C 3 72  ? -8.078  -28.138 -2.765  1.00 96.03 72  C 1 
ATOM   2475 C CB  . LYS C 3 72  ? -5.968  -29.385 -1.060  1.00 94.60 72  C 1 
ATOM   2476 C CG  . LYS C 3 72  ? -6.770  -29.407 0.262   1.00 88.64 72  C 1 
ATOM   2477 C CD  . LYS C 3 72  ? -6.010  -28.664 1.391   1.00 85.79 72  C 1 
ATOM   2478 C CE  . LYS C 3 72  ? -6.810  -28.606 2.703   1.00 76.16 72  C 1 
ATOM   2479 N NZ  . LYS C 3 72  ? -6.154  -27.753 3.746   1.00 69.69 72  C 1 
ATOM   2480 N N   . GLN C 3 73  ? -9.125  -30.121 -2.541  1.00 96.69 73  C 1 
ATOM   2481 C CA  . GLN C 3 73  ? -10.476 -29.587 -2.686  1.00 96.87 73  C 1 
ATOM   2482 C C   . GLN C 3 73  ? -10.851 -28.756 -1.458  1.00 97.08 73  C 1 
ATOM   2483 O O   . GLN C 3 73  ? -10.604 -29.169 -0.320  1.00 95.19 73  C 1 
ATOM   2484 C CB  . GLN C 3 73  ? -11.487 -30.710 -2.916  1.00 95.72 73  C 1 
ATOM   2485 C CG  . GLN C 3 73  ? -11.324 -31.347 -4.312  1.00 86.39 73  C 1 
ATOM   2486 C CD  . GLN C 3 73  ? -12.362 -32.430 -4.595  1.00 78.82 73  C 1 
ATOM   2487 O OE1 . GLN C 3 73  ? -13.057 -32.918 -3.729  1.00 69.26 73  C 1 
ATOM   2488 N NE2 . GLN C 3 73  ? -12.489 -32.841 -5.831  1.00 66.40 73  C 1 
ATOM   2489 N N   . LEU C 3 74  ? -11.446 -27.590 -1.699  1.00 97.58 74  C 1 
ATOM   2490 C CA  . LEU C 3 74  ? -11.850 -26.637 -0.663  1.00 97.30 74  C 1 
ATOM   2491 C C   . LEU C 3 74  ? -13.370 -26.434 -0.630  1.00 97.12 74  C 1 
ATOM   2492 O O   . LEU C 3 74  ? -13.894 -25.997 0.396   1.00 94.42 74  C 1 
ATOM   2493 C CB  . LEU C 3 74  ? -11.139 -25.297 -0.898  1.00 96.87 74  C 1 
ATOM   2494 C CG  . LEU C 3 74  ? -9.601  -25.359 -0.978  1.00 96.81 74  C 1 
ATOM   2495 C CD1 . LEU C 3 74  ? -9.057  -23.944 -1.213  1.00 94.74 74  C 1 
ATOM   2496 C CD2 . LEU C 3 74  ? -8.973  -25.911 0.303   1.00 94.48 74  C 1 
ATOM   2497 N N   . GLY C 3 75  ? -14.069 -26.724 -1.722  1.00 97.23 75  C 1 
ATOM   2498 C CA  . GLY C 3 75  ? -15.468 -26.377 -1.912  1.00 97.16 75  C 1 
ATOM   2499 C C   . GLY C 3 75  ? -15.639 -24.882 -2.166  1.00 97.64 75  C 1 
ATOM   2500 O O   . GLY C 3 75  ? -14.875 -24.278 -2.922  1.00 96.39 75  C 1 
ATOM   2501 N N   . ARG C 3 76  ? -16.618 -24.257 -1.523  1.00 97.89 76  C 1 
ATOM   2502 C CA  . ARG C 3 76  ? -16.869 -22.817 -1.655  1.00 97.90 76  C 1 
ATOM   2503 C C   . ARG C 3 76  ? -16.021 -22.025 -0.674  1.00 98.06 76  C 1 
ATOM   2504 O O   . ARG C 3 76  ? -16.057 -22.290 0.528   1.00 97.34 76  C 1 
ATOM   2505 C CB  . ARG C 3 76  ? -18.368 -22.548 -1.492  1.00 97.28 76  C 1 
ATOM   2506 C CG  . ARG C 3 76  ? -18.723 -21.077 -1.794  1.00 95.59 76  C 1 
ATOM   2507 C CD  . ARG C 3 76  ? -20.237 -20.864 -1.764  1.00 94.21 76  C 1 
ATOM   2508 N NE  . ARG C 3 76  ? -20.888 -21.588 -2.875  1.00 92.09 76  C 1 
ATOM   2509 C CZ  . ARG C 3 76  ? -22.180 -21.732 -3.090  1.00 91.47 76  C 1 
ATOM   2510 N NH1 . ARG C 3 76  ? -23.076 -21.222 -2.307  1.00 86.12 76  C 1 
ATOM   2511 N NH2 . ARG C 3 76  ? -22.579 -22.416 -4.136  1.00 87.09 76  C 1 
ATOM   2512 N N   . ILE C 3 77  ? -15.309 -21.027 -1.171  1.00 98.22 77  C 1 
ATOM   2513 C CA  . ILE C 3 77  ? -14.444 -20.159 -0.367  1.00 98.21 77  C 1 
ATOM   2514 C C   . ILE C 3 77  ? -14.675 -18.682 -0.691  1.00 98.49 77  C 1 
ATOM   2515 O O   . ILE C 3 77  ? -15.107 -18.343 -1.793  1.00 98.02 77  C 1 
ATOM   2516 C CB  . ILE C 3 77  ? -12.946 -20.528 -0.517  1.00 97.72 77  C 1 
ATOM   2517 C CG1 . ILE C 3 77  ? -12.341 -20.082 -1.870  1.00 95.66 77  C 1 
ATOM   2518 C CG2 . ILE C 3 77  ? -12.734 -22.042 -0.310  1.00 93.47 77  C 1 
ATOM   2519 C CD1 . ILE C 3 77  ? -10.824 -20.294 -1.984  1.00 95.59 77  C 1 
ATOM   2520 N N   . MET C 3 78  ? -14.328 -17.802 0.238   1.00 98.58 78  C 1 
ATOM   2521 C CA  . MET C 3 78  ? -14.077 -16.391 -0.038  1.00 98.54 78  C 1 
ATOM   2522 C C   . MET C 3 78  ? -12.576 -16.161 0.033   1.00 98.67 78  C 1 
ATOM   2523 O O   . MET C 3 78  ? -11.968 -16.317 1.092   1.00 98.37 78  C 1 
ATOM   2524 C CB  . MET C 3 78  ? -14.887 -15.512 0.917   1.00 98.17 78  C 1 
ATOM   2525 C CG  . MET C 3 78  ? -14.786 -14.011 0.586   1.00 96.60 78  C 1 
ATOM   2526 S SD  . MET C 3 78  ? -13.285 -13.158 1.137   1.00 93.78 78  C 1 
ATOM   2527 C CE  . MET C 3 78  ? -13.538 -13.172 2.922   1.00 83.12 78  C 1 
ATOM   2528 N N   . LEU C 3 79  ? -11.973 -15.809 -1.109  1.00 98.35 79  C 1 
ATOM   2529 C CA  . LEU C 3 79  ? -10.570 -15.436 -1.241  1.00 98.33 79  C 1 
ATOM   2530 C C   . LEU C 3 79  ? -10.441 -13.919 -1.128  1.00 98.26 79  C 1 
ATOM   2531 O O   . LEU C 3 79  ? -11.090 -13.196 -1.870  1.00 97.57 79  C 1 
ATOM   2532 C CB  . LEU C 3 79  ? -10.053 -15.949 -2.594  1.00 98.19 79  C 1 
ATOM   2533 C CG  . LEU C 3 79  ? -8.600  -15.534 -2.918  1.00 97.49 79  C 1 
ATOM   2534 C CD1 . LEU C 3 79  ? -7.586  -16.262 -2.040  1.00 95.39 79  C 1 
ATOM   2535 C CD2 . LEU C 3 79  ? -8.280  -15.891 -4.374  1.00 95.17 79  C 1 
ATOM   2536 N N   . LYS C 3 80  ? -9.586  -13.432 -0.234  1.00 97.92 80  C 1 
ATOM   2537 C CA  . LYS C 3 80  ? -9.361  -11.996 -0.092  1.00 97.64 80  C 1 
ATOM   2538 C C   . LYS C 3 80  ? -8.565  -11.422 -1.265  1.00 97.39 80  C 1 
ATOM   2539 O O   . LYS C 3 80  ? -7.519  -11.959 -1.633  1.00 96.33 80  C 1 
ATOM   2540 C CB  . LYS C 3 80  ? -8.670  -11.677 1.224   1.00 96.73 80  C 1 
ATOM   2541 C CG  . LYS C 3 80  ? -9.606  -11.806 2.434   1.00 91.84 80  C 1 
ATOM   2542 C CD  . LYS C 3 80  ? -9.043  -11.050 3.646   1.00 87.93 80  C 1 
ATOM   2543 C CE  . LYS C 3 80  ? -9.040  -9.544  3.385   1.00 85.27 80  C 1 
ATOM   2544 N NZ  . LYS C 3 80  ? -8.012  -8.831  4.146   1.00 80.44 80  C 1 
ATOM   2545 N N   . GLY C 3 81  ? -9.027  -10.292 -1.789  1.00 96.16 81  C 1 
ATOM   2546 C CA  . GLY C 3 81  ? -8.449  -9.618  -2.951  1.00 95.45 81  C 1 
ATOM   2547 C C   . GLY C 3 81  ? -7.007  -9.161  -2.769  1.00 95.12 81  C 1 
ATOM   2548 O O   . GLY C 3 81  ? -6.244  -9.140  -3.735  1.00 93.96 81  C 1 
ATOM   2549 N N   . ASP C 3 82  ? -6.583  -8.855  -1.543  1.00 94.68 82  C 1 
ATOM   2550 C CA  . ASP C 3 82  ? -5.207  -8.462  -1.242  1.00 93.88 82  C 1 
ATOM   2551 C C   . ASP C 3 82  ? -4.178  -9.587  -1.456  1.00 94.49 82  C 1 
ATOM   2552 O O   . ASP C 3 82  ? -2.981  -9.324  -1.521  1.00 92.61 82  C 1 
ATOM   2553 C CB  . ASP C 3 82  ? -5.123  -7.845  0.166   1.00 91.17 82  C 1 
ATOM   2554 C CG  . ASP C 3 82  ? -5.372  -8.832  1.312   1.00 84.44 82  C 1 
ATOM   2555 O OD1 . ASP C 3 82  ? -5.945  -9.915  1.079   1.00 76.20 82  C 1 
ATOM   2556 O OD2 . ASP C 3 82  ? -4.970  -8.537  2.457   1.00 77.84 82  C 1 
ATOM   2557 N N   . ASN C 3 83  ? -4.633  -10.822 -1.638  1.00 96.57 83  C 1 
ATOM   2558 C CA  . ASN C 3 83  ? -3.798  -11.979 -1.966  1.00 96.96 83  C 1 
ATOM   2559 C C   . ASN C 3 83  ? -3.657  -12.239 -3.463  1.00 97.23 83  C 1 
ATOM   2560 O O   . ASN C 3 83  ? -2.941  -13.147 -3.852  1.00 95.99 83  C 1 
ATOM   2561 C CB  . ASN C 3 83  ? -4.374  -13.219 -1.280  1.00 96.39 83  C 1 
ATOM   2562 C CG  . ASN C 3 83  ? -4.417  -13.032 0.216   1.00 95.52 83  C 1 
ATOM   2563 O OD1 . ASN C 3 83  ? -3.399  -12.985 0.875   1.00 88.29 83  C 1 
ATOM   2564 N ND2 . ASN C 3 83  ? -5.593  -12.880 0.785   1.00 88.57 83  C 1 
ATOM   2565 N N   . ILE C 3 84  ? -4.355  -11.473 -4.305  1.00 97.39 84  C 1 
ATOM   2566 C CA  . ILE C 3 84  ? -4.378  -11.717 -5.740  1.00 97.34 84  C 1 
ATOM   2567 C C   . ILE C 3 84  ? -3.200  -11.000 -6.404  1.00 97.00 84  C 1 
ATOM   2568 O O   . ILE C 3 84  ? -2.982  -9.810  -6.198  1.00 95.82 84  C 1 
ATOM   2569 C CB  . ILE C 3 84  ? -5.748  -11.320 -6.347  1.00 97.06 84  C 1 
ATOM   2570 C CG1 . ILE C 3 84  ? -6.877  -12.139 -5.675  1.00 95.67 84  C 1 
ATOM   2571 C CG2 . ILE C 3 84  ? -5.738  -11.519 -7.870  1.00 95.93 84  C 1 
ATOM   2572 C CD1 . ILE C 3 84  ? -8.288  -11.774 -6.134  1.00 93.46 84  C 1 
ATOM   2573 N N   . THR C 3 85  ? -2.466  -11.726 -7.225  1.00 97.14 85  C 1 
ATOM   2574 C CA  . THR C 3 85  ? -1.488  -11.172 -8.162  1.00 97.06 85  C 1 
ATOM   2575 C C   . THR C 3 85  ? -2.016  -11.191 -9.588  1.00 97.15 85  C 1 
ATOM   2576 O O   . THR C 3 85  ? -1.889  -10.200 -10.299 1.00 95.95 85  C 1 
ATOM   2577 C CB  . THR C 3 85  ? -0.160  -11.935 -8.075  1.00 95.96 85  C 1 
ATOM   2578 O OG1 . THR C 3 85  ? 0.456   -11.654 -6.838  1.00 87.60 85  C 1 
ATOM   2579 C CG2 . THR C 3 85  ? 0.842   -11.537 -9.156  1.00 87.27 85  C 1 
ATOM   2580 N N   . LEU C 3 86  ? -2.600  -12.303 -10.020 1.00 97.52 86  C 1 
ATOM   2581 C CA  . LEU C 3 86  ? -3.089  -12.466 -11.387 1.00 97.74 86  C 1 
ATOM   2582 C C   . LEU C 3 86  ? -4.307  -13.387 -11.401 1.00 97.85 86  C 1 
ATOM   2583 O O   . LEU C 3 86  ? -4.323  -14.410 -10.712 1.00 97.32 86  C 1 
ATOM   2584 C CB  . LEU C 3 86  ? -1.916  -12.950 -12.265 1.00 97.22 86  C 1 
ATOM   2585 C CG  . LEU C 3 86  ? -2.213  -13.139 -13.763 1.00 96.43 86  C 1 
ATOM   2586 C CD1 . LEU C 3 86  ? -0.920  -12.973 -14.571 1.00 93.20 86  C 1 
ATOM   2587 C CD2 . LEU C 3 86  ? -2.761  -14.535 -14.083 1.00 92.55 86  C 1 
ATOM   2588 N N   . LEU C 3 87  ? -5.297  -13.048 -12.222 1.00 97.60 87  C 1 
ATOM   2589 C CA  . LEU C 3 87  ? -6.436  -13.895 -12.543 1.00 97.55 87  C 1 
ATOM   2590 C C   . LEU C 3 87  ? -6.337  -14.328 -14.005 1.00 97.32 87  C 1 
ATOM   2591 O O   . LEU C 3 87  ? -6.282  -13.477 -14.885 1.00 96.44 87  C 1 
ATOM   2592 C CB  . LEU C 3 87  ? -7.759  -13.139 -12.310 1.00 96.79 87  C 1 
ATOM   2593 C CG  . LEU C 3 87  ? -7.960  -12.567 -10.895 1.00 95.11 87  C 1 
ATOM   2594 C CD1 . LEU C 3 87  ? -9.293  -11.817 -10.815 1.00 92.89 87  C 1 
ATOM   2595 C CD2 . LEU C 3 87  ? -7.975  -13.673 -9.846  1.00 93.11 87  C 1 
ATOM   2596 N N   . GLN C 3 88  ? -6.341  -15.626 -14.263 1.00 97.12 88  C 1 
ATOM   2597 C CA  . GLN C 3 88  ? -6.413  -16.190 -15.613 1.00 96.61 88  C 1 
ATOM   2598 C C   . GLN C 3 88  ? -7.586  -17.148 -15.740 1.00 96.81 88  C 1 
ATOM   2599 O O   . GLN C 3 88  ? -7.874  -17.903 -14.813 1.00 95.99 88  C 1 
ATOM   2600 C CB  . GLN C 3 88  ? -5.078  -16.863 -16.006 1.00 94.06 88  C 1 
ATOM   2601 C CG  . GLN C 3 88  ? -4.730  -18.095 -15.169 1.00 90.33 88  C 1 
ATOM   2602 C CD  . GLN C 3 88  ? -3.523  -18.861 -15.721 1.00 92.00 88  C 1 
ATOM   2603 O OE1 . GLN C 3 88  ? -2.388  -18.550 -15.447 1.00 84.58 88  C 1 
ATOM   2604 N NE2 . GLN C 3 88  ? -3.750  -19.886 -16.512 1.00 82.64 88  C 1 
ATOM   2605 N N   . SER C 3 89  ? -8.226  -17.164 -16.901 1.00 96.32 89  C 1 
ATOM   2606 C CA  . SER C 3 89  ? -9.158  -18.237 -17.234 1.00 95.66 89  C 1 
ATOM   2607 C C   . SER C 3 89  ? -8.391  -19.510 -17.553 1.00 95.48 89  C 1 
ATOM   2608 O O   . SER C 3 89  ? -7.413  -19.483 -18.304 1.00 93.21 89  C 1 
ATOM   2609 C CB  . SER C 3 89  ? -10.061 -17.835 -18.400 1.00 93.23 89  C 1 
ATOM   2610 O OG  . SER C 3 89  ? -11.066 -18.797 -18.606 1.00 82.63 89  C 1 
ATOM   2611 N N   . VAL C 3 90  ? -8.835  -20.631 -17.000 1.00 94.35 90  C 1 
ATOM   2612 C CA  . VAL C 3 90  ? -8.344  -21.953 -17.371 1.00 91.94 90  C 1 
ATOM   2613 C C   . VAL C 3 90  ? -9.308  -22.499 -18.412 1.00 86.94 90  C 1 
ATOM   2614 O O   . VAL C 3 90  ? -10.501 -22.639 -18.146 1.00 72.63 90  C 1 
ATOM   2615 C CB  . VAL C 3 90  ? -8.205  -22.883 -16.157 1.00 89.68 90  C 1 
ATOM   2616 C CG1 . VAL C 3 90  ? -7.525  -24.191 -16.557 1.00 79.74 90  C 1 
ATOM   2617 C CG2 . VAL C 3 90  ? -7.351  -22.225 -15.059 1.00 82.16 90  C 1 
ATOM   2618 N N   . SER C 3 91  ? -8.797  -22.761 -19.604 1.00 79.39 91  C 1 
ATOM   2619 C CA  . SER C 3 91  ? -9.595  -23.423 -20.631 1.00 72.77 91  C 1 
ATOM   2620 C C   . SER C 3 91  ? -9.933  -24.834 -20.151 1.00 69.38 91  C 1 
ATOM   2621 O O   . SER C 3 91  ? -9.026  -25.604 -19.849 1.00 57.18 91  C 1 
ATOM   2622 C CB  . SER C 3 91  ? -8.836  -23.480 -21.955 1.00 61.16 91  C 1 
ATOM   2623 O OG  . SER C 3 91  ? -8.450  -22.165 -22.355 1.00 51.82 91  C 1 
ATOM   2624 N N   . ASN C 3 92  ? -11.226 -25.140 -20.043 1.00 62.07 92  C 1 
ATOM   2625 C CA  . ASN C 3 92  ? -11.691 -26.515 -19.864 1.00 57.32 92  C 1 
ATOM   2626 C C   . ASN C 3 92  ? -11.453 -27.342 -21.123 1.00 52.44 92  C 1 
ATOM   2627 O O   . ASN C 3 92  ? -11.558 -26.772 -22.230 1.00 45.03 92  C 1 
ATOM   2628 C CB  . ASN C 3 92  ? -13.180 -26.532 -19.472 1.00 50.38 92  C 1 
ATOM   2629 C CG  . ASN C 3 92  ? -13.454 -26.240 -18.006 1.00 44.63 92  C 1 
ATOM   2630 O OD1 . ASN C 3 92  ? -12.598 -26.277 -17.132 1.00 41.70 92  C 1 
ATOM   2631 N ND2 . ASN C 3 92  ? -14.705 -25.985 -17.662 1.00 38.54 92  C 1 
ATOM   2632 O OXT . ASN C 3 92  ? -11.186 -28.567 -20.959 1.00 34.96 92  C 1 
ATOM   2633 N N   . MET D 4 1   ? -1.269  23.707  -7.502  1.00 21.14 1   D 1 
ATOM   2634 C CA  . MET D 4 1   ? -1.925  22.929  -8.571  1.00 21.93 1   D 1 
ATOM   2635 C C   . MET D 4 1   ? -0.808  22.261  -9.351  1.00 24.02 1   D 1 
ATOM   2636 O O   . MET D 4 1   ? -0.211  22.932  -10.193 1.00 21.51 1   D 1 
ATOM   2637 C CB  . MET D 4 1   ? -2.746  23.831  -9.491  1.00 19.19 1   D 1 
ATOM   2638 C CG  . MET D 4 1   ? -3.992  24.409  -8.809  1.00 16.15 1   D 1 
ATOM   2639 S SD  . MET D 4 1   ? -4.869  25.604  -9.856  1.00 14.05 1   D 1 
ATOM   2640 C CE  . MET D 4 1   ? -6.308  25.959  -8.823  1.00 11.93 1   D 1 
ATOM   2641 N N   . SER D 4 2   ? -0.431  21.032  -9.009  1.00 24.86 2   D 1 
ATOM   2642 C CA  . SER D 4 2   ? 0.562   20.319  -9.810  1.00 24.68 2   D 1 
ATOM   2643 C C   . SER D 4 2   ? -0.031  20.187  -11.210 1.00 25.70 2   D 1 
ATOM   2644 O O   . SER D 4 2   ? -1.215  19.878  -11.357 1.00 24.50 2   D 1 
ATOM   2645 C CB  . SER D 4 2   ? 0.925   18.960  -9.198  1.00 23.95 2   D 1 
ATOM   2646 O OG  . SER D 4 2   ? -0.210  18.147  -9.057  1.00 21.91 2   D 1 
ATOM   2647 N N   . LYS D 4 3   ? 0.720   20.558  -12.243 1.00 27.64 3   D 1 
ATOM   2648 C CA  . LYS D 4 3   ? 0.267   20.353  -13.610 1.00 27.18 3   D 1 
ATOM   2649 C C   . LYS D 4 3   ? 0.166   18.848  -13.781 1.00 28.60 3   D 1 
ATOM   2650 O O   . LYS D 4 3   ? 1.214   18.194  -13.817 1.00 26.90 3   D 1 
ATOM   2651 C CB  . LYS D 4 3   ? 1.232   20.966  -14.623 1.00 25.23 3   D 1 
ATOM   2652 C CG  . LYS D 4 3   ? 1.082   22.495  -14.735 1.00 21.84 3   D 1 
ATOM   2653 C CD  . LYS D 4 3   ? 2.057   23.012  -15.787 1.00 20.14 3   D 1 
ATOM   2654 C CE  . LYS D 4 3   ? 1.909   24.515  -15.984 1.00 17.52 3   D 1 
ATOM   2655 N NZ  . LYS D 4 3   ? 2.887   25.032  -16.969 1.00 15.61 3   D 1 
ATOM   2656 N N   . ALA D 4 4   ? -1.058  18.314  -13.854 1.00 30.25 4   D 1 
ATOM   2657 C CA  . ALA D 4 4   ? -1.303  16.926  -14.197 1.00 29.29 4   D 1 
ATOM   2658 C C   . ALA D 4 4   ? -0.655  16.689  -15.563 1.00 31.35 4   D 1 
ATOM   2659 O O   . ALA D 4 4   ? -1.199  17.074  -16.596 1.00 29.63 4   D 1 
ATOM   2660 C CB  . ALA D 4 4   ? -2.815  16.667  -14.189 1.00 26.94 4   D 1 
ATOM   2661 N N   . HIS D 4 5   ? 0.575   16.166  -15.557 1.00 36.96 5   D 1 
ATOM   2662 C CA  . HIS D 4 5   ? 1.156   15.663  -16.775 1.00 37.23 5   D 1 
ATOM   2663 C C   . HIS D 4 5   ? 0.222   14.557  -17.247 1.00 38.97 5   D 1 
ATOM   2664 O O   . HIS D 4 5   ? -0.197  13.743  -16.429 1.00 37.32 5   D 1 
ATOM   2665 C CB  . HIS D 4 5   ? 2.594   15.174  -16.545 1.00 34.84 5   D 1 
ATOM   2666 C CG  . HIS D 4 5   ? 3.584   16.254  -16.875 1.00 32.23 5   D 1 
ATOM   2667 N ND1 . HIS D 4 5   ? 3.968   16.625  -18.154 1.00 29.04 5   D 1 
ATOM   2668 C CD2 . HIS D 4 5   ? 4.240   17.089  -16.017 1.00 28.59 5   D 1 
ATOM   2669 C CE1 . HIS D 4 5   ? 4.832   17.645  -18.062 1.00 25.67 5   D 1 
ATOM   2670 N NE2 . HIS D 4 5   ? 5.015   17.960  -16.773 1.00 25.50 5   D 1 
ATOM   2671 N N   . PRO D 4 6   ? -0.202  14.560  -18.529 1.00 38.29 6   D 1 
ATOM   2672 C CA  . PRO D 4 6   ? -1.065  13.512  -19.025 1.00 38.12 6   D 1 
ATOM   2673 C C   . PRO D 4 6   ? -0.365  12.185  -18.745 1.00 41.22 6   D 1 
ATOM   2674 O O   . PRO D 4 6   ? 0.802   12.059  -19.116 1.00 40.68 6   D 1 
ATOM   2675 C CB  . PRO D 4 6   ? -1.243  13.785  -20.517 1.00 34.89 6   D 1 
ATOM   2676 C CG  . PRO D 4 6   ? -0.025  14.636  -20.874 1.00 34.15 6   D 1 
ATOM   2677 C CD  . PRO D 4 6   ? 0.264   15.410  -19.600 1.00 37.54 6   D 1 
ATOM   2678 N N   . PRO D 4 7   ? -1.026  11.249  -18.059 1.00 45.78 7   D 1 
ATOM   2679 C CA  . PRO D 4 7   ? -0.380  10.038  -17.600 1.00 45.63 7   D 1 
ATOM   2680 C C   . PRO D 4 7   ? 0.310   9.319   -18.759 1.00 49.28 7   D 1 
ATOM   2681 O O   . PRO D 4 7   ? -0.306  9.028   -19.787 1.00 47.42 7   D 1 
ATOM   2682 C CB  . PRO D 4 7   ? -1.470  9.203   -16.942 1.00 41.03 7   D 1 
ATOM   2683 C CG  . PRO D 4 7   ? -2.487  10.237  -16.491 1.00 39.92 7   D 1 
ATOM   2684 C CD  . PRO D 4 7   ? -2.378  11.327  -17.540 1.00 42.16 7   D 1 
ATOM   2685 N N   . GLU D 4 8   ? 1.596   9.081   -18.601 1.00 55.20 8   D 1 
ATOM   2686 C CA  . GLU D 4 8   ? 2.429   8.456   -19.630 1.00 56.92 8   D 1 
ATOM   2687 C C   . GLU D 4 8   ? 1.910   7.059   -19.955 1.00 61.34 8   D 1 
ATOM   2688 O O   . GLU D 4 8   ? 1.971   6.630   -21.104 1.00 57.78 8   D 1 
ATOM   2689 C CB  . GLU D 4 8   ? 3.886   8.409   -19.164 1.00 51.17 8   D 1 
ATOM   2690 C CG  . GLU D 4 8   ? 4.614   9.769   -19.204 1.00 44.65 8   D 1 
ATOM   2691 C CD  . GLU D 4 8   ? 4.991   10.178  -20.641 1.00 40.36 8   D 1 
ATOM   2692 O OE1 . GLU D 4 8   ? 4.868   11.365  -21.003 1.00 36.87 8   D 1 
ATOM   2693 O OE2 . GLU D 4 8   ? 5.369   9.320   -21.464 1.00 36.44 8   D 1 
ATOM   2694 N N   . LEU D 4 9   ? 1.272   6.386   -18.988 1.00 62.04 9   D 1 
ATOM   2695 C CA  . LEU D 4 9   ? 0.678   5.068   -19.181 1.00 63.48 9   D 1 
ATOM   2696 C C   . LEU D 4 9   ? -0.327  5.021   -20.345 1.00 66.14 9   D 1 
ATOM   2697 O O   . LEU D 4 9   ? -0.428  4.004   -21.028 1.00 63.41 9   D 1 
ATOM   2698 C CB  . LEU D 4 9   ? -0.008  4.619   -17.880 1.00 59.80 9   D 1 
ATOM   2699 C CG  . LEU D 4 9   ? -0.306  3.109   -17.899 1.00 56.48 9   D 1 
ATOM   2700 C CD1 . LEU D 4 9   ? 0.927   2.278   -17.565 1.00 53.36 9   D 1 
ATOM   2701 C CD2 . LEU D 4 9   ? -1.398  2.764   -16.905 1.00 54.98 9   D 1 
ATOM   2702 N N   . LYS D 4 10  ? -1.023  6.114   -20.633 1.00 68.72 10  D 1 
ATOM   2703 C CA  . LYS D 4 10  ? -1.938  6.210   -21.772 1.00 68.07 10  D 1 
ATOM   2704 C C   . LYS D 4 10  ? -1.242  5.911   -23.103 1.00 70.19 10  D 1 
ATOM   2705 O O   . LYS D 4 10  ? -1.853  5.361   -24.009 1.00 67.51 10  D 1 
ATOM   2706 C CB  . LYS D 4 10  ? -2.572  7.604   -21.786 1.00 62.56 10  D 1 
ATOM   2707 C CG  . LYS D 4 10  ? -3.679  7.736   -22.844 1.00 56.26 10  D 1 
ATOM   2708 C CD  . LYS D 4 10  ? -4.258  9.149   -22.829 1.00 50.44 10  D 1 
ATOM   2709 C CE  . LYS D 4 10  ? -5.328  9.308   -23.901 1.00 43.94 10  D 1 
ATOM   2710 N NZ  . LYS D 4 10  ? -5.826  10.698  -23.962 1.00 38.52 10  D 1 
ATOM   2711 N N   . LYS D 4 11  ? 0.038   6.246   -23.239 1.00 69.82 11  D 1 
ATOM   2712 C CA  . LYS D 4 11  ? 0.828   5.968   -24.441 1.00 69.90 11  D 1 
ATOM   2713 C C   . LYS D 4 11  ? 1.073   4.469   -24.627 1.00 72.22 11  D 1 
ATOM   2714 O O   . LYS D 4 11  ? 1.225   4.007   -25.755 1.00 68.81 11  D 1 
ATOM   2715 C CB  . LYS D 4 11  ? 2.162   6.716   -24.383 1.00 64.41 11  D 1 
ATOM   2716 C CG  . LYS D 4 11  ? 2.007   8.242   -24.296 1.00 58.58 11  D 1 
ATOM   2717 C CD  . LYS D 4 11  ? 3.397   8.874   -24.190 1.00 53.59 11  D 1 
ATOM   2718 C CE  . LYS D 4 11  ? 3.319   10.375  -23.984 1.00 46.90 11  D 1 
ATOM   2719 N NZ  . LYS D 4 11  ? 4.643   10.917  -23.568 1.00 41.03 11  D 1 
ATOM   2720 N N   . PHE D 4 12  ? 1.063   3.713   -23.545 1.00 76.64 12  D 1 
ATOM   2721 C CA  . PHE D 4 12  ? 1.307   2.279   -23.531 1.00 76.52 12  D 1 
ATOM   2722 C C   . PHE D 4 12  ? 0.031   1.448   -23.717 1.00 79.65 12  D 1 
ATOM   2723 O O   . PHE D 4 12  ? 0.103   0.225   -23.782 1.00 77.90 12  D 1 
ATOM   2724 C CB  . PHE D 4 12  ? 2.055   1.901   -22.249 1.00 72.62 12  D 1 
ATOM   2725 C CG  . PHE D 4 12  ? 3.393   2.594   -22.116 1.00 70.62 12  D 1 
ATOM   2726 C CD1 . PHE D 4 12  ? 4.538   2.055   -22.717 1.00 66.51 12  D 1 
ATOM   2727 C CD2 . PHE D 4 12  ? 3.497   3.811   -21.419 1.00 64.96 12  D 1 
ATOM   2728 C CE1 . PHE D 4 12  ? 5.778   2.704   -22.613 1.00 62.57 12  D 1 
ATOM   2729 C CE2 . PHE D 4 12  ? 4.731   4.475   -21.312 1.00 62.06 12  D 1 
ATOM   2730 C CZ  . PHE D 4 12  ? 5.866   3.919   -21.911 1.00 60.42 12  D 1 
ATOM   2731 N N   . MET D 4 13  ? -1.131  2.090   -23.839 1.00 81.77 13  D 1 
ATOM   2732 C CA  . MET D 4 13  ? -2.363  1.402   -24.182 1.00 82.89 13  D 1 
ATOM   2733 C C   . MET D 4 13  ? -2.263  0.724   -25.545 1.00 83.19 13  D 1 
ATOM   2734 O O   . MET D 4 13  ? -1.768  1.292   -26.515 1.00 80.85 13  D 1 
ATOM   2735 C CB  . MET D 4 13  ? -3.541  2.378   -24.159 1.00 81.81 13  D 1 
ATOM   2736 C CG  . MET D 4 13  ? -3.936  2.785   -22.732 1.00 77.43 13  D 1 
ATOM   2737 S SD  . MET D 4 13  ? -4.370  1.433   -21.595 1.00 76.59 13  D 1 
ATOM   2738 C CE  . MET D 4 13  ? -5.495  0.468   -22.605 1.00 67.47 13  D 1 
ATOM   2739 N N   . ASP D 4 14  ? -2.753  -0.514  -25.612 1.00 85.80 14  D 1 
ATOM   2740 C CA  . ASP D 4 14  ? -2.650  -1.413  -26.765 1.00 86.64 14  D 1 
ATOM   2741 C C   . ASP D 4 14  ? -1.203  -1.699  -27.218 1.00 86.78 14  D 1 
ATOM   2742 O O   . ASP D 4 14  ? -0.986  -2.132  -28.353 1.00 83.80 14  D 1 
ATOM   2743 C CB  . ASP D 4 14  ? -3.541  -0.931  -27.918 1.00 85.03 14  D 1 
ATOM   2744 C CG  . ASP D 4 14  ? -5.019  -0.860  -27.570 1.00 82.73 14  D 1 
ATOM   2745 O OD1 . ASP D 4 14  ? -5.550  -1.837  -27.012 1.00 77.26 14  D 1 
ATOM   2746 O OD2 . ASP D 4 14  ? -5.675  0.100   -28.025 1.00 76.46 14  D 1 
ATOM   2747 N N   . LYS D 4 15  ? -0.232  -1.497  -26.332 1.00 83.77 15  D 1 
ATOM   2748 C CA  . LYS D 4 15  ? 1.171   -1.832  -26.552 1.00 83.77 15  D 1 
ATOM   2749 C C   . LYS D 4 15  ? 1.553   -3.104  -25.803 1.00 86.08 15  D 1 
ATOM   2750 O O   . LYS D 4 15  ? 1.013   -3.396  -24.743 1.00 85.30 15  D 1 
ATOM   2751 C CB  . LYS D 4 15  ? 2.080   -0.669  -26.143 1.00 79.92 15  D 1 
ATOM   2752 C CG  . LYS D 4 15  ? 1.836   0.615   -26.944 1.00 76.53 15  D 1 
ATOM   2753 C CD  . LYS D 4 15  ? 2.139   0.412   -28.417 1.00 71.37 15  D 1 
ATOM   2754 C CE  . LYS D 4 15  ? 2.048   1.740   -29.159 1.00 65.55 15  D 1 
ATOM   2755 N NZ  . LYS D 4 15  ? 2.616   1.599   -30.511 1.00 59.78 15  D 1 
ATOM   2756 N N   . LYS D 4 16  ? 2.510   -3.834  -26.352 1.00 86.02 16  D 1 
ATOM   2757 C CA  . LYS D 4 16  ? 3.063   -5.019  -25.711 1.00 86.40 16  D 1 
ATOM   2758 C C   . LYS D 4 16  ? 4.004   -4.617  -24.584 1.00 85.41 16  D 1 
ATOM   2759 O O   . LYS D 4 16  ? 4.971   -3.884  -24.804 1.00 83.93 16  D 1 
ATOM   2760 C CB  . LYS D 4 16  ? 3.709   -5.931  -26.753 1.00 86.01 16  D 1 
ATOM   2761 C CG  . LYS D 4 16  ? 4.012   -7.317  -26.162 1.00 79.96 16  D 1 
ATOM   2762 C CD  . LYS D 4 16  ? 4.513   -8.269  -27.248 1.00 78.03 16  D 1 
ATOM   2763 C CE  . LYS D 4 16  ? 4.748   -9.646  -26.632 1.00 70.96 16  D 1 
ATOM   2764 N NZ  . LYS D 4 16  ? 5.162   -10.646 -27.643 1.00 64.37 16  D 1 
ATOM   2765 N N   . LEU D 4 17  ? 3.734   -5.128  -23.398 1.00 87.42 17  D 1 
ATOM   2766 C CA  . LEU D 4 17  ? 4.493   -4.869  -22.187 1.00 88.06 17  D 1 
ATOM   2767 C C   . LEU D 4 17  ? 5.101   -6.167  -21.649 1.00 89.94 17  D 1 
ATOM   2768 O O   . LEU D 4 17  ? 4.555   -7.249  -21.828 1.00 89.56 17  D 1 
ATOM   2769 C CB  . LEU D 4 17  ? 3.583   -4.212  -21.127 1.00 85.63 17  D 1 
ATOM   2770 C CG  . LEU D 4 17  ? 2.880   -2.909  -21.552 1.00 83.28 17  D 1 
ATOM   2771 C CD1 . LEU D 4 17  ? 2.080   -2.363  -20.381 1.00 79.33 17  D 1 
ATOM   2772 C CD2 . LEU D 4 17  ? 3.861   -1.833  -22.005 1.00 78.51 17  D 1 
ATOM   2773 N N   . SER D 4 18  ? 6.222   -6.033  -20.963 1.00 86.46 18  D 1 
ATOM   2774 C CA  . SER D 4 18  ? 6.830   -7.050  -20.107 1.00 85.27 18  D 1 
ATOM   2775 C C   . SER D 4 18  ? 6.594   -6.658  -18.658 1.00 84.78 18  D 1 
ATOM   2776 O O   . SER D 4 18  ? 6.943   -5.551  -18.255 1.00 83.07 18  D 1 
ATOM   2777 C CB  . SER D 4 18  ? 8.324   -7.127  -20.416 1.00 83.80 18  D 1 
ATOM   2778 O OG  . SER D 4 18  ? 8.964   -8.071  -19.593 1.00 78.75 18  D 1 
ATOM   2779 N N   . LEU D 4 19  ? 6.007   -7.554  -17.872 1.00 88.06 19  D 1 
ATOM   2780 C CA  . LEU D 4 19  ? 5.690   -7.328  -16.470 1.00 89.64 19  D 1 
ATOM   2781 C C   . LEU D 4 19  ? 6.412   -8.360  -15.611 1.00 90.38 19  D 1 
ATOM   2782 O O   . LEU D 4 19  ? 6.126   -9.558  -15.700 1.00 89.39 19  D 1 
ATOM   2783 C CB  . LEU D 4 19  ? 4.175   -7.366  -16.226 1.00 88.95 19  D 1 
ATOM   2784 C CG  . LEU D 4 19  ? 3.334   -6.351  -17.028 1.00 86.89 19  D 1 
ATOM   2785 C CD1 . LEU D 4 19  ? 2.848   -6.918  -18.370 1.00 79.77 19  D 1 
ATOM   2786 C CD2 . LEU D 4 19  ? 2.090   -5.966  -16.234 1.00 80.13 19  D 1 
ATOM   2787 N N   . LYS D 4 20  ? 7.325   -7.904  -14.751 1.00 89.15 20  D 1 
ATOM   2788 C CA  . LYS D 4 20  ? 7.858   -8.714  -13.663 1.00 87.53 20  D 1 
ATOM   2789 C C   . LYS D 4 20  ? 6.959   -8.541  -12.450 1.00 88.30 20  D 1 
ATOM   2790 O O   . LYS D 4 20  ? 6.729   -7.418  -12.005 1.00 87.16 20  D 1 
ATOM   2791 C CB  . LYS D 4 20  ? 9.309   -8.363  -13.352 1.00 84.83 20  D 1 
ATOM   2792 C CG  . LYS D 4 20  ? 10.232  -8.754  -14.510 1.00 77.07 20  D 1 
ATOM   2793 C CD  . LYS D 4 20  ? 11.699  -8.497  -14.139 1.00 69.04 20  D 1 
ATOM   2794 C CE  . LYS D 4 20  ? 12.597  -8.769  -15.335 1.00 61.68 20  D 1 
ATOM   2795 N NZ  . LYS D 4 20  ? 13.971  -8.238  -15.111 1.00 55.38 20  D 1 
ATOM   2796 N N   . LEU D 4 21  ? 6.446   -9.656  -11.961 1.00 91.58 21  D 1 
ATOM   2797 C CA  . LEU D 4 21  ? 5.547   -9.708  -10.821 1.00 92.31 21  D 1 
ATOM   2798 C C   . LEU D 4 21  ? 6.303   -10.173 -9.575  1.00 91.82 21  D 1 
ATOM   2799 O O   . LEU D 4 21  ? 7.389   -10.754 -9.662  1.00 90.53 21  D 1 
ATOM   2800 C CB  . LEU D 4 21  ? 4.343   -10.621 -11.138 1.00 92.97 21  D 1 
ATOM   2801 C CG  . LEU D 4 21  ? 3.624   -10.333 -12.471 1.00 93.09 21  D 1 
ATOM   2802 C CD1 . LEU D 4 21  ? 2.462   -11.313 -12.644 1.00 90.14 21  D 1 
ATOM   2803 C CD2 . LEU D 4 21  ? 3.074   -8.909  -12.538 1.00 89.70 21  D 1 
ATOM   2804 N N   . ASN D 4 22  ? 5.708   -9.953  -8.407  1.00 90.95 22  D 1 
ATOM   2805 C CA  . ASN D 4 22  ? 6.254   -10.469 -7.163  1.00 90.38 22  D 1 
ATOM   2806 C C   . ASN D 4 22  ? 6.477   -12.000 -7.207  1.00 90.83 22  D 1 
ATOM   2807 O O   . ASN D 4 22  ? 5.843   -12.739 -7.971  1.00 87.61 22  D 1 
ATOM   2808 C CB  . ASN D 4 22  ? 5.376   -10.015 -5.982  1.00 86.27 22  D 1 
ATOM   2809 C CG  . ASN D 4 22  ? 3.970   -10.587 -6.011  1.00 83.20 22  D 1 
ATOM   2810 O OD1 . ASN D 4 22  ? 3.619   -11.538 -6.686  1.00 67.48 22  D 1 
ATOM   2811 N ND2 . ASN D 4 22  ? 3.108   -10.002 -5.222  1.00 74.59 22  D 1 
ATOM   2812 N N   . GLY D 4 23  ? 7.417   -12.464 -6.390  1.00 90.06 23  D 1 
ATOM   2813 C CA  . GLY D 4 23  ? 7.820   -13.868 -6.379  1.00 89.42 23  D 1 
ATOM   2814 C C   . GLY D 4 23  ? 8.595   -14.320 -7.622  1.00 90.18 23  D 1 
ATOM   2815 O O   . GLY D 4 23  ? 8.580   -15.498 -7.951  1.00 86.92 23  D 1 
ATOM   2816 N N   . GLY D 4 24  ? 9.233   -13.391 -8.342  1.00 89.35 24  D 1 
ATOM   2817 C CA  . GLY D 4 24  ? 10.074  -13.697 -9.511  1.00 89.20 24  D 1 
ATOM   2818 C C   . GLY D 4 24  ? 9.302   -14.145 -10.758 1.00 90.69 24  D 1 
ATOM   2819 O O   . GLY D 4 24  ? 9.895   -14.655 -11.706 1.00 88.29 24  D 1 
ATOM   2820 N N   . ARG D 4 25  ? 7.975   -13.954 -10.784 1.00 92.77 25  D 1 
ATOM   2821 C CA  . ARG D 4 25  ? 7.135   -14.319 -11.929 1.00 93.24 25  D 1 
ATOM   2822 C C   . ARG D 4 25  ? 7.232   -13.272 -13.028 1.00 92.95 25  D 1 
ATOM   2823 O O   . ARG D 4 25  ? 7.355   -12.086 -12.754 1.00 90.92 25  D 1 
ATOM   2824 C CB  . ARG D 4 25  ? 5.692   -14.543 -11.475 1.00 92.41 25  D 1 
ATOM   2825 C CG  . ARG D 4 25  ? 5.588   -15.751 -10.534 1.00 91.46 25  D 1 
ATOM   2826 C CD  . ARG D 4 25  ? 4.202   -15.848 -9.902  1.00 90.60 25  D 1 
ATOM   2827 N NE  . ARG D 4 25  ? 3.997   -14.775 -8.919  1.00 89.86 25  D 1 
ATOM   2828 C CZ  . ARG D 4 25  ? 3.025   -14.706 -8.017  1.00 91.43 25  D 1 
ATOM   2829 N NH1 . ARG D 4 25  ? 2.083   -15.600 -7.939  1.00 83.80 25  D 1 
ATOM   2830 N NH2 . ARG D 4 25  ? 2.995   -13.736 -7.162  1.00 86.29 25  D 1 
ATOM   2831 N N   . HIS D 4 26  ? 7.142   -13.718 -14.279 1.00 93.68 26  D 1 
ATOM   2832 C CA  . HIS D 4 26  ? 7.258   -12.843 -15.436 1.00 93.97 26  D 1 
ATOM   2833 C C   . HIS D 4 26  ? 6.184   -13.174 -16.462 1.00 94.54 26  D 1 
ATOM   2834 O O   . HIS D 4 26  ? 5.981   -14.338 -16.800 1.00 93.73 26  D 1 
ATOM   2835 C CB  . HIS D 4 26  ? 8.686   -12.967 -15.993 1.00 91.40 26  D 1 
ATOM   2836 C CG  . HIS D 4 26  ? 9.018   -12.089 -17.165 1.00 87.65 26  D 1 
ATOM   2837 N ND1 . HIS D 4 26  ? 10.090  -12.304 -18.032 1.00 76.42 26  D 1 
ATOM   2838 C CD2 . HIS D 4 26  ? 8.384   -10.948 -17.585 1.00 78.79 26  D 1 
ATOM   2839 C CE1 . HIS D 4 26  ? 10.075  -11.326 -18.937 1.00 77.66 26  D 1 
ATOM   2840 N NE2 . HIS D 4 26  ? 9.064   -10.493 -18.693 1.00 79.10 26  D 1 
ATOM   2841 N N   . VAL D 4 27  ? 5.494   -12.156 -16.946 1.00 94.94 27  D 1 
ATOM   2842 C CA  . VAL D 4 27  ? 4.498   -12.269 -18.008 1.00 95.11 27  D 1 
ATOM   2843 C C   . VAL D 4 27  ? 4.718   -11.190 -19.067 1.00 94.82 27  D 1 
ATOM   2844 O O   . VAL D 4 27  ? 5.314   -10.147 -18.800 1.00 93.91 27  D 1 
ATOM   2845 C CB  . VAL D 4 27  ? 3.052   -12.238 -17.478 1.00 94.78 27  D 1 
ATOM   2846 C CG1 . VAL D 4 27  ? 2.792   -13.352 -16.457 1.00 89.62 27  D 1 
ATOM   2847 C CG2 . VAL D 4 27  ? 2.677   -10.898 -16.841 1.00 89.99 27  D 1 
ATOM   2848 N N   . GLN D 4 28  ? 4.222   -11.435 -20.274 1.00 94.41 28  D 1 
ATOM   2849 C CA  . GLN D 4 28  ? 4.225   -10.464 -21.362 1.00 94.41 28  D 1 
ATOM   2850 C C   . GLN D 4 28  ? 2.847   -10.421 -22.008 1.00 95.05 28  D 1 
ATOM   2851 O O   . GLN D 4 28  ? 2.207   -11.458 -22.122 1.00 93.97 28  D 1 
ATOM   2852 C CB  . GLN D 4 28  ? 5.286   -10.822 -22.407 1.00 91.85 28  D 1 
ATOM   2853 C CG  . GLN D 4 28  ? 6.705   -10.758 -21.836 1.00 83.83 28  D 1 
ATOM   2854 C CD  . GLN D 4 28  ? 7.793   -11.007 -22.892 1.00 85.05 28  D 1 
ATOM   2855 O OE1 . GLN D 4 28  ? 7.535   -11.264 -24.058 1.00 78.99 28  D 1 
ATOM   2856 N NE2 . GLN D 4 28  ? 9.043   -10.920 -22.522 1.00 75.63 28  D 1 
ATOM   2857 N N   . GLY D 4 29  ? 2.404   -9.255  -22.452 1.00 94.39 29  D 1 
ATOM   2858 C CA  . GLY D 4 29  ? 1.111   -9.140  -23.127 1.00 94.23 29  D 1 
ATOM   2859 C C   . GLY D 4 29  ? 0.753   -7.695  -23.465 1.00 93.76 29  D 1 
ATOM   2860 O O   . GLY D 4 29  ? 1.561   -6.785  -23.277 1.00 92.07 29  D 1 
ATOM   2861 N N   . ILE D 4 30  ? -0.446  -7.482  -23.988 1.00 94.64 30  D 1 
ATOM   2862 C CA  . ILE D 4 30  ? -0.905  -6.188  -24.502 1.00 94.64 30  D 1 
ATOM   2863 C C   . ILE D 4 30  ? -1.788  -5.514  -23.456 1.00 94.42 30  D 1 
ATOM   2864 O O   . ILE D 4 30  ? -2.798  -6.079  -23.056 1.00 93.17 30  D 1 
ATOM   2865 C CB  . ILE D 4 30  ? -1.636  -6.374  -25.842 1.00 93.77 30  D 1 
ATOM   2866 C CG1 . ILE D 4 30  ? -0.728  -7.070  -26.888 1.00 90.73 30  D 1 
ATOM   2867 C CG2 . ILE D 4 30  ? -2.103  -5.006  -26.376 1.00 90.45 30  D 1 
ATOM   2868 C CD1 . ILE D 4 30  ? -1.461  -7.503  -28.163 1.00 85.72 30  D 1 
ATOM   2869 N N   . LEU D 4 31  ? -1.458  -4.291  -23.039 1.00 92.61 31  D 1 
ATOM   2870 C CA  . LEU D 4 31  ? -2.284  -3.520  -22.115 1.00 91.21 31  D 1 
ATOM   2871 C C   . LEU D 4 31  ? -3.600  -3.115  -22.796 1.00 90.50 31  D 1 
ATOM   2872 O O   . LEU D 4 31  ? -3.588  -2.381  -23.780 1.00 89.09 31  D 1 
ATOM   2873 C CB  . LEU D 4 31  ? -1.496  -2.296  -21.623 1.00 90.03 31  D 1 
ATOM   2874 C CG  . LEU D 4 31  ? -2.259  -1.394  -20.631 1.00 88.99 31  D 1 
ATOM   2875 C CD1 . LEU D 4 31  ? -2.587  -2.110  -19.325 1.00 85.27 31  D 1 
ATOM   2876 C CD2 . LEU D 4 31  ? -1.425  -0.163  -20.298 1.00 84.30 31  D 1 
ATOM   2877 N N   . ARG D 4 32  ? -4.732  -3.559  -22.246 1.00 92.46 32  D 1 
ATOM   2878 C CA  . ARG D 4 32  ? -6.075  -3.249  -22.760 1.00 92.07 32  D 1 
ATOM   2879 C C   . ARG D 4 32  ? -6.869  -2.298  -21.867 1.00 91.19 32  D 1 
ATOM   2880 O O   . ARG D 4 32  ? -7.843  -1.711  -22.333 1.00 88.96 32  D 1 
ATOM   2881 C CB  . ARG D 4 32  ? -6.878  -4.533  -22.957 1.00 91.99 32  D 1 
ATOM   2882 C CG  . ARG D 4 32  ? -6.319  -5.466  -24.030 1.00 89.79 32  D 1 
ATOM   2883 C CD  . ARG D 4 32  ? -6.328  -4.828  -25.415 1.00 88.28 32  D 1 
ATOM   2884 N NE  . ARG D 4 32  ? -6.079  -5.856  -26.426 1.00 86.65 32  D 1 
ATOM   2885 C CZ  . ARG D 4 32  ? -5.661  -5.698  -27.664 1.00 85.94 32  D 1 
ATOM   2886 N NH1 . ARG D 4 32  ? -5.453  -4.519  -28.185 1.00 78.25 32  D 1 
ATOM   2887 N NH2 . ARG D 4 32  ? -5.425  -6.749  -28.386 1.00 81.05 32  D 1 
ATOM   2888 N N   . GLY D 4 33  ? -6.500  -2.167  -20.609 1.00 89.46 33  D 1 
ATOM   2889 C CA  . GLY D 4 33  ? -7.185  -1.294  -19.676 1.00 88.84 33  D 1 
ATOM   2890 C C   . GLY D 4 33  ? -6.700  -1.435  -18.245 1.00 89.00 33  D 1 
ATOM   2891 O O   . GLY D 4 33  ? -5.848  -2.270  -17.939 1.00 87.61 33  D 1 
ATOM   2892 N N   . PHE D 4 34  ? -7.263  -0.587  -17.392 1.00 88.34 34  D 1 
ATOM   2893 C CA  . PHE D 4 34  ? -6.968  -0.514  -15.968 1.00 86.30 34  D 1 
ATOM   2894 C C   . PHE D 4 34  ? -8.199  -0.017  -15.205 1.00 86.84 34  D 1 
ATOM   2895 O O   . PHE D 4 34  ? -9.177  0.433   -15.816 1.00 84.79 34  D 1 
ATOM   2896 C CB  . PHE D 4 34  ? -5.740  0.382   -15.740 1.00 82.52 34  D 1 
ATOM   2897 C CG  . PHE D 4 34  ? -5.883  1.782   -16.292 1.00 80.47 34  D 1 
ATOM   2898 C CD1 . PHE D 4 34  ? -5.488  2.063   -17.619 1.00 75.55 34  D 1 
ATOM   2899 C CD2 . PHE D 4 34  ? -6.431  2.806   -15.511 1.00 74.47 34  D 1 
ATOM   2900 C CE1 . PHE D 4 34  ? -5.652  3.348   -18.148 1.00 71.80 34  D 1 
ATOM   2901 C CE2 . PHE D 4 34  ? -6.602  4.090   -16.036 1.00 70.54 34  D 1 
ATOM   2902 C CZ  . PHE D 4 34  ? -6.220  4.361   -17.354 1.00 71.36 34  D 1 
ATOM   2903 N N   . ASP D 4 35  ? -8.176  -0.105  -13.893 1.00 83.75 35  D 1 
ATOM   2904 C CA  . ASP D 4 35  ? -9.223  0.392   -12.999 1.00 82.55 35  D 1 
ATOM   2905 C C   . ASP D 4 35  ? -8.709  1.543   -12.110 1.00 82.59 35  D 1 
ATOM   2906 O O   . ASP D 4 35  ? -7.527  1.902   -12.187 1.00 80.48 35  D 1 
ATOM   2907 C CB  . ASP D 4 35  ? -9.815  -0.788  -12.207 1.00 81.12 35  D 1 
ATOM   2908 C CG  . ASP D 4 35  ? -8.886  -1.432  -11.179 1.00 80.75 35  D 1 
ATOM   2909 O OD1 . ASP D 4 35  ? -7.846  -0.832  -10.837 1.00 76.91 35  D 1 
ATOM   2910 O OD2 . ASP D 4 35  ? -9.203  -2.544  -10.728 1.00 77.35 35  D 1 
ATOM   2911 N N   . PRO D 4 36  ? -9.563  2.133   -11.257 1.00 81.20 36  D 1 
ATOM   2912 C CA  . PRO D 4 36  ? -9.152  3.190   -10.329 1.00 78.23 36  D 1 
ATOM   2913 C C   . PRO D 4 36  ? -8.030  2.813   -9.352  1.00 78.18 36  D 1 
ATOM   2914 O O   . PRO D 4 36  ? -7.379  3.703   -8.820  1.00 74.96 36  D 1 
ATOM   2915 C CB  . PRO D 4 36  ? -10.437 3.572   -9.578  1.00 75.91 36  D 1 
ATOM   2916 C CG  . PRO D 4 36  ? -11.543 3.243   -10.574 1.00 75.58 36  D 1 
ATOM   2917 C CD  . PRO D 4 36  ? -11.013 1.973   -11.231 1.00 78.65 36  D 1 
ATOM   2918 N N   . PHE D 4 37  ? -7.776  1.535   -9.122  1.00 78.88 37  D 1 
ATOM   2919 C CA  . PHE D 4 37  ? -6.688  1.022   -8.289  1.00 77.74 37  D 1 
ATOM   2920 C C   . PHE D 4 37  ? -5.440  0.653   -9.104  1.00 79.99 37  D 1 
ATOM   2921 O O   . PHE D 4 37  ? -4.497  0.072   -8.574  1.00 77.34 37  D 1 
ATOM   2922 C CB  . PHE D 4 37  ? -7.189  -0.164  -7.470  1.00 75.35 37  D 1 
ATOM   2923 C CG  . PHE D 4 37  ? -8.333  0.178   -6.543  1.00 73.67 37  D 1 
ATOM   2924 C CD1 . PHE D 4 37  ? -8.069  0.771   -5.299  1.00 69.25 37  D 1 
ATOM   2925 C CD2 . PHE D 4 37  ? -9.658  -0.098  -6.913  1.00 68.21 37  D 1 
ATOM   2926 C CE1 . PHE D 4 37  ? -9.117  1.086   -4.426  1.00 65.01 37  D 1 
ATOM   2927 C CE2 . PHE D 4 37  ? -10.714 0.216   -6.042  1.00 64.21 37  D 1 
ATOM   2928 C CZ  . PHE D 4 37  ? -10.443 0.806   -4.797  1.00 65.31 37  D 1 
ATOM   2929 N N   . MET D 4 38  ? -5.431  0.957   -10.394 1.00 79.82 38  D 1 
ATOM   2930 C CA  . MET D 4 38  ? -4.379  0.573   -11.337 1.00 82.47 38  D 1 
ATOM   2931 C C   . MET D 4 38  ? -4.145  -0.934  -11.442 1.00 85.89 38  D 1 
ATOM   2932 O O   . MET D 4 38  ? -3.042  -1.389  -11.756 1.00 84.02 38  D 1 
ATOM   2933 C CB  . MET D 4 38  ? -3.090  1.375   -11.075 1.00 77.77 38  D 1 
ATOM   2934 C CG  . MET D 4 38  ? -3.226  2.835   -11.504 1.00 72.18 38  D 1 
ATOM   2935 S SD  . MET D 4 38  ? -3.538  3.076   -13.281 1.00 65.69 38  D 1 
ATOM   2936 C CE  . MET D 4 38  ? -2.180  2.113   -13.946 1.00 57.61 38  D 1 
ATOM   2937 N N   . ASN D 4 39  ? -5.179  -1.731  -11.236 1.00 88.51 39  D 1 
ATOM   2938 C CA  . ASN D 4 39  ? -5.164  -3.110  -11.686 1.00 89.40 39  D 1 
ATOM   2939 C C   . ASN D 4 39  ? -5.275  -3.118  -13.214 1.00 89.50 39  D 1 
ATOM   2940 O O   . ASN D 4 39  ? -6.018  -2.331  -13.792 1.00 88.16 39  D 1 
ATOM   2941 C CB  . ASN D 4 39  ? -6.296  -3.907  -11.028 1.00 89.66 39  D 1 
ATOM   2942 C CG  . ASN D 4 39  ? -6.252  -3.798  -9.523  1.00 90.07 39  D 1 
ATOM   2943 O OD1 . ASN D 4 39  ? -5.257  -4.096  -8.883  1.00 84.80 39  D 1 
ATOM   2944 N ND2 . ASN D 4 39  ? -7.338  -3.361  -8.908  1.00 84.31 39  D 1 
ATOM   2945 N N   . LEU D 4 40  ? -4.513  -3.980  -13.873 1.00 91.88 40  D 1 
ATOM   2946 C CA  . LEU D 4 40  ? -4.366  -3.958  -15.318 1.00 92.60 40  D 1 
ATOM   2947 C C   . LEU D 4 40  ? -5.105  -5.126  -15.970 1.00 93.99 40  D 1 
ATOM   2948 O O   . LEU D 4 40  ? -5.094  -6.244  -15.460 1.00 93.73 40  D 1 
ATOM   2949 C CB  . LEU D 4 40  ? -2.881  -3.965  -15.711 1.00 91.20 40  D 1 
ATOM   2950 C CG  . LEU D 4 40  ? -1.999  -2.872  -15.065 1.00 89.23 40  D 1 
ATOM   2951 C CD1 . LEU D 4 40  ? -0.614  -2.910  -15.707 1.00 84.85 40  D 1 
ATOM   2952 C CD2 . LEU D 4 40  ? -2.557  -1.462  -15.252 1.00 83.51 40  D 1 
ATOM   2953 N N   . VAL D 4 41  ? -5.658  -4.893  -17.155 1.00 94.45 41  D 1 
ATOM   2954 C CA  . VAL D 4 41  ? -6.072  -5.950  -18.077 1.00 94.64 41  D 1 
ATOM   2955 C C   . VAL D 4 41  ? -4.991  -6.122  -19.137 1.00 94.49 41  D 1 
ATOM   2956 O O   . VAL D 4 41  ? -4.717  -5.194  -19.901 1.00 93.43 41  D 1 
ATOM   2957 C CB  . VAL D 4 41  ? -7.441  -5.676  -18.716 1.00 94.28 41  D 1 
ATOM   2958 C CG1 . VAL D 4 41  ? -7.836  -6.802  -19.684 1.00 90.53 41  D 1 
ATOM   2959 C CG2 . VAL D 4 41  ? -8.528  -5.582  -17.644 1.00 90.99 41  D 1 
ATOM   2960 N N   . ILE D 4 42  ? -4.395  -7.305  -19.189 1.00 95.58 42  D 1 
ATOM   2961 C CA  . ILE D 4 42  ? -3.393  -7.686  -20.178 1.00 95.85 42  D 1 
ATOM   2962 C C   . ILE D 4 42  ? -3.985  -8.754  -21.087 1.00 96.02 42  D 1 
ATOM   2963 O O   . ILE D 4 42  ? -4.409  -9.810  -20.623 1.00 95.60 42  D 1 
ATOM   2964 C CB  . ILE D 4 42  ? -2.091  -8.147  -19.491 1.00 95.43 42  D 1 
ATOM   2965 C CG1 . ILE D 4 42  ? -1.507  -7.104  -18.508 1.00 93.02 42  D 1 
ATOM   2966 C CG2 . ILE D 4 42  ? -1.038  -8.529  -20.538 1.00 93.29 42  D 1 
ATOM   2967 C CD1 . ILE D 4 42  ? -1.116  -5.758  -19.134 1.00 88.16 42  D 1 
ATOM   2968 N N   . ASP D 4 43  ? -4.016  -8.479  -22.380 1.00 95.71 43  D 1 
ATOM   2969 C CA  . ASP D 4 43  ? -4.497  -9.383  -23.419 1.00 95.71 43  D 1 
ATOM   2970 C C   . ASP D 4 43  ? -3.334  -10.131 -24.083 1.00 95.70 43  D 1 
ATOM   2971 O O   . ASP D 4 43  ? -2.187  -9.699  -24.003 1.00 94.55 43  D 1 
ATOM   2972 C CB  . ASP D 4 43  ? -5.300  -8.570  -24.430 1.00 94.59 43  D 1 
ATOM   2973 C CG  . ASP D 4 43  ? -6.181  -9.399  -25.363 1.00 92.38 43  D 1 
ATOM   2974 O OD1 . ASP D 4 43  ? -6.412  -10.593 -25.067 1.00 88.05 43  D 1 
ATOM   2975 O OD2 . ASP D 4 43  ? -6.642  -8.799  -26.363 1.00 87.23 43  D 1 
ATOM   2976 N N   . GLU D 4 44  ? -3.635  -11.253 -24.736 1.00 95.79 44  D 1 
ATOM   2977 C CA  . GLU D 4 44  ? -2.623  -12.127 -25.352 1.00 95.78 44  D 1 
ATOM   2978 C C   . GLU D 4 44  ? -1.450  -12.406 -24.404 1.00 96.11 44  D 1 
ATOM   2979 O O   . GLU D 4 44  ? -0.273  -12.365 -24.785 1.00 93.96 44  D 1 
ATOM   2980 C CB  . GLU D 4 44  ? -2.186  -11.569 -26.717 1.00 94.88 44  D 1 
ATOM   2981 C CG  . GLU D 4 44  ? -3.338  -11.479 -27.719 1.00 91.28 44  D 1 
ATOM   2982 C CD  . GLU D 4 44  ? -2.914  -10.889 -29.075 1.00 88.26 44  D 1 
ATOM   2983 O OE1 . GLU D 4 44  ? -3.802  -10.403 -29.806 1.00 80.56 44  D 1 
ATOM   2984 O OE2 . GLU D 4 44  ? -1.694  -10.901 -29.390 1.00 83.01 44  D 1 
ATOM   2985 N N   . CYS D 4 45  ? -1.760  -12.626 -23.125 1.00 96.06 45  D 1 
ATOM   2986 C CA  . CYS D 4 45  ? -0.760  -12.756 -22.088 1.00 96.40 45  D 1 
ATOM   2987 C C   . CYS D 4 45  ? -0.024  -14.097 -22.191 1.00 96.63 45  D 1 
ATOM   2988 O O   . CYS D 4 45  ? -0.620  -15.153 -22.404 1.00 95.54 45  D 1 
ATOM   2989 C CB  . CYS D 4 45  ? -1.406  -12.527 -20.717 1.00 95.74 45  D 1 
ATOM   2990 S SG  . CYS D 4 45  ? -0.134  -12.255 -19.453 1.00 93.15 45  D 1 
ATOM   2991 N N   . VAL D 4 46  ? 1.287   -14.037 -22.028 1.00 96.52 46  D 1 
ATOM   2992 C CA  . VAL D 4 46  ? 2.190   -15.183 -22.049 1.00 96.64 46  D 1 
ATOM   2993 C C   . VAL D 4 46  ? 2.944   -15.226 -20.729 1.00 96.40 46  D 1 
ATOM   2994 O O   . VAL D 4 46  ? 3.659   -14.291 -20.396 1.00 95.18 46  D 1 
ATOM   2995 C CB  . VAL D 4 46  ? 3.153   -15.117 -23.243 1.00 95.62 46  D 1 
ATOM   2996 C CG1 . VAL D 4 46  ? 4.030   -16.371 -23.327 1.00 88.16 46  D 1 
ATOM   2997 C CG2 . VAL D 4 46  ? 2.411   -14.988 -24.580 1.00 88.82 46  D 1 
ATOM   2998 N N   . GLU D 4 47  ? 2.799   -16.323 -19.984 1.00 96.48 47  D 1 
ATOM   2999 C CA  . GLU D 4 47  ? 3.639   -16.619 -18.824 1.00 96.08 47  D 1 
ATOM   3000 C C   . GLU D 4 47  ? 5.030   -17.036 -19.307 1.00 95.72 47  D 1 
ATOM   3001 O O   . GLU D 4 47  ? 5.171   -17.995 -20.065 1.00 94.03 47  D 1 
ATOM   3002 C CB  . GLU D 4 47  ? 2.990   -17.712 -17.966 1.00 94.84 47  D 1 
ATOM   3003 C CG  . GLU D 4 47  ? 3.851   -18.177 -16.777 1.00 91.94 47  D 1 
ATOM   3004 C CD  . GLU D 4 47  ? 3.183   -19.285 -15.927 1.00 90.83 47  D 1 
ATOM   3005 O OE1 . GLU D 4 47  ? 3.510   -19.398 -14.727 1.00 83.64 47  D 1 
ATOM   3006 O OE2 . GLU D 4 47  ? 2.331   -20.028 -16.446 1.00 85.59 47  D 1 
ATOM   3007 N N   . MET D 4 48  ? 6.055   -16.347 -18.844 1.00 95.23 48  D 1 
ATOM   3008 C CA  . MET D 4 48  ? 7.460   -16.647 -19.080 1.00 93.96 48  D 1 
ATOM   3009 C C   . MET D 4 48  ? 7.985   -17.451 -17.897 1.00 93.19 48  D 1 
ATOM   3010 O O   . MET D 4 48  ? 8.501   -16.898 -16.926 1.00 90.19 48  D 1 
ATOM   3011 C CB  . MET D 4 48  ? 8.243   -15.332 -19.270 1.00 92.51 48  D 1 
ATOM   3012 C CG  . MET D 4 48  ? 7.695   -14.428 -20.384 1.00 89.04 48  D 1 
ATOM   3013 S SD  . MET D 4 48  ? 7.778   -15.087 -22.068 1.00 84.41 48  D 1 
ATOM   3014 C CE  . MET D 4 48  ? 9.559   -15.045 -22.349 1.00 73.87 48  D 1 
ATOM   3015 N N   . ALA D 4 49  ? 7.823   -18.779 -17.949 1.00 91.44 49  D 1 
ATOM   3016 C CA  . ALA D 4 49  ? 8.236   -19.641 -16.860 1.00 90.23 49  D 1 
ATOM   3017 C C   . ALA D 4 49  ? 9.771   -19.655 -16.700 1.00 90.21 49  D 1 
ATOM   3018 O O   . ALA D 4 49  ? 10.518  -19.512 -17.666 1.00 86.22 49  D 1 
ATOM   3019 C CB  . ALA D 4 49  ? 7.671   -21.051 -17.087 1.00 87.04 49  D 1 
ATOM   3020 N N   . THR D 4 50  ? 10.252  -19.910 -15.481 1.00 89.81 50  D 1 
ATOM   3021 C CA  . THR D 4 50  ? 11.692  -19.980 -15.167 1.00 88.42 50  D 1 
ATOM   3022 C C   . THR D 4 50  ? 12.427  -21.076 -15.949 1.00 89.30 50  D 1 
ATOM   3023 O O   . THR D 4 50  ? 13.620  -20.948 -16.220 1.00 84.06 50  D 1 
ATOM   3024 C CB  . THR D 4 50  ? 11.906  -20.240 -13.675 1.00 83.63 50  D 1 
ATOM   3025 O OG1 . THR D 4 50  ? 11.123  -21.345 -13.258 1.00 73.07 50  D 1 
ATOM   3026 C CG2 . THR D 4 50  ? 11.490  -19.039 -12.826 1.00 68.87 50  D 1 
ATOM   3027 N N   . SER D 4 51  ? 11.716  -22.108 -16.389 1.00 88.29 51  D 1 
ATOM   3028 C CA  . SER D 4 51  ? 12.245  -23.154 -17.263 1.00 88.31 51  D 1 
ATOM   3029 C C   . SER D 4 51  ? 12.500  -22.700 -18.709 1.00 90.08 51  D 1 
ATOM   3030 O O   . SER D 4 51  ? 12.993  -23.486 -19.517 1.00 85.52 51  D 1 
ATOM   3031 C CB  . SER D 4 51  ? 11.273  -24.338 -17.267 1.00 85.46 51  D 1 
ATOM   3032 O OG  . SER D 4 51  ? 10.021  -23.948 -17.797 1.00 79.99 51  D 1 
ATOM   3033 N N   . GLY D 4 52  ? 12.122  -21.465 -19.056 1.00 90.45 52  D 1 
ATOM   3034 C CA  . GLY D 4 52  ? 12.108  -20.963 -20.430 1.00 91.42 52  D 1 
ATOM   3035 C C   . GLY D 4 52  ? 10.851  -21.348 -21.220 1.00 93.25 52  D 1 
ATOM   3036 O O   . GLY D 4 52  ? 10.678  -20.896 -22.352 1.00 89.56 52  D 1 
ATOM   3037 N N   . GLN D 4 53  ? 9.962   -22.155 -20.641 1.00 93.56 53  D 1 
ATOM   3038 C CA  . GLN D 4 53  ? 8.676   -22.471 -21.248 1.00 94.06 53  D 1 
ATOM   3039 C C   . GLN D 4 53  ? 7.794   -21.221 -21.294 1.00 95.14 53  D 1 
ATOM   3040 O O   . GLN D 4 53  ? 7.705   -20.477 -20.322 1.00 93.11 53  D 1 
ATOM   3041 C CB  . GLN D 4 53  ? 8.010   -23.624 -20.483 1.00 90.91 53  D 1 
ATOM   3042 C CG  . GLN D 4 53  ? 6.697   -24.066 -21.153 1.00 80.84 53  D 1 
ATOM   3043 C CD  . GLN D 4 53  ? 6.063   -25.285 -20.481 1.00 73.33 53  D 1 
ATOM   3044 O OE1 . GLN D 4 53  ? 6.590   -25.886 -19.554 1.00 66.79 53  D 1 
ATOM   3045 N NE2 . GLN D 4 53  ? 4.906   -25.694 -20.933 1.00 62.16 53  D 1 
ATOM   3046 N N   . GLN D 4 54  ? 7.115   -21.020 -22.425 1.00 95.34 54  D 1 
ATOM   3047 C CA  . GLN D 4 54  ? 6.128   -19.963 -22.595 1.00 95.66 54  D 1 
ATOM   3048 C C   . GLN D 4 54  ? 4.729   -20.576 -22.626 1.00 95.40 54  D 1 
ATOM   3049 O O   . GLN D 4 54  ? 4.471   -21.466 -23.437 1.00 92.71 54  D 1 
ATOM   3050 C CB  . GLN D 4 54  ? 6.424   -19.158 -23.870 1.00 93.98 54  D 1 
ATOM   3051 C CG  . GLN D 4 54  ? 7.775   -18.447 -23.793 1.00 90.26 54  D 1 
ATOM   3052 C CD  . GLN D 4 54  ? 8.043   -17.524 -24.992 1.00 89.06 54  D 1 
ATOM   3053 O OE1 . GLN D 4 54  ? 7.211   -17.304 -25.858 1.00 82.59 54  D 1 
ATOM   3054 N NE2 . GLN D 4 54  ? 9.214   -16.946 -25.077 1.00 79.29 54  D 1 
ATOM   3055 N N   . ASN D 4 55  ? 3.840   -20.096 -21.763 1.00 94.91 55  D 1 
ATOM   3056 C CA  . ASN D 4 55  ? 2.467   -20.563 -21.675 1.00 93.97 55  D 1 
ATOM   3057 C C   . ASN D 4 55  ? 1.522   -19.421 -22.043 1.00 94.40 55  D 1 
ATOM   3058 O O   . ASN D 4 55  ? 1.508   -18.394 -21.364 1.00 92.86 55  D 1 
ATOM   3059 C CB  . ASN D 4 55  ? 2.185   -21.081 -20.256 1.00 91.82 55  D 1 
ATOM   3060 C CG  . ASN D 4 55  ? 3.079   -22.235 -19.827 1.00 88.56 55  D 1 
ATOM   3061 O OD1 . ASN D 4 55  ? 3.374   -23.148 -20.574 1.00 81.49 55  D 1 
ATOM   3062 N ND2 . ASN D 4 55  ? 3.518   -22.216 -18.585 1.00 80.13 55  D 1 
ATOM   3063 N N   . ASN D 4 56  ? 0.716   -19.595 -23.086 1.00 95.60 56  D 1 
ATOM   3064 C CA  . ASN D 4 56  ? -0.329  -18.632 -23.420 1.00 95.32 56  D 1 
ATOM   3065 C C   . ASN D 4 56  ? -1.461  -18.749 -22.404 1.00 95.00 56  D 1 
ATOM   3066 O O   . ASN D 4 56  ? -2.040  -19.817 -22.258 1.00 92.92 56  D 1 
ATOM   3067 C CB  . ASN D 4 56  ? -0.834  -18.878 -24.849 1.00 93.87 56  D 1 
ATOM   3068 C CG  . ASN D 4 56  ? 0.219   -18.614 -25.915 1.00 85.48 56  D 1 
ATOM   3069 O OD1 . ASN D 4 56  ? 1.173   -17.878 -25.744 1.00 75.54 56  D 1 
ATOM   3070 N ND2 . ASN D 4 56  ? 0.077   -19.223 -27.074 1.00 74.44 56  D 1 
ATOM   3071 N N   . ILE D 4 57  ? -1.777  -17.653 -21.721 1.00 95.49 57  D 1 
ATOM   3072 C CA  . ILE D 4 57  ? -2.797  -17.613 -20.662 1.00 95.25 57  D 1 
ATOM   3073 C C   . ILE D 4 57  ? -3.969  -16.681 -21.008 1.00 95.46 57  D 1 
ATOM   3074 O O   . ILE D 4 57  ? -4.876  -16.496 -20.201 1.00 93.48 57  D 1 
ATOM   3075 C CB  . ILE D 4 57  ? -2.153  -17.331 -19.285 1.00 94.19 57  D 1 
ATOM   3076 C CG1 . ILE D 4 57  ? -1.417  -15.976 -19.244 1.00 91.22 57  D 1 
ATOM   3077 C CG2 . ILE D 4 57  ? -1.201  -18.488 -18.909 1.00 87.67 57  D 1 
ATOM   3078 C CD1 . ILE D 4 57  ? -0.875  -15.606 -17.846 1.00 89.13 57  D 1 
ATOM   3079 N N   . GLY D 4 58  ? -3.983  -16.137 -22.218 1.00 94.94 58  D 1 
ATOM   3080 C CA  . GLY D 4 58  ? -5.072  -15.329 -22.757 1.00 94.76 58  D 1 
ATOM   3081 C C   . GLY D 4 58  ? -5.180  -13.948 -22.113 1.00 95.67 58  D 1 
ATOM   3082 O O   . GLY D 4 58  ? -4.172  -13.309 -21.807 1.00 93.82 58  D 1 
ATOM   3083 N N   . MET D 4 59  ? -6.401  -13.479 -21.931 1.00 96.32 59  D 1 
ATOM   3084 C CA  . MET D 4 59  ? -6.672  -12.198 -21.274 1.00 96.30 59  D 1 
ATOM   3085 C C   . MET D 4 59  ? -6.732  -12.389 -19.758 1.00 96.72 59  D 1 
ATOM   3086 O O   . MET D 4 59  ? -7.487  -13.235 -19.271 1.00 95.95 59  D 1 
ATOM   3087 C CB  . MET D 4 59  ? -7.962  -11.595 -21.830 1.00 95.25 59  D 1 
ATOM   3088 C CG  . MET D 4 59  ? -8.182  -10.152 -21.348 1.00 92.62 59  D 1 
ATOM   3089 S SD  . MET D 4 59  ? -9.695  -9.376  -22.009 1.00 90.59 59  D 1 
ATOM   3090 C CE  . MET D 4 59  ? -9.218  -9.143  -23.737 1.00 81.28 59  D 1 
ATOM   3091 N N   . VAL D 4 60  ? -5.963  -11.591 -19.031 1.00 96.76 60  D 1 
ATOM   3092 C CA  . VAL D 4 60  ? -5.787  -11.716 -17.581 1.00 96.97 60  D 1 
ATOM   3093 C C   . VAL D 4 60  ? -5.992  -10.379 -16.874 1.00 96.98 60  D 1 
ATOM   3094 O O   . VAL D 4 60  ? -5.801  -9.317  -17.454 1.00 96.19 60  D 1 
ATOM   3095 C CB  . VAL D 4 60  ? -4.410  -12.307 -17.225 1.00 96.33 60  D 1 
ATOM   3096 C CG1 . VAL D 4 60  ? -4.176  -13.659 -17.909 1.00 92.99 60  D 1 
ATOM   3097 C CG2 . VAL D 4 60  ? -3.237  -11.377 -17.584 1.00 92.30 60  D 1 
ATOM   3098 N N   . VAL D 4 61  ? -6.341  -10.452 -15.599 1.00 96.92 61  D 1 
ATOM   3099 C CA  . VAL D 4 61  ? -6.266  -9.318  -14.674 1.00 97.03 61  D 1 
ATOM   3100 C C   . VAL D 4 61  ? -4.982  -9.443  -13.868 1.00 97.33 61  D 1 
ATOM   3101 O O   . VAL D 4 61  ? -4.700  -10.507 -13.335 1.00 96.75 61  D 1 
ATOM   3102 C CB  . VAL D 4 61  ? -7.490  -9.256  -13.734 1.00 96.25 61  D 1 
ATOM   3103 C CG1 . VAL D 4 61  ? -7.403  -8.064  -12.767 1.00 92.73 61  D 1 
ATOM   3104 C CG2 . VAL D 4 61  ? -8.787  -9.119  -14.531 1.00 93.40 61  D 1 
ATOM   3105 N N   . ILE D 4 62  ? -4.215  -8.360  -13.774 1.00 96.53 62  D 1 
ATOM   3106 C CA  . ILE D 4 62  ? -3.010  -8.274  -12.941 1.00 96.36 62  D 1 
ATOM   3107 C C   . ILE D 4 62  ? -3.202  -7.144  -11.938 1.00 95.46 62  D 1 
ATOM   3108 O O   . ILE D 4 62  ? -3.513  -6.021  -12.323 1.00 93.90 62  D 1 
ATOM   3109 C CB  . ILE D 4 62  ? -1.746  -8.061  -13.786 1.00 96.13 62  D 1 
ATOM   3110 C CG1 . ILE D 4 62  ? -1.601  -9.200  -14.822 1.00 94.24 62  D 1 
ATOM   3111 C CG2 . ILE D 4 62  ? -0.508  -7.980  -12.869 1.00 94.50 62  D 1 
ATOM   3112 C CD1 . ILE D 4 62  ? -0.351  -9.105  -15.692 1.00 91.69 62  D 1 
ATOM   3113 N N   . ARG D 4 63  ? -2.972  -7.427  -10.670 1.00 95.54 63  D 1 
ATOM   3114 C CA  . ARG D 4 63  ? -3.090  -6.408  -9.635  1.00 94.75 63  D 1 
ATOM   3115 C C   . ARG D 4 63  ? -1.878  -5.475  -9.655  1.00 93.92 63  D 1 
ATOM   3116 O O   . ARG D 4 63  ? -0.743  -5.939  -9.672  1.00 91.45 63  D 1 
ATOM   3117 C CB  . ARG D 4 63  ? -3.329  -7.085  -8.280  1.00 93.21 63  D 1 
ATOM   3118 C CG  . ARG D 4 63  ? -3.967  -6.085  -7.310  1.00 86.40 63  D 1 
ATOM   3119 C CD  . ARG D 4 63  ? -4.435  -6.769  -6.035  1.00 82.97 63  D 1 
ATOM   3120 N NE  . ARG D 4 63  ? -4.948  -5.752  -5.094  1.00 79.54 63  D 1 
ATOM   3121 C CZ  . ARG D 4 63  ? -4.876  -5.803  -3.775  1.00 77.58 63  D 1 
ATOM   3122 N NH1 . ARG D 4 63  ? -4.427  -6.858  -3.164  1.00 68.80 63  D 1 
ATOM   3123 N NH2 . ARG D 4 63  ? -5.238  -4.790  -3.048  1.00 70.32 63  D 1 
ATOM   3124 N N   . GLY D 4 64  ? -2.118  -4.166  -9.644  1.00 90.54 64  D 1 
ATOM   3125 C CA  . GLY D 4 64  ? -1.073  -3.149  -9.823  1.00 88.58 64  D 1 
ATOM   3126 C C   . GLY D 4 64  ? 0.041   -3.218  -8.784  1.00 88.22 64  D 1 
ATOM   3127 O O   . GLY D 4 64  ? 1.223   -3.169  -9.139  1.00 86.20 64  D 1 
ATOM   3128 N N   . ASN D 4 65  ? -0.310  -3.431  -7.518  1.00 88.43 65  D 1 
ATOM   3129 C CA  . ASN D 4 65  ? 0.663   -3.563  -6.429  1.00 87.63 65  D 1 
ATOM   3130 C C   . ASN D 4 65  ? 1.577   -4.796  -6.548  1.00 88.48 65  D 1 
ATOM   3131 O O   . ASN D 4 65  ? 2.655   -4.823  -5.960  1.00 85.16 65  D 1 
ATOM   3132 C CB  . ASN D 4 65  ? -0.078  -3.524  -5.076  1.00 83.83 65  D 1 
ATOM   3133 C CG  . ASN D 4 65  ? -0.929  -4.752  -4.791  1.00 77.02 65  D 1 
ATOM   3134 O OD1 . ASN D 4 65  ? -1.189  -5.582  -5.639  1.00 63.90 65  D 1 
ATOM   3135 N ND2 . ASN D 4 65  ? -1.370  -4.898  -3.561  1.00 68.77 65  D 1 
ATOM   3136 N N   . SER D 4 66  ? 1.193   -5.795  -7.331  1.00 89.91 66  D 1 
ATOM   3137 C CA  . SER D 4 66  ? 1.993   -6.993  -7.587  1.00 90.48 66  D 1 
ATOM   3138 C C   . SER D 4 66  ? 3.052   -6.812  -8.674  1.00 90.09 66  D 1 
ATOM   3139 O O   . SER D 4 66  ? 3.892   -7.696  -8.852  1.00 87.80 66  D 1 
ATOM   3140 C CB  . SER D 4 66  ? 1.082   -8.153  -7.966  1.00 90.62 66  D 1 
ATOM   3141 O OG  . SER D 4 66  ? 0.197   -8.464  -6.905  1.00 85.99 66  D 1 
ATOM   3142 N N   . ILE D 4 67  ? 3.033   -5.700  -9.396  1.00 89.90 67  D 1 
ATOM   3143 C CA  . ILE D 4 67  ? 3.982   -5.407  -10.474 1.00 87.96 67  D 1 
ATOM   3144 C C   . ILE D 4 67  ? 5.251   -4.814  -9.863  1.00 85.45 67  D 1 
ATOM   3145 O O   . ILE D 4 67  ? 5.214   -3.742  -9.274  1.00 82.18 67  D 1 
ATOM   3146 C CB  . ILE D 4 67  ? 3.350   -4.486  -11.535 1.00 87.31 67  D 1 
ATOM   3147 C CG1 . ILE D 4 67  ? 2.058   -5.096  -12.117 1.00 86.60 67  D 1 
ATOM   3148 C CG2 . ILE D 4 67  ? 4.370   -4.207  -12.652 1.00 86.44 67  D 1 
ATOM   3149 C CD1 . ILE D 4 67  ? 1.245   -4.133  -12.980 1.00 83.51 67  D 1 
ATOM   3150 N N   . ILE D 4 68  ? 6.372   -5.502  -10.027 1.00 84.48 68  D 1 
ATOM   3151 C CA  . ILE D 4 68  ? 7.689   -5.083  -9.538  1.00 80.45 68  D 1 
ATOM   3152 C C   . ILE D 4 68  ? 8.451   -4.302  -10.606 1.00 77.73 68  D 1 
ATOM   3153 O O   . ILE D 4 68  ? 9.201   -3.378  -10.301 1.00 73.48 68  D 1 
ATOM   3154 C CB  . ILE D 4 68  ? 8.491   -6.319  -9.085  1.00 78.94 68  D 1 
ATOM   3155 C CG1 . ILE D 4 68  ? 7.740   -7.179  -8.027  1.00 74.08 68  D 1 
ATOM   3156 C CG2 . ILE D 4 68  ? 9.879   -5.929  -8.556  1.00 71.77 68  D 1 
ATOM   3157 C CD1 . ILE D 4 68  ? 7.348   -6.432  -6.744  1.00 66.69 68  D 1 
ATOM   3158 N N   . MET D 4 69  ? 8.273   -4.666  -11.871 1.00 76.58 69  D 1 
ATOM   3159 C CA  . MET D 4 69  ? 8.902   -3.984  -12.988 1.00 76.54 69  D 1 
ATOM   3160 C C   . MET D 4 69  ? 7.993   -4.033  -14.211 1.00 78.97 69  D 1 
ATOM   3161 O O   . MET D 4 69  ? 7.400   -5.066  -14.495 1.00 76.42 69  D 1 
ATOM   3162 C CB  . MET D 4 69  ? 10.266  -4.619  -13.285 1.00 70.16 69  D 1 
ATOM   3163 C CG  . MET D 4 69  ? 11.183  -3.684  -14.083 1.00 60.80 69  D 1 
ATOM   3164 S SD  . MET D 4 69  ? 12.846  -4.379  -14.316 1.00 54.25 69  D 1 
ATOM   3165 C CE  . MET D 4 69  ? 12.502  -5.457  -15.691 1.00 46.64 69  D 1 
ATOM   3166 N N   . LEU D 4 70  ? 7.920   -2.923  -14.929 1.00 77.83 70  D 1 
ATOM   3167 C CA  . LEU D 4 70  ? 7.124   -2.773  -16.140 1.00 77.76 70  D 1 
ATOM   3168 C C   . LEU D 4 70  ? 8.017   -2.201  -17.242 1.00 77.49 70  D 1 
ATOM   3169 O O   . LEU D 4 70  ? 8.632   -1.151  -17.067 1.00 74.86 70  D 1 
ATOM   3170 C CB  . LEU D 4 70  ? 5.921   -1.875  -15.812 1.00 75.67 70  D 1 
ATOM   3171 C CG  . LEU D 4 70  ? 4.921   -1.716  -16.968 1.00 73.88 70  D 1 
ATOM   3172 C CD1 . LEU D 4 70  ? 4.230   -3.028  -17.305 1.00 68.72 70  D 1 
ATOM   3173 C CD2 . LEU D 4 70  ? 3.836   -0.721  -16.564 1.00 69.42 70  D 1 
ATOM   3174 N N   . GLU D 4 71  ? 8.075   -2.882  -18.387 1.00 73.99 71  D 1 
ATOM   3175 C CA  . GLU D 4 71  ? 8.868   -2.466  -19.541 1.00 74.09 71  D 1 
ATOM   3176 C C   . GLU D 4 71  ? 8.011   -2.503  -20.809 1.00 75.71 71  D 1 
ATOM   3177 O O   . GLU D 4 71  ? 7.253   -3.450  -21.029 1.00 74.08 71  D 1 
ATOM   3178 C CB  . GLU D 4 71  ? 10.103  -3.364  -19.721 1.00 69.11 71  D 1 
ATOM   3179 C CG  . GLU D 4 71  ? 11.090  -3.318  -18.552 1.00 61.25 71  D 1 
ATOM   3180 C CD  . GLU D 4 71  ? 12.283  -4.270  -18.730 1.00 57.35 71  D 1 
ATOM   3181 O OE1 . GLU D 4 71  ? 13.320  -4.058  -18.076 1.00 51.00 71  D 1 
ATOM   3182 O OE2 . GLU D 4 71  ? 12.162  -5.273  -19.469 1.00 51.49 71  D 1 
ATOM   3183 N N   . ALA D 4 72  ? 8.172   -1.520  -21.692 1.00 74.50 72  D 1 
ATOM   3184 C CA  . ALA D 4 72  ? 7.580   -1.568  -23.019 1.00 73.22 72  D 1 
ATOM   3185 C C   . ALA D 4 72  ? 8.446   -2.447  -23.934 1.00 73.60 72  D 1 
ATOM   3186 O O   . ALA D 4 72  ? 9.651   -2.268  -24.023 1.00 70.93 72  D 1 
ATOM   3187 C CB  . ALA D 4 72  ? 7.422   -0.150  -23.557 1.00 69.36 72  D 1 
ATOM   3188 N N   . LEU D 4 73  ? 7.813   -3.390  -24.643 1.00 77.26 73  D 1 
ATOM   3189 C CA  . LEU D 4 73  ? 8.471   -4.207  -25.670 1.00 76.27 73  D 1 
ATOM   3190 C C   . LEU D 4 73  ? 8.301   -3.625  -27.077 1.00 74.32 73  D 1 
ATOM   3191 O O   . LEU D 4 73  ? 8.991   -4.023  -28.004 1.00 69.24 73  D 1 
ATOM   3192 C CB  . LEU D 4 73  ? 7.911   -5.632  -25.613 1.00 75.04 73  D 1 
ATOM   3193 C CG  . LEU D 4 73  ? 8.168   -6.373  -24.291 1.00 73.65 73  D 1 
ATOM   3194 C CD1 . LEU D 4 73  ? 7.547   -7.760  -24.385 1.00 70.22 73  D 1 
ATOM   3195 C CD2 . LEU D 4 73  ? 9.659   -6.531  -23.995 1.00 70.68 73  D 1 
ATOM   3196 N N   . GLU D 4 74  ? 7.378   -2.683  -27.225 1.00 72.38 74  D 1 
ATOM   3197 C CA  . GLU D 4 74  ? 7.117   -1.954  -28.458 1.00 71.18 74  D 1 
ATOM   3198 C C   . GLU D 4 74  ? 7.522   -0.494  -28.299 1.00 67.42 74  D 1 
ATOM   3199 O O   . GLU D 4 74  ? 7.426   0.080   -27.216 1.00 62.18 74  D 1 
ATOM   3200 C CB  . GLU D 4 74  ? 5.642   -2.053  -28.843 1.00 67.62 74  D 1 
ATOM   3201 C CG  . GLU D 4 74  ? 5.228   -3.471  -29.225 1.00 62.94 74  D 1 
ATOM   3202 C CD  . GLU D 4 74  ? 3.741   -3.579  -29.613 1.00 60.56 74  D 1 
ATOM   3203 O OE1 . GLU D 4 74  ? 3.270   -4.726  -29.746 1.00 55.33 74  D 1 
ATOM   3204 O OE2 . GLU D 4 74  ? 3.080   -2.534  -29.767 1.00 60.19 74  D 1 
ATOM   3205 N N   . ARG D 4 75  ? 7.952   0.120   -29.401 1.00 66.12 75  D 1 
ATOM   3206 C CA  . ARG D 4 75  ? 8.225   1.554   -29.416 1.00 63.21 75  D 1 
ATOM   3207 C C   . ARG D 4 75  ? 6.895   2.302   -29.285 1.00 63.06 75  D 1 
ATOM   3208 O O   . ARG D 4 75  ? 5.959   2.029   -30.035 1.00 56.28 75  D 1 
ATOM   3209 C CB  . ARG D 4 75  ? 9.022   1.929   -30.671 1.00 54.81 75  D 1 
ATOM   3210 C CG  . ARG D 4 75  ? 10.010  3.059   -30.386 1.00 46.95 75  D 1 
ATOM   3211 C CD  . ARG D 4 75  ? 10.833  3.358   -31.639 1.00 41.74 75  D 1 
ATOM   3212 N NE  . ARG D 4 75  ? 11.970  4.227   -31.340 1.00 35.84 75  D 1 
ATOM   3213 C CZ  . ARG D 4 75  ? 12.947  4.547   -32.177 1.00 30.07 75  D 1 
ATOM   3214 N NH1 . ARG D 4 75  ? 12.933  4.166   -33.425 1.00 27.87 75  D 1 
ATOM   3215 N NH2 . ARG D 4 75  ? 13.955  5.250   -31.762 1.00 26.98 75  D 1 
ATOM   3216 N N   . VAL D 4 76  ? 6.827   3.196   -28.307 1.00 56.46 76  D 1 
ATOM   3217 C CA  . VAL D 4 76  ? 5.671   4.036   -28.028 1.00 53.23 76  D 1 
ATOM   3218 C C   . VAL D 4 76  ? 5.738   5.296   -28.870 1.00 49.06 76  D 1 
ATOM   3219 O O   . VAL D 4 76  ? 6.841   5.881   -28.978 1.00 45.05 76  D 1 
ATOM   3220 C CB  . VAL D 4 76  ? 5.553   4.345   -26.532 1.00 49.37 76  D 1 
ATOM   3221 C CG1 . VAL D 4 76  ? 4.277   5.130   -26.234 1.00 44.43 76  D 1 
ATOM   3222 C CG2 . VAL D 4 76  ? 5.496   3.041   -25.747 1.00 44.85 76  D 1 
ATOM   3223 O OXT . VAL D 4 76  ? 4.662   5.686   -29.419 1.00 43.26 76  D 1 
ATOM   3224 N N   . MET E 5 1   ? -30.545 -17.351 -13.893 1.00 43.81 1   E 1 
ATOM   3225 C CA  . MET E 5 1   ? -29.133 -17.534 -13.481 1.00 46.80 1   E 1 
ATOM   3226 C C   . MET E 5 1   ? -29.139 -17.545 -11.968 1.00 48.79 1   E 1 
ATOM   3227 O O   . MET E 5 1   ? -30.034 -16.943 -11.398 1.00 45.61 1   E 1 
ATOM   3228 C CB  . MET E 5 1   ? -28.250 -16.420 -14.047 1.00 45.24 1   E 1 
ATOM   3229 C CG  . MET E 5 1   ? -28.086 -16.550 -15.570 1.00 41.75 1   E 1 
ATOM   3230 S SD  . MET E 5 1   ? -27.166 -15.192 -16.303 1.00 38.64 1   E 1 
ATOM   3231 C CE  . MET E 5 1   ? -27.133 -15.671 -18.041 1.00 33.33 1   E 1 
ATOM   3232 N N   . SER E 5 2   ? -28.251 -18.302 -11.300 1.00 62.53 2   E 1 
ATOM   3233 C CA  . SER E 5 2   ? -28.138 -18.213 -9.844  1.00 68.04 2   E 1 
ATOM   3234 C C   . SER E 5 2   ? -27.657 -16.804 -9.511  1.00 73.94 2   E 1 
ATOM   3235 O O   . SER E 5 2   ? -26.662 -16.390 -10.109 1.00 67.63 2   E 1 
ATOM   3236 C CB  . SER E 5 2   ? -27.149 -19.249 -9.302  1.00 59.06 2   E 1 
ATOM   3237 O OG  . SER E 5 2   ? -25.952 -19.215 -10.043 1.00 51.00 2   E 1 
ATOM   3238 N N   . LEU E 5 3   ? -28.328 -16.104 -8.595  1.00 75.63 3   E 1 
ATOM   3239 C CA  . LEU E 5 3   ? -27.891 -14.795 -8.126  1.00 79.98 3   E 1 
ATOM   3240 C C   . LEU E 5 3   ? -26.423 -14.882 -7.687  1.00 84.38 3   E 1 
ATOM   3241 O O   . LEU E 5 3   ? -26.030 -15.888 -7.074  1.00 79.44 3   E 1 
ATOM   3242 C CB  . LEU E 5 3   ? -28.790 -14.350 -6.955  1.00 71.09 3   E 1 
ATOM   3243 C CG  . LEU E 5 3   ? -30.124 -13.736 -7.431  1.00 61.54 3   E 1 
ATOM   3244 C CD1 . LEU E 5 3   ? -31.228 -13.971 -6.400  1.00 55.42 3   E 1 
ATOM   3245 C CD2 . LEU E 5 3   ? -29.980 -12.230 -7.657  1.00 55.58 3   E 1 
ATOM   3246 N N   . PRO E 5 4   ? -25.606 -13.868 -8.016  1.00 86.18 4   E 1 
ATOM   3247 C CA  . PRO E 5 4   ? -24.237 -13.809 -7.549  1.00 89.29 4   E 1 
ATOM   3248 C C   . PRO E 5 4   ? -24.209 -13.817 -6.024  1.00 92.18 4   E 1 
ATOM   3249 O O   . PRO E 5 4   ? -25.009 -13.159 -5.356  1.00 89.93 4   E 1 
ATOM   3250 C CB  . PRO E 5 4   ? -23.643 -12.529 -8.160  1.00 83.72 4   E 1 
ATOM   3251 C CG  . PRO E 5 4   ? -24.852 -11.650 -8.445  1.00 78.24 4   E 1 
ATOM   3252 C CD  . PRO E 5 4   ? -25.945 -12.667 -8.760  1.00 79.83 4   E 1 
ATOM   3253 N N   . LEU E 5 5   ? -23.292 -14.589 -5.465  1.00 93.75 5   E 1 
ATOM   3254 C CA  . LEU E 5 5   ? -23.066 -14.633 -4.030  1.00 95.67 5   E 1 
ATOM   3255 C C   . LEU E 5 5   ? -21.798 -13.836 -3.726  1.00 96.22 5   E 1 
ATOM   3256 O O   . LEU E 5 5   ? -20.687 -14.370 -3.782  1.00 94.19 5   E 1 
ATOM   3257 C CB  . LEU E 5 5   ? -23.012 -16.094 -3.548  1.00 94.39 5   E 1 
ATOM   3258 C CG  . LEU E 5 5   ? -22.795 -16.226 -2.030  1.00 93.98 5   E 1 
ATOM   3259 C CD1 . LEU E 5 5   ? -23.932 -15.610 -1.218  1.00 90.91 5   E 1 
ATOM   3260 C CD2 . LEU E 5 5   ? -22.691 -17.696 -1.650  1.00 90.54 5   E 1 
ATOM   3261 N N   . ASN E 5 6   ? -21.980 -12.565 -3.409  1.00 96.24 6   E 1 
ATOM   3262 C CA  . ASN E 5 6   ? -20.879 -11.647 -3.123  1.00 96.33 6   E 1 
ATOM   3263 C C   . ASN E 5 6   ? -20.218 -11.931 -1.756  1.00 96.78 6   E 1 
ATOM   3264 O O   . ASN E 5 6   ? -20.810 -12.596 -0.900  1.00 95.92 6   E 1 
ATOM   3265 C CB  . ASN E 5 6   ? -21.409 -10.209 -3.270  1.00 95.06 6   E 1 
ATOM   3266 C CG  . ASN E 5 6   ? -21.753 -9.865  -4.709  1.00 93.89 6   E 1 
ATOM   3267 O OD1 . ASN E 5 6   ? -21.293 -10.485 -5.654  1.00 88.43 6   E 1 
ATOM   3268 N ND2 . ASN E 5 6   ? -22.575 -8.855  -4.919  1.00 86.91 6   E 1 
ATOM   3269 N N   . PRO E 5 7   ? -19.002 -11.427 -1.509  1.00 97.15 7   E 1 
ATOM   3270 C CA  . PRO E 5 7   ? -18.253 -11.704 -0.284  1.00 97.01 7   E 1 
ATOM   3271 C C   . PRO E 5 7   ? -18.996 -11.385 1.014   1.00 97.04 7   E 1 
ATOM   3272 O O   . PRO E 5 7   ? -19.036 -12.220 1.921   1.00 96.31 7   E 1 
ATOM   3273 C CB  . PRO E 5 7   ? -16.973 -10.870 -0.417  1.00 96.39 7   E 1 
ATOM   3274 C CG  . PRO E 5 7   ? -16.739 -10.868 -1.921  1.00 95.37 7   E 1 
ATOM   3275 C CD  . PRO E 5 7   ? -18.147 -10.767 -2.489  1.00 96.48 7   E 1 
ATOM   3276 N N   . LYS E 5 8   ? -19.623 -10.215 1.117   1.00 96.41 8   E 1 
ATOM   3277 C CA  . LYS E 5 8   ? -20.344 -9.808  2.339   1.00 95.78 8   E 1 
ATOM   3278 C C   . LYS E 5 8   ? -21.539 -10.728 2.659   1.00 96.17 8   E 1 
ATOM   3279 O O   . LYS E 5 8   ? -21.586 -11.254 3.770   1.00 95.46 8   E 1 
ATOM   3280 C CB  . LYS E 5 8   ? -20.689 -8.308  2.251   1.00 94.06 8   E 1 
ATOM   3281 C CG  . LYS E 5 8   ? -21.396 -7.774  3.505   1.00 83.78 8   E 1 
ATOM   3282 C CD  . LYS E 5 8   ? -21.652 -6.270  3.338   1.00 74.80 8   E 1 
ATOM   3283 C CE  . LYS E 5 8   ? -22.385 -5.683  4.545   1.00 63.15 8   E 1 
ATOM   3284 N NZ  . LYS E 5 8   ? -22.599 -4.232  4.410   1.00 54.78 8   E 1 
ATOM   3285 N N   . PRO E 5 9   ? -22.463 -11.013 1.716   1.00 96.89 9   E 1 
ATOM   3286 C CA  . PRO E 5 9   ? -23.511 -12.015 1.915   1.00 96.82 9   E 1 
ATOM   3287 C C   . PRO E 5 9   ? -22.975 -13.413 2.236   1.00 97.29 9   E 1 
ATOM   3288 O O   . PRO E 5 9   ? -23.540 -14.108 3.085   1.00 96.65 9   E 1 
ATOM   3289 C CB  . PRO E 5 9   ? -24.318 -12.027 0.612   1.00 95.77 9   E 1 
ATOM   3290 C CG  . PRO E 5 9   ? -24.134 -10.612 0.075   1.00 93.32 9   E 1 
ATOM   3291 C CD  . PRO E 5 9   ? -22.705 -10.280 0.481   1.00 95.86 9   E 1 
ATOM   3292 N N   . PHE E 5 10  ? -21.875 -13.824 1.612   1.00 97.36 10  E 1 
ATOM   3293 C CA  . PHE E 5 10  ? -21.244 -15.114 1.888   1.00 97.77 10  E 1 
ATOM   3294 C C   . PHE E 5 10  ? -20.761 -15.209 3.343   1.00 97.93 10  E 1 
ATOM   3295 O O   . PHE E 5 10  ? -21.108 -16.166 4.040   1.00 97.58 10  E 1 
ATOM   3296 C CB  . PHE E 5 10  ? -20.097 -15.356 0.905   1.00 97.75 10  E 1 
ATOM   3297 C CG  . PHE E 5 10  ? -19.316 -16.616 1.177   1.00 98.06 10  E 1 
ATOM   3298 C CD1 . PHE E 5 10  ? -18.021 -16.541 1.730   1.00 97.08 10  E 1 
ATOM   3299 C CD2 . PHE E 5 10  ? -19.871 -17.872 0.892   1.00 97.33 10  E 1 
ATOM   3300 C CE1 . PHE E 5 10  ? -17.285 -17.712 1.979   1.00 96.94 10  E 1 
ATOM   3301 C CE2 . PHE E 5 10  ? -19.145 -19.043 1.139   1.00 97.01 10  E 1 
ATOM   3302 C CZ  . PHE E 5 10  ? -17.853 -18.963 1.680   1.00 97.46 10  E 1 
ATOM   3303 N N   . LEU E 5 11  ? -20.046 -14.197 3.832   1.00 97.97 11  E 1 
ATOM   3304 C CA  . LEU E 5 11  ? -19.565 -14.139 5.211   1.00 97.81 11  E 1 
ATOM   3305 C C   . LEU E 5 11  ? -20.713 -14.064 6.227   1.00 97.85 11  E 1 
ATOM   3306 O O   . LEU E 5 11  ? -20.677 -14.765 7.240   1.00 97.19 11  E 1 
ATOM   3307 C CB  . LEU E 5 11  ? -18.626 -12.934 5.378   1.00 97.69 11  E 1 
ATOM   3308 C CG  . LEU E 5 11  ? -17.292 -13.062 4.630   1.00 96.92 11  E 1 
ATOM   3309 C CD1 . LEU E 5 11  ? -16.502 -11.762 4.781   1.00 95.52 11  E 1 
ATOM   3310 C CD2 . LEU E 5 11  ? -16.437 -14.209 5.156   1.00 95.08 11  E 1 
ATOM   3311 N N   . ASN E 5 12  ? -21.756 -13.300 5.936   1.00 97.35 12  E 1 
ATOM   3312 C CA  . ASN E 5 12  ? -22.959 -13.268 6.768   1.00 96.89 12  E 1 
ATOM   3313 C C   . ASN E 5 12  ? -23.626 -14.646 6.847   1.00 97.11 12  E 1 
ATOM   3314 O O   . ASN E 5 12  ? -24.083 -15.059 7.913   1.00 96.17 12  E 1 
ATOM   3315 C CB  . ASN E 5 12  ? -23.930 -12.215 6.207   1.00 95.49 12  E 1 
ATOM   3316 C CG  . ASN E 5 12  ? -23.458 -10.782 6.415   1.00 91.26 12  E 1 
ATOM   3317 O OD1 . ASN E 5 12  ? -22.577 -10.481 7.196   1.00 82.44 12  E 1 
ATOM   3318 N ND2 . ASN E 5 12  ? -24.074 -9.841  5.730   1.00 82.06 12  E 1 
ATOM   3319 N N   . GLY E 5 13  ? -23.624 -15.392 5.748   1.00 96.93 13  E 1 
ATOM   3320 C CA  . GLY E 5 13  ? -24.129 -16.762 5.710   1.00 96.81 13  E 1 
ATOM   3321 C C   . GLY E 5 13  ? -23.281 -17.788 6.475   1.00 97.39 13  E 1 
ATOM   3322 O O   . GLY E 5 13  ? -23.797 -18.850 6.836   1.00 96.07 13  E 1 
ATOM   3323 N N   . LEU E 5 14  ? -21.998 -17.491 6.719   1.00 97.70 14  E 1 
ATOM   3324 C CA  . LEU E 5 14  ? -21.083 -18.311 7.524   1.00 97.85 14  E 1 
ATOM   3325 C C   . LEU E 5 14  ? -21.099 -17.950 9.015   1.00 98.08 14  E 1 
ATOM   3326 O O   . LEU E 5 14  ? -20.644 -18.745 9.834   1.00 97.17 14  E 1 
ATOM   3327 C CB  . LEU E 5 14  ? -19.649 -18.198 6.974   1.00 97.36 14  E 1 
ATOM   3328 C CG  . LEU E 5 14  ? -19.400 -18.870 5.614   1.00 96.29 14  E 1 
ATOM   3329 C CD1 . LEU E 5 14  ? -17.923 -18.681 5.252   1.00 94.40 14  E 1 
ATOM   3330 C CD2 . LEU E 5 14  ? -19.693 -20.373 5.638   1.00 94.37 14  E 1 
ATOM   3331 N N   . THR E 5 15  ? -21.617 -16.774 9.386   1.00 97.74 15  E 1 
ATOM   3332 C CA  . THR E 5 15  ? -21.682 -16.354 10.789  1.00 97.78 15  E 1 
ATOM   3333 C C   . THR E 5 15  ? -22.506 -17.347 11.612  1.00 97.72 15  E 1 
ATOM   3334 O O   . THR E 5 15  ? -23.612 -17.733 11.226  1.00 96.09 15  E 1 
ATOM   3335 C CB  . THR E 5 15  ? -22.235 -14.928 10.915  1.00 96.72 15  E 1 
ATOM   3336 O OG1 . THR E 5 15  ? -21.444 -14.035 10.151  1.00 90.12 15  E 1 
ATOM   3337 C CG2 . THR E 5 15  ? -22.190 -14.416 12.351  1.00 87.45 15  E 1 
ATOM   3338 N N   . GLY E 5 16  ? -21.947 -17.782 12.739  1.00 97.52 16  E 1 
ATOM   3339 C CA  . GLY E 5 16  ? -22.517 -18.804 13.616  1.00 97.46 16  E 1 
ATOM   3340 C C   . GLY E 5 16  ? -22.215 -20.251 13.204  1.00 97.73 16  E 1 
ATOM   3341 O O   . GLY E 5 16  ? -22.621 -21.166 13.913  1.00 96.09 16  E 1 
ATOM   3342 N N   . LYS E 5 17  ? -21.518 -20.467 12.096  1.00 97.75 17  E 1 
ATOM   3343 C CA  . LYS E 5 17  ? -21.197 -21.803 11.575  1.00 97.74 17  E 1 
ATOM   3344 C C   . LYS E 5 17  ? -19.712 -22.145 11.773  1.00 98.11 17  E 1 
ATOM   3345 O O   . LYS E 5 17  ? -18.887 -21.242 11.904  1.00 97.47 17  E 1 
ATOM   3346 C CB  . LYS E 5 17  ? -21.586 -21.899 10.097  1.00 96.92 17  E 1 
ATOM   3347 C CG  . LYS E 5 17  ? -23.097 -21.729 9.897   1.00 94.89 17  E 1 
ATOM   3348 C CD  . LYS E 5 17  ? -23.446 -21.877 8.417   1.00 90.71 17  E 1 
ATOM   3349 C CE  . LYS E 5 17  ? -24.918 -21.565 8.224   1.00 85.86 17  E 1 
ATOM   3350 N NZ  . LYS E 5 17  ? -25.222 -21.358 6.786   1.00 76.57 17  E 1 
ATOM   3351 N N   . PRO E 5 18  ? -19.345 -23.437 11.755  1.00 98.23 18  E 1 
ATOM   3352 C CA  . PRO E 5 18  ? -17.958 -23.847 11.731  1.00 98.27 18  E 1 
ATOM   3353 C C   . PRO E 5 18  ? -17.312 -23.465 10.396  1.00 98.34 18  E 1 
ATOM   3354 O O   . PRO E 5 18  ? -17.844 -23.696 9.310   1.00 97.63 18  E 1 
ATOM   3355 C CB  . PRO E 5 18  ? -17.964 -25.356 11.990  1.00 97.32 18  E 1 
ATOM   3356 C CG  . PRO E 5 18  ? -19.320 -25.792 11.452  1.00 93.63 18  E 1 
ATOM   3357 C CD  . PRO E 5 18  ? -20.221 -24.597 11.748  1.00 97.11 18  E 1 
ATOM   3358 N N   . VAL E 5 19  ? -16.138 -22.864 10.508  1.00 98.45 19  E 1 
ATOM   3359 C CA  . VAL E 5 19  ? -15.339 -22.383 9.386   1.00 98.41 19  E 1 
ATOM   3360 C C   . VAL E 5 19  ? -13.876 -22.788 9.542   1.00 98.49 19  E 1 
ATOM   3361 O O   . VAL E 5 19  ? -13.396 -23.036 10.646  1.00 98.05 19  E 1 
ATOM   3362 C CB  . VAL E 5 19  ? -15.449 -20.854 9.203   1.00 98.12 19  E 1 
ATOM   3363 C CG1 . VAL E 5 19  ? -16.889 -20.408 8.927   1.00 96.78 19  E 1 
ATOM   3364 C CG2 . VAL E 5 19  ? -14.908 -20.063 10.404  1.00 96.35 19  E 1 
ATOM   3365 N N   . MET E 5 20  ? -13.166 -22.811 8.425   1.00 98.52 20  E 1 
ATOM   3366 C CA  . MET E 5 20  ? -11.715 -22.922 8.374   1.00 98.59 20  E 1 
ATOM   3367 C C   . MET E 5 20  ? -11.162 -21.669 7.708   1.00 98.61 20  E 1 
ATOM   3368 O O   . MET E 5 20  ? -11.483 -21.378 6.555   1.00 98.28 20  E 1 
ATOM   3369 C CB  . MET E 5 20  ? -11.330 -24.193 7.605   1.00 97.82 20  E 1 
ATOM   3370 C CG  . MET E 5 20  ? -9.817  -24.460 7.617   1.00 93.65 20  E 1 
ATOM   3371 S SD  . MET E 5 20  ? -9.151  -25.031 9.200   1.00 91.43 20  E 1 
ATOM   3372 C CE  . MET E 5 20  ? -9.669  -26.746 9.189   1.00 82.71 20  E 1 
ATOM   3373 N N   . VAL E 5 21  ? -10.336 -20.935 8.437   1.00 98.63 21  E 1 
ATOM   3374 C CA  . VAL E 5 21  ? -9.646  -19.733 7.939   1.00 98.61 21  E 1 
ATOM   3375 C C   . VAL E 5 21  ? -8.197  -20.096 7.667   1.00 98.54 21  E 1 
ATOM   3376 O O   . VAL E 5 21  ? -7.471  -20.434 8.597   1.00 98.06 21  E 1 
ATOM   3377 C CB  . VAL E 5 21  ? -9.737  -18.575 8.944   1.00 98.50 21  E 1 
ATOM   3378 C CG1 . VAL E 5 21  ? -9.103  -17.307 8.372   1.00 97.33 21  E 1 
ATOM   3379 C CG2 . VAL E 5 21  ? -11.193 -18.251 9.301   1.00 97.50 21  E 1 
ATOM   3380 N N   . LYS E 5 22  ? -7.760  -19.987 6.411   1.00 98.32 22  E 1 
ATOM   3381 C CA  . LYS E 5 22  ? -6.352  -20.134 6.058   1.00 98.20 22  E 1 
ATOM   3382 C C   . LYS E 5 22  ? -5.687  -18.771 6.023   1.00 98.26 22  E 1 
ATOM   3383 O O   . LYS E 5 22  ? -6.225  -17.815 5.465   1.00 97.67 22  E 1 
ATOM   3384 C CB  . LYS E 5 22  ? -6.203  -20.898 4.740   1.00 97.83 22  E 1 
ATOM   3385 C CG  . LYS E 5 22  ? -4.721  -21.229 4.465   1.00 96.35 22  E 1 
ATOM   3386 C CD  . LYS E 5 22  ? -4.613  -22.370 3.454   1.00 93.25 22  E 1 
ATOM   3387 C CE  . LYS E 5 22  ? -3.171  -22.831 3.294   1.00 90.01 22  E 1 
ATOM   3388 N NZ  . LYS E 5 22  ? -3.113  -24.158 2.646   1.00 84.90 22  E 1 
ATOM   3389 N N   . LEU E 5 23  ? -4.495  -18.685 6.612   1.00 97.88 23  E 1 
ATOM   3390 C CA  . LEU E 5 23  ? -3.685  -17.483 6.597   1.00 97.73 23  E 1 
ATOM   3391 C C   . LEU E 5 23  ? -2.634  -17.527 5.481   1.00 97.29 23  E 1 
ATOM   3392 O O   . LEU E 5 23  ? -2.263  -18.597 5.001   1.00 96.20 23  E 1 
ATOM   3393 C CB  . LEU E 5 23  ? -3.028  -17.269 7.969   1.00 97.55 23  E 1 
ATOM   3394 C CG  . LEU E 5 23  ? -3.989  -17.180 9.166   1.00 96.71 23  E 1 
ATOM   3395 C CD1 . LEU E 5 23  ? -3.245  -16.590 10.357  1.00 95.47 23  E 1 
ATOM   3396 C CD2 . LEU E 5 23  ? -5.214  -16.299 8.923   1.00 94.81 23  E 1 
ATOM   3397 N N   . LYS E 5 24  ? -2.114  -16.350 5.118   1.00 96.27 24  E 1 
ATOM   3398 C CA  . LYS E 5 24  ? -1.024  -16.178 4.138   1.00 95.26 24  E 1 
ATOM   3399 C C   . LYS E 5 24  ? 0.216   -17.005 4.494   1.00 94.23 24  E 1 
ATOM   3400 O O   . LYS E 5 24  ? 0.890   -17.524 3.622   1.00 91.31 24  E 1 
ATOM   3401 C CB  . LYS E 5 24  ? -0.641  -14.684 4.047   1.00 93.85 24  E 1 
ATOM   3402 C CG  . LYS E 5 24  ? -1.800  -13.813 3.561   1.00 92.47 24  E 1 
ATOM   3403 C CD  . LYS E 5 24  ? -1.394  -12.334 3.369   1.00 91.11 24  E 1 
ATOM   3404 C CE  . LYS E 5 24  ? -2.614  -11.562 2.860   1.00 88.52 24  E 1 
ATOM   3405 N NZ  . LYS E 5 24  ? -2.356  -10.134 2.577   1.00 84.24 24  E 1 
ATOM   3406 N N   . TRP E 5 25  ? 0.463   -17.177 5.780   1.00 93.77 25  E 1 
ATOM   3407 C CA  . TRP E 5 25  ? 1.620   -17.886 6.352   1.00 92.48 25  E 1 
ATOM   3408 C C   . TRP E 5 25  ? 1.456   -19.414 6.417   1.00 91.85 25  E 1 
ATOM   3409 O O   . TRP E 5 25  ? 2.284   -20.103 7.004   1.00 87.47 25  E 1 
ATOM   3410 C CB  . TRP E 5 25  ? 1.886   -17.292 7.740   1.00 91.15 25  E 1 
ATOM   3411 C CG  . TRP E 5 25  ? 1.850   -15.789 7.779   1.00 90.81 25  E 1 
ATOM   3412 C CD1 . TRP E 5 25  ? 0.845   -15.028 8.264   1.00 85.38 25  E 1 
ATOM   3413 C CD2 . TRP E 5 25  ? 2.834   -14.854 7.231   1.00 88.96 25  E 1 
ATOM   3414 N NE1 . TRP E 5 25  ? 1.134   -13.689 8.061   1.00 84.52 25  E 1 
ATOM   3415 C CE2 . TRP E 5 25  ? 2.340   -13.536 7.424   1.00 86.90 25  E 1 
ATOM   3416 C CE3 . TRP E 5 25  ? 4.081   -15.007 6.584   1.00 83.78 25  E 1 
ATOM   3417 C CZ2 . TRP E 5 25  ? 3.064   -12.404 6.991   1.00 85.27 25  E 1 
ATOM   3418 C CZ3 . TRP E 5 25  ? 4.796   -13.876 6.162   1.00 80.94 25  E 1 
ATOM   3419 C CH2 . TRP E 5 25  ? 4.298   -12.594 6.352   1.00 82.32 25  E 1 
ATOM   3420 N N   . GLY E 5 26  ? 0.389   -19.959 5.856   1.00 93.45 26  E 1 
ATOM   3421 C CA  . GLY E 5 26  ? 0.153   -21.399 5.763   1.00 93.29 26  E 1 
ATOM   3422 C C   . GLY E 5 26  ? -0.647  -22.017 6.910   1.00 94.59 26  E 1 
ATOM   3423 O O   . GLY E 5 26  ? -1.297  -23.043 6.696   1.00 93.31 26  E 1 
ATOM   3424 N N   . MET E 5 27  ? -0.667  -21.393 8.096   1.00 95.83 27  E 1 
ATOM   3425 C CA  . MET E 5 27  ? -1.456  -21.874 9.229   1.00 95.80 27  E 1 
ATOM   3426 C C   . MET E 5 27  ? -2.965  -21.757 8.969   1.00 96.86 27  E 1 
ATOM   3427 O O   . MET E 5 27  ? -3.433  -20.846 8.288   1.00 96.32 27  E 1 
ATOM   3428 C CB  . MET E 5 27  ? -1.019  -21.167 10.531  1.00 93.50 27  E 1 
ATOM   3429 C CG  . MET E 5 27  ? -1.211  -19.648 10.481  1.00 88.39 27  E 1 
ATOM   3430 S SD  . MET E 5 27  ? -0.369  -18.708 11.793  1.00 86.33 27  E 1 
ATOM   3431 C CE  . MET E 5 27  ? 1.348   -18.888 11.308  1.00 74.52 27  E 1 
ATOM   3432 N N   . GLU E 5 28  ? -3.737  -22.700 9.523   1.00 97.71 28  E 1 
ATOM   3433 C CA  . GLU E 5 28  ? -5.191  -22.753 9.414   1.00 97.97 28  E 1 
ATOM   3434 C C   . GLU E 5 28  ? -5.822  -22.686 10.810  1.00 98.11 28  E 1 
ATOM   3435 O O   . GLU E 5 28  ? -5.339  -23.298 11.763  1.00 97.50 28  E 1 
ATOM   3436 C CB  . GLU E 5 28  ? -5.656  -23.993 8.620   1.00 97.22 28  E 1 
ATOM   3437 C CG  . GLU E 5 28  ? -5.160  -24.041 7.161   1.00 92.98 28  E 1 
ATOM   3438 C CD  . GLU E 5 28  ? -5.655  -25.259 6.326   1.00 91.87 28  E 1 
ATOM   3439 O OE1 . GLU E 5 28  ? -5.606  -25.207 5.070   1.00 85.54 28  E 1 
ATOM   3440 O OE2 . GLU E 5 28  ? -6.074  -26.289 6.873   1.00 85.76 28  E 1 
ATOM   3441 N N   . TYR E 5 29  ? -6.947  -21.973 10.939  1.00 98.53 29  E 1 
ATOM   3442 C CA  . TYR E 5 29  ? -7.732  -21.867 12.166  1.00 98.59 29  E 1 
ATOM   3443 C C   . TYR E 5 29  ? -9.150  -22.376 11.910  1.00 98.54 29  E 1 
ATOM   3444 O O   . TYR E 5 29  ? -9.892  -21.783 11.125  1.00 98.06 29  E 1 
ATOM   3445 C CB  . TYR E 5 29  ? -7.729  -20.426 12.685  1.00 98.27 29  E 1 
ATOM   3446 C CG  . TYR E 5 29  ? -6.359  -19.944 13.112  1.00 98.04 29  E 1 
ATOM   3447 C CD1 . TYR E 5 29  ? -5.898  -20.201 14.417  1.00 96.69 29  E 1 
ATOM   3448 C CD2 . TYR E 5 29  ? -5.521  -19.280 12.205  1.00 96.71 29  E 1 
ATOM   3449 C CE1 . TYR E 5 29  ? -4.613  -19.807 14.814  1.00 95.75 29  E 1 
ATOM   3450 C CE2 . TYR E 5 29  ? -4.228  -18.885 12.585  1.00 95.73 29  E 1 
ATOM   3451 C CZ  . TYR E 5 29  ? -3.778  -19.157 13.893  1.00 96.23 29  E 1 
ATOM   3452 O OH  . TYR E 5 29  ? -2.492  -18.796 14.261  1.00 94.59 29  E 1 
ATOM   3453 N N   . LYS E 5 30  ? -9.531  -23.464 12.570  1.00 98.30 30  E 1 
ATOM   3454 C CA  . LYS E 5 30  ? -10.884 -24.027 12.545  1.00 98.31 30  E 1 
ATOM   3455 C C   . LYS E 5 30  ? -11.638 -23.559 13.779  1.00 98.23 30  E 1 
ATOM   3456 O O   . LYS E 5 30  ? -11.123 -23.649 14.883  1.00 97.61 30  E 1 
ATOM   3457 C CB  . LYS E 5 30  ? -10.805 -25.565 12.461  1.00 97.81 30  E 1 
ATOM   3458 C CG  . LYS E 5 30  ? -12.176 -26.253 12.317  1.00 96.25 30  E 1 
ATOM   3459 C CD  . LYS E 5 30  ? -12.020 -27.796 12.329  1.00 93.85 30  E 1 
ATOM   3460 C CE  . LYS E 5 30  ? -13.365 -28.531 12.282  1.00 86.18 30  E 1 
ATOM   3461 N NZ  . LYS E 5 30  ? -13.204 -29.989 12.476  1.00 78.70 30  E 1 
ATOM   3462 N N   . GLY E 5 31  ? -12.878 -23.082 13.613  1.00 98.11 31  E 1 
ATOM   3463 C CA  . GLY E 5 31  ? -13.721 -22.677 14.732  1.00 98.17 31  E 1 
ATOM   3464 C C   . GLY E 5 31  ? -15.056 -22.131 14.271  1.00 98.37 31  E 1 
ATOM   3465 O O   . GLY E 5 31  ? -15.323 -22.044 13.077  1.00 97.82 31  E 1 
ATOM   3466 N N   . TYR E 5 32  ? -15.912 -21.722 15.209  1.00 98.36 32  E 1 
ATOM   3467 C CA  . TYR E 5 32  ? -17.185 -21.079 14.893  1.00 98.35 32  E 1 
ATOM   3468 C C   . TYR E 5 32  ? -16.968 -19.602 14.591  1.00 98.36 32  E 1 
ATOM   3469 O O   . TYR E 5 32  ? -16.419 -18.886 15.425  1.00 97.59 32  E 1 
ATOM   3470 C CB  . TYR E 5 32  ? -18.182 -21.271 16.040  1.00 97.89 32  E 1 
ATOM   3471 C CG  . TYR E 5 32  ? -18.661 -22.699 16.177  1.00 94.07 32  E 1 
ATOM   3472 C CD1 . TYR E 5 32  ? -19.807 -23.119 15.478  1.00 88.00 32  E 1 
ATOM   3473 C CD2 . TYR E 5 32  ? -17.947 -23.627 16.966  1.00 88.13 32  E 1 
ATOM   3474 C CE1 . TYR E 5 32  ? -20.244 -24.455 15.569  1.00 85.28 32  E 1 
ATOM   3475 C CE2 . TYR E 5 32  ? -18.373 -24.962 17.058  1.00 84.76 32  E 1 
ATOM   3476 C CZ  . TYR E 5 32  ? -19.525 -25.365 16.353  1.00 85.02 32  E 1 
ATOM   3477 O OH  . TYR E 5 32  ? -19.938 -26.682 16.425  1.00 83.55 32  E 1 
ATOM   3478 N N   . LEU E 5 33  ? -17.415 -19.126 13.421  1.00 98.48 33  E 1 
ATOM   3479 C CA  . LEU E 5 33  ? -17.343 -17.716 13.056  1.00 98.48 33  E 1 
ATOM   3480 C C   . LEU E 5 33  ? -18.356 -16.919 13.891  1.00 98.35 33  E 1 
ATOM   3481 O O   . LEU E 5 33  ? -19.556 -16.990 13.658  1.00 97.70 33  E 1 
ATOM   3482 C CB  . LEU E 5 33  ? -17.573 -17.562 11.545  1.00 98.29 33  E 1 
ATOM   3483 C CG  . LEU E 5 33  ? -17.452 -16.114 11.044  1.00 97.97 33  E 1 
ATOM   3484 C CD1 . LEU E 5 33  ? -16.030 -15.567 11.219  1.00 97.15 33  E 1 
ATOM   3485 C CD2 . LEU E 5 33  ? -17.798 -16.050 9.555   1.00 97.01 33  E 1 
ATOM   3486 N N   . VAL E 5 34  ? -17.878 -16.140 14.850  1.00 98.31 34  E 1 
ATOM   3487 C CA  . VAL E 5 34  ? -18.725 -15.339 15.748  1.00 98.02 34  E 1 
ATOM   3488 C C   . VAL E 5 34  ? -19.121 -14.023 15.093  1.00 97.96 34  E 1 
ATOM   3489 O O   . VAL E 5 34  ? -20.285 -13.626 15.140  1.00 96.58 34  E 1 
ATOM   3490 C CB  . VAL E 5 34  ? -18.020 -15.073 17.090  1.00 97.37 34  E 1 
ATOM   3491 C CG1 . VAL E 5 34  ? -18.889 -14.257 18.045  1.00 94.56 34  E 1 
ATOM   3492 C CG2 . VAL E 5 34  ? -17.651 -16.390 17.792  1.00 95.01 34  E 1 
ATOM   3493 N N   . SER E 5 35  ? -18.154 -13.323 14.490  1.00 97.91 35  E 1 
ATOM   3494 C CA  . SER E 5 35  ? -18.393 -12.047 13.828  1.00 97.78 35  E 1 
ATOM   3495 C C   . SER E 5 35  ? -17.333 -11.750 12.776  1.00 97.85 35  E 1 
ATOM   3496 O O   . SER E 5 35  ? -16.213 -12.264 12.824  1.00 97.25 35  E 1 
ATOM   3497 C CB  . SER E 5 35  ? -18.478 -10.910 14.851  1.00 96.55 35  E 1 
ATOM   3498 O OG  . SER E 5 35  ? -17.262 -10.733 15.539  1.00 93.85 35  E 1 
ATOM   3499 N N   . VAL E 5 36  ? -17.707 -10.872 11.837  1.00 97.31 36  E 1 
ATOM   3500 C CA  . VAL E 5 36  ? -16.833 -10.286 10.819  1.00 97.00 36  E 1 
ATOM   3501 C C   . VAL E 5 36  ? -17.138 -8.789  10.755  1.00 96.20 36  E 1 
ATOM   3502 O O   . VAL E 5 36  ? -18.303 -8.405  10.900  1.00 94.41 36  E 1 
ATOM   3503 C CB  . VAL E 5 36  ? -17.039 -10.943 9.444   1.00 96.28 36  E 1 
ATOM   3504 C CG1 . VAL E 5 36  ? -16.056 -10.411 8.401   1.00 88.86 36  E 1 
ATOM   3505 C CG2 . VAL E 5 36  ? -16.846 -12.465 9.500   1.00 88.62 36  E 1 
ATOM   3506 N N   . ASP E 5 37  ? -16.145 -7.942  10.566  1.00 95.49 37  E 1 
ATOM   3507 C CA  . ASP E 5 37  ? -16.329 -6.500  10.355  1.00 94.36 37  E 1 
ATOM   3508 C C   . ASP E 5 37  ? -16.105 -6.103  8.887   1.00 93.81 37  E 1 
ATOM   3509 O O   . ASP E 5 37  ? -15.780 -6.934  8.034   1.00 91.90 37  E 1 
ATOM   3510 C CB  . ASP E 5 37  ? -15.464 -5.699  11.351  1.00 93.31 37  E 1 
ATOM   3511 C CG  . ASP E 5 37  ? -13.954 -5.816  11.171  1.00 93.36 37  E 1 
ATOM   3512 O OD1 . ASP E 5 37  ? -13.485 -6.181  10.071  1.00 91.25 37  E 1 
ATOM   3513 O OD2 . ASP E 5 37  ? -13.228 -5.536  12.145  1.00 90.45 37  E 1 
ATOM   3514 N N   . GLY E 5 38  ? -16.270 -4.811  8.587   1.00 91.86 38  E 1 
ATOM   3515 C CA  . GLY E 5 38  ? -16.089 -4.263  7.237   1.00 90.42 38  E 1 
ATOM   3516 C C   . GLY E 5 38  ? -14.666 -4.406  6.678   1.00 91.14 38  E 1 
ATOM   3517 O O   . GLY E 5 38  ? -14.483 -4.376  5.466   1.00 88.79 38  E 1 
ATOM   3518 N N   . TYR E 5 39  ? -13.666 -4.605  7.529   1.00 92.42 39  E 1 
ATOM   3519 C CA  . TYR E 5 39  ? -12.289 -4.874  7.124   1.00 92.68 39  E 1 
ATOM   3520 C C   . TYR E 5 39  ? -12.009 -6.369  6.938   1.00 94.08 39  E 1 
ATOM   3521 O O   . TYR E 5 39  ? -10.912 -6.756  6.539   1.00 93.09 39  E 1 
ATOM   3522 C CB  . TYR E 5 39  ? -11.325 -4.248  8.136   1.00 90.91 39  E 1 
ATOM   3523 C CG  . TYR E 5 39  ? -11.480 -2.749  8.262   1.00 88.66 39  E 1 
ATOM   3524 C CD1 . TYR E 5 39  ? -10.909 -1.897  7.291   1.00 83.67 39  E 1 
ATOM   3525 C CD2 . TYR E 5 39  ? -12.214 -2.194  9.324   1.00 83.40 39  E 1 
ATOM   3526 C CE1 . TYR E 5 39  ? -11.064 -0.504  7.384   1.00 80.99 39  E 1 
ATOM   3527 C CE2 . TYR E 5 39  ? -12.384 -0.805  9.424   1.00 80.86 39  E 1 
ATOM   3528 C CZ  . TYR E 5 39  ? -11.803 0.038   8.450   1.00 81.70 39  E 1 
ATOM   3529 O OH  . TYR E 5 39  ? -11.974 1.392   8.544   1.00 79.19 39  E 1 
ATOM   3530 N N   . MET E 5 40  ? -12.982 -7.223  7.226   1.00 94.31 40  E 1 
ATOM   3531 C CA  . MET E 5 40  ? -12.869 -8.678  7.281   1.00 95.82 40  E 1 
ATOM   3532 C C   . MET E 5 40  ? -11.900 -9.168  8.370   1.00 96.92 40  E 1 
ATOM   3533 O O   . MET E 5 40  ? -11.277 -10.225 8.218   1.00 96.31 40  E 1 
ATOM   3534 C CB  . MET E 5 40  ? -12.568 -9.284  5.903   1.00 95.17 40  E 1 
ATOM   3535 C CG  . MET E 5 40  ? -13.521 -8.813  4.809   1.00 92.51 40  E 1 
ATOM   3536 S SD  . MET E 5 40  ? -13.230 -9.686  3.253   1.00 88.76 40  E 1 
ATOM   3537 C CE  . MET E 5 40  ? -14.543 -8.943  2.266   1.00 80.14 40  E 1 
ATOM   3538 N N   . ASN E 5 41  ? -11.770 -8.444  9.480   1.00 96.97 41  E 1 
ATOM   3539 C CA  . ASN E 5 41  ? -11.292 -9.064  10.711  1.00 97.14 41  E 1 
ATOM   3540 C C   . ASN E 5 41  ? -12.308 -10.125 11.137  1.00 97.51 41  E 1 
ATOM   3541 O O   . ASN E 5 41  ? -13.508 -9.954  10.939  1.00 97.35 41  E 1 
ATOM   3542 C CB  . ASN E 5 41  ? -11.083 -8.031  11.822  1.00 96.67 41  E 1 
ATOM   3543 C CG  . ASN E 5 41  ? -10.080 -6.949  11.469  1.00 95.91 41  E 1 
ATOM   3544 O OD1 . ASN E 5 41  ? -8.927  -7.209  11.175  1.00 92.02 41  E 1 
ATOM   3545 N ND2 . ASN E 5 41  ? -10.502 -5.701  11.499  1.00 91.78 41  E 1 
ATOM   3546 N N   . MET E 5 42  ? -11.832 -11.216 11.706  1.00 97.96 42  E 1 
ATOM   3547 C CA  . MET E 5 42  ? -12.675 -12.365 12.039  1.00 98.26 42  E 1 
ATOM   3548 C C   . MET E 5 42  ? -12.521 -12.725 13.505  1.00 98.41 42  E 1 
ATOM   3549 O O   . MET E 5 42  ? -11.404 -12.814 14.025  1.00 98.22 42  E 1 
ATOM   3550 C CB  . MET E 5 42  ? -12.317 -13.556 11.140  1.00 97.92 42  E 1 
ATOM   3551 C CG  . MET E 5 42  ? -12.577 -13.247 9.663   1.00 96.47 42  E 1 
ATOM   3552 S SD  . MET E 5 42  ? -12.062 -14.557 8.532   1.00 95.28 42  E 1 
ATOM   3553 C CE  . MET E 5 42  ? -12.398 -13.724 6.971   1.00 87.29 42  E 1 
ATOM   3554 N N   . GLN E 5 43  ? -13.635 -12.968 14.171  1.00 98.37 43  E 1 
ATOM   3555 C CA  . GLN E 5 43  ? -13.675 -13.533 15.511  1.00 98.30 43  E 1 
ATOM   3556 C C   . GLN E 5 43  ? -14.126 -14.986 15.413  1.00 98.35 43  E 1 
ATOM   3557 O O   . GLN E 5 43  ? -15.209 -15.259 14.892  1.00 97.94 43  E 1 
ATOM   3558 C CB  . GLN E 5 43  ? -14.611 -12.695 16.388  1.00 97.64 43  E 1 
ATOM   3559 C CG  . GLN E 5 43  ? -14.629 -13.118 17.859  1.00 96.27 43  E 1 
ATOM   3560 C CD  . GLN E 5 43  ? -15.652 -12.304 18.663  1.00 95.67 43  E 1 
ATOM   3561 O OE1 . GLN E 5 43  ? -16.405 -11.490 18.146  1.00 88.74 43  E 1 
ATOM   3562 N NE2 . GLN E 5 43  ? -15.741 -12.496 19.961  1.00 87.16 43  E 1 
ATOM   3563 N N   . LEU E 5 44  ? -13.311 -15.901 15.920  1.00 98.25 44  E 1 
ATOM   3564 C CA  . LEU E 5 44  ? -13.635 -17.317 16.009  1.00 98.28 44  E 1 
ATOM   3565 C C   . LEU E 5 44  ? -13.790 -17.738 17.472  1.00 98.04 44  E 1 
ATOM   3566 O O   . LEU E 5 44  ? -13.048 -17.276 18.335  1.00 97.49 44  E 1 
ATOM   3567 C CB  . LEU E 5 44  ? -12.579 -18.173 15.298  1.00 98.25 44  E 1 
ATOM   3568 C CG  . LEU E 5 44  ? -12.280 -17.830 13.825  1.00 97.41 44  E 1 
ATOM   3569 C CD1 . LEU E 5 44  ? -11.273 -18.838 13.271  1.00 95.93 44  E 1 
ATOM   3570 C CD2 . LEU E 5 44  ? -13.525 -17.886 12.947  1.00 95.51 44  E 1 
ATOM   3571 N N   . ALA E 5 45  ? -14.718 -18.653 17.738  1.00 97.75 45  E 1 
ATOM   3572 C CA  . ALA E 5 45  ? -14.871 -19.331 19.018  1.00 97.34 45  E 1 
ATOM   3573 C C   . ALA E 5 45  ? -14.499 -20.816 18.891  1.00 97.36 45  E 1 
ATOM   3574 O O   . ALA E 5 45  ? -14.561 -21.375 17.798  1.00 96.14 45  E 1 
ATOM   3575 C CB  . ALA E 5 45  ? -16.306 -19.157 19.511  1.00 96.36 45  E 1 
ATOM   3576 N N   . ASN E 5 46  ? -14.134 -21.448 20.003  1.00 97.09 46  E 1 
ATOM   3577 C CA  . ASN E 5 46  ? -13.695 -22.845 20.058  1.00 96.89 46  E 1 
ATOM   3578 C C   . ASN E 5 46  ? -12.644 -23.158 18.984  1.00 97.14 46  E 1 
ATOM   3579 O O   . ASN E 5 46  ? -12.781 -24.087 18.197  1.00 95.78 46  E 1 
ATOM   3580 C CB  . ASN E 5 46  ? -14.914 -23.784 20.025  1.00 95.53 46  E 1 
ATOM   3581 C CG  . ASN E 5 46  ? -15.806 -23.645 21.255  1.00 89.35 46  E 1 
ATOM   3582 O OD1 . ASN E 5 46  ? -15.468 -23.020 22.246  1.00 78.24 46  E 1 
ATOM   3583 N ND2 . ASN E 5 46  ? -16.973 -24.243 21.211  1.00 75.04 46  E 1 
ATOM   3584 N N   . THR E 5 47  ? -11.626 -22.281 18.895  1.00 97.26 47  E 1 
ATOM   3585 C CA  . THR E 5 47  ? -10.682 -22.292 17.784  1.00 97.34 47  E 1 
ATOM   3586 C C   . THR E 5 47  ? -9.609  -23.346 17.982  1.00 97.21 47  E 1 
ATOM   3587 O O   . THR E 5 47  ? -8.979  -23.421 19.034  1.00 96.42 47  E 1 
ATOM   3588 C CB  . THR E 5 47  ? -10.040 -20.919 17.583  1.00 97.16 47  E 1 
ATOM   3589 O OG1 . THR E 5 47  ? -11.033 -19.917 17.566  1.00 93.09 47  E 1 
ATOM   3590 C CG2 . THR E 5 47  ? -9.263  -20.828 16.273  1.00 92.94 47  E 1 
ATOM   3591 N N   . GLU E 5 48  ? -9.358  -24.098 16.915  1.00 97.27 48  E 1 
ATOM   3592 C CA  . GLU E 5 48  ? -8.255  -25.037 16.775  1.00 97.39 48  E 1 
ATOM   3593 C C   . GLU E 5 48  ? -7.229  -24.474 15.798  1.00 97.53 48  E 1 
ATOM   3594 O O   . GLU E 5 48  ? -7.589  -23.964 14.735  1.00 96.89 48  E 1 
ATOM   3595 C CB  . GLU E 5 48  ? -8.791  -26.377 16.276  1.00 96.44 48  E 1 
ATOM   3596 C CG  . GLU E 5 48  ? -9.751  -27.047 17.261  1.00 92.48 48  E 1 
ATOM   3597 C CD  . GLU E 5 48  ? -10.382 -28.335 16.716  1.00 92.79 48  E 1 
ATOM   3598 O OE1 . GLU E 5 48  ? -10.983 -29.069 17.524  1.00 86.55 48  E 1 
ATOM   3599 O OE2 . GLU E 5 48  ? -10.267 -28.599 15.496  1.00 88.14 48  E 1 
ATOM   3600 N N   . GLU E 5 49  ? -5.949  -24.558 16.138  1.00 97.49 49  E 1 
ATOM   3601 C CA  . GLU E 5 49  ? -4.846  -24.189 15.259  1.00 97.39 49  E 1 
ATOM   3602 C C   . GLU E 5 49  ? -4.288  -25.429 14.565  1.00 97.41 49  E 1 
ATOM   3603 O O   . GLU E 5 49  ? -3.942  -26.418 15.218  1.00 96.86 49  E 1 
ATOM   3604 C CB  . GLU E 5 49  ? -3.762  -23.456 16.063  1.00 96.39 49  E 1 
ATOM   3605 C CG  . GLU E 5 49  ? -2.572  -22.979 15.222  1.00 95.22 49  E 1 
ATOM   3606 C CD  . GLU E 5 49  ? -1.538  -22.229 16.093  1.00 94.11 49  E 1 
ATOM   3607 O OE1 . GLU E 5 49  ? -1.231  -21.054 15.795  1.00 89.37 49  E 1 
ATOM   3608 O OE2 . GLU E 5 49  ? -1.057  -22.808 17.093  1.00 89.41 49  E 1 
ATOM   3609 N N   . TYR E 5 50  ? -4.154  -25.344 13.246  1.00 97.81 50  E 1 
ATOM   3610 C CA  . TYR E 5 50  ? -3.532  -26.359 12.411  1.00 97.84 50  E 1 
ATOM   3611 C C   . TYR E 5 50  ? -2.288  -25.771 11.754  1.00 97.57 50  E 1 
ATOM   3612 O O   . TYR E 5 50  ? -2.356  -24.747 11.076  1.00 96.43 50  E 1 
ATOM   3613 C CB  . TYR E 5 50  ? -4.523  -26.876 11.367  1.00 97.56 50  E 1 
ATOM   3614 C CG  . TYR E 5 50  ? -5.685  -27.669 11.933  1.00 97.57 50  E 1 
ATOM   3615 C CD1 . TYR E 5 50  ? -5.667  -29.074 11.892  1.00 95.29 50  E 1 
ATOM   3616 C CD2 . TYR E 5 50  ? -6.790  -27.015 12.509  1.00 95.61 50  E 1 
ATOM   3617 C CE1 . TYR E 5 50  ? -6.726  -29.822 12.435  1.00 94.93 50  E 1 
ATOM   3618 C CE2 . TYR E 5 50  ? -7.853  -27.746 13.062  1.00 95.02 50  E 1 
ATOM   3619 C CZ  . TYR E 5 50  ? -7.815  -29.160 13.022  1.00 95.96 50  E 1 
ATOM   3620 O OH  . TYR E 5 50  ? -8.841  -29.891 13.588  1.00 94.53 50  E 1 
ATOM   3621 N N   . ILE E 5 51  ? -1.145  -26.444 11.928  1.00 96.90 51  E 1 
ATOM   3622 C CA  . ILE E 5 51  ? 0.133   -26.111 11.295  1.00 96.26 51  E 1 
ATOM   3623 C C   . ILE E 5 51  ? 0.530   -27.300 10.424  1.00 96.08 51  E 1 
ATOM   3624 O O   . ILE E 5 51  ? 0.505   -28.437 10.887  1.00 93.83 51  E 1 
ATOM   3625 C CB  . ILE E 5 51  ? 1.206   -25.755 12.348  1.00 94.95 51  E 1 
ATOM   3626 C CG1 . ILE E 5 51  ? 0.742   -24.548 13.202  1.00 91.91 51  E 1 
ATOM   3627 C CG2 . ILE E 5 51  ? 2.547   -25.452 11.656  1.00 91.46 51  E 1 
ATOM   3628 C CD1 . ILE E 5 51  ? 1.714   -24.145 14.326  1.00 82.42 51  E 1 
ATOM   3629 N N   . ASP E 5 52  ? 0.841   -27.051 9.161   1.00 93.62 52  E 1 
ATOM   3630 C CA  . ASP E 5 52  ? 1.153   -28.090 8.169   1.00 92.70 52  E 1 
ATOM   3631 C C   . ASP E 5 52  ? 0.111   -29.223 8.105   1.00 93.14 52  E 1 
ATOM   3632 O O   . ASP E 5 52  ? 0.414   -30.397 7.893   1.00 89.64 52  E 1 
ATOM   3633 C CB  . ASP E 5 52  ? 2.606   -28.570 8.336   1.00 90.54 52  E 1 
ATOM   3634 C CG  . ASP E 5 52  ? 3.608   -27.428 8.154   1.00 84.19 52  E 1 
ATOM   3635 O OD1 . ASP E 5 52  ? 3.336   -26.556 7.292   1.00 77.74 52  E 1 
ATOM   3636 O OD2 . ASP E 5 52  ? 4.628   -27.439 8.872   1.00 75.83 52  E 1 
ATOM   3637 N N   . GLY E 5 53  ? -1.156  -28.856 8.317   1.00 91.53 53  E 1 
ATOM   3638 C CA  . GLY E 5 53  ? -2.276  -29.793 8.317   1.00 92.17 53  E 1 
ATOM   3639 C C   . GLY E 5 53  ? -2.438  -30.630 9.595   1.00 94.30 53  E 1 
ATOM   3640 O O   . GLY E 5 53  ? -3.398  -31.401 9.687   1.00 92.32 53  E 1 
ATOM   3641 N N   . ALA E 5 54  ? -1.557  -30.477 10.577  1.00 95.76 54  E 1 
ATOM   3642 C CA  . ALA E 5 54  ? -1.646  -31.138 11.866  1.00 96.60 54  E 1 
ATOM   3643 C C   . ALA E 5 54  ? -2.227  -30.205 12.939  1.00 97.11 54  E 1 
ATOM   3644 O O   . ALA E 5 54  ? -1.879  -29.028 12.996  1.00 95.98 54  E 1 
ATOM   3645 C CB  . ALA E 5 54  ? -0.256  -31.663 12.261  1.00 95.55 54  E 1 
ATOM   3646 N N   . LEU E 5 55  ? -3.067  -30.751 13.831  1.00 96.77 55  E 1 
ATOM   3647 C CA  . LEU E 5 55  ? -3.576  -30.018 14.985  1.00 96.94 55  E 1 
ATOM   3648 C C   . LEU E 5 55  ? -2.417  -29.614 15.907  1.00 96.63 55  E 1 
ATOM   3649 O O   . LEU E 5 55  ? -1.712  -30.467 16.442  1.00 94.93 55  E 1 
ATOM   3650 C CB  . LEU E 5 55  ? -4.621  -30.884 15.712  1.00 96.30 55  E 1 
ATOM   3651 C CG  . LEU E 5 55  ? -5.254  -30.218 16.958  1.00 94.61 55  E 1 
ATOM   3652 C CD1 . LEU E 5 55  ? -6.096  -29.003 16.593  1.00 90.21 55  E 1 
ATOM   3653 C CD2 . LEU E 5 55  ? -6.157  -31.223 17.676  1.00 89.91 55  E 1 
ATOM   3654 N N   . SER E 5 56  ? -2.223  -28.301 16.089  1.00 96.22 56  E 1 
ATOM   3655 C CA  . SER E 5 56  ? -1.196  -27.701 16.944  1.00 94.87 56  E 1 
ATOM   3656 C C   . SER E 5 56  ? -1.724  -27.428 18.354  1.00 94.22 56  E 1 
ATOM   3657 O O   . SER E 5 56  ? -0.992  -27.586 19.340  1.00 90.18 56  E 1 
ATOM   3658 C CB  . SER E 5 56  ? -0.715  -26.406 16.284  1.00 92.53 56  E 1 
ATOM   3659 O OG  . SER E 5 56  ? 0.169   -25.671 17.107  1.00 80.35 56  E 1 
ATOM   3660 N N   . GLY E 5 57  ? -2.997  -27.015 18.484  1.00 94.16 57  E 1 
ATOM   3661 C CA  . GLY E 5 57  ? -3.592  -26.764 19.785  1.00 93.67 57  E 1 
ATOM   3662 C C   . GLY E 5 57  ? -4.992  -26.162 19.737  1.00 94.90 57  E 1 
ATOM   3663 O O   . GLY E 5 57  ? -5.484  -25.751 18.689  1.00 94.08 57  E 1 
ATOM   3664 N N   . HIS E 5 58  ? -5.621  -26.091 20.926  1.00 95.34 58  E 1 
ATOM   3665 C CA  . HIS E 5 58  ? -6.899  -25.431 21.137  1.00 95.35 58  E 1 
ATOM   3666 C C   . HIS E 5 58  ? -6.666  -24.044 21.738  1.00 94.97 58  E 1 
ATOM   3667 O O   . HIS E 5 58  ? -6.023  -23.910 22.779  1.00 92.95 58  E 1 
ATOM   3668 C CB  . HIS E 5 58  ? -7.790  -26.292 22.042  1.00 94.63 58  E 1 
ATOM   3669 C CG  . HIS E 5 58  ? -8.112  -27.642 21.467  1.00 91.70 58  E 1 
ATOM   3670 N ND1 . HIS E 5 58  ? -9.117  -27.934 20.569  1.00 78.49 58  E 1 
ATOM   3671 C CD2 . HIS E 5 58  ? -7.465  -28.822 21.733  1.00 78.65 58  E 1 
ATOM   3672 C CE1 . HIS E 5 58  ? -9.068  -29.257 20.312  1.00 80.75 58  E 1 
ATOM   3673 N NE2 . HIS E 5 58  ? -8.083  -29.823 20.997  1.00 81.36 58  E 1 
ATOM   3674 N N   . LEU E 5 59  ? -7.186  -23.006 21.077  1.00 96.21 59  E 1 
ATOM   3675 C CA  . LEU E 5 59  ? -6.921  -21.602 21.402  1.00 95.68 59  E 1 
ATOM   3676 C C   . LEU E 5 59  ? -8.119  -20.900 22.058  1.00 94.97 59  E 1 
ATOM   3677 O O   . LEU E 5 59  ? -7.961  -19.828 22.634  1.00 89.80 59  E 1 
ATOM   3678 C CB  . LEU E 5 59  ? -6.479  -20.868 20.125  1.00 94.59 59  E 1 
ATOM   3679 C CG  . LEU E 5 59  ? -5.291  -21.476 19.352  1.00 94.24 59  E 1 
ATOM   3680 C CD1 . LEU E 5 59  ? -4.912  -20.514 18.224  1.00 90.31 59  E 1 
ATOM   3681 C CD2 . LEU E 5 59  ? -4.061  -21.706 20.221  1.00 89.41 59  E 1 
ATOM   3682 N N   . GLY E 5 60  ? -9.305  -21.479 21.985  1.00 95.04 60  E 1 
ATOM   3683 C CA  . GLY E 5 60  ? -10.541 -20.865 22.469  1.00 94.96 60  E 1 
ATOM   3684 C C   . GLY E 5 60  ? -11.019 -19.729 21.566  1.00 96.09 60  E 1 
ATOM   3685 O O   . GLY E 5 60  ? -11.163 -19.913 20.358  1.00 95.13 60  E 1 
ATOM   3686 N N   . GLU E 5 61  ? -11.281 -18.552 22.134  1.00 96.75 61  E 1 
ATOM   3687 C CA  . GLU E 5 61  ? -11.747 -17.383 21.383  1.00 96.86 61  E 1 
ATOM   3688 C C   . GLU E 5 61  ? -10.557 -16.577 20.856  1.00 97.11 61  E 1 
ATOM   3689 O O   . GLU E 5 61  ? -9.663  -16.201 21.617  1.00 96.31 61  E 1 
ATOM   3690 C CB  . GLU E 5 61  ? -12.679 -16.537 22.263  1.00 95.55 61  E 1 
ATOM   3691 C CG  . GLU E 5 61  ? -13.364 -15.395 21.494  1.00 88.53 61  E 1 
ATOM   3692 C CD  . GLU E 5 61  ? -14.292 -14.553 22.390  1.00 85.20 61  E 1 
ATOM   3693 O OE1 . GLU E 5 61  ? -15.177 -13.844 21.868  1.00 78.83 61  E 1 
ATOM   3694 O OE2 . GLU E 5 61  ? -14.111 -14.548 23.628  1.00 79.07 61  E 1 
ATOM   3695 N N   . VAL E 5 62  ? -10.577 -16.278 19.555  1.00 97.43 62  E 1 
ATOM   3696 C CA  . VAL E 5 62  ? -9.501  -15.551 18.884  1.00 97.62 62  E 1 
ATOM   3697 C C   . VAL E 5 62  ? -10.028 -14.446 17.978  1.00 98.04 62  E 1 
ATOM   3698 O O   . VAL E 5 62  ? -11.097 -14.558 17.383  1.00 97.75 62  E 1 
ATOM   3699 C CB  . VAL E 5 62  ? -8.545  -16.478 18.104  1.00 96.28 62  E 1 
ATOM   3700 C CG1 . VAL E 5 62  ? -8.040  -17.642 18.974  1.00 91.18 62  E 1 
ATOM   3701 C CG2 . VAL E 5 62  ? -9.152  -17.060 16.830  1.00 91.36 62  E 1 
ATOM   3702 N N   . LEU E 5 63  ? -9.239  -13.386 17.837  1.00 98.12 63  E 1 
ATOM   3703 C CA  . LEU E 5 63  ? -9.336  -12.384 16.780  1.00 98.13 63  E 1 
ATOM   3704 C C   . LEU E 5 63  ? -8.249  -12.679 15.741  1.00 98.31 63  E 1 
ATOM   3705 O O   . LEU E 5 63  ? -7.068  -12.710 16.089  1.00 97.88 63  E 1 
ATOM   3706 C CB  . LEU E 5 63  ? -9.168  -10.996 17.413  1.00 97.78 63  E 1 
ATOM   3707 C CG  . LEU E 5 63  ? -8.860  -9.848  16.431  1.00 97.17 63  E 1 
ATOM   3708 C CD1 . LEU E 5 63  ? -10.033 -9.557  15.515  1.00 95.02 63  E 1 
ATOM   3709 C CD2 . LEU E 5 63  ? -8.532  -8.573  17.217  1.00 94.79 63  E 1 
ATOM   3710 N N   . ILE E 5 64  ? -8.635  -12.822 14.482  1.00 98.45 64  E 1 
ATOM   3711 C CA  . ILE E 5 64  ? -7.725  -12.897 13.335  1.00 98.49 64  E 1 
ATOM   3712 C C   . ILE E 5 64  ? -7.776  -11.551 12.618  1.00 98.21 64  E 1 
ATOM   3713 O O   . ILE E 5 64  ? -8.838  -11.116 12.167  1.00 97.60 64  E 1 
ATOM   3714 C CB  . ILE E 5 64  ? -8.097  -14.060 12.393  1.00 98.45 64  E 1 
ATOM   3715 C CG1 . ILE E 5 64  ? -8.143  -15.406 13.156  1.00 97.83 64  E 1 
ATOM   3716 C CG2 . ILE E 5 64  ? -7.092  -14.121 11.224  1.00 97.91 64  E 1 
ATOM   3717 C CD1 . ILE E 5 64  ? -8.588  -16.595 12.299  1.00 96.86 64  E 1 
ATOM   3718 N N   . ARG E 5 65  ? -6.629  -10.882 12.488  1.00 97.93 65  E 1 
ATOM   3719 C CA  . ARG E 5 65  ? -6.548  -9.617  11.766  1.00 97.61 65  E 1 
ATOM   3720 C C   . ARG E 5 65  ? -6.678  -9.850  10.261  1.00 97.09 65  E 1 
ATOM   3721 O O   . ARG E 5 65  ? -5.985  -10.695 9.699   1.00 95.37 65  E 1 
ATOM   3722 C CB  . ARG E 5 65  ? -5.259  -8.877  12.155  1.00 97.05 65  E 1 
ATOM   3723 C CG  . ARG E 5 65  ? -5.189  -7.485  11.516  1.00 95.55 65  E 1 
ATOM   3724 C CD  . ARG E 5 65  ? -3.862  -6.808  11.839  1.00 93.30 65  E 1 
ATOM   3725 N NE  . ARG E 5 65  ? -3.588  -5.677  10.922  1.00 90.56 65  E 1 
ATOM   3726 C CZ  . ARG E 5 65  ? -3.961  -4.420  11.062  1.00 89.49 65  E 1 
ATOM   3727 N NH1 . ARG E 5 65  ? -4.618  -4.000  12.089  1.00 81.75 65  E 1 
ATOM   3728 N NH2 . ARG E 5 65  ? -3.674  -3.543  10.152  1.00 84.17 65  E 1 
ATOM   3729 N N   . CYS E 5 66  ? -7.500  -9.031  9.611   1.00 96.41 66  E 1 
ATOM   3730 C CA  . CYS E 5 66  ? -7.915  -9.152  8.212   1.00 95.73 66  E 1 
ATOM   3731 C C   . CYS E 5 66  ? -6.763  -9.351  7.222   1.00 95.41 66  E 1 
ATOM   3732 O O   . CYS E 5 66  ? -6.852  -10.221 6.358   1.00 93.48 66  E 1 
ATOM   3733 C CB  . CYS E 5 66  ? -8.725  -7.906  7.839   1.00 93.46 66  E 1 
ATOM   3734 S SG  . CYS E 5 66  ? -7.798  -6.355  8.113   1.00 89.22 66  E 1 
ATOM   3735 N N   . ASN E 5 67  ? -5.666  -8.601  7.348   1.00 94.93 67  E 1 
ATOM   3736 C CA  . ASN E 5 67  ? -4.569  -8.631  6.394   1.00 94.41 67  E 1 
ATOM   3737 C C   . ASN E 5 67  ? -3.767  -9.941  6.386   1.00 94.62 67  E 1 
ATOM   3738 O O   . ASN E 5 67  ? -2.957  -10.151 5.495   1.00 92.45 67  E 1 
ATOM   3739 C CB  . ASN E 5 67  ? -3.656  -7.411  6.631   1.00 92.52 67  E 1 
ATOM   3740 C CG  . ASN E 5 67  ? -2.849  -7.494  7.909   1.00 87.76 67  E 1 
ATOM   3741 O OD1 . ASN E 5 67  ? -3.236  -8.099  8.893   1.00 77.46 67  E 1 
ATOM   3742 N ND2 . ASN E 5 67  ? -1.692  -6.867  7.936   1.00 78.84 67  E 1 
ATOM   3743 N N   . ASN E 5 68  ? -3.988  -10.838 7.332   1.00 96.65 68  E 1 
ATOM   3744 C CA  . ASN E 5 68  ? -3.338  -12.154 7.378   1.00 96.84 68  E 1 
ATOM   3745 C C   . ASN E 5 68  ? -4.172  -13.248 6.713   1.00 97.39 68  E 1 
ATOM   3746 O O   . ASN E 5 68  ? -3.649  -14.328 6.449   1.00 96.10 68  E 1 
ATOM   3747 C CB  . ASN E 5 68  ? -3.026  -12.516 8.836   1.00 96.29 68  E 1 
ATOM   3748 C CG  . ASN E 5 68  ? -2.160  -11.460 9.499   1.00 95.66 68  E 1 
ATOM   3749 O OD1 . ASN E 5 68  ? -0.974  -11.345 9.247   1.00 88.25 68  E 1 
ATOM   3750 N ND2 . ASN E 5 68  ? -2.753  -10.655 10.348  1.00 88.81 68  E 1 
ATOM   3751 N N   . VAL E 5 69  ? -5.454  -12.990 6.443   1.00 97.45 69  E 1 
ATOM   3752 C CA  . VAL E 5 69  ? -6.364  -13.993 5.891   1.00 97.84 69  E 1 
ATOM   3753 C C   . VAL E 5 69  ? -6.073  -14.190 4.403   1.00 97.61 69  E 1 
ATOM   3754 O O   . VAL E 5 69  ? -6.047  -13.228 3.638   1.00 96.97 69  E 1 
ATOM   3755 C CB  . VAL E 5 69  ? -7.837  -13.598 6.127   1.00 97.88 69  E 1 
ATOM   3756 C CG1 . VAL E 5 69  ? -8.807  -14.617 5.523   1.00 97.09 69  E 1 
ATOM   3757 C CG2 . VAL E 5 69  ? -8.129  -13.497 7.638   1.00 96.95 69  E 1 
ATOM   3758 N N   . LEU E 5 70  ? -5.885  -15.447 3.995   1.00 97.85 70  E 1 
ATOM   3759 C CA  . LEU E 5 70  ? -5.830  -15.840 2.592   1.00 97.86 70  E 1 
ATOM   3760 C C   . LEU E 5 70  ? -7.240  -16.131 2.079   1.00 98.17 70  E 1 
ATOM   3761 O O   . LEU E 5 70  ? -7.722  -15.459 1.166   1.00 97.77 70  E 1 
ATOM   3762 C CB  . LEU E 5 70  ? -4.879  -17.041 2.444   1.00 97.55 70  E 1 
ATOM   3763 C CG  . LEU E 5 70  ? -4.805  -17.613 1.018   1.00 96.80 70  E 1 
ATOM   3764 C CD1 . LEU E 5 70  ? -4.304  -16.585 0.001   1.00 94.91 70  E 1 
ATOM   3765 C CD2 . LEU E 5 70  ? -3.844  -18.806 0.993   1.00 94.73 70  E 1 
ATOM   3766 N N   . TYR E 5 71  ? -7.920  -17.091 2.691   1.00 98.28 71  E 1 
ATOM   3767 C CA  . TYR E 5 71  ? -9.312  -17.411 2.405   1.00 98.41 71  E 1 
ATOM   3768 C C   . TYR E 5 71  ? -10.040 -17.938 3.643   1.00 98.65 71  E 1 
ATOM   3769 O O   . TYR E 5 71  ? -9.417  -18.434 4.586   1.00 98.40 71  E 1 
ATOM   3770 C CB  . TYR E 5 71  ? -9.422  -18.386 1.226   1.00 98.34 71  E 1 
ATOM   3771 C CG  . TYR E 5 71  ? -8.868  -19.781 1.479   1.00 98.40 71  E 1 
ATOM   3772 C CD1 . TYR E 5 71  ? -7.649  -20.188 0.909   1.00 97.31 71  E 1 
ATOM   3773 C CD2 . TYR E 5 71  ? -9.579  -20.697 2.272   1.00 97.15 71  E 1 
ATOM   3774 C CE1 . TYR E 5 71  ? -7.134  -21.472 1.143   1.00 97.10 71  E 1 
ATOM   3775 C CE2 . TYR E 5 71  ? -9.077  -21.984 2.533   1.00 96.83 71  E 1 
ATOM   3776 C CZ  . TYR E 5 71  ? -7.851  -22.369 1.969   1.00 97.53 71  E 1 
ATOM   3777 O OH  . TYR E 5 71  ? -7.358  -23.615 2.247   1.00 96.35 71  E 1 
ATOM   3778 N N   . ILE E 5 72  ? -11.365 -17.886 3.602   1.00 98.47 72  E 1 
ATOM   3779 C CA  . ILE E 5 72  ? -12.249 -18.546 4.552   1.00 98.60 72  E 1 
ATOM   3780 C C   . ILE E 5 72  ? -13.187 -19.494 3.799   1.00 98.58 72  E 1 
ATOM   3781 O O   . ILE E 5 72  ? -13.652 -19.181 2.708   1.00 98.20 72  E 1 
ATOM   3782 C CB  . ILE E 5 72  ? -12.994 -17.527 5.433   1.00 98.48 72  E 1 
ATOM   3783 C CG1 . ILE E 5 72  ? -13.900 -18.227 6.468   1.00 97.62 72  E 1 
ATOM   3784 C CG2 . ILE E 5 72  ? -13.812 -16.534 4.579   1.00 96.53 72  E 1 
ATOM   3785 C CD1 . ILE E 5 72  ? -14.508 -17.274 7.502   1.00 96.33 72  E 1 
ATOM   3786 N N   . ARG E 5 73  ? -13.493 -20.642 4.402   1.00 98.43 73  E 1 
ATOM   3787 C CA  . ARG E 5 73  ? -14.481 -21.601 3.908   1.00 98.36 73  E 1 
ATOM   3788 C C   . ARG E 5 73  ? -15.332 -22.149 5.048   1.00 98.42 73  E 1 
ATOM   3789 O O   . ARG E 5 73  ? -14.861 -22.230 6.180   1.00 97.88 73  E 1 
ATOM   3790 C CB  . ARG E 5 73  ? -13.788 -22.717 3.115   1.00 97.01 73  E 1 
ATOM   3791 C CG  . ARG E 5 73  ? -12.817 -23.568 3.960   1.00 95.31 73  E 1 
ATOM   3792 C CD  . ARG E 5 73  ? -12.132 -24.611 3.082   1.00 94.06 73  E 1 
ATOM   3793 N NE  . ARG E 5 73  ? -11.210 -25.458 3.851   1.00 91.61 73  E 1 
ATOM   3794 C CZ  . ARG E 5 73  ? -11.204 -26.785 3.913   1.00 91.51 73  E 1 
ATOM   3795 N NH1 . ARG E 5 73  ? -12.067 -27.514 3.255   1.00 85.73 73  E 1 
ATOM   3796 N NH2 . ARG E 5 73  ? -10.326 -27.390 4.641   1.00 86.00 73  E 1 
ATOM   3797 N N   . GLY E 5 74  ? -16.564 -22.536 4.747   1.00 97.51 74  E 1 
ATOM   3798 C CA  . GLY E 5 74  ? -17.346 -23.356 5.656   1.00 97.23 74  E 1 
ATOM   3799 C C   . GLY E 5 74  ? -16.761 -24.770 5.763   1.00 96.98 74  E 1 
ATOM   3800 O O   . GLY E 5 74  ? -16.172 -25.274 4.805   1.00 94.74 74  E 1 
ATOM   3801 N N   . VAL E 5 75  ? -16.932 -25.397 6.922   1.00 96.76 75  E 1 
ATOM   3802 C CA  . VAL E 5 75  ? -16.666 -26.823 7.108   1.00 95.32 75  E 1 
ATOM   3803 C C   . VAL E 5 75  ? -17.937 -27.485 7.631   1.00 93.15 75  E 1 
ATOM   3804 O O   . VAL E 5 75  ? -18.781 -26.822 8.227   1.00 83.17 75  E 1 
ATOM   3805 C CB  . VAL E 5 75  ? -15.452 -27.088 8.019   1.00 92.94 75  E 1 
ATOM   3806 C CG1 . VAL E 5 75  ? -14.165 -26.583 7.355   1.00 83.44 75  E 1 
ATOM   3807 C CG2 . VAL E 5 75  ? -15.568 -26.439 9.398   1.00 85.87 75  E 1 
ATOM   3808 N N   . GLU E 5 76  ? -18.089 -28.767 7.359   1.00 90.62 76  E 1 
ATOM   3809 C CA  . GLU E 5 76  ? -19.204 -29.519 7.917   1.00 88.00 76  E 1 
ATOM   3810 C C   . GLU E 5 76  ? -19.037 -29.633 9.439   1.00 85.58 76  E 1 
ATOM   3811 O O   . GLU E 5 76  ? -17.908 -29.704 9.946   1.00 73.86 76  E 1 
ATOM   3812 C CB  . GLU E 5 76  ? -19.357 -30.870 7.220   1.00 80.86 76  E 1 
ATOM   3813 C CG  . GLU E 5 76  ? -19.782 -30.670 5.746   1.00 70.12 76  E 1 
ATOM   3814 C CD  . GLU E 5 76  ? -19.962 -31.970 4.939   1.00 59.71 76  E 1 
ATOM   3815 O OE1 . GLU E 5 76  ? -20.408 -31.841 3.776   1.00 52.15 76  E 1 
ATOM   3816 O OE2 . GLU E 5 76  ? -19.612 -33.050 5.444   1.00 54.35 76  E 1 
ATOM   3817 N N   . GLU E 5 77  ? -20.154 -29.582 10.173  1.00 81.21 77  E 1 
ATOM   3818 C CA  . GLU E 5 77  ? -20.146 -29.977 11.573  1.00 77.47 77  E 1 
ATOM   3819 C C   . GLU E 5 77  ? -19.803 -31.464 11.621  1.00 74.92 77  E 1 
ATOM   3820 O O   . GLU E 5 77  ? -20.480 -32.281 11.004  1.00 64.88 77  E 1 
ATOM   3821 C CB  . GLU E 5 77  ? -21.487 -29.656 12.261  1.00 69.09 77  E 1 
ATOM   3822 C CG  . GLU E 5 77  ? -21.617 -28.151 12.532  1.00 61.19 77  E 1 
ATOM   3823 C CD  . GLU E 5 77  ? -22.869 -27.710 13.297  1.00 55.60 77  E 1 
ATOM   3824 O OE1 . GLU E 5 77  ? -22.810 -26.589 13.870  1.00 51.09 77  E 1 
ATOM   3825 O OE2 . GLU E 5 77  ? -23.878 -28.437 13.291  1.00 52.82 77  E 1 
ATOM   3826 N N   . GLU E 5 78  ? -18.704 -31.801 12.304  1.00 68.54 78  E 1 
ATOM   3827 C CA  . GLU E 5 78  ? -18.494 -33.188 12.698  1.00 66.35 78  E 1 
ATOM   3828 C C   . GLU E 5 78  ? -19.639 -33.536 13.647  1.00 64.34 78  E 1 
ATOM   3829 O O   . GLU E 5 78  ? -19.707 -33.004 14.751  1.00 57.92 78  E 1 
ATOM   3830 C CB  . GLU E 5 78  ? -17.105 -33.365 13.334  1.00 59.51 78  E 1 
ATOM   3831 C CG  . GLU E 5 78  ? -15.983 -33.374 12.282  1.00 52.20 78  E 1 
ATOM   3832 C CD  . GLU E 5 78  ? -14.561 -33.239 12.846  1.00 47.59 78  E 1 
ATOM   3833 O OE1 . GLU E 5 78  ? -13.697 -32.717 12.100  1.00 43.10 78  E 1 
ATOM   3834 O OE2 . GLU E 5 78  ? -14.322 -33.542 14.030  1.00 44.15 78  E 1 
ATOM   3835 N N   . GLU E 5 79  ? -20.569 -34.372 13.190  1.00 51.62 79  E 1 
ATOM   3836 C CA  . GLU E 5 79  ? -21.525 -34.995 14.100  1.00 51.46 79  E 1 
ATOM   3837 C C   . GLU E 5 79  ? -20.694 -35.763 15.135  1.00 49.83 79  E 1 
ATOM   3838 O O   . GLU E 5 79  ? -19.900 -36.639 14.791  1.00 47.09 79  E 1 
ATOM   3839 C CB  . GLU E 5 79  ? -22.519 -35.902 13.352  1.00 47.64 79  E 1 
ATOM   3840 C CG  . GLU E 5 79  ? -23.569 -35.103 12.552  1.00 40.49 79  E 1 
ATOM   3841 C CD  . GLU E 5 79  ? -24.637 -35.957 11.842  1.00 36.91 79  E 1 
ATOM   3842 O OE1 . GLU E 5 79  ? -25.728 -35.402 11.557  1.00 30.55 79  E 1 
ATOM   3843 O OE2 . GLU E 5 79  ? -24.379 -37.134 11.529  1.00 36.12 79  E 1 
ATOM   3844 N N   . GLU E 5 80  ? -20.865 -35.428 16.423  1.00 48.30 80  E 1 
ATOM   3845 C CA  . GLU E 5 80  ? -20.478 -36.313 17.523  1.00 47.65 80  E 1 
ATOM   3846 C C   . GLU E 5 80  ? -21.393 -37.551 17.503  1.00 45.02 80  E 1 
ATOM   3847 O O   . GLU E 5 80  ? -22.201 -37.761 18.401  1.00 42.20 80  E 1 
ATOM   3848 C CB  . GLU E 5 80  ? -20.521 -35.592 18.889  1.00 45.35 80  E 1 
ATOM   3849 C CG  . GLU E 5 80  ? -19.359 -34.634 19.168  1.00 40.60 80  E 1 
ATOM   3850 C CD  . GLU E 5 80  ? -19.351 -34.095 20.623  1.00 37.81 80  E 1 
ATOM   3851 O OE1 . GLU E 5 80  ? -18.268 -33.662 21.085  1.00 33.49 80  E 1 
ATOM   3852 O OE2 . GLU E 5 80  ? -20.409 -34.110 21.281  1.00 36.49 80  E 1 
ATOM   3853 N N   . ASP E 5 81  ? -21.272 -38.383 16.490  1.00 40.32 81  E 1 
ATOM   3854 C CA  . ASP E 5 81  ? -21.917 -39.701 16.401  1.00 38.87 81  E 1 
ATOM   3855 C C   . ASP E 5 81  ? -21.308 -40.709 17.400  1.00 35.77 81  E 1 
ATOM   3856 O O   . ASP E 5 81  ? -21.471 -41.925 17.295  1.00 33.52 81  E 1 
ATOM   3857 C CB  . ASP E 5 81  ? -21.846 -40.200 14.940  1.00 36.49 81  E 1 
ATOM   3858 C CG  . ASP E 5 81  ? -23.168 -40.172 14.161  1.00 32.02 81  E 1 
ATOM   3859 O OD1 . ASP E 5 81  ? -24.221 -39.855 14.756  1.00 32.98 81  E 1 
ATOM   3860 O OD2 . ASP E 5 81  ? -23.118 -40.575 12.971  1.00 32.49 81  E 1 
ATOM   3861 N N   . GLY E 5 82  ? -20.585 -40.200 18.391  1.00 38.65 82  E 1 
ATOM   3862 C CA  . GLY E 5 82  ? -19.990 -41.014 19.450  1.00 36.46 82  E 1 
ATOM   3863 C C   . GLY E 5 82  ? -20.981 -41.646 20.422  1.00 35.24 82  E 1 
ATOM   3864 O O   . GLY E 5 82  ? -20.551 -42.466 21.238  1.00 33.27 82  E 1 
ATOM   3865 N N   . GLU E 5 83  ? -22.282 -41.330 20.379  1.00 29.96 83  E 1 
ATOM   3866 C CA  . GLU E 5 83  ? -23.266 -42.148 21.079  1.00 31.29 83  E 1 
ATOM   3867 C C   . GLU E 5 83  ? -23.372 -43.520 20.392  1.00 29.18 83  E 1 
ATOM   3868 O O   . GLU E 5 83  ? -24.278 -43.801 19.609  1.00 29.38 83  E 1 
ATOM   3869 C CB  . GLU E 5 83  ? -24.637 -41.461 21.250  1.00 32.26 83  E 1 
ATOM   3870 C CG  . GLU E 5 83  ? -24.671 -40.454 22.408  1.00 30.15 83  E 1 
ATOM   3871 C CD  . GLU E 5 83  ? -26.095 -40.055 22.854  1.00 29.13 83  E 1 
ATOM   3872 O OE1 . GLU E 5 83  ? -26.206 -39.415 23.929  1.00 24.97 83  E 1 
ATOM   3873 O OE2 . GLU E 5 83  ? -27.078 -40.416 22.174  1.00 29.47 83  E 1 
ATOM   3874 N N   . MET E 5 84  ? -22.430 -44.403 20.735  1.00 27.80 84  E 1 
ATOM   3875 C CA  . MET E 5 84  ? -22.708 -45.829 20.706  1.00 29.02 84  E 1 
ATOM   3876 C C   . MET E 5 84  ? -23.971 -46.044 21.539  1.00 28.12 84  E 1 
ATOM   3877 O O   . MET E 5 84  ? -23.941 -46.026 22.768  1.00 29.18 84  E 1 
ATOM   3878 C CB  . MET E 5 84  ? -21.549 -46.657 21.294  1.00 29.96 84  E 1 
ATOM   3879 C CG  . MET E 5 84  ? -20.419 -46.898 20.289  1.00 28.34 84  E 1 
ATOM   3880 S SD  . MET E 5 84  ? -19.202 -48.111 20.885  1.00 27.04 84  E 1 
ATOM   3881 C CE  . MET E 5 84  ? -18.064 -48.141 19.479  1.00 24.09 84  E 1 
ATOM   3882 N N   . ARG E 5 85  ? -25.084 -46.256 20.852  1.00 24.65 85  E 1 
ATOM   3883 C CA  . ARG E 5 85  ? -26.240 -46.923 21.439  1.00 25.53 85  E 1 
ATOM   3884 C C   . ARG E 5 85  ? -25.792 -48.333 21.807  1.00 24.37 85  E 1 
ATOM   3885 O O   . ARG E 5 85  ? -25.695 -49.197 20.934  1.00 24.08 85  E 1 
ATOM   3886 C CB  . ARG E 5 85  ? -27.421 -46.959 20.453  1.00 25.28 85  E 1 
ATOM   3887 C CG  . ARG E 5 85  ? -28.056 -45.579 20.269  1.00 23.82 85  E 1 
ATOM   3888 C CD  . ARG E 5 85  ? -29.270 -45.707 19.344  1.00 24.05 85  E 1 
ATOM   3889 N NE  . ARG E 5 85  ? -29.922 -44.413 19.159  1.00 21.01 85  E 1 
ATOM   3890 C CZ  . ARG E 5 85  ? -31.002 -44.175 18.422  1.00 20.41 85  E 1 
ATOM   3891 N NH1 . ARG E 5 85  ? -31.607 -45.133 17.781  1.00 19.89 85  E 1 
ATOM   3892 N NH2 . ARG E 5 85  ? -31.471 -42.962 18.326  1.00 19.79 85  E 1 
ATOM   3893 N N   . GLU E 5 86  ? -25.460 -48.530 23.070  1.00 22.46 86  E 1 
ATOM   3894 C CA  . GLU E 5 86  ? -25.629 -49.836 23.714  1.00 23.06 86  E 1 
ATOM   3895 C C   . GLU E 5 86  ? -27.124 -50.207 23.803  1.00 20.82 86  E 1 
ATOM   3896 O O   . GLU E 5 86  ? -27.963 -49.289 23.988  1.00 18.63 86  E 1 
ATOM   3897 C CB  . GLU E 5 86  ? -24.963 -49.885 25.099  1.00 22.47 86  E 1 
ATOM   3898 C CG  . GLU E 5 86  ? -23.436 -50.108 25.048  1.00 21.98 86  E 1 
ATOM   3899 C CD  . GLU E 5 86  ? -22.818 -50.463 26.431  1.00 21.54 86  E 1 
ATOM   3900 O OE1 . GLU E 5 86  ? -21.753 -51.127 26.441  1.00 18.46 86  E 1 
ATOM   3901 O OE2 . GLU E 5 86  ? -23.407 -50.094 27.477  1.00 23.41 86  E 1 
ATOM   3902 O OXT . GLU E 5 86  ? -27.392 -51.425 23.687  1.00 24.44 86  E 1 
ATOM   3903 N N   . MET F 6 1   ? 23.112  -7.631  -15.014 1.00 27.74 1   F 1 
ATOM   3904 C CA  . MET F 6 1   ? 23.177  -6.269  -15.595 1.00 28.49 1   F 1 
ATOM   3905 C C   . MET F 6 1   ? 23.778  -5.372  -14.532 1.00 30.24 1   F 1 
ATOM   3906 O O   . MET F 6 1   ? 23.458  -5.585  -13.376 1.00 28.37 1   F 1 
ATOM   3907 C CB  . MET F 6 1   ? 21.793  -5.742  -15.997 1.00 26.88 1   F 1 
ATOM   3908 C CG  . MET F 6 1   ? 21.272  -6.343  -17.298 1.00 24.17 1   F 1 
ATOM   3909 S SD  . MET F 6 1   ? 19.670  -5.643  -17.792 1.00 21.87 1   F 1 
ATOM   3910 C CE  . MET F 6 1   ? 19.350  -6.545  -19.315 1.00 19.75 1   F 1 
ATOM   3911 N N   . SER F 6 2   ? 24.633  -4.416  -14.896 1.00 43.17 2   F 1 
ATOM   3912 C CA  . SER F 6 2   ? 25.237  -3.516  -13.911 1.00 44.89 2   F 1 
ATOM   3913 C C   . SER F 6 2   ? 24.141  -2.849  -13.085 1.00 49.19 2   F 1 
ATOM   3914 O O   . SER F 6 2   ? 23.157  -2.370  -13.656 1.00 46.79 2   F 1 
ATOM   3915 C CB  . SER F 6 2   ? 26.091  -2.446  -14.592 1.00 42.36 2   F 1 
ATOM   3916 O OG  . SER F 6 2   ? 25.318  -1.747  -15.545 1.00 37.75 2   F 1 
ATOM   3917 N N   . PHE F 6 3   ? 24.337  -2.783  -11.776 1.00 62.67 3   F 1 
ATOM   3918 C CA  . PHE F 6 3   ? 23.409  -2.121  -10.852 1.00 65.58 3   F 1 
ATOM   3919 C C   . PHE F 6 3   ? 23.046  -0.694  -11.303 1.00 67.64 3   F 1 
ATOM   3920 O O   . PHE F 6 3   ? 21.902  -0.265  -11.181 1.00 65.41 3   F 1 
ATOM   3921 C CB  . PHE F 6 3   ? 24.081  -2.114  -9.467  1.00 61.91 3   F 1 
ATOM   3922 C CG  . PHE F 6 3   ? 23.428  -1.188  -8.476  1.00 60.65 3   F 1 
ATOM   3923 C CD1 . PHE F 6 3   ? 24.053  0.018   -8.101  1.00 58.10 3   F 1 
ATOM   3924 C CD2 . PHE F 6 3   ? 22.161  -1.501  -7.960  1.00 58.24 3   F 1 
ATOM   3925 C CE1 . PHE F 6 3   ? 23.427  0.902   -7.224  1.00 54.66 3   F 1 
ATOM   3926 C CE2 . PHE F 6 3   ? 21.526  -0.605  -7.073  1.00 56.53 3   F 1 
ATOM   3927 C CZ  . PHE F 6 3   ? 22.157  0.590   -6.711  1.00 55.95 3   F 1 
ATOM   3928 N N   . LEU F 6 4   ? 24.023  0.017   -11.872 1.00 76.41 4   F 1 
ATOM   3929 C CA  . LEU F 6 4   ? 23.846  1.366   -12.388 1.00 76.50 4   F 1 
ATOM   3930 C C   . LEU F 6 4   ? 23.152  1.336   -13.756 1.00 75.32 4   F 1 
ATOM   3931 O O   . LEU F 6 4   ? 23.526  0.569   -14.652 1.00 72.38 4   F 1 
ATOM   3932 C CB  . LEU F 6 4   ? 25.193  2.097   -12.455 1.00 74.67 4   F 1 
ATOM   3933 C CG  . LEU F 6 4   ? 25.969  2.174   -11.130 1.00 73.98 4   F 1 
ATOM   3934 C CD1 . LEU F 6 4   ? 27.275  2.957   -11.342 1.00 70.68 4   F 1 
ATOM   3935 C CD2 . LEU F 6 4   ? 25.178  2.859   -10.021 1.00 71.31 4   F 1 
ATOM   3936 N N   . LYS F 6 5   ? 22.153  2.207   -13.929 1.00 78.04 5   F 1 
ATOM   3937 C CA  . LYS F 6 5   ? 21.383  2.387   -15.152 1.00 76.69 5   F 1 
ATOM   3938 C C   . LYS F 6 5   ? 21.520  3.820   -15.656 1.00 77.89 5   F 1 
ATOM   3939 O O   . LYS F 6 5   ? 21.770  4.729   -14.878 1.00 73.44 5   F 1 
ATOM   3940 C CB  . LYS F 6 5   ? 19.905  2.035   -14.908 1.00 70.10 5   F 1 
ATOM   3941 C CG  . LYS F 6 5   ? 19.711  0.557   -14.528 1.00 63.23 5   F 1 
ATOM   3942 C CD  . LYS F 6 5   ? 18.227  0.248   -14.351 1.00 58.50 5   F 1 
ATOM   3943 C CE  . LYS F 6 5   ? 18.012  -1.199  -13.934 1.00 50.80 5   F 1 
ATOM   3944 N NZ  . LYS F 6 5   ? 16.578  -1.508  -13.747 1.00 45.40 5   F 1 
ATOM   3945 N N   . SER F 6 6   ? 21.322  4.002   -16.960 1.00 75.83 6   F 1 
ATOM   3946 C CA  . SER F 6 6   ? 21.211  5.345   -17.532 1.00 75.81 6   F 1 
ATOM   3947 C C   . SER F 6 6   ? 19.758  5.798   -17.467 1.00 75.71 6   F 1 
ATOM   3948 O O   . SER F 6 6   ? 18.858  5.087   -17.925 1.00 71.25 6   F 1 
ATOM   3949 C CB  . SER F 6 6   ? 21.723  5.346   -18.968 1.00 70.17 6   F 1 
ATOM   3950 O OG  . SER F 6 6   ? 21.692  6.649   -19.503 1.00 61.53 6   F 1 
ATOM   3951 N N   . PHE F 6 7   ? 19.515  6.969   -16.897 1.00 74.83 7   F 1 
ATOM   3952 C CA  . PHE F 6 7   ? 18.215  7.621   -16.877 1.00 75.24 7   F 1 
ATOM   3953 C C   . PHE F 6 7   ? 18.388  9.142   -16.793 1.00 75.60 7   F 1 
ATOM   3954 O O   . PHE F 6 7   ? 19.428  9.616   -16.337 1.00 72.46 7   F 1 
ATOM   3955 C CB  . PHE F 6 7   ? 17.365  7.068   -15.717 1.00 72.47 7   F 1 
ATOM   3956 C CG  . PHE F 6 7   ? 17.958  7.245   -14.334 1.00 74.12 7   F 1 
ATOM   3957 C CD1 . PHE F 6 7   ? 18.814  6.261   -13.803 1.00 70.21 7   F 1 
ATOM   3958 C CD2 . PHE F 6 7   ? 17.662  8.380   -13.570 1.00 71.76 7   F 1 
ATOM   3959 C CE1 . PHE F 6 7   ? 19.371  6.415   -12.533 1.00 68.10 7   F 1 
ATOM   3960 C CE2 . PHE F 6 7   ? 18.218  8.546   -12.300 1.00 69.62 7   F 1 
ATOM   3961 C CZ  . PHE F 6 7   ? 19.074  7.565   -11.770 1.00 71.34 7   F 1 
ATOM   3962 N N   . PRO F 6 8   ? 17.393  9.922   -17.267 1.00 75.70 8   F 1 
ATOM   3963 C CA  . PRO F 6 8   ? 17.460  11.362  -17.144 1.00 76.03 8   F 1 
ATOM   3964 C C   . PRO F 6 8   ? 17.355  11.776  -15.668 1.00 78.30 8   F 1 
ATOM   3965 O O   . PRO F 6 8   ? 16.578  11.179  -14.916 1.00 75.63 8   F 1 
ATOM   3966 C CB  . PRO F 6 8   ? 16.299  11.893  -17.987 1.00 71.21 8   F 1 
ATOM   3967 C CG  . PRO F 6 8   ? 15.280  10.756  -17.939 1.00 69.37 8   F 1 
ATOM   3968 C CD  . PRO F 6 8   ? 16.150  9.509   -17.895 1.00 71.41 8   F 1 
ATOM   3969 N N   . PRO F 6 9   ? 18.100  12.800  -15.238 1.00 78.81 9   F 1 
ATOM   3970 C CA  . PRO F 6 9   ? 17.947  13.325  -13.891 1.00 79.41 9   F 1 
ATOM   3971 C C   . PRO F 6 9   ? 16.530  13.877  -13.685 1.00 80.73 9   F 1 
ATOM   3972 O O   . PRO F 6 9   ? 15.937  14.402  -14.637 1.00 77.66 9   F 1 
ATOM   3973 C CB  . PRO F 6 9   ? 19.010  14.424  -13.758 1.00 76.10 9   F 1 
ATOM   3974 C CG  . PRO F 6 9   ? 19.225  14.885  -15.192 1.00 74.36 9   F 1 
ATOM   3975 C CD  . PRO F 6 9   ? 19.030  13.605  -16.006 1.00 76.67 9   F 1 
ATOM   3976 N N   . PRO F 6 10  ? 15.985  13.809  -12.451 1.00 79.55 10  F 1 
ATOM   3977 C CA  . PRO F 6 10  ? 14.698  14.405  -12.131 1.00 79.27 10  F 1 
ATOM   3978 C C   . PRO F 6 10  ? 14.707  15.900  -12.454 1.00 79.39 10  F 1 
ATOM   3979 O O   . PRO F 6 10  ? 15.582  16.650  -12.020 1.00 74.99 10  F 1 
ATOM   3980 C CB  . PRO F 6 10  ? 14.464  14.156  -10.637 1.00 76.44 10  F 1 
ATOM   3981 C CG  . PRO F 6 10  ? 15.391  13.004  -10.307 1.00 75.36 10  F 1 
ATOM   3982 C CD  . PRO F 6 10  ? 16.548  13.180  -11.279 1.00 77.89 10  F 1 
ATOM   3983 N N   . GLY F 6 11  ? 13.718  16.320  -13.227 1.00 78.18 11  F 1 
ATOM   3984 C CA  . GLY F 6 11  ? 13.540  17.719  -13.551 1.00 77.55 11  F 1 
ATOM   3985 C C   . GLY F 6 11  ? 12.701  18.467  -12.511 1.00 79.59 11  F 1 
ATOM   3986 O O   . GLY F 6 11  ? 12.057  17.859  -11.659 1.00 75.70 11  F 1 
ATOM   3987 N N   . PRO F 6 12  ? 12.599  19.797  -12.633 1.00 78.79 12  F 1 
ATOM   3988 C CA  . PRO F 6 12  ? 11.721  20.605  -11.780 1.00 77.93 12  F 1 
ATOM   3989 C C   . PRO F 6 12  ? 10.252  20.162  -11.799 1.00 78.77 12  F 1 
ATOM   3990 O O   . PRO F 6 12  ? 9.513   20.417  -10.850 1.00 74.59 12  F 1 
ATOM   3991 C CB  . PRO F 6 12  ? 11.857  22.035  -12.311 1.00 75.15 12  F 1 
ATOM   3992 C CG  . PRO F 6 12  ? 13.223  22.046  -13.003 1.00 73.31 12  F 1 
ATOM   3993 C CD  . PRO F 6 12  ? 13.341  20.635  -13.558 1.00 75.01 12  F 1 
ATOM   3994 N N   . ALA F 6 13  ? 9.809   19.535  -12.891 1.00 75.96 13  F 1 
ATOM   3995 C CA  . ALA F 6 13  ? 8.456   19.012  -13.037 1.00 75.31 13  F 1 
ATOM   3996 C C   . ALA F 6 13  ? 8.170   17.781  -12.149 1.00 76.45 13  F 1 
ATOM   3997 O O   . ALA F 6 13  ? 7.015   17.509  -11.857 1.00 71.83 13  F 1 
ATOM   3998 C CB  . ALA F 6 13  ? 8.227   18.683  -14.521 1.00 70.72 13  F 1 
ATOM   3999 N N   . GLU F 6 14  ? 9.210   17.072  -11.714 1.00 78.82 14  F 1 
ATOM   4000 C CA  . GLU F 6 14  ? 9.121   15.905  -10.815 1.00 79.11 14  F 1 
ATOM   4001 C C   . GLU F 6 14  ? 9.194   16.309  -9.333  1.00 80.98 14  F 1 
ATOM   4002 O O   . GLU F 6 14  ? 9.396   15.448  -8.471  1.00 77.38 14  F 1 
ATOM   4003 C CB  . GLU F 6 14  ? 10.213  14.883  -11.178 1.00 74.60 14  F 1 
ATOM   4004 C CG  . GLU F 6 14  ? 10.032  14.246  -12.564 1.00 68.75 14  F 1 
ATOM   4005 C CD  . GLU F 6 14  ? 11.149  13.236  -12.897 1.00 65.32 14  F 1 
ATOM   4006 O OE1 . GLU F 6 14  ? 11.680  13.290  -14.022 1.00 58.54 14  F 1 
ATOM   4007 O OE2 . GLU F 6 14  ? 11.513  12.409  -12.039 1.00 59.00 14  F 1 
ATOM   4008 N N   . GLY F 6 15  ? 9.052   17.588  -9.018  1.00 84.35 15  F 1 
ATOM   4009 C CA  . GLY F 6 15  ? 9.138   18.077  -7.645  1.00 86.02 15  F 1 
ATOM   4010 C C   . GLY F 6 15  ? 10.552  17.987  -7.067  1.00 88.67 15  F 1 
ATOM   4011 O O   . GLY F 6 15  ? 10.748  17.572  -5.936  1.00 86.01 15  F 1 
ATOM   4012 N N   . LEU F 6 16  ? 11.567  18.361  -7.848  1.00 89.67 16  F 1 
ATOM   4013 C CA  . LEU F 6 16  ? 12.948  18.369  -7.375  1.00 91.25 16  F 1 
ATOM   4014 C C   . LEU F 6 16  ? 13.122  19.398  -6.243  1.00 91.76 16  F 1 
ATOM   4015 O O   . LEU F 6 16  ? 13.185  20.598  -6.493  1.00 89.98 16  F 1 
ATOM   4016 C CB  . LEU F 6 16  ? 13.896  18.645  -8.559  1.00 89.75 16  F 1 
ATOM   4017 C CG  . LEU F 6 16  ? 15.391  18.639  -8.178  1.00 88.64 16  F 1 
ATOM   4018 C CD1 . LEU F 6 16  ? 15.866  17.264  -7.728  1.00 84.14 16  F 1 
ATOM   4019 C CD2 . LEU F 6 16  ? 16.240  19.052  -9.392  1.00 84.53 16  F 1 
ATOM   4020 N N   . LEU F 6 17  ? 13.249  18.898  -5.013  1.00 93.13 17  F 1 
ATOM   4021 C CA  . LEU F 6 17  ? 13.461  19.719  -3.822  1.00 92.89 17  F 1 
ATOM   4022 C C   . LEU F 6 17  ? 14.920  20.127  -3.657  1.00 93.36 17  F 1 
ATOM   4023 O O   . LEU F 6 17  ? 15.227  21.262  -3.267  1.00 91.10 17  F 1 
ATOM   4024 C CB  . LEU F 6 17  ? 13.003  18.939  -2.576  1.00 91.41 17  F 1 
ATOM   4025 C CG  . LEU F 6 17  ? 11.491  18.628  -2.511  1.00 88.94 17  F 1 
ATOM   4026 C CD1 . LEU F 6 17  ? 11.210  17.896  -1.199  1.00 81.62 17  F 1 
ATOM   4027 C CD2 . LEU F 6 17  ? 10.645  19.892  -2.542  1.00 80.87 17  F 1 
ATOM   4028 N N   . ARG F 6 18  ? 15.835  19.200  -3.955  1.00 94.19 18  F 1 
ATOM   4029 C CA  . ARG F 6 18  ? 17.257  19.447  -3.767  1.00 94.58 18  F 1 
ATOM   4030 C C   . ARG F 6 18  ? 18.109  18.651  -4.739  1.00 94.98 18  F 1 
ATOM   4031 O O   . ARG F 6 18  ? 17.904  17.467  -4.955  1.00 93.74 18  F 1 
ATOM   4032 C CB  . ARG F 6 18  ? 17.618  19.150  -2.300  1.00 93.25 18  F 1 
ATOM   4033 C CG  . ARG F 6 18  ? 19.005  19.679  -1.951  1.00 87.75 18  F 1 
ATOM   4034 C CD  . ARG F 6 18  ? 19.292  19.513  -0.465  1.00 86.03 18  F 1 
ATOM   4035 N NE  . ARG F 6 18  ? 20.595  20.098  -0.120  1.00 82.77 18  F 1 
ATOM   4036 C CZ  . ARG F 6 18  ? 20.843  21.355  0.233   1.00 80.46 18  F 1 
ATOM   4037 N NH1 . ARG F 6 18  ? 19.892  22.229  0.394   1.00 70.64 18  F 1 
ATOM   4038 N NH2 . ARG F 6 18  ? 22.062  21.745  0.432   1.00 74.18 18  F 1 
ATOM   4039 N N   . GLN F 6 19  ? 19.135  19.319  -5.253  1.00 94.74 19  F 1 
ATOM   4040 C CA  . GLN F 6 19  ? 20.233  18.714  -5.989  1.00 94.38 19  F 1 
ATOM   4041 C C   . GLN F 6 19  ? 21.520  18.966  -5.208  1.00 94.91 19  F 1 
ATOM   4042 O O   . GLN F 6 19  ? 21.817  20.117  -4.886  1.00 93.09 19  F 1 
ATOM   4043 C CB  . GLN F 6 19  ? 20.257  19.318  -7.401  1.00 90.97 19  F 1 
ATOM   4044 C CG  . GLN F 6 19  ? 21.385  18.757  -8.264  1.00 82.28 19  F 1 
ATOM   4045 C CD  . GLN F 6 19  ? 21.405  19.358  -9.672  1.00 82.53 19  F 1 
ATOM   4046 O OE1 . GLN F 6 19  ? 20.557  20.129  -10.074 1.00 75.41 19  F 1 
ATOM   4047 N NE2 . GLN F 6 19  ? 22.394  19.019  -10.469 1.00 72.60 19  F 1 
ATOM   4048 N N   . GLN F 6 20  ? 22.262  17.908  -4.916  1.00 95.88 20  F 1 
ATOM   4049 C CA  . GLN F 6 20  ? 23.535  17.991  -4.206  1.00 96.39 20  F 1 
ATOM   4050 C C   . GLN F 6 20  ? 24.660  17.396  -5.065  1.00 96.67 20  F 1 
ATOM   4051 O O   . GLN F 6 20  ? 24.809  16.176  -5.096  1.00 95.67 20  F 1 
ATOM   4052 C CB  . GLN F 6 20  ? 23.399  17.313  -2.835  1.00 95.88 20  F 1 
ATOM   4053 C CG  . GLN F 6 20  ? 24.623  17.577  -1.944  1.00 91.35 20  F 1 
ATOM   4054 C CD  . GLN F 6 20  ? 24.786  19.066  -1.618  1.00 93.07 20  F 1 
ATOM   4055 O OE1 . GLN F 6 20  ? 23.821  19.773  -1.336  1.00 84.14 20  F 1 
ATOM   4056 N NE2 . GLN F 6 20  ? 25.985  19.590  -1.663  1.00 82.43 20  F 1 
ATOM   4057 N N   . PRO F 6 21  ? 25.429  18.236  -5.781  1.00 95.90 21  F 1 
ATOM   4058 C CA  . PRO F 6 21  ? 26.596  17.783  -6.526  1.00 95.41 21  F 1 
ATOM   4059 C C   . PRO F 6 21  ? 27.725  17.337  -5.579  1.00 95.76 21  F 1 
ATOM   4060 O O   . PRO F 6 21  ? 27.618  17.494  -4.363  1.00 93.38 21  F 1 
ATOM   4061 C CB  . PRO F 6 21  ? 27.006  18.983  -7.388  1.00 93.60 21  F 1 
ATOM   4062 C CG  . PRO F 6 21  ? 26.603  20.171  -6.525  1.00 90.92 21  F 1 
ATOM   4063 C CD  . PRO F 6 21  ? 25.323  19.683  -5.847  1.00 94.34 21  F 1 
ATOM   4064 N N   . ASP F 6 22  ? 28.782  16.780  -6.148  1.00 96.13 22  F 1 
ATOM   4065 C CA  . ASP F 6 22  ? 29.977  16.327  -5.428  1.00 96.52 22  F 1 
ATOM   4066 C C   . ASP F 6 22  ? 29.646  15.447  -4.225  1.00 96.64 22  F 1 
ATOM   4067 O O   . ASP F 6 22  ? 30.151  15.626  -3.109  1.00 94.16 22  F 1 
ATOM   4068 C CB  . ASP F 6 22  ? 30.882  17.522  -5.086  1.00 95.53 22  F 1 
ATOM   4069 C CG  . ASP F 6 22  ? 31.338  18.309  -6.316  1.00 90.95 22  F 1 
ATOM   4070 O OD1 . ASP F 6 22  ? 31.568  17.676  -7.368  1.00 83.09 22  F 1 
ATOM   4071 O OD2 . ASP F 6 22  ? 31.458  19.544  -6.184  1.00 82.24 22  F 1 
ATOM   4072 N N   . THR F 6 23  ? 28.741  14.480  -4.448  1.00 96.52 23  F 1 
ATOM   4073 C CA  . THR F 6 23  ? 28.289  13.534  -3.436  1.00 96.71 23  F 1 
ATOM   4074 C C   . THR F 6 23  ? 28.731  12.128  -3.811  1.00 96.68 23  F 1 
ATOM   4075 O O   . THR F 6 23  ? 28.307  11.580  -4.826  1.00 95.14 23  F 1 
ATOM   4076 C CB  . THR F 6 23  ? 26.768  13.602  -3.256  1.00 96.16 23  F 1 
ATOM   4077 O OG1 . THR F 6 23  ? 26.400  14.910  -2.877  1.00 91.88 23  F 1 
ATOM   4078 C CG2 . THR F 6 23  ? 26.268  12.674  -2.158  1.00 91.34 23  F 1 
ATOM   4079 N N   . GLU F 6 24  ? 29.571  11.524  -2.987  1.00 96.65 24  F 1 
ATOM   4080 C CA  . GLU F 6 24  ? 29.938  10.118  -3.117  1.00 96.63 24  F 1 
ATOM   4081 C C   . GLU F 6 24  ? 28.778  9.234   -2.679  1.00 96.74 24  F 1 
ATOM   4082 O O   . GLU F 6 24  ? 28.138  9.493   -1.656  1.00 95.72 24  F 1 
ATOM   4083 C CB  . GLU F 6 24  ? 31.223  9.842   -2.316  1.00 95.62 24  F 1 
ATOM   4084 C CG  . GLU F 6 24  ? 31.752  8.416   -2.526  1.00 85.61 24  F 1 
ATOM   4085 C CD  . GLU F 6 24  ? 33.066  8.126   -1.774  1.00 81.05 24  F 1 
ATOM   4086 O OE1 . GLU F 6 24  ? 33.597  7.008   -1.962  1.00 73.39 24  F 1 
ATOM   4087 O OE2 . GLU F 6 24  ? 33.544  9.012   -1.032  1.00 73.93 24  F 1 
ATOM   4088 N N   . ALA F 6 25  ? 28.507  8.165   -3.437  1.00 95.99 25  F 1 
ATOM   4089 C CA  . ALA F 6 25  ? 27.569  7.129   -3.041  1.00 95.71 25  F 1 
ATOM   4090 C C   . ALA F 6 25  ? 28.316  5.862   -2.641  1.00 95.62 25  F 1 
ATOM   4091 O O   . ALA F 6 25  ? 29.225  5.407   -3.336  1.00 94.40 25  F 1 
ATOM   4092 C CB  . ALA F 6 25  ? 26.559  6.876   -4.166  1.00 94.82 25  F 1 
ATOM   4093 N N   . VAL F 6 26  ? 27.913  5.257   -1.527  1.00 95.44 26  F 1 
ATOM   4094 C CA  . VAL F 6 26  ? 28.479  4.011   -1.006  1.00 95.50 26  F 1 
ATOM   4095 C C   . VAL F 6 26  ? 27.342  3.014   -0.798  1.00 95.54 26  F 1 
ATOM   4096 O O   . VAL F 6 26  ? 26.438  3.258   -0.010  1.00 94.77 26  F 1 
ATOM   4097 C CB  . VAL F 6 26  ? 29.265  4.256   0.289   1.00 94.90 26  F 1 
ATOM   4098 C CG1 . VAL F 6 26  ? 29.975  2.983   0.754   1.00 91.84 26  F 1 
ATOM   4099 C CG2 . VAL F 6 26  ? 30.336  5.346   0.114   1.00 92.13 26  F 1 
ATOM   4100 N N   . LEU F 6 27  ? 27.407  1.863   -1.485  1.00 94.18 27  F 1 
ATOM   4101 C CA  . LEU F 6 27  ? 26.458  0.765   -1.385  1.00 93.57 27  F 1 
ATOM   4102 C C   . LEU F 6 27  ? 27.063  -0.361  -0.544  1.00 92.92 27  F 1 
ATOM   4103 O O   . LEU F 6 27  ? 28.063  -0.961  -0.934  1.00 90.50 27  F 1 
ATOM   4104 C CB  . LEU F 6 27  ? 26.107  0.284   -2.803  1.00 92.07 27  F 1 
ATOM   4105 C CG  . LEU F 6 27  ? 25.280  -1.016  -2.855  1.00 90.60 27  F 1 
ATOM   4106 C CD1 . LEU F 6 27  ? 23.914  -0.855  -2.192  1.00 84.75 27  F 1 
ATOM   4107 C CD2 . LEU F 6 27  ? 25.065  -1.445  -4.301  1.00 83.76 27  F 1 
ATOM   4108 N N   . ASN F 6 28  ? 26.455  -0.690  0.602   1.00 92.85 28  F 1 
ATOM   4109 C CA  . ASN F 6 28  ? 26.904  -1.765  1.489   1.00 92.17 28  F 1 
ATOM   4110 C C   . ASN F 6 28  ? 28.421  -1.729  1.806   1.00 91.30 28  F 1 
ATOM   4111 O O   . ASN F 6 28  ? 29.074  -2.763  1.918   1.00 87.40 28  F 1 
ATOM   4112 C CB  . ASN F 6 28  ? 26.427  -3.130  0.936   1.00 90.92 28  F 1 
ATOM   4113 C CG  . ASN F 6 28  ? 24.924  -3.300  0.980   1.00 90.17 28  F 1 
ATOM   4114 O OD1 . ASN F 6 28  ? 24.223  -2.742  1.807   1.00 83.36 28  F 1 
ATOM   4115 N ND2 . ASN F 6 28  ? 24.379  -4.122  0.094   1.00 82.98 28  F 1 
ATOM   4116 N N   . GLY F 6 29  ? 28.977  -0.536  1.930   1.00 90.94 29  F 1 
ATOM   4117 C CA  . GLY F 6 29  ? 30.404  -0.321  2.174   1.00 90.30 29  F 1 
ATOM   4118 C C   . GLY F 6 29  ? 31.277  -0.225  0.918   1.00 90.85 29  F 1 
ATOM   4119 O O   . GLY F 6 29  ? 32.454  0.111   1.038   1.00 87.83 29  F 1 
ATOM   4120 N N   . LYS F 6 30  ? 30.737  -0.464  -0.284  1.00 91.87 30  F 1 
ATOM   4121 C CA  . LYS F 6 30  ? 31.462  -0.302  -1.546  1.00 91.64 30  F 1 
ATOM   4122 C C   . LYS F 6 30  ? 31.156  1.050   -2.185  1.00 92.81 30  F 1 
ATOM   4123 O O   . LYS F 6 30  ? 30.006  1.367   -2.452  1.00 91.66 30  F 1 
ATOM   4124 C CB  . LYS F 6 30  ? 31.120  -1.468  -2.470  1.00 88.83 30  F 1 
ATOM   4125 C CG  . LYS F 6 30  ? 31.895  -1.391  -3.794  1.00 76.12 30  F 1 
ATOM   4126 C CD  . LYS F 6 30  ? 31.590  -2.654  -4.588  1.00 70.09 30  F 1 
ATOM   4127 C CE  . LYS F 6 30  ? 31.989  -2.545  -6.048  1.00 58.56 30  F 1 
ATOM   4128 N NZ  . LYS F 6 30  ? 31.288  -3.585  -6.826  1.00 51.15 30  F 1 
ATOM   4129 N N   . GLY F 6 31  ? 32.209  1.824   -2.467  1.00 92.45 31  F 1 
ATOM   4130 C CA  . GLY F 6 31  ? 32.086  3.096   -3.169  1.00 92.61 31  F 1 
ATOM   4131 C C   . GLY F 6 31  ? 31.639  2.896   -4.623  1.00 92.65 31  F 1 
ATOM   4132 O O   . GLY F 6 31  ? 32.201  2.073   -5.343  1.00 90.56 31  F 1 
ATOM   4133 N N   . LEU F 6 32  ? 30.658  3.678   -5.055  1.00 93.17 32  F 1 
ATOM   4134 C CA  . LEU F 6 32  ? 30.165  3.745   -6.435  1.00 92.55 32  F 1 
ATOM   4135 C C   . LEU F 6 32  ? 30.798  4.914   -7.213  1.00 92.29 32  F 1 
ATOM   4136 O O   . LEU F 6 32  ? 30.615  5.021   -8.419  1.00 88.25 32  F 1 
ATOM   4137 C CB  . LEU F 6 32  ? 28.627  3.853   -6.431  1.00 91.45 32  F 1 
ATOM   4138 C CG  . LEU F 6 32  ? 27.890  2.703   -5.725  1.00 90.98 32  F 1 
ATOM   4139 C CD1 . LEU F 6 32  ? 26.380  2.964   -5.790  1.00 87.39 32  F 1 
ATOM   4140 C CD2 . LEU F 6 32  ? 28.169  1.345   -6.384  1.00 86.45 32  F 1 
ATOM   4141 N N   . GLY F 6 33  ? 31.511  5.769   -6.526  1.00 93.34 33  F 1 
ATOM   4142 C CA  . GLY F 6 33  ? 32.138  6.972   -7.059  1.00 93.75 33  F 1 
ATOM   4143 C C   . GLY F 6 33  ? 31.408  8.249   -6.639  1.00 94.97 33  F 1 
ATOM   4144 O O   . GLY F 6 33  ? 30.469  8.229   -5.848  1.00 93.52 33  F 1 
ATOM   4145 N N   . THR F 6 34  ? 31.872  9.368   -7.169  1.00 95.08 34  F 1 
ATOM   4146 C CA  . THR F 6 34  ? 31.306  10.694  -6.900  1.00 95.66 34  F 1 
ATOM   4147 C C   . THR F 6 34  ? 30.341  11.086  -8.010  1.00 95.33 34  F 1 
ATOM   4148 O O   . THR F 6 34  ? 30.643  10.923  -9.190  1.00 92.35 34  F 1 
ATOM   4149 C CB  . THR F 6 34  ? 32.409  11.740  -6.735  1.00 94.26 34  F 1 
ATOM   4150 O OG1 . THR F 6 34  ? 33.310  11.327  -5.731  1.00 83.04 34  F 1 
ATOM   4151 C CG2 . THR F 6 34  ? 31.866  13.106  -6.305  1.00 81.75 34  F 1 
ATOM   4152 N N   . GLY F 6 35  ? 29.209  11.636  -7.630  1.00 95.47 35  F 1 
ATOM   4153 C CA  . GLY F 6 35  ? 28.182  12.087  -8.544  1.00 95.44 35  F 1 
ATOM   4154 C C   . GLY F 6 35  ? 27.286  13.160  -7.934  1.00 96.23 35  F 1 
ATOM   4155 O O   . GLY F 6 35  ? 27.693  13.926  -7.063  1.00 94.60 35  F 1 
ATOM   4156 N N   . THR F 6 36  ? 26.046  13.207  -8.395  1.00 95.67 36  F 1 
ATOM   4157 C CA  . THR F 6 36  ? 25.041  14.153  -7.922  1.00 95.59 36  F 1 
ATOM   4158 C C   . THR F 6 36  ? 23.860  13.396  -7.323  1.00 95.40 36  F 1 
ATOM   4159 O O   . THR F 6 36  ? 23.288  12.530  -7.972  1.00 94.02 36  F 1 
ATOM   4160 C CB  . THR F 6 36  ? 24.588  15.087  -9.047  1.00 94.36 36  F 1 
ATOM   4161 O OG1 . THR F 6 36  ? 25.701  15.778  -9.570  1.00 87.32 36  F 1 
ATOM   4162 C CG2 . THR F 6 36  ? 23.604  16.141  -8.557  1.00 86.69 36  F 1 
ATOM   4163 N N   . LEU F 6 37  ? 23.477  13.757  -6.103  1.00 96.04 37  F 1 
ATOM   4164 C CA  . LEU F 6 37  ? 22.259  13.282  -5.466  1.00 96.27 37  F 1 
ATOM   4165 C C   . LEU F 6 37  ? 21.092  14.226  -5.789  1.00 96.20 37  F 1 
ATOM   4166 O O   . LEU F 6 37  ? 21.208  15.439  -5.622  1.00 95.47 37  F 1 
ATOM   4167 C CB  . LEU F 6 37  ? 22.488  13.161  -3.951  1.00 96.09 37  F 1 
ATOM   4168 C CG  . LEU F 6 37  ? 21.296  12.550  -3.186  1.00 95.53 37  F 1 
ATOM   4169 C CD1 . LEU F 6 37  ? 21.140  11.067  -3.487  1.00 92.61 37  F 1 
ATOM   4170 C CD2 . LEU F 6 37  ? 21.515  12.704  -1.687  1.00 92.34 37  F 1 
ATOM   4171 N N   . TYR F 6 38  ? 19.968  13.658  -6.211  1.00 95.07 38  F 1 
ATOM   4172 C CA  . TYR F 6 38  ? 18.725  14.356  -6.499  1.00 94.33 38  F 1 
ATOM   4173 C C   . TYR F 6 38  ? 17.647  13.885  -5.527  1.00 94.17 38  F 1 
ATOM   4174 O O   . TYR F 6 38  ? 17.301  12.704  -5.508  1.00 92.96 38  F 1 
ATOM   4175 C CB  . TYR F 6 38  ? 18.302  14.092  -7.946  1.00 93.42 38  F 1 
ATOM   4176 C CG  . TYR F 6 38  ? 19.319  14.517  -8.990  1.00 92.98 38  F 1 
ATOM   4177 C CD1 . TYR F 6 38  ? 19.234  15.787  -9.596  1.00 89.90 38  F 1 
ATOM   4178 C CD2 . TYR F 6 38  ? 20.356  13.642  -9.380  1.00 90.52 38  F 1 
ATOM   4179 C CE1 . TYR F 6 38  ? 20.167  16.185  -10.575 1.00 89.27 38  F 1 
ATOM   4180 C CE2 . TYR F 6 38  ? 21.295  14.029  -10.347 1.00 89.21 38  F 1 
ATOM   4181 C CZ  . TYR F 6 38  ? 21.190  15.303  -10.934 1.00 90.84 38  F 1 
ATOM   4182 O OH  . TYR F 6 38  ? 22.122  15.694  -11.880 1.00 89.32 38  F 1 
ATOM   4183 N N   . ILE F 6 39  ? 17.103  14.795  -4.733  1.00 95.00 39  F 1 
ATOM   4184 C CA  . ILE F 6 39  ? 15.991  14.557  -3.824  1.00 95.52 39  F 1 
ATOM   4185 C C   . ILE F 6 39  ? 14.754  15.202  -4.449  1.00 95.07 39  F 1 
ATOM   4186 O O   . ILE F 6 39  ? 14.584  16.418  -4.367  1.00 93.86 39  F 1 
ATOM   4187 C CB  . ILE F 6 39  ? 16.292  15.086  -2.401  1.00 96.12 39  F 1 
ATOM   4188 C CG1 . ILE F 6 39  ? 17.640  14.539  -1.872  1.00 95.25 39  F 1 
ATOM   4189 C CG2 . ILE F 6 39  ? 15.135  14.713  -1.472  1.00 95.34 39  F 1 
ATOM   4190 C CD1 . ILE F 6 39  ? 18.066  15.113  -0.513  1.00 93.35 39  F 1 
ATOM   4191 N N   . ALA F 6 40  ? 13.942  14.395  -5.119  1.00 92.90 40  F 1 
ATOM   4192 C CA  . ALA F 6 40  ? 12.687  14.800  -5.735  1.00 92.08 40  F 1 
ATOM   4193 C C   . ALA F 6 40  ? 11.501  14.192  -4.977  1.00 92.18 40  F 1 
ATOM   4194 O O   . ALA F 6 40  ? 11.651  13.165  -4.324  1.00 91.11 40  F 1 
ATOM   4195 C CB  . ALA F 6 40  ? 12.696  14.394  -7.212  1.00 90.40 40  F 1 
ATOM   4196 N N   . GLU F 6 41  ? 10.322  14.782  -5.099  1.00 91.16 41  F 1 
ATOM   4197 C CA  . GLU F 6 41  ? 9.102   14.279  -4.452  1.00 90.14 41  F 1 
ATOM   4198 C C   . GLU F 6 41  ? 8.776   12.835  -4.868  1.00 89.47 41  F 1 
ATOM   4199 O O   . GLU F 6 41  ? 8.343   12.045  -4.044  1.00 87.18 41  F 1 
ATOM   4200 C CB  . GLU F 6 41  ? 7.921   15.199  -4.793  1.00 88.72 41  F 1 
ATOM   4201 C CG  . GLU F 6 41  ? 8.033   16.583  -4.130  1.00 85.79 41  F 1 
ATOM   4202 C CD  . GLU F 6 41  ? 6.904   17.553  -4.529  1.00 83.85 41  F 1 
ATOM   4203 O OE1 . GLU F 6 41  ? 6.933   18.714  -4.030  1.00 76.96 41  F 1 
ATOM   4204 O OE2 . GLU F 6 41  ? 6.044   17.201  -5.363  1.00 78.99 41  F 1 
ATOM   4205 N N   . SER F 6 42  ? 9.045   12.470  -6.125  1.00 86.37 42  F 1 
ATOM   4206 C CA  . SER F 6 42  ? 8.763   11.138  -6.672  1.00 83.81 42  F 1 
ATOM   4207 C C   . SER F 6 42  ? 9.754   10.064  -6.230  1.00 84.31 42  F 1 
ATOM   4208 O O   . SER F 6 42  ? 9.387   8.917   -5.998  1.00 81.65 42  F 1 
ATOM   4209 C CB  . SER F 6 42  ? 8.734   11.219  -8.203  1.00 79.98 42  F 1 
ATOM   4210 O OG  . SER F 6 42  ? 9.960   11.715  -8.713  1.00 72.58 42  F 1 
ATOM   4211 N N   . ARG F 6 43  ? 11.048  10.396  -6.132  1.00 87.83 43  F 1 
ATOM   4212 C CA  . ARG F 6 43  ? 12.125  9.430   -5.890  1.00 88.28 43  F 1 
ATOM   4213 C C   . ARG F 6 43  ? 13.424  10.105  -5.439  1.00 90.54 43  F 1 
ATOM   4214 O O   . ARG F 6 43  ? 13.714  11.247  -5.786  1.00 89.26 43  F 1 
ATOM   4215 C CB  . ARG F 6 43  ? 12.361  8.574   -7.148  1.00 83.68 43  F 1 
ATOM   4216 C CG  . ARG F 6 43  ? 12.665  9.416   -8.400  1.00 75.78 43  F 1 
ATOM   4217 C CD  . ARG F 6 43  ? 12.772  8.558   -9.660  1.00 72.84 43  F 1 
ATOM   4218 N NE  . ARG F 6 43  ? 12.877  9.397   -10.854 1.00 64.43 43  F 1 
ATOM   4219 C CZ  . ARG F 6 43  ? 13.164  9.021   -12.084 1.00 58.77 43  F 1 
ATOM   4220 N NH1 . ARG F 6 43  ? 13.458  7.785   -12.363 1.00 54.25 43  F 1 
ATOM   4221 N NH2 . ARG F 6 43  ? 13.152  9.902   -13.043 1.00 50.79 43  F 1 
ATOM   4222 N N   . LEU F 6 44  ? 14.245  9.318   -4.758  1.00 91.09 44  F 1 
ATOM   4223 C CA  . LEU F 6 44  ? 15.638  9.659   -4.491  1.00 92.43 44  F 1 
ATOM   4224 C C   . LEU F 6 44  ? 16.506  9.075   -5.610  1.00 92.23 44  F 1 
ATOM   4225 O O   . LEU F 6 44  ? 16.466  7.872   -5.846  1.00 90.92 44  F 1 
ATOM   4226 C CB  . LEU F 6 44  ? 16.022  9.103   -3.114  1.00 93.16 44  F 1 
ATOM   4227 C CG  . LEU F 6 44  ? 17.435  9.509   -2.659  1.00 92.72 44  F 1 
ATOM   4228 C CD1 . LEU F 6 44  ? 17.480  10.973  -2.248  1.00 88.66 44  F 1 
ATOM   4229 C CD2 . LEU F 6 44  ? 17.861  8.669   -1.456  1.00 88.34 44  F 1 
ATOM   4230 N N   . SER F 6 45  ? 17.297  9.896   -6.293  1.00 92.38 45  F 1 
ATOM   4231 C CA  . SER F 6 45  ? 18.150  9.448   -7.389  1.00 91.61 45  F 1 
ATOM   4232 C C   . SER F 6 45  ? 19.593  9.893   -7.184  1.00 92.87 45  F 1 
ATOM   4233 O O   . SER F 6 45  ? 19.845  10.980  -6.682  1.00 92.41 45  F 1 
ATOM   4234 C CB  . SER F 6 45  ? 17.641  9.952   -8.737  1.00 88.71 45  F 1 
ATOM   4235 O OG  . SER F 6 45  ? 16.286  9.587   -8.944  1.00 81.01 45  F 1 
ATOM   4236 N N   . TRP F 6 46  ? 20.530  9.047   -7.604  1.00 92.47 46  F 1 
ATOM   4237 C CA  . TRP F 6 46  ? 21.935  9.407   -7.658  1.00 93.40 46  F 1 
ATOM   4238 C C   . TRP F 6 46  ? 22.490  9.059   -9.036  1.00 92.99 46  F 1 
ATOM   4239 O O   . TRP F 6 46  ? 22.239  7.961   -9.539  1.00 91.27 46  F 1 
ATOM   4240 C CB  . TRP F 6 46  ? 22.702  8.714   -6.545  1.00 93.57 46  F 1 
ATOM   4241 C CG  . TRP F 6 46  ? 24.174  9.018   -6.531  1.00 94.06 46  F 1 
ATOM   4242 C CD1 . TRP F 6 46  ? 24.757  10.047  -5.876  1.00 92.33 46  F 1 
ATOM   4243 C CD2 . TRP F 6 46  ? 25.237  8.302   -7.210  1.00 93.82 46  F 1 
ATOM   4244 N NE1 . TRP F 6 46  ? 26.128  10.009  -6.087  1.00 92.44 46  F 1 
ATOM   4245 C CE2 . TRP F 6 46  ? 26.464  8.952   -6.900  1.00 93.51 46  F 1 
ATOM   4246 C CE3 . TRP F 6 46  ? 25.282  7.163   -8.049  1.00 93.11 46  F 1 
ATOM   4247 C CZ2 . TRP F 6 46  ? 27.705  8.464   -7.391  1.00 93.20 46  F 1 
ATOM   4248 C CZ3 . TRP F 6 46  ? 26.521  6.695   -8.534  1.00 91.92 46  F 1 
ATOM   4249 C CH2 . TRP F 6 46  ? 27.712  7.340   -8.212  1.00 91.57 46  F 1 
ATOM   4250 N N   . LEU F 6 47  ? 23.206  9.986   -9.644  1.00 91.70 47  F 1 
ATOM   4251 C CA  . LEU F 6 47  ? 23.839  9.824   -10.949 1.00 92.04 47  F 1 
ATOM   4252 C C   . LEU F 6 47  ? 25.324  10.153  -10.825 1.00 92.93 47  F 1 
ATOM   4253 O O   . LEU F 6 47  ? 25.684  11.186  -10.262 1.00 91.87 47  F 1 
ATOM   4254 C CB  . LEU F 6 47  ? 23.170  10.746  -11.979 1.00 89.72 47  F 1 
ATOM   4255 C CG  . LEU F 6 47  ? 21.788  10.257  -12.439 1.00 85.44 47  F 1 
ATOM   4256 C CD1 . LEU F 6 47  ? 21.045  11.383  -13.157 1.00 80.08 47  F 1 
ATOM   4257 C CD2 . LEU F 6 47  ? 21.914  9.086   -13.418 1.00 80.05 47  F 1 
ATOM   4258 N N   . ASP F 6 48  ? 26.166  9.281   -11.392 1.00 91.64 48  F 1 
ATOM   4259 C CA  . ASP F 6 48  ? 27.596  9.555   -11.495 1.00 90.89 48  F 1 
ATOM   4260 C C   . ASP F 6 48  ? 27.895  10.609  -12.580 1.00 89.54 48  F 1 
ATOM   4261 O O   . ASP F 6 48  ? 27.013  11.100  -13.295 1.00 81.82 48  F 1 
ATOM   4262 C CB  . ASP F 6 48  ? 28.379  8.237   -11.648 1.00 87.37 48  F 1 
ATOM   4263 C CG  . ASP F 6 48  ? 28.350  7.588   -13.034 1.00 85.78 48  F 1 
ATOM   4264 O OD1 . ASP F 6 48  ? 27.870  8.212   -14.001 1.00 78.05 48  F 1 
ATOM   4265 O OD2 . ASP F 6 48  ? 28.919  6.486   -13.171 1.00 80.08 48  F 1 
ATOM   4266 N N   . GLY F 6 49  ? 29.150  10.957  -12.726 1.00 87.36 49  F 1 
ATOM   4267 C CA  . GLY F 6 49  ? 29.578  11.924  -13.732 1.00 85.63 49  F 1 
ATOM   4268 C C   . GLY F 6 49  ? 29.409  11.472  -15.191 1.00 86.19 49  F 1 
ATOM   4269 O O   . GLY F 6 49  ? 29.535  12.285  -16.099 1.00 79.36 49  F 1 
ATOM   4270 N N   . SER F 6 50  ? 29.122  10.180  -15.435 1.00 88.00 50  F 1 
ATOM   4271 C CA  . SER F 6 50  ? 28.868  9.613   -16.765 1.00 86.85 50  F 1 
ATOM   4272 C C   . SER F 6 50  ? 27.378  9.553   -17.128 1.00 86.94 50  F 1 
ATOM   4273 O O   . SER F 6 50  ? 27.035  9.247   -18.266 1.00 80.76 50  F 1 
ATOM   4274 C CB  . SER F 6 50  ? 29.525  8.233   -16.879 1.00 83.54 50  F 1 
ATOM   4275 O OG  . SER F 6 50  ? 28.794  7.214   -16.236 1.00 77.27 50  F 1 
ATOM   4276 N N   . GLY F 6 51  ? 26.479  9.875   -16.177 1.00 83.05 51  F 1 
ATOM   4277 C CA  . GLY F 6 51  ? 25.034  9.783   -16.338 1.00 82.31 51  F 1 
ATOM   4278 C C   . GLY F 6 51  ? 24.468  8.403   -16.019 1.00 83.26 51  F 1 
ATOM   4279 O O   . GLY F 6 51  ? 23.296  8.142   -16.293 1.00 79.13 51  F 1 
ATOM   4280 N N   . LEU F 6 52  ? 25.277  7.505   -15.449 1.00 85.77 52  F 1 
ATOM   4281 C CA  . LEU F 6 52  ? 24.833  6.249   -14.865 1.00 86.58 52  F 1 
ATOM   4282 C C   . LEU F 6 52  ? 24.514  6.449   -13.387 1.00 87.75 52  F 1 
ATOM   4283 O O   . LEU F 6 52  ? 25.185  7.200   -12.685 1.00 85.18 52  F 1 
ATOM   4284 C CB  . LEU F 6 52  ? 25.896  5.159   -15.057 1.00 83.24 52  F 1 
ATOM   4285 C CG  . LEU F 6 52  ? 26.162  4.774   -16.515 1.00 78.93 52  F 1 
ATOM   4286 C CD1 . LEU F 6 52  ? 27.331  3.796   -16.590 1.00 72.96 52  F 1 
ATOM   4287 C CD2 . LEU F 6 52  ? 24.955  4.082   -17.159 1.00 72.91 52  F 1 
ATOM   4288 N N   . GLY F 6 53  ? 23.488  5.733   -12.906 1.00 87.33 53  F 1 
ATOM   4289 C CA  . GLY F 6 53  ? 23.087  5.847   -11.523 1.00 86.94 53  F 1 
ATOM   4290 C C   . GLY F 6 53  ? 21.986  4.882   -11.125 1.00 87.22 53  F 1 
ATOM   4291 O O   . GLY F 6 53  ? 21.744  3.860   -11.768 1.00 84.53 53  F 1 
ATOM   4292 N N   . PHE F 6 54  ? 21.317  5.221   -10.044 1.00 87.62 54  F 1 
ATOM   4293 C CA  . PHE F 6 54  ? 20.193  4.459   -9.510  1.00 88.06 54  F 1 
ATOM   4294 C C   . PHE F 6 54  ? 19.134  5.395   -8.931  1.00 88.50 54  F 1 
ATOM   4295 O O   . PHE F 6 54  ? 19.401  6.557   -8.622  1.00 87.75 54  F 1 
ATOM   4296 C CB  . PHE F 6 54  ? 20.687  3.447   -8.478  1.00 88.04 54  F 1 
ATOM   4297 C CG  . PHE F 6 54  ? 21.346  4.064   -7.259  1.00 89.71 54  F 1 
ATOM   4298 C CD1 . PHE F 6 54  ? 22.730  4.320   -7.250  1.00 87.60 54  F 1 
ATOM   4299 C CD2 . PHE F 6 54  ? 20.581  4.396   -6.132  1.00 87.76 54  F 1 
ATOM   4300 C CE1 . PHE F 6 54  ? 23.340  4.899   -6.133  1.00 86.62 54  F 1 
ATOM   4301 C CE2 . PHE F 6 54  ? 21.186  4.984   -5.007  1.00 87.02 54  F 1 
ATOM   4302 C CZ  . PHE F 6 54  ? 22.572  5.237   -5.001  1.00 88.99 54  F 1 
ATOM   4303 N N   . SER F 6 55  ? 17.926  4.853   -8.788  1.00 86.72 55  F 1 
ATOM   4304 C CA  . SER F 6 55  ? 16.814  5.527   -8.135  1.00 85.97 55  F 1 
ATOM   4305 C C   . SER F 6 55  ? 16.242  4.632   -7.038  1.00 86.82 55  F 1 
ATOM   4306 O O   . SER F 6 55  ? 16.192  3.409   -7.192  1.00 84.70 55  F 1 
ATOM   4307 C CB  . SER F 6 55  ? 15.714  5.895   -9.129  1.00 81.84 55  F 1 
ATOM   4308 O OG  . SER F 6 55  ? 16.154  6.902   -10.003 1.00 72.36 55  F 1 
ATOM   4309 N N   . LEU F 6 56  ? 15.799  5.258   -5.952  1.00 89.64 56  F 1 
ATOM   4310 C CA  . LEU F 6 56  ? 15.150  4.632   -4.812  1.00 90.11 56  F 1 
ATOM   4311 C C   . LEU F 6 56  ? 13.762  5.240   -4.649  1.00 89.99 56  F 1 
ATOM   4312 O O   . LEU F 6 56  ? 13.623  6.457   -4.564  1.00 88.61 56  F 1 
ATOM   4313 C CB  . LEU F 6 56  ? 15.993  4.826   -3.538  1.00 90.65 56  F 1 
ATOM   4314 C CG  . LEU F 6 56  ? 17.455  4.376   -3.629  1.00 90.42 56  F 1 
ATOM   4315 C CD1 . LEU F 6 56  ? 18.181  4.678   -2.312  1.00 87.38 56  F 1 
ATOM   4316 C CD2 . LEU F 6 56  ? 17.576  2.882   -3.907  1.00 87.51 56  F 1 
ATOM   4317 N N   . GLU F 6 57  ? 12.746  4.401   -4.585  1.00 88.13 57  F 1 
ATOM   4318 C CA  . GLU F 6 57  ? 11.392  4.841   -4.290  1.00 87.70 57  F 1 
ATOM   4319 C C   . GLU F 6 57  ? 11.241  5.045   -2.780  1.00 90.46 57  F 1 
ATOM   4320 O O   . GLU F 6 57  ? 11.639  4.178   -2.005  1.00 89.82 57  F 1 
ATOM   4321 C CB  . GLU F 6 57  ? 10.367  3.815   -4.798  1.00 84.09 57  F 1 
ATOM   4322 C CG  . GLU F 6 57  ? 10.380  3.665   -6.327  1.00 78.73 57  F 1 
ATOM   4323 C CD  . GLU F 6 57  ? 9.377   2.627   -6.848  1.00 69.94 57  F 1 
ATOM   4324 O OE1 . GLU F 6 57  ? 9.435   2.350   -8.067  1.00 61.93 57  F 1 
ATOM   4325 O OE2 . GLU F 6 57  ? 8.579   2.096   -6.054  1.00 60.95 57  F 1 
ATOM   4326 N N   . TYR F 6 58  ? 10.631  6.142   -2.352  1.00 91.55 58  F 1 
ATOM   4327 C CA  . TYR F 6 58  ? 10.469  6.442   -0.919  1.00 92.94 58  F 1 
ATOM   4328 C C   . TYR F 6 58  ? 9.768   5.336   -0.113  1.00 93.23 58  F 1 
ATOM   4329 O O   . TYR F 6 58  ? 10.220  5.056   0.995   1.00 92.63 58  F 1 
ATOM   4330 C CB  . TYR F 6 58  ? 9.768   7.791   -0.719  1.00 92.89 58  F 1 
ATOM   4331 C CG  . TYR F 6 58  ? 10.620  8.963   -1.148  1.00 93.64 58  F 1 
ATOM   4332 C CD1 . TYR F 6 58  ? 11.734  9.345   -0.375  1.00 91.52 58  F 1 
ATOM   4333 C CD2 . TYR F 6 58  ? 10.319  9.652   -2.330  1.00 91.28 58  F 1 
ATOM   4334 C CE1 . TYR F 6 58  ? 12.558  10.399  -0.789  1.00 91.20 58  F 1 
ATOM   4335 C CE2 . TYR F 6 58  ? 11.140  10.708  -2.759  1.00 91.06 58  F 1 
ATOM   4336 C CZ  . TYR F 6 58  ? 12.263  11.070  -1.987  1.00 93.26 58  F 1 
ATOM   4337 O OH  . TYR F 6 58  ? 13.084  12.081  -2.424  1.00 92.51 58  F 1 
ATOM   4338 N N   . PRO F 6 59  ? 8.730   4.641   -0.640  1.00 90.74 59  F 1 
ATOM   4339 C CA  . PRO F 6 59  ? 8.117   3.505   0.061   1.00 89.34 59  F 1 
ATOM   4340 C C   . PRO F 6 59  ? 9.086   2.373   0.410   1.00 89.94 59  F 1 
ATOM   4341 O O   . PRO F 6 59  ? 8.870   1.671   1.396   1.00 88.46 59  F 1 
ATOM   4342 C CB  . PRO F 6 59  ? 6.997   3.024   -0.866  1.00 87.21 59  F 1 
ATOM   4343 C CG  . PRO F 6 59  ? 6.598   4.285   -1.608  1.00 85.63 59  F 1 
ATOM   4344 C CD  . PRO F 6 59  ? 7.941   4.977   -1.813  1.00 88.42 59  F 1 
ATOM   4345 N N   . THR F 6 60  ? 10.165  2.196   -0.349  1.00 90.89 60  F 1 
ATOM   4346 C CA  . THR F 6 60  ? 11.184  1.163   -0.092  1.00 90.38 60  F 1 
ATOM   4347 C C   . THR F 6 60  ? 12.220  1.596   0.941   1.00 91.96 60  F 1 
ATOM   4348 O O   . THR F 6 60  ? 12.916  0.748   1.501   1.00 91.13 60  F 1 
ATOM   4349 C CB  . THR F 6 60  ? 11.890  0.719   -1.380  1.00 87.92 60  F 1 
ATOM   4350 O OG1 . THR F 6 60  ? 12.760  1.715   -1.875  1.00 80.53 60  F 1 
ATOM   4351 C CG2 . THR F 6 60  ? 10.916  0.328   -2.494  1.00 78.60 60  F 1 
ATOM   4352 N N   . ILE F 6 61  ? 12.319  2.890   1.220   1.00 94.15 61  F 1 
ATOM   4353 C CA  . ILE F 6 61  ? 13.260  3.444   2.195   1.00 95.30 61  F 1 
ATOM   4354 C C   . ILE F 6 61  ? 12.662  3.290   3.594   1.00 95.52 61  F 1 
ATOM   4355 O O   . ILE F 6 61  ? 11.728  3.991   3.970   1.00 94.70 61  F 1 
ATOM   4356 C CB  . ILE F 6 61  ? 13.609  4.906   1.863   1.00 95.58 61  F 1 
ATOM   4357 C CG1 . ILE F 6 61  ? 14.270  5.008   0.474   1.00 94.60 61  F 1 
ATOM   4358 C CG2 . ILE F 6 61  ? 14.532  5.486   2.953   1.00 94.53 61  F 1 
ATOM   4359 C CD1 . ILE F 6 61  ? 14.561  6.442   -0.007  1.00 93.40 61  F 1 
ATOM   4360 N N   . SER F 6 62  ? 13.227  2.377   4.382   1.00 96.12 62  F 1 
ATOM   4361 C CA  . SER F 6 62  ? 12.760  2.093   5.736   1.00 96.16 62  F 1 
ATOM   4362 C C   . SER F 6 62  ? 13.135  3.176   6.737   1.00 96.92 62  F 1 
ATOM   4363 O O   . SER F 6 62  ? 12.363  3.500   7.641   1.00 95.84 62  F 1 
ATOM   4364 C CB  . SER F 6 62  ? 13.304  0.740   6.200   1.00 94.10 62  F 1 
ATOM   4365 O OG  . SER F 6 62  ? 14.710  0.677   6.110   1.00 84.22 62  F 1 
ATOM   4366 N N   . LEU F 6 63  ? 14.323  3.752   6.583   1.00 97.13 63  F 1 
ATOM   4367 C CA  . LEU F 6 63  ? 14.778  4.883   7.378   1.00 97.57 63  F 1 
ATOM   4368 C C   . LEU F 6 63  ? 15.901  5.634   6.666   1.00 97.78 63  F 1 
ATOM   4369 O O   . LEU F 6 63  ? 16.613  5.087   5.828   1.00 96.95 63  F 1 
ATOM   4370 C CB  . LEU F 6 63  ? 15.172  4.414   8.796   1.00 96.33 63  F 1 
ATOM   4371 C CG  . LEU F 6 63  ? 16.381  3.455   8.897   1.00 95.58 63  F 1 
ATOM   4372 C CD1 . LEU F 6 63  ? 17.715  4.185   8.955   1.00 91.63 63  F 1 
ATOM   4373 C CD2 . LEU F 6 63  ? 16.266  2.632   10.176  1.00 91.19 63  F 1 
ATOM   4374 N N   . HIS F 6 64  ? 16.092  6.883   7.069   1.00 97.88 64  F 1 
ATOM   4375 C CA  . HIS F 6 64  ? 17.267  7.679   6.731   1.00 98.02 64  F 1 
ATOM   4376 C C   . HIS F 6 64  ? 17.763  8.426   7.966   1.00 98.05 64  F 1 
ATOM   4377 O O   . HIS F 6 64  ? 17.001  8.654   8.906   1.00 97.46 64  F 1 
ATOM   4378 C CB  . HIS F 6 64  ? 16.958  8.612   5.558   1.00 97.42 64  F 1 
ATOM   4379 C CG  . HIS F 6 64  ? 15.891  9.615   5.858   1.00 97.73 64  F 1 
ATOM   4380 N ND1 . HIS F 6 64  ? 14.528  9.401   5.811   1.00 92.21 64  F 1 
ATOM   4381 C CD2 . HIS F 6 64  ? 16.080  10.932  6.208   1.00 92.03 64  F 1 
ATOM   4382 C CE1 . HIS F 6 64  ? 13.921  10.554  6.125   1.00 93.47 64  F 1 
ATOM   4383 N NE2 . HIS F 6 64  ? 14.827  11.503  6.373   1.00 94.00 64  F 1 
ATOM   4384 N N   . ALA F 6 65  ? 19.041  8.759   7.986   1.00 97.91 65  F 1 
ATOM   4385 C CA  . ALA F 6 65  ? 19.678  9.337   9.160   1.00 97.96 65  F 1 
ATOM   4386 C C   . ALA F 6 65  ? 20.885  10.197  8.797   1.00 97.99 65  F 1 
ATOM   4387 O O   . ALA F 6 65  ? 21.491  10.029  7.743   1.00 97.12 65  F 1 
ATOM   4388 C CB  . ALA F 6 65  ? 20.080  8.193   10.092  1.00 97.23 65  F 1 
ATOM   4389 N N   . LEU F 6 66  ? 21.257  11.083  9.713   1.00 97.67 66  F 1 
ATOM   4390 C CA  . LEU F 6 66  ? 22.528  11.797  9.643   1.00 97.42 66  F 1 
ATOM   4391 C C   . LEU F 6 66  ? 23.533  11.150  10.596  1.00 97.23 66  F 1 
ATOM   4392 O O   . LEU F 6 66  ? 23.305  11.082  11.806  1.00 95.81 66  F 1 
ATOM   4393 C CB  . LEU F 6 66  ? 22.335  13.280  9.963   1.00 96.18 66  F 1 
ATOM   4394 C CG  . LEU F 6 66  ? 21.530  14.058  8.914   1.00 92.17 66  F 1 
ATOM   4395 C CD1 . LEU F 6 66  ? 21.464  15.534  9.320   1.00 88.76 66  F 1 
ATOM   4396 C CD2 . LEU F 6 66  ? 22.145  13.966  7.517   1.00 90.11 66  F 1 
ATOM   4397 N N   . SER F 6 67  ? 24.660  10.723  10.031  1.00 96.36 67  F 1 
ATOM   4398 C CA  . SER F 6 67  ? 25.859  10.406  10.797  1.00 95.30 67  F 1 
ATOM   4399 C C   . SER F 6 67  ? 26.761  11.633  10.816  1.00 94.54 67  F 1 
ATOM   4400 O O   . SER F 6 67  ? 27.132  12.144  9.764   1.00 92.01 67  F 1 
ATOM   4401 C CB  . SER F 6 67  ? 26.590  9.219   10.184  1.00 94.26 67  F 1 
ATOM   4402 O OG  . SER F 6 67  ? 27.712  8.901   10.991  1.00 88.17 67  F 1 
ATOM   4403 N N   . ARG F 6 68  ? 27.127  12.089  12.011  1.00 92.79 68  F 1 
ATOM   4404 C CA  . ARG F 6 68  ? 28.138  13.141  12.214  1.00 90.24 68  F 1 
ATOM   4405 C C   . ARG F 6 68  ? 29.360  12.617  12.968  1.00 88.77 68  F 1 
ATOM   4406 O O   . ARG F 6 68  ? 30.167  13.403  13.457  1.00 83.06 68  F 1 
ATOM   4407 C CB  . ARG F 6 68  ? 27.537  14.369  12.882  1.00 86.88 68  F 1 
ATOM   4408 C CG  . ARG F 6 68  ? 26.515  15.084  12.006  1.00 83.83 68  F 1 
ATOM   4409 C CD  . ARG F 6 68  ? 26.439  16.542  12.437  1.00 79.37 68  F 1 
ATOM   4410 N NE  . ARG F 6 68  ? 25.257  17.225  11.921  1.00 77.77 68  F 1 
ATOM   4411 C CZ  . ARG F 6 68  ? 25.194  18.286  11.141  1.00 74.57 68  F 1 
ATOM   4412 N NH1 . ARG F 6 68  ? 26.248  18.876  10.642  1.00 66.90 68  F 1 
ATOM   4413 N NH2 . ARG F 6 68  ? 24.031  18.773  10.847  1.00 70.41 68  F 1 
ATOM   4414 N N   . ASP F 6 69  ? 29.505  11.302  13.045  1.00 86.44 69  F 1 
ATOM   4415 C CA  . ASP F 6 69  ? 30.676  10.704  13.651  1.00 83.47 69  F 1 
ATOM   4416 C C   . ASP F 6 69  ? 31.892  10.909  12.743  1.00 83.13 69  F 1 
ATOM   4417 O O   . ASP F 6 69  ? 32.062  10.270  11.707  1.00 77.23 69  F 1 
ATOM   4418 C CB  . ASP F 6 69  ? 30.447  9.236   14.002  1.00 78.25 69  F 1 
ATOM   4419 C CG  . ASP F 6 69  ? 31.580  8.684   14.870  1.00 73.11 69  F 1 
ATOM   4420 O OD1 . ASP F 6 69  ? 32.607  9.387   15.045  1.00 66.32 69  F 1 
ATOM   4421 O OD2 . ASP F 6 69  ? 31.428  7.567   15.393  1.00 67.65 69  F 1 
ATOM   4422 N N   . ARG F 6 70  ? 32.770  11.825  13.144  1.00 82.97 70  F 1 
ATOM   4423 C CA  . ARG F 6 70  ? 34.009  12.136  12.419  1.00 81.18 70  F 1 
ATOM   4424 C C   . ARG F 6 70  ? 35.059  11.035  12.516  1.00 81.92 70  F 1 
ATOM   4425 O O   . ARG F 6 70  ? 36.059  11.116  11.818  1.00 75.35 70  F 1 
ATOM   4426 C CB  . ARG F 6 70  ? 34.595  13.450  12.928  1.00 76.41 70  F 1 
ATOM   4427 C CG  . ARG F 6 70  ? 33.670  14.624  12.639  1.00 71.11 70  F 1 
ATOM   4428 C CD  . ARG F 6 70  ? 34.353  15.919  13.079  1.00 67.22 70  F 1 
ATOM   4429 N NE  . ARG F 6 70  ? 33.501  17.072  12.796  1.00 60.67 70  F 1 
ATOM   4430 C CZ  . ARG F 6 70  ? 33.780  18.343  13.013  1.00 54.24 70  F 1 
ATOM   4431 N NH1 . ARG F 6 70  ? 34.913  18.699  13.558  1.00 51.14 70  F 1 
ATOM   4432 N NH2 . ARG F 6 70  ? 32.905  19.248  12.675  1.00 48.20 70  F 1 
ATOM   4433 N N   . SER F 6 71  ? 34.861  10.067  13.410  1.00 77.68 71  F 1 
ATOM   4434 C CA  . SER F 6 71  ? 35.732  8.897   13.506  1.00 76.80 71  F 1 
ATOM   4435 C C   . SER F 6 71  ? 35.425  7.835   12.454  1.00 79.22 71  F 1 
ATOM   4436 O O   . SER F 6 71  ? 36.277  6.994   12.176  1.00 73.43 71  F 1 
ATOM   4437 C CB  . SER F 6 71  ? 35.701  8.316   14.922  1.00 73.23 71  F 1 
ATOM   4438 O OG  . SER F 6 71  ? 34.531  7.602   15.212  1.00 67.69 71  F 1 
ATOM   4439 N N   . ASP F 6 72  ? 34.252  7.897   11.831  1.00 80.69 72  F 1 
ATOM   4440 C CA  . ASP F 6 72  ? 33.913  7.076   10.677  1.00 80.41 72  F 1 
ATOM   4441 C C   . ASP F 6 72  ? 34.841  7.409   9.496   1.00 81.88 72  F 1 
ATOM   4442 O O   . ASP F 6 72  ? 35.115  8.580   9.195   1.00 77.36 72  F 1 
ATOM   4443 C CB  . ASP F 6 72  ? 32.427  7.257   10.320  1.00 75.78 72  F 1 
ATOM   4444 C CG  . ASP F 6 72  ? 31.886  6.187   9.362   1.00 73.81 72  F 1 
ATOM   4445 O OD1 . ASP F 6 72  ? 32.660  5.690   8.520   1.00 69.11 72  F 1 
ATOM   4446 O OD2 . ASP F 6 72  ? 30.684  5.861   9.470   1.00 68.66 72  F 1 
ATOM   4447 N N   . CYS F 6 73  ? 35.325  6.389   8.807   1.00 82.28 73  F 1 
ATOM   4448 C CA  . CYS F 6 73  ? 36.184  6.531   7.635   1.00 83.70 73  F 1 
ATOM   4449 C C   . CYS F 6 73  ? 35.525  7.325   6.493   1.00 86.36 73  F 1 
ATOM   4450 O O   . CYS F 6 73  ? 36.237  7.951   5.716   1.00 81.99 73  F 1 
ATOM   4451 C CB  . CYS F 6 73  ? 36.616  5.135   7.166   1.00 78.03 73  F 1 
ATOM   4452 S SG  . CYS F 6 73  ? 35.194  4.100   6.709   1.00 66.77 73  F 1 
ATOM   4453 N N   . LEU F 6 74  ? 34.180  7.331   6.422   1.00 85.64 74  F 1 
ATOM   4454 C CA  . LEU F 6 74  ? 33.418  8.129   5.460   1.00 87.06 74  F 1 
ATOM   4455 C C   . LEU F 6 74  ? 33.228  9.580   5.928   1.00 88.90 74  F 1 
ATOM   4456 O O   . LEU F 6 74  ? 32.869  10.449  5.131   1.00 84.68 74  F 1 
ATOM   4457 C CB  . LEU F 6 74  ? 32.068  7.449   5.201   1.00 83.22 74  F 1 
ATOM   4458 C CG  . LEU F 6 74  ? 32.167  6.035   4.614   1.00 81.94 74  F 1 
ATOM   4459 C CD1 . LEU F 6 74  ? 30.767  5.440   4.488   1.00 76.87 74  F 1 
ATOM   4460 C CD2 . LEU F 6 74  ? 32.810  6.033   3.220   1.00 77.96 74  F 1 
ATOM   4461 N N   . GLY F 6 75  ? 33.466  9.862   7.193   1.00 88.23 75  F 1 
ATOM   4462 C CA  . GLY F 6 75  ? 33.142  11.142  7.803   1.00 89.49 75  F 1 
ATOM   4463 C C   . GLY F 6 75  ? 31.627  11.372  7.919   1.00 91.79 75  F 1 
ATOM   4464 O O   . GLY F 6 75  ? 30.822  10.436  7.944   1.00 88.69 75  F 1 
ATOM   4465 N N   . GLU F 6 76  ? 31.211  12.634  7.985   1.00 93.97 76  F 1 
ATOM   4466 C CA  . GLU F 6 76  ? 29.800  13.002  8.078   1.00 94.71 76  F 1 
ATOM   4467 C C   . GLU F 6 76  ? 29.057  12.657  6.781   1.00 95.11 76  F 1 
ATOM   4468 O O   . GLU F 6 76  ? 29.490  13.051  5.693   1.00 93.71 76  F 1 
ATOM   4469 C CB  . GLU F 6 76  ? 29.651  14.503  8.403   1.00 93.39 76  F 1 
ATOM   4470 C CG  . GLU F 6 76  ? 30.298  14.919  9.730   1.00 90.98 76  F 1 
ATOM   4471 C CD  . GLU F 6 76  ? 30.106  16.408  10.068  1.00 90.67 76  F 1 
ATOM   4472 O OE1 . GLU F 6 76  ? 31.077  17.060  10.499  1.00 83.23 76  F 1 
ATOM   4473 O OE2 . GLU F 6 76  ? 28.989  16.921  9.914   1.00 84.19 76  F 1 
ATOM   4474 N N   . HIS F 6 77  ? 27.930  11.955  6.878   1.00 96.55 77  F 1 
ATOM   4475 C CA  . HIS F 6 77  ? 27.169  11.489  5.722   1.00 96.95 77  F 1 
ATOM   4476 C C   . HIS F 6 77  ? 25.674  11.335  6.018   1.00 97.29 77  F 1 
ATOM   4477 O O   . HIS F 6 77  ? 25.246  11.267  7.170   1.00 96.40 77  F 1 
ATOM   4478 C CB  . HIS F 6 77  ? 27.774  10.172  5.206   1.00 95.92 77  F 1 
ATOM   4479 C CG  . HIS F 6 77  ? 27.745  9.034   6.183   1.00 96.14 77  F 1 
ATOM   4480 N ND1 . HIS F 6 77  ? 28.746  8.693   7.079   1.00 88.30 77  F 1 
ATOM   4481 C CD2 . HIS F 6 77  ? 26.762  8.090   6.332   1.00 87.19 77  F 1 
ATOM   4482 C CE1 . HIS F 6 77  ? 28.369  7.595   7.733   1.00 89.08 77  F 1 
ATOM   4483 N NE2 . HIS F 6 77  ? 27.169  7.192   7.313   1.00 90.71 77  F 1 
ATOM   4484 N N   . LEU F 6 78  ? 24.868  11.241  4.938   1.00 97.44 78  F 1 
ATOM   4485 C CA  . LEU F 6 78  ? 23.475  10.828  4.963   1.00 97.59 78  F 1 
ATOM   4486 C C   . LEU F 6 78  ? 23.409  9.306   4.800   1.00 97.43 78  F 1 
ATOM   4487 O O   . LEU F 6 78  ? 23.867  8.767   3.796   1.00 96.75 78  F 1 
ATOM   4488 C CB  . LEU F 6 78  ? 22.726  11.572  3.850   1.00 97.32 78  F 1 
ATOM   4489 C CG  . LEU F 6 78  ? 21.233  11.201  3.716   1.00 96.37 78  F 1 
ATOM   4490 C CD1 . LEU F 6 78  ? 20.413  11.691  4.901   1.00 93.19 78  F 1 
ATOM   4491 C CD2 . LEU F 6 78  ? 20.671  11.845  2.455   1.00 92.66 78  F 1 
ATOM   4492 N N   . TYR F 6 79  ? 22.828  8.618   5.773   1.00 97.38 79  F 1 
ATOM   4493 C CA  . TYR F 6 79  ? 22.598  7.179   5.757   1.00 97.48 79  F 1 
ATOM   4494 C C   . TYR F 6 79  ? 21.164  6.885   5.309   1.00 97.66 79  F 1 
ATOM   4495 O O   . TYR F 6 79  ? 20.233  7.534   5.776   1.00 97.13 79  F 1 
ATOM   4496 C CB  . TYR F 6 79  ? 22.883  6.621   7.149   1.00 96.92 79  F 1 
ATOM   4497 C CG  . TYR F 6 79  ? 22.579  5.144   7.297   1.00 97.07 79  F 1 
ATOM   4498 C CD1 . TYR F 6 79  ? 21.292  4.716   7.690   1.00 95.47 79  F 1 
ATOM   4499 C CD2 . TYR F 6 79  ? 23.577  4.198   7.031   1.00 95.78 79  F 1 
ATOM   4500 C CE1 . TYR F 6 79  ? 21.008  3.351   7.831   1.00 95.15 79  F 1 
ATOM   4501 C CE2 . TYR F 6 79  ? 23.306  2.823   7.178   1.00 94.93 79  F 1 
ATOM   4502 C CZ  . TYR F 6 79  ? 22.024  2.406   7.578   1.00 95.82 79  F 1 
ATOM   4503 O OH  . TYR F 6 79  ? 21.756  1.071   7.743   1.00 94.63 79  F 1 
ATOM   4504 N N   . VAL F 6 80  ? 20.976  5.887   4.440   1.00 97.55 80  F 1 
ATOM   4505 C CA  . VAL F 6 80  ? 19.667  5.452   3.931   1.00 97.52 80  F 1 
ATOM   4506 C C   . VAL F 6 80  ? 19.606  3.932   3.982   1.00 97.31 80  F 1 
ATOM   4507 O O   . VAL F 6 80  ? 20.457  3.255   3.424   1.00 96.41 80  F 1 
ATOM   4508 C CB  . VAL F 6 80  ? 19.436  5.975   2.500   1.00 97.19 80  F 1 
ATOM   4509 C CG1 . VAL F 6 80  ? 18.080  5.533   1.953   1.00 94.86 80  F 1 
ATOM   4510 C CG2 . VAL F 6 80  ? 19.491  7.506   2.430   1.00 95.15 80  F 1 
ATOM   4511 N N   . MET F 6 81  ? 18.574  3.384   4.635   1.00 97.43 81  F 1 
ATOM   4512 C CA  . MET F 6 81  ? 18.307  1.949   4.673   1.00 97.27 81  F 1 
ATOM   4513 C C   . MET F 6 81  ? 17.116  1.621   3.768   1.00 96.90 81  F 1 
ATOM   4514 O O   . MET F 6 81  ? 16.065  2.250   3.874   1.00 95.75 81  F 1 
ATOM   4515 C CB  . MET F 6 81  ? 18.062  1.507   6.118   1.00 96.71 81  F 1 
ATOM   4516 C CG  . MET F 6 81  ? 17.810  0.008   6.248   1.00 95.48 81  F 1 
ATOM   4517 S SD  . MET F 6 81  ? 17.366  -0.540  7.931   1.00 94.01 81  F 1 
ATOM   4518 C CE  . MET F 6 81  ? 18.905  -0.171  8.810   1.00 86.81 81  F 1 
ATOM   4519 N N   . VAL F 6 82  ? 17.282  0.619   2.899   1.00 95.84 82  F 1 
ATOM   4520 C CA  . VAL F 6 82  ? 16.277  0.191   1.920   1.00 94.99 82  F 1 
ATOM   4521 C C   . VAL F 6 82  ? 15.924  -1.268  2.148   1.00 94.07 82  F 1 
ATOM   4522 O O   . VAL F 6 82  ? 16.809  -2.110  2.279   1.00 92.46 82  F 1 
ATOM   4523 C CB  . VAL F 6 82  ? 16.771  0.425   0.484   1.00 93.66 82  F 1 
ATOM   4524 C CG1 . VAL F 6 82  ? 15.671  0.154   -0.538  1.00 87.60 82  F 1 
ATOM   4525 C CG2 . VAL F 6 82  ? 17.244  1.873   0.269   1.00 88.26 82  F 1 
ATOM   4526 N N   . ASN F 6 83  ? 14.618  -1.590  2.147   1.00 91.80 83  F 1 
ATOM   4527 C CA  . ASN F 6 83  ? 14.087  -2.954  2.261   1.00 89.58 83  F 1 
ATOM   4528 C C   . ASN F 6 83  ? 14.061  -3.660  0.896   1.00 87.62 83  F 1 
ATOM   4529 O O   . ASN F 6 83  ? 13.010  -4.065  0.394   1.00 82.62 83  F 1 
ATOM   4530 C CB  . ASN F 6 83  ? 12.691  -2.904  2.902   1.00 87.18 83  F 1 
ATOM   4531 C CG  . ASN F 6 83  ? 12.687  -2.523  4.363   1.00 85.17 83  F 1 
ATOM   4532 O OD1 . ASN F 6 83  ? 13.675  -2.544  5.070   1.00 75.79 83  F 1 
ATOM   4533 N ND2 . ASN F 6 83  ? 11.521  -2.167  4.864   1.00 76.75 83  F 1 
ATOM   4534 N N   . ALA F 6 84  ? 15.205  -3.763  0.250   1.00 86.27 84  F 1 
ATOM   4535 C CA  . ALA F 6 84  ? 15.355  -4.454  -1.022  1.00 84.37 84  F 1 
ATOM   4536 C C   . ALA F 6 84  ? 16.790  -4.962  -1.189  1.00 85.01 84  F 1 
ATOM   4537 O O   . ALA F 6 84  ? 17.730  -4.393  -0.637  1.00 81.29 84  F 1 
ATOM   4538 C CB  . ALA F 6 84  ? 14.952  -3.509  -2.157  1.00 79.76 84  F 1 
ATOM   4539 N N   . LYS F 6 85  ? 16.960  -6.026  -1.999  1.00 80.76 85  F 1 
ATOM   4540 C CA  . LYS F 6 85  ? 18.283  -6.456  -2.457  1.00 79.35 85  F 1 
ATOM   4541 C C   . LYS F 6 85  ? 18.655  -5.669  -3.707  1.00 79.22 85  F 1 
ATOM   4542 O O   . LYS F 6 85  ? 17.912  -5.654  -4.678  1.00 73.97 85  F 1 
ATOM   4543 C CB  . LYS F 6 85  ? 18.329  -7.966  -2.715  1.00 73.43 85  F 1 
ATOM   4544 C CG  . LYS F 6 85  ? 18.371  -8.780  -1.411  1.00 65.10 85  F 1 
ATOM   4545 C CD  . LYS F 6 85  ? 18.495  -10.278 -1.698  1.00 58.09 85  F 1 
ATOM   4546 C CE  . LYS F 6 85  ? 18.571  -11.078 -0.400  1.00 50.06 85  F 1 
ATOM   4547 N NZ  . LYS F 6 85  ? 18.652  -12.539 -0.647  1.00 43.14 85  F 1 
ATOM   4548 N N   . PHE F 6 86  ? 19.826  -5.073  -3.685  1.00 79.86 86  F 1 
ATOM   4549 C CA  . PHE F 6 86  ? 20.471  -4.515  -4.862  1.00 76.54 86  F 1 
ATOM   4550 C C   . PHE F 6 86  ? 21.634  -5.439  -5.220  1.00 72.55 86  F 1 
ATOM   4551 O O   . PHE F 6 86  ? 22.681  -5.410  -4.576  1.00 64.34 86  F 1 
ATOM   4552 C CB  . PHE F 6 86  ? 20.883  -3.068  -4.605  1.00 74.17 86  F 1 
ATOM   4553 C CG  . PHE F 6 86  ? 19.706  -2.129  -4.488  1.00 75.66 86  F 1 
ATOM   4554 C CD1 . PHE F 6 86  ? 19.257  -1.409  -5.608  1.00 71.42 86  F 1 
ATOM   4555 C CD2 . PHE F 6 86  ? 19.022  -1.999  -3.274  1.00 71.34 86  F 1 
ATOM   4556 C CE1 . PHE F 6 86  ? 18.145  -0.564  -5.516  1.00 69.82 86  F 1 
ATOM   4557 C CE2 . PHE F 6 86  ? 17.905  -1.159  -3.172  1.00 69.73 86  F 1 
ATOM   4558 C CZ  . PHE F 6 86  ? 17.468  -0.442  -4.292  1.00 73.08 86  F 1 
ATOM   4559 N N   . GLU F 6 87  ? 21.399  -6.304  -6.219  1.00 67.25 87  F 1 
ATOM   4560 C CA  . GLU F 6 87  ? 22.459  -7.156  -6.743  1.00 63.30 87  F 1 
ATOM   4561 C C   . GLU F 6 87  ? 23.438  -6.291  -7.535  1.00 62.14 87  F 1 
ATOM   4562 O O   . GLU F 6 87  ? 23.098  -5.711  -8.567  1.00 54.50 87  F 1 
ATOM   4563 C CB  . GLU F 6 87  ? 21.901  -8.304  -7.590  1.00 54.62 87  F 1 
ATOM   4564 C CG  . GLU F 6 87  ? 21.152  -9.336  -6.735  1.00 46.81 87  F 1 
ATOM   4565 C CD  . GLU F 6 87  ? 20.617  -10.544 -7.535  1.00 42.39 87  F 1 
ATOM   4566 O OE1 . GLU F 6 87  ? 20.054  -11.444 -6.874  1.00 36.78 87  F 1 
ATOM   4567 O OE2 . GLU F 6 87  ? 20.748  -10.535 -8.776  1.00 37.93 87  F 1 
ATOM   4568 N N   . GLU F 6 88  ? 24.675  -6.229  -7.063  1.00 56.94 88  F 1 
ATOM   4569 C CA  . GLU F 6 88  ? 25.765  -5.951  -7.977  1.00 54.76 88  F 1 
ATOM   4570 C C   . GLU F 6 88  ? 25.969  -7.186  -8.849  1.00 53.80 88  F 1 
ATOM   4571 O O   . GLU F 6 88  ? 26.078  -8.306  -8.345  1.00 49.28 88  F 1 
ATOM   4572 C CB  . GLU F 6 88  ? 27.044  -5.612  -7.228  1.00 49.89 88  F 1 
ATOM   4573 C CG  . GLU F 6 88  ? 26.983  -4.247  -6.511  1.00 44.47 88  F 1 
ATOM   4574 C CD  . GLU F 6 88  ? 28.367  -3.845  -6.024  1.00 41.38 88  F 1 
ATOM   4575 O OE1 . GLU F 6 88  ? 28.677  -2.642  -5.988  1.00 38.12 88  F 1 
ATOM   4576 O OE2 . GLU F 6 88  ? 29.221  -4.728  -5.793  1.00 38.00 88  F 1 
ATOM   4577 N N   . GLU F 6 89  ? 26.069  -7.009  -10.172 1.00 45.53 89  F 1 
ATOM   4578 C CA  . GLU F 6 89  ? 26.593  -8.044  -11.065 1.00 44.65 89  F 1 
ATOM   4579 C C   . GLU F 6 89  ? 28.075  -8.302  -10.734 1.00 43.56 89  F 1 
ATOM   4580 O O   . GLU F 6 89  ? 28.979  -7.875  -11.451 1.00 40.58 89  F 1 
ATOM   4581 C CB  . GLU F 6 89  ? 26.427  -7.653  -12.548 1.00 41.46 89  F 1 
ATOM   4582 C CG  . GLU F 6 89  ? 25.019  -7.829  -13.122 1.00 36.88 89  F 1 
ATOM   4583 C CD  . GLU F 6 89  ? 24.939  -7.470  -14.622 1.00 34.31 89  F 1 
ATOM   4584 O OE1 . GLU F 6 89  ? 23.969  -7.893  -15.290 1.00 30.59 89  F 1 
ATOM   4585 O OE2 . GLU F 6 89  ? 25.789  -6.718  -15.134 1.00 31.70 89  F 1 
ATOM   4586 N N   . SER F 6 90  ? 28.331  -9.034  -9.663  1.00 43.51 90  F 1 
ATOM   4587 C CA  . SER F 6 90  ? 29.577  -9.758  -9.545  1.00 42.65 90  F 1 
ATOM   4588 C C   . SER F 6 90  ? 29.511  -10.895 -10.565 1.00 42.40 90  F 1 
ATOM   4589 O O   . SER F 6 90  ? 28.657  -11.773 -10.472 1.00 40.33 90  F 1 
ATOM   4590 C CB  . SER F 6 90  ? 29.811  -10.258 -8.116  1.00 39.97 90  F 1 
ATOM   4591 O OG  . SER F 6 90  ? 28.782  -11.114 -7.693  1.00 35.97 90  F 1 
ATOM   4592 N N   . LYS F 6 91  ? 30.415  -10.869 -11.567 1.00 40.90 91  F 1 
ATOM   4593 C CA  . LYS F 6 91  ? 30.513  -11.921 -12.593 1.00 41.15 91  F 1 
ATOM   4594 C C   . LYS F 6 91  ? 30.881  -13.290 -12.040 1.00 40.96 91  F 1 
ATOM   4595 O O   . LYS F 6 91  ? 30.754  -14.255 -12.783 1.00 38.15 91  F 1 
ATOM   4596 C CB  . LYS F 6 91  ? 31.593  -11.563 -13.618 1.00 37.67 91  F 1 
ATOM   4597 C CG  . LYS F 6 91  ? 31.131  -10.599 -14.706 1.00 33.15 91  F 1 
ATOM   4598 C CD  . LYS F 6 91  ? 32.266  -10.472 -15.716 1.00 32.12 91  F 1 
ATOM   4599 C CE  . LYS F 6 91  ? 31.838  -9.596  -16.875 1.00 27.84 91  F 1 
ATOM   4600 N NZ  . LYS F 6 91  ? 32.933  -9.447  -17.861 1.00 25.42 91  F 1 
ATOM   4601 N N   . GLU F 6 92  ? 31.491  -13.358 -10.878 1.00 40.57 92  F 1 
ATOM   4602 C CA  . GLU F 6 92  ? 31.939  -14.655 -10.386 1.00 41.50 92  F 1 
ATOM   4603 C C   . GLU F 6 92  ? 30.701  -15.491 -10.078 1.00 40.67 92  F 1 
ATOM   4604 O O   . GLU F 6 92  ? 29.841  -15.041 -9.325  1.00 38.62 92  F 1 
ATOM   4605 C CB  . GLU F 6 92  ? 32.895  -14.532 -9.196  1.00 40.05 92  F 1 
ATOM   4606 C CG  . GLU F 6 92  ? 34.278  -14.065 -9.683  1.00 35.64 92  F 1 
ATOM   4607 C CD  . GLU F 6 92  ? 35.399  -14.185 -8.643  1.00 33.05 92  F 1 
ATOM   4608 O OE1 . GLU F 6 92  ? 36.573  -14.139 -9.083  1.00 29.94 92  F 1 
ATOM   4609 O OE2 . GLU F 6 92  ? 35.101  -14.307 -7.437  1.00 32.14 92  F 1 
ATOM   4610 N N   . PRO F 6 93  ? 30.574  -16.677 -10.714 1.00 35.40 93  F 1 
ATOM   4611 C CA  . PRO F 6 93  ? 29.577  -17.635 -10.323 1.00 34.61 93  F 1 
ATOM   4612 C C   . PRO F 6 93  ? 29.923  -18.014 -8.889  1.00 34.24 93  F 1 
ATOM   4613 O O   . PRO F 6 93  ? 30.829  -18.809 -8.659  1.00 34.08 93  F 1 
ATOM   4614 C CB  . PRO F 6 93  ? 29.710  -18.789 -11.330 1.00 31.83 93  F 1 
ATOM   4615 C CG  . PRO F 6 93  ? 31.178  -18.747 -11.738 1.00 31.60 93  F 1 
ATOM   4616 C CD  . PRO F 6 93  ? 31.545  -17.273 -11.631 1.00 36.12 93  F 1 
ATOM   4617 N N   . VAL F 6 94  ? 29.274  -17.382 -7.933  1.00 38.82 94  F 1 
ATOM   4618 C CA  . VAL F 6 94  ? 29.302  -17.851 -6.555  1.00 38.82 94  F 1 
ATOM   4619 C C   . VAL F 6 94  ? 28.815  -19.283 -6.640  1.00 37.53 94  F 1 
ATOM   4620 O O   . VAL F 6 94  ? 27.765  -19.547 -7.235  1.00 36.68 94  F 1 
ATOM   4621 C CB  . VAL F 6 94  ? 28.448  -16.987 -5.619  1.00 36.78 94  F 1 
ATOM   4622 C CG1 . VAL F 6 94  ? 28.686  -17.385 -4.160  1.00 33.41 94  F 1 
ATOM   4623 C CG2 . VAL F 6 94  ? 28.806  -15.499 -5.749  1.00 34.74 94  F 1 
ATOM   4624 N N   . ALA F 6 95  ? 29.644  -20.214 -6.203  1.00 33.61 95  F 1 
ATOM   4625 C CA  . ALA F 6 95  ? 29.365  -21.632 -6.277  1.00 33.72 95  F 1 
ATOM   4626 C C   . ALA F 6 95  ? 28.082  -21.962 -5.499  1.00 33.46 95  F 1 
ATOM   4627 O O   . ALA F 6 95  ? 27.554  -21.122 -4.774  1.00 32.26 95  F 1 
ATOM   4628 C CB  . ALA F 6 95  ? 30.602  -22.383 -5.754  1.00 30.82 95  F 1 
ATOM   4629 N N   . ASP F 6 96  ? 27.641  -23.225 -5.613  1.00 31.04 96  F 1 
ATOM   4630 C CA  . ASP F 6 96  ? 26.659  -23.860 -4.737  1.00 31.97 96  F 1 
ATOM   4631 C C   . ASP F 6 96  ? 27.136  -23.805 -3.269  1.00 31.18 96  F 1 
ATOM   4632 O O   . ASP F 6 96  ? 27.487  -24.834 -2.677  1.00 29.50 96  F 1 
ATOM   4633 C CB  . ASP F 6 96  ? 26.436  -25.331 -5.156  1.00 29.27 96  F 1 
ATOM   4634 C CG  . ASP F 6 96  ? 25.748  -25.574 -6.499  1.00 26.67 96  F 1 
ATOM   4635 O OD1 . ASP F 6 96  ? 24.820  -24.821 -6.851  1.00 26.24 96  F 1 
ATOM   4636 O OD2 . ASP F 6 96  ? 26.153  -26.555 -7.173  1.00 25.36 96  F 1 
ATOM   4637 N N   . GLU F 6 97  ? 27.233  -22.629 -2.681  1.00 35.49 97  F 1 
ATOM   4638 C CA  . GLU F 6 97  ? 27.071  -22.567 -1.249  1.00 35.84 97  F 1 
ATOM   4639 C C   . GLU F 6 97  ? 25.648  -23.062 -1.014  1.00 34.35 97  F 1 
ATOM   4640 O O   . GLU F 6 97  ? 24.692  -22.502 -1.542  1.00 32.81 97  F 1 
ATOM   4641 C CB  . GLU F 6 97  ? 27.343  -21.177 -0.659  1.00 34.72 97  F 1 
ATOM   4642 C CG  . GLU F 6 97  ? 28.860  -20.884 -0.608  1.00 31.85 97  F 1 
ATOM   4643 C CD  . GLU F 6 97  ? 29.279  -19.710 0.279   1.00 31.08 97  F 1 
ATOM   4644 O OE1 . GLU F 6 97  ? 30.495  -19.657 0.610   1.00 28.36 97  F 1 
ATOM   4645 O OE2 . GLU F 6 97  ? 28.432  -18.876 0.664   1.00 29.84 97  F 1 
ATOM   4646 N N   . GLU F 6 98  ? 25.548  -24.187 -0.312  1.00 34.30 98  F 1 
ATOM   4647 C CA  . GLU F 6 98  ? 24.286  -24.685 0.194   1.00 34.99 98  F 1 
ATOM   4648 C C   . GLU F 6 98  ? 23.579  -23.471 0.813   1.00 33.84 98  F 1 
ATOM   4649 O O   . GLU F 6 98  ? 24.093  -22.889 1.770   1.00 32.19 98  F 1 
ATOM   4650 C CB  . GLU F 6 98  ? 24.504  -25.793 1.245   1.00 33.18 98  F 1 
ATOM   4651 C CG  . GLU F 6 98  ? 25.011  -27.127 0.651   1.00 29.64 98  F 1 
ATOM   4652 C CD  . GLU F 6 98  ? 25.246  -28.249 1.689   1.00 28.66 98  F 1 
ATOM   4653 O OE1 . GLU F 6 98  ? 25.302  -29.435 1.277   1.00 25.25 98  F 1 
ATOM   4654 O OE2 . GLU F 6 98  ? 25.427  -27.953 2.893   1.00 27.47 98  F 1 
ATOM   4655 N N   . GLU F 6 99  ? 22.459  -23.092 0.213   1.00 39.61 99  F 1 
ATOM   4656 C CA  . GLU F 6 99  ? 21.493  -22.264 0.903   1.00 38.95 99  F 1 
ATOM   4657 C C   . GLU F 6 99  ? 21.151  -23.041 2.179   1.00 37.93 99  F 1 
ATOM   4658 O O   . GLU F 6 99  ? 20.281  -23.912 2.172   1.00 36.15 99  F 1 
ATOM   4659 C CB  . GLU F 6 99  ? 20.244  -21.985 0.047   1.00 37.24 99  F 1
[truncated: 85,335 more chars]
