# Supplementary material for: Spliceosomal Sm core assembly: AlphaFold 3 predicted structure and phosphorylation-dependent regulation of the human 6S complex
Source: Comput Struct Biotechnol J. 2025 Dec 16;31:51–60. doi: 10.1016/j.csbj.2025.12.013 (PMC12771329; doi:10.1016/j.csbj.2025.12.013)
Supplement: Supplementary file 8 — Supplementary material [file mmc4.zip › fold_6s_complex_phospho_picln_model_2.cif]

# By using this file you agree to the legally binding terms of use found at alphafoldserver.com/output-terms
data_72792b4879711be2
#
_entry.id 72792b4879711be2
#
loop_
_atom_type.symbol
C 
N 
O 
P 
S 
#
loop_
_audit_author.name
_audit_author.pdbx_ordinal
"Google DeepMind" 1 
"Isomorphic Labs" 2 
#
_audit_conform.dict_location https://raw.githubusercontent.com/ihmwg/ModelCIF/master/dist/mmcif_ma.dic
_audit_conform.dict_name     mmcif_ma.dic
_audit_conform.dict_version  1.4.5
#
loop_
_chem_comp.formula
_chem_comp.formula_weight
_chem_comp.id
_chem_comp.mon_nstd_flag
_chem_comp.name
_chem_comp.pdbx_smiles
_chem_comp.pdbx_synonyms
_chem_comp.type
"C3 H7 N O2"    89.093  ALA y ALANINE         C[C@H](N)C(O)=O                  ?               "L-PEPTIDE LINKING" 
"C6 H15 N4 O2"  175.209 ARG y ARGININE        N[C@@H](CCCNC(N)=[NH2+])C(O)=O   ?               "L-PEPTIDE LINKING" 
"C4 H8 N2 O3"   132.118 ASN y ASPARAGINE      N[C@@H](CC(N)=O)C(O)=O           ?               "L-PEPTIDE LINKING" 
"C4 H7 N O4"    133.103 ASP y "ASPARTIC ACID" N[C@@H](CC(O)=O)C(O)=O           ?               "L-PEPTIDE LINKING" 
"C3 H7 N O2 S"  121.158 CYS y CYSTEINE        N[C@@H](CS)C(O)=O                ?               "L-PEPTIDE LINKING" 
"C5 H10 N2 O3"  146.144 GLN y GLUTAMINE       N[C@@H](CCC(N)=O)C(O)=O          ?               "L-PEPTIDE LINKING" 
"C5 H9 N O4"    147.129 GLU y "GLUTAMIC ACID" N[C@@H](CCC(O)=O)C(O)=O          ?               "L-PEPTIDE LINKING" 
"C2 H5 N O2"    75.067  GLY y GLYCINE         NCC(O)=O                         ?               "PEPTIDE LINKING"   
"C6 H10 N3 O2"  156.162 HIS y HISTIDINE       N[C@@H](Cc1c[nH]c[nH+]1)C(O)=O   ?               "L-PEPTIDE LINKING" 
"C6 H13 N O2"   131.173 ILE y ISOLEUCINE      CC[C@H](C)[C@H](N)C(O)=O         ?               "L-PEPTIDE LINKING" 
"C6 H13 N O2"   131.173 LEU y LEUCINE         CC(C)C[C@H](N)C(O)=O             ?               "L-PEPTIDE LINKING" 
"C6 H15 N2 O2"  147.195 LYS y LYSINE          N[C@@H](CCCC[NH3+])C(O)=O        ?               "L-PEPTIDE LINKING" 
"C5 H11 N O2 S" 149.211 MET y METHIONINE      CSCC[C@H](N)C(O)=O               ?               "L-PEPTIDE LINKING" 
"C9 H11 N O2"   165.189 PHE y PHENYLALANINE   N[C@@H](Cc1ccccc1)C(O)=O         ?               "L-PEPTIDE LINKING" 
"C5 H9 N O2"    115.130 PRO y PROLINE         OC(=O)[C@@H]1CCCN1               ?               "L-PEPTIDE LINKING" 
"C3 H8 N O6 P"  185.072 SEP n PHOSPHOSERINE   N[C@@H](CO[P](O)(O)=O)C(O)=O     PHOSPHONOSERINE "L-PEPTIDE LINKING" 
"C3 H7 N O3"    105.093 SER y SERINE          N[C@@H](CO)C(O)=O                ?               "L-PEPTIDE LINKING" 
"C4 H9 N O3"    119.119 THR y THREONINE       C[C@@H](O)[C@H](N)C(O)=O         ?               "L-PEPTIDE LINKING" 
"C11 H12 N2 O2" 204.225 TRP y TRYPTOPHAN      N[C@@H](Cc1c[nH]c2ccccc12)C(O)=O ?               "L-PEPTIDE LINKING" 
"C9 H11 N O3"   181.189 TYR y TYROSINE        N[C@@H](Cc1ccc(O)cc1)C(O)=O      ?               "L-PEPTIDE LINKING" 
"C5 H11 N O2"   117.146 VAL y VALINE          CC(C)[C@H](N)C(O)=O              ?               "L-PEPTIDE LINKING" 
#
_citation.book_publisher          ?
_citation.country                 UK
_citation.id                      primary
_citation.journal_full            Nature
_citation.journal_id_ASTM         NATUAS
_citation.journal_id_CSD          0006
_citation.journal_id_ISSN         0028-0836
_citation.journal_volume          ?
_citation.page_first              ?
_citation.page_last               ?
_citation.pdbx_database_id_DOI    ?
_citation.pdbx_database_id_PubMed ?
_citation.title                   "Accurate structure prediction of biomolecular interactions with AlphaFold 3"
_citation.year                    2024
#
loop_
_citation_author.citation_id
_citation_author.name
_citation_author.ordinal
primary "Google DeepMind" 1 
primary "Isomorphic Labs" 2 
#
loop_
_entity.id
_entity.pdbx_description
_entity.type
1 . polymer 
2 . polymer 
3 . polymer 
4 . polymer 
5 . polymer 
6 . polymer 
#
loop_
_entity_poly.entity_id
_entity_poly.pdbx_strand_id
_entity_poly.type
1 A polypeptide(L) 
2 B polypeptide(L) 
3 C polypeptide(L) 
4 D polypeptide(L) 
5 E polypeptide(L) 
6 F polypeptide(L) 
#
loop_
_entity_poly_seq.entity_id
_entity_poly_seq.hetero
_entity_poly_seq.mon_id
_entity_poly_seq.num
1 n MET 1   
1 n LYS 2   
1 n LEU 3   
1 n VAL 4   
1 n ARG 5   
1 n PHE 6   
1 n LEU 7   
1 n MET 8   
1 n LYS 9   
1 n LEU 10  
1 n SER 11  
1 n HIS 12  
1 n GLU 13  
1 n THR 14  
1 n VAL 15  
1 n THR 16  
1 n ILE 17  
1 n GLU 18  
1 n LEU 19  
1 n LYS 20  
1 n ASN 21  
1 n GLY 22  
1 n THR 23  
1 n GLN 24  
1 n VAL 25  
1 n HIS 26  
1 n GLY 27  
1 n THR 28  
1 n ILE 29  
1 n THR 30  
1 n GLY 31  
1 n VAL 32  
1 n ASP 33  
1 n VAL 34  
1 n SER 35  
1 n MET 36  
1 n ASN 37  
1 n THR 38  
1 n HIS 39  
1 n LEU 40  
1 n LYS 41  
1 n ALA 42  
1 n VAL 43  
1 n LYS 44  
1 n MET 45  
1 n THR 46  
1 n LEU 47  
1 n LYS 48  
1 n ASN 49  
1 n ARG 50  
1 n GLU 51  
1 n PRO 52  
1 n VAL 53  
1 n GLN 54  
1 n LEU 55  
1 n GLU 56  
1 n THR 57  
1 n LEU 58  
1 n SER 59  
1 n ILE 60  
1 n ARG 61  
1 n GLY 62  
1 n ASN 63  
1 n ASN 64  
1 n ILE 65  
1 n ARG 66  
1 n TYR 67  
1 n PHE 68  
1 n ILE 69  
1 n LEU 70  
1 n PRO 71  
1 n ASP 72  
1 n SER 73  
1 n LEU 74  
1 n PRO 75  
1 n LEU 76  
1 n ASP 77  
1 n THR 78  
1 n LEU 79  
1 n LEU 80  
1 n VAL 81  
1 n ASP 82  
1 n VAL 83  
1 n GLU 84  
1 n PRO 85  
1 n LYS 86  
1 n VAL 87  
1 n LYS 88  
1 n SER 89  
1 n LYS 90  
1 n LYS 91  
1 n ARG 92  
1 n GLU 93  
1 n ALA 94  
1 n VAL 95  
1 n ALA 96  
1 n GLY 97  
1 n ARG 98  
1 n GLY 99  
1 n ARG 100 
1 n GLY 101 
1 n ARG 102 
1 n GLY 103 
1 n ARG 104 
1 n GLY 105 
1 n ARG 106 
1 n GLY 107 
1 n ARG 108 
1 n GLY 109 
1 n ARG 110 
1 n GLY 111 
1 n ARG 112 
1 n GLY 113 
1 n ARG 114 
1 n GLY 115 
1 n GLY 116 
1 n PRO 117 
1 n ARG 118 
1 n ARG 119 
2 n MET 1   
2 n SER 2   
2 n LEU 3   
2 n LEU 4   
2 n ASN 5   
2 n LYS 6   
2 n PRO 7   
2 n LYS 8   
2 n SER 9   
2 n GLU 10  
2 n MET 11  
2 n THR 12  
2 n PRO 13  
2 n GLU 14  
2 n GLU 15  
2 n LEU 16  
2 n GLN 17  
2 n LYS 18  
2 n ARG 19  
2 n GLU 20  
2 n GLU 21  
2 n GLU 22  
2 n GLU 23  
2 n PHE 24  
2 n ASN 25  
2 n THR 26  
2 n GLY 27  
2 n PRO 28  
2 n LEU 29  
2 n SER 30  
2 n VAL 31  
2 n LEU 32  
2 n THR 33  
2 n GLN 34  
2 n SER 35  
2 n VAL 36  
2 n LYS 37  
2 n ASN 38  
2 n ASN 39  
2 n THR 40  
2 n GLN 41  
2 n VAL 42  
2 n LEU 43  
2 n ILE 44  
2 n ASN 45  
2 n CYS 46  
2 n ARG 47  
2 n ASN 48  
2 n ASN 49  
2 n LYS 50  
2 n LYS 51  
2 n LEU 52  
2 n LEU 53  
2 n GLY 54  
2 n ARG 55  
2 n VAL 56  
2 n LYS 57  
2 n ALA 58  
2 n PHE 59  
2 n ASP 60  
2 n ARG 61  
2 n HIS 62  
2 n CYS 63  
2 n ASN 64  
2 n MET 65  
2 n VAL 66  
2 n LEU 67  
2 n GLU 68  
2 n ASN 69  
2 n VAL 70  
2 n LYS 71  
2 n GLU 72  
2 n MET 73  
2 n TRP 74  
2 n THR 75  
2 n GLU 76  
2 n VAL 77  
2 n PRO 78  
2 n LYS 79  
2 n SER 80  
2 n GLY 81  
2 n LYS 82  
2 n GLY 83  
2 n LYS 84  
2 n LYS 85  
2 n LYS 86  
2 n SER 87  
2 n LYS 88  
2 n PRO 89  
2 n VAL 90  
2 n ASN 91  
2 n LYS 92  
2 n ASP 93  
2 n ARG 94  
2 n TYR 95  
2 n ILE 96  
2 n SER 97  
2 n LYS 98  
2 n MET 99  
2 n PHE 100 
2 n LEU 101 
2 n ARG 102 
2 n GLY 103 
2 n ASP 104 
2 n SER 105 
2 n VAL 106 
2 n ILE 107 
2 n VAL 108 
2 n VAL 109 
2 n LEU 110 
2 n ARG 111 
2 n ASN 112 
2 n PRO 113 
2 n LEU 114 
2 n ILE 115 
2 n ALA 116 
2 n GLY 117 
2 n LYS 118 
3 n MET 1   
3 n ALA 2   
3 n TYR 3   
3 n ARG 4   
3 n GLY 5   
3 n GLN 6   
3 n GLY 7   
3 n GLN 8   
3 n LYS 9   
3 n VAL 10  
3 n GLN 11  
3 n LYS 12  
3 n VAL 13  
3 n MET 14  
3 n VAL 15  
3 n GLN 16  
3 n PRO 17  
3 n ILE 18  
3 n ASN 19  
3 n LEU 20  
3 n ILE 21  
3 n PHE 22  
3 n ARG 23  
3 n TYR 24  
3 n LEU 25  
3 n GLN 26  
3 n ASN 27  
3 n ARG 28  
3 n SER 29  
3 n ARG 30  
3 n ILE 31  
3 n GLN 32  
3 n VAL 33  
3 n TRP 34  
3 n LEU 35  
3 n TYR 36  
3 n GLU 37  
3 n GLN 38  
3 n VAL 39  
3 n ASN 40  
3 n MET 41  
3 n ARG 42  
3 n ILE 43  
3 n GLU 44  
3 n GLY 45  
3 n CYS 46  
3 n ILE 47  
3 n ILE 48  
3 n GLY 49  
3 n PHE 50  
3 n ASP 51  
3 n GLU 52  
3 n TYR 53  
3 n MET 54  
3 n ASN 55  
3 n LEU 56  
3 n VAL 57  
3 n LEU 58  
3 n ASP 59  
3 n ASP 60  
3 n ALA 61  
3 n GLU 62  
3 n GLU 63  
3 n ILE 64  
3 n HIS 65  
3 n SER 66  
3 n LYS 67  
3 n THR 68  
3 n LYS 69  
3 n SER 70  
3 n ARG 71  
3 n LYS 72  
3 n GLN 73  
3 n LEU 74  
3 n GLY 75  
3 n ARG 76  
3 n ILE 77  
3 n MET 78  
3 n LEU 79  
3 n LYS 80  
3 n GLY 81  
3 n ASP 82  
3 n ASN 83  
3 n ILE 84  
3 n THR 85  
3 n LEU 86  
3 n LEU 87  
3 n GLN 88  
3 n SER 89  
3 n VAL 90  
3 n SER 91  
3 n ASN 92  
4 n MET 1   
4 n SER 2   
4 n LYS 3   
4 n ALA 4   
4 n HIS 5   
4 n PRO 6   
4 n PRO 7   
4 n GLU 8   
4 n LEU 9   
4 n LYS 10  
4 n LYS 11  
4 n PHE 12  
4 n MET 13  
4 n ASP 14  
4 n LYS 15  
4 n LYS 16  
4 n LEU 17  
4 n SER 18  
4 n LEU 19  
4 n LYS 20  
4 n LEU 21  
4 n ASN 22  
4 n GLY 23  
4 n GLY 24  
4 n ARG 25  
4 n HIS 26  
4 n VAL 27  
4 n GLN 28  
4 n GLY 29  
4 n ILE 30  
4 n LEU 31  
4 n ARG 32  
4 n GLY 33  
4 n PHE 34  
4 n ASP 35  
4 n PRO 36  
4 n PHE 37  
4 n MET 38  
4 n ASN 39  
4 n LEU 40  
4 n VAL 41  
4 n ILE 42  
4 n ASP 43  
4 n GLU 44  
4 n CYS 45  
4 n VAL 46  
4 n GLU 47  
4 n MET 48  
4 n ALA 49  
4 n THR 50  
4 n SER 51  
4 n GLY 52  
4 n GLN 53  
4 n GLN 54  
4 n ASN 55  
4 n ASN 56  
4 n ILE 57  
4 n GLY 58  
4 n MET 59  
4 n VAL 60  
4 n VAL 61  
4 n ILE 62  
4 n ARG 63  
4 n GLY 64  
4 n ASN 65  
4 n SER 66  
4 n ILE 67  
4 n ILE 68  
4 n MET 69  
4 n LEU 70  
4 n GLU 71  
4 n ALA 72  
4 n LEU 73  
4 n GLU 74  
4 n ARG 75  
4 n VAL 76  
5 n MET 1   
5 n SER 2   
5 n LEU 3   
5 n PRO 4   
5 n LEU 5   
5 n ASN 6   
5 n PRO 7   
5 n LYS 8   
5 n PRO 9   
5 n PHE 10  
5 n LEU 11  
5 n ASN 12  
5 n GLY 13  
5 n LEU 14  
5 n THR 15  
5 n GLY 16  
5 n LYS 17  
5 n PRO 18  
5 n VAL 19  
5 n MET 20  
5 n VAL 21  
5 n LYS 22  
5 n LEU 23  
5 n LYS 24  
5 n TRP 25  
5 n GLY 26  
5 n MET 27  
5 n GLU 28  
5 n TYR 29  
5 n LYS 30  
5 n GLY 31  
5 n TYR 32  
5 n LEU 33  
5 n VAL 34  
5 n SER 35  
5 n VAL 36  
5 n ASP 37  
5 n GLY 38  
5 n TYR 39  
5 n MET 40  
5 n ASN 41  
5 n MET 42  
5 n GLN 43  
5 n LEU 44  
5 n ALA 45  
5 n ASN 46  
5 n THR 47  
5 n GLU 48  
5 n GLU 49  
5 n TYR 50  
5 n ILE 51  
5 n ASP 52  
5 n GLY 53  
5 n ALA 54  
5 n LEU 55  
5 n SER 56  
5 n GLY 57  
5 n HIS 58  
5 n LEU 59  
5 n GLY 60  
5 n GLU 61  
5 n VAL 62  
5 n LEU 63  
5 n ILE 64  
5 n ARG 65  
5 n CYS 66  
5 n ASN 67  
5 n ASN 68  
5 n VAL 69  
5 n LEU 70  
5 n TYR 71  
5 n ILE 72  
5 n ARG 73  
5 n GLY 74  
5 n VAL 75  
5 n GLU 76  
5 n GLU 77  
5 n GLU 78  
5 n GLU 79  
5 n GLU 80  
5 n ASP 81  
5 n GLY 82  
5 n GLU 83  
5 n MET 84  
5 n ARG 85  
5 n GLU 86  
6 n MET 1   
6 n SER 2   
6 n PHE 3   
6 n LEU 4   
6 n LYS 5   
6 n SER 6   
6 n PHE 7   
6 n PRO 8   
6 n PRO 9   
6 n PRO 10  
6 n GLY 11  
6 n PRO 12  
6 n ALA 13  
6 n GLU 14  
6 n GLY 15  
6 n LEU 16  
6 n LEU 17  
6 n ARG 18  
6 n GLN 19  
6 n GLN 20  
6 n PRO 21  
6 n ASP 22  
6 n THR 23  
6 n GLU 24  
6 n ALA 25  
6 n VAL 26  
6 n LEU 27  
6 n ASN 28  
6 n GLY 29  
6 n LYS 30  
6 n GLY 31  
6 n LEU 32  
6 n GLY 33  
6 n THR 34  
6 n GLY 35  
6 n THR 36  
6 n LEU 37  
6 n TYR 38  
6 n ILE 39  
6 n ALA 40  
6 n GLU 41  
6 n SER 42  
6 n ARG 43  
6 n LEU 44  
6 n SER 45  
6 n TRP 46  
6 n LEU 47  
6 n ASP 48  
6 n GLY 49  
6 n SER 50  
6 n GLY 51  
6 n LEU 52  
6 n GLY 53  
6 n PHE 54  
6 n SER 55  
6 n LEU 56  
6 n GLU 57  
6 n TYR 58  
6 n PRO 59  
6 n THR 60  
6 n ILE 61  
6 n SER 62  
6 n LEU 63  
6 n HIS 64  
6 n ALA 65  
6 n LEU 66  
6 n SER 67  
6 n ARG 68  
6 n ASP 69  
6 n ARG 70  
6 n SER 71  
6 n ASP 72  
6 n CYS 73  
6 n LEU 74  
6 n GLY 75  
6 n GLU 76  
6 n HIS 77  
6 n LEU 78  
6 n TYR 79  
6 n VAL 80  
6 n MET 81  
6 n VAL 82  
6 n ASN 83  
6 n ALA 84  
6 n LYS 85  
6 n PHE 86  
6 n GLU 87  
6 n GLU 88  
6 n GLU 89  
6 n SER 90  
6 n LYS 91  
6 n GLU 92  
6 n PRO 93  
6 n VAL 94  
6 n ALA 95  
6 n ASP 96  
6 n GLU 97  
6 n GLU 98  
6 n GLU 99  
6 n GLU 100 
6 n ASP 101 
6 n SER 102 
6 n ASP 103 
6 n ASP 104 
6 n ASP 105 
6 n VAL 106 
6 n GLU 107 
6 n PRO 108 
6 n ILE 109 
6 n THR 110 
6 n GLU 111 
6 n PHE 112 
6 n ARG 113 
6 n PHE 114 
6 n VAL 115 
6 n PRO 116 
6 n SER 117 
6 n ASP 118 
6 n LYS 119 
6 n SER 120 
6 n ALA 121 
6 n LEU 122 
6 n GLU 123 
6 n ALA 124 
6 n MET 125 
6 n PHE 126 
6 n THR 127 
6 n ALA 128 
6 n MET 129 
6 n CYS 130 
6 n GLU 131 
6 n CYS 132 
6 n GLN 133 
6 n ALA 134 
6 n LEU 135 
6 n HIS 136 
6 n PRO 137 
6 n ASP 138 
6 n PRO 139 
6 n GLU 140 
6 n ASP 141 
6 n GLU 142 
6 n ASP 143 
6 n SER 144 
6 n ASP 145 
6 n ASP 146 
6 n TYR 147 
6 n ASP 148 
6 n GLY 149 
6 n GLU 150 
6 n GLU 151 
6 n TYR 152 
6 n ASP 153 
6 n VAL 154 
6 n GLU 155 
6 n ALA 156 
6 n HIS 157 
6 n GLU 158 
6 n GLN 159 
6 n GLY 160 
6 n GLN 161 
6 n GLY 162 
6 n ASP 163 
6 n ILE 164 
6 n PRO 165 
6 n THR 166 
6 n PHE 167 
6 n TYR 168 
6 n THR 169 
6 n TYR 170 
6 n GLU 171 
6 n GLU 172 
6 n GLY 173 
6 n LEU 174 
6 n SER 175 
6 n HIS 176 
6 n LEU 177 
6 n THR 178 
6 n ALA 179 
6 n GLU 180 
6 n GLY 181 
6 n GLN 182 
6 n ALA 183 
6 n THR 184 
6 n LEU 185 
6 n GLU 186 
6 n ARG 187 
6 n LEU 188 
6 n GLU 189 
6 n GLY 190 
6 n MET 191 
6 n LEU 192 
6 n SEP 193 
6 n GLN 194 
6 n SEP 195 
6 n VAL 196 
6 n SEP 197 
6 n SER 198 
6 n GLN 199 
6 n TYR 200 
6 n ASN 201 
6 n MET 202 
6 n ALA 203 
6 n GLY 204 
6 n VAL 205 
6 n ARG 206 
6 n THR 207 
6 n GLU 208 
6 n ASP 209 
6 n SER 210 
6 n ILE 211 
6 n ARG 212 
6 n ASP 213 
6 n TYR 214 
6 n GLU 215 
6 n ASP 216 
6 n GLY 217 
6 n MET 218 
6 n GLU 219 
6 n VAL 220 
6 n ASP 221 
6 n THR 222 
6 n THR 223 
6 n PRO 224 
6 n THR 225 
6 n VAL 226 
6 n ALA 227 
6 n GLY 228 
6 n GLN 229 
6 n PHE 230 
6 n GLU 231 
6 n ASP 232 
6 n ALA 233 
6 n ASP 234 
6 n VAL 235 
6 n ASP 236 
6 n HIS 237 
#
_ma_data.content_type "model coordinates"
_ma_data.id           1
_ma_data.name         Model
#
_ma_model_list.data_id          1
_ma_model_list.model_group_id   1
_ma_model_list.model_group_name "AlphaFold-beta-20231127 (fb0b9d13-0bdd-4522-ba5f-0ee1f426d085 @ 2025-02-03 03:47:51)"
_ma_model_list.model_id         1
_ma_model_list.model_name       "Top ranked model"
_ma_model_list.model_type       "Ab initio model"
_ma_model_list.ordinal_id       1
#
loop_
_ma_protocol_step.method_type
_ma_protocol_step.ordinal_id
_ma_protocol_step.protocol_id
_ma_protocol_step.step_id
"coevolution MSA" 1 1 1 
"template search" 2 1 2 
modeling          3 1 3 
#
loop_
_ma_qa_metric.id
_ma_qa_metric.mode
_ma_qa_metric.name
_ma_qa_metric.software_group_id
_ma_qa_metric.type
1 global pLDDT 1 pLDDT 
2 local  pLDDT 1 pLDDT 
#
_ma_qa_metric_global.metric_id    1
_ma_qa_metric_global.metric_value 74.87
_ma_qa_metric_global.model_id     1
_ma_qa_metric_global.ordinal_id   1
#
_ma_software_group.group_id    1
_ma_software_group.ordinal_id  1
_ma_software_group.software_id 1
#
loop_
_ma_target_entity.data_id
_ma_target_entity.entity_id
_ma_target_entity.origin
1 1 . 
1 2 . 
1 3 . 
1 4 . 
1 5 . 
1 6 . 
#
loop_
_ma_target_entity_instance.asym_id
_ma_target_entity_instance.details
_ma_target_entity_instance.entity_id
A . 1 
B . 2 
C . 3 
D . 4 
E . 5 
F . 6 
#
loop_
_pdbx_data_usage.details
_pdbx_data_usage.id
_pdbx_data_usage.type
_pdbx_data_usage.url
;NON-COMMERCIAL USE ONLY, BY USING THIS FILE YOU AGREE TO THE TERMS OF USE FOUND
AT alphafoldserver.com/output-terms.
;
1 license    ? 
;THE INFORMATION IS NOT INTENDED FOR, HAS NOT BEEN VALIDATED FOR, AND IS NOT
APPROVED FOR CLINICAL USE. IT SHOULD NOT BE USED FOR CLINICAL PURPOSE OR RELIED
ON FOR MEDICAL OR OTHER PROFESSIONAL ADVICE. IT IS THEORETICAL MODELLING ONLY
AND CAUTION SHOULD BE EXERCISED IN ITS USE. IT IS PROVIDED "AS-IS" WITHOUT ANY
WARRANTY OF ANY KIND, WHETHER EXPRESSED OR IMPLIED. NO WARRANTY IS GIVEN THAT
USE OF THE INFORMATION SHALL NOT INFRINGE THE RIGHTS OF ANY THIRD PARTY.
;
2 disclaimer ? 
#
loop_
_pdbx_poly_seq_scheme.asym_id
_pdbx_poly_seq_scheme.auth_seq_num
_pdbx_poly_seq_scheme.entity_id
_pdbx_poly_seq_scheme.hetero
_pdbx_poly_seq_scheme.mon_id
_pdbx_poly_seq_scheme.pdb_ins_code
_pdbx_poly_seq_scheme.pdb_seq_num
_pdbx_poly_seq_scheme.pdb_strand_id
_pdbx_poly_seq_scheme.seq_id
A 1   1 n MET . 1   A 1   
A 2   1 n LYS . 2   A 2   
A 3   1 n LEU . 3   A 3   
A 4   1 n VAL . 4   A 4   
A 5   1 n ARG . 5   A 5   
A 6   1 n PHE . 6   A 6   
A 7   1 n LEU . 7   A 7   
A 8   1 n MET . 8   A 8   
A 9   1 n LYS . 9   A 9   
A 10  1 n LEU . 10  A 10  
A 11  1 n SER . 11  A 11  
A 12  1 n HIS . 12  A 12  
A 13  1 n GLU . 13  A 13  
A 14  1 n THR . 14  A 14  
A 15  1 n VAL . 15  A 15  
A 16  1 n THR . 16  A 16  
A 17  1 n ILE . 17  A 17  
A 18  1 n GLU . 18  A 18  
A 19  1 n LEU . 19  A 19  
A 20  1 n LYS . 20  A 20  
A 21  1 n ASN . 21  A 21  
A 22  1 n GLY . 22  A 22  
A 23  1 n THR . 23  A 23  
A 24  1 n GLN . 24  A 24  
A 25  1 n VAL . 25  A 25  
A 26  1 n HIS . 26  A 26  
A 27  1 n GLY . 27  A 27  
A 28  1 n THR . 28  A 28  
A 29  1 n ILE . 29  A 29  
A 30  1 n THR . 30  A 30  
A 31  1 n GLY . 31  A 31  
A 32  1 n VAL . 32  A 32  
A 33  1 n ASP . 33  A 33  
A 34  1 n VAL . 34  A 34  
A 35  1 n SER . 35  A 35  
A 36  1 n MET . 36  A 36  
A 37  1 n ASN . 37  A 37  
A 38  1 n THR . 38  A 38  
A 39  1 n HIS . 39  A 39  
A 40  1 n LEU . 40  A 40  
A 41  1 n LYS . 41  A 41  
A 42  1 n ALA . 42  A 42  
A 43  1 n VAL . 43  A 43  
A 44  1 n LYS . 44  A 44  
A 45  1 n MET . 45  A 45  
A 46  1 n THR . 46  A 46  
A 47  1 n LEU . 47  A 47  
A 48  1 n LYS . 48  A 48  
A 49  1 n ASN . 49  A 49  
A 50  1 n ARG . 50  A 50  
A 51  1 n GLU . 51  A 51  
A 52  1 n PRO . 52  A 52  
A 53  1 n VAL . 53  A 53  
A 54  1 n GLN . 54  A 54  
A 55  1 n LEU . 55  A 55  
A 56  1 n GLU . 56  A 56  
A 57  1 n THR . 57  A 57  
A 58  1 n LEU . 58  A 58  
A 59  1 n SER . 59  A 59  
A 60  1 n ILE . 60  A 60  
A 61  1 n ARG . 61  A 61  
A 62  1 n GLY . 62  A 62  
A 63  1 n ASN . 63  A 63  
A 64  1 n ASN . 64  A 64  
A 65  1 n ILE . 65  A 65  
A 66  1 n ARG . 66  A 66  
A 67  1 n TYR . 67  A 67  
A 68  1 n PHE . 68  A 68  
A 69  1 n ILE . 69  A 69  
A 70  1 n LEU . 70  A 70  
A 71  1 n PRO . 71  A 71  
A 72  1 n ASP . 72  A 72  
A 73  1 n SER . 73  A 73  
A 74  1 n LEU . 74  A 74  
A 75  1 n PRO . 75  A 75  
A 76  1 n LEU . 76  A 76  
A 77  1 n ASP . 77  A 77  
A 78  1 n THR . 78  A 78  
A 79  1 n LEU . 79  A 79  
A 80  1 n LEU . 80  A 80  
A 81  1 n VAL . 81  A 81  
A 82  1 n ASP . 82  A 82  
A 83  1 n VAL . 83  A 83  
A 84  1 n GLU . 84  A 84  
A 85  1 n PRO . 85  A 85  
A 86  1 n LYS . 86  A 86  
A 87  1 n VAL . 87  A 87  
A 88  1 n LYS . 88  A 88  
A 89  1 n SER . 89  A 89  
A 90  1 n LYS . 90  A 90  
A 91  1 n LYS . 91  A 91  
A 92  1 n ARG . 92  A 92  
A 93  1 n GLU . 93  A 93  
A 94  1 n ALA . 94  A 94  
A 95  1 n VAL . 95  A 95  
A 96  1 n ALA . 96  A 96  
A 97  1 n GLY . 97  A 97  
A 98  1 n ARG . 98  A 98  
A 99  1 n GLY . 99  A 99  
A 100 1 n ARG . 100 A 100 
A 101 1 n GLY . 101 A 101 
A 102 1 n ARG . 102 A 102 
A 103 1 n GLY . 103 A 103 
A 104 1 n ARG . 104 A 104 
A 105 1 n GLY . 105 A 105 
A 106 1 n ARG . 106 A 106 
A 107 1 n GLY . 107 A 107 
A 108 1 n ARG . 108 A 108 
A 109 1 n GLY . 109 A 109 
A 110 1 n ARG . 110 A 110 
A 111 1 n GLY . 111 A 111 
A 112 1 n ARG . 112 A 112 
A 113 1 n GLY . 113 A 113 
A 114 1 n ARG . 114 A 114 
A 115 1 n GLY . 115 A 115 
A 116 1 n GLY . 116 A 116 
A 117 1 n PRO . 117 A 117 
A 118 1 n ARG . 118 A 118 
A 119 1 n ARG . 119 A 119 
B 1   2 n MET . 1   B 1   
B 2   2 n SER . 2   B 2   
B 3   2 n LEU . 3   B 3   
B 4   2 n LEU . 4   B 4   
B 5   2 n ASN . 5   B 5   
B 6   2 n LYS . 6   B 6   
B 7   2 n PRO . 7   B 7   
B 8   2 n LYS . 8   B 8   
B 9   2 n SER . 9   B 9   
B 10  2 n GLU . 10  B 10  
B 11  2 n MET . 11  B 11  
B 12  2 n THR . 12  B 12  
B 13  2 n PRO . 13  B 13  
B 14  2 n GLU . 14  B 14  
B 15  2 n GLU . 15  B 15  
B 16  2 n LEU . 16  B 16  
B 17  2 n GLN . 17  B 17  
B 18  2 n LYS . 18  B 18  
B 19  2 n ARG . 19  B 19  
B 20  2 n GLU . 20  B 20  
B 21  2 n GLU . 21  B 21  
B 22  2 n GLU . 22  B 22  
B 23  2 n GLU . 23  B 23  
B 24  2 n PHE . 24  B 24  
B 25  2 n ASN . 25  B 25  
B 26  2 n THR . 26  B 26  
B 27  2 n GLY . 27  B 27  
B 28  2 n PRO . 28  B 28  
B 29  2 n LEU . 29  B 29  
B 30  2 n SER . 30  B 30  
B 31  2 n VAL . 31  B 31  
B 32  2 n LEU . 32  B 32  
B 33  2 n THR . 33  B 33  
B 34  2 n GLN . 34  B 34  
B 35  2 n SER . 35  B 35  
B 36  2 n VAL . 36  B 36  
B 37  2 n LYS . 37  B 37  
B 38  2 n ASN . 38  B 38  
B 39  2 n ASN . 39  B 39  
B 40  2 n THR . 40  B 40  
B 41  2 n GLN . 41  B 41  
B 42  2 n VAL . 42  B 42  
B 43  2 n LEU . 43  B 43  
B 44  2 n ILE . 44  B 44  
B 45  2 n ASN . 45  B 45  
B 46  2 n CYS . 46  B 46  
B 47  2 n ARG . 47  B 47  
B 48  2 n ASN . 48  B 48  
B 49  2 n ASN . 49  B 49  
B 50  2 n LYS . 50  B 50  
B 51  2 n LYS . 51  B 51  
B 52  2 n LEU . 52  B 52  
B 53  2 n LEU . 53  B 53  
B 54  2 n GLY . 54  B 54  
B 55  2 n ARG . 55  B 55  
B 56  2 n VAL . 56  B 56  
B 57  2 n LYS . 57  B 57  
B 58  2 n ALA . 58  B 58  
B 59  2 n PHE . 59  B 59  
B 60  2 n ASP . 60  B 60  
B 61  2 n ARG . 61  B 61  
B 62  2 n HIS . 62  B 62  
B 63  2 n CYS . 63  B 63  
B 64  2 n ASN . 64  B 64  
B 65  2 n MET . 65  B 65  
B 66  2 n VAL . 66  B 66  
B 67  2 n LEU . 67  B 67  
B 68  2 n GLU . 68  B 68  
B 69  2 n ASN . 69  B 69  
B 70  2 n VAL . 70  B 70  
B 71  2 n LYS . 71  B 71  
B 72  2 n GLU . 72  B 72  
B 73  2 n MET . 73  B 73  
B 74  2 n TRP . 74  B 74  
B 75  2 n THR . 75  B 75  
B 76  2 n GLU . 76  B 76  
B 77  2 n VAL . 77  B 77  
B 78  2 n PRO . 78  B 78  
B 79  2 n LYS . 79  B 79  
B 80  2 n SER . 80  B 80  
B 81  2 n GLY . 81  B 81  
B 82  2 n LYS . 82  B 82  
B 83  2 n GLY . 83  B 83  
B 84  2 n LYS . 84  B 84  
B 85  2 n LYS . 85  B 85  
B 86  2 n LYS . 86  B 86  
B 87  2 n SER . 87  B 87  
B 88  2 n LYS . 88  B 88  
B 89  2 n PRO . 89  B 89  
B 90  2 n VAL . 90  B 90  
B 91  2 n ASN . 91  B 91  
B 92  2 n LYS . 92  B 92  
B 93  2 n ASP . 93  B 93  
B 94  2 n ARG . 94  B 94  
B 95  2 n TYR . 95  B 95  
B 96  2 n ILE . 96  B 96  
B 97  2 n SER . 97  B 97  
B 98  2 n LYS . 98  B 98  
B 99  2 n MET . 99  B 99  
B 100 2 n PHE . 100 B 100 
B 101 2 n LEU . 101 B 101 
B 102 2 n ARG . 102 B 102 
B 103 2 n GLY . 103 B 103 
B 104 2 n ASP . 104 B 104 
B 105 2 n SER . 105 B 105 
B 106 2 n VAL . 106 B 106 
B 107 2 n ILE . 107 B 107 
B 108 2 n VAL . 108 B 108 
B 109 2 n VAL . 109 B 109 
B 110 2 n LEU . 110 B 110 
B 111 2 n ARG . 111 B 111 
B 112 2 n ASN . 112 B 112 
B 113 2 n PRO . 113 B 113 
B 114 2 n LEU . 114 B 114 
B 115 2 n ILE . 115 B 115 
B 116 2 n ALA . 116 B 116 
B 117 2 n GLY . 117 B 117 
B 118 2 n LYS . 118 B 118 
C 1   3 n MET . 1   C 1   
C 2   3 n ALA . 2   C 2   
C 3   3 n TYR . 3   C 3   
C 4   3 n ARG . 4   C 4   
C 5   3 n GLY . 5   C 5   
C 6   3 n GLN . 6   C 6   
C 7   3 n GLY . 7   C 7   
C 8   3 n GLN . 8   C 8   
C 9   3 n LYS . 9   C 9   
C 10  3 n VAL . 10  C 10  
C 11  3 n GLN . 11  C 11  
C 12  3 n LYS . 12  C 12  
C 13  3 n VAL . 13  C 13  
C 14  3 n MET . 14  C 14  
C 15  3 n VAL . 15  C 15  
C 16  3 n GLN . 16  C 16  
C 17  3 n PRO . 17  C 17  
C 18  3 n ILE . 18  C 18  
C 19  3 n ASN . 19  C 19  
C 20  3 n LEU . 20  C 20  
C 21  3 n ILE . 21  C 21  
C 22  3 n PHE . 22  C 22  
C 23  3 n ARG . 23  C 23  
C 24  3 n TYR . 24  C 24  
C 25  3 n LEU . 25  C 25  
C 26  3 n GLN . 26  C 26  
C 27  3 n ASN . 27  C 27  
C 28  3 n ARG . 28  C 28  
C 29  3 n SER . 29  C 29  
C 30  3 n ARG . 30  C 30  
C 31  3 n ILE . 31  C 31  
C 32  3 n GLN . 32  C 32  
C 33  3 n VAL . 33  C 33  
C 34  3 n TRP . 34  C 34  
C 35  3 n LEU . 35  C 35  
C 36  3 n TYR . 36  C 36  
C 37  3 n GLU . 37  C 37  
C 38  3 n GLN . 38  C 38  
C 39  3 n VAL . 39  C 39  
C 40  3 n ASN . 40  C 40  
C 41  3 n MET . 41  C 41  
C 42  3 n ARG . 42  C 42  
C 43  3 n ILE . 43  C 43  
C 44  3 n GLU . 44  C 44  
C 45  3 n GLY . 45  C 45  
C 46  3 n CYS . 46  C 46  
C 47  3 n ILE . 47  C 47  
C 48  3 n ILE . 48  C 48  
C 49  3 n GLY . 49  C 49  
C 50  3 n PHE . 50  C 50  
C 51  3 n ASP . 51  C 51  
C 52  3 n GLU . 52  C 52  
C 53  3 n TYR . 53  C 53  
C 54  3 n MET . 54  C 54  
C 55  3 n ASN . 55  C 55  
C 56  3 n LEU . 56  C 56  
C 57  3 n VAL . 57  C 57  
C 58  3 n LEU . 58  C 58  
C 59  3 n ASP . 59  C 59  
C 60  3 n ASP . 60  C 60  
C 61  3 n ALA . 61  C 61  
C 62  3 n GLU . 62  C 62  
C 63  3 n GLU . 63  C 63  
C 64  3 n ILE . 64  C 64  
C 65  3 n HIS . 65  C 65  
C 66  3 n SER . 66  C 66  
C 67  3 n LYS . 67  C 67  
C 68  3 n THR . 68  C 68  
C 69  3 n LYS . 69  C 69  
C 70  3 n SER . 70  C 70  
C 71  3 n ARG . 71  C 71  
C 72  3 n LYS . 72  C 72  
C 73  3 n GLN . 73  C 73  
C 74  3 n LEU . 74  C 74  
C 75  3 n GLY . 75  C 75  
C 76  3 n ARG . 76  C 76  
C 77  3 n ILE . 77  C 77  
C 78  3 n MET . 78  C 78  
C 79  3 n LEU . 79  C 79  
C 80  3 n LYS . 80  C 80  
C 81  3 n GLY . 81  C 81  
C 82  3 n ASP . 82  C 82  
C 83  3 n ASN . 83  C 83  
C 84  3 n ILE . 84  C 84  
C 85  3 n THR . 85  C 85  
C 86  3 n LEU . 86  C 86  
C 87  3 n LEU . 87  C 87  
C 88  3 n GLN . 88  C 88  
C 89  3 n SER . 89  C 89  
C 90  3 n VAL . 90  C 90  
C 91  3 n SER . 91  C 91  
C 92  3 n ASN . 92  C 92  
D 1   4 n MET . 1   D 1   
D 2   4 n SER . 2   D 2   
D 3   4 n LYS . 3   D 3   
D 4   4 n ALA . 4   D 4   
D 5   4 n HIS . 5   D 5   
D 6   4 n PRO . 6   D 6   
D 7   4 n PRO . 7   D 7   
D 8   4 n GLU . 8   D 8   
D 9   4 n LEU . 9   D 9   
D 10  4 n LYS . 10  D 10  
D 11  4 n LYS . 11  D 11  
D 12  4 n PHE . 12  D 12  
D 13  4 n MET . 13  D 13  
D 14  4 n ASP . 14  D 14  
D 15  4 n LYS . 15  D 15  
D 16  4 n LYS . 16  D 16  
D 17  4 n LEU . 17  D 17  
D 18  4 n SER . 18  D 18  
D 19  4 n LEU . 19  D 19  
D 20  4 n LYS . 20  D 20  
D 21  4 n LEU . 21  D 21  
D 22  4 n ASN . 22  D 22  
D 23  4 n GLY . 23  D 23  
D 24  4 n GLY . 24  D 24  
D 25  4 n ARG . 25  D 25  
D 26  4 n HIS . 26  D 26  
D 27  4 n VAL . 27  D 27  
D 28  4 n GLN . 28  D 28  
D 29  4 n GLY . 29  D 29  
D 30  4 n ILE . 30  D 30  
D 31  4 n LEU . 31  D 31  
D 32  4 n ARG . 32  D 32  
D 33  4 n GLY . 33  D 33  
D 34  4 n PHE . 34  D 34  
D 35  4 n ASP . 35  D 35  
D 36  4 n PRO . 36  D 36  
D 37  4 n PHE . 37  D 37  
D 38  4 n MET . 38  D 38  
D 39  4 n ASN . 39  D 39  
D 40  4 n LEU . 40  D 40  
D 41  4 n VAL . 41  D 41  
D 42  4 n ILE . 42  D 42  
D 43  4 n ASP . 43  D 43  
D 44  4 n GLU . 44  D 44  
D 45  4 n CYS . 45  D 45  
D 46  4 n VAL . 46  D 46  
D 47  4 n GLU . 47  D 47  
D 48  4 n MET . 48  D 48  
D 49  4 n ALA . 49  D 49  
D 50  4 n THR . 50  D 50  
D 51  4 n SER . 51  D 51  
D 52  4 n GLY . 52  D 52  
D 53  4 n GLN . 53  D 53  
D 54  4 n GLN . 54  D 54  
D 55  4 n ASN . 55  D 55  
D 56  4 n ASN . 56  D 56  
D 57  4 n ILE . 57  D 57  
D 58  4 n GLY . 58  D 58  
D 59  4 n MET . 59  D 59  
D 60  4 n VAL . 60  D 60  
D 61  4 n VAL . 61  D 61  
D 62  4 n ILE . 62  D 62  
D 63  4 n ARG . 63  D 63  
D 64  4 n GLY . 64  D 64  
D 65  4 n ASN . 65  D 65  
D 66  4 n SER . 66  D 66  
D 67  4 n ILE . 67  D 67  
D 68  4 n ILE . 68  D 68  
D 69  4 n MET . 69  D 69  
D 70  4 n LEU . 70  D 70  
D 71  4 n GLU . 71  D 71  
D 72  4 n ALA . 72  D 72  
D 73  4 n LEU . 73  D 73  
D 74  4 n GLU . 74  D 74  
D 75  4 n ARG . 75  D 75  
D 76  4 n VAL . 76  D 76  
E 1   5 n MET . 1   E 1   
E 2   5 n SER . 2   E 2   
E 3   5 n LEU . 3   E 3   
E 4   5 n PRO . 4   E 4   
E 5   5 n LEU . 5   E 5   
E 6   5 n ASN . 6   E 6   
E 7   5 n PRO . 7   E 7   
E 8   5 n LYS . 8   E 8   
E 9   5 n PRO . 9   E 9   
E 10  5 n PHE . 10  E 10  
E 11  5 n LEU . 11  E 11  
E 12  5 n ASN . 12  E 12  
E 13  5 n GLY . 13  E 13  
E 14  5 n LEU . 14  E 14  
E 15  5 n THR . 15  E 15  
E 16  5 n GLY . 16  E 16  
E 17  5 n LYS . 17  E 17  
E 18  5 n PRO . 18  E 18  
E 19  5 n VAL . 19  E 19  
E 20  5 n MET . 20  E 20  
E 21  5 n VAL . 21  E 21  
E 22  5 n LYS . 22  E 22  
E 23  5 n LEU . 23  E 23  
E 24  5 n LYS . 24  E 24  
E 25  5 n TRP . 25  E 25  
E 26  5 n GLY . 26  E 26  
E 27  5 n MET . 27  E 27  
E 28  5 n GLU . 28  E 28  
E 29  5 n TYR . 29  E 29  
E 30  5 n LYS . 30  E 30  
E 31  5 n GLY . 31  E 31  
E 32  5 n TYR . 32  E 32  
E 33  5 n LEU . 33  E 33  
E 34  5 n VAL . 34  E 34  
E 35  5 n SER . 35  E 35  
E 36  5 n VAL . 36  E 36  
E 37  5 n ASP . 37  E 37  
E 38  5 n GLY . 38  E 38  
E 39  5 n TYR . 39  E 39  
E 40  5 n MET . 40  E 40  
E 41  5 n ASN . 41  E 41  
E 42  5 n MET . 42  E 42  
E 43  5 n GLN . 43  E 43  
E 44  5 n LEU . 44  E 44  
E 45  5 n ALA . 45  E 45  
E 46  5 n ASN . 46  E 46  
E 47  5 n THR . 47  E 47  
E 48  5 n GLU . 48  E 48  
E 49  5 n GLU . 49  E 49  
E 50  5 n TYR . 50  E 50  
E 51  5 n ILE . 51  E 51  
E 52  5 n ASP . 52  E 52  
E 53  5 n GLY . 53  E 53  
E 54  5 n ALA . 54  E 54  
E 55  5 n LEU . 55  E 55  
E 56  5 n SER . 56  E 56  
E 57  5 n GLY . 57  E 57  
E 58  5 n HIS . 58  E 58  
E 59  5 n LEU . 59  E 59  
E 60  5 n GLY . 60  E 60  
E 61  5 n GLU . 61  E 61  
E 62  5 n VAL . 62  E 62  
E 63  5 n LEU . 63  E 63  
E 64  5 n ILE . 64  E 64  
E 65  5 n ARG . 65  E 65  
E 66  5 n CYS . 66  E 66  
E 67  5 n ASN . 67  E 67  
E 68  5 n ASN . 68  E 68  
E 69  5 n VAL . 69  E 69  
E 70  5 n LEU . 70  E 70  
E 71  5 n TYR . 71  E 71  
E 72  5 n ILE . 72  E 72  
E 73  5 n ARG . 73  E 73  
E 74  5 n GLY . 74  E 74  
E 75  5 n VAL . 75  E 75  
E 76  5 n GLU . 76  E 76  
E 77  5 n GLU . 77  E 77  
E 78  5 n GLU . 78  E 78  
E 79  5 n GLU . 79  E 79  
E 80  5 n GLU . 80  E 80  
E 81  5 n ASP . 81  E 81  
E 82  5 n GLY . 82  E 82  
E 83  5 n GLU . 83  E 83  
E 84  5 n MET . 84  E 84  
E 85  5 n ARG . 85  E 85  
E 86  5 n GLU . 86  E 86  
F 1   6 n MET . 1   F 1   
F 2   6 n SER . 2   F 2   
F 3   6 n PHE . 3   F 3   
F 4   6 n LEU . 4   F 4   
F 5   6 n LYS . 5   F 5   
F 6   6 n SER . 6   F 6   
F 7   6 n PHE . 7   F 7   
F 8   6 n PRO . 8   F 8   
F 9   6 n PRO . 9   F 9   
F 10  6 n PRO . 10  F 10  
F 11  6 n GLY . 11  F 11  
F 12  6 n PRO . 12  F 12  
F 13  6 n ALA . 13  F 13  
F 14  6 n GLU . 14  F 14  
F 15  6 n GLY . 15  F 15  
F 16  6 n LEU . 16  F 16  
F 17  6 n LEU . 17  F 17  
F 18  6 n ARG . 18  F 18  
F 19  6 n GLN . 19  F 19  
F 20  6 n GLN . 20  F 20  
F 21  6 n PRO . 21  F 21  
F 22  6 n ASP . 22  F 22  
F 23  6 n THR . 23  F 23  
F 24  6 n GLU . 24  F 24  
F 25  6 n ALA . 25  F 25  
F 26  6 n VAL . 26  F 26  
F 27  6 n LEU . 27  F 27  
F 28  6 n ASN . 28  F 28  
F 29  6 n GLY . 29  F 29  
F 30  6 n LYS . 30  F 30  
F 31  6 n GLY . 31  F 31  
F 32  6 n LEU . 32  F 32  
F 33  6 n GLY . 33  F 33  
F 34  6 n THR . 34  F 34  
F 35  6 n GLY . 35  F 35  
F 36  6 n THR . 36  F 36  
F 37  6 n LEU . 37  F 37  
F 38  6 n TYR . 38  F 38  
F 39  6 n ILE . 39  F 39  
F 40  6 n ALA . 40  F 40  
F 41  6 n GLU . 41  F 41  
F 42  6 n SER . 42  F 42  
F 43  6 n ARG . 43  F 43  
F 44  6 n LEU . 44  F 44  
F 45  6 n SER . 45  F 45  
F 46  6 n TRP . 46  F 46  
F 47  6 n LEU . 47  F 47  
F 48  6 n ASP . 48  F 48  
F 49  6 n GLY . 49  F 49  
F 50  6 n SER . 50  F 50  
F 51  6 n GLY . 51  F 51  
F 52  6 n LEU . 52  F 52  
F 53  6 n GLY . 53  F 53  
F 54  6 n PHE . 54  F 54  
F 55  6 n SER . 55  F 55  
F 56  6 n LEU . 56  F 56  
F 57  6 n GLU . 57  F 57  
F 58  6 n TYR . 58  F 58  
F 59  6 n PRO . 59  F 59  
F 60  6 n THR . 60  F 60  
F 61  6 n ILE . 61  F 61  
F 62  6 n SER . 62  F 62  
F 63  6 n LEU . 63  F 63  
F 64  6 n HIS . 64  F 64  
F 65  6 n ALA . 65  F 65  
F 66  6 n LEU . 66  F 66  
F 67  6 n SER . 67  F 67  
F 68  6 n ARG . 68  F 68  
F 69  6 n ASP . 69  F 69  
F 70  6 n ARG . 70  F 70  
F 71  6 n SER . 71  F 71  
F 72  6 n ASP . 72  F 72  
F 73  6 n CYS . 73  F 73  
F 74  6 n LEU . 74  F 74  
F 75  6 n GLY . 75  F 75  
F 76  6 n GLU . 76  F 76  
F 77  6 n HIS . 77  F 77  
F 78  6 n LEU . 78  F 78  
F 79  6 n TYR . 79  F 79  
F 80  6 n VAL . 80  F 80  
F 81  6 n MET . 81  F 81  
F 82  6 n VAL . 82  F 82  
F 83  6 n ASN . 83  F 83  
F 84  6 n ALA . 84  F 84  
F 85  6 n LYS . 85  F 85  
F 86  6 n PHE . 86  F 86  
F 87  6 n GLU . 87  F 87  
F 88  6 n GLU . 88  F 88  
F 89  6 n GLU . 89  F 89  
F 90  6 n SER . 90  F 90  
F 91  6 n LYS . 91  F 91  
F 92  6 n GLU . 92  F 92  
F 93  6 n PRO . 93  F 93  
F 94  6 n VAL . 94  F 94  
F 95  6 n ALA . 95  F 95  
F 96  6 n ASP . 96  F 96  
F 97  6 n GLU . 97  F 97  
F 98  6 n GLU . 98  F 98  
F 99  6 n GLU . 99  F 99  
F 100 6 n GLU . 100 F 100 
F 101 6 n ASP . 101 F 101 
F 102 6 n SER . 102 F 102 
F 103 6 n ASP . 103 F 103 
F 104 6 n ASP . 104 F 104 
F 105 6 n ASP . 105 F 105 
F 106 6 n VAL . 106 F 106 
F 107 6 n GLU . 107 F 107 
F 108 6 n PRO . 108 F 108 
F 109 6 n ILE . 109 F 109 
F 110 6 n THR . 110 F 110 
F 111 6 n GLU . 111 F 111 
F 112 6 n PHE . 112 F 112 
F 113 6 n ARG . 113 F 113 
F 114 6 n PHE . 114 F 114 
F 115 6 n VAL . 115 F 115 
F 116 6 n PRO . 116 F 116 
F 117 6 n SER . 117 F 117 
F 118 6 n ASP . 118 F 118 
F 119 6 n LYS . 119 F 119 
F 120 6 n SER . 120 F 120 
F 121 6 n ALA . 121 F 121 
F 122 6 n LEU . 122 F 122 
F 123 6 n GLU . 123 F 123 
F 124 6 n ALA . 124 F 124 
F 125 6 n MET . 125 F 125 
F 126 6 n PHE . 126 F 126 
F 127 6 n THR . 127 F 127 
F 128 6 n ALA . 128 F 128 
F 129 6 n MET . 129 F 129 
F 130 6 n CYS . 130 F 130 
F 131 6 n GLU . 131 F 131 
F 132 6 n CYS . 132 F 132 
F 133 6 n GLN . 133 F 133 
F 134 6 n ALA . 134 F 134 
F 135 6 n LEU . 135 F 135 
F 136 6 n HIS . 136 F 136 
F 137 6 n PRO . 137 F 137 
F 138 6 n ASP . 138 F 138 
F 139 6 n PRO . 139 F 139 
F 140 6 n GLU . 140 F 140 
F 141 6 n ASP . 141 F 141 
F 142 6 n GLU . 142 F 142 
F 143 6 n ASP . 143 F 143 
F 144 6 n SER . 144 F 144 
F 145 6 n ASP . 145 F 145 
F 146 6 n ASP . 146 F 146 
F 147 6 n TYR . 147 F 147 
F 148 6 n ASP . 148 F 148 
F 149 6 n GLY . 149 F 149 
F 150 6 n GLU . 150 F 150 
F 151 6 n GLU . 151 F 151 
F 152 6 n TYR . 152 F 152 
F 153 6 n ASP . 153 F 153 
F 154 6 n VAL . 154 F 154 
F 155 6 n GLU . 155 F 155 
F 156 6 n ALA . 156 F 156 
F 157 6 n HIS . 157 F 157 
F 158 6 n GLU . 158 F 158 
F 159 6 n GLN . 159 F 159 
F 160 6 n GLY . 160 F 160 
F 161 6 n GLN . 161 F 161 
F 162 6 n GLY . 162 F 162 
F 163 6 n ASP . 163 F 163 
F 164 6 n ILE . 164 F 164 
F 165 6 n PRO . 165 F 165 
F 166 6 n THR . 166 F 166 
F 167 6 n PHE . 167 F 167 
F 168 6 n TYR . 168 F 168 
F 169 6 n THR . 169 F 169 
F 170 6 n TYR . 170 F 170 
F 171 6 n GLU . 171 F 171 
F 172 6 n GLU . 172 F 172 
F 173 6 n GLY . 173 F 173 
F 174 6 n LEU . 174 F 174 
F 175 6 n SER . 175 F 175 
F 176 6 n HIS . 176 F 176 
F 177 6 n LEU . 177 F 177 
F 178 6 n THR . 178 F 178 
F 179 6 n ALA . 179 F 179 
F 180 6 n GLU . 180 F 180 
F 181 6 n GLY . 181 F 181 
F 182 6 n GLN . 182 F 182 
F 183 6 n ALA . 183 F 183 
F 184 6 n THR . 184 F 184 
F 185 6 n LEU . 185 F 185 
F 186 6 n GLU . 186 F 186 
F 187 6 n ARG . 187 F 187 
F 188 6 n LEU . 188 F 188 
F 189 6 n GLU . 189 F 189 
F 190 6 n GLY . 190 F 190 
F 191 6 n MET . 191 F 191 
F 192 6 n LEU . 192 F 192 
F 193 6 n SEP . 193 F 193 
F 194 6 n GLN . 194 F 194 
F 195 6 n SEP . 195 F 195 
F 196 6 n VAL . 196 F 196 
F 197 6 n SEP . 197 F 197 
F 198 6 n SER . 198 F 198 
F 199 6 n GLN . 199 F 199 
F 200 6 n TYR . 200 F 200 
F 201 6 n ASN . 201 F 201 
F 202 6 n MET . 202 F 202 
F 203 6 n ALA . 203 F 203 
F 204 6 n GLY . 204 F 204 
F 205 6 n VAL . 205 F 205 
F 206 6 n ARG . 206 F 206 
F 207 6 n THR . 207 F 207 
F 208 6 n GLU . 208 F 208 
F 209 6 n ASP . 209 F 209 
F 210 6 n SER . 210 F 210 
F 211 6 n ILE . 211 F 211 
F 212 6 n ARG . 212 F 212 
F 213 6 n ASP . 213 F 213 
F 214 6 n TYR . 214 F 214 
F 215 6 n GLU . 215 F 215 
F 216 6 n ASP . 216 F 216 
F 217 6 n GLY . 217 F 217 
F 218 6 n MET . 218 F 218 
F 219 6 n GLU . 219 F 219 
F 220 6 n VAL . 220 F 220 
F 221 6 n ASP . 221 F 221 
F 222 6 n THR . 222 F 222 
F 223 6 n THR . 223 F 223 
F 224 6 n PRO . 224 F 224 
F 225 6 n THR . 225 F 225 
F 226 6 n VAL . 226 F 226 
F 227 6 n ALA . 227 F 227 
F 228 6 n GLY . 228 F 228 
F 229 6 n GLN . 229 F 229 
F 230 6 n PHE . 230 F 230 
F 231 6 n GLU . 231 F 231 
F 232 6 n ASP . 232 F 232 
F 233 6 n ALA . 233 F 233 
F 234 6 n ASP . 234 F 234 
F 235 6 n VAL . 235 F 235 
F 236 6 n ASP . 236 F 236 
F 237 6 n HIS . 237 F 237 
#
_software.classification other
_software.date           ?
_software.description    "Structure prediction"
_software.name           AlphaFold
_software.pdbx_ordinal   1
_software.type           package
_software.version        "AlphaFold-beta-20231127 (fb0b9d13-0bdd-4522-ba5f-0ee1f426d085 @ 2025-02-03 03:47:51)"
#
loop_
_struct_asym.entity_id
_struct_asym.id
1 A 
2 B 
3 C 
4 D 
5 E 
6 F 
#
loop_
_atom_site.group_PDB
_atom_site.id
_atom_site.type_symbol
_atom_site.label_atom_id
_atom_site.label_alt_id
_atom_site.label_comp_id
_atom_site.label_asym_id
_atom_site.label_entity_id
_atom_site.label_seq_id
_atom_site.pdbx_PDB_ins_code
_atom_site.Cartn_x
_atom_site.Cartn_y
_atom_site.Cartn_z
_atom_site.occupancy
_atom_site.B_iso_or_equiv
_atom_site.auth_seq_id
_atom_site.auth_asym_id
_atom_site.pdbx_PDB_model_num
ATOM   1    N N   . MET A 1 1   ? -0.535  15.226   16.164  1.00 64.92 1   A 1 
ATOM   2    C CA  . MET A 1 1   ? -0.207  14.161   17.142  1.00 71.97 1   A 1 
ATOM   3    C C   . MET A 1 1   ? -0.245  12.834   16.407  1.00 77.87 1   A 1 
ATOM   4    O O   . MET A 1 1   ? -1.172  12.622   15.633  1.00 73.38 1   A 1 
ATOM   5    C CB  . MET A 1 1   ? -1.213  14.221   18.286  1.00 62.89 1   A 1 
ATOM   6    C CG  . MET A 1 1   ? -1.068  13.143   19.360  1.00 52.66 1   A 1 
ATOM   7    S SD  . MET A 1 1   ? -2.255  13.454   20.689  1.00 46.07 1   A 1 
ATOM   8    C CE  . MET A 1 1   ? -2.096  12.012   21.710  1.00 39.24 1   A 1 
ATOM   9    N N   . LYS A 1 2   ? 0.752   11.946   16.610  1.00 80.62 2   A 1 
ATOM   10   C CA  . LYS A 1 2   ? 0.723   10.595   16.042  1.00 85.30 2   A 1 
ATOM   11   C C   . LYS A 1 2   ? 0.259   9.627    17.118  1.00 89.30 2   A 1 
ATOM   12   O O   . LYS A 1 2   ? 0.978   9.435    18.099  1.00 87.89 2   A 1 
ATOM   13   C CB  . LYS A 1 2   ? 2.083   10.165   15.502  1.00 78.29 2   A 1 
ATOM   14   C CG  . LYS A 1 2   ? 2.536   10.979   14.291  1.00 71.71 2   A 1 
ATOM   15   C CD  . LYS A 1 2   ? 3.806   10.348   13.695  1.00 66.34 2   A 1 
ATOM   16   C CE  . LYS A 1 2   ? 4.285   11.171   12.521  1.00 56.01 2   A 1 
ATOM   17   N NZ  . LYS A 1 2   ? 5.335   10.486   11.746  1.00 50.23 2   A 1 
ATOM   18   N N   . LEU A 1 3   ? -0.894  9.020    16.945  1.00 91.51 3   A 1 
ATOM   19   C CA  . LEU A 1 3   ? -1.491  8.167    17.966  1.00 93.67 3   A 1 
ATOM   20   C C   . LEU A 1 3   ? -0.759  6.820    18.116  1.00 94.61 3   A 1 
ATOM   21   O O   . LEU A 1 3   ? -0.825  6.206    19.176  1.00 93.60 3   A 1 
ATOM   22   C CB  . LEU A 1 3   ? -2.985  8.010    17.658  1.00 93.26 3   A 1 
ATOM   23   C CG  . LEU A 1 3   ? -3.837  7.722    18.906  1.00 91.94 3   A 1 
ATOM   24   C CD1 . LEU A 1 3   ? -3.854  8.897    19.881  1.00 89.38 3   A 1 
ATOM   25   C CD2 . LEU A 1 3   ? -5.279  7.462    18.469  1.00 89.08 3   A 1 
ATOM   26   N N   . VAL A 1 4   ? 0.031   6.417    17.124  1.00 94.60 4   A 1 
ATOM   27   C CA  . VAL A 1 4   ? 0.931   5.250    17.235  1.00 94.72 4   A 1 
ATOM   28   C C   . VAL A 1 4   ? 1.893   5.382    18.421  1.00 95.00 4   A 1 
ATOM   29   O O   . VAL A 1 4   ? 2.190   4.394    19.091  1.00 94.19 4   A 1 
ATOM   30   C CB  . VAL A 1 4   ? 1.693   5.023    15.914  1.00 93.76 4   A 1 
ATOM   31   C CG1 . VAL A 1 4   ? 2.739   6.114    15.618  1.00 87.95 4   A 1 
ATOM   32   C CG2 . VAL A 1 4   ? 2.372   3.658    15.903  1.00 88.16 4   A 1 
ATOM   33   N N   . ARG A 1 5   ? 2.294   6.601    18.797  1.00 94.83 5   A 1 
ATOM   34   C CA  . ARG A 1 5   ? 3.147   6.840    19.977  1.00 94.48 5   A 1 
ATOM   35   C C   . ARG A 1 5   ? 2.474   6.436    21.290  1.00 95.09 5   A 1 
ATOM   36   O O   . ARG A 1 5   ? 3.179   6.192    22.263  1.00 93.65 5   A 1 
ATOM   37   C CB  . ARG A 1 5   ? 3.565   8.311    20.048  1.00 92.89 5   A 1 
ATOM   38   C CG  . ARG A 1 5   ? 4.451   8.741    18.880  1.00 87.75 5   A 1 
ATOM   39   C CD  . ARG A 1 5   ? 4.900   10.185   19.096  1.00 79.04 5   A 1 
ATOM   40   N NE  . ARG A 1 5   ? 5.794   10.640   18.031  1.00 70.47 5   A 1 
ATOM   41   C CZ  . ARG A 1 5   ? 6.355   11.838   17.939  1.00 62.90 5   A 1 
ATOM   42   N NH1 . ARG A 1 5   ? 6.158   12.762   18.836  1.00 56.24 5   A 1 
ATOM   43   N NH2 . ARG A 1 5   ? 7.130   12.121   16.925  1.00 56.26 5   A 1 
ATOM   44   N N   . PHE A 1 6   ? 1.165   6.390    21.336  1.00 95.80 6   A 1 
ATOM   45   C CA  . PHE A 1 6   ? 0.441   5.826    22.467  1.00 96.27 6   A 1 
ATOM   46   C C   . PHE A 1 6   ? 0.676   4.314    22.542  1.00 96.67 6   A 1 
ATOM   47   O O   . PHE A 1 6   ? 1.065   3.826    23.601  1.00 96.20 6   A 1 
ATOM   48   C CB  . PHE A 1 6   ? -1.047  6.200    22.368  1.00 96.23 6   A 1 
ATOM   49   C CG  . PHE A 1 6   ? -1.954  5.378    23.239  1.00 97.00 6   A 1 
ATOM   50   C CD1 . PHE A 1 6   ? -2.579  4.236    22.715  1.00 96.09 6   A 1 
ATOM   51   C CD2 . PHE A 1 6   ? -2.169  5.739    24.578  1.00 96.37 6   A 1 
ATOM   52   C CE1 . PHE A 1 6   ? -3.420  3.454    23.525  1.00 95.97 6   A 1 
ATOM   53   C CE2 . PHE A 1 6   ? -3.011  4.964    25.385  1.00 95.84 6   A 1 
ATOM   54   C CZ  . PHE A 1 6   ? -3.628  3.823    24.861  1.00 96.36 6   A 1 
ATOM   55   N N   . LEU A 1 7   ? 0.559   3.596    21.418  1.00 96.91 7   A 1 
ATOM   56   C CA  . LEU A 1 7   ? 0.814   2.157    21.369  1.00 96.94 7   A 1 
ATOM   57   C C   . LEU A 1 7   ? 2.259   1.807    21.747  1.00 96.72 7   A 1 
ATOM   58   O O   . LEU A 1 7   ? 2.485   0.840    22.471  1.00 95.73 7   A 1 
ATOM   59   C CB  . LEU A 1 7   ? 0.502   1.606    19.972  1.00 96.82 7   A 1 
ATOM   60   C CG  . LEU A 1 7   ? -0.964  1.718    19.522  1.00 96.47 7   A 1 
ATOM   61   C CD1 . LEU A 1 7   ? -1.074  1.164    18.106  1.00 95.60 7   A 1 
ATOM   62   C CD2 . LEU A 1 7   ? -1.897  0.925    20.435  1.00 95.30 7   A 1 
ATOM   63   N N   . MET A 1 8   ? 3.225   2.634    21.347  1.00 96.50 8   A 1 
ATOM   64   C CA  . MET A 1 8   ? 4.641   2.455    21.694  1.00 95.90 8   A 1 
ATOM   65   C C   . MET A 1 8   ? 4.918   2.472    23.208  1.00 95.85 8   A 1 
ATOM   66   O O   . MET A 1 8   ? 5.959   1.992    23.649  1.00 94.36 8   A 1 
ATOM   67   C CB  . MET A 1 8   ? 5.483   3.528    20.998  1.00 95.15 8   A 1 
ATOM   68   C CG  . MET A 1 8   ? 5.467   3.427    19.467  1.00 93.60 8   A 1 
ATOM   69   S SD  . MET A 1 8   ? 6.337   4.791    18.639  1.00 91.14 8   A 1 
ATOM   70   C CE  . MET A 1 8   ? 8.038   4.234    18.849  1.00 83.23 8   A 1 
ATOM   71   N N   . LYS A 1 9   ? 4.001   3.006    24.011  1.00 95.84 9   A 1 
ATOM   72   C CA  . LYS A 1 9   ? 4.103   3.022    25.479  1.00 95.51 9   A 1 
ATOM   73   C C   . LYS A 1 9   ? 3.492   1.785    26.141  1.00 95.93 9   A 1 
ATOM   74   O O   . LYS A 1 9   ? 3.607   1.645    27.350  1.00 94.34 9   A 1 
ATOM   75   C CB  . LYS A 1 9   ? 3.429   4.287    26.038  1.00 94.45 9   A 1 
ATOM   76   C CG  . LYS A 1 9   ? 4.080   5.589    25.572  1.00 92.84 9   A 1 
ATOM   77   C CD  . LYS A 1 9   ? 3.266   6.753    26.138  1.00 89.99 9   A 1 
ATOM   78   C CE  . LYS A 1 9   ? 3.805   8.089    25.680  1.00 85.85 9   A 1 
ATOM   79   N NZ  . LYS A 1 9   ? 2.990   9.177    26.265  1.00 79.71 9   A 1 
ATOM   80   N N   . LEU A 1 10  ? 2.851   0.906    25.384  1.00 96.64 10  A 1 
ATOM   81   C CA  . LEU A 1 10  ? 2.113   -0.240   25.921  1.00 97.15 10  A 1 
ATOM   82   C C   . LEU A 1 10  ? 2.980   -1.492   26.122  1.00 97.40 10  A 1 
ATOM   83   O O   . LEU A 1 10  ? 2.456   -2.606   26.237  1.00 96.24 10  A 1 
ATOM   84   C CB  . LEU A 1 10  ? 0.876   -0.536   25.062  1.00 96.87 10  A 1 
ATOM   85   C CG  . LEU A 1 10  ? -0.080  0.646    24.859  1.00 96.29 10  A 1 
ATOM   86   C CD1 . LEU A 1 10  ? -1.332  0.147    24.139  1.00 94.27 10  A 1 
ATOM   87   C CD2 . LEU A 1 10  ? -0.514  1.299    26.167  1.00 94.05 10  A 1 
ATOM   88   N N   . SER A 1 11  ? 4.296   -1.336   26.169  1.00 96.77 11  A 1 
ATOM   89   C CA  . SER A 1 11  ? 5.185   -2.448   26.485  1.00 96.65 11  A 1 
ATOM   90   C C   . SER A 1 11  ? 4.811   -3.069   27.839  1.00 96.84 11  A 1 
ATOM   91   O O   . SER A 1 11  ? 4.592   -2.358   28.818  1.00 93.61 11  A 1 
ATOM   92   C CB  . SER A 1 11  ? 6.643   -2.000   26.506  1.00 94.70 11  A 1 
ATOM   93   O OG  . SER A 1 11  ? 7.027   -1.505   25.240  1.00 80.56 11  A 1 
ATOM   94   N N   . HIS A 1 12  ? 4.793   -4.397   27.871  1.00 97.07 12  A 1 
ATOM   95   C CA  . HIS A 1 12  ? 4.368   -5.228   28.998  1.00 97.43 12  A 1 
ATOM   96   C C   . HIS A 1 12  ? 2.853   -5.320   29.240  1.00 97.75 12  A 1 
ATOM   97   O O   . HIS A 1 12  ? 2.443   -6.128   30.080  1.00 95.71 12  A 1 
ATOM   98   C CB  . HIS A 1 12  ? 5.136   -4.897   30.281  1.00 96.12 12  A 1 
ATOM   99   C CG  . HIS A 1 12  ? 6.623   -4.831   30.082  1.00 93.58 12  A 1 
ATOM   100  N ND1 . HIS A 1 12  ? 7.429   -5.889   29.727  1.00 81.48 12  A 1 
ATOM   101  C CD2 . HIS A 1 12  ? 7.429   -3.735   30.185  1.00 80.93 12  A 1 
ATOM   102  C CE1 . HIS A 1 12  ? 8.680   -5.442   29.614  1.00 82.25 12  A 1 
ATOM   103  N NE2 . HIS A 1 12  ? 8.728   -4.129   29.887  1.00 82.94 12  A 1 
ATOM   104  N N   . GLU A 1 13  ? 2.025   -4.603   28.491  1.00 97.87 13  A 1 
ATOM   105  C CA  . GLU A 1 13  ? 0.575   -4.753   28.569  1.00 98.13 13  A 1 
ATOM   106  C C   . GLU A 1 13  ? 0.101   -6.007   27.827  1.00 98.35 13  A 1 
ATOM   107  O O   . GLU A 1 13  ? 0.578   -6.332   26.740  1.00 97.86 13  A 1 
ATOM   108  C CB  . GLU A 1 13  ? -0.133  -3.501   28.039  1.00 97.80 13  A 1 
ATOM   109  C CG  . GLU A 1 13  ? 0.132   -2.240   28.881  1.00 95.57 13  A 1 
ATOM   110  C CD  . GLU A 1 13  ? -0.405  -2.319   30.314  1.00 95.96 13  A 1 
ATOM   111  O OE1 . GLU A 1 13  ? -0.003  -1.465   31.139  1.00 90.35 13  A 1 
ATOM   112  O OE2 . GLU A 1 13  ? -1.243  -3.206   30.609  1.00 91.33 13  A 1 
ATOM   113  N N   . THR A 1 14  ? -0.854  -6.709   28.411  1.00 98.40 14  A 1 
ATOM   114  C CA  . THR A 1 14  ? -1.503  -7.856   27.769  1.00 98.40 14  A 1 
ATOM   115  C C   . THR A 1 14  ? -2.752  -7.387   27.046  1.00 98.55 14  A 1 
ATOM   116  O O   . THR A 1 14  ? -3.646  -6.801   27.656  1.00 97.69 14  A 1 
ATOM   117  C CB  . THR A 1 14  ? -1.821  -8.965   28.776  1.00 97.98 14  A 1 
ATOM   118  O OG1 . THR A 1 14  ? -0.610  -9.405   29.376  1.00 94.23 14  A 1 
ATOM   119  C CG2 . THR A 1 14  ? -2.448  -10.194  28.113  1.00 93.15 14  A 1 
ATOM   120  N N   . VAL A 1 15  ? -2.821  -7.646   25.743  1.00 98.54 15  A 1 
ATOM   121  C CA  . VAL A 1 15  ? -3.861  -7.153   24.843  1.00 98.52 15  A 1 
ATOM   122  C C   . VAL A 1 15  ? -4.438  -8.281   23.995  1.00 98.62 15  A 1 
ATOM   123  O O   . VAL A 1 15  ? -3.847  -9.355   23.867  1.00 98.24 15  A 1 
ATOM   124  C CB  . VAL A 1 15  ? -3.340  -6.013   23.944  1.00 98.09 15  A 1 
ATOM   125  C CG1 . VAL A 1 15  ? -2.857  -4.814   24.772  1.00 96.30 15  A 1 
ATOM   126  C CG2 . VAL A 1 15  ? -2.205  -6.462   23.014  1.00 95.87 15  A 1 
ATOM   127  N N   . THR A 1 16  ? -5.587  -8.032   23.380  1.00 98.72 16  A 1 
ATOM   128  C CA  . THR A 1 16  ? -6.096  -8.845   22.271  1.00 98.70 16  A 1 
ATOM   129  C C   . THR A 1 16  ? -6.136  -7.982   21.022  1.00 98.79 16  A 1 
ATOM   130  O O   . THR A 1 16  ? -6.733  -6.912   21.038  1.00 98.30 16  A 1 
ATOM   131  C CB  . THR A 1 16  ? -7.479  -9.424   22.577  1.00 98.38 16  A 1 
ATOM   132  O OG1 . THR A 1 16  ? -7.431  -10.183  23.771  1.00 95.10 16  A 1 
ATOM   133  C CG2 . THR A 1 16  ? -7.971  -10.361  21.474  1.00 94.67 16  A 1 
ATOM   134  N N   . ILE A 1 17  ? -5.508  -8.444   19.952  1.00 98.61 17  A 1 
ATOM   135  C CA  . ILE A 1 17  ? -5.466  -7.759   18.666  1.00 98.69 17  A 1 
ATOM   136  C C   . ILE A 1 17  ? -6.362  -8.517   17.692  1.00 98.54 17  A 1 
ATOM   137  O O   . ILE A 1 17  ? -6.205  -9.718   17.533  1.00 98.04 17  A 1 
ATOM   138  C CB  . ILE A 1 17  ? -4.020  -7.641   18.149  1.00 98.62 17  A 1 
ATOM   139  C CG1 . ILE A 1 17  ? -3.106  -7.005   19.225  1.00 97.92 17  A 1 
ATOM   140  C CG2 . ILE A 1 17  ? -3.999  -6.829   16.841  1.00 98.11 17  A 1 
ATOM   141  C CD1 . ILE A 1 17  ? -1.649  -6.816   18.804  1.00 97.00 17  A 1 
ATOM   142  N N   . GLU A 1 18  ? -7.302  -7.815   17.049  1.00 98.39 18  A 1 
ATOM   143  C CA  . GLU A 1 18  ? -8.022  -8.365   15.899  1.00 98.14 18  A 1 
ATOM   144  C C   . GLU A 1 18  ? -7.343  -7.884   14.618  1.00 98.15 18  A 1 
ATOM   145  O O   . GLU A 1 18  ? -7.099  -6.692   14.432  1.00 97.54 18  A 1 
ATOM   146  C CB  . GLU A 1 18  ? -9.521  -8.010   15.958  1.00 97.44 18  A 1 
ATOM   147  C CG  . GLU A 1 18  ? -10.337 -8.763   14.882  1.00 92.79 18  A 1 
ATOM   148  C CD  . GLU A 1 18  ? -11.872 -8.676   15.081  1.00 89.22 18  A 1 
ATOM   149  O OE1 . GLU A 1 18  ? -12.584 -8.219   14.166  1.00 80.93 18  A 1 
ATOM   150  O OE2 . GLU A 1 18  ? -12.373 -9.094   16.150  1.00 82.24 18  A 1 
ATOM   151  N N   . LEU A 1 19  ? -7.026  -8.829   13.729  1.00 97.53 19  A 1 
ATOM   152  C CA  . LEU A 1 19  ? -6.471  -8.540   12.412  1.00 97.29 19  A 1 
ATOM   153  C C   . LEU A 1 19  ? -7.591  -8.337   11.382  1.00 96.52 19  A 1 
ATOM   154  O O   . LEU A 1 19  ? -8.730  -8.769   11.580  1.00 95.26 19  A 1 
ATOM   155  C CB  . LEU A 1 19  ? -5.508  -9.661   11.982  1.00 97.22 19  A 1 
ATOM   156  C CG  . LEU A 1 19  ? -4.358  -9.966   12.960  1.00 96.63 19  A 1 
ATOM   157  C CD1 . LEU A 1 19  ? -3.361  -10.927  12.304  1.00 94.98 19  A 1 
ATOM   158  C CD2 . LEU A 1 19  ? -3.589  -8.705   13.373  1.00 94.38 19  A 1 
ATOM   159  N N   . LYS A 1 20  ? -7.251  -7.712   10.245  1.00 95.84 20  A 1 
ATOM   160  C CA  . LYS A 1 20  ? -8.189  -7.462   9.142   1.00 94.82 20  A 1 
ATOM   161  C C   . LYS A 1 20  ? -8.791  -8.759   8.589   1.00 93.81 20  A 1 
ATOM   162  O O   . LYS A 1 20  ? -9.985  -8.784   8.325   1.00 91.61 20  A 1 
ATOM   163  C CB  . LYS A 1 20  ? -7.475  -6.669   8.036   1.00 94.24 20  A 1 
ATOM   164  C CG  . LYS A 1 20  ? -7.156  -5.227   8.485   1.00 93.88 20  A 1 
ATOM   165  C CD  . LYS A 1 20  ? -6.388  -4.481   7.383   1.00 92.27 20  A 1 
ATOM   166  C CE  . LYS A 1 20  ? -6.030  -3.080   7.857   1.00 91.24 20  A 1 
ATOM   167  N NZ  . LYS A 1 20  ? -5.163  -2.380   6.877   1.00 88.32 20  A 1 
ATOM   168  N N   . ASN A 1 21  ? -8.017  -9.842   8.538   1.00 94.90 21  A 1 
ATOM   169  C CA  . ASN A 1 21  ? -8.448  -11.183  8.116   1.00 94.53 21  A 1 
ATOM   170  C C   . ASN A 1 21  ? -9.248  -11.971  9.190   1.00 94.43 21  A 1 
ATOM   171  O O   . ASN A 1 21  ? -9.475  -13.165  9.049   1.00 92.44 21  A 1 
ATOM   172  C CB  . ASN A 1 21  ? -7.214  -11.949  7.613   1.00 94.01 21  A 1 
ATOM   173  C CG  . ASN A 1 21  ? -6.180  -12.246  8.683   1.00 94.09 21  A 1 
ATOM   174  O OD1 . ASN A 1 21  ? -6.416  -12.169  9.877   1.00 90.62 21  A 1 
ATOM   175  N ND2 . ASN A 1 21  ? -4.987  -12.610  8.276   1.00 89.79 21  A 1 
ATOM   176  N N   . GLY A 1 22  ? -9.638  -11.325  10.272  1.00 94.40 22  A 1 
ATOM   177  C CA  . GLY A 1 22  ? -10.431 -11.931  11.343  1.00 94.43 22  A 1 
ATOM   178  C C   . GLY A 1 22  ? -9.640  -12.797  12.330  1.00 95.33 22  A 1 
ATOM   179  O O   . GLY A 1 22  ? -10.234 -13.325  13.276  1.00 94.53 22  A 1 
ATOM   180  N N   . THR A 1 23  ? -8.318  -12.945  12.158  1.00 96.22 23  A 1 
ATOM   181  C CA  . THR A 1 23  ? -7.458  -13.616  13.141  1.00 96.74 23  A 1 
ATOM   182  C C   . THR A 1 23  ? -7.431  -12.818  14.441  1.00 97.24 23  A 1 
ATOM   183  O O   . THR A 1 23  ? -7.305  -11.596  14.424  1.00 96.88 23  A 1 
ATOM   184  C CB  . THR A 1 23  ? -6.038  -13.801  12.608  1.00 96.47 23  A 1 
ATOM   185  O OG1 . THR A 1 23  ? -6.076  -14.586  11.439  1.00 92.82 23  A 1 
ATOM   186  C CG2 . THR A 1 23  ? -5.099  -14.514  13.586  1.00 92.21 23  A 1 
ATOM   187  N N   . GLN A 1 24  ? -7.523  -13.508  15.581  1.00 97.97 24  A 1 
ATOM   188  C CA  . GLN A 1 24  ? -7.365  -12.904  16.899  1.00 98.14 24  A 1 
ATOM   189  C C   . GLN A 1 24  ? -6.046  -13.343  17.515  1.00 98.32 24  A 1 
ATOM   190  O O   . GLN A 1 24  ? -5.711  -14.526  17.533  1.00 97.68 24  A 1 
ATOM   191  C CB  . GLN A 1 24  ? -8.542  -13.256  17.812  1.00 97.24 24  A 1 
ATOM   192  C CG  . GLN A 1 24  ? -9.836  -12.601  17.310  1.00 89.16 24  A 1 
ATOM   193  C CD  . GLN A 1 24  ? -11.021 -12.769  18.260  1.00 86.39 24  A 1 
ATOM   194  O OE1 . GLN A 1 24  ? -10.954 -13.395  19.302  1.00 77.27 24  A 1 
ATOM   195  N NE2 . GLN A 1 24  ? -12.148 -12.190  17.922  1.00 72.48 24  A 1 
ATOM   196  N N   . VAL A 1 25  ? -5.303  -12.385  18.058  1.00 98.42 25  A 1 
ATOM   197  C CA  . VAL A 1 25  ? -4.004  -12.605  18.686  1.00 98.51 25  A 1 
ATOM   198  C C   . VAL A 1 25  ? -4.058  -12.050  20.098  1.00 98.60 25  A 1 
ATOM   199  O O   . VAL A 1 25  ? -4.176  -10.850  20.287  1.00 98.27 25  A 1 
ATOM   200  C CB  . VAL A 1 25  ? -2.877  -11.960  17.864  1.00 98.10 25  A 1 
ATOM   201  C CG1 . VAL A 1 25  ? -1.524  -12.259  18.496  1.00 96.27 25  A 1 
ATOM   202  C CG2 . VAL A 1 25  ? -2.851  -12.494  16.419  1.00 96.47 25  A 1 
ATOM   203  N N   . HIS A 1 26  ? -3.963  -12.916  21.090  1.00 98.42 26  A 1 
ATOM   204  C CA  . HIS A 1 26  ? -3.881  -12.523  22.487  1.00 98.45 26  A 1 
ATOM   205  C C   . HIS A 1 26  ? -2.460  -12.725  22.990  1.00 98.41 26  A 1 
ATOM   206  O O   . HIS A 1 26  ? -1.908  -13.816  22.849  1.00 97.88 26  A 1 
ATOM   207  C CB  . HIS A 1 26  ? -4.898  -13.328  23.304  1.00 98.12 26  A 1 
ATOM   208  C CG  . HIS A 1 26  ? -4.900  -12.944  24.749  1.00 97.27 26  A 1 
ATOM   209  N ND1 . HIS A 1 26  ? -5.533  -11.842  25.301  1.00 85.61 26  A 1 
ATOM   210  C CD2 . HIS A 1 26  ? -4.282  -13.589  25.791  1.00 86.23 26  A 1 
ATOM   211  C CE1 . HIS A 1 26  ? -5.293  -11.838  26.620  1.00 89.05 26  A 1 
ATOM   212  N NE2 . HIS A 1 26  ? -4.540  -12.883  26.959  1.00 90.47 26  A 1 
ATOM   213  N N   . GLY A 1 27  ? -1.852  -11.708  23.581  1.00 98.35 27  A 1 
ATOM   214  C CA  . GLY A 1 27  ? -0.483  -11.806  24.069  1.00 98.38 27  A 1 
ATOM   215  C C   . GLY A 1 27  ? -0.007  -10.549  24.784  1.00 98.57 27  A 1 
ATOM   216  O O   . GLY A 1 27  ? -0.732  -9.563   24.909  1.00 97.98 27  A 1 
ATOM   217  N N   . THR A 1 28  ? 1.228   -10.597  25.287  1.00 98.52 28  A 1 
ATOM   218  C CA  . THR A 1 28  ? 1.860   -9.468   25.979  1.00 98.51 28  A 1 
ATOM   219  C C   . THR A 1 28  ? 2.767   -8.706   25.024  1.00 98.53 28  A 1 
ATOM   220  O O   . THR A 1 28  ? 3.679   -9.301   24.446  1.00 97.86 28  A 1 
ATOM   221  C CB  . THR A 1 28  ? 2.650   -9.952   27.203  1.00 98.20 28  A 1 
ATOM   222  O OG1 . THR A 1 28  ? 1.807   -10.677  28.076  1.00 95.28 28  A 1 
ATOM   223  C CG2 . THR A 1 28  ? 3.230   -8.794   28.011  1.00 94.89 28  A 1 
ATOM   224  N N   . ILE A 1 29  ? 2.551   -7.401   24.881  1.00 98.46 29  A 1 
ATOM   225  C CA  . ILE A 1 29  ? 3.347   -6.525   24.005  1.00 98.43 29  A 1 
ATOM   226  C C   . ILE A 1 29  ? 4.796   -6.468   24.510  1.00 98.34 29  A 1 
ATOM   227  O O   . ILE A 1 29  ? 5.056   -6.201   25.685  1.00 97.72 29  A 1 
ATOM   228  C CB  . ILE A 1 29  ? 2.716   -5.124   23.894  1.00 98.29 29  A 1 
ATOM   229  C CG1 . ILE A 1 29  ? 1.325   -5.212   23.216  1.00 97.64 29  A 1 
ATOM   230  C CG2 . ILE A 1 29  ? 3.630   -4.173   23.097  1.00 97.77 29  A 1 
ATOM   231  C CD1 . ILE A 1 29  ? 0.553   -3.884   23.174  1.00 96.63 29  A 1 
ATOM   232  N N   . THR A 1 30  ? 5.749   -6.679   23.605  1.00 98.28 30  A 1 
ATOM   233  C CA  . THR A 1 30  ? 7.184   -6.449   23.847  1.00 97.96 30  A 1 
ATOM   234  C C   . THR A 1 30  ? 7.661   -5.146   23.210  1.00 97.77 30  A 1 
ATOM   235  O O   . THR A 1 30  ? 8.562   -4.513   23.744  1.00 95.72 30  A 1 
ATOM   236  C CB  . THR A 1 30  ? 8.040   -7.612   23.346  1.00 97.22 30  A 1 
ATOM   237  O OG1 . THR A 1 30  ? 7.791   -7.890   21.987  1.00 89.65 30  A 1 
ATOM   238  C CG2 . THR A 1 30  ? 7.739   -8.903   24.108  1.00 88.94 30  A 1 
ATOM   239  N N   . GLY A 1 31  ? 7.032   -4.716   22.109  1.00 97.81 31  A 1 
ATOM   240  C CA  . GLY A 1 31  ? 7.310   -3.448   21.455  1.00 97.78 31  A 1 
ATOM   241  C C   . GLY A 1 31  ? 6.314   -3.150   20.343  1.00 97.90 31  A 1 
ATOM   242  O O   . GLY A 1 31  ? 5.701   -4.054   19.782  1.00 96.95 31  A 1 
ATOM   243  N N   . VAL A 1 32  ? 6.172   -1.866   20.035  1.00 97.68 32  A 1 
ATOM   244  C CA  . VAL A 1 32  ? 5.445   -1.355   18.866  1.00 97.33 32  A 1 
ATOM   245  C C   . VAL A 1 32  ? 6.324   -0.295   18.223  1.00 96.77 32  A 1 
ATOM   246  O O   . VAL A 1 32  ? 6.859   0.554    18.935  1.00 95.33 32  A 1 
ATOM   247  C CB  . VAL A 1 32  ? 4.077   -0.764   19.242  1.00 97.18 32  A 1 
ATOM   248  C CG1 . VAL A 1 32  ? 3.310   -0.312   17.997  1.00 95.51 32  A 1 
ATOM   249  C CG2 . VAL A 1 32  ? 3.193   -1.768   19.997  1.00 95.79 32  A 1 
ATOM   250  N N   . ASP A 1 33  ? 6.503   -0.347   16.902  1.00 96.25 33  A 1 
ATOM   251  C CA  . ASP A 1 33  ? 7.293   0.638    16.165  1.00 95.41 33  A 1 
ATOM   252  C C   . ASP A 1 33  ? 6.411   1.747    15.549  1.00 95.20 33  A 1 
ATOM   253  O O   . ASP A 1 33  ? 5.199   1.816    15.759  1.00 94.06 33  A 1 
ATOM   254  C CB  . ASP A 1 33  ? 8.219   -0.069   15.160  1.00 93.96 33  A 1 
ATOM   255  C CG  . ASP A 1 33  ? 7.513   -0.701   13.961  1.00 92.97 33  A 1 
ATOM   256  O OD1 . ASP A 1 33  ? 6.360   -0.325   13.673  1.00 90.33 33  A 1 
ATOM   257  O OD2 . ASP A 1 33  ? 8.140   -1.564   13.310  1.00 89.56 33  A 1 
ATOM   258  N N   . VAL A 1 34  ? 7.046   2.657    14.798  1.00 93.78 34  A 1 
ATOM   259  C CA  . VAL A 1 34  ? 6.368   3.801    14.168  1.00 93.35 34  A 1 
ATOM   260  C C   . VAL A 1 34  ? 5.384   3.387    13.074  1.00 93.84 34  A 1 
ATOM   261  O O   . VAL A 1 34  ? 4.402   4.097    12.868  1.00 92.38 34  A 1 
ATOM   262  C CB  . VAL A 1 34  ? 7.372   4.827    13.615  1.00 91.68 34  A 1 
ATOM   263  C CG1 . VAL A 1 34  ? 8.160   5.462    14.775  1.00 82.33 34  A 1 
ATOM   264  C CG2 . VAL A 1 34  ? 8.363   4.224    12.616  1.00 83.04 34  A 1 
ATOM   265  N N   . SER A 1 35  ? 5.599   2.239    12.441  1.00 94.20 35  A 1 
ATOM   266  C CA  . SER A 1 35  ? 4.714   1.642    11.430  1.00 94.57 35  A 1 
ATOM   267  C C   . SER A 1 35  ? 3.617   0.769    12.060  1.00 95.15 35  A 1 
ATOM   268  O O   . SER A 1 35  ? 2.907   0.045    11.371  1.00 93.72 35  A 1 
ATOM   269  C CB  . SER A 1 35  ? 5.543   0.815    10.436  1.00 93.57 35  A 1 
ATOM   270  O OG  . SER A 1 35  ? 6.558   1.615    9.861   1.00 89.40 35  A 1 
ATOM   271  N N   . MET A 1 36  ? 3.476   0.833    13.384  1.00 95.68 36  A 1 
ATOM   272  C CA  . MET A 1 36  ? 2.543   0.016    14.155  1.00 96.39 36  A 1 
ATOM   273  C C   . MET A 1 36  ? 2.833   -1.498   14.082  1.00 96.73 36  A 1 
ATOM   274  O O   . MET A 1 36  ? 2.000   -2.294   14.523  1.00 96.19 36  A 1 
ATOM   275  C CB  . MET A 1 36  ? 1.100   0.404    13.785  1.00 95.65 36  A 1 
ATOM   276  C CG  . MET A 1 36  ? 0.069   0.113    14.857  1.00 93.19 36  A 1 
ATOM   277  S SD  . MET A 1 36  ? -1.649  0.555    14.417  1.00 92.93 36  A 1 
ATOM   278  C CE  . MET A 1 36  ? -1.479  2.329    14.127  1.00 87.68 36  A 1 
ATOM   279  N N   . ASN A 1 37  ? 3.997   -1.931   13.579  1.00 96.88 37  A 1 
ATOM   280  C CA  . ASN A 1 37  ? 4.427   -3.315   13.709  1.00 96.91 37  A 1 
ATOM   281  C C   . ASN A 1 37  ? 4.495   -3.665   15.196  1.00 97.08 37  A 1 
ATOM   282  O O   . ASN A 1 37  ? 5.092   -2.938   16.000  1.00 96.39 37  A 1 
ATOM   283  C CB  . ASN A 1 37  ? 5.775   -3.568   13.022  1.00 96.59 37  A 1 
ATOM   284  C CG  . ASN A 1 37  ? 5.758   -3.304   11.533  1.00 96.14 37  A 1 
ATOM   285  O OD1 . ASN A 1 37  ? 4.848   -3.678   10.817  1.00 92.09 37  A 1 
ATOM   286  N ND2 . ASN A 1 37  ? 6.787   -2.663   11.024  1.00 91.62 37  A 1 
ATOM   287  N N   . THR A 1 38  ? 3.821   -4.736   15.565  1.00 97.74 38  A 1 
ATOM   288  C CA  . THR A 1 38  ? 3.620   -5.071   16.974  1.00 98.04 38  A 1 
ATOM   289  C C   . THR A 1 38  ? 4.253   -6.411   17.285  1.00 98.14 38  A 1 
ATOM   290  O O   . THR A 1 38  ? 3.889   -7.428   16.704  1.00 97.50 38  A 1 
ATOM   291  C CB  . THR A 1 38  ? 2.137   -5.060   17.341  1.00 97.74 38  A 1 
ATOM   292  O OG1 . THR A 1 38  ? 1.592   -3.782   17.098  1.00 94.09 38  A 1 
ATOM   293  C CG2 . THR A 1 38  ? 1.913   -5.345   18.822  1.00 94.98 38  A 1 
ATOM   294  N N   . HIS A 1 39  ? 5.154   -6.415   18.252  1.00 98.27 39  A 1 
ATOM   295  C CA  . HIS A 1 39  ? 5.824   -7.607   18.749  1.00 98.12 39  A 1 
ATOM   296  C C   . HIS A 1 39  ? 5.193   -8.054   20.067  1.00 98.22 39  A 1 
ATOM   297  O O   . HIS A 1 39  ? 4.975   -7.256   20.978  1.00 97.56 39  A 1 
ATOM   298  C CB  . HIS A 1 39  ? 7.324   -7.352   18.885  1.00 97.59 39  A 1 
ATOM   299  C CG  . HIS A 1 39  ? 7.943   -6.773   17.647  1.00 96.95 39  A 1 
ATOM   300  N ND1 . HIS A 1 39  ? 8.166   -7.418   16.442  1.00 88.75 39  A 1 
ATOM   301  C CD2 . HIS A 1 39  ? 8.342   -5.467   17.471  1.00 89.58 39  A 1 
ATOM   302  C CE1 . HIS A 1 39  ? 8.683   -6.528   15.581  1.00 90.90 39  A 1 
ATOM   303  N NE2 . HIS A 1 39  ? 8.807   -5.336   16.170  1.00 92.02 39  A 1 
ATOM   304  N N   . LEU A 1 40  ? 4.906   -9.350   20.153  1.00 98.22 40  A 1 
ATOM   305  C CA  . LEU A 1 40  ? 4.220   -9.975   21.269  1.00 98.46 40  A 1 
ATOM   306  C C   . LEU A 1 40  ? 4.990   -11.204  21.765  1.00 98.44 40  A 1 
ATOM   307  O O   . LEU A 1 40  ? 5.669   -11.879  20.993  1.00 97.79 40  A 1 
ATOM   308  C CB  . LEU A 1 40  ? 2.801   -10.393  20.839  1.00 98.09 40  A 1 
ATOM   309  C CG  . LEU A 1 40  ? 1.885   -9.228   20.414  1.00 96.47 40  A 1 
ATOM   310  C CD1 . LEU A 1 40  ? 0.749   -9.759   19.552  1.00 92.32 40  A 1 
ATOM   311  C CD2 . LEU A 1 40  ? 1.245   -8.550   21.624  1.00 91.80 40  A 1 
ATOM   312  N N   . LYS A 1 41  ? 4.802   -11.538  23.041  1.00 97.93 41  A 1 
ATOM   313  C CA  . LYS A 1 41  ? 5.246   -12.787  23.675  1.00 97.99 41  A 1 
ATOM   314  C C   . LYS A 1 41  ? 4.093   -13.478  24.393  1.00 97.92 41  A 1 
ATOM   315  O O   . LYS A 1 41  ? 3.088   -12.830  24.711  1.00 97.18 41  A 1 
ATOM   316  C CB  . LYS A 1 41  ? 6.434   -12.515  24.615  1.00 96.86 41  A 1 
ATOM   317  C CG  . LYS A 1 41  ? 6.038   -11.649  25.823  1.00 93.23 41  A 1 
ATOM   318  C CD  . LYS A 1 41  ? 7.250   -11.368  26.717  1.00 91.97 41  A 1 
ATOM   319  C CE  . LYS A 1 41  ? 6.803   -10.483  27.893  1.00 82.91 41  A 1 
ATOM   320  N NZ  . LYS A 1 41  ? 7.946   -10.072  28.725  1.00 77.72 41  A 1 
ATOM   321  N N   . ALA A 1 42  ? 4.261   -14.757  24.692  1.00 97.82 42  A 1 
ATOM   322  C CA  . ALA A 1 42  ? 3.249   -15.592  25.340  1.00 97.81 42  A 1 
ATOM   323  C C   . ALA A 1 42  ? 1.900   -15.489  24.614  1.00 97.92 42  A 1 
ATOM   324  O O   . ALA A 1 42  ? 0.896   -15.025  25.157  1.00 96.33 42  A 1 
ATOM   325  C CB  . ALA A 1 42  ? 3.199   -15.265  26.842  1.00 96.83 42  A 1 
ATOM   326  N N   . VAL A 1 43  ? 1.915   -15.867  23.341  1.00 98.04 43  A 1 
ATOM   327  C CA  . VAL A 1 43  ? 0.840   -15.578  22.398  1.00 98.06 43  A 1 
ATOM   328  C C   . VAL A 1 43  ? -0.102  -16.758  22.266  1.00 97.86 43  A 1 
ATOM   329  O O   . VAL A 1 43  ? 0.310   -17.901  22.076  1.00 96.89 43  A 1 
ATOM   330  C CB  . VAL A 1 43  ? 1.413   -15.178  21.027  1.00 97.62 43  A 1 
ATOM   331  C CG1 . VAL A 1 43  ? 0.304   -14.882  20.012  1.00 95.28 43  A 1 
ATOM   332  C CG2 . VAL A 1 43  ? 2.291   -13.930  21.144  1.00 95.67 43  A 1 
ATOM   333  N N   . LYS A 1 44  ? -1.404  -16.461  22.291  1.00 97.86 44  A 1 
ATOM   334  C CA  . LYS A 1 44  ? -2.467  -17.352  21.861  1.00 97.85 44  A 1 
ATOM   335  C C   . LYS A 1 44  ? -3.085  -16.775  20.588  1.00 97.73 44  A 1 
ATOM   336  O O   . LYS A 1 44  ? -3.775  -15.765  20.644  1.00 97.11 44  A 1 
ATOM   337  C CB  . LYS A 1 44  ? -3.470  -17.516  23.002  1.00 97.15 44  A 1 
ATOM   338  C CG  . LYS A 1 44  ? -4.559  -18.528  22.649  1.00 90.44 44  A 1 
ATOM   339  C CD  . LYS A 1 44  ? -5.507  -18.706  23.839  1.00 87.02 44  A 1 
ATOM   340  C CE  . LYS A 1 44  ? -6.548  -19.754  23.482  1.00 74.67 44  A 1 
ATOM   341  N NZ  . LYS A 1 44  ? -7.465  -20.033  24.608  1.00 68.10 44  A 1 
ATOM   342  N N   . MET A 1 45  ? -2.854  -17.426  19.447  1.00 97.83 45  A 1 
ATOM   343  C CA  . MET A 1 45  ? -3.394  -17.032  18.147  1.00 97.72 45  A 1 
ATOM   344  C C   . MET A 1 45  ? -4.589  -17.899  17.783  1.00 97.85 45  A 1 
ATOM   345  O O   . MET A 1 45  ? -4.536  -19.118  17.891  1.00 96.93 45  A 1 
ATOM   346  C CB  . MET A 1 45  ? -2.288  -17.109  17.094  1.00 97.09 45  A 1 
ATOM   347  C CG  . MET A 1 45  ? -2.760  -16.605  15.719  1.00 95.54 45  A 1 
ATOM   348  S SD  . MET A 1 45  ? -1.486  -16.644  14.426  1.00 93.61 45  A 1 
ATOM   349  C CE  . MET A 1 45  ? -1.260  -18.423  14.227  1.00 84.23 45  A 1 
ATOM   350  N N   . THR A 1 46  ? -5.685  -17.286  17.337  1.00 97.68 46  A 1 
ATOM   351  C CA  . THR A 1 46  ? -6.893  -17.973  16.889  1.00 97.40 46  A 1 
ATOM   352  C C   . THR A 1 46  ? -7.270  -17.468  15.502  1.00 97.23 46  A 1 
ATOM   353  O O   . THR A 1 46  ? -7.773  -16.352  15.375  1.00 96.15 46  A 1 
ATOM   354  C CB  . THR A 1 46  ? -8.048  -17.772  17.880  1.00 96.97 46  A 1 
ATOM   355  O OG1 . THR A 1 46  ? -7.636  -18.051  19.200  1.00 90.88 46  A 1 
ATOM   356  C CG2 . THR A 1 46  ? -9.233  -18.682  17.576  1.00 90.26 46  A 1 
ATOM   357  N N   . LEU A 1 47  ? -7.044  -18.282  14.468  1.00 96.35 47  A 1 
ATOM   358  C CA  . LEU A 1 47  ? -7.535  -17.998  13.129  1.00 95.73 47  A 1 
ATOM   359  C C   . LEU A 1 47  ? -9.057  -18.122  13.105  1.00 94.92 47  A 1 
ATOM   360  O O   . LEU A 1 47  ? -9.647  -18.873  13.886  1.00 92.67 47  A 1 
ATOM   361  C CB  . LEU A 1 47  ? -6.895  -18.944  12.097  1.00 94.46 47  A 1 
ATOM   362  C CG  . LEU A 1 47  ? -5.457  -18.568  11.689  1.00 90.90 47  A 1 
ATOM   363  C CD1 . LEU A 1 47  ? -4.431  -18.836  12.797  1.00 83.47 47  A 1 
ATOM   364  C CD2 . LEU A 1 47  ? -5.037  -19.399  10.476  1.00 82.61 47  A 1 
ATOM   365  N N   . LYS A 1 48  ? -9.721  -17.426  12.163  1.00 93.10 48  A 1 
ATOM   366  C CA  . LYS A 1 48  ? -11.173 -17.495  12.004  1.00 91.11 48  A 1 
ATOM   367  C C   . LYS A 1 48  ? -11.618 -18.951  11.810  1.00 90.24 48  A 1 
ATOM   368  O O   . LYS A 1 48  ? -11.136 -19.657  10.927  1.00 84.24 48  A 1 
ATOM   369  C CB  . LYS A 1 48  ? -11.611 -16.577  10.840  1.00 88.12 48  A 1 
ATOM   370  C CG  . LYS A 1 48  ? -13.138 -16.352  10.802  1.00 79.89 48  A 1 
ATOM   371  C CD  . LYS A 1 48  ? -13.545 -15.379  9.675   1.00 74.49 48  A 1 
ATOM   372  C CE  . LYS A 1 48  ? -15.059 -15.167  9.622   1.00 67.30 48  A 1 
ATOM   373  N NZ  . LYS A 1 48  ? -15.481 -14.243  8.543   1.00 59.91 48  A 1 
ATOM   374  N N   . ASN A 1 49  ? -12.561 -19.393  12.639  1.00 88.85 49  A 1 
ATOM   375  C CA  . ASN A 1 49  ? -13.117 -20.755  12.633  1.00 88.73 49  A 1 
ATOM   376  C C   . ASN A 1 49  ? -12.093 -21.887  12.860  1.00 89.61 49  A 1 
ATOM   377  O O   . ASN A 1 49  ? -12.321 -23.012  12.409  1.00 86.80 49  A 1 
ATOM   378  C CB  . ASN A 1 49  ? -13.961 -20.975  11.360  1.00 85.88 49  A 1 
ATOM   379  C CG  . ASN A 1 49  ? -15.062 -19.941  11.175  1.00 81.99 49  A 1 
ATOM   380  O OD1 . ASN A 1 49  ? -15.748 -19.562  12.102  1.00 72.97 49  A 1 
ATOM   381  N ND2 . ASN A 1 49  ? -15.261 -19.475  9.964   1.00 71.55 49  A 1 
ATOM   382  N N   . ARG A 1 50  ? -10.970 -21.620  13.549  1.00 91.54 50  A 1 
ATOM   383  C CA  . ARG A 1 50  ? -9.974  -22.631  13.908  1.00 92.30 50  A 1 
ATOM   384  C C   . ARG A 1 50  ? -9.719  -22.677  15.416  1.00 93.41 50  A 1 
ATOM   385  O O   . ARG A 1 50  ? -10.069 -21.752  16.150  1.00 91.62 50  A 1 
ATOM   386  C CB  . ARG A 1 50  ? -8.663  -22.407  13.137  1.00 90.68 50  A 1 
ATOM   387  C CG  . ARG A 1 50  ? -8.845  -22.565  11.616  1.00 86.88 50  A 1 
ATOM   388  C CD  . ARG A 1 50  ? -7.502  -22.905  10.992  1.00 82.19 50  A 1 
ATOM   389  N NE  . ARG A 1 50  ? -7.538  -22.938  9.513   1.00 76.79 50  A 1 
ATOM   390  C CZ  . ARG A 1 50  ? -6.482  -23.125  8.750   1.00 71.03 50  A 1 
ATOM   391  N NH1 . ARG A 1 50  ? -5.324  -23.438  9.257   1.00 65.95 50  A 1 
ATOM   392  N NH2 . ARG A 1 50  ? -6.548  -22.958  7.468   1.00 63.81 50  A 1 
ATOM   393  N N   . GLU A 1 51  ? -9.111  -23.774  15.846  1.00 93.78 51  A 1 
ATOM   394  C CA  . GLU A 1 51  ? -8.661  -23.917  17.226  1.00 94.06 51  A 1 
ATOM   395  C C   . GLU A 1 51  ? -7.488  -22.969  17.525  1.00 94.97 51  A 1 
ATOM   396  O O   . GLU A 1 51  ? -6.671  -22.681  16.646  1.00 94.32 51  A 1 
ATOM   397  C CB  . GLU A 1 51  ? -8.262  -25.374  17.517  1.00 92.24 51  A 1 
ATOM   398  C CG  . GLU A 1 51  ? -9.467  -26.330  17.572  1.00 83.95 51  A 1 
ATOM   399  C CD  . GLU A 1 51  ? -10.467 -25.971  18.684  1.00 73.58 51  A 1 
ATOM   400  O OE1 . GLU A 1 51  ? -11.680 -26.217  18.472  1.00 66.87 51  A 1 
ATOM   401  O OE2 . GLU A 1 51  ? -10.038 -25.454  19.732  1.00 67.75 51  A 1 
ATOM   402  N N   . PRO A 1 52  ? -7.403  -22.480  18.771  1.00 95.21 52  A 1 
ATOM   403  C CA  . PRO A 1 52  ? -6.293  -21.630  19.185  1.00 95.21 52  A 1 
ATOM   404  C C   . PRO A 1 52  ? -4.962  -22.376  19.179  1.00 94.91 52  A 1 
ATOM   405  O O   . PRO A 1 52  ? -4.875  -23.507  19.647  1.00 93.38 52  A 1 
ATOM   406  C CB  . PRO A 1 52  ? -6.637  -21.146  20.594  1.00 94.07 52  A 1 
ATOM   407  C CG  . PRO A 1 52  ? -8.143  -21.369  20.710  1.00 91.10 52  A 1 
ATOM   408  C CD  . PRO A 1 52  ? -8.376  -22.591  19.842  1.00 94.49 52  A 1 
ATOM   409  N N   . VAL A 1 53  ? -3.898  -21.687  18.753  1.00 95.43 53  A 1 
ATOM   410  C CA  . VAL A 1 53  ? -2.513  -22.179  18.760  1.00 95.01 53  A 1 
ATOM   411  C C   . VAL A 1 53  ? -1.685  -21.340  19.735  1.00 95.64 53  A 1 
ATOM   412  O O   . VAL A 1 53  ? -1.861  -20.121  19.808  1.00 95.23 53  A 1 
ATOM   413  C CB  . VAL A 1 53  ? -1.911  -22.174  17.346  1.00 93.80 53  A 1 
ATOM   414  C CG1 . VAL A 1 53  ? -0.513  -22.803  17.326  1.00 85.22 53  A 1 
ATOM   415  C CG2 . VAL A 1 53  ? -2.784  -22.962  16.363  1.00 85.01 53  A 1 
ATOM   416  N N   . GLN A 1 54  ? -0.807  -21.986  20.495  1.00 95.56 54  A 1 
ATOM   417  C CA  . GLN A 1 54  ? 0.143   -21.312  21.372  1.00 95.26 54  A 1 
ATOM   418  C C   . GLN A 1 54  ? 1.451   -21.030  20.622  1.00 95.45 54  A 1 
ATOM   419  O O   . GLN A 1 54  ? 1.974   -21.906  19.946  1.00 94.29 54  A 1 
ATOM   420  C CB  . GLN A 1 54  ? 0.416   -22.153  22.628  1.00 93.85 54  A 1 
ATOM   421  C CG  . GLN A 1 54  ? -0.828  -22.353  23.517  1.00 84.92 54  A 1 
ATOM   422  C CD  . GLN A 1 54  ? -1.319  -21.077  24.225  1.00 80.48 54  A 1 
ATOM   423  O OE1 . GLN A 1 54  ? -0.755  -20.001  24.167  1.00 70.99 54  A 1 
ATOM   424  N NE2 . GLN A 1 54  ? -2.416  -21.161  24.946  1.00 67.47 54  A 1 
ATOM   425  N N   . LEU A 1 55  ? 1.975   -19.821  20.772  1.00 96.68 55  A 1 
ATOM   426  C CA  . LEU A 1 55  ? 3.210   -19.382  20.150  1.00 96.76 55  A 1 
ATOM   427  C C   . LEU A 1 55  ? 4.066   -18.649  21.191  1.00 96.85 55  A 1 
ATOM   428  O O   . LEU A 1 55  ? 3.530   -17.981  22.076  1.00 95.93 55  A 1 
ATOM   429  C CB  . LEU A 1 55  ? 2.888   -18.477  18.941  1.00 96.41 55  A 1 
ATOM   430  C CG  . LEU A 1 55  ? 2.063   -19.162  17.829  1.00 95.78 55  A 1 
ATOM   431  C CD1 . LEU A 1 55  ? 1.543   -18.134  16.837  1.00 93.76 55  A 1 
ATOM   432  C CD2 . LEU A 1 55  ? 2.894   -20.178  17.046  1.00 93.34 55  A 1 
ATOM   433  N N   . GLU A 1 56  ? 5.389   -18.772  21.089  1.00 96.72 56  A 1 
ATOM   434  C CA  . GLU A 1 56  ? 6.285   -18.127  22.050  1.00 96.62 56  A 1 
ATOM   435  C C   . GLU A 1 56  ? 6.373   -16.615  21.807  1.00 97.03 56  A 1 
ATOM   436  O O   . GLU A 1 56  ? 6.129   -15.809  22.712  1.00 95.48 56  A 1 
ATOM   437  C CB  . GLU A 1 56  ? 7.664   -18.795  21.971  1.00 94.79 56  A 1 
ATOM   438  C CG  . GLU A 1 56  ? 8.640   -18.229  23.019  1.00 85.29 56  A 1 
ATOM   439  C CD  . GLU A 1 56  ? 10.033  -18.886  22.952  1.00 78.79 56  A 1 
ATOM   440  O OE1 . GLU A 1 56  ? 10.811  -18.680  23.901  1.00 71.00 56  A 1 
ATOM   441  O OE2 . GLU A 1 56  ? 10.312  -19.598  21.977  1.00 70.55 56  A 1 
ATOM   442  N N   . THR A 1 57  ? 6.692   -16.251  20.577  1.00 97.86 57  A 1 
ATOM   443  C CA  . THR A 1 57  ? 6.800   -14.865  20.120  1.00 97.78 57  A 1 
ATOM   444  C C   . THR A 1 57  ? 6.083   -14.700  18.791  1.00 98.00 57  A 1 
ATOM   445  O O   . THR A 1 57  ? 5.988   -15.644  18.013  1.00 96.82 57  A 1 
ATOM   446  C CB  . THR A 1 57  ? 8.268   -14.415  19.981  1.00 95.69 57  A 1 
ATOM   447  O OG1 . THR A 1 57  ? 8.974   -15.278  19.137  1.00 81.96 57  A 1 
ATOM   448  C CG2 . THR A 1 57  ? 9.008   -14.390  21.307  1.00 81.11 57  A 1 
ATOM   449  N N   . LEU A 1 58  ? 5.571   -13.498  18.525  1.00 98.39 58  A 1 
ATOM   450  C CA  . LEU A 1 58  ? 4.867   -13.178  17.289  1.00 98.42 58  A 1 
ATOM   451  C C   . LEU A 1 58  ? 5.097   -11.710  16.936  1.00 98.40 58  A 1 
ATOM   452  O O   . LEU A 1 58  ? 5.041   -10.847  17.818  1.00 97.82 58  A 1 
ATOM   453  C CB  . LEU A 1 58  ? 3.388   -13.579  17.461  1.00 97.99 58  A 1 
ATOM   454  C CG  . LEU A 1 58  ? 2.464   -13.352  16.243  1.00 97.29 58  A 1 
ATOM   455  C CD1 . LEU A 1 58  ? 1.306   -14.350  16.262  1.00 93.64 58  A 1 
ATOM   456  C CD2 . LEU A 1 58  ? 1.852   -11.954  16.251  1.00 93.11 58  A 1 
ATOM   457  N N   . SER A 1 59  ? 5.316   -11.426  15.657  1.00 98.45 59  A 1 
ATOM   458  C CA  . SER A 1 59  ? 5.401   -10.079  15.095  1.00 98.33 59  A 1 
ATOM   459  C C   . SER A 1 59  ? 4.289   -9.897   14.068  1.00 98.37 59  A 1 
ATOM   460  O O   . SER A 1 59  ? 4.163   -10.690  13.149  1.00 97.51 59  A 1 
ATOM   461  C CB  . SER A 1 59  ? 6.769   -9.869   14.454  1.00 97.65 59  A 1 
ATOM   462  O OG  . SER A 1 59  ? 6.889   -8.534   13.995  1.00 92.07 59  A 1 
ATOM   463  N N   . ILE A 1 60  ? 3.474   -8.847   14.234  1.00 98.36 60  A 1 
ATOM   464  C CA  . ILE A 1 60  ? 2.386   -8.484   13.326  1.00 98.26 60  A 1 
ATOM   465  C C   . ILE A 1 60  ? 2.818   -7.256   12.534  1.00 97.86 60  A 1 
ATOM   466  O O   . ILE A 1 60  ? 3.215   -6.255   13.132  1.00 97.00 60  A 1 
ATOM   467  C CB  . ILE A 1 60  ? 1.076   -8.193   14.084  1.00 98.07 60  A 1 
ATOM   468  C CG1 . ILE A 1 60  ? 0.698   -9.333   15.053  1.00 96.24 60  A 1 
ATOM   469  C CG2 . ILE A 1 60  ? -0.069  -7.947   13.084  1.00 96.44 60  A 1 
ATOM   470  C CD1 . ILE A 1 60  ? -0.502  -9.013   15.943  1.00 94.99 60  A 1 
ATOM   471  N N   . ARG A 1 61  ? 2.668   -7.294   11.213  1.00 97.74 61  A 1 
ATOM   472  C CA  . ARG A 1 61  ? 2.809   -6.118   10.360  1.00 97.36 61  A 1 
ATOM   473  C C   . ARG A 1 61  ? 1.659   -5.144   10.648  1.00 96.94 61  A 1 
ATOM   474  O O   . ARG A 1 61  ? 0.494   -5.530   10.614  1.00 95.48 61  A 1 
ATOM   475  C CB  . ARG A 1 61  ? 2.863   -6.572   8.895   1.00 96.28 61  A 1 
ATOM   476  C CG  . ARG A 1 61  ? 3.083   -5.398   7.948   1.00 93.93 61  A 1 
ATOM   477  C CD  . ARG A 1 61  ? 3.123   -5.869   6.487   1.00 90.97 61  A 1 
ATOM   478  N NE  . ARG A 1 61  ? 3.132   -4.718   5.572   1.00 87.99 61  A 1 
ATOM   479  C CZ  . ARG A 1 61  ? 4.189   -4.004   5.211   1.00 86.56 61  A 1 
ATOM   480  N NH1 . ARG A 1 61  ? 5.404   -4.324   5.563   1.00 77.62 61  A 1 
ATOM   481  N NH2 . ARG A 1 61  ? 4.022   -2.945   4.495   1.00 80.97 61  A 1 
ATOM   482  N N   . GLY A 1 62  ? 1.991   -3.880   10.909  1.00 96.62 62  A 1 
ATOM   483  C CA  . GLY A 1 62  ? 1.053   -2.891   11.439  1.00 96.26 62  A 1 
ATOM   484  C C   . GLY A 1 62  ? -0.212  -2.698   10.606  1.00 96.12 62  A 1 
ATOM   485  O O   . GLY A 1 62  ? -1.315  -2.664   11.160  1.00 95.08 62  A 1 
ATOM   486  N N   . ASN A 1 63  ? -0.093  -2.655   9.278   1.00 95.94 63  A 1 
ATOM   487  C CA  . ASN A 1 63  ? -1.225  -2.463   8.371   1.00 95.48 63  A 1 
ATOM   488  C C   . ASN A 1 63  ? -2.230  -3.630   8.347   1.00 95.53 63  A 1 
ATOM   489  O O   . ASN A 1 63  ? -3.318  -3.490   7.804   1.00 93.19 63  A 1 
ATOM   490  C CB  . ASN A 1 63  ? -0.696  -2.126   6.964   1.00 93.32 63  A 1 
ATOM   491  C CG  . ASN A 1 63  ? -0.046  -3.287   6.242   1.00 91.39 63  A 1 
ATOM   492  O OD1 . ASN A 1 63  ? 0.285   -4.315   6.804   1.00 83.30 63  A 1 
ATOM   493  N ND2 . ASN A 1 63  ? 0.163   -3.136   4.945   1.00 83.14 63  A 1 
ATOM   494  N N   . ASN A 1 64  ? -1.911  -4.771   8.967   1.00 96.34 64  A 1 
ATOM   495  C CA  . ASN A 1 64  ? -2.831  -5.897   9.119   1.00 96.33 64  A 1 
ATOM   496  C C   . ASN A 1 64  ? -3.730  -5.789   10.347  1.00 96.71 64  A 1 
ATOM   497  O O   . ASN A 1 64  ? -4.670  -6.568   10.504  1.00 95.10 64  A 1 
ATOM   498  C CB  . ASN A 1 64  ? -2.033  -7.205   9.118   1.00 95.52 64  A 1 
ATOM   499  C CG  . ASN A 1 64  ? -1.511  -7.502   7.731   1.00 93.79 64  A 1 
ATOM   500  O OD1 . ASN A 1 64  ? -2.194  -8.091   6.922   1.00 83.99 64  A 1 
ATOM   501  N ND2 . ASN A 1 64  ? -0.320  -7.050   7.403   1.00 83.64 64  A 1 
ATOM   502  N N   . ILE A 1 65  ? -3.463  -4.833   11.230  1.00 97.60 65  A 1 
ATOM   503  C CA  . ILE A 1 65  ? -4.200  -4.670   12.479  1.00 97.89 65  A 1 
ATOM   504  C C   . ILE A 1 65  ? -5.529  -3.959   12.199  1.00 97.40 65  A 1 
ATOM   505  O O   . ILE A 1 65  ? -5.573  -2.932   11.534  1.00 96.72 65  A 1 
ATOM   506  C CB  . ILE A 1 65  ? -3.325  -3.953   13.528  1.00 97.87 65  A 1 
ATOM   507  C CG1 . ILE A 1 65  ? -2.067  -4.815   13.823  1.00 97.16 65  A 1 
ATOM   508  C CG2 . ILE A 1 65  ? -4.131  -3.671   14.802  1.00 97.28 65  A 1 
ATOM   509  C CD1 . ILE A 1 65  ? -1.036  -4.158   14.739  1.00 95.94 65  A 1 
ATOM   510  N N   . ARG A 1 66  ? -6.627  -4.500   12.727  1.00 98.04 66  A 1 
ATOM   511  C CA  . ARG A 1 66  ? -7.935  -3.843   12.768  1.00 97.91 66  A 1 
ATOM   512  C C   . ARG A 1 66  ? -8.033  -2.967   14.008  1.00 98.06 66  A 1 
ATOM   513  O O   . ARG A 1 66  ? -8.257  -1.765   13.895  1.00 97.66 66  A 1 
ATOM   514  C CB  . ARG A 1 66  ? -9.043  -4.918   12.742  1.00 96.99 66  A 1 
ATOM   515  C CG  . ARG A 1 66  ? -10.472 -4.340   12.688  1.00 91.08 66  A 1 
ATOM   516  C CD  . ARG A 1 66  ? -10.860 -3.830   11.308  1.00 87.15 66  A 1 
ATOM   517  N NE  . ARG A 1 66  ? -10.960 -4.955   10.346  1.00 83.49 66  A 1 
ATOM   518  C CZ  . ARG A 1 66  ? -11.175 -4.843   9.046   1.00 79.60 66  A 1 
ATOM   519  N NH1 . ARG A 1 66  ? -11.354 -3.696   8.466   1.00 68.95 66  A 1 
ATOM   520  N NH2 . ARG A 1 66  ? -11.233 -5.913   8.301   1.00 75.28 66  A 1 
ATOM   521  N N   . TYR A 1 67  ? -7.872  -3.563   15.177  1.00 98.35 67  A 1 
ATOM   522  C CA  . TYR A 1 67  ? -7.868  -2.853   16.449  1.00 98.59 67  A 1 
ATOM   523  C C   . TYR A 1 67  ? -7.196  -3.655   17.564  1.00 98.61 67  A 1 
ATOM   524  O O   . TYR A 1 67  ? -7.073  -4.879   17.493  1.00 98.32 67  A 1 
ATOM   525  C CB  . TYR A 1 67  ? -9.305  -2.457   16.843  1.00 98.30 67  A 1 
ATOM   526  C CG  . TYR A 1 67  ? -10.291 -3.606   16.941  1.00 98.28 67  A 1 
ATOM   527  C CD1 . TYR A 1 67  ? -11.332 -3.731   15.994  1.00 96.16 67  A 1 
ATOM   528  C CD2 . TYR A 1 67  ? -10.207 -4.538   17.987  1.00 96.00 67  A 1 
ATOM   529  C CE1 . TYR A 1 67  ? -12.256 -4.770   16.086  1.00 95.86 67  A 1 
ATOM   530  C CE2 . TYR A 1 67  ? -11.122 -5.600   18.079  1.00 95.17 67  A 1 
ATOM   531  C CZ  . TYR A 1 67  ? -12.145 -5.711   17.127  1.00 96.50 67  A 1 
ATOM   532  O OH  . TYR A 1 67  ? -13.033 -6.743   17.227  1.00 94.65 67  A 1 
ATOM   533  N N   . PHE A 1 68  ? -6.809  -2.954   18.611  1.00 98.65 68  A 1 
ATOM   534  C CA  . PHE A 1 68  ? -6.378  -3.524   19.884  1.00 98.70 68  A 1 
ATOM   535  C C   . PHE A 1 68  ? -7.526  -3.422   20.887  1.00 98.63 68  A 1 
ATOM   536  O O   . PHE A 1 68  ? -8.087  -2.346   21.059  1.00 98.24 68  A 1 
ATOM   537  C CB  . PHE A 1 68  ? -5.163  -2.771   20.425  1.00 98.57 68  A 1 
ATOM   538  C CG  . PHE A 1 68  ? -3.914  -2.799   19.568  1.00 98.62 68  A 1 
ATOM   539  C CD1 . PHE A 1 68  ? -2.768  -3.479   20.024  1.00 97.33 68  A 1 
ATOM   540  C CD2 . PHE A 1 68  ? -3.856  -2.094   18.358  1.00 97.66 68  A 1 
ATOM   541  C CE1 . PHE A 1 68  ? -1.585  -3.467   19.275  1.00 97.18 68  A 1 
ATOM   542  C CE2 . PHE A 1 68  ? -2.673  -2.091   17.600  1.00 96.88 68  A 1 
ATOM   543  C CZ  . PHE A 1 68  ? -1.535  -2.772   18.057  1.00 97.61 68  A 1 
ATOM   544  N N   . ILE A 1 69  ? -7.830  -4.505   21.593  1.00 98.79 69  A 1 
ATOM   545  C CA  . ILE A 1 69  ? -8.597  -4.489   22.834  1.00 98.72 69  A 1 
ATOM   546  C C   . ILE A 1 69  ? -7.600  -4.288   23.966  1.00 98.77 69  A 1 
ATOM   547  O O   . ILE A 1 69  ? -6.712  -5.119   24.181  1.00 98.29 69  A 1 
ATOM   548  C CB  . ILE A 1 69  ? -9.426  -5.772   23.009  1.00 98.52 69  A 1 
ATOM   549  C CG1 . ILE A 1 69  ? -10.401 -5.957   21.819  1.00 97.62 69  A 1 
ATOM   550  C CG2 . ILE A 1 69  ? -10.184 -5.720   24.345  1.00 97.85 69  A 1 
ATOM   551  C CD1 . ILE A 1 69  ? -11.174 -7.280   21.844  1.00 94.69 69  A 1 
ATOM   552  N N   . LEU A 1 70  ? -7.733  -3.173   24.666  1.00 98.52 70  A 1 
ATOM   553  C CA  . LEU A 1 70  ? -6.827  -2.748   25.722  1.00 98.44 70  A 1 
ATOM   554  C C   . LEU A 1 70  ? -7.337  -3.227   27.092  1.00 98.37 70  A 1 
ATOM   555  O O   . LEU A 1 70  ? -8.539  -3.410   27.267  1.00 97.60 70  A 1 
ATOM   556  C CB  . LEU A 1 70  ? -6.682  -1.219   25.668  1.00 98.14 70  A 1 
ATOM   557  C CG  . LEU A 1 70  ? -6.217  -0.648   24.317  1.00 97.83 70  A 1 
ATOM   558  C CD1 . LEU A 1 70  ? -6.244  0.877    24.358  1.00 96.77 70  A 1 
ATOM   559  C CD2 . LEU A 1 70  ? -4.796  -1.095   23.960  1.00 96.50 70  A 1 
ATOM   560  N N   . PRO A 1 71  ? -6.435  -3.378   28.092  1.00 98.36 71  A 1 
ATOM   561  C CA  . PRO A 1 71  ? -6.847  -3.685   29.461  1.00 98.06 71  A 1 
ATOM   562  C C   . PRO A 1 71  ? -7.758  -2.599   30.044  1.00 97.87 71  A 1 
ATOM   563  O O   . PRO A 1 71  ? -7.487  -1.403   29.904  1.00 96.38 71  A 1 
ATOM   564  C CB  . PRO A 1 71  ? -5.554  -3.820   30.270  1.00 97.17 71  A 1 
ATOM   565  C CG  . PRO A 1 71  ? -4.486  -4.112   29.219  1.00 94.75 71  A 1 
ATOM   566  C CD  . PRO A 1 71  ? -4.984  -3.358   28.001  1.00 97.70 71  A 1 
ATOM   567  N N   . ASP A 1 72  ? -8.790  -3.002   30.777  1.00 97.43 72  A 1 
ATOM   568  C CA  . ASP A 1 72  ? -9.702  -2.062   31.448  1.00 96.88 72  A 1 
ATOM   569  C C   . ASP A 1 72  ? -8.987  -1.145   32.444  1.00 96.84 72  A 1 
ATOM   570  O O   . ASP A 1 72  ? -9.357  0.015    32.626  1.00 94.19 72  A 1 
ATOM   571  C CB  . ASP A 1 72  ? -10.787 -2.846   32.199  1.00 94.63 72  A 1 
ATOM   572  C CG  . ASP A 1 72  ? -11.787 -3.555   31.288  1.00 83.00 72  A 1 
ATOM   573  O OD1 . ASP A 1 72  ? -11.785 -3.268   30.074  1.00 73.52 72  A 1 
ATOM   574  O OD2 . ASP A 1 72  ? -12.584 -4.357   31.827  1.00 74.76 72  A 1 
ATOM   575  N N   . SER A 1 73  ? -7.922  -1.650   33.069  1.00 96.78 73  A 1 
ATOM   576  C CA  . SER A 1 73  ? -7.090  -0.925   34.025  1.00 96.29 73  A 1 
ATOM   577  C C   . SER A 1 73  ? -6.173  0.119    33.390  1.00 96.45 73  A 1 
ATOM   578  O O   . SER A 1 73  ? -5.591  0.927    34.111  1.00 94.08 73  A 1 
ATOM   579  C CB  . SER A 1 73  ? -6.245  -1.917   34.832  1.00 94.64 73  A 1 
ATOM   580  O OG  . SER A 1 73  ? -5.487  -2.727   33.954  1.00 88.07 73  A 1 
ATOM   581  N N   . LEU A 1 74  ? -6.008  0.132    32.057  1.00 97.02 74  A 1 
ATOM   582  C CA  . LEU A 1 74  ? -5.050  0.993    31.380  1.00 96.97 74  A 1 
ATOM   583  C C   . LEU A 1 74  ? -5.370  2.486    31.608  1.00 96.88 74  A 1 
ATOM   584  O O   . LEU A 1 74  ? -6.471  2.937    31.271  1.00 95.47 74  A 1 
ATOM   585  C CB  . LEU A 1 74  ? -5.014  0.633    29.884  1.00 96.27 74  A 1 
ATOM   586  C CG  . LEU A 1 74  ? -3.830  1.265    29.129  1.00 95.21 74  A 1 
ATOM   587  C CD1 . LEU A 1 74  ? -2.511  0.616    29.522  1.00 92.50 74  A 1 
ATOM   588  C CD2 . LEU A 1 74  ? -4.028  1.082    27.633  1.00 92.43 74  A 1 
ATOM   589  N N   . PRO A 1 75  ? -4.436  3.290    32.149  1.00 96.25 75  A 1 
ATOM   590  C CA  . PRO A 1 75  ? -4.697  4.692    32.472  1.00 95.65 75  A 1 
ATOM   591  C C   . PRO A 1 75  ? -4.592  5.582    31.224  1.00 95.59 75  A 1 
ATOM   592  O O   . PRO A 1 75  ? -3.580  6.240    30.995  1.00 93.87 75  A 1 
ATOM   593  C CB  . PRO A 1 75  ? -3.676  5.024    33.562  1.00 94.75 75  A 1 
ATOM   594  C CG  . PRO A 1 75  ? -2.468  4.168    33.190  1.00 93.17 75  A 1 
ATOM   595  C CD  . PRO A 1 75  ? -3.121  2.892    32.642  1.00 95.44 75  A 1 
ATOM   596  N N   . LEU A 1 76  ? -5.636  5.618    30.417  1.00 95.69 76  A 1 
ATOM   597  C CA  . LEU A 1 76  ? -5.653  6.333    29.140  1.00 95.39 76  A 1 
ATOM   598  C C   . LEU A 1 76  ? -5.270  7.810    29.271  1.00 94.54 76  A 1 
ATOM   599  O O   . LEU A 1 76  ? -4.422  8.279    28.517  1.00 92.81 76  A 1 
ATOM   600  C CB  . LEU A 1 76  ? -7.037  6.230    28.471  1.00 94.91 76  A 1 
ATOM   601  C CG  . LEU A 1 76  ? -7.463  4.813    28.051  1.00 95.06 76  A 1 
ATOM   602  C CD1 . LEU A 1 76  ? -8.820  4.886    27.345  1.00 93.54 76  A 1 
ATOM   603  C CD2 . LEU A 1 76  ? -6.467  4.149    27.097  1.00 93.42 76  A 1 
ATOM   604  N N   . ASP A 1 77  ? -5.813  8.522    30.232  1.00 93.91 77  A 1 
ATOM   605  C CA  . ASP A 1 77  ? -5.526  9.948    30.425  1.00 93.32 77  A 1 
ATOM   606  C C   . ASP A 1 77  ? -4.036  10.209   30.637  1.00 93.31 77  A 1 
ATOM   607  O O   . ASP A 1 77  ? -3.455  11.083   30.005  1.00 90.50 77  A 1 
ATOM   608  C CB  . ASP A 1 77  ? -6.339  10.481   31.620  1.00 91.63 77  A 1 
ATOM   609  C CG  . ASP A 1 77  ? -7.825  10.532   31.302  1.00 88.47 77  A 1 
ATOM   610  O OD1 . ASP A 1 77  ? -8.195  11.210   30.329  1.00 82.13 77  A 1 
ATOM   611  O OD2 . ASP A 1 77  ? -8.634  9.847    31.967  1.00 82.05 77  A 1 
ATOM   612  N N   . THR A 1 78  ? -3.382  9.393    31.451  1.00 93.36 78  A 1 
ATOM   613  C CA  . THR A 1 78  ? -1.946  9.524    31.731  1.00 93.01 78  A 1 
ATOM   614  C C   . THR A 1 78  ? -1.091  9.215    30.502  1.00 92.86 78  A 1 
ATOM   615  O O   . THR A 1 78  ? -0.102  9.900    30.240  1.00 90.23 78  A 1 
ATOM   616  C CB  . THR A 1 78  ? -1.536  8.583    32.876  1.00 91.85 78  A 1 
ATOM   617  O OG1 . THR A 1 78  ? -2.433  8.702    33.964  1.00 81.07 78  A 1 
ATOM   618  C CG2 . THR A 1 78  ? -0.143  8.879    33.414  1.00 79.19 78  A 1 
ATOM   619  N N   . LEU A 1 79  ? -1.458  8.198    29.741  1.00 94.53 79  A 1 
ATOM   620  C CA  . LEU A 1 79  ? -0.695  7.785    28.564  1.00 93.82 79  A 1 
ATOM   621  C C   . LEU A 1 79  ? -0.870  8.744    27.382  1.00 93.29 79  A 1 
ATOM   622  O O   . LEU A 1 79  ? 0.068   8.929    26.609  1.00 90.87 79  A 1 
ATOM   623  C CB  . LEU A 1 79  ? -1.105  6.355    28.178  1.00 93.89 79  A 1 
ATOM   624  C CG  . LEU A 1 79  ? -0.695  5.283    29.206  1.00 93.51 79  A 1 
ATOM   625  C CD1 . LEU A 1 79  ? -1.305  3.944    28.803  1.00 90.72 79  A 1 
ATOM   626  C CD2 . LEU A 1 79  ? 0.818   5.112    29.292  1.00 90.63 79  A 1 
ATOM   627  N N   . LEU A 1 80  ? -2.040  9.374    27.238  1.00 93.14 80  A 1 
ATOM   628  C CA  . LEU A 1 80  ? -2.351  10.304   26.153  1.00 91.41 80  A 1 
ATOM   629  C C   . LEU A 1 80  ? -1.748  11.690   26.370  1.00 88.99 80  A 1 
ATOM   630  O O   . LEU A 1 80  ? -1.287  12.290   25.407  1.00 83.58 80  A 1 
ATOM   631  C CB  . LEU A 1 80  ? -3.877  10.375   25.979  1.00 91.25 80  A 1 
ATOM   632  C CG  . LEU A 1 80  ? -4.501  9.098    25.381  1.00 92.16 80  A 1 
ATOM   633  C CD1 . LEU A 1 80  ? -6.021  9.179    25.480  1.00 89.25 80  A 1 
ATOM   634  C CD2 . LEU A 1 80  ? -4.119  8.894    23.907  1.00 89.90 80  A 1 
ATOM   635  N N   . VAL A 1 81  ? -1.654  12.172   27.603  1.00 86.62 81  A 1 
ATOM   636  C CA  . VAL A 1 81  ? -1.053  13.495   27.919  1.00 83.29 81  A 1 
ATOM   637  C C   . VAL A 1 81  ? 0.392   13.596   27.414  1.00 80.21 81  A 1 
ATOM   638  O O   . VAL A 1 81  ? 0.800   14.616   26.867  1.00 70.46 81  A 1 
ATOM   639  C CB  . VAL A 1 81  ? -1.109  13.765   29.432  1.00 78.72 81  A 1 
ATOM   640  C CG1 . VAL A 1 81  ? -0.245  14.955   29.865  1.00 68.99 81  A 1 
ATOM   641  C CG2 . VAL A 1 81  ? -2.540  14.081   29.869  1.00 70.78 81  A 1 
ATOM   642  N N   . ASP A 1 82  ? 1.184   12.534   27.564  1.00 71.05 82  A 1 
ATOM   643  C CA  . ASP A 1 82  ? 2.584   12.529   27.134  1.00 67.41 82  A 1 
ATOM   644  C C   . ASP A 1 82  ? 2.778   12.218   25.642  1.00 67.24 82  A 1 
ATOM   645  O O   . ASP A 1 82  ? 3.915   12.169   25.169  1.00 60.69 82  A 1 
ATOM   646  C CB  . ASP A 1 82  ? 3.374   11.549   27.996  1.00 59.38 82  A 1 
ATOM   647  C CG  . ASP A 1 82  ? 3.780   12.073   29.373  1.00 53.24 82  A 1 
ATOM   648  O OD1 . ASP A 1 82  ? 3.926   13.308   29.539  1.00 47.71 82  A 1 
ATOM   649  O OD2 . ASP A 1 82  ? 4.103   11.211   30.219  1.00 47.32 82  A 1 
ATOM   650  N N   . VAL A 1 83  ? 1.718   11.934   24.886  1.00 70.02 83  A 1 
ATOM   651  C CA  . VAL A 1 83  ? 1.776   11.731   23.430  1.00 66.25 83  A 1 
ATOM   652  C C   . VAL A 1 83  ? 1.687   13.056   22.689  1.00 67.44 83  A 1 
ATOM   653  O O   . VAL A 1 83  ? 2.306   13.194   21.639  1.00 61.07 83  A 1 
ATOM   654  C CB  . VAL A 1 83  ? 0.688   10.775   22.912  1.00 59.35 83  A 1 
ATOM   655  C CG1 . VAL A 1 83  ? 0.847   10.529   21.401  1.00 55.03 83  A 1 
ATOM   656  C CG2 . VAL A 1 83  ? 0.745   9.407    23.578  1.00 57.84 83  A 1 
ATOM   657  N N   . GLU A 1 84  ? 0.959   14.024   23.231  1.00 61.32 84  A 1 
ATOM   658  C CA  . GLU A 1 84  ? 1.112   15.397   22.778  1.00 59.21 84  A 1 
ATOM   659  C C   . GLU A 1 84  ? 2.594   15.731   22.901  1.00 58.89 84  A 1 
ATOM   660  O O   . GLU A 1 84  ? 3.153   15.620   23.997  1.00 52.38 84  A 1 
ATOM   661  C CB  . GLU A 1 84  ? 0.249   16.381   23.571  1.00 51.87 84  A 1 
ATOM   662  C CG  . GLU A 1 84  ? -1.230  16.213   23.201  1.00 44.96 84  A 1 
ATOM   663  C CD  . GLU A 1 84  ? -2.141  17.301   23.789  1.00 40.78 84  A 1 
ATOM   664  O OE1 . GLU A 1 84  ? -3.314  17.332   23.364  1.00 36.80 84  A 1 
ATOM   665  O OE2 . GLU A 1 84  ? -1.669  18.075   24.651  1.00 36.80 84  A 1 
ATOM   666  N N   . PRO A 1 85  ? 3.283   16.046   21.790  1.00 46.92 85  A 1 
ATOM   667  C CA  . PRO A 1 85  ? 4.651   16.486   21.890  1.00 44.96 85  A 1 
ATOM   668  C C   . PRO A 1 85  ? 4.603   17.685   22.833  1.00 45.35 85  A 1 
ATOM   669  O O   . PRO A 1 85  ? 4.043   18.711   22.486  1.00 43.08 85  A 1 
ATOM   670  C CB  . PRO A 1 85  ? 5.091   16.835   20.459  1.00 40.88 85  A 1 
ATOM   671  C CG  . PRO A 1 85  ? 3.779   17.114   19.732  1.00 39.31 85  A 1 
ATOM   672  C CD  . PRO A 1 85  ? 2.762   16.241   20.453  1.00 41.41 85  A 1 
ATOM   673  N N   . LYS A 1 86  ? 5.150   17.511   24.041  1.00 42.82 86  A 1 
ATOM   674  C CA  . LYS A 1 86  ? 5.453   18.653   24.886  1.00 41.56 86  A 1 
ATOM   675  C C   . LYS A 1 86  ? 6.226   19.556   23.956  1.00 41.67 86  A 1 
ATOM   676  O O   . LYS A 1 86  ? 7.337   19.187   23.554  1.00 38.97 86  A 1 
ATOM   677  C CB  . LYS A 1 86  ? 6.293   18.269   26.112  1.00 38.10 86  A 1 
ATOM   678  C CG  . LYS A 1 86  ? 5.402   17.756   27.248  1.00 33.24 86  A 1 
ATOM   679  C CD  . LYS A 1 86  ? 6.214   17.334   28.486  1.00 31.55 86  A 1 
ATOM   680  C CE  . LYS A 1 86  ? 5.223   16.866   29.546  1.00 26.93 86  A 1 
ATOM   681  N NZ  . LYS A 1 86  ? 5.807   15.970   30.571  1.00 24.65 86  A 1 
ATOM   682  N N   . VAL A 1 87  ? 5.613   20.657   23.540  1.00 41.16 87  A 1 
ATOM   683  C CA  . VAL A 1 87  ? 6.306   21.726   22.833  1.00 40.42 87  A 1 
ATOM   684  C C   . VAL A 1 87  ? 7.530   21.926   23.697  1.00 40.83 87  A 1 
ATOM   685  O O   . VAL A 1 87  ? 7.393   22.332   24.856  1.00 38.19 87  A 1 
ATOM   686  C CB  . VAL A 1 87  ? 5.461   23.007   22.748  1.00 37.48 87  A 1 
ATOM   687  C CG1 . VAL A 1 87  ? 6.244   24.128   22.049  1.00 32.22 87  A 1 
ATOM   688  C CG2 . VAL A 1 87  ? 4.177   22.757   21.941  1.00 33.12 87  A 1 
ATOM   689  N N   . LYS A 1 88  ? 8.689   21.460   23.218  1.00 38.43 88  A 1 
ATOM   690  C CA  . LYS A 1 88  ? 9.929   21.759   23.919  1.00 37.46 88  A 1 
ATOM   691  C C   . LYS A 1 88  ? 9.939   23.266   23.883  1.00 37.46 88  A 1 
ATOM   692  O O   . LYS A 1 88  ? 10.253  23.838   22.848  1.00 35.29 88  A 1 
ATOM   693  C CB  . LYS A 1 88  ? 11.165  21.174   23.228  1.00 35.25 88  A 1 
ATOM   694  C CG  . LYS A 1 88  ? 11.450  19.720   23.629  1.00 32.10 88  A 1 
ATOM   695  C CD  . LYS A 1 88  ? 12.740  19.231   22.950  1.00 30.69 88  A 1 
ATOM   696  C CE  . LYS A 1 88  ? 13.072  17.803   23.360  1.00 27.21 88  A 1 
ATOM   697  N NZ  . LYS A 1 88  ? 14.246  17.264   22.618  1.00 24.29 88  A 1 
ATOM   698  N N   . SER A 1 89  ? 9.494   23.866   24.960  1.00 33.63 89  A 1 
ATOM   699  C CA  . SER A 1 89  ? 9.710   25.269   25.212  1.00 31.98 89  A 1 
ATOM   700  C C   . SER A 1 89  ? 11.186  25.411   24.944  1.00 31.85 89  A 1 
ATOM   701  O O   . SER A 1 89  ? 11.986  24.813   25.671  1.00 30.14 89  A 1 
ATOM   702  C CB  . SER A 1 89  ? 9.361   25.621   26.657  1.00 30.36 89  A 1 
ATOM   703  O OG  . SER A 1 89  ? 9.725   26.960   26.925  1.00 28.08 89  A 1 
ATOM   704  N N   . LYS A 1 90  ? 11.517  26.019   23.810  1.00 37.03 90  A 1 
ATOM   705  C CA  . LYS A 1 90  ? 12.904  26.343   23.520  1.00 36.40 90  A 1 
ATOM   706  C C   . LYS A 1 90  ? 13.329  27.019   24.796  1.00 35.59 90  A 1 
ATOM   707  O O   . LYS A 1 90  ? 12.754  28.056   25.126  1.00 33.23 90  A 1 
ATOM   708  C CB  . LYS A 1 90  ? 13.045  27.288   22.312  1.00 33.93 90  A 1 
ATOM   709  C CG  . LYS A 1 90  ? 13.139  26.535   20.977  1.00 31.80 90  A 1 
ATOM   710  C CD  . LYS A 1 90  ? 13.279  27.520   19.798  1.00 30.41 90  A 1 
ATOM   711  C CE  . LYS A 1 90  ? 13.435  26.772   18.475  1.00 26.57 90  A 1 
ATOM   712  N NZ  . LYS A 1 90  ? 13.363  27.666   17.286  1.00 23.84 90  A 1 
ATOM   713  N N   . LYS A 1 91  ? 14.194  26.360   25.566  1.00 38.13 91  A 1 
ATOM   714  C CA  . LYS A 1 91  ? 14.858  27.063   26.650  1.00 36.29 91  A 1 
ATOM   715  C C   . LYS A 1 91  ? 15.321  28.322   25.947  1.00 34.67 91  A 1 
ATOM   716  O O   . LYS A 1 91  ? 16.093  28.220   24.992  1.00 32.68 91  A 1 
ATOM   717  C CB  . LYS A 1 91  ? 16.044  26.281   27.229  1.00 34.68 91  A 1 
ATOM   718  C CG  . LYS A 1 91  ? 15.656  25.436   28.440  1.00 32.42 91  A 1 
ATOM   719  C CD  . LYS A 1 91  ? 16.904  24.743   29.032  1.00 31.98 91  A 1 
ATOM   720  C CE  . LYS A 1 91  ? 16.573  23.999   30.322  1.00 28.96 91  A 1 
ATOM   721  N NZ  . LYS A 1 91  ? 17.751  23.301   30.883  1.00 25.68 91  A 1 
ATOM   722  N N   . ARG A 1 92  ? 14.761  29.453   26.327  1.00 36.20 92  A 1 
ATOM   723  C CA  . ARG A 1 92  ? 15.389  30.726   26.022  1.00 35.49 92  A 1 
ATOM   724  C C   . ARG A 1 92  ? 16.769  30.562   26.636  1.00 32.98 92  A 1 
ATOM   725  O O   . ARG A 1 92  ? 16.913  30.741   27.838  1.00 31.20 92  A 1 
ATOM   726  C CB  . ARG A 1 92  ? 14.631  31.906   26.656  1.00 32.97 92  A 1 
ATOM   727  C CG  . ARG A 1 92  ? 13.391  32.338   25.856  1.00 31.41 92  A 1 
ATOM   728  C CD  . ARG A 1 92  ? 12.738  33.547   26.542  1.00 30.47 92  A 1 
ATOM   729  N NE  . ARG A 1 92  ? 11.629  34.116   25.749  1.00 28.21 92  A 1 
ATOM   730  C CZ  . ARG A 1 92  ? 10.870  35.165   26.074  1.00 26.24 92  A 1 
ATOM   731  N NH1 . ARG A 1 92  ? 11.029  35.797   27.195  1.00 23.46 92  A 1 
ATOM   732  N NH2 . ARG A 1 92  ? 9.932   35.582   25.258  1.00 23.99 92  A 1 
ATOM   733  N N   . GLU A 1 93  ? 17.720  30.058   25.848  1.00 33.64 93  A 1 
ATOM   734  C CA  . GLU A 1 93  ? 19.108  30.241   26.198  1.00 33.66 93  A 1 
ATOM   735  C C   . GLU A 1 93  ? 19.195  31.729   26.427  1.00 32.55 93  A 1 
ATOM   736  O O   . GLU A 1 93  ? 18.877  32.532   25.542  1.00 31.65 93  A 1 
ATOM   737  C CB  . GLU A 1 93  ? 20.061  29.767   25.106  1.00 33.59 93  A 1 
ATOM   738  C CG  . GLU A 1 93  ? 20.258  28.242   25.163  1.00 31.35 93  A 1 
ATOM   739  C CD  . GLU A 1 93  ? 21.424  27.764   24.286  1.00 28.72 93  A 1 
ATOM   740  O OE1 . GLU A 1 93  ? 21.976  26.696   24.616  1.00 26.04 93  A 1 
ATOM   741  O OE2 . GLU A 1 93  ? 21.757  28.471   23.315  1.00 28.05 93  A 1 
ATOM   742  N N   . ALA A 1 94  ? 19.427  32.065   27.665  1.00 33.69 94  A 1 
ATOM   743  C CA  . ALA A 1 94  ? 19.587  33.441   28.041  1.00 34.24 94  A 1 
ATOM   744  C C   . ALA A 1 94  ? 20.717  33.931   27.147  1.00 33.04 94  A 1 
ATOM   745  O O   . ALA A 1 94  ? 21.855  33.510   27.324  1.00 31.62 94  A 1 
ATOM   746  C CB  . ALA A 1 94  ? 19.914  33.521   29.536  1.00 32.38 94  A 1 
ATOM   747  N N   . VAL A 1 95  ? 20.379  34.727   26.128  1.00 39.60 95  A 1 
ATOM   748  C CA  . VAL A 1 95  ? 21.365  35.351   25.258  1.00 40.21 95  A 1 
ATOM   749  C C   . VAL A 1 95  ? 22.273  36.086   26.221  1.00 39.55 95  A 1 
ATOM   750  O O   . VAL A 1 95  ? 21.838  37.062   26.845  1.00 36.73 95  A 1 
ATOM   751  C CB  . VAL A 1 95  ? 20.712  36.300   24.245  1.00 36.68 95  A 1 
ATOM   752  C CG1 . VAL A 1 95  ? 21.766  37.012   23.391  1.00 31.50 95  A 1 
ATOM   753  C CG2 . VAL A 1 95  ? 19.771  35.523   23.307  1.00 34.08 95  A 1 
ATOM   754  N N   . ALA A 1 96  ? 23.448  35.507   26.446  1.00 34.95 96  A 1 
ATOM   755  C CA  . ALA A 1 96  ? 24.399  36.069   27.384  1.00 35.70 96  A 1 
ATOM   756  C C   . ALA A 1 96  ? 24.604  37.511   26.934  1.00 34.91 96  A 1 
ATOM   757  O O   . ALA A 1 96  ? 24.994  37.759   25.792  1.00 33.53 96  A 1 
ATOM   758  C CB  . ALA A 1 96  ? 25.683  35.236   27.375  1.00 33.76 96  A 1 
ATOM   759  N N   . GLY A 1 97  ? 24.248  38.453   27.801  1.00 37.89 97  A 1 
ATOM   760  C CA  . GLY A 1 97  ? 24.221  39.874   27.478  1.00 38.61 97  A 1 
ATOM   761  C C   . GLY A 1 97  ? 25.618  40.306   27.051  1.00 38.02 97  A 1 
ATOM   762  O O   . GLY A 1 97  ? 26.475  40.547   27.885  1.00 34.82 97  A 1 
ATOM   763  N N   . ARG A 1 98  ? 25.839  40.303   25.736  1.00 39.79 98  A 1 
ATOM   764  C CA  . ARG A 1 98  ? 27.139  40.644   25.166  1.00 39.52 98  A 1 
ATOM   765  C C   . ARG A 1 98  ? 27.496  42.045   25.632  1.00 38.01 98  A 1 
ATOM   766  O O   . ARG A 1 98  ? 26.654  42.944   25.627  1.00 34.91 98  A 1 
ATOM   767  C CB  . ARG A 1 98  ? 27.108  40.494   23.635  1.00 35.99 98  A 1 
ATOM   768  C CG  . ARG A 1 98  ? 28.390  39.844   23.104  1.00 33.25 98  A 1 
ATOM   769  C CD  . ARG A 1 98  ? 28.314  39.643   21.586  1.00 31.78 98  A 1 
ATOM   770  N NE  . ARG A 1 98  ? 29.473  38.887   21.061  1.00 30.10 98  A 1 
ATOM   771  C CZ  . ARG A 1 98  ? 29.681  38.563   19.793  1.00 27.00 98  A 1 
ATOM   772  N NH1 . ARG A 1 98  ? 28.875  38.926   18.845  1.00 24.81 98  A 1 
ATOM   773  N NH2 . ARG A 1 98  ? 30.723  37.854   19.464  1.00 24.83 98  A 1 
ATOM   774  N N   . GLY A 1 99  ? 28.727  42.208   26.116  1.00 37.41 99  A 1 
ATOM   775  C CA  . GLY A 1 99  ? 29.161  43.371   26.888  1.00 38.97 99  A 1 
ATOM   776  C C   . GLY A 1 99  ? 28.863  44.706   26.202  1.00 38.01 99  A 1 
ATOM   777  O O   . GLY A 1 99  ? 28.984  44.854   24.991  1.00 34.84 99  A 1 
ATOM   778  N N   . ARG A 1 100 ? 28.519  45.688   27.001  1.00 39.49 100 A 1 
ATOM   779  C CA  . ARG A 1 100 ? 28.312  47.093   26.614  1.00 39.73 100 A 1 
ATOM   780  C C   . ARG A 1 100 ? 29.600  47.666   25.994  1.00 37.61 100 A 1 
ATOM   781  O O   . ARG A 1 100 ? 30.389  48.300   26.690  1.00 34.62 100 A 1 
ATOM   782  C CB  . ARG A 1 100 ? 27.909  47.932   27.844  1.00 36.87 100 A 1 
ATOM   783  C CG  . ARG A 1 100 ? 26.451  47.776   28.279  1.00 34.12 100 A 1 
ATOM   784  C CD  . ARG A 1 100 ? 26.211  48.628   29.540  1.00 31.86 100 A 1 
ATOM   785  N NE  . ARG A 1 100 ? 24.787  48.763   29.883  1.00 30.10 100 A 1 
ATOM   786  C CZ  . ARG A 1 100 ? 24.291  49.341   30.964  1.00 26.52 100 A 1 
ATOM   787  N NH1 . ARG A 1 100 ? 25.056  49.844   31.898  1.00 24.60 100 A 1 
ATOM   788  N NH2 . ARG A 1 100 ? 23.004  49.447   31.137  1.00 24.49 100 A 1 
ATOM   789  N N   . GLY A 1 101 ? 29.825  47.441   24.723  1.00 37.92 101 A 1 
ATOM   790  C CA  . GLY A 1 101 ? 30.931  48.049   23.997  1.00 39.36 101 A 1 
ATOM   791  C C   . GLY A 1 101 ? 30.867  49.570   24.103  1.00 38.04 101 A 1 
ATOM   792  O O   . GLY A 1 101 ? 29.830  50.183   23.867  1.00 34.79 101 A 1 
ATOM   793  N N   . ARG A 1 102 ? 31.998  50.172   24.463  1.00 38.47 102 A 1 
ATOM   794  C CA  . ARG A 1 102 ? 32.181  51.627   24.611  1.00 38.40 102 A 1 
ATOM   795  C C   . ARG A 1 102 ? 32.067  52.343   23.253  1.00 35.64 102 A 1 
ATOM   796  O O   . ARG A 1 102 ? 33.066  52.828   22.733  1.00 32.98 102 A 1 
ATOM   797  C CB  . ARG A 1 102 ? 33.560  51.911   25.236  1.00 36.06 102 A 1 
ATOM   798  C CG  . ARG A 1 102 ? 33.637  51.807   26.764  1.00 33.54 102 A 1 
ATOM   799  C CD  . ARG A 1 102 ? 35.088  52.082   27.189  1.00 31.07 102 A 1 
ATOM   800  N NE  . ARG A 1 102 ? 35.227  52.345   28.631  1.00 29.39 102 A 1 
ATOM   801  C CZ  . ARG A 1 102 ? 36.363  52.485   29.295  1.00 26.15 102 A 1 
ATOM   802  N NH1 . ARG A 1 102 ? 37.522  52.358   28.713  1.00 24.55 102 A 1 
ATOM   803  N NH2 . ARG A 1 102 ? 36.358  52.765   30.577  1.00 24.55 102 A 1 
ATOM   804  N N   . GLY A 1 103 ? 30.909  52.447   22.671  1.00 37.81 103 A 1 
ATOM   805  C CA  . GLY A 1 103 ? 30.696  53.219   21.450  1.00 39.39 103 A 1 
ATOM   806  C C   . GLY A 1 103 ? 31.036  54.692   21.664  1.00 37.73 103 A 1 
ATOM   807  O O   . GLY A 1 103 ? 30.198  55.462   22.108  1.00 34.41 103 A 1 
ATOM   808  N N   . ARG A 1 104 ? 32.280  55.069   21.374  1.00 39.19 104 A 1 
ATOM   809  C CA  . ARG A 1 104 ? 32.736  56.471   21.396  1.00 39.50 104 A 1 
ATOM   810  C C   . ARG A 1 104 ? 32.023  57.248   20.283  1.00 36.40 104 A 1 
ATOM   811  O O   . ARG A 1 104 ? 32.535  57.354   19.174  1.00 33.59 104 A 1 
ATOM   812  C CB  . ARG A 1 104 ? 34.266  56.543   21.244  1.00 37.28 104 A 1 
ATOM   813  C CG  . ARG A 1 104 ? 35.013  56.759   22.557  1.00 34.68 104 A 1 
ATOM   814  C CD  . ARG A 1 104 ? 36.521  56.843   22.279  1.00 32.35 104 A 1 
ATOM   815  N NE  . ARG A 1 104 ? 37.304  57.287   23.454  1.00 30.39 104 A 1 
ATOM   816  C CZ  . ARG A 1 104 ? 38.628  57.370   23.532  1.00 27.39 104 A 1 
ATOM   817  N NH1 . ARG A 1 104 ? 39.394  57.017   22.538  1.00 25.72 104 A 1 
ATOM   818  N NH2 . ARG A 1 104 ? 39.197  57.824   24.613  1.00 25.84 104 A 1 
ATOM   819  N N   . GLY A 1 105 ? 30.877  57.805   20.557  1.00 37.34 105 A 1 
ATOM   820  C CA  . GLY A 1 105 ? 30.128  58.616   19.609  1.00 38.95 105 A 1 
ATOM   821  C C   . GLY A 1 105 ? 30.903  59.856   19.187  1.00 37.14 105 A 1 
ATOM   822  O O   . GLY A 1 105 ? 31.220  60.712   20.001  1.00 33.70 105 A 1 
ATOM   823  N N   . ARG A 1 106 ? 31.211  59.945   17.919  1.00 38.59 106 A 1 
ATOM   824  C CA  . ARG A 1 106 ? 32.087  60.957   17.309  1.00 39.61 106 A 1 
ATOM   825  C C   . ARG A 1 106 ? 31.347  62.254   16.932  1.00 36.42 106 A 1 
ATOM   826  O O   . ARG A 1 106 ? 31.839  63.000   16.102  1.00 33.34 106 A 1 
ATOM   827  C CB  . ARG A 1 106 ? 32.795  60.308   16.094  1.00 37.36 106 A 1 
ATOM   828  C CG  . ARG A 1 106 ? 34.191  60.862   15.802  1.00 34.58 106 A 1 
ATOM   829  C CD  . ARG A 1 106 ? 34.732  60.204   14.530  1.00 32.30 106 A 1 
ATOM   830  N NE  . ARG A 1 106 ? 36.179  60.452   14.342  1.00 30.56 106 A 1 
ATOM   831  C CZ  . ARG A 1 106 ? 36.908  60.070   13.299  1.00 27.53 106 A 1 
ATOM   832  N NH1 . ARG A 1 106 ? 36.381  59.466   12.269  1.00 26.09 106 A 1 
ATOM   833  N NH2 . ARG A 1 106 ? 38.185  60.286   13.281  1.00 26.51 106 A 1 
ATOM   834  N N   . GLY A 1 107 ? 30.180  62.496   17.440  1.00 38.31 107 A 1 
ATOM   835  C CA  . GLY A 1 107 ? 29.252  63.499   16.919  1.00 40.49 107 A 1 
ATOM   836  C C   . GLY A 1 107 ? 29.718  64.948   17.074  1.00 38.60 107 A 1 
ATOM   837  O O   . GLY A 1 107 ? 29.187  65.686   17.891  1.00 35.06 107 A 1 
ATOM   838  N N   . ARG A 1 108 ? 30.685  65.358   16.285  1.00 39.06 108 A 1 
ATOM   839  C CA  . ARG A 1 108 ? 31.260  66.713   16.290  1.00 40.31 108 A 1 
ATOM   840  C C   . ARG A 1 108 ? 30.413  67.733   15.512  1.00 37.03 108 A 1 
ATOM   841  O O   . ARG A 1 108 ? 30.962  68.716   15.033  1.00 34.00 108 A 1 
ATOM   842  C CB  . ARG A 1 108 ? 32.713  66.623   15.784  1.00 38.15 108 A 1 
ATOM   843  C CG  . ARG A 1 108 ? 33.632  67.700   16.374  1.00 35.46 108 A 1 
ATOM   844  C CD  . ARG A 1 108 ? 35.027  67.592   15.760  1.00 33.15 108 A 1 
ATOM   845  N NE  . ARG A 1 108 ? 36.013  68.436   16.468  1.00 31.22 108 A 1 
ATOM   846  C CZ  . ARG A 1 108 ? 37.285  68.618   16.127  1.00 28.31 108 A 1 
ATOM   847  N NH1 . ARG A 1 108 ? 37.780  68.094   15.042  1.00 26.64 108 A 1 
ATOM   848  N NH2 . ARG A 1 108 ? 38.072  69.337   16.876  1.00 27.29 108 A 1 
ATOM   849  N N   . GLY A 1 109 ? 29.151  67.483   15.311  1.00 39.00 109 A 1 
ATOM   850  C CA  . GLY A 1 109 ? 28.285  68.290   14.451  1.00 41.79 109 A 1 
ATOM   851  C C   . GLY A 1 109 ? 28.272  69.759   14.878  1.00 39.82 109 A 1 
ATOM   852  O O   . GLY A 1 109 ? 27.660  70.129   15.871  1.00 36.26 109 A 1 
ATOM   853  N N   . ARG A 1 110 ? 28.958  70.587   14.114  1.00 38.88 110 A 1 
ATOM   854  C CA  . ARG A 1 110 ? 29.195  72.021   14.365  1.00 41.04 110 A 1 
ATOM   855  C C   . ARG A 1 110 ? 27.954  72.819   13.955  1.00 37.60 110 A 1 
ATOM   856  O O   . ARG A 1 110 ? 27.973  73.468   12.921  1.00 34.48 110 A 1 
ATOM   857  C CB  . ARG A 1 110 ? 30.472  72.411   13.603  1.00 38.81 110 A 1 
ATOM   858  C CG  . ARG A 1 110 ? 31.178  73.655   14.139  1.00 35.95 110 A 1 
ATOM   859  C CD  . ARG A 1 110 ? 32.384  73.964   13.252  1.00 33.55 110 A 1 
ATOM   860  N NE  . ARG A 1 110 ? 33.319  74.932   13.865  1.00 31.74 110 A 1 
ATOM   861  C CZ  . ARG A 1 110 ? 34.390  75.458   13.291  1.00 28.84 110 A 1 
ATOM   862  N NH1 . ARG A 1 110 ? 34.711  75.184   12.061  1.00 27.34 110 A 1 
ATOM   863  N NH2 . ARG A 1 110 ? 35.166  76.275   13.959  1.00 28.22 110 A 1 
ATOM   864  N N   . GLY A 1 111 ? 26.917  72.726   14.685  1.00 40.60 111 A 1 
ATOM   865  C CA  . GLY A 1 111 ? 25.602  73.206   14.295  1.00 43.86 111 A 1 
ATOM   866  C C   . GLY A 1 111 ? 25.406  74.714   14.168  1.00 42.30 111 A 1 
ATOM   867  O O   . GLY A 1 111 ? 26.341  75.506   14.141  1.00 38.88 111 A 1 
ATOM   868  N N   . ARG A 1 112 ? 24.147  75.057   14.048  1.00 39.36 112 A 1 
ATOM   869  C CA  . ARG A 1 112 ? 23.637  76.167   13.244  1.00 42.01 112 A 1 
ATOM   870  C C   . ARG A 1 112 ? 23.828  77.606   13.736  1.00 38.52 112 A 1 
ATOM   871  O O   . ARG A 1 112 ? 24.271  78.432   12.965  1.00 35.44 112 A 1 
ATOM   872  C CB  . ARG A 1 112 ? 22.115  75.960   13.078  1.00 40.06 112 A 1 
ATOM   873  C CG  . ARG A 1 112 ? 21.695  74.889   12.064  1.00 37.15 112 A 1 
ATOM   874  C CD  . ARG A 1 112 ? 20.169  74.787   12.102  1.00 34.88 112 A 1 
ATOM   875  N NE  . ARG A 1 112 ? 19.641  74.008   10.963  1.00 33.06 112 A 1 
ATOM   876  C CZ  . ARG A 1 112 ? 18.373  73.634   10.782  1.00 30.04 112 A 1 
ATOM   877  N NH1 . ARG A 1 112 ? 17.455  73.893   11.684  1.00 28.43 112 A 1 
ATOM   878  N NH2 . ARG A 1 112 ? 18.014  73.010   9.699   1.00 29.57 112 A 1 
ATOM   879  N N   . GLY A 1 113 ? 23.211  77.969   14.841  1.00 40.70 113 A 1 
ATOM   880  C CA  . GLY A 1 113 ? 22.199  79.021   14.761  1.00 44.99 113 A 1 
ATOM   881  C C   . GLY A 1 113 ? 22.703  80.468   14.798  1.00 42.84 113 A 1 
ATOM   882  O O   . GLY A 1 113 ? 23.631  80.816   15.514  1.00 39.48 113 A 1 
ATOM   883  N N   . ARG A 1 114 ? 22.053  81.293   14.020  1.00 37.45 114 A 1 
ATOM   884  C CA  . ARG A 1 114 ? 22.500  82.646   13.626  1.00 40.61 114 A 1 
ATOM   885  C C   . ARG A 1 114 ? 22.150  83.774   14.605  1.00 36.64 114 A 1 
ATOM   886  O O   . ARG A 1 114 ? 22.987  84.626   14.829  1.00 33.27 114 A 1 
ATOM   887  C CB  . ARG A 1 114 ? 21.869  82.955   12.243  1.00 38.35 114 A 1 
ATOM   888  C CG  . ARG A 1 114 ? 22.779  83.676   11.246  1.00 35.78 114 A 1 
ATOM   889  C CD  . ARG A 1 114 ? 21.984  83.977   9.977   1.00 33.59 114 A 1 
ATOM   890  N NE  . ARG A 1 114 ? 22.842  84.475   8.877   1.00 32.03 114 A 1 
ATOM   891  C CZ  . ARG A 1 114 ? 22.428  84.863   7.668   1.00 29.09 114 A 1 
ATOM   892  N NH1 . ARG A 1 114 ? 21.160  84.877   7.358   1.00 26.86 114 A 1 
ATOM   893  N NH2 . ARG A 1 114 ? 23.285  85.242   6.764   1.00 28.32 114 A 1 
ATOM   894  N N   . GLY A 1 115 ? 20.907  83.832   15.013  1.00 40.70 115 A 1 
ATOM   895  C CA  . GLY A 1 115 ? 20.196  85.104   14.999  1.00 44.17 115 A 1 
ATOM   896  C C   . GLY A 1 115 ? 20.219  85.996   16.229  1.00 41.92 115 A 1 
ATOM   897  O O   . GLY A 1 115 ? 20.826  87.057   16.205  1.00 37.72 115 A 1 
ATOM   898  N N   . GLY A 1 116 ? 19.456  85.619   17.219  1.00 38.04 116 A 1 
ATOM   899  C CA  . GLY A 1 116 ? 18.623  86.600   17.905  1.00 41.42 116 A 1 
ATOM   900  C C   . GLY A 1 116 ? 19.252  87.575   18.923  1.00 38.48 116 A 1 
ATOM   901  O O   . GLY A 1 116 ? 20.436  87.860   18.900  1.00 34.98 116 A 1 
ATOM   902  N N   . PRO A 1 117 ? 18.410  88.138   19.798  1.00 36.18 117 A 1 
ATOM   903  C CA  . PRO A 1 117 ? 17.984  89.532   19.725  1.00 41.79 117 A 1 
ATOM   904  C C   . PRO A 1 117 ? 18.612  90.465   20.782  1.00 41.56 117 A 1 
ATOM   905  O O   . PRO A 1 117 ? 19.797  90.438   21.052  1.00 38.99 117 A 1 
ATOM   906  C CB  . PRO A 1 117 ? 16.461  89.411   19.836  1.00 37.40 117 A 1 
ATOM   907  C CG  . PRO A 1 117 ? 16.297  88.313   20.890  1.00 36.25 117 A 1 
ATOM   908  C CD  . PRO A 1 117 ? 17.478  87.400   20.576  1.00 41.55 117 A 1 
ATOM   909  N N   . ARG A 1 118 ? 17.833  91.285   21.354  1.00 34.01 118 A 1 
ATOM   910  C CA  . ARG A 1 118 ? 17.908  92.678   21.813  1.00 38.62 118 A 1 
ATOM   911  C C   . ARG A 1 118 ? 18.978  93.109   22.816  1.00 34.50 118 A 1 
ATOM   912  O O   . ARG A 1 118 ? 19.690  94.063   22.543  1.00 32.42 118 A 1 
ATOM   913  C CB  . ARG A 1 118 ? 16.556  93.070   22.455  1.00 37.01 118 A 1 
ATOM   914  C CG  . ARG A 1 118 ? 15.441  93.418   21.479  1.00 34.31 118 A 1 
ATOM   915  C CD  . ARG A 1 118 ? 14.199  93.794   22.304  1.00 32.62 118 A 1 
ATOM   916  N NE  . ARG A 1 118 ? 13.153  94.368   21.458  1.00 31.21 118 A 1 
ATOM   917  C CZ  . ARG A 1 118 ? 11.951  94.757   21.868  1.00 29.39 118 A 1 
ATOM   918  N NH1 . ARG A 1 118 ? 11.565  94.622   23.118  1.00 28.05 118 A 1 
ATOM   919  N NH2 . ARG A 1 118 ? 11.107  95.298   21.030  1.00 30.15 118 A 1 
ATOM   920  N N   . ARG A 1 119 ? 18.814  92.641   24.023  1.00 26.58 119 A 1 
ATOM   921  C CA  . ARG A 1 119 ? 19.597  93.133   25.162  1.00 29.68 119 A 1 
ATOM   922  C C   . ARG A 1 119 ? 20.673  92.138   25.509  1.00 26.13 119 A 1 
ATOM   923  O O   . ARG A 1 119 ? 20.400  90.922   25.349  1.00 23.89 119 A 1 
ATOM   924  C CB  . ARG A 1 119 ? 18.729  93.434   26.398  1.00 28.77 119 A 1 
ATOM   925  C CG  . ARG A 1 119 ? 18.576  94.931   26.664  1.00 27.23 119 A 1 
ATOM   926  C CD  . ARG A 1 119 ? 17.903  95.143   28.032  1.00 26.24 119 A 1 
ATOM   927  N NE  . ARG A 1 119 ? 17.710  96.575   28.342  1.00 24.95 119 A 1 
ATOM   928  C CZ  . ARG A 1 119 ? 17.247  97.062   29.484  1.00 23.77 119 A 1 
ATOM   929  N NH1 . ARG A 1 119 ? 16.926  96.292   30.474  1.00 25.37 119 A 1 
ATOM   930  N NH2 . ARG A 1 119 ? 17.109  98.353   29.645  1.00 27.04 119 A 1 
ATOM   931  O OXT . ARG A 1 119 ? 21.746  92.657   25.919  1.00 40.84 119 A 1 
ATOM   932  N N   . MET B 2 1   ? -4.667  35.657   10.600  1.00 38.83 1   B 1 
ATOM   933  C CA  . MET B 2 1   ? -4.503  35.080   9.253   1.00 41.53 1   B 1 
ATOM   934  C C   . MET B 2 1   ? -4.628  33.580   9.430   1.00 42.72 1   B 1 
ATOM   935  O O   . MET B 2 1   ? -3.975  33.071   10.337  1.00 39.82 1   B 1 
ATOM   936  C CB  . MET B 2 1   ? -3.142  35.431   8.638   1.00 39.60 1   B 1 
ATOM   937  C CG  . MET B 2 1   ? -3.092  36.878   8.128   1.00 36.46 1   B 1 
ATOM   938  S SD  . MET B 2 1   ? -1.451  37.354   7.514   1.00 34.25 1   B 1 
ATOM   939  C CE  . MET B 2 1   ? -1.795  39.010   6.875   1.00 28.68 1   B 1 
ATOM   940  N N   . SER B 2 2   ? -5.481  32.933   8.669   1.00 53.11 2   B 1 
ATOM   941  C CA  . SER B 2 2   ? -5.617  31.480   8.749   1.00 57.44 2   B 1 
ATOM   942  C C   . SER B 2 2   ? -4.327  30.845   8.223   1.00 60.82 2   B 1 
ATOM   943  O O   . SER B 2 2   ? -3.849  31.209   7.146   1.00 57.11 2   B 1 
ATOM   944  C CB  . SER B 2 2   ? -6.830  30.999   7.950   1.00 52.89 2   B 1 
ATOM   945  O OG  . SER B 2 2   ? -6.810  29.607   7.829   1.00 46.85 2   B 1 
ATOM   946  N N   . LEU B 2 3   ? -3.749  29.925   8.986   1.00 64.75 3   B 1 
ATOM   947  C CA  . LEU B 2 3   ? -2.557  29.175   8.585   1.00 65.24 3   B 1 
ATOM   948  C C   . LEU B 2 3   ? -2.872  28.185   7.450   1.00 66.57 3   B 1 
ATOM   949  O O   . LEU B 2 3   ? -1.950  27.677   6.829   1.00 63.09 3   B 1 
ATOM   950  C CB  . LEU B 2 3   ? -1.976  28.455   9.816   1.00 60.95 3   B 1 
ATOM   951  C CG  . LEU B 2 3   ? -1.360  29.409   10.871  1.00 57.97 3   B 1 
ATOM   952  C CD1 . LEU B 2 3   ? -1.059  28.616   12.147  1.00 54.94 3   B 1 
ATOM   953  C CD2 . LEU B 2 3   ? -0.064  30.044   10.394  1.00 58.09 3   B 1 
ATOM   954  N N   . LEU B 2 4   ? -4.152  27.969   7.154   1.00 67.81 4   B 1 
ATOM   955  C CA  . LEU B 2 4   ? -4.606  27.052   6.107   1.00 66.66 4   B 1 
ATOM   956  C C   . LEU B 2 4   ? -4.112  27.441   4.704   1.00 67.86 4   B 1 
ATOM   957  O O   . LEU B 2 4   ? -3.943  26.564   3.861   1.00 63.45 4   B 1 
ATOM   958  C CB  . LEU B 2 4   ? -6.145  26.977   6.115   1.00 62.35 4   B 1 
ATOM   959  C CG  . LEU B 2 4   ? -6.746  26.373   7.399   1.00 59.13 4   B 1 
ATOM   960  C CD1 . LEU B 2 4   ? -8.275  26.507   7.363   1.00 55.38 4   B 1 
ATOM   961  C CD2 . LEU B 2 4   ? -6.396  24.897   7.566   1.00 57.87 4   B 1 
ATOM   962  N N   . ASN B 2 5   ? -3.842  28.726   4.471   1.00 66.15 5   B 1 
ATOM   963  C CA  . ASN B 2 5   ? -3.416  29.226   3.161   1.00 66.71 5   B 1 
ATOM   964  C C   . ASN B 2 5   ? -1.895  29.278   2.987   1.00 67.62 5   B 1 
ATOM   965  O O   . ASN B 2 5   ? -1.418  29.657   1.924   1.00 62.66 5   B 1 
ATOM   966  C CB  . ASN B 2 5   ? -4.033  30.614   2.924   1.00 60.63 5   B 1 
ATOM   967  C CG  . ASN B 2 5   ? -5.553  30.593   2.836   1.00 55.63 5   B 1 
ATOM   968  O OD1 . ASN B 2 5   ? -6.225  29.581   2.852   1.00 49.94 5   B 1 
ATOM   969  N ND2 . ASN B 2 5   ? -6.159  31.761   2.750   1.00 50.58 5   B 1 
ATOM   970  N N   . LYS B 2 6   ? -1.114  28.950   4.024   1.00 64.78 6   B 1 
ATOM   971  C CA  . LYS B 2 6   ? 0.354   28.935   3.931   1.00 66.98 6   B 1 
ATOM   972  C C   . LYS B 2 6   ? 0.812   27.541   3.480   1.00 67.29 6   B 1 
ATOM   973  O O   . LYS B 2 6   ? 0.312   26.559   4.037   1.00 63.85 6   B 1 
ATOM   974  C CB  . LYS B 2 6   ? 0.953   29.362   5.280   1.00 62.65 6   B 1 
ATOM   975  C CG  . LYS B 2 6   ? 2.460   29.617   5.169   1.00 58.05 6   B 1 
ATOM   976  C CD  . LYS B 2 6   ? 3.065   29.999   6.521   1.00 57.94 6   B 1 
ATOM   977  C CE  . LYS B 2 6   ? 4.571   30.189   6.353   1.00 52.47 6   B 1 
ATOM   978  N NZ  . LYS B 2 6   ? 5.277   30.268   7.656   1.00 47.15 6   B 1 
ATOM   979  N N   . PRO B 2 7   ? 1.781   27.430   2.530   1.00 62.74 7   B 1 
ATOM   980  C CA  . PRO B 2 7   ? 2.362   26.144   2.161   1.00 62.51 7   B 1 
ATOM   981  C C   . PRO B 2 7   ? 2.937   25.411   3.382   1.00 64.57 7   B 1 
ATOM   982  O O   . PRO B 2 7   ? 3.551   26.041   4.246   1.00 61.88 7   B 1 
ATOM   983  C CB  . PRO B 2 7   ? 3.450   26.448   1.121   1.00 58.35 7   B 1 
ATOM   984  C CG  . PRO B 2 7   ? 3.017   27.783   0.533   1.00 57.81 7   B 1 
ATOM   985  C CD  . PRO B 2 7   ? 2.351   28.491   1.710   1.00 61.48 7   B 1 
ATOM   986  N N   . LYS B 2 8   ? 2.749   24.100   3.472   1.00 63.52 8   B 1 
ATOM   987  C CA  . LYS B 2 8   ? 3.239   23.309   4.619   1.00 63.53 8   B 1 
ATOM   988  C C   . LYS B 2 8   ? 4.763   23.338   4.725   1.00 64.65 8   B 1 
ATOM   989  O O   . LYS B 2 8   ? 5.275   23.466   5.834   1.00 62.08 8   B 1 
ATOM   990  C CB  . LYS B 2 8   ? 2.718   21.861   4.573   1.00 59.79 8   B 1 
ATOM   991  C CG  . LYS B 2 8   ? 1.227   21.736   4.947   1.00 56.22 8   B 1 
ATOM   992  C CD  . LYS B 2 8   ? 0.803   20.268   5.033   1.00 53.84 8   B 1 
ATOM   993  C CE  . LYS B 2 8   ? -0.676  20.135   5.422   1.00 48.79 8   B 1 
ATOM   994  N NZ  . LYS B 2 8   ? -1.122  18.717   5.480   1.00 46.08 8   B 1 
ATOM   995  N N   . SER B 2 9   ? 5.469   23.317   3.594   1.00 62.48 9   B 1 
ATOM   996  C CA  . SER B 2 9   ? 6.930   23.423   3.489   1.00 62.58 9   B 1 
ATOM   997  C C   . SER B 2 9   ? 7.510   24.685   4.138   1.00 64.85 9   B 1 
ATOM   998  O O   . SER B 2 9   ? 8.598   24.668   4.713   1.00 60.93 9   B 1 
ATOM   999  C CB  . SER B 2 9   ? 7.338   23.438   2.014   1.00 58.78 9   B 1 
ATOM   1000 O OG  . SER B 2 9   ? 6.437   24.177   1.224   1.00 54.68 9   B 1 
ATOM   1001 N N   . GLU B 2 10  ? 6.761   25.773   4.134   1.00 67.68 10  B 1 
ATOM   1002 C CA  . GLU B 2 10  ? 7.204   27.041   4.722   1.00 70.12 10  B 1 
ATOM   1003 C C   . GLU B 2 10  ? 6.832   27.198   6.204   1.00 71.87 10  B 1 
ATOM   1004 O O   . GLU B 2 10  ? 7.095   28.242   6.818   1.00 68.05 10  B 1 
ATOM   1005 C CB  . GLU B 2 10  ? 6.630   28.210   3.922   1.00 65.02 10  B 1 
ATOM   1006 C CG  . GLU B 2 10  ? 7.095   28.273   2.467   1.00 58.78 10  B 1 
ATOM   1007 C CD  . GLU B 2 10  ? 6.623   29.559   1.785   1.00 52.40 10  B 1 
ATOM   1008 O OE1 . GLU B 2 10  ? 6.958   29.757   0.602   1.00 46.83 10  B 1 
ATOM   1009 O OE2 . GLU B 2 10  ? 5.962   30.388   2.470   1.00 50.54 10  B 1 
ATOM   1010 N N   . MET B 2 11  ? 6.178   26.194   6.793   1.00 69.48 11  B 1 
ATOM   1011 C CA  . MET B 2 11  ? 5.675   26.273   8.161   1.00 71.07 11  B 1 
ATOM   1012 C C   . MET B 2 11  ? 6.694   25.764   9.173   1.00 72.03 11  B 1 
ATOM   1013 O O   . MET B 2 11  ? 7.336   24.734   9.016   1.00 69.63 11  B 1 
ATOM   1014 C CB  . MET B 2 11  ? 4.319   25.566   8.298   1.00 67.60 11  B 1 
ATOM   1015 C CG  . MET B 2 11  ? 3.243   26.248   7.438   1.00 66.60 11  B 1 
ATOM   1016 S SD  . MET B 2 11  ? 1.589   25.525   7.577   1.00 64.13 11  B 1 
ATOM   1017 C CE  . MET B 2 11  ? 1.075   26.256   9.131   1.00 56.58 11  B 1 
ATOM   1018 N N   . THR B 2 12  ? 6.791   26.490   10.289  1.00 74.93 12  B 1 
ATOM   1019 C CA  . THR B 2 12  ? 7.525   25.988   11.454  1.00 74.51 12  B 1 
ATOM   1020 C C   . THR B 2 12  ? 6.765   24.814   12.092  1.00 76.57 12  B 1 
ATOM   1021 O O   . THR B 2 12  ? 5.538   24.735   11.950  1.00 74.49 12  B 1 
ATOM   1022 C CB  . THR B 2 12  ? 7.764   27.087   12.493  1.00 70.23 12  B 1 
ATOM   1023 O OG1 . THR B 2 12  ? 6.555   27.583   12.997  1.00 64.40 12  B 1 
ATOM   1024 C CG2 . THR B 2 12  ? 8.557   28.263   11.929  1.00 62.74 12  B 1 
ATOM   1025 N N   . PRO B 2 13  ? 7.428   23.939   12.879  1.00 77.03 13  B 1 
ATOM   1026 C CA  . PRO B 2 13  ? 6.736   22.854   13.584  1.00 76.54 13  B 1 
ATOM   1027 C C   . PRO B 2 13  ? 5.561   23.315   14.456  1.00 78.70 13  B 1 
ATOM   1028 O O   . PRO B 2 13  ? 4.543   22.636   14.559  1.00 76.58 13  B 1 
ATOM   1029 C CB  . PRO B 2 13  ? 7.818   22.176   14.429  1.00 73.29 13  B 1 
ATOM   1030 C CG  . PRO B 2 13  ? 9.102   22.446   13.632  1.00 71.26 13  B 1 
ATOM   1031 C CD  . PRO B 2 13  ? 8.860   23.837   13.042  1.00 73.61 13  B 1 
ATOM   1032 N N   . GLU B 2 14  ? 5.670   24.504   15.073  1.00 77.99 14  B 1 
ATOM   1033 C CA  . GLU B 2 14  ? 4.591   25.110   15.861  1.00 78.47 14  B 1 
ATOM   1034 C C   . GLU B 2 14  ? 3.427   25.606   14.993  1.00 80.06 14  B 1 
ATOM   1035 O O   . GLU B 2 14  ? 2.277   25.573   15.422  1.00 77.98 14  B 1 
ATOM   1036 C CB  . GLU B 2 14  ? 5.130   26.301   16.665  1.00 75.47 14  B 1 
ATOM   1037 C CG  . GLU B 2 14  ? 6.124   25.913   17.779  1.00 67.19 14  B 1 
ATOM   1038 C CD  . GLU B 2 14  ? 6.698   27.117   18.541  1.00 57.54 14  B 1 
ATOM   1039 O OE1 . GLU B 2 14  ? 7.541   26.879   19.444  1.00 51.57 14  B 1 
ATOM   1040 O OE2 . GLU B 2 14  ? 6.338   28.272   18.232  1.00 53.16 14  B 1 
ATOM   1041 N N   . GLU B 2 15  ? 3.714   26.090   13.771  1.00 79.41 15  B 1 
ATOM   1042 C CA  . GLU B 2 15  ? 2.693   26.504   12.814  1.00 79.86 15  B 1 
ATOM   1043 C C   . GLU B 2 15  ? 1.994   25.288   12.205  1.00 80.63 15  B 1 
ATOM   1044 O O   . GLU B 2 15  ? 0.772   25.316   12.072  1.00 79.54 15  B 1 
ATOM   1045 C CB  . GLU B 2 15  ? 3.300   27.371   11.710  1.00 77.74 15  B 1 
ATOM   1046 C CG  . GLU B 2 15  ? 3.659   28.791   12.183  1.00 73.54 15  B 1 
ATOM   1047 C CD  . GLU B 2 15  ? 4.446   29.565   11.108  1.00 70.71 15  B 1 
ATOM   1048 O OE1 . GLU B 2 15  ? 4.257   30.789   10.995  1.00 65.73 15  B 1 
ATOM   1049 O OE2 . GLU B 2 15  ? 5.265   28.935   10.394  1.00 69.69 15  B 1 
ATOM   1050 N N   . LEU B 2 16  ? 2.734   24.226   11.918  1.00 79.04 16  B 1 
ATOM   1051 C CA  . LEU B 2 16  ? 2.171   22.958   11.444  1.00 78.70 16  B 1 
ATOM   1052 C C   . LEU B 2 16  ? 1.198   22.377   12.465  1.00 80.33 16  B 1 
ATOM   1053 O O   . LEU B 2 16  ? 0.074   22.031   12.106  1.00 79.19 16  B 1 
ATOM   1054 C CB  . LEU B 2 16  ? 3.301   21.960   11.143  1.00 76.76 16  B 1 
ATOM   1055 C CG  . LEU B 2 16  ? 4.079   22.242   9.843   1.00 71.21 16  B 1 
ATOM   1056 C CD1 . LEU B 2 16  ? 5.341   21.392   9.788   1.00 65.21 16  B 1 
ATOM   1057 C CD2 . LEU B 2 16  ? 3.236   21.943   8.610   1.00 67.97 16  B 1 
ATOM   1058 N N   . GLN B 2 17  ? 1.576   22.344   13.739  1.00 81.78 17  B 1 
ATOM   1059 C CA  . GLN B 2 17  ? 0.686   21.876   14.796  1.00 81.48 17  B 1 
ATOM   1060 C C   . GLN B 2 17  ? -0.579  22.737   14.913  1.00 83.36 17  B 1 
ATOM   1061 O O   . GLN B 2 17  ? -1.685  22.207   15.025  1.00 82.28 17  B 1 
ATOM   1062 C CB  . GLN B 2 17  ? 1.455   21.827   16.122  1.00 77.51 17  B 1 
ATOM   1063 C CG  . GLN B 2 17  ? 0.578   21.191   17.214  1.00 68.85 17  B 1 
ATOM   1064 C CD  . GLN B 2 17  ? 1.257   21.102   18.579  1.00 62.78 17  B 1 
ATOM   1065 O OE1 . GLN B 2 17  ? 2.429   21.392   18.789  1.00 57.68 17  B 1 
ATOM   1066 N NE2 . GLN B 2 17  ? 0.511   20.685   19.569  1.00 54.28 17  B 1 
ATOM   1067 N N   . LYS B 2 18  ? -0.446  24.055   14.841  1.00 82.02 18  B 1 
ATOM   1068 C CA  . LYS B 2 18  ? -1.612  24.957   14.869  1.00 82.65 18  B 1 
ATOM   1069 C C   . LYS B 2 18  ? -2.503  24.786   13.649  1.00 84.25 18  B 1 
ATOM   1070 O O   . LYS B 2 18  ? -3.717  24.879   13.781  1.00 82.90 18  B 1 
ATOM   1071 C CB  . LYS B 2 18  ? -1.160  26.409   14.944  1.00 79.96 18  B 1 
ATOM   1072 C CG  . LYS B 2 18  ? -0.686  26.775   16.354  1.00 71.87 18  B 1 
ATOM   1073 C CD  . LYS B 2 18  ? -0.204  28.223   16.327  1.00 65.32 18  B 1 
ATOM   1074 C CE  . LYS B 2 18  ? 0.306   28.599   17.705  1.00 56.85 18  B 1 
ATOM   1075 N NZ  . LYS B 2 18  ? 0.844   29.971   17.691  1.00 49.65 18  B 1 
ATOM   1076 N N   . ARG B 2 19  ? -1.911  24.553   12.477  1.00 82.63 19  B 1 
ATOM   1077 C CA  . ARG B 2 19  ? -2.666  24.269   11.265  1.00 83.16 19  B 1 
ATOM   1078 C C   . ARG B 2 19  ? -3.429  22.957   11.395  1.00 85.49 19  B 1 
ATOM   1079 O O   . ARG B 2 19  ? -4.615  22.934   11.078  1.00 83.63 19  B 1 
ATOM   1080 C CB  . ARG B 2 19  ? -1.729  24.256   10.053  1.00 78.84 19  B 1 
ATOM   1081 C CG  . ARG B 2 19  ? -2.504  23.934   8.776   1.00 74.33 19  B 1 
ATOM   1082 C CD  . ARG B 2 19  ? -1.581  24.031   7.566   1.00 70.64 19  B 1 
ATOM   1083 N NE  . ARG B 2 19  ? -2.267  23.587   6.349   1.00 65.99 19  B 1 
ATOM   1084 C CZ  . ARG B 2 19  ? -1.808  23.714   5.121   1.00 60.99 19  B 1 
ATOM   1085 N NH1 . ARG B 2 19  ? -0.664  24.297   4.866   1.00 55.93 19  B 1 
ATOM   1086 N NH2 . ARG B 2 19  ? -2.492  23.251   4.118   1.00 54.24 19  B 1 
ATOM   1087 N N   . GLU B 2 20  ? -2.798  21.904   11.908  1.00 83.47 20  B 1 
ATOM   1088 C CA  . GLU B 2 20  ? -3.456  20.627   12.175  1.00 84.78 20  B 1 
ATOM   1089 C C   . GLU B 2 20  ? -4.637  20.811   13.152  1.00 86.86 20  B 1 
ATOM   1090 O O   . GLU B 2 20  ? -5.733  20.322   12.906  1.00 87.05 20  B 1 
ATOM   1091 C CB  . GLU B 2 20  ? -2.420  19.629   12.705  1.00 82.23 20  B 1 
ATOM   1092 C CG  . GLU B 2 20  ? -2.989  18.204   12.836  1.00 77.84 20  B 1 
ATOM   1093 C CD  . GLU B 2 20  ? -1.989  17.185   13.408  1.00 75.51 20  B 1 
ATOM   1094 O OE1 . GLU B 2 20  ? -1.973  16.040   12.922  1.00 69.58 20  B 1 
ATOM   1095 O OE2 . GLU B 2 20  ? -1.276  17.524   14.376  1.00 71.47 20  B 1 
ATOM   1096 N N   . GLU B 2 21  ? -4.451  21.577   14.225  1.00 86.13 21  B 1 
ATOM   1097 C CA  . GLU B 2 21  ? -5.530  21.903   15.157  1.00 86.76 21  B 1 
ATOM   1098 C C   . GLU B 2 21  ? -6.672  22.693   14.482  1.00 88.74 21  B 1 
ATOM   1099 O O   . GLU B 2 21  ? -7.844  22.463   14.780  1.00 88.00 21  B 1 
ATOM   1100 C CB  . GLU B 2 21  ? -4.995  22.729   16.333  1.00 83.98 21  B 1 
ATOM   1101 C CG  . GLU B 2 21  ? -4.175  21.920   17.350  1.00 74.22 21  B 1 
ATOM   1102 C CD  . GLU B 2 21  ? -3.554  22.798   18.450  1.00 66.61 21  B 1 
ATOM   1103 O OE1 . GLU B 2 21  ? -2.664  22.295   19.179  1.00 60.93 21  B 1 
ATOM   1104 O OE2 . GLU B 2 21  ? -3.953  23.982   18.590  1.00 61.72 21  B 1 
ATOM   1105 N N   . GLU B 2 22  ? -6.344  23.632   13.585  1.00 87.82 22  B 1 
ATOM   1106 C CA  . GLU B 2 22  ? -7.342  24.390   12.826  1.00 88.77 22  B 1 
ATOM   1107 C C   . GLU B 2 22  ? -8.109  23.469   11.864  1.00 90.04 22  B 1 
ATOM   1108 O O   . GLU B 2 22  ? -9.343  23.485   11.869  1.00 88.56 22  B 1 
ATOM   1109 C CB  . GLU B 2 22  ? -6.668  25.587   12.119  1.00 86.84 22  B 1 
ATOM   1110 C CG  . GLU B 2 22  ? -7.677  26.570   11.514  1.00 76.66 22  B 1 
ATOM   1111 C CD  . GLU B 2 22  ? -7.041  27.851   10.908  1.00 67.90 22  B 1 
ATOM   1112 O OE1 . GLU B 2 22  ? -7.789  28.663   10.303  1.00 62.11 22  B 1 
ATOM   1113 O OE2 . GLU B 2 22  ? -5.815  28.070   11.034  1.00 63.90 22  B 1 
ATOM   1114 N N   . GLU B 2 23  ? -7.401  22.599   11.131  1.00 89.27 23  B 1 
ATOM   1115 C CA  . GLU B 2 23  ? -7.991  21.582   10.252  1.00 89.42 23  B 1 
ATOM   1116 C C   . GLU B 2 23  ? -8.898  20.616   11.033  1.00 91.46 23  B 1 
ATOM   1117 O O   . GLU B 2 23  ? -10.013 20.319   10.610  1.00 90.02 23  B 1 
ATOM   1118 C CB  . GLU B 2 23  ? -6.884  20.797   9.521   1.00 86.26 23  B 1 
ATOM   1119 C CG  . GLU B 2 23  ? -6.191  21.593   8.406   1.00 75.66 23  B 1 
ATOM   1120 C CD  . GLU B 2 23  ? -4.976  20.876   7.763   1.00 69.99 23  B 1 
ATOM   1121 O OE1 . GLU B 2 23  ? -4.323  21.482   6.886   1.00 62.70 23  B 1 
ATOM   1122 O OE2 . GLU B 2 23  ? -4.686  19.723   8.151   1.00 65.25 23  B 1 
ATOM   1123 N N   . PHE B 2 24  ? -8.493  20.195   12.233  1.00 90.55 24  B 1 
ATOM   1124 C CA  . PHE B 2 24  ? -9.313  19.335   13.086  1.00 92.09 24  B 1 
ATOM   1125 C C   . PHE B 2 24  ? -10.557 20.038   13.647  1.00 93.18 24  B 1 
ATOM   1126 O O   . PHE B 2 24  ? -11.513 19.368   14.038  1.00 91.51 24  B 1 
ATOM   1127 C CB  . PHE B 2 24  ? -8.467  18.790   14.244  1.00 90.40 24  B 1 
ATOM   1128 C CG  . PHE B 2 24  ? -7.409  17.760   13.904  1.00 91.12 24  B 1 
ATOM   1129 C CD1 . PHE B 2 24  ? -7.220  17.259   12.611  1.00 87.18 24  B 1 
ATOM   1130 C CD2 . PHE B 2 24  ? -6.602  17.266   14.945  1.00 86.57 24  B 1 
ATOM   1131 C CE1 . PHE B 2 24  ? -6.249  16.280   12.339  1.00 84.88 24  B 1 
ATOM   1132 C CE2 . PHE B 2 24  ? -5.634  16.294   14.690  1.00 84.47 24  B 1 
ATOM   1133 C CZ  . PHE B 2 24  ? -5.456  15.799   13.388  1.00 85.51 24  B 1 
ATOM   1134 N N   . ASN B 2 25  ? -10.551 21.353   13.741  1.00 92.71 25  B 1 
ATOM   1135 C CA  . ASN B 2 25  ? -11.697 22.106   14.233  1.00 93.61 25  B 1 
ATOM   1136 C C   . ASN B 2 25  ? -12.681 22.500   13.119  1.00 94.07 25  B 1 
ATOM   1137 O O   . ASN B 2 25  ? -13.869 22.654   13.411  1.00 91.86 25  B 1 
ATOM   1138 C CB  . ASN B 2 25  ? -11.208 23.337   15.001  1.00 92.20 25  B 1 
ATOM   1139 C CG  . ASN B 2 25  ? -10.632 22.992   16.371  1.00 89.73 25  B 1 
ATOM   1140 O OD1 . ASN B 2 25  ? -11.222 22.291   17.179  1.00 81.62 25  B 1 
ATOM   1141 N ND2 . ASN B 2 25  ? -9.482  23.531   16.698  1.00 80.69 25  B 1 
ATOM   1142 N N   . THR B 2 26  ? -12.201 22.700   11.891  1.00 93.99 26  B 1 
ATOM   1143 C CA  . THR B 2 26  ? -12.985 23.257   10.778  1.00 93.80 26  B 1 
ATOM   1144 C C   . THR B 2 26  ? -13.191 22.297   9.613   1.00 94.31 26  B 1 
ATOM   1145 O O   . THR B 2 26  ? -14.141 22.460   8.856   1.00 90.36 26  B 1 
ATOM   1146 C CB  . THR B 2 26  ? -12.342 24.545   10.245  1.00 91.14 26  B 1 
ATOM   1147 O OG1 . THR B 2 26  ? -11.046 24.291   9.748   1.00 83.49 26  B 1 
ATOM   1148 C CG2 . THR B 2 26  ? -12.214 25.627   11.322  1.00 81.95 26  B 1 
ATOM   1149 N N   . GLY B 2 27  ? -12.312 21.305   9.464   1.00 94.66 27  B 1 
ATOM   1150 C CA  . GLY B 2 27  ? -12.368 20.313   8.413   1.00 94.94 27  B 1 
ATOM   1151 C C   . GLY B 2 27  ? -13.240 19.094   8.760   1.00 95.92 27  B 1 
ATOM   1152 O O   . GLY B 2 27  ? -13.881 19.047   9.812   1.00 94.89 27  B 1 
ATOM   1153 N N   . PRO B 2 28  ? -13.221 18.050   7.913   1.00 96.80 28  B 1 
ATOM   1154 C CA  . PRO B 2 28  ? -14.008 16.830   8.103   1.00 96.86 28  B 1 
ATOM   1155 C C   . PRO B 2 28  ? -13.770 16.132   9.444   1.00 96.78 28  B 1 
ATOM   1156 O O   . PRO B 2 28  ? -14.705 15.636   10.071  1.00 95.50 28  B 1 
ATOM   1157 C CB  . PRO B 2 28  ? -13.617 15.922   6.934   1.00 96.05 28  B 1 
ATOM   1158 C CG  . PRO B 2 28  ? -13.180 16.898   5.849   1.00 94.42 28  B 1 
ATOM   1159 C CD  . PRO B 2 28  ? -12.528 18.023   6.639   1.00 96.15 28  B 1 
ATOM   1160 N N   . LEU B 2 29  ? -12.528 16.152   9.951   1.00 96.72 29  B 1 
ATOM   1161 C CA  . LEU B 2 29  ? -12.165 15.561   11.248  1.00 96.53 29  B 1 
ATOM   1162 C C   . LEU B 2 29  ? -12.764 16.312   12.451  1.00 96.28 29  B 1 
ATOM   1163 O O   . LEU B 2 29  ? -12.713 15.802   13.571  1.00 94.87 29  B 1 
ATOM   1164 C CB  . LEU B 2 29  ? -10.630 15.446   11.346  1.00 95.90 29  B 1 
ATOM   1165 C CG  . LEU B 2 29  ? -10.003 14.480   10.322  1.00 94.30 29  B 1 
ATOM   1166 C CD1 . LEU B 2 29  ? -8.482  14.472   10.470  1.00 89.08 29  B 1 
ATOM   1167 C CD2 . LEU B 2 29  ? -10.470 13.037   10.517  1.00 87.63 29  B 1 
ATOM   1168 N N   . SER B 2 30  ? -13.428 17.456   12.239  1.00 96.39 30  B 1 
ATOM   1169 C CA  . SER B 2 30  ? -14.202 18.138   13.276  1.00 96.08 30  B 1 
ATOM   1170 C C   . SER B 2 30  ? -15.296 17.256   13.889  1.00 95.94 30  B 1 
ATOM   1171 O O   . SER B 2 30  ? -15.611 17.421   15.069  1.00 94.94 30  B 1 
ATOM   1172 C CB  . SER B 2 30  ? -14.827 19.429   12.735  1.00 95.38 30  B 1 
ATOM   1173 O OG  . SER B 2 30  ? -15.803 19.146   11.751  1.00 92.14 30  B 1 
ATOM   1174 N N   . VAL B 2 31  ? -15.795 16.270   13.157  1.00 96.26 31  B 1 
ATOM   1175 C CA  . VAL B 2 31  ? -16.715 15.250   13.681  1.00 95.86 31  B 1 
ATOM   1176 C C   . VAL B 2 31  ? -16.089 14.510   14.871  1.00 95.74 31  B 1 
ATOM   1177 O O   . VAL B 2 31  ? -16.731 14.340   15.913  1.00 94.75 31  B 1 
ATOM   1178 C CB  . VAL B 2 31  ? -17.107 14.251   12.563  1.00 95.49 31  B 1 
ATOM   1179 C CG1 . VAL B 2 31  ? -17.950 13.093   13.087  1.00 93.29 31  B 1 
ATOM   1180 C CG2 . VAL B 2 31  ? -17.922 14.956   11.469  1.00 93.47 31  B 1 
ATOM   1181 N N   . LEU B 2 32  ? -14.812 14.132   14.761  1.00 96.41 32  B 1 
ATOM   1182 C CA  . LEU B 2 32  ? -14.071 13.461   15.832  1.00 96.20 32  B 1 
ATOM   1183 C C   . LEU B 2 32  ? -13.703 14.441   16.954  1.00 95.94 32  B 1 
ATOM   1184 O O   . LEU B 2 32  ? -13.905 14.131   18.132  1.00 94.97 32  B 1 
ATOM   1185 C CB  . LEU B 2 32  ? -12.816 12.784   15.260  1.00 96.45 32  B 1 
ATOM   1186 C CG  . LEU B 2 32  ? -13.068 11.777   14.125  1.00 96.32 32  B 1 
ATOM   1187 C CD1 . LEU B 2 32  ? -11.746 11.133   13.704  1.00 95.04 32  B 1 
ATOM   1188 C CD2 . LEU B 2 32  ? -14.037 10.660   14.542  1.00 94.70 32  B 1 
ATOM   1189 N N   . THR B 2 33  ? -13.264 15.650   16.600  1.00 96.05 33  B 1 
ATOM   1190 C CA  . THR B 2 33  ? -12.956 16.712   17.569  1.00 95.61 33  B 1 
ATOM   1191 C C   . THR B 2 33  ? -14.137 17.005   18.486  1.00 95.59 33  B 1 
ATOM   1192 O O   . THR B 2 33  ? -13.979 17.146   19.701  1.00 94.76 33  B 1 
ATOM   1193 C CB  . THR B 2 33  ? -12.559 18.010   16.844  1.00 94.99 33  B 1 
ATOM   1194 O OG1 . THR B 2 33  ? -11.431 17.796   16.044  1.00 89.31 33  B 1 
ATOM   1195 C CG2 . THR B 2 33  ? -12.181 19.127   17.811  1.00 88.42 33  B 1 
ATOM   1196 N N   . GLN B 2 34  ? -15.338 17.065   17.942  1.00 94.10 34  B 1 
ATOM   1197 C CA  . GLN B 2 34  ? -16.541 17.322   18.721  1.00 93.35 34  B 1 
ATOM   1198 C C   . GLN B 2 34  ? -16.898 16.152   19.639  1.00 93.62 34  B 1 
ATOM   1199 O O   . GLN B 2 34  ? -17.307 16.388   20.773  1.00 92.24 34  B 1 
ATOM   1200 C CB  . GLN B 2 34  ? -17.700 17.655   17.790  1.00 92.28 34  B 1 
ATOM   1201 C CG  . GLN B 2 34  ? -17.492 19.028   17.119  1.00 85.09 34  B 1 
ATOM   1202 C CD  . GLN B 2 34  ? -18.729 19.450   16.359  1.00 78.53 34  B 1 
ATOM   1203 O OE1 . GLN B 2 34  ? -19.834 19.123   16.749  1.00 70.49 34  B 1 
ATOM   1204 N NE2 . GLN B 2 34  ? -18.628 20.188   15.284  1.00 66.15 34  B 1 
ATOM   1205 N N   . SER B 2 35  ? -16.693 14.906   19.200  1.00 92.81 35  B 1 
ATOM   1206 C CA  . SER B 2 35  ? -16.871 13.742   20.070  1.00 92.55 35  B 1 
ATOM   1207 C C   . SER B 2 35  ? -15.923 13.782   21.271  1.00 93.08 35  B 1 
ATOM   1208 O O   . SER B 2 35  ? -16.368 13.540   22.396  1.00 92.27 35  B 1 
ATOM   1209 C CB  . SER B 2 35  ? -16.677 12.443   19.286  1.00 92.16 35  B 1 
ATOM   1210 O OG  . SER B 2 35  ? -16.907 11.335   20.135  1.00 85.49 35  B 1 
ATOM   1211 N N   . VAL B 2 36  ? -14.660 14.151   21.054  1.00 94.94 36  B 1 
ATOM   1212 C CA  . VAL B 2 36  ? -13.668 14.303   22.137  1.00 94.80 36  B 1 
ATOM   1213 C C   . VAL B 2 36  ? -14.070 15.429   23.097  1.00 95.09 36  B 1 
ATOM   1214 O O   . VAL B 2 36  ? -14.155 15.205   24.304  1.00 94.03 36  B 1 
ATOM   1215 C CB  . VAL B 2 36  ? -12.254 14.545   21.576  1.00 94.14 36  B 1 
ATOM   1216 C CG1 . VAL B 2 36  ? -11.233 14.786   22.694  1.00 91.01 36  B 1 
ATOM   1217 C CG2 . VAL B 2 36  ? -11.764 13.347   20.765  1.00 91.80 36  B 1 
ATOM   1218 N N   . LYS B 2 37  ? -14.353 16.627   22.578  1.00 94.08 37  B 1 
ATOM   1219 C CA  . LYS B 2 37  ? -14.654 17.815   23.395  1.00 94.13 37  B 1 
ATOM   1220 C C   . LYS B 2 37  ? -15.952 17.673   24.196  1.00 94.25 37  B 1 
ATOM   1221 O O   . LYS B 2 37  ? -16.001 18.080   25.354  1.00 92.42 37  B 1 
ATOM   1222 C CB  . LYS B 2 37  ? -14.718 19.066   22.507  1.00 93.10 37  B 1 
ATOM   1223 C CG  . LYS B 2 37  ? -13.328 19.519   22.029  1.00 86.23 37  B 1 
ATOM   1224 C CD  . LYS B 2 37  ? -13.438 20.759   21.137  1.00 82.32 37  B 1 
ATOM   1225 C CE  . LYS B 2 37  ? -12.038 21.216   20.678  1.00 73.74 37  B 1 
ATOM   1226 N NZ  . LYS B 2 37  ? -12.081 22.335   19.717  1.00 65.90 37  B 1 
ATOM   1227 N N   . ASN B 2 38  ? -16.980 17.117   23.583  1.00 93.87 38  B 1 
ATOM   1228 C CA  . ASN B 2 38  ? -18.318 17.040   24.177  1.00 93.89 38  B 1 
ATOM   1229 C C   . ASN B 2 38  ? -18.598 15.686   24.847  1.00 94.08 38  B 1 
ATOM   1230 O O   . ASN B 2 38  ? -19.679 15.484   25.395  1.00 92.00 38  B 1 
ATOM   1231 C CB  . ASN B 2 38  ? -19.368 17.370   23.099  1.00 93.03 38  B 1 
ATOM   1232 C CG  . ASN B 2 38  ? -19.195 18.755   22.498  1.00 90.69 38  B 1 
ATOM   1233 O OD1 . ASN B 2 38  ? -18.677 19.685   23.094  1.00 82.52 38  B 1 
ATOM   1234 N ND2 . ASN B 2 38  ? -19.655 18.949   21.280  1.00 82.33 38  B 1 
ATOM   1235 N N   . ASN B 2 39  ? -17.640 14.751   24.800  1.00 93.45 39  B 1 
ATOM   1236 C CA  . ASN B 2 39  ? -17.777 13.384   25.288  1.00 93.76 39  B 1 
ATOM   1237 C C   . ASN B 2 39  ? -19.045 12.690   24.738  1.00 93.91 39  B 1 
ATOM   1238 O O   . ASN B 2 39  ? -19.806 12.049   25.476  1.00 92.01 39  B 1 
ATOM   1239 C CB  . ASN B 2 39  ? -17.640 13.392   26.817  1.00 92.20 39  B 1 
ATOM   1240 C CG  . ASN B 2 39  ? -17.400 12.007   27.400  1.00 86.59 39  B 1 
ATOM   1241 O OD1 . ASN B 2 39  ? -17.007 11.067   26.746  1.00 77.93 39  B 1 
ATOM   1242 N ND2 . ASN B 2 39  ? -17.619 11.848   28.688  1.00 75.19 39  B 1 
ATOM   1243 N N   . THR B 2 40  ? -19.297 12.862   23.437  1.00 94.30 40  B 1 
ATOM   1244 C CA  . THR B 2 40  ? -20.458 12.302   22.746  1.00 94.20 40  B 1 
ATOM   1245 C C   . THR B 2 40  ? -20.108 10.986   22.051  1.00 94.76 40  B 1 
ATOM   1246 O O   . THR B 2 40  ? -18.956 10.737   21.696  1.00 93.61 40  B 1 
ATOM   1247 C CB  . THR B 2 40  ? -21.078 13.281   21.742  1.00 92.30 40  B 1 
ATOM   1248 O OG1 . THR B 2 40  ? -20.109 13.774   20.841  1.00 84.58 40  B 1 
ATOM   1249 C CG2 . THR B 2 40  ? -21.703 14.482   22.450  1.00 84.29 40  B 1 
ATOM   1250 N N   . GLN B 2 41  ? -21.112 10.138   21.866  1.00 95.67 41  B 1 
ATOM   1251 C CA  . GLN B 2 41  ? -20.949 8.901    21.115  1.00 95.81 41  B 1 
ATOM   1252 C C   . GLN B 2 41  ? -20.915 9.177    19.609  1.00 96.10 41  B 1 
ATOM   1253 O O   . GLN B 2 41  ? -21.616 10.056   19.104  1.00 95.11 41  B 1 
ATOM   1254 C CB  . GLN B 2 41  ? -22.051 7.900    21.473  1.00 94.67 41  B 1 
ATOM   1255 C CG  . GLN B 2 41  ? -21.854 7.338    22.890  1.00 90.29 41  B 1 
ATOM   1256 C CD  . GLN B 2 41  ? -22.932 6.322    23.277  1.00 91.07 41  B 1 
ATOM   1257 O OE1 . GLN B 2 41  ? -24.112 6.508    23.038  1.00 82.62 41  B 1 
ATOM   1258 N NE2 . GLN B 2 41  ? -22.563 5.227    23.897  1.00 80.68 41  B 1 
ATOM   1259 N N   . VAL B 2 42  ? -20.117 8.363    18.918  1.00 96.86 42  B 1 
ATOM   1260 C CA  . VAL B 2 42  ? -20.099 8.246    17.458  1.00 97.02 42  B 1 
ATOM   1261 C C   . VAL B 2 42  ? -20.410 6.807    17.069  1.00 97.37 42  B 1 
ATOM   1262 O O   . VAL B 2 42  ? -20.153 5.880    17.844  1.00 96.95 42  B 1 
ATOM   1263 C CB  . VAL B 2 42  ? -18.762 8.717    16.852  1.00 96.37 42  B 1 
ATOM   1264 C CG1 . VAL B 2 42  ? -18.537 10.213   17.106  1.00 94.05 42  B 1 
ATOM   1265 C CG2 . VAL B 2 42  ? -17.552 7.930    17.388  1.00 93.88 42  B 1 
ATOM   1266 N N   . LEU B 2 43  ? -20.951 6.621    15.870  1.00 97.30 43  B 1 
ATOM   1267 C CA  . LEU B 2 43  ? -21.120 5.308    15.260  1.00 97.30 43  B 1 
ATOM   1268 C C   . LEU B 2 43  ? -20.149 5.194    14.085  1.00 97.63 43  B 1 
ATOM   1269 O O   . LEU B 2 43  ? -20.210 5.987    13.155  1.00 97.26 43  B 1 
ATOM   1270 C CB  . LEU B 2 43  ? -22.583 5.122    14.830  1.00 96.92 43  B 1 
ATOM   1271 C CG  . LEU B 2 43  ? -22.886 3.759    14.188  1.00 96.08 43  B 1 
ATOM   1272 C CD1 . LEU B 2 43  ? -22.792 2.632    15.217  1.00 93.78 43  B 1 
ATOM   1273 C CD2 . LEU B 2 43  ? -24.310 3.762    13.621  1.00 92.99 43  B 1 
ATOM   1274 N N   . ILE B 2 44  ? -19.266 4.205    14.136  1.00 97.90 44  B 1 
ATOM   1275 C CA  . ILE B 2 44  ? -18.215 3.991    13.144  1.00 97.91 44  B 1 
ATOM   1276 C C   . ILE B 2 44  ? -18.561 2.738    12.344  1.00 97.70 44  B 1 
ATOM   1277 O O   . ILE B 2 44  ? -18.639 1.651    12.917  1.00 97.19 44  B 1 
ATOM   1278 C CB  . ILE B 2 44  ? -16.840 3.874    13.830  1.00 98.02 44  B 1 
ATOM   1279 C CG1 . ILE B 2 44  ? -16.548 5.081    14.761  1.00 97.43 44  B 1 
ATOM   1280 C CG2 . ILE B 2 44  ? -15.736 3.723    12.762  1.00 97.49 44  B 1 
ATOM   1281 C CD1 . ILE B 2 44  ? -15.323 4.884    15.658  1.00 96.21 44  B 1 
ATOM   1282 N N   . ASN B 2 45  ? -18.736 2.889    11.033  1.00 97.23 45  B 1 
ATOM   1283 C CA  . ASN B 2 45  ? -18.796 1.750    10.119  1.00 96.80 45  B 1 
ATOM   1284 C C   . ASN B 2 45  ? -17.367 1.343    9.753   1.00 97.19 45  B 1 
ATOM   1285 O O   . ASN B 2 45  ? -16.574 2.174    9.311   1.00 96.41 45  B 1 
ATOM   1286 C CB  . ASN B 2 45  ? -19.627 2.110    8.875   1.00 95.60 45  B 1 
ATOM   1287 C CG  . ASN B 2 45  ? -21.122 2.248    9.132   1.00 87.77 45  B 1 
ATOM   1288 O OD1 . ASN B 2 45  ? -21.662 1.869    10.159  1.00 78.21 45  B 1 
ATOM   1289 N ND2 . ASN B 2 45  ? -21.856 2.764    8.167   1.00 77.97 45  B 1 
ATOM   1290 N N   . CYS B 2 46  ? -17.037 0.065    9.937   1.00 96.88 46  B 1 
ATOM   1291 C CA  . CYS B 2 46  ? -15.719 -0.498   9.661   1.00 96.86 46  B 1 
ATOM   1292 C C   . CYS B 2 46  ? -15.754 -1.420   8.431   1.00 95.97 46  B 1 
ATOM   1293 O O   . CYS B 2 46  ? -16.780 -2.015   8.121   1.00 93.51 46  B 1 
ATOM   1294 C CB  . CYS B 2 46  ? -15.209 -1.243   10.896  1.00 96.60 46  B 1 
ATOM   1295 S SG  . CYS B 2 46  ? -14.944 -0.099   12.289  1.00 94.05 46  B 1 
ATOM   1296 N N   . ARG B 2 47  ? -14.587 -1.614   7.798   1.00 95.89 47  B 1 
ATOM   1297 C CA  . ARG B 2 47  ? -14.420 -2.461   6.600   1.00 94.30 47  B 1 
ATOM   1298 C C   . ARG B 2 47  ? -14.774 -3.947   6.791   1.00 92.40 47  B 1 
ATOM   1299 O O   . ARG B 2 47  ? -14.872 -4.666   5.818   1.00 83.11 47  B 1 
ATOM   1300 C CB  . ARG B 2 47  ? -12.979 -2.373   6.080   1.00 92.33 47  B 1 
ATOM   1301 C CG  . ARG B 2 47  ? -12.595 -1.017   5.459   1.00 85.57 47  B 1 
ATOM   1302 C CD  . ARG B 2 47  ? -11.239 -1.169   4.758   1.00 80.09 47  B 1 
ATOM   1303 N NE  . ARG B 2 47  ? -10.738 0.090    4.152   1.00 75.32 47  B 1 
ATOM   1304 C CZ  . ARG B 2 47  ? -9.743  0.174    3.291   1.00 70.65 47  B 1 
ATOM   1305 N NH1 . ARG B 2 47  ? -9.081  -0.855   2.839   1.00 62.94 47  B 1 
ATOM   1306 N NH2 . ARG B 2 47  ? -9.355  1.330    2.845   1.00 63.48 47  B 1 
ATOM   1307 N N   . ASN B 2 48  ? -14.948 -4.424   8.003   1.00 92.55 48  B 1 
ATOM   1308 C CA  . ASN B 2 48  ? -15.347 -5.808   8.304   1.00 92.51 48  B 1 
ATOM   1309 C C   . ASN B 2 48  ? -16.868 -5.974   8.477   1.00 93.11 48  B 1 
ATOM   1310 O O   . ASN B 2 48  ? -17.300 -6.894   9.176   1.00 89.62 48  B 1 
ATOM   1311 C CB  . ASN B 2 48  ? -14.549 -6.309   9.524   1.00 89.71 48  B 1 
ATOM   1312 C CG  . ASN B 2 48  ? -14.843 -5.551   10.815  1.00 89.10 48  B 1 
ATOM   1313 O OD1 . ASN B 2 48  ? -15.467 -4.503   10.838  1.00 80.17 48  B 1 
ATOM   1314 N ND2 . ASN B 2 48  ? -14.370 -6.057   11.929  1.00 81.47 48  B 1 
ATOM   1315 N N   . ASN B 2 49  ? -17.669 -5.073   7.942   1.00 92.80 49  B 1 
ATOM   1316 C CA  . ASN B 2 49  ? -19.128 -5.036   8.102   1.00 93.11 49  B 1 
ATOM   1317 C C   . ASN B 2 49  ? -19.609 -4.971   9.570   1.00 94.36 49  B 1 
ATOM   1318 O O   . ASN B 2 49  ? -20.774 -5.231   9.883   1.00 92.33 49  B 1 
ATOM   1319 C CB  . ASN B 2 49  ? -19.773 -6.150   7.246   1.00 90.64 49  B 1 
ATOM   1320 C CG  . ASN B 2 49  ? -19.585 -5.891   5.753   1.00 83.00 49  B 1 
ATOM   1321 O OD1 . ASN B 2 49  ? -19.589 -4.751   5.336   1.00 72.93 49  B 1 
ATOM   1322 N ND2 . ASN B 2 49  ? -19.421 -6.924   4.952   1.00 70.19 49  B 1 
ATOM   1323 N N   . LYS B 2 50  ? -18.726 -4.575   10.504  1.00 95.86 50  B 1 
ATOM   1324 C CA  . LYS B 2 50  ? -19.073 -4.323   11.901  1.00 96.19 50  B 1 
ATOM   1325 C C   . LYS B 2 50  ? -19.209 -2.829   12.155  1.00 96.37 50  B 1 
ATOM   1326 O O   . LYS B 2 50  ? -18.546 -2.003   11.534  1.00 95.34 50  B 1 
ATOM   1327 C CB  . LYS B 2 50  ? -18.058 -4.966   12.858  1.00 95.74 50  B 1 
ATOM   1328 C CG  . LYS B 2 50  ? -17.942 -6.496   12.688  1.00 94.00 50  B 1 
ATOM   1329 C CD  . LYS B 2 50  ? -17.018 -7.059   13.766  1.00 90.27 50  B 1 
ATOM   1330 C CE  . LYS B 2 50  ? -16.712 -8.538   13.605  1.00 86.55 50  B 1 
ATOM   1331 N NZ  . LYS B 2 50  ? -15.634 -8.956   14.551  1.00 78.80 50  B 1 
ATOM   1332 N N   . LYS B 2 51  ? -20.069 -2.479   13.115  1.00 96.70 51  B 1 
ATOM   1333 C CA  . LYS B 2 51  ? -20.285 -1.110   13.569  1.00 96.94 51  B 1 
ATOM   1334 C C   . LYS B 2 51  ? -19.780 -0.963   15.001  1.00 97.40 51  B 1 
ATOM   1335 O O   . LYS B 2 51  ? -20.042 -1.825   15.834  1.00 96.91 51  B 1 
ATOM   1336 C CB  . LYS B 2 51  ? -21.757 -0.699   13.435  1.00 95.99 51  B 1 
ATOM   1337 C CG  . LYS B 2 51  ? -22.279 -0.871   11.994  1.00 93.49 51  B 1 
ATOM   1338 C CD  . LYS B 2 51  ? -23.640 -0.199   11.750  1.00 90.22 51  B 1 
ATOM   1339 C CE  . LYS B 2 51  ? -24.045 -0.431   10.286  1.00 84.30 51  B 1 
ATOM   1340 N NZ  . LYS B 2 51  ? -25.103 0.497    9.797   1.00 75.95 51  B 1 
ATOM   1341 N N   . LEU B 2 52  ? -19.079 0.131    15.293  1.00 97.72 52  B 1 
ATOM   1342 C CA  . LEU B 2 52  ? -18.584 0.453    16.624  1.00 97.81 52  B 1 
ATOM   1343 C C   . LEU B 2 52  ? -19.321 1.691    17.139  1.00 97.82 52  B 1 
ATOM   1344 O O   . LEU B 2 52  ? -19.167 2.769    16.579  1.00 97.45 52  B 1 
ATOM   1345 C CB  . LEU B 2 52  ? -17.065 0.675    16.596  1.00 97.94 52  B 1 
ATOM   1346 C CG  . LEU B 2 52  ? -16.227 -0.478   16.024  1.00 97.53 52  B 1 
ATOM   1347 C CD1 . LEU B 2 52  ? -14.749 -0.091   16.028  1.00 96.75 52  B 1 
ATOM   1348 C CD2 . LEU B 2 52  ? -16.379 -1.765   16.846  1.00 96.60 52  B 1 
ATOM   1349 N N   . LEU B 2 53  ? -20.094 1.540    18.194  1.00 97.43 53  B 1 
ATOM   1350 C CA  . LEU B 2 53  ? -20.717 2.660    18.901  1.00 97.33 53  B 1 
ATOM   1351 C C   . LEU B 2 53  ? -19.898 2.959    20.152  1.00 97.44 53  B 1 
ATOM   1352 O O   . LEU B 2 53  ? -19.864 2.144    21.071  1.00 96.87 53  B 1 
ATOM   1353 C CB  . LEU B 2 53  ? -22.172 2.284    19.228  1.00 96.78 53  B 1 
ATOM   1354 C CG  . LEU B 2 53  ? -22.938 3.376    19.994  1.00 95.87 53  B 1 
ATOM   1355 C CD1 . LEU B 2 53  ? -23.190 4.612    19.132  1.00 93.58 53  B 1 
ATOM   1356 C CD2 . LEU B 2 53  ? -24.284 2.815    20.444  1.00 92.52 53  B 1 
ATOM   1357 N N   . GLY B 2 54  ? -19.249 4.127    20.217  1.00 97.01 54  B 1 
ATOM   1358 C CA  . GLY B 2 54  ? -18.382 4.463    21.339  1.00 96.99 54  B 1 
ATOM   1359 C C   . GLY B 2 54  ? -18.069 5.946    21.439  1.00 96.90 54  B 1 
ATOM   1360 O O   . GLY B 2 54  ? -18.589 6.771    20.685  1.00 96.06 54  B 1 
ATOM   1361 N N   . ARG B 2 55  ? -17.220 6.293    22.407  1.00 96.66 55  B 1 
ATOM   1362 C CA  . ARG B 2 55  ? -16.755 7.666    22.633  1.00 96.34 55  B 1 
ATOM   1363 C C   . ARG B 2 55  ? -15.307 7.785    22.193  1.00 96.40 55  B 1 
ATOM   1364 O O   . ARG B 2 55  ? -14.491 6.953    22.586  1.00 95.63 55  B 1 
ATOM   1365 C CB  . ARG B 2 55  ? -16.897 8.052    24.116  1.00 95.19 55  B 1 
ATOM   1366 C CG  . ARG B 2 55  ? -18.366 8.048    24.563  1.00 89.60 55  B 1 
ATOM   1367 C CD  . ARG B 2 55  ? -18.473 8.280    26.060  1.00 85.63 55  B 1 
ATOM   1368 N NE  . ARG B 2 55  ? -19.854 8.071    26.534  1.00 78.77 55  B 1 
ATOM   1369 C CZ  . ARG B 2 55  ? -20.787 8.994    26.706  1.00 73.22 55  B 1 
ATOM   1370 N NH1 . ARG B 2 55  ? -20.553 10.257   26.547  1.00 63.65 55  B 1 
ATOM   1371 N NH2 . ARG B 2 55  ? -21.984 8.638    27.029  1.00 65.32 55  B 1 
ATOM   1372 N N   . VAL B 2 56  ? -14.986 8.816    21.420  1.00 96.88 56  B 1 
ATOM   1373 C CA  . VAL B 2 56  ? -13.609 9.084    21.004  1.00 96.61 56  B 1 
ATOM   1374 C C   . VAL B 2 56  ? -12.877 9.769    22.145  1.00 96.38 56  B 1 
ATOM   1375 O O   . VAL B 2 56  ? -13.280 10.849   22.587  1.00 95.29 56  B 1 
ATOM   1376 C CB  . VAL B 2 56  ? -13.543 9.924    19.711  1.00 96.43 56  B 1 
ATOM   1377 C CG1 . VAL B 2 56  ? -12.104 10.018   19.204  1.00 94.99 56  B 1 
ATOM   1378 C CG2 . VAL B 2 56  ? -14.394 9.307    18.594  1.00 95.07 56  B 1 
ATOM   1379 N N   . LYS B 2 57  ? -11.795 9.141    22.624  1.00 96.56 57  B 1 
ATOM   1380 C CA  . LYS B 2 57  ? -10.929 9.688    23.661  1.00 96.26 57  B 1 
ATOM   1381 C C   . LYS B 2 57  ? -9.785  10.502   23.060  1.00 96.06 57  B 1 
ATOM   1382 O O   . LYS B 2 57  ? -9.439  11.561   23.579  1.00 94.48 57  B 1 
ATOM   1383 C CB  . LYS B 2 57  ? -10.411 8.530    24.525  1.00 95.34 57  B 1 
ATOM   1384 C CG  . LYS B 2 57  ? -9.633  8.999    25.765  1.00 87.81 57  B 1 
ATOM   1385 C CD  . LYS B 2 57  ? -10.546 9.698    26.777  1.00 85.58 57  B 1 
ATOM   1386 C CE  . LYS B 2 57  ? -9.712  10.025   28.002  1.00 81.92 57  B 1 
ATOM   1387 N NZ  . LYS B 2 57  ? -10.532 10.423   29.167  1.00 74.93 57  B 1 
ATOM   1388 N N   . ALA B 2 58  ? -9.217  10.011   21.962  1.00 96.21 58  B 1 
ATOM   1389 C CA  . ALA B 2 58  ? -8.207  10.686   21.166  1.00 96.21 58  B 1 
ATOM   1390 C C   . ALA B 2 58  ? -8.243  10.161   19.731  1.00 96.51 58  B 1 
ATOM   1391 O O   . ALA B 2 58  ? -8.672  9.033    19.499  1.00 95.91 58  B 1 
ATOM   1392 C CB  . ALA B 2 58  ? -6.831  10.468   21.793  1.00 95.60 58  B 1 
ATOM   1393 N N   . PHE B 2 59  ? -7.752  10.969   18.780  1.00 95.92 59  B 1 
ATOM   1394 C CA  . PHE B 2 59  ? -7.591  10.582   17.381  1.00 95.77 59  B 1 
ATOM   1395 C C   . PHE B 2 59  ? -6.385  11.300   16.755  1.00 95.15 59  B 1 
ATOM   1396 O O   . PHE B 2 59  ? -5.821  12.217   17.350  1.00 94.06 59  B 1 
ATOM   1397 C CB  . PHE B 2 59  ? -8.889  10.864   16.599  1.00 95.64 59  B 1 
ATOM   1398 C CG  . PHE B 2 59  ? -9.193  12.326   16.394  1.00 96.02 59  B 1 
ATOM   1399 C CD1 . PHE B 2 59  ? -9.827  13.080   17.397  1.00 95.41 59  B 1 
ATOM   1400 C CD2 . PHE B 2 59  ? -8.830  12.956   15.191  1.00 95.20 59  B 1 
ATOM   1401 C CE1 . PHE B 2 59  ? -10.094 14.448   17.206  1.00 94.89 59  B 1 
ATOM   1402 C CE2 . PHE B 2 59  ? -9.085  14.317   14.994  1.00 94.69 59  B 1 
ATOM   1403 C CZ  . PHE B 2 59  ? -9.719  15.067   16.000  1.00 94.89 59  B 1 
ATOM   1404 N N   . ASP B 2 60  ? -5.992  10.878   15.562  1.00 94.25 60  B 1 
ATOM   1405 C CA  . ASP B 2 60  ? -5.011  11.564   14.725  1.00 93.72 60  B 1 
ATOM   1406 C C   . ASP B 2 60  ? -5.534  11.752   13.288  1.00 93.61 60  B 1 
ATOM   1407 O O   . ASP B 2 60  ? -6.653  11.338   12.953  1.00 92.41 60  B 1 
ATOM   1408 C CB  . ASP B 2 60  ? -3.651  10.839   14.795  1.00 93.12 60  B 1 
ATOM   1409 C CG  . ASP B 2 60  ? -3.614  9.444    14.187  1.00 92.99 60  B 1 
ATOM   1410 O OD1 . ASP B 2 60  ? -4.491  9.101    13.355  1.00 91.56 60  B 1 
ATOM   1411 O OD2 . ASP B 2 60  ? -2.687  8.691    14.540  1.00 90.70 60  B 1 
ATOM   1412 N N   . ARG B 2 61  ? -4.716  12.378   12.436  1.00 91.24 61  B 1 
ATOM   1413 C CA  . ARG B 2 61  ? -5.063  12.647   11.033  1.00 90.87 61  B 1 
ATOM   1414 C C   . ARG B 2 61  ? -5.323  11.387   10.191  1.00 92.03 61  B 1 
ATOM   1415 O O   . ARG B 2 61  ? -6.016  11.469   9.184   1.00 90.28 61  B 1 
ATOM   1416 C CB  . ARG B 2 61  ? -3.978  13.517   10.381  1.00 87.48 61  B 1 
ATOM   1417 C CG  . ARG B 2 61  ? -2.634  12.793   10.268  1.00 77.38 61  B 1 
ATOM   1418 C CD  . ARG B 2 61  ? -1.606  13.672   9.577   1.00 71.98 61  B 1 
ATOM   1419 N NE  . ARG B 2 61  ? -0.325  12.976   9.555   1.00 63.79 61  B 1 
ATOM   1420 C CZ  . ARG B 2 61  ? 0.786   13.360   8.962   1.00 57.81 61  B 1 
ATOM   1421 N NH1 . ARG B 2 61  ? 0.887   14.436   8.237   1.00 53.37 61  B 1 
ATOM   1422 N NH2 . ARG B 2 61  ? 1.814   12.638   9.124   1.00 51.67 61  B 1 
ATOM   1423 N N   . HIS B 2 62  ? -4.797  10.233   10.604  1.00 92.73 62  B 1 
ATOM   1424 C CA  . HIS B 2 62  ? -5.033  8.949    9.948   1.00 93.50 62  B 1 
ATOM   1425 C C   . HIS B 2 62  ? -6.361  8.305    10.386  1.00 94.88 62  B 1 
ATOM   1426 O O   . HIS B 2 62  ? -6.676  7.190    9.983   1.00 93.94 62  B 1 
ATOM   1427 C CB  . HIS B 2 62  ? -3.848  8.011    10.212  1.00 92.15 62  B 1 
ATOM   1428 C CG  . HIS B 2 62  ? -2.525  8.601    9.803   1.00 90.56 62  B 1 
ATOM   1429 N ND1 . HIS B 2 62  ? -1.476  8.911    10.637  1.00 82.73 62  B 1 
ATOM   1430 C CD2 . HIS B 2 62  ? -2.136  8.931    8.529   1.00 82.17 62  B 1 
ATOM   1431 C CE1 . HIS B 2 62  ? -0.477  9.386    9.884   1.00 83.34 62  B 1 
ATOM   1432 N NE2 . HIS B 2 62  ? -0.848  9.430    8.605   1.00 84.04 62  B 1 
ATOM   1433 N N   . CYS B 2 63  ? -7.163  9.001    11.192  1.00 94.22 63  B 1 
ATOM   1434 C CA  . CYS B 2 63  ? -8.357  8.475    11.844  1.00 95.54 63  B 1 
ATOM   1435 C C   . CYS B 2 63  ? -8.080  7.279    12.777  1.00 96.43 63  B 1 
ATOM   1436 O O   . CYS B 2 63  ? -9.016  6.552    13.109  1.00 95.98 63  B 1 
ATOM   1437 C CB  . CYS B 2 63  ? -9.480  8.188    10.826  1.00 95.13 63  B 1 
ATOM   1438 S SG  . CYS B 2 63  ? -9.899  9.659    9.850   1.00 93.36 63  B 1 
ATOM   1439 N N   . ASN B 2 64  ? -6.832  7.073    13.212  1.00 96.16 64  B 1 
ATOM   1440 C CA  . ASN B 2 64  ? -6.576  6.201    14.348  1.00 96.40 64  B 1 
ATOM   1441 C C   . ASN B 2 64  ? -7.308  6.776    15.559  1.00 96.51 64  B 1 
ATOM   1442 O O   . ASN B 2 64  ? -7.320  7.997    15.753  1.00 96.05 64  B 1 
ATOM   1443 C CB  . ASN B 2 64  ? -5.077  6.082    14.637  1.00 96.19 64  B 1 
ATOM   1444 C CG  . ASN B 2 64  ? -4.286  5.480    13.495  1.00 95.65 64  B 1 
ATOM   1445 O OD1 . ASN B 2 64  ? -4.652  4.472    12.916  1.00 92.59 64  B 1 
ATOM   1446 N ND2 . ASN B 2 64  ? -3.157  6.068    13.163  1.00 92.16 64  B 1 
ATOM   1447 N N   . MET B 2 65  ? -7.927  5.930    16.358  1.00 97.22 65  B 1 
ATOM   1448 C CA  . MET B 2 65  ? -8.759  6.373    17.470  1.00 97.62 65  B 1 
ATOM   1449 C C   . MET B 2 65  ? -8.514  5.537    18.711  1.00 98.04 65  B 1 
ATOM   1450 O O   . MET B 2 65  ? -8.508  4.314    18.645  1.00 97.81 65  B 1 
ATOM   1451 C CB  . MET B 2 65  ? -10.243 6.320    17.078  1.00 96.89 65  B 1 
ATOM   1452 C CG  . MET B 2 65  ? -10.635 7.439    16.113  1.00 94.27 65  B 1 
ATOM   1453 S SD  . MET B 2 65  ? -12.375 7.377    15.603  1.00 94.54 65  B 1 
ATOM   1454 C CE  . MET B 2 65  ? -12.200 6.400    14.107  1.00 86.96 65  B 1 
ATOM   1455 N N   . VAL B 2 66  ? -8.408  6.186    19.858  1.00 97.71 66  B 1 
ATOM   1456 C CA  . VAL B 2 66  ? -8.637  5.542    21.153  1.00 97.75 66  B 1 
ATOM   1457 C C   . VAL B 2 66  ? -10.112 5.737    21.498  1.00 97.65 66  B 1 
ATOM   1458 O O   . VAL B 2 66  ? -10.584 6.869    21.588  1.00 97.03 66  B 1 
ATOM   1459 C CB  . VAL B 2 66  ? -7.715  6.073    22.253  1.00 97.49 66  B 1 
ATOM   1460 C CG1 . VAL B 2 66  ? -8.000  5.394    23.596  1.00 95.98 66  B 1 
ATOM   1461 C CG2 . VAL B 2 66  ? -6.248  5.798    21.903  1.00 96.08 66  B 1 
ATOM   1462 N N   . LEU B 2 67  ? -10.823 4.631    21.679  1.00 97.69 67  B 1 
ATOM   1463 C CA  . LEU B 2 67  ? -12.251 4.611    21.984  1.00 97.78 67  B 1 
ATOM   1464 C C   . LEU B 2 67  ? -12.488 4.032    23.383  1.00 97.87 67  B 1 
ATOM   1465 O O   . LEU B 2 67  ? -11.822 3.083    23.802  1.00 97.44 67  B 1 
ATOM   1466 C CB  . LEU B 2 67  ? -13.007 3.788    20.924  1.00 97.63 67  B 1 
ATOM   1467 C CG  . LEU B 2 67  ? -12.870 4.276    19.468  1.00 96.94 67  B 1 
ATOM   1468 C CD1 . LEU B 2 67  ? -13.580 3.292    18.527  1.00 95.47 67  B 1 
ATOM   1469 C CD2 . LEU B 2 67  ? -13.508 5.650    19.266  1.00 94.97 67  B 1 
ATOM   1470 N N   . GLU B 2 68  ? -13.499 4.574    24.065  1.00 97.38 68  B 1 
ATOM   1471 C CA  . GLU B 2 68  ? -13.982 4.089    25.356  1.00 97.10 68  B 1 
ATOM   1472 C C   . GLU B 2 68  ? -15.454 3.684    25.280  1.00 97.36 68  B 1 
ATOM   1473 O O   . GLU B 2 68  ? -16.239 4.270    24.530  1.00 96.65 68  B 1 
ATOM   1474 C CB  . GLU B 2 68  ? -13.789 5.149    26.453  1.00 95.46 68  B 1 
ATOM   1475 C CG  . GLU B 2 68  ? -12.319 5.374    26.819  1.00 86.90 68  B 1 
ATOM   1476 C CD  . GLU B 2 68  ? -12.156 6.301    28.038  1.00 87.94 68  B 1 
ATOM   1477 O OE1 . GLU B 2 68  ? -11.443 5.917    28.995  1.00 82.10 68  B 1 
ATOM   1478 O OE2 . GLU B 2 68  ? -12.707 7.425    28.025  1.00 82.48 68  B 1 
ATOM   1479 N N   . ASN B 2 69  ? -15.839 2.717    26.110  1.00 97.00 69  B 1 
ATOM   1480 C CA  . ASN B 2 69  ? -17.207 2.214    26.255  1.00 97.15 69  B 1 
ATOM   1481 C C   . ASN B 2 69  ? -17.825 1.841    24.904  1.00 97.36 69  B 1 
ATOM   1482 O O   . ASN B 2 69  ? -18.875 2.356    24.516  1.00 96.35 69  B 1 
ATOM   1483 C CB  . ASN B 2 69  ? -18.044 3.226    27.061  1.00 96.22 69  B 1 
ATOM   1484 C CG  . ASN B 2 69  ? -17.479 3.466    28.452  1.00 92.35 69  B 1 
ATOM   1485 O OD1 . ASN B 2 69  ? -17.174 2.556    29.188  1.00 82.24 69  B 1 
ATOM   1486 N ND2 . ASN B 2 69  ? -17.338 4.707    28.849  1.00 79.78 69  B 1 
ATOM   1487 N N   . VAL B 2 70  ? -17.128 0.963    24.174  1.00 97.99 70  B 1 
ATOM   1488 C CA  . VAL B 2 70  ? -17.491 0.592    22.816  1.00 98.14 70  B 1 
ATOM   1489 C C   . VAL B 2 70  ? -18.464 -0.580   22.831  1.00 98.24 70  B 1 
ATOM   1490 O O   . VAL B 2 70  ? -18.228 -1.606   23.462  1.00 97.83 70  B 1 
ATOM   1491 C CB  . VAL B 2 70  ? -16.255 0.255    21.969  1.00 97.74 70  B 1 
ATOM   1492 C CG1 . VAL B 2 70  ? -16.640 -0.039   20.521  1.00 96.15 70  B 1 
ATOM   1493 C CG2 . VAL B 2 70  ? -15.257 1.426    21.978  1.00 96.47 70  B 1 
ATOM   1494 N N   . LYS B 2 71  ? -19.540 -0.434   22.070  1.00 97.64 71  B 1 
ATOM   1495 C CA  . LYS B 2 71  ? -20.424 -1.527   21.691  1.00 97.42 71  B 1 
ATOM   1496 C C   . LYS B 2 71  ? -20.129 -1.891   20.236  1.00 97.40 71  B 1 
ATOM   1497 O O   . LYS B 2 71  ? -20.477 -1.129   19.343  1.00 97.06 71  B 1 
ATOM   1498 C CB  . LYS B 2 71  ? -21.879 -1.101   21.940  1.00 97.06 71  B 1 
ATOM   1499 C CG  . LYS B 2 71  ? -22.831 -2.265   21.695  1.00 93.55 71  B 1 
ATOM   1500 C CD  . LYS B 2 71  ? -24.290 -1.860   21.975  1.00 90.26 71  B 1 
ATOM   1501 C CE  . LYS B 2 71  ? -25.105 -3.117   21.749  1.00 81.01 71  B 1 
ATOM   1502 N NZ  . LYS B 2 71  ? -26.548 -3.004   22.049  1.00 74.31 71  B 1 
ATOM   1503 N N   . GLU B 2 72  ? -19.496 -3.044   20.018  1.00 98.05 72  B 1 
ATOM   1504 C CA  . GLU B 2 72  ? -19.351 -3.605   18.676  1.00 98.06 72  B 1 
ATOM   1505 C C   . GLU B 2 72  ? -20.628 -4.353   18.302  1.00 97.90 72  B 1 
ATOM   1506 O O   . GLU B 2 72  ? -21.123 -5.157   19.085  1.00 97.03 72  B 1 
ATOM   1507 C CB  . GLU B 2 72  ? -18.112 -4.501   18.602  1.00 97.70 72  B 1 
ATOM   1508 C CG  . GLU B 2 72  ? -17.839 -4.993   17.170  1.00 96.84 72  B 1 
ATOM   1509 C CD  . GLU B 2 72  ? -16.601 -5.905   17.106  1.00 96.42 72  B 1 
ATOM   1510 O OE1 . GLU B 2 72  ? -15.792 -5.774   16.182  1.00 92.69 72  B 1 
ATOM   1511 O OE2 . GLU B 2 72  ? -16.457 -6.763   17.999  1.00 92.80 72  B 1 
ATOM   1512 N N   . MET B 2 73  ? -21.162 -4.085   17.106  1.00 97.72 73  B 1 
ATOM   1513 C CA  . MET B 2 73  ? -22.404 -4.650   16.599  1.00 97.45 73  B 1 
ATOM   1514 C C   . MET B 2 73  ? -22.170 -5.223   15.207  1.00 97.59 73  B 1 
ATOM   1515 O O   . MET B 2 73  ? -21.571 -4.568   14.354  1.00 96.45 73  B 1 
ATOM   1516 C CB  . MET B 2 73  ? -23.495 -3.571   16.541  1.00 96.10 73  B 1 
ATOM   1517 C CG  . MET B 2 73  ? -23.808 -2.954   17.904  1.00 93.11 73  B 1 
ATOM   1518 S SD  . MET B 2 73  ? -24.966 -1.559   17.858  1.00 90.20 73  B 1 
ATOM   1519 C CE  . MET B 2 73  ? -23.967 -0.345   16.990  1.00 79.09 73  B 1 
ATOM   1520 N N   . TRP B 2 74  ? -22.682 -6.429   14.957  1.00 96.76 74  B 1 
ATOM   1521 C CA  . TRP B 2 74  ? -22.617 -7.080   13.660  1.00 96.50 74  B 1 
ATOM   1522 C C   . TRP B 2 74  ? -23.806 -8.008   13.447  1.00 96.42 74  B 1 
ATOM   1523 O O   . TRP B 2 74  ? -24.581 -8.292   14.364  1.00 95.06 74  B 1 
ATOM   1524 C CB  . TRP B 2 74  ? -21.287 -7.828   13.511  1.00 95.59 74  B 1 
ATOM   1525 C CG  . TRP B 2 74  ? -21.110 -9.030   14.391  1.00 95.41 74  B 1 
ATOM   1526 C CD1 . TRP B 2 74  ? -21.253 -10.322  14.012  1.00 93.36 74  B 1 
ATOM   1527 C CD2 . TRP B 2 74  ? -20.725 -9.072   15.808  1.00 94.51 74  B 1 
ATOM   1528 N NE1 . TRP B 2 74  ? -20.980 -11.156  15.081  1.00 92.39 74  B 1 
ATOM   1529 C CE2 . TRP B 2 74  ? -20.654 -10.436  16.198  1.00 93.59 74  B 1 
ATOM   1530 C CE3 . TRP B 2 74  ? -20.430 -8.091   16.775  1.00 92.86 74  B 1 
ATOM   1531 C CZ2 . TRP B 2 74  ? -20.304 -10.822  17.519  1.00 91.96 74  B 1 
ATOM   1532 C CZ3 . TRP B 2 74  ? -20.081 -8.469   18.084  1.00 91.67 74  B 1 
ATOM   1533 C CH2 . TRP B 2 74  ? -20.033 -9.813   18.450  1.00 91.02 74  B 1 
ATOM   1534 N N   . THR B 2 75  ? -23.954 -8.486   12.214  1.00 94.76 75  B 1 
ATOM   1535 C CA  . THR B 2 75  ? -24.996 -9.438   11.852  1.00 93.43 75  B 1 
ATOM   1536 C C   . THR B 2 75  ? -24.343 -10.751  11.459  1.00 92.99 75  B 1 
ATOM   1537 O O   . THR B 2 75  ? -23.400 -10.765  10.674  1.00 89.99 75  B 1 
ATOM   1538 C CB  . THR B 2 75  ? -25.870 -8.878   10.721  1.00 91.22 75  B 1 
ATOM   1539 O OG1 . THR B 2 75  ? -26.362 -7.600   11.091  1.00 77.08 75  B 1 
ATOM   1540 C CG2 . THR B 2 75  ? -27.089 -9.749   10.465  1.00 74.64 75  B 1 
ATOM   1541 N N   . GLU B 2 76  ? -24.824 -11.864  12.007  1.00 91.70 76  B 1 
ATOM   1542 C CA  . GLU B 2 76  ? -24.392 -13.202  11.630  1.00 90.64 76  B 1 
ATOM   1543 C C   . GLU B 2 76  ? -25.555 -13.980  11.026  1.00 90.86 76  B 1 
ATOM   1544 O O   . GLU B 2 76  ? -26.668 -13.953  11.547  1.00 87.88 76  B 1 
ATOM   1545 C CB  . GLU B 2 76  ? -23.829 -13.967  12.838  1.00 86.58 76  B 1 
ATOM   1546 C CG  . GLU B 2 76  ? -22.432 -13.488  13.256  1.00 77.17 76  B 1 
ATOM   1547 C CD  . GLU B 2 76  ? -21.909 -14.270  14.482  1.00 77.42 76  B 1 
ATOM   1548 O OE1 . GLU B 2 76  ? -21.099 -13.723  15.266  1.00 72.26 76  B 1 
ATOM   1549 O OE2 . GLU B 2 76  ? -22.377 -15.392  14.743  1.00 74.34 76  B 1 
ATOM   1550 N N   . VAL B 2 77  ? -25.276 -14.733  9.962   1.00 87.63 77  B 1 
ATOM   1551 C CA  . VAL B 2 77  ? -26.198 -15.756  9.473   1.00 86.13 77  B 1 
ATOM   1552 C C   . VAL B 2 77  ? -25.815 -17.067  10.161  1.00 85.44 77  B 1 
ATOM   1553 O O   . VAL B 2 77  ? -24.718 -17.575  9.927   1.00 80.89 77  B 1 
ATOM   1554 C CB  . VAL B 2 77  ? -26.183 -15.872  7.945   1.00 82.92 77  B 1 
ATOM   1555 C CG1 . VAL B 2 77  ? -27.231 -16.879  7.481   1.00 73.69 77  B 1 
ATOM   1556 C CG2 . VAL B 2 77  ? -26.509 -14.510  7.297   1.00 75.95 77  B 1 
ATOM   1557 N N   . PRO B 2 78  ? -26.661 -17.624  11.040  1.00 85.24 78  B 1 
ATOM   1558 C CA  . PRO B 2 78  ? -26.358 -18.907  11.667  1.00 83.88 78  B 1 
ATOM   1559 C C   . PRO B 2 78  ? -26.149 -19.970  10.592  1.00 82.81 78  B 1 
ATOM   1560 O O   . PRO B 2 78  ? -27.007 -20.137  9.721   1.00 77.35 78  B 1 
ATOM   1561 C CB  . PRO B 2 78  ? -27.555 -19.225  12.564  1.00 80.28 78  B 1 
ATOM   1562 C CG  . PRO B 2 78  ? -28.225 -17.869  12.787  1.00 78.33 78  B 1 
ATOM   1563 C CD  . PRO B 2 78  ? -27.931 -17.117  11.492  1.00 82.17 78  B 1 
ATOM   1564 N N   . LYS B 2 79  ? -25.035 -20.722  10.666  1.00 79.64 79  B 1 
ATOM   1565 C CA  . LYS B 2 79  ? -24.797 -21.861  9.778   1.00 77.91 79  B 1 
ATOM   1566 C C   . LYS B 2 79  ? -25.934 -22.859  9.962   1.00 77.67 79  B 1 
ATOM   1567 O O   . LYS B 2 79  ? -25.993 -23.582  10.960  1.00 69.11 79  B 1 
ATOM   1568 C CB  . LYS B 2 79  ? -23.424 -22.503  10.032  1.00 71.31 79  B 1 
ATOM   1569 C CG  . LYS B 2 79  ? -22.263 -21.643  9.508   1.00 62.65 79  B 1 
ATOM   1570 C CD  . LYS B 2 79  ? -20.915 -22.384  9.590   1.00 57.76 79  B 1 
ATOM   1571 C CE  . LYS B 2 79  ? -19.817 -21.506  8.984   1.00 51.32 79  B 1 
ATOM   1572 N NZ  . LYS B 2 79  ? -18.487 -22.179  8.922   1.00 44.96 79  B 1 
ATOM   1573 N N   . SER B 2 80  ? -26.868 -22.886  9.007   1.00 75.93 80  B 1 
ATOM   1574 C CA  . SER B 2 80  ? -27.825 -23.972  8.929   1.00 75.44 80  B 1 
ATOM   1575 C C   . SER B 2 80  ? -27.079 -25.226  8.485   1.00 76.66 80  B 1 
ATOM   1576 O O   . SER B 2 80  ? -26.206 -25.177  7.618   1.00 68.34 80  B 1 
ATOM   1577 C CB  . SER B 2 80  ? -28.994 -23.609  8.013   1.00 67.66 80  B 1 
ATOM   1578 O OG  . SER B 2 80  ? -28.564 -23.281  6.716   1.00 60.16 80  B 1 
ATOM   1579 N N   . GLY B 2 81  ? -27.366 -26.362  9.099   1.00 75.12 81  B 1 
ATOM   1580 C CA  . GLY B 2 81  ? -26.843 -27.632  8.614   1.00 75.01 81  B 1 
ATOM   1581 C C   . GLY B 2 81  ? -27.278 -27.895  7.165   1.00 75.72 81  B 1 
ATOM   1582 O O   . GLY B 2 81  ? -28.280 -27.331  6.716   1.00 70.51 81  B 1 
ATOM   1583 N N   . LYS B 2 82  ? -26.573 -28.773  6.461   1.00 72.07 82  B 1 
ATOM   1584 C CA  . LYS B 2 82  ? -26.810 -29.146  5.053   1.00 73.01 82  B 1 
ATOM   1585 C C   . LYS B 2 82  ? -28.310 -29.239  4.721   1.00 73.81 82  B 1 
ATOM   1586 O O   . LYS B 2 82  ? -29.070 -29.946  5.392   1.00 67.01 82  B 1 
ATOM   1587 C CB  . LYS B 2 82  ? -26.125 -30.496  4.708   1.00 67.33 82  B 1 
ATOM   1588 C CG  . LYS B 2 82  ? -24.617 -30.362  4.426   1.00 60.56 82  B 1 
ATOM   1589 C CD  . LYS B 2 82  ? -24.019 -31.683  3.888   1.00 56.72 82  B 1 
ATOM   1590 C CE  . LYS B 2 82  ? -22.569 -31.468  3.448   1.00 51.21 82  B 1 
ATOM   1591 N NZ  . LYS B 2 82  ? -21.960 -32.651  2.774   1.00 44.01 82  B 1 
ATOM   1592 N N   . GLY B 2 83  ? -28.711 -28.527  3.666   1.00 73.93 83  B 1 
ATOM   1593 C CA  . GLY B 2 83  ? -30.047 -28.597  3.070   1.00 74.66 83  B 1 
ATOM   1594 C C   . GLY B 2 83  ? -31.167 -27.788  3.748   1.00 76.10 83  B 1 
ATOM   1595 O O   . GLY B 2 83  ? -32.272 -27.717  3.199   1.00 71.69 83  B 1 
ATOM   1596 N N   . LYS B 2 84  ? -30.958 -27.163  4.904   1.00 75.86 84  B 1 
ATOM   1597 C CA  . LYS B 2 84  ? -31.974 -26.271  5.482   1.00 76.33 84  B 1 
ATOM   1598 C C   . LYS B 2 84  ? -31.912 -24.879  4.839   1.00 76.69 84  B 1 
ATOM   1599 O O   . LYS B 2 84  ? -30.840 -24.396  4.510   1.00 71.17 84  B 1 
ATOM   1600 C CB  . LYS B 2 84  ? -31.887 -26.215  7.015   1.00 70.46 84  B 1 
ATOM   1601 C CG  . LYS B 2 84  ? -32.492 -27.469  7.656   1.00 64.73 84  B 1 
ATOM   1602 C CD  . LYS B 2 84  ? -32.546 -27.326  9.182   1.00 59.90 84  B 1 
ATOM   1603 C CE  . LYS B 2 84  ? -33.205 -28.557  9.787   1.00 55.29 84  B 1 
ATOM   1604 N NZ  . LYS B 2 84  ? -33.250 -28.478  11.277  1.00 48.48 84  B 1 
ATOM   1605 N N   . LYS B 2 85  ? -33.075 -24.221  4.729   1.00 76.32 85  B 1 
ATOM   1606 C CA  . LYS B 2 85  ? -33.213 -22.847  4.225   1.00 77.48 85  B 1 
ATOM   1607 C C   . LYS B 2 85  ? -32.214 -21.899  4.905   1.00 78.26 85  B 1 
ATOM   1608 O O   . LYS B 2 85  ? -32.044 -21.999  6.122   1.00 72.97 85  B 1 
ATOM   1609 C CB  . LYS B 2 85  ? -34.639 -22.307  4.480   1.00 71.87 85  B 1 
ATOM   1610 C CG  . LYS B 2 85  ? -35.681 -22.855  3.488   1.00 64.50 85  B 1 
ATOM   1611 C CD  . LYS B 2 85  ? -37.051 -22.214  3.729   1.00 59.13 85  B 1 
ATOM   1612 C CE  . LYS B 2 85  ? -38.042 -22.671  2.647   1.00 53.08 85  B 1 
ATOM   1613 N NZ  . LYS B 2 85  ? -39.374 -22.055  2.786   1.00 46.32 85  B 1 
ATOM   1614 N N   . LYS B 2 86  ? -31.654 -20.943  4.124   1.00 75.91 86  B 1 
ATOM   1615 C CA  . LYS B 2 86  ? -30.811 -19.841  4.620   1.00 76.64 86  B 1 
ATOM   1616 C C   . LYS B 2 86  ? -31.457 -19.272  5.896   1.00 78.59 86  B 1 
ATOM   1617 O O   . LYS B 2 86  ? -32.611 -18.826  5.886   1.00 73.04 86  B 1 
ATOM   1618 C CB  . LYS B 2 86  ? -30.577 -18.737  3.548   1.00 70.00 86  B 1 
ATOM   1619 C CG  . LYS B 2 86  ? -29.540 -19.099  2.440   1.00 61.30 86  B 1 
ATOM   1620 C CD  . LYS B 2 86  ? -29.171 -17.926  1.482   1.00 56.15 86  B 1 
ATOM   1621 C CE  . LYS B 2 86  ? -28.062 -18.297  0.462   1.00 50.96 86  B 1 
ATOM   1622 N NZ  . LYS B 2 86  ? -27.537 -17.196  -0.416  1.00 45.10 86  B 1 
ATOM   1623 N N   . SER B 2 87  ? -30.769 -19.394  7.028   1.00 78.91 87  B 1 
ATOM   1624 C CA  . SER B 2 87  ? -31.253 -18.935  8.321   1.00 80.45 87  B 1 
ATOM   1625 C C   . SER B 2 87  ? -31.380 -17.416  8.312   1.00 82.67 87  B 1 
ATOM   1626 O O   . SER B 2 87  ? -30.636 -16.732  7.616   1.00 78.30 87  B 1 
ATOM   1627 C CB  . SER B 2 87  ? -30.320 -19.389  9.443   1.00 73.72 87  B 1 
ATOM   1628 O OG  . SER B 2 87  ? -30.426 -20.792  9.614   1.00 64.06 87  B 1 
ATOM   1629 N N   . LYS B 2 88  ? -32.335 -16.876  9.078   1.00 84.82 88  B 1 
ATOM   1630 C CA  . LYS B 2 88  ? -32.464 -15.416  9.167   1.00 86.33 88  B 1 
ATOM   1631 C C   . LYS B 2 88  ? -31.217 -14.833  9.824   1.00 87.75 88  B 1 
ATOM   1632 O O   . LYS B 2 88  ? -30.743 -15.401  10.815  1.00 84.51 88  B 1 
ATOM   1633 C CB  . LYS B 2 88  ? -33.728 -15.003  9.933   1.00 81.19 88  B 1 
ATOM   1634 C CG  . LYS B 2 88  ? -35.000 -15.203  9.089   1.00 70.97 88  B 1 
ATOM   1635 C CD  . LYS B 2 88  ? -36.219 -14.631  9.835   1.00 64.40 88  B 1 
ATOM   1636 C CE  . LYS B 2 88  ? -37.473 -14.749  8.984   1.00 55.88 88  B 1 
ATOM   1637 N NZ  . LYS B 2 88  ? -38.659 -14.128  9.631   1.00 47.16 88  B 1 
ATOM   1638 N N   . PRO B 2 89  ? -30.710 -13.681  9.333   1.00 88.84 89  B 1 
ATOM   1639 C CA  . PRO B 2 89  ? -29.646 -12.945  10.004  1.00 89.88 89  B 1 
ATOM   1640 C C   . PRO B 2 89  ? -30.008 -12.629  11.461  1.00 91.82 89  B 1 
ATOM   1641 O O   . PRO B 2 89  ? -31.144 -12.249  11.760  1.00 89.91 89  B 1 
ATOM   1642 C CB  . PRO B 2 89  ? -29.443 -11.670  9.177   1.00 86.30 89  B 1 
ATOM   1643 C CG  . PRO B 2 89  ? -29.964 -12.043  7.797   1.00 81.64 89  B 1 
ATOM   1644 C CD  . PRO B 2 89  ? -31.100 -13.012  8.111   1.00 84.78 89  B 1 
ATOM   1645 N N   . VAL B 2 90  ? -29.039 -12.784  12.363  1.00 93.08 90  B 1 
ATOM   1646 C CA  . VAL B 2 90  ? -29.174 -12.474  13.791  1.00 93.85 90  B 1 
ATOM   1647 C C   . VAL B 2 90  ? -28.198 -11.363  14.142  1.00 94.72 90  B 1 
ATOM   1648 O O   . VAL B 2 90  ? -26.997 -11.478  13.879  1.00 93.33 90  B 1 
ATOM   1649 C CB  . VAL B 2 90  ? -28.952 -13.714  14.672  1.00 91.57 90  B 1 
ATOM   1650 C CG1 . VAL B 2 90  ? -29.115 -13.386  16.158  1.00 81.33 90  B 1 
ATOM   1651 C CG2 . VAL B 2 90  ? -29.972 -14.814  14.336  1.00 82.95 90  B 1 
ATOM   1652 N N   . ASN B 2 91  ? -28.713 -10.295  14.758  1.00 94.82 91  B 1 
ATOM   1653 C CA  . ASN B 2 91  ? -27.866 -9.225   15.254  1.00 95.28 91  B 1 
ATOM   1654 C C   . ASN B 2 91  ? -27.138 -9.694   16.514  1.00 95.82 91  B 1 
ATOM   1655 O O   . ASN B 2 91  ? -27.758 -10.242  17.429  1.00 94.38 91  B 1 
ATOM   1656 C CB  . ASN B 2 91  ? -28.701 -7.967   15.530  1.00 93.24 91  B 1 
ATOM   1657 C CG  . ASN B 2 91  ? -29.299 -7.367   14.261  1.00 89.69 91  B 1 
ATOM   1658 O OD1 . ASN B 2 91  ? -28.872 -7.601   13.148  1.00 80.78 91  B 1 
ATOM   1659 N ND2 . ASN B 2 91  ? -30.326 -6.563   14.401  1.00 80.34 91  B 1 
ATOM   1660 N N   . LYS B 2 92  ? -25.831 -9.442   16.569  1.00 96.11 92  B 1 
ATOM   1661 C CA  . LYS B 2 92  ? -24.981 -9.688   17.728  1.00 96.27 92  B 1 
ATOM   1662 C C   . LYS B 2 92  ? -24.307 -8.407   18.160  1.00 96.87 92  B 1 
ATOM   1663 O O   . LYS B 2 92  ? -24.125 -7.479   17.374  1.00 95.80 92  B 1 
ATOM   1664 C CB  . LYS B 2 92  ? -23.956 -10.779  17.421  1.00 94.55 92  B 1 
ATOM   1665 C CG  . LYS B 2 92  ? -24.603 -12.161  17.289  1.00 90.67 92  B 1 
ATOM   1666 C CD  . LYS B 2 92  ? -23.516 -13.231  17.391  1.00 83.85 92  B 1 
ATOM   1667 C CE  . LYS B 2 92  ? -24.080 -14.640  17.295  1.00 78.83 92  B 1 
ATOM   1668 N NZ  . LYS B 2 92  ? -22.971 -15.624  17.271  1.00 70.26 92  B 1 
ATOM   1669 N N   . ASP B 2 93  ? -23.935 -8.361   19.427  1.00 97.27 93  B 1 
ATOM   1670 C CA  . ASP B 2 93  ? -23.143 -7.279   19.974  1.00 97.27 93  B 1 
ATOM   1671 C C   . ASP B 2 93  ? -22.192 -7.792   21.051  1.00 97.49 93  B 1 
ATOM   1672 O O   . ASP B 2 93  ? -22.367 -8.878   21.617  1.00 95.65 93  B 1 
ATOM   1673 C CB  . ASP B 2 93  ? -24.052 -6.120   20.455  1.00 95.30 93  B 1 
ATOM   1674 C CG  . ASP B 2 93  ? -25.123 -6.455   21.493  1.00 92.47 93  B 1 
ATOM   1675 O OD1 . ASP B 2 93  ? -24.931 -7.349   22.326  1.00 86.29 93  B 1 
ATOM   1676 O OD2 . ASP B 2 93  ? -26.145 -5.716   21.517  1.00 85.08 93  B 1 
ATOM   1677 N N   . ARG B 2 94  ? -21.139 -7.022   21.334  1.00 97.75 94  B 1 
ATOM   1678 C CA  . ARG B 2 94  ? -20.264 -7.186   22.496  1.00 97.45 94  B 1 
ATOM   1679 C C   . ARG B 2 94  ? -19.809 -5.838   23.019  1.00 98.02 94  B 1 
ATOM   1680 O O   . ARG B 2 94  ? -19.705 -4.870   22.271  1.00 97.40 94  B 1 
ATOM   1681 C CB  . ARG B 2 94  ? -19.084 -8.126   22.193  1.00 94.48 94  B 1 
ATOM   1682 C CG  . ARG B 2 94  ? -18.061 -7.568   21.180  1.00 91.76 94  B 1 
ATOM   1683 C CD  . ARG B 2 94  ? -16.876 -8.536   21.043  1.00 91.10 94  B 1 
ATOM   1684 N NE  . ARG B 2 94  ? -15.900 -8.080   20.045  1.00 88.55 94  B 1 
ATOM   1685 C CZ  . ARG B 2 94  ? -14.673 -8.537   19.844  1.00 89.47 94  B 1 
ATOM   1686 N NH1 . ARG B 2 94  ? -14.156 -9.471   20.580  1.00 83.79 94  B 1 
ATOM   1687 N NH2 . ARG B 2 94  ? -13.954 -8.052   18.898  1.00 83.74 94  B 1 
ATOM   1688 N N   . TYR B 2 95  ? -19.511 -5.799   24.308  1.00 97.85 95  B 1 
ATOM   1689 C CA  . TYR B 2 95  ? -18.944 -4.622   24.952  1.00 98.03 95  B 1 
ATOM   1690 C C   . TYR B 2 95  ? -17.419 -4.723   24.994  1.00 98.13 95  B 1 
ATOM   1691 O O   . TYR B 2 95  ? -16.867 -5.782   25.308  1.00 97.27 95  B 1 
ATOM   1692 C CB  . TYR B 2 95  ? -19.554 -4.477   26.344  1.00 97.48 95  B 1 
ATOM   1693 C CG  . TYR B 2 95  ? -18.983 -3.316   27.121  1.00 96.18 95  B 1 
ATOM   1694 C CD1 . TYR B 2 95  ? -18.019 -3.539   28.119  1.00 93.15 95  B 1 
ATOM   1695 C CD2 . TYR B 2 95  ? -19.404 -1.994   26.837  1.00 93.58 95  B 1 
ATOM   1696 C CE1 . TYR B 2 95  ? -17.489 -2.462   28.844  1.00 92.20 95  B 1 
ATOM   1697 C CE2 . TYR B 2 95  ? -18.876 -0.917   27.558  1.00 91.72 95  B 1 
ATOM   1698 C CZ  . TYR B 2 95  ? -17.925 -1.157   28.572  1.00 92.26 95  B 1 
ATOM   1699 O OH  . TYR B 2 95  ? -17.420 -0.106   29.295  1.00 90.41 95  B 1 
ATOM   1700 N N   . ILE B 2 96  ? -16.742 -3.611   24.701  1.00 98.48 96  B 1 
ATOM   1701 C CA  . ILE B 2 96  ? -15.289 -3.450   24.799  1.00 98.47 96  B 1 
ATOM   1702 C C   . ILE B 2 96  ? -15.042 -2.143   25.547  1.00 98.39 96  B 1 
ATOM   1703 O O   . ILE B 2 96  ? -15.405 -1.075   25.070  1.00 97.73 96  B 1 
ATOM   1704 C CB  . ILE B 2 96  ? -14.635 -3.450   23.400  1.00 98.06 96  B 1 
ATOM   1705 C CG1 . ILE B 2 96  ? -14.904 -4.776   22.637  1.00 96.78 96  B 1 
ATOM   1706 C CG2 . ILE B 2 96  ? -13.120 -3.211   23.539  1.00 96.95 96  B 1 
ATOM   1707 C CD1 . ILE B 2 96  ? -14.522 -4.741   21.153  1.00 93.51 96  B 1 
ATOM   1708 N N   . SER B 2 97  ? -14.424 -2.225   26.722  1.00 98.37 97  B 1 
ATOM   1709 C CA  . SER B 2 97  ? -14.221 -1.052   27.586  1.00 98.15 97  B 1 
ATOM   1710 C C   . SER B 2 97  ? -13.298 -0.012   26.949  1.00 98.06 97  B 1 
ATOM   1711 O O   . SER B 2 97  ? -13.633 1.165    26.876  1.00 96.69 97  B 1 
ATOM   1712 C CB  . SER B 2 97  ? -13.666 -1.518   28.927  1.00 97.21 97  B 1 
ATOM   1713 O OG  . SER B 2 97  ? -13.324 -0.450   29.775  1.00 88.22 97  B 1 
ATOM   1714 N N   . LYS B 2 98  ? -12.135 -0.466   26.442  1.00 98.42 98  B 1 
ATOM   1715 C CA  . LYS B 2 98  ? -11.103 0.381    25.845  1.00 98.59 98  B 1 
ATOM   1716 C C   . LYS B 2 98  ? -10.549 -0.289   24.592  1.00 98.54 98  B 1 
ATOM   1717 O O   . LYS B 2 98  ? -10.172 -1.458   24.639  1.00 98.00 98  B 1 
ATOM   1718 C CB  . LYS B 2 98  ? -9.975  0.641    26.851  1.00 98.17 98  B 1 
ATOM   1719 C CG  . LYS B 2 98  ? -10.467 1.424    28.077  1.00 97.03 98  B 1 
ATOM   1720 C CD  . LYS B 2 98  ? -9.359  1.637    29.099  1.00 95.84 98  B 1 
ATOM   1721 C CE  . LYS B 2 98  ? -9.960  2.312    30.321  1.00 93.50 98  B 1 
ATOM   1722 N NZ  . LYS B 2 98  ? -9.040  2.294    31.469  1.00 89.68 98  B 1 
ATOM   1723 N N   . MET B 2 99  ? -10.449 0.457    23.491  1.00 98.22 99  B 1 
ATOM   1724 C CA  . MET B 2 99  ? -9.801  -0.032   22.288  1.00 98.03 99  B 1 
ATOM   1725 C C   . MET B 2 99  ? -8.985  1.050    21.590  1.00 98.20 99  B 1 
ATOM   1726 O O   . MET B 2 99  ? -9.278  2.233    21.686  1.00 97.51 99  B 1 
ATOM   1727 C CB  . MET B 2 99  ? -10.798 -0.691   21.325  1.00 95.40 99  B 1 
ATOM   1728 C CG  . MET B 2 99  ? -11.773 0.287    20.666  1.00 92.21 99  B 1 
ATOM   1729 S SD  . MET B 2 99  ? -12.650 -0.379   19.204  1.00 93.00 99  B 1 
ATOM   1730 C CE  . MET B 2 99  ? -13.348 -1.895   19.873  1.00 87.08 99  B 1 
ATOM   1731 N N   . PHE B 2 100 ? -7.976  0.596    20.853  1.00 98.52 100 B 1 
ATOM   1732 C CA  . PHE B 2 100 ? -7.322  1.393    19.831  1.00 98.53 100 B 1 
ATOM   1733 C C   . PHE B 2 100 ? -7.781  0.878    18.469  1.00 98.61 100 B 1 
ATOM   1734 O O   . PHE B 2 100 ? -7.490  -0.263   18.131  1.00 98.38 100 B 1 
ATOM   1735 C CB  . PHE B 2 100 ? -5.805  1.307    19.998  1.00 98.25 100 B 1 
ATOM   1736 C CG  . PHE B 2 100 ? -5.030  2.108    18.978  1.00 98.14 100 B 1 
ATOM   1737 C CD1 . PHE B 2 100 ? -4.867  1.627    17.667  1.00 97.27 100 B 1 
ATOM   1738 C CD2 . PHE B 2 100 ? -4.479  3.346    19.328  1.00 97.20 100 B 1 
ATOM   1739 C CE1 . PHE B 2 100 ? -4.148  2.372    16.716  1.00 96.81 100 B 1 
ATOM   1740 C CE2 . PHE B 2 100 ? -3.760  4.091    18.390  1.00 96.37 100 B 1 
ATOM   1741 C CZ  . PHE B 2 100 ? -3.591  3.603    17.084  1.00 96.66 100 B 1 
ATOM   1742 N N   . LEU B 2 101 ? -8.498  1.693    17.701  1.00 98.39 101 B 1 
ATOM   1743 C CA  . LEU B 2 101 ? -8.930  1.384    16.336  1.00 98.38 101 B 1 
ATOM   1744 C C   . LEU B 2 101 ? -7.939  1.994    15.346  1.00 98.12 101 B 1 
ATOM   1745 O O   . LEU B 2 101 ? -7.678  3.194    15.394  1.00 97.40 101 B 1 
ATOM   1746 C CB  . LEU B 2 101 ? -10.349 1.926    16.137  1.00 98.25 101 B 1 
ATOM   1747 C CG  . LEU B 2 101 ? -10.901 1.766    14.709  1.00 97.99 101 B 1 
ATOM   1748 C CD1 . LEU B 2 101 ? -11.081 0.299    14.326  1.00 96.92 101 B 1 
ATOM   1749 C CD2 . LEU B 2 101 ? -12.262 2.454    14.625  1.00 96.90 101 B 1 
ATOM   1750 N N   . ARG B 2 102 ? -7.430  1.181    14.422  1.00 97.98 102 B 1 
ATOM   1751 C CA  . ARG B 2 102 ? -6.587  1.659    13.323  1.00 97.79 102 B 1 
ATOM   1752 C C   . ARG B 2 102 ? -7.452  2.338    12.254  1.00 97.35 102 B 1 
ATOM   1753 O O   . ARG B 2 102 ? -8.476  1.801    11.841  1.00 96.08 102 B 1 
ATOM   1754 C CB  . ARG B 2 102 ? -5.751  0.492    12.791  1.00 97.14 102 B 1 
ATOM   1755 C CG  . ARG B 2 102 ? -4.678  0.982    11.813  1.00 96.02 102 B 1 
ATOM   1756 C CD  . ARG B 2 102 ? -3.796  -0.170   11.349  1.00 94.45 102 B 1 
ATOM   1757 N NE  . ARG B 2 102 ? -3.222  0.146    10.049  1.00 92.42 102 B 1 
ATOM   1758 C CZ  . ARG B 2 102 ? -2.027  0.620    9.740   1.00 92.45 102 B 1 
ATOM   1759 N NH1 . ARG B 2 102 ? -1.067  0.778    10.596  1.00 84.73 102 B 1 
ATOM   1760 N NH2 . ARG B 2 102 ? -1.798  0.949    8.525   1.00 87.49 102 B 1 
ATOM   1761 N N   . GLY B 2 103 ? -7.027  3.525    11.812  1.00 96.67 103 B 1 
ATOM   1762 C CA  . GLY B 2 103 ? -7.844  4.414    10.988  1.00 96.48 103 B 1 
ATOM   1763 C C   . GLY B 2 103 ? -8.200  3.879    9.607   1.00 96.47 103 B 1 
ATOM   1764 O O   . GLY B 2 103 ? -9.304  4.133    9.122   1.00 95.34 103 B 1 
ATOM   1765 N N   . ASP B 2 104 ? -7.319  3.100    8.979   1.00 95.83 104 B 1 
ATOM   1766 C CA  . ASP B 2 104 ? -7.539  2.547    7.637   1.00 95.50 104 B 1 
ATOM   1767 C C   . ASP B 2 104 ? -8.730  1.569    7.552   1.00 95.87 104 B 1 
ATOM   1768 O O   . ASP B 2 104 ? -9.235  1.286    6.475   1.00 93.89 104 B 1 
ATOM   1769 C CB  . ASP B 2 104 ? -6.239  1.892    7.149   1.00 93.71 104 B 1 
ATOM   1770 C CG  . ASP B 2 104 ? -5.831  0.660    7.951   1.00 92.90 104 B 1 
ATOM   1771 O OD1 . ASP B 2 104 ? -6.507  0.295    8.941   1.00 89.37 104 B 1 
ATOM   1772 O OD2 . ASP B 2 104 ? -4.841  0.021    7.566   1.00 87.70 104 B 1 
ATOM   1773 N N   . SER B 2 105 ? -9.223  1.103    8.692   1.00 96.41 105 B 1 
ATOM   1774 C CA  . SER B 2 105 ? -10.422 0.274    8.794   1.00 96.70 105 B 1 
ATOM   1775 C C   . SER B 2 105 ? -11.718 1.087    8.919   1.00 97.11 105 B 1 
ATOM   1776 O O   . SER B 2 105 ? -12.796 0.502    8.906   1.00 95.63 105 B 1 
ATOM   1777 C CB  . SER B 2 105 ? -10.282 -0.684   9.971   1.00 95.71 105 B 1 
ATOM   1778 O OG  . SER B 2 105 ? -9.215  -1.570   9.699   1.00 89.11 105 B 1 
ATOM   1779 N N   . VAL B 2 106 ? -11.626 2.409    9.044   1.00 97.56 106 B 1 
ATOM   1780 C CA  . VAL B 2 106 ? -12.778 3.304    9.158   1.00 97.79 106 B 1 
ATOM   1781 C C   . VAL B 2 106 ? -13.300 3.640    7.765   1.00 97.63 106 B 1 
ATOM   1782 O O   . VAL B 2 106 ? -12.551 4.120    6.918   1.00 96.79 106 B 1 
ATOM   1783 C CB  . VAL B 2 106 ? -12.411 4.583    9.927   1.00 97.64 106 B 1 
ATOM   1784 C CG1 . VAL B 2 106 ? -13.594 5.553    10.037  1.00 96.73 106 B 1 
ATOM   1785 C CG2 . VAL B 2 106 ? -11.946 4.249    11.354  1.00 96.74 106 B 1 
ATOM   1786 N N   . ILE B 2 107 ? -14.582 3.419    7.533   1.00 97.65 107 B 1 
ATOM   1787 C CA  . ILE B 2 107 ? -15.283 3.817    6.314   1.00 97.53 107 B 1 
ATOM   1788 C C   . ILE B 2 107 ? -15.952 5.167    6.534   1.00 97.85 107 B 1 
ATOM   1789 O O   . ILE B 2 107 ? -15.607 6.158    5.886   1.00 97.42 107 B 1 
ATOM   1790 C CB  . ILE B 2 107 ? -16.310 2.742    5.886   1.00 96.80 107 B 1 
ATOM   1791 C CG1 . ILE B 2 107 ? -15.648 1.347    5.748   1.00 94.62 107 B 1 
ATOM   1792 C CG2 . ILE B 2 107 ? -16.989 3.169    4.572   1.00 93.85 107 B 1 
ATOM   1793 C CD1 . ILE B 2 107 ? -16.629 0.236    5.365   1.00 90.40 107 B 1 
ATOM   1794 N N   . VAL B 2 108 ? -16.898 5.203    7.461   1.00 97.66 108 B 1 
ATOM   1795 C CA  . VAL B 2 108 ? -17.732 6.366    7.766   1.00 97.77 108 B 1 
ATOM   1796 C C   . VAL B 2 108 ? -17.881 6.483    9.279   1.00 98.03 108 B 1 
ATOM   1797 O O   . VAL B 2 108 ? -18.028 5.477    9.971   1.00 97.58 108 B 1 
ATOM   1798 C CB  . VAL B 2 108 ? -19.111 6.236    7.078   1.00 96.42 108 B 1 
ATOM   1799 C CG1 . VAL B 2 108 ? -20.072 7.353    7.472   1.00 89.13 108 B 1 
ATOM   1800 C CG2 . VAL B 2 108 ? -18.975 6.273    5.553   1.00 87.99 108 B 1 
ATOM   1801 N N   . VAL B 2 109 ? -17.878 7.716    9.777   1.00 98.15 109 B 1 
ATOM   1802 C CA  . VAL B 2 109 ? -18.183 8.036    11.174  1.00 98.14 109 B 1 
ATOM   1803 C C   . VAL B 2 109 ? -19.412 8.923    11.216  1.00 98.10 109 B 1 
ATOM   1804 O O   . VAL B 2 109 ? -19.398 10.015   10.662  1.00 97.68 109 B 1 
ATOM   1805 C CB  . VAL B 2 109 ? -17.000 8.721    11.881  1.00 97.89 109 B 1 
ATOM   1806 C CG1 . VAL B 2 109 ? -17.298 8.919    13.364  1.00 96.87 109 B 1 
ATOM   1807 C CG2 . VAL B 2 109 ? -15.709 7.901    11.752  1.00 97.00 109 B 1 
ATOM   1808 N N   . LEU B 2 110 ? -20.469 8.478    11.895  1.00 97.41 110 B 1 
ATOM   1809 C CA  . LEU B 2 110 ? -21.686 9.249    12.125  1.00 97.19 110 B 1 
ATOM   1810 C C   . LEU B 2 110 ? -21.554 10.021   13.432  1.00 96.84 110 B 1 
ATOM   1811 O O   . LEU B 2 110 ? -21.269 9.447    14.491  1.00 95.59 110 B 1 
ATOM   1812 C CB  . LEU B 2 110 ? -22.919 8.344    12.187  1.00 96.43 110 B 1 
ATOM   1813 C CG  . LEU B 2 110 ? -23.374 7.713    10.860  1.00 91.69 110 B 1 
ATOM   1814 C CD1 . LEU B 2 110 ? -22.432 6.634    10.337  1.00 84.48 110 B 1 
ATOM   1815 C CD2 . LEU B 2 110 ? -24.748 7.067    11.092  1.00 84.32 110 B 1 
ATOM   1816 N N   . ARG B 2 111 ? -21.821 11.324   13.377  1.00 94.77 111 B 1 
ATOM   1817 C CA  . ARG B 2 111 ? -21.905 12.170   14.552  1.00 92.20 111 B 1 
ATOM   1818 C C   . ARG B 2 111 ? -23.297 12.083   15.166  1.00 89.39 111 B 1 
ATOM   1819 O O   . ARG B 2 111 ? -24.287 12.137   14.459  1.00 79.73 111 B 1 
ATOM   1820 C CB  . ARG B 2 111 ? -21.540 13.595   14.143  1.00 89.18 111 B 1 
ATOM   1821 C CG  . ARG B 2 111 ? -21.578 14.552   15.333  1.00 83.71 111 B 1 
ATOM   1822 C CD  . ARG B 2 111 ? -21.275 15.951   14.824  1.00 80.33 111 B 1 
ATOM   1823 N NE  . ARG B 2 111 ? -21.620 16.970   15.813  1.00 73.43 111 B 1 
ATOM   1824 C CZ  . ARG B 2 111 ? -21.800 18.228   15.534  1.00 68.79 111 B 1 
ATOM   1825 N NH1 . ARG B 2 111 ? -21.592 18.716   14.343  1.00 62.16 111 B 1 
ATOM   1826 N NH2 . ARG B 2 111 ? -22.211 19.041   16.459  1.00 59.92 111 B 1 
ATOM   1827 N N   . ASN B 2 112 ? -23.347 12.040   16.508  1.00 83.06 112 B 1 
ATOM   1828 C CA  . ASN B 2 112 ? -24.608 11.985   17.264  1.00 81.68 112 B 1 
ATOM   1829 C C   . ASN B 2 112 ? -25.611 10.985   16.666  1.00 82.45 112 B 1 
ATOM   1830 O O   . ASN B 2 112 ? -26.729 11.372   16.326  1.00 75.72 112 B 1 
ATOM   1831 C CB  . ASN B 2 112 ? -25.204 13.404   17.390  1.00 72.88 112 B 1 
ATOM   1832 C CG  . ASN B 2 112 ? -24.349 14.359   18.206  1.00 68.05 112 B 1 
ATOM   1833 O OD1 . ASN B 2 112 ? -23.483 13.993   18.974  1.00 60.97 112 B 1 
ATOM   1834 N ND2 . ASN B 2 112 ? -24.603 15.636   18.065  1.00 58.74 112 B 1 
ATOM   1835 N N   . PRO B 2 113 ? -25.215 9.713    16.504  1.00 80.80 113 B 1 
ATOM   1836 C CA  . PRO B 2 113 ? -26.105 8.732    15.912  1.00 78.53 113 B 1 
ATOM   1837 C C   . PRO B 2 113 ? -27.399 8.676    16.727  1.00 78.33 113 B 1 
ATOM   1838 O O   . PRO B 2 113 ? -27.380 8.510    17.946  1.00 72.51 113 B 1 
ATOM   1839 C CB  . PRO B 2 113 ? -25.340 7.408    15.933  1.00 73.07 113 B 1 
ATOM   1840 C CG  . PRO B 2 113 ? -24.347 7.579    17.079  1.00 72.75 113 B 1 
ATOM   1841 C CD  . PRO B 2 113 ? -24.010 9.062    17.017  1.00 74.93 113 B 1 
ATOM   1842 N N   . LEU B 2 114 ? -28.515 8.804    16.024  1.00 73.89 114 B 1 
ATOM   1843 C CA  . LEU B 2 114 ? -29.809 8.499    16.609  1.00 70.72 114 B 1 
ATOM   1844 C C   . LEU B 2 114 ? -29.799 7.008    16.922  1.00 69.39 114 B 1 
ATOM   1845 O O   . LEU B 2 114 ? -30.031 6.170    16.058  1.00 62.91 114 B 1 
ATOM   1846 C CB  . LEU B 2 114 ? -30.937 8.881    15.638  1.00 63.09 114 B 1 
ATOM   1847 C CG  . LEU B 2 114 ? -31.158 10.402   15.498  1.00 56.63 114 B 1 
ATOM   1848 C CD1 . LEU B 2 114 ? -32.093 10.678   14.317  1.00 51.73 114 B 1 
ATOM   1849 C CD2 . LEU B 2 114 ? -31.784 11.016   16.758  1.00 50.63 114 B 1 
ATOM   1850 N N   . ILE B 2 115 ? -29.481 6.675    18.184  1.00 63.55 115 B 1 
ATOM   1851 C CA  . ILE B 2 115 ? -29.640 5.316    18.672  1.00 60.34 115 B 1 
ATOM   1852 C C   . ILE B 2 115 ? -31.144 5.082    18.699  1.00 59.34 115 B 1 
ATOM   1853 O O   . ILE B 2 115 ? -31.817 5.481    19.647  1.00 53.29 115 B 1 
ATOM   1854 C CB  . ILE B 2 115 ? -28.972 5.103    20.051  1.00 53.51 115 B 1 
ATOM   1855 C CG1 . ILE B 2 115 ? -27.483 5.535    20.038  1.00 49.18 115 B 1 
ATOM   1856 C CG2 . ILE B 2 115 ? -29.093 3.618    20.448  1.00 47.18 115 B 1 
ATOM   1857 C CD1 . ILE B 2 115 ? -26.853 5.538    21.436  1.00 42.99 115 B 1 
ATOM   1858 N N   . ALA B 2 116 ? -31.661 4.492    17.629  1.00 47.69 116 B 1 
ATOM   1859 C CA  . ALA B 2 116 ? -33.003 3.950    17.669  1.00 45.62 116 B 1 
ATOM   1860 C C   . ALA B 2 116 ? -33.014 2.913    18.796  1.00 45.06 116 B 1 
ATOM   1861 O O   . ALA B 2 116 ? -32.469 1.816    18.642  1.00 41.82 116 B 1 
ATOM   1862 C CB  . ALA B 2 116 ? -33.365 3.377    16.294  1.00 41.76 116 B 1 
ATOM   1863 N N   . GLY B 2 117 ? -33.538 3.293    19.939  1.00 41.18 117 B 1 
ATOM   1864 C CA  . GLY B 2 117 ? -33.808 2.356    21.017  1.00 37.87 117 B 1 
ATOM   1865 C C   . GLY B 2 117 ? -34.750 1.298    20.460  1.00 36.82 117 B 1 
ATOM   1866 O O   . GLY B 2 117 ? -35.918 1.579    20.210  1.00 33.42 117 B 1 
ATOM   1867 N N   . LYS B 2 118 ? -34.220 0.100    20.242  1.00 33.23 118 B 1 
ATOM   1868 C CA  . LYS B 2 118 ? -35.021 -1.116   20.286  1.00 31.44 118 B 1 
ATOM   1869 C C   . LYS B 2 118 ? -35.025 -1.622   21.714  1.00 30.08 118 B 1 
ATOM   1870 O O   . LYS B 2 118 ? -33.975 -1.529   22.370  1.00 27.38 118 B 1 
ATOM   1871 C CB  . LYS B 2 118 ? -34.502 -2.189   19.328  1.00 29.29 118 B 1 
ATOM   1872 C CG  . LYS B 2 118 ? -35.039 -1.970   17.909  1.00 26.74 118 B 1 
ATOM   1873 C CD  . LYS B 2 118 ? -34.684 -3.190   17.048  1.00 25.72 118 B 1 
ATOM   1874 C CE  . LYS B 2 118 ? -35.293 -3.023   15.652  1.00 22.94 118 B 1 
ATOM   1875 N NZ  . LYS B 2 118 ? -34.986 -4.191   14.786  1.00 20.68 118 B 1 
ATOM   1876 O OXT . LYS B 2 118 ? -36.133 -2.127   22.093  1.00 22.43 118 B 1 
ATOM   1877 N N   . MET C 3 1   ? 39.424  13.156   -44.810 1.00 22.97 1   C 1 
ATOM   1878 C CA  . MET C 3 1   ? 39.133  12.575   -43.480 1.00 29.68 1   C 1 
ATOM   1879 C C   . MET C 3 1   ? 37.644  12.763   -43.237 1.00 32.36 1   C 1 
ATOM   1880 O O   . MET C 3 1   ? 37.214  13.886   -43.014 1.00 29.82 1   C 1 
ATOM   1881 C CB  . MET C 3 1   ? 39.955  13.268   -42.392 1.00 28.40 1   C 1 
ATOM   1882 C CG  . MET C 3 1   ? 41.438  12.893   -42.460 1.00 24.95 1   C 1 
ATOM   1883 S SD  . MET C 3 1   ? 42.444  13.853   -41.325 1.00 22.61 1   C 1 
ATOM   1884 C CE  . MET C 3 1   ? 44.059  13.092   -41.562 1.00 18.63 1   C 1 
ATOM   1885 N N   . ALA C 3 2   ? 36.842  11.726   -43.417 1.00 32.10 2   C 1 
ATOM   1886 C CA  . ALA C 3 2   ? 35.398  11.838   -43.241 1.00 37.05 2   C 1 
ATOM   1887 C C   . ALA C 3 2   ? 35.121  11.984   -41.739 1.00 36.86 2   C 1 
ATOM   1888 O O   . ALA C 3 2   ? 35.385  11.055   -40.976 1.00 35.25 2   C 1 
ATOM   1889 C CB  . ALA C 3 2   ? 34.717  10.610   -43.852 1.00 35.59 2   C 1 
ATOM   1890 N N   . TYR C 3 3   ? 34.611  13.154   -41.330 1.00 31.85 3   C 1 
ATOM   1891 C CA  . TYR C 3 3   ? 34.000  13.314   -40.026 1.00 35.18 3   C 1 
ATOM   1892 C C   . TYR C 3 3   ? 32.808  12.348   -39.995 1.00 34.14 3   C 1 
ATOM   1893 O O   . TYR C 3 3   ? 31.721  12.682   -40.447 1.00 32.11 3   C 1 
ATOM   1894 C CB  . TYR C 3 3   ? 33.571  14.773   -39.801 1.00 33.90 3   C 1 
ATOM   1895 C CG  . TYR C 3 3   ? 34.573  15.613   -39.033 1.00 32.54 3   C 1 
ATOM   1896 C CD1 . TYR C 3 3   ? 34.382  15.826   -37.654 1.00 30.64 3   C 1 
ATOM   1897 C CD2 . TYR C 3 3   ? 35.667  16.208   -39.679 1.00 30.51 3   C 1 
ATOM   1898 C CE1 . TYR C 3 3   ? 35.274  16.636   -36.927 1.00 25.62 3   C 1 
ATOM   1899 C CE2 . TYR C 3 3   ? 36.571  17.012   -38.958 1.00 25.01 3   C 1 
ATOM   1900 C CZ  . TYR C 3 3   ? 36.368  17.229   -37.582 1.00 26.87 3   C 1 
ATOM   1901 O OH  . TYR C 3 3   ? 37.240  18.013   -36.881 1.00 27.42 3   C 1 
ATOM   1902 N N   . ARG C 3 4   ? 33.034  11.122   -39.525 1.00 32.74 4   C 1 
ATOM   1903 C CA  . ARG C 3 4   ? 31.929  10.295   -39.043 1.00 35.22 4   C 1 
ATOM   1904 C C   . ARG C 3 4   ? 31.305  11.120   -37.929 1.00 33.28 4   C 1 
ATOM   1905 O O   . ARG C 3 4   ? 31.898  11.239   -36.865 1.00 31.93 4   C 1 
ATOM   1906 C CB  . ARG C 3 4   ? 32.407  8.929    -38.525 1.00 34.54 4   C 1 
ATOM   1907 C CG  . ARG C 3 4   ? 32.511  7.886    -39.644 1.00 32.11 4   C 1 
ATOM   1908 C CD  . ARG C 3 4   ? 32.880  6.512    -39.053 1.00 32.33 4   C 1 
ATOM   1909 N NE  . ARG C 3 4   ? 32.814  5.445    -40.062 1.00 29.29 4   C 1 
ATOM   1910 C CZ  . ARG C 3 4   ? 33.071  4.151    -39.857 1.00 26.20 4   C 1 
ATOM   1911 N NH1 . ARG C 3 4   ? 33.452  3.710    -38.697 1.00 24.35 4   C 1 
ATOM   1912 N NH2 . ARG C 3 4   ? 32.941  3.294    -40.830 1.00 25.23 4   C 1 
ATOM   1913 N N   . GLY C 3 5   ? 30.169  11.754   -38.227 1.00 32.86 5   C 1 
ATOM   1914 C CA  . GLY C 3 5   ? 29.395  12.453   -37.226 1.00 33.40 5   C 1 
ATOM   1915 C C   . GLY C 3 5   ? 29.223  11.491   -36.066 1.00 33.68 5   C 1 
ATOM   1916 O O   . GLY C 3 5   ? 28.746  10.375   -36.273 1.00 30.83 5   C 1 
ATOM   1917 N N   . GLN C 3 6   ? 29.719  11.870   -34.892 1.00 33.02 6   C 1 
ATOM   1918 C CA  . GLN C 3 6   ? 29.366  11.165   -33.668 1.00 34.11 6   C 1 
ATOM   1919 C C   . GLN C 3 6   ? 27.841  11.170   -33.660 1.00 33.68 6   C 1 
ATOM   1920 O O   . GLN C 3 6   ? 27.244  12.237   -33.598 1.00 32.45 6   C 1 
ATOM   1921 C CB  . GLN C 3 6   ? 29.920  11.883   -32.433 1.00 33.57 6   C 1 
ATOM   1922 C CG  . GLN C 3 6   ? 31.386  11.516   -32.152 1.00 31.86 6   C 1 
ATOM   1923 C CD  . GLN C 3 6   ? 31.946  12.269   -30.950 1.00 29.99 6   C 1 
ATOM   1924 O OE1 . GLN C 3 6   ? 31.516  13.352   -30.606 1.00 29.38 6   C 1 
ATOM   1925 N NE2 . GLN C 3 6   ? 32.941  11.731   -30.274 1.00 29.84 6   C 1 
ATOM   1926 N N   . GLY C 3 7   ? 27.241  10.005   -33.853 1.00 30.60 7   C 1 
ATOM   1927 C CA  . GLY C 3 7   ? 25.805  9.879    -33.737 1.00 30.62 7   C 1 
ATOM   1928 C C   . GLY C 3 7   ? 25.485  10.403   -32.353 1.00 31.44 7   C 1 
ATOM   1929 O O   . GLY C 3 7   ? 25.882  9.770    -31.377 1.00 29.48 7   C 1 
ATOM   1930 N N   . GLN C 3 8   ? 24.898  11.613   -32.276 1.00 35.21 8   C 1 
ATOM   1931 C CA  . GLN C 3 8   ? 24.346  12.099   -31.029 1.00 36.90 8   C 1 
ATOM   1932 C C   . GLN C 3 8   ? 23.466  10.956   -30.552 1.00 37.59 8   C 1 
ATOM   1933 O O   . GLN C 3 8   ? 22.512  10.587   -31.242 1.00 36.28 8   C 1 
ATOM   1934 C CB  . GLN C 3 8   ? 23.528  13.378   -31.239 1.00 35.72 8   C 1 
ATOM   1935 C CG  . GLN C 3 8   ? 24.385  14.657   -31.144 1.00 32.86 8   C 1 
ATOM   1936 C CD  . GLN C 3 8   ? 23.570  15.925   -31.396 1.00 30.14 8   C 1 
ATOM   1937 O OE1 . GLN C 3 8   ? 22.653  15.949   -32.188 1.00 28.80 8   C 1 
ATOM   1938 N NE2 . GLN C 3 8   ? 23.899  17.017   -30.755 1.00 28.80 8   C 1 
ATOM   1939 N N   . LYS C 3 9   ? 23.865  10.329   -29.455 1.00 36.66 9   C 1 
ATOM   1940 C CA  . LYS C 3 9   ? 22.965  9.438    -28.742 1.00 37.73 9   C 1 
ATOM   1941 C C   . LYS C 3 9   ? 21.789  10.332   -28.393 1.00 37.73 9   C 1 
ATOM   1942 O O   . LYS C 3 9   ? 21.903  11.121   -27.462 1.00 36.24 9   C 1 
ATOM   1943 C CB  . LYS C 3 9   ? 23.610  8.860    -27.473 1.00 37.13 9   C 1 
ATOM   1944 C CG  . LYS C 3 9   ? 24.496  7.629    -27.718 1.00 33.21 9   C 1 
ATOM   1945 C CD  . LYS C 3 9   ? 25.016  7.120    -26.371 1.00 31.96 9   C 1 
ATOM   1946 C CE  . LYS C 3 9   ? 25.802  5.809    -26.503 1.00 27.66 9   C 1 
ATOM   1947 N NZ  . LYS C 3 9   ? 26.266  5.328    -25.183 1.00 25.27 9   C 1 
ATOM   1948 N N   . VAL C 3 10  ? 20.763  10.309   -29.228 1.00 40.70 10  C 1 
ATOM   1949 C CA  . VAL C 3 10  ? 19.491  10.947   -28.934 1.00 42.52 10  C 1 
ATOM   1950 C C   . VAL C 3 10  ? 19.101  10.304   -27.623 1.00 44.10 10  C 1 
ATOM   1951 O O   . VAL C 3 10  ? 18.795  9.110    -27.610 1.00 42.88 10  C 1 
ATOM   1952 C CB  . VAL C 3 10  ? 18.457  10.696   -30.042 1.00 40.78 10  C 1 
ATOM   1953 C CG1 . VAL C 3 10  ? 17.127  11.362   -29.717 1.00 35.89 10  C 1 
ATOM   1954 C CG2 . VAL C 3 10  ? 18.952  11.248   -31.390 1.00 36.59 10  C 1 
ATOM   1955 N N   . GLN C 3 11  ? 19.295  11.033   -26.514 1.00 44.03 11  C 1 
ATOM   1956 C CA  . GLN C 3 11  ? 18.834  10.576   -25.211 1.00 45.76 11  C 1 
ATOM   1957 C C   . GLN C 3 11  ? 17.355  10.330   -25.414 1.00 47.70 11  C 1 
ATOM   1958 O O   . GLN C 3 11  ? 16.604  11.257   -25.723 1.00 46.25 11  C 1 
ATOM   1959 C CB  . GLN C 3 11  ? 19.108  11.628   -24.131 1.00 43.95 11  C 1 
ATOM   1960 C CG  . GLN C 3 11  ? 20.488  11.450   -23.479 1.00 39.97 11  C 1 
ATOM   1961 C CD  . GLN C 3 11  ? 20.782  12.537   -22.443 1.00 36.18 11  C 1 
ATOM   1962 O OE1 . GLN C 3 11  ? 20.434  13.682   -22.628 1.00 34.63 11  C 1 
ATOM   1963 N NE2 . GLN C 3 11  ? 21.434  12.220   -21.351 1.00 32.99 11  C 1 
ATOM   1964 N N   . LYS C 3 12  ? 16.968  9.059    -25.417 1.00 58.09 12  C 1 
ATOM   1965 C CA  . LYS C 3 12  ? 15.588  8.680    -25.664 1.00 59.62 12  C 1 
ATOM   1966 C C   . LYS C 3 12  ? 14.774  9.313    -24.551 1.00 62.14 12  C 1 
ATOM   1967 O O   . LYS C 3 12  ? 14.907  8.921    -23.397 1.00 59.14 12  C 1 
ATOM   1968 C CB  . LYS C 3 12  ? 15.405  7.163    -25.698 1.00 54.76 12  C 1 
ATOM   1969 C CG  . LYS C 3 12  ? 15.722  6.543    -27.074 1.00 48.67 12  C 1 
ATOM   1970 C CD  . LYS C 3 12  ? 15.442  5.051    -26.963 1.00 44.53 12  C 1 
ATOM   1971 C CE  . LYS C 3 12  ? 15.393  4.311    -28.287 1.00 39.17 12  C 1 
ATOM   1972 N NZ  . LYS C 3 12  ? 14.900  2.925    -28.055 1.00 35.41 12  C 1 
ATOM   1973 N N   . VAL C 3 13  ? 13.993  10.308   -24.925 1.00 69.15 13  C 1 
ATOM   1974 C CA  . VAL C 3 13  ? 13.090  11.007   -24.029 1.00 72.32 13  C 1 
ATOM   1975 C C   . VAL C 3 13  ? 12.079  9.997    -23.526 1.00 77.24 13  C 1 
ATOM   1976 O O   . VAL C 3 13  ? 11.422  9.308    -24.310 1.00 74.29 13  C 1 
ATOM   1977 C CB  . VAL C 3 13  ? 12.422  12.177   -24.757 1.00 65.47 13  C 1 
ATOM   1978 C CG1 . VAL C 3 13  ? 11.392  12.852   -23.876 1.00 57.10 13  C 1 
ATOM   1979 C CG2 . VAL C 3 13  ? 13.465  13.226   -25.175 1.00 57.30 13  C 1 
ATOM   1980 N N   . MET C 3 14  ? 11.977  9.890    -22.211 1.00 77.34 14  C 1 
ATOM   1981 C CA  . MET C 3 14  ? 11.001  9.027    -21.565 1.00 80.86 14  C 1 
ATOM   1982 C C   . MET C 3 14  ? 9.619   9.665    -21.659 1.00 83.41 14  C 1 
ATOM   1983 O O   . MET C 3 14  ? 9.458   10.864   -21.419 1.00 82.17 14  C 1 
ATOM   1984 C CB  . MET C 3 14  ? 11.454  8.798    -20.121 1.00 75.42 14  C 1 
ATOM   1985 C CG  . MET C 3 14  ? 10.543  7.824    -19.392 1.00 71.48 14  C 1 
ATOM   1986 S SD  . MET C 3 14  ? 11.124  7.380    -17.736 1.00 69.59 14  C 1 
ATOM   1987 C CE  . MET C 3 14  ? 10.953  8.955    -16.878 1.00 62.17 14  C 1 
ATOM   1988 N N   . VAL C 3 15  ? 8.597   8.876    -21.986 1.00 85.59 15  C 1 
ATOM   1989 C CA  . VAL C 3 15  ? 7.205   9.337    -21.928 1.00 87.30 15  C 1 
ATOM   1990 C C   . VAL C 3 15  ? 6.701   9.138    -20.503 1.00 88.56 15  C 1 
ATOM   1991 O O   . VAL C 3 15  ? 6.523   8.006    -20.068 1.00 86.66 15  C 1 
ATOM   1992 C CB  . VAL C 3 15  ? 6.304   8.617    -22.945 1.00 84.94 15  C 1 
ATOM   1993 C CG1 . VAL C 3 15  ? 4.884   9.189    -22.913 1.00 78.02 15  C 1 
ATOM   1994 C CG2 . VAL C 3 15  ? 6.838   8.775    -24.373 1.00 79.57 15  C 1 
ATOM   1995 N N   . GLN C 3 16  ? 6.456   10.235   -19.791 1.00 87.99 16  C 1 
ATOM   1996 C CA  . GLN C 3 16  ? 5.915   10.163   -18.441 1.00 88.24 16  C 1 
ATOM   1997 C C   . GLN C 3 16  ? 4.386   10.019   -18.459 1.00 90.55 16  C 1 
ATOM   1998 O O   . GLN C 3 16  ? 3.727   10.577   -19.340 1.00 89.06 16  C 1 
ATOM   1999 C CB  . GLN C 3 16  ? 6.336   11.382   -17.641 1.00 83.92 16  C 1 
ATOM   2000 C CG  . GLN C 3 16  ? 7.856   11.487   -17.466 1.00 78.43 16  C 1 
ATOM   2001 C CD  . GLN C 3 16  ? 8.246   12.662   -16.590 1.00 74.66 16  C 1 
ATOM   2002 O OE1 . GLN C 3 16  ? 7.418   13.349   -16.017 1.00 66.93 16  C 1 
ATOM   2003 N NE2 . GLN C 3 16  ? 9.520   12.945   -16.466 1.00 64.18 16  C 1 
ATOM   2004 N N   . PRO C 3 17  ? 3.794   9.334    -17.454 1.00 92.06 17  C 1 
ATOM   2005 C CA  . PRO C 3 17  ? 2.345   9.254    -17.280 1.00 92.38 17  C 1 
ATOM   2006 C C   . PRO C 3 17  ? 1.637   10.610   -17.324 1.00 93.06 17  C 1 
ATOM   2007 O O   . PRO C 3 17  ? 0.656   10.760   -18.053 1.00 91.85 17  C 1 
ATOM   2008 C CB  . PRO C 3 17  ? 2.158   8.569    -15.923 1.00 90.94 17  C 1 
ATOM   2009 C CG  . PRO C 3 17  ? 3.374   7.648    -15.844 1.00 88.94 17  C 1 
ATOM   2010 C CD  . PRO C 3 17  ? 4.471   8.479    -16.504 1.00 90.43 17  C 1 
ATOM   2011 N N   . ILE C 3 18  ? 2.174   11.621   -16.645 1.00 91.53 18  C 1 
ATOM   2012 C CA  . ILE C 3 18  ? 1.616   12.982   -16.611 1.00 91.09 18  C 1 
ATOM   2013 C C   . ILE C 3 18  ? 1.502   13.588   -18.016 1.00 92.27 18  C 1 
ATOM   2014 O O   . ILE C 3 18  ? 0.485   14.185   -18.358 1.00 91.46 18  C 1 
ATOM   2015 C CB  . ILE C 3 18  ? 2.454   13.861   -15.655 1.00 88.36 18  C 1 
ATOM   2016 C CG1 . ILE C 3 18  ? 1.710   15.144   -15.237 1.00 78.58 18  C 1 
ATOM   2017 C CG2 . ILE C 3 18  ? 3.843   14.213   -16.202 1.00 76.20 18  C 1 
ATOM   2018 C CD1 . ILE C 3 18  ? 0.744   14.930   -14.083 1.00 70.43 18  C 1 
ATOM   2019 N N   . ASN C 3 19  ? 2.486   13.361   -18.888 1.00 92.85 19  C 1 
ATOM   2020 C CA  . ASN C 3 19  ? 2.486   13.868   -20.263 1.00 92.39 19  C 1 
ATOM   2021 C C   . ASN C 3 19  ? 1.395   13.207   -21.108 1.00 93.18 19  C 1 
ATOM   2022 O O   . ASN C 3 19  ? 0.812   13.833   -21.997 1.00 92.02 19  C 1 
ATOM   2023 C CB  . ASN C 3 19  ? 3.863   13.607   -20.900 1.00 90.17 19  C 1 
ATOM   2024 C CG  . ASN C 3 19  ? 4.997   14.398   -20.253 1.00 85.21 19  C 1 
ATOM   2025 O OD1 . ASN C 3 19  ? 4.797   15.400   -19.602 1.00 75.84 19  C 1 
ATOM   2026 N ND2 . ASN C 3 19  ? 6.225   13.962   -20.440 1.00 75.89 19  C 1 
ATOM   2027 N N   . LEU C 3 20  ? 1.125   11.932   -20.851 1.00 93.71 20  C 1 
ATOM   2028 C CA  . LEU C 3 20  ? 0.064   11.212   -21.550 1.00 94.39 20  C 1 
ATOM   2029 C C   . LEU C 3 20  ? -1.322  11.675   -21.080 1.00 94.84 20  C 1 
ATOM   2030 O O   . LEU C 3 20  ? -2.189  11.931   -21.916 1.00 94.03 20  C 1 
ATOM   2031 C CB  . LEU C 3 20  ? 0.286   9.702    -21.386 1.00 93.81 20  C 1 
ATOM   2032 C CG  . LEU C 3 20  ? -0.696  8.848    -22.205 1.00 90.55 20  C 1 
ATOM   2033 C CD1 . LEU C 3 20  ? -0.665  9.168    -23.704 1.00 87.13 20  C 1 
ATOM   2034 C CD2 . LEU C 3 20  ? -0.350  7.363    -22.043 1.00 87.81 20  C 1 
ATOM   2035 N N   . ILE C 3 21  ? -1.505  11.862   -19.776 1.00 95.27 21  C 1 
ATOM   2036 C CA  . ILE C 3 21  ? -2.747  12.409   -19.205 1.00 95.34 21  C 1 
ATOM   2037 C C   . ILE C 3 21  ? -3.003  13.830   -19.725 1.00 95.31 21  C 1 
ATOM   2038 O O   . ILE C 3 21  ? -4.117  14.135   -20.157 1.00 94.74 21  C 1 
ATOM   2039 C CB  . ILE C 3 21  ? -2.690  12.365   -17.659 1.00 95.32 21  C 1 
ATOM   2040 C CG1 . ILE C 3 21  ? -2.624  10.892   -17.161 1.00 94.16 21  C 1 
ATOM   2041 C CG2 . ILE C 3 21  ? -3.922  13.052   -17.053 1.00 94.05 21  C 1 
ATOM   2042 C CD1 . ILE C 3 21  ? -2.292  10.760   -15.674 1.00 90.56 21  C 1 
ATOM   2043 N N   . PHE C 3 22  ? -1.963  14.669   -19.779 1.00 94.54 22  C 1 
ATOM   2044 C CA  . PHE C 3 22  ? -2.063  16.013   -20.335 1.00 93.80 22  C 1 
ATOM   2045 C C   . PHE C 3 22  ? -2.462  15.998   -21.816 1.00 93.93 22  C 1 
ATOM   2046 O O   . PHE C 3 22  ? -3.333  16.759   -22.244 1.00 92.97 22  C 1 
ATOM   2047 C CB  . PHE C 3 22  ? -0.732  16.733   -20.128 1.00 92.29 22  C 1 
ATOM   2048 C CG  . PHE C 3 22  ? -0.811  18.207   -20.478 1.00 87.07 22  C 1 
ATOM   2049 C CD1 . PHE C 3 22  ? -0.125  18.717   -21.590 1.00 80.17 22  C 1 
ATOM   2050 C CD2 . PHE C 3 22  ? -1.564  19.066   -19.664 1.00 77.40 22  C 1 
ATOM   2051 C CE1 . PHE C 3 22  ? -0.175  20.088   -21.873 1.00 73.69 22  C 1 
ATOM   2052 C CE2 . PHE C 3 22  ? -1.618  20.433   -19.943 1.00 71.05 22  C 1 
ATOM   2053 C CZ  . PHE C 3 22  ? -0.922  20.949   -21.047 1.00 71.89 22  C 1 
ATOM   2054 N N   . ARG C 3 23  ? -1.917  15.066   -22.594 1.00 93.95 23  C 1 
ATOM   2055 C CA  . ARG C 3 23  ? -2.327  14.863   -23.995 1.00 93.57 23  C 1 
ATOM   2056 C C   . ARG C 3 23  ? -3.806  14.466   -24.111 1.00 93.99 23  C 1 
ATOM   2057 O O   . ARG C 3 23  ? -4.489  14.942   -25.014 1.00 93.00 23  C 1 
ATOM   2058 C CB  . ARG C 3 23  ? -1.409  13.824   -24.641 1.00 91.93 23  C 1 
ATOM   2059 C CG  . ARG C 3 23  ? -1.628  13.717   -26.155 1.00 80.17 23  C 1 
ATOM   2060 C CD  . ARG C 3 23  ? -0.780  12.586   -26.761 1.00 78.51 23  C 1 
ATOM   2061 N NE  . ARG C 3 23  ? 0.661   12.797   -26.534 1.00 69.70 23  C 1 
ATOM   2062 C CZ  . ARG C 3 23  ? 1.629   11.900   -26.679 1.00 64.58 23  C 1 
ATOM   2063 N NH1 . ARG C 3 23  ? 1.383   10.686   -27.125 1.00 59.08 23  C 1 
ATOM   2064 N NH2 . ARG C 3 23  ? 2.859   12.200   -26.368 1.00 55.10 23  C 1 
ATOM   2065 N N   . TYR C 3 24  ? -4.311  13.619   -23.213 1.00 95.42 24  C 1 
ATOM   2066 C CA  . TYR C 3 24  ? -5.733  13.273   -23.184 1.00 95.39 24  C 1 
ATOM   2067 C C   . TYR C 3 24  ? -6.612  14.491   -22.885 1.00 95.62 24  C 1 
ATOM   2068 O O   . TYR C 3 24  ? -7.634  14.680   -23.549 1.00 94.78 24  C 1 
ATOM   2069 C CB  . TYR C 3 24  ? -5.988  12.164   -22.152 1.00 95.38 24  C 1 
ATOM   2070 C CG  . TYR C 3 24  ? -5.322  10.831   -22.394 1.00 95.22 24  C 1 
ATOM   2071 C CD1 . TYR C 3 24  ? -5.101  10.335   -23.697 1.00 92.07 24  C 1 
ATOM   2072 C CD2 . TYR C 3 24  ? -4.954  10.035   -21.289 1.00 92.57 24  C 1 
ATOM   2073 C CE1 . TYR C 3 24  ? -4.541  9.065    -23.903 1.00 91.68 24  C 1 
ATOM   2074 C CE2 . TYR C 3 24  ? -4.394  8.761    -21.478 1.00 91.64 24  C 1 
ATOM   2075 C CZ  . TYR C 3 24  ? -4.188  8.274    -22.789 1.00 92.79 24  C 1 
ATOM   2076 O OH  . TYR C 3 24  ? -3.657  7.023    -22.978 1.00 91.06 24  C 1 
ATOM   2077 N N   . LEU C 3 25  ? -6.183  15.344   -21.952 1.00 95.02 25  C 1 
ATOM   2078 C CA  . LEU C 3 25  ? -6.866  16.585   -21.619 1.00 94.94 25  C 1 
ATOM   2079 C C   . LEU C 3 25  ? -6.885  17.547   -22.820 1.00 94.63 25  C 1 
ATOM   2080 O O   . LEU C 3 25  ? -7.959  17.996   -23.228 1.00 93.14 25  C 1 
ATOM   2081 C CB  . LEU C 3 25  ? -6.203  17.183   -20.361 1.00 94.38 25  C 1 
ATOM   2082 C CG  . LEU C 3 25  ? -6.875  18.476   -19.833 1.00 93.16 25  C 1 
ATOM   2083 C CD1 . LEU C 3 25  ? -6.576  18.619   -18.343 1.00 86.62 25  C 1 
ATOM   2084 C CD2 . LEU C 3 25  ? -6.348  19.750   -20.507 1.00 85.75 25  C 1 
ATOM   2085 N N   . GLN C 3 26  ? -5.739  17.822   -23.435 1.00 94.72 26  C 1 
ATOM   2086 C CA  . GLN C 3 26  ? -5.625  18.741   -24.579 1.00 94.17 26  C 1 
ATOM   2087 C C   . GLN C 3 26  ? -6.477  18.297   -25.775 1.00 93.92 26  C 1 
ATOM   2088 O O   . GLN C 3 26  ? -7.161  19.114   -26.396 1.00 92.51 26  C 1 
ATOM   2089 C CB  . GLN C 3 26  ? -4.161  18.841   -25.010 1.00 92.85 26  C 1 
ATOM   2090 C CG  . GLN C 3 26  ? -3.308  19.725   -24.078 1.00 85.72 26  C 1 
ATOM   2091 C CD  . GLN C 3 26  ? -1.888  19.893   -24.602 1.00 80.77 26  C 1 
ATOM   2092 O OE1 . GLN C 3 26  ? -1.360  19.071   -25.350 1.00 72.75 26  C 1 
ATOM   2093 N NE2 . GLN C 3 26  ? -1.219  20.968   -24.262 1.00 70.35 26  C 1 
ATOM   2094 N N   . ASN C 3 27  ? -6.456  17.003   -26.063 1.00 94.09 27  C 1 
ATOM   2095 C CA  . ASN C 3 27  ? -7.200  16.440   -27.187 1.00 93.53 27  C 1 
ATOM   2096 C C   . ASN C 3 27  ? -8.683  16.204   -26.875 1.00 93.15 27  C 1 
ATOM   2097 O O   . ASN C 3 27  ? -9.422  15.785   -27.771 1.00 90.53 27  C 1 
ATOM   2098 C CB  . ASN C 3 27  ? -6.507  15.143   -27.630 1.00 92.28 27  C 1 
ATOM   2099 C CG  . ASN C 3 27  ? -5.124  15.365   -28.237 1.00 88.77 27  C 1 
ATOM   2100 O OD1 . ASN C 3 27  ? -4.730  16.436   -28.651 1.00 80.87 27  C 1 
ATOM   2101 N ND2 . ASN C 3 27  ? -4.352  14.304   -28.345 1.00 80.29 27  C 1 
ATOM   2102 N N   . ARG C 3 28  ? -9.134  16.423   -25.631 1.00 93.05 28  C 1 
ATOM   2103 C CA  . ARG C 3 28  ? -10.468 16.039   -25.141 1.00 92.91 28  C 1 
ATOM   2104 C C   . ARG C 3 28  ? -10.809 14.577   -25.466 1.00 93.87 28  C 1 
ATOM   2105 O O   . ARG C 3 28  ? -11.936 14.251   -25.832 1.00 91.34 28  C 1 
ATOM   2106 C CB  . ARG C 3 28  ? -11.546 17.011   -25.639 1.00 90.79 28  C 1 
ATOM   2107 C CG  . ARG C 3 28  ? -11.315 18.449   -25.158 1.00 79.68 28  C 1 
ATOM   2108 C CD  . ARG C 3 28  ? -12.499 19.298   -25.615 1.00 71.26 28  C 1 
ATOM   2109 N NE  . ARG C 3 28  ? -12.433 20.659   -25.057 1.00 61.22 28  C 1 
ATOM   2110 C CZ  . ARG C 3 28  ? -13.403 21.547   -25.109 1.00 53.58 28  C 1 
ATOM   2111 N NH1 . ARG C 3 28  ? -14.524 21.319   -25.750 1.00 48.49 28  C 1 
ATOM   2112 N NH2 . ARG C 3 28  ? -13.269 22.688   -24.500 1.00 46.72 28  C 1 
ATOM   2113 N N   . SER C 3 29  ? -9.812  13.713   -25.370 1.00 94.62 29  C 1 
ATOM   2114 C CA  . SER C 3 29  ? -9.988  12.286   -25.626 1.00 94.66 29  C 1 
ATOM   2115 C C   . SER C 3 29  ? -10.932 11.687   -24.590 1.00 95.36 29  C 1 
ATOM   2116 O O   . SER C 3 29  ? -10.834 11.985   -23.400 1.00 94.28 29  C 1 
ATOM   2117 C CB  . SER C 3 29  ? -8.646  11.548   -25.587 1.00 93.01 29  C 1 
ATOM   2118 O OG  . SER C 3 29  ? -7.755  12.092   -26.543 1.00 85.45 29  C 1 
ATOM   2119 N N   . ARG C 3 30  ? -11.819 10.807   -25.030 1.00 96.22 30  C 1 
ATOM   2120 C CA  . ARG C 3 30  ? -12.622 10.003   -24.109 1.00 96.93 30  C 1 
ATOM   2121 C C   . ARG C 3 30  ? -11.751 8.890    -23.547 1.00 97.29 30  C 1 
ATOM   2122 O O   . ARG C 3 30  ? -11.119 8.157    -24.301 1.00 96.18 30  C 1 
ATOM   2123 C CB  . ARG C 3 30  ? -13.896 9.518    -24.804 1.00 96.00 30  C 1 
ATOM   2124 C CG  . ARG C 3 30  ? -14.935 9.015    -23.792 1.00 91.84 30  C 1 
ATOM   2125 C CD  . ARG C 3 30  ? -16.300 8.835    -24.476 1.00 91.18 30  C 1 
ATOM   2126 N NE  . ARG C 3 30  ? -17.351 8.404    -23.542 1.00 89.92 30  C 1 
ATOM   2127 C CZ  . ARG C 3 30  ? -18.067 9.157    -22.718 1.00 91.60 30  C 1 
ATOM   2128 N NH1 . ARG C 3 30  ? -17.919 10.449   -22.637 1.00 81.58 30  C 1 
ATOM   2129 N NH2 . ARG C 3 30  ? -18.959 8.615    -21.948 1.00 85.56 30  C 1 
ATOM   2130 N N   . ILE C 3 31  ? -11.686 8.799    -22.218 1.00 97.27 31  C 1 
ATOM   2131 C CA  . ILE C 3 31  ? -10.817 7.878    -21.491 1.00 97.22 31  C 1 
ATOM   2132 C C   . ILE C 3 31  ? -11.675 6.863    -20.753 1.00 97.89 31  C 1 
ATOM   2133 O O   . ILE C 3 31  ? -12.659 7.216    -20.121 1.00 97.20 31  C 1 
ATOM   2134 C CB  . ILE C 3 31  ? -9.888  8.644    -20.524 1.00 94.85 31  C 1 
ATOM   2135 C CG1 . ILE C 3 31  ? -9.053  9.731    -21.237 1.00 82.79 31  C 1 
ATOM   2136 C CG2 . ILE C 3 31  ? -8.947  7.687    -19.772 1.00 78.08 31  C 1 
ATOM   2137 C CD1 . ILE C 3 31  ? -8.211  9.216    -22.419 1.00 73.69 31  C 1 
ATOM   2138 N N   . GLN C 3 32  ? -11.261 5.608    -20.817 1.00 98.02 32  C 1 
ATOM   2139 C CA  . GLN C 3 32  ? -11.799 4.551    -19.981 1.00 98.00 32  C 1 
ATOM   2140 C C   . GLN C 3 32  ? -10.806 4.212    -18.868 1.00 98.10 32  C 1 
ATOM   2141 O O   . GLN C 3 32  ? -9.630  3.947    -19.116 1.00 97.67 32  C 1 
ATOM   2142 C CB  . GLN C 3 32  ? -12.172 3.344    -20.848 1.00 97.16 32  C 1 
ATOM   2143 C CG  . GLN C 3 32  ? -12.976 2.317    -20.059 1.00 94.03 32  C 1 
ATOM   2144 C CD  . GLN C 3 32  ? -13.427 1.173    -20.973 1.00 93.98 32  C 1 
ATOM   2145 O OE1 . GLN C 3 32  ? -12.858 0.102    -20.971 1.00 85.32 32  C 1 
ATOM   2146 N NE2 . GLN C 3 32  ? -14.452 1.375    -21.772 1.00 83.57 32  C 1 
ATOM   2147 N N   . VAL C 3 33  ? -11.312 4.219    -17.642 1.00 98.25 33  C 1 
ATOM   2148 C CA  . VAL C 3 33  ? -10.556 3.939    -16.430 1.00 98.39 33  C 1 
ATOM   2149 C C   . VAL C 3 33  ? -10.888 2.537    -15.943 1.00 98.32 33  C 1 
ATOM   2150 O O   . VAL C 3 33  ? -12.045 2.229    -15.643 1.00 97.78 33  C 1 
ATOM   2151 C CB  . VAL C 3 33  ? -10.847 4.972    -15.329 1.00 98.05 33  C 1 
ATOM   2152 C CG1 . VAL C 3 33  ? -9.893  4.765    -14.152 1.00 96.77 33  C 1 
ATOM   2153 C CG2 . VAL C 3 33  ? -10.720 6.414    -15.839 1.00 96.85 33  C 1 
ATOM   2154 N N   . TRP C 3 34  ? -9.871  1.686    -15.850 1.00 98.15 34  C 1 
ATOM   2155 C CA  . TRP C 3 34  ? -9.971  0.405    -15.166 1.00 98.02 34  C 1 
ATOM   2156 C C   . TRP C 3 34  ? -9.774  0.634    -13.679 1.00 98.02 34  C 1 
ATOM   2157 O O   . TRP C 3 34  ? -8.792  1.260    -13.277 1.00 97.11 34  C 1 
ATOM   2158 C CB  . TRP C 3 34  ? -8.929  -0.579   -15.707 1.00 97.76 34  C 1 
ATOM   2159 C CG  . TRP C 3 34  ? -8.976  -0.929   -17.160 1.00 97.64 34  C 1 
ATOM   2160 C CD1 . TRP C 3 34  ? -9.564  -0.237   -18.153 1.00 96.06 34  C 1 
ATOM   2161 C CD2 . TRP C 3 34  ? -8.339  -2.085   -17.801 1.00 97.26 34  C 1 
ATOM   2162 N NE1 . TRP C 3 34  ? -9.341  -0.869   -19.372 1.00 96.10 34  C 1 
ATOM   2163 C CE2 . TRP C 3 34  ? -8.587  -2.007   -19.186 1.00 96.72 34  C 1 
ATOM   2164 C CE3 . TRP C 3 34  ? -7.578  -3.173   -17.314 1.00 96.58 34  C 1 
ATOM   2165 C CZ2 . TRP C 3 34  ? -8.094  -2.979   -20.092 1.00 95.84 34  C 1 
ATOM   2166 C CZ3 . TRP C 3 34  ? -7.090  -4.142   -18.215 1.00 94.89 34  C 1 
ATOM   2167 C CH2 . TRP C 3 34  ? -7.355  -4.031   -19.578 1.00 94.70 34  C 1 
ATOM   2168 N N   . LEU C 3 35  ? -10.699 0.129    -12.863 1.00 97.74 35  C 1 
ATOM   2169 C CA  . LEU C 3 35  ? -10.707 0.373    -11.427 1.00 97.56 35  C 1 
ATOM   2170 C C   . LEU C 3 35  ? -9.928  -0.715   -10.672 1.00 96.86 35  C 1 
ATOM   2171 O O   . LEU C 3 35  ? -9.920  -1.876   -11.069 1.00 95.48 35  C 1 
ATOM   2172 C CB  . LEU C 3 35  ? -12.156 0.479    -10.934 1.00 97.39 35  C 1 
ATOM   2173 C CG  . LEU C 3 35  ? -12.967 1.593    -11.608 1.00 97.04 35  C 1 
ATOM   2174 C CD1 . LEU C 3 35  ? -14.403 1.547    -11.110 1.00 95.98 35  C 1 
ATOM   2175 C CD2 . LEU C 3 35  ? -12.405 2.988    -11.313 1.00 95.63 35  C 1 
ATOM   2176 N N   . TYR C 3 36  ? -9.274  -0.323   -9.564  1.00 95.72 36  C 1 
ATOM   2177 C CA  . TYR C 3 36  ? -8.421  -1.205   -8.757  1.00 93.89 36  C 1 
ATOM   2178 C C   . TYR C 3 36  ? -9.212  -2.359   -8.141  1.00 90.36 36  C 1 
ATOM   2179 O O   . TYR C 3 36  ? -8.915  -3.526   -8.393  1.00 84.07 36  C 1 
ATOM   2180 C CB  . TYR C 3 36  ? -7.707  -0.359   -7.694  1.00 92.33 36  C 1 
ATOM   2181 C CG  . TYR C 3 36  ? -6.680  -1.134   -6.894  1.00 91.67 36  C 1 
ATOM   2182 C CD1 . TYR C 3 36  ? -7.054  -1.831   -5.731  1.00 87.33 36  C 1 
ATOM   2183 C CD2 . TYR C 3 36  ? -5.341  -1.183   -7.321  1.00 86.31 36  C 1 
ATOM   2184 C CE1 . TYR C 3 36  ? -6.102  -2.579   -5.008  1.00 84.68 36  C 1 
ATOM   2185 C CE2 . TYR C 3 36  ? -4.384  -1.928   -6.606  1.00 83.32 36  C 1 
ATOM   2186 C CZ  . TYR C 3 36  ? -4.775  -2.630   -5.461  1.00 86.54 36  C 1 
ATOM   2187 O OH  . TYR C 3 36  ? -3.850  -3.384   -4.774  1.00 84.38 36  C 1 
ATOM   2188 N N   . GLU C 3 37  ? -10.265 -2.070   -7.399  1.00 89.33 37  C 1 
ATOM   2189 C CA  . GLU C 3 37  ? -11.041 -3.072   -6.649  1.00 87.02 37  C 1 
ATOM   2190 C C   . GLU C 3 37  ? -12.224 -3.638   -7.446  1.00 88.59 37  C 1 
ATOM   2191 O O   . GLU C 3 37  ? -12.765 -4.684   -7.094  1.00 84.19 37  C 1 
ATOM   2192 C CB  . GLU C 3 37  ? -11.510 -2.449   -5.321  1.00 82.39 37  C 1 
ATOM   2193 C CG  . GLU C 3 37  ? -10.330 -2.097   -4.394  1.00 77.09 37  C 1 
ATOM   2194 C CD  . GLU C 3 37  ? -10.743 -1.361   -3.104  1.00 70.15 37  C 1 
ATOM   2195 O OE1 . GLU C 3 37  ? -9.843  -0.766   -2.455  1.00 60.51 37  C 1 
ATOM   2196 O OE2 . GLU C 3 37  ? -11.953 -1.315   -2.796  1.00 62.99 37  C 1 
ATOM   2197 N N   . GLN C 3 38  ? -12.636 -2.982   -8.535  1.00 89.77 38  C 1 
ATOM   2198 C CA  . GLN C 3 38  ? -13.815 -3.375   -9.297  1.00 91.56 38  C 1 
ATOM   2199 C C   . GLN C 3 38  ? -13.468 -3.780   -10.736 1.00 93.64 38  C 1 
ATOM   2200 O O   . GLN C 3 38  ? -13.265 -2.947   -11.622 1.00 92.29 38  C 1 
ATOM   2201 C CB  . GLN C 3 38  ? -14.883 -2.282   -9.263  1.00 89.21 38  C 1 
ATOM   2202 C CG  . GLN C 3 38  ? -15.439 -2.037   -7.846  1.00 81.39 38  C 1 
ATOM   2203 C CD  . GLN C 3 38  ? -16.867 -1.503   -7.856  1.00 78.61 38  C 1 
ATOM   2204 O OE1 . GLN C 3 38  ? -17.583 -1.616   -8.839  1.00 71.37 38  C 1 
ATOM   2205 N NE2 . GLN C 3 38  ? -17.334 -0.941   -6.772  1.00 67.39 38  C 1 
ATOM   2206 N N   . VAL C 3 39  ? -13.480 -5.083   -10.988 1.00 93.34 39  C 1 
ATOM   2207 C CA  . VAL C 3 39  ? -13.265 -5.639   -12.330 1.00 93.31 39  C 1 
ATOM   2208 C C   . VAL C 3 39  ? -14.532 -5.620   -13.192 1.00 93.55 39  C 1 
ATOM   2209 O O   . VAL C 3 39  ? -14.446 -5.614   -14.414 1.00 90.99 39  C 1 
ATOM   2210 C CB  . VAL C 3 39  ? -12.678 -7.063   -12.257 1.00 91.48 39  C 1 
ATOM   2211 C CG1 . VAL C 3 39  ? -11.315 -7.028   -11.557 1.00 82.47 39  C 1 
ATOM   2212 C CG2 . VAL C 3 39  ? -13.592 -8.045   -11.522 1.00 83.57 39  C 1 
ATOM   2213 N N   . ASN C 3 40  ? -15.708 -5.580   -12.569 1.00 94.75 40  C 1 
ATOM   2214 C CA  . ASN C 3 40  ? -17.006 -5.622   -13.243 1.00 94.59 40  C 1 
ATOM   2215 C C   . ASN C 3 40  ? -17.538 -4.240   -13.637 1.00 95.25 40  C 1 
ATOM   2216 O O   . ASN C 3 40  ? -18.583 -4.154   -14.282 1.00 93.67 40  C 1 
ATOM   2217 C CB  . ASN C 3 40  ? -17.999 -6.359   -12.341 1.00 92.64 40  C 1 
ATOM   2218 C CG  . ASN C 3 40  ? -17.593 -7.812   -12.125 1.00 87.61 40  C 1 
ATOM   2219 O OD1 . ASN C 3 40  ? -17.217 -8.529   -13.038 1.00 77.84 40  C 1 
ATOM   2220 N ND2 . ASN C 3 40  ? -17.681 -8.293   -10.906 1.00 76.79 40  C 1 
ATOM   2221 N N   . MET C 3 41  ? -16.843 -3.171   -13.245 1.00 96.10 41  C 1 
ATOM   2222 C CA  . MET C 3 41  ? -17.210 -1.795   -13.547 1.00 96.51 41  C 1 
ATOM   2223 C C   . MET C 3 41  ? -15.980 -1.037   -14.021 1.00 97.23 41  C 1 
ATOM   2224 O O   . MET C 3 41  ? -14.886 -1.203   -13.488 1.00 96.52 41  C 1 
ATOM   2225 C CB  . MET C 3 41  ? -17.848 -1.143   -12.309 1.00 95.17 41  C 1 
ATOM   2226 C CG  . MET C 3 41  ? -18.398 0.258    -12.608 1.00 91.74 41  C 1 
ATOM   2227 S SD  . MET C 3 41  ? -19.237 1.037    -11.202 1.00 89.55 41  C 1 
ATOM   2228 C CE  . MET C 3 41  ? -17.843 1.390    -10.127 1.00 79.21 41  C 1 
ATOM   2229 N N   . ARG C 3 42  ? -16.174 -0.166   -15.009 1.00 97.58 42  C 1 
ATOM   2230 C CA  . ARG C 3 42  ? -15.186 0.830    -15.440 1.00 97.67 42  C 1 
ATOM   2231 C C   . ARG C 3 42  ? -15.841 2.211    -15.428 1.00 97.91 42  C 1 
ATOM   2232 O O   . ARG C 3 42  ? -17.065 2.307    -15.482 1.00 97.25 42  C 1 
ATOM   2233 C CB  . ARG C 3 42  ? -14.605 0.458    -16.821 1.00 96.76 42  C 1 
ATOM   2234 C CG  . ARG C 3 42  ? -13.862 -0.895   -16.824 1.00 95.00 42  C 1 
ATOM   2235 C CD  . ARG C 3 42  ? -13.236 -1.188   -18.189 1.00 92.99 42  C 1 
ATOM   2236 N NE  . ARG C 3 42  ? -12.556 -2.504   -18.233 1.00 90.34 42  C 1 
ATOM   2237 C CZ  . ARG C 3 42  ? -11.916 -3.030   -19.265 1.00 88.94 42  C 1 
ATOM   2238 N NH1 . ARG C 3 42  ? -11.808 -2.429   -20.419 1.00 83.73 42  C 1 
ATOM   2239 N NH2 . ARG C 3 42  ? -11.358 -4.206   -19.173 1.00 85.07 42  C 1 
ATOM   2240 N N   . ILE C 3 43  ? -15.037 3.255    -15.357 1.00 98.11 43  C 1 
ATOM   2241 C CA  . ILE C 3 43  ? -15.521 4.626    -15.536 1.00 98.27 43  C 1 
ATOM   2242 C C   . ILE C 3 43  ? -15.047 5.124    -16.893 1.00 98.31 43  C 1 
ATOM   2243 O O   . ILE C 3 43  ? -13.902 4.900    -17.271 1.00 97.89 43  C 1 
ATOM   2244 C CB  . ILE C 3 43  ? -15.052 5.549    -14.385 1.00 97.81 43  C 1 
ATOM   2245 C CG1 . ILE C 3 43  ? -15.513 5.059    -12.988 1.00 94.87 43  C 1 
ATOM   2246 C CG2 . ILE C 3 43  ? -15.508 6.999    -14.615 1.00 96.24 43  C 1 
ATOM   2247 C CD1 . ILE C 3 43  ? -17.031 5.022    -12.785 1.00 85.51 43  C 1 
ATOM   2248 N N   . GLU C 3 44  ? -15.909 5.787    -17.635 1.00 98.03 44  C 1 
ATOM   2249 C CA  . GLU C 3 44  ? -15.554 6.451    -18.884 1.00 97.91 44  C 1 
ATOM   2250 C C   . GLU C 3 44  ? -15.877 7.941    -18.792 1.00 98.13 44  C 1 
ATOM   2251 O O   . GLU C 3 44  ? -16.847 8.316    -18.148 1.00 97.43 44  C 1 
ATOM   2252 C CB  . GLU C 3 44  ? -16.283 5.756    -20.048 1.00 96.29 44  C 1 
ATOM   2253 C CG  . GLU C 3 44  ? -15.666 6.077    -21.418 1.00 88.48 44  C 1 
ATOM   2254 C CD  . GLU C 3 44  ? -16.375 5.298    -22.543 1.00 91.41 44  C 1 
ATOM   2255 O OE1 . GLU C 3 44  ? -16.959 5.934    -23.435 1.00 86.53 44  C 1 
ATOM   2256 O OE2 . GLU C 3 44  ? -16.371 4.049    -22.503 1.00 87.96 44  C 1 
ATOM   2257 N N   . GLY C 3 45  ? -15.067 8.800    -19.394 1.00 97.74 45  C 1 
ATOM   2258 C CA  . GLY C 3 45  ? -15.308 10.241   -19.405 1.00 97.69 45  C 1 
ATOM   2259 C C   . GLY C 3 45  ? -14.195 11.012   -20.097 1.00 97.76 45  C 1 
ATOM   2260 O O   . GLY C 3 45  ? -13.204 10.439   -20.543 1.00 96.78 45  C 1 
ATOM   2261 N N   . CYS C 3 46  ? -14.338 12.334   -20.193 1.00 97.45 46  C 1 
ATOM   2262 C CA  . CYS C 3 46  ? -13.325 13.221   -20.757 1.00 97.31 46  C 1 
ATOM   2263 C C   . CYS C 3 46  ? -12.569 13.918   -19.623 1.00 97.51 46  C 1 
ATOM   2264 O O   . CYS C 3 46  ? -13.190 14.587   -18.800 1.00 96.62 46  C 1 
ATOM   2265 C CB  . CYS C 3 46  ? -13.991 14.232   -21.697 1.00 96.31 46  C 1 
ATOM   2266 S SG  . CYS C 3 46  ? -14.685 13.377   -23.145 1.00 89.49 46  C 1 
ATOM   2267 N N   . ILE C 3 47  ? -11.242 13.809   -19.587 1.00 97.47 47  C 1 
ATOM   2268 C CA  . ILE C 3 47  ? -10.430 14.490   -18.572 1.00 97.22 47  C 1 
ATOM   2269 C C   . ILE C 3 47  ? -10.483 15.997   -18.818 1.00 97.05 47  C 1 
ATOM   2270 O O   . ILE C 3 47  ? -10.111 16.465   -19.897 1.00 95.91 47  C 1 
ATOM   2271 C CB  . ILE C 3 47  ? -8.980  13.961   -18.543 1.00 96.82 47  C 1 
ATOM   2272 C CG1 . ILE C 3 47  ? -8.954  12.447   -18.251 1.00 95.57 47  C 1 
ATOM   2273 C CG2 . ILE C 3 47  ? -8.151  14.726   -17.487 1.00 95.47 47  C 1 
ATOM   2274 C CD1 . ILE C 3 47  ? -7.564  11.796   -18.330 1.00 93.42 47  C 1 
ATOM   2275 N N   . ILE C 3 48  ? -10.912 16.763   -17.809 1.00 97.28 48  C 1 
ATOM   2276 C CA  . ILE C 3 48  ? -10.902 18.235   -17.827 1.00 96.96 48  C 1 
ATOM   2277 C C   . ILE C 3 48  ? -9.952  18.824   -16.780 1.00 96.97 48  C 1 
ATOM   2278 O O   . ILE C 3 48  ? -9.693  20.019   -16.792 1.00 95.61 48  C 1 
ATOM   2279 C CB  . ILE C 3 48  ? -12.327 18.813   -17.689 1.00 96.12 48  C 1 
ATOM   2280 C CG1 . ILE C 3 48  ? -12.989 18.412   -16.357 1.00 91.70 48  C 1 
ATOM   2281 C CG2 . ILE C 3 48  ? -13.174 18.379   -18.897 1.00 89.23 48  C 1 
ATOM   2282 C CD1 . ILE C 3 48  ? -14.280 19.203   -16.076 1.00 88.47 48  C 1 
ATOM   2283 N N   . GLY C 3 49  ? -9.413  17.991   -15.892 1.00 97.10 49  C 1 
ATOM   2284 C CA  . GLY C 3 49  ? -8.407  18.350   -14.910 1.00 96.92 49  C 1 
ATOM   2285 C C   . GLY C 3 49  ? -7.887  17.125   -14.175 1.00 97.19 49  C 1 
ATOM   2286 O O   . GLY C 3 49  ? -8.526  16.071   -14.189 1.00 96.41 49  C 1 
ATOM   2287 N N   . PHE C 3 50  ? -6.716  17.273   -13.550 1.00 96.51 50  C 1 
ATOM   2288 C CA  . PHE C 3 50  ? -6.075  16.231   -12.769 1.00 95.92 50  C 1 
ATOM   2289 C C   . PHE C 3 50  ? -5.052  16.848   -11.804 1.00 95.24 50  C 1 
ATOM   2290 O O   . PHE C 3 50  ? -4.753  18.036   -11.894 1.00 93.70 50  C 1 
ATOM   2291 C CB  . PHE C 3 50  ? -5.413  15.201   -13.698 1.00 94.93 50  C 1 
ATOM   2292 C CG  . PHE C 3 50  ? -4.298  15.737   -14.560 1.00 94.96 50  C 1 
ATOM   2293 C CD1 . PHE C 3 50  ? -4.584  16.384   -15.780 1.00 93.23 50  C 1 
ATOM   2294 C CD2 . PHE C 3 50  ? -2.959  15.599   -14.163 1.00 92.55 50  C 1 
ATOM   2295 C CE1 . PHE C 3 50  ? -3.552  16.881   -16.589 1.00 91.67 50  C 1 
ATOM   2296 C CE2 . PHE C 3 50  ? -1.918  16.090   -14.959 1.00 91.27 50  C 1 
ATOM   2297 C CZ  . PHE C 3 50  ? -2.225  16.731   -16.169 1.00 91.19 50  C 1 
ATOM   2298 N N   . ASP C 3 51  ? -4.536  16.056   -10.886 1.00 93.83 51  C 1 
ATOM   2299 C CA  . ASP C 3 51  ? -3.439  16.418   -9.990  1.00 92.89 51  C 1 
ATOM   2300 C C   . ASP C 3 51  ? -2.323  15.364   -10.020 1.00 92.02 51  C 1 
ATOM   2301 O O   . ASP C 3 51  ? -2.394  14.364   -10.742 1.00 90.22 51  C 1 
ATOM   2302 C CB  . ASP C 3 51  ? -3.988  16.695   -8.573  1.00 92.30 51  C 1 
ATOM   2303 C CG  . ASP C 3 51  ? -4.640  15.498   -7.883  1.00 92.54 51  C 1 
ATOM   2304 O OD1 . ASP C 3 51  ? -4.313  14.338   -8.201  1.00 90.53 51  C 1 
ATOM   2305 O OD2 . ASP C 3 51  ? -5.514  15.720   -7.015  1.00 90.17 51  C 1 
ATOM   2306 N N   . GLU C 3 52  ? -1.279  15.592   -9.221  1.00 88.79 52  C 1 
ATOM   2307 C CA  . GLU C 3 52  ? -0.099  14.734   -9.100  1.00 86.98 52  C 1 
ATOM   2308 C C   . GLU C 3 52  ? -0.392  13.330   -8.547  1.00 87.03 52  C 1 
ATOM   2309 O O   . GLU C 3 52  ? 0.366   12.392   -8.794  1.00 85.09 52  C 1 
ATOM   2310 C CB  . GLU C 3 52  ? 0.940   15.481   -8.247  1.00 84.46 52  C 1 
ATOM   2311 C CG  . GLU C 3 52  ? 0.475   15.700   -6.799  1.00 77.72 52  C 1 
ATOM   2312 C CD  . GLU C 3 52  ? 1.241   16.808   -6.046  1.00 72.77 52  C 1 
ATOM   2313 O OE1 . GLU C 3 52  ? 0.906   17.012   -4.864  1.00 65.92 52  C 1 
ATOM   2314 O OE2 . GLU C 3 52  ? 2.095   17.471   -6.672  1.00 67.86 52  C 1 
ATOM   2315 N N   . TYR C 3 53  ? -1.527  13.147   -7.868  1.00 89.49 53  C 1 
ATOM   2316 C CA  . TYR C 3 53  ? -1.976  11.859   -7.336  1.00 89.87 53  C 1 
ATOM   2317 C C   . TYR C 3 53  ? -2.845  11.083   -8.327  1.00 91.67 53  C 1 
ATOM   2318 O O   . TYR C 3 53  ? -3.449  10.059   -7.976  1.00 90.49 53  C 1 
ATOM   2319 C CB  . TYR C 3 53  ? -2.687  12.078   -5.999  1.00 88.12 53  C 1 
ATOM   2320 C CG  . TYR C 3 53  ? -1.861  12.869   -5.000  1.00 86.85 53  C 1 
ATOM   2321 C CD1 . TYR C 3 53  ? -0.727  12.284   -4.408  1.00 82.86 53  C 1 
ATOM   2322 C CD2 . TYR C 3 53  ? -2.175  14.212   -4.736  1.00 82.71 53  C 1 
ATOM   2323 C CE1 . TYR C 3 53  ? 0.107   13.039   -3.554  1.00 80.72 53  C 1 
ATOM   2324 C CE2 . TYR C 3 53  ? -1.353  14.977   -3.890  1.00 80.51 53  C 1 
ATOM   2325 C CZ  . TYR C 3 53  ? -0.208  14.389   -3.309  1.00 81.29 53  C 1 
ATOM   2326 O OH  . TYR C 3 53  ? 0.619   15.142   -2.514  1.00 79.01 53  C 1 
ATOM   2327 N N   . MET C 3 54  ? -2.944  11.558   -9.562  1.00 91.64 54  C 1 
ATOM   2328 C CA  . MET C 3 54  ? -3.863  11.074   -10.596 1.00 93.50 54  C 1 
ATOM   2329 C C   . MET C 3 54  ? -5.335  11.134   -10.191 1.00 95.22 54  C 1 
ATOM   2330 O O   . MET C 3 54  ? -6.150  10.420   -10.779 1.00 94.80 54  C 1 
ATOM   2331 C CB  . MET C 3 54  ? -3.479  9.681    -11.120 1.00 92.00 54  C 1 
ATOM   2332 C CG  . MET C 3 54  ? -2.109  9.628    -11.792 1.00 87.03 54  C 1 
ATOM   2333 S SD  . MET C 3 54  ? -1.855  8.072    -12.704 1.00 85.29 54  C 1 
ATOM   2334 C CE  . MET C 3 54  ? -1.728  6.957    -11.320 1.00 76.65 54  C 1 
ATOM   2335 N N   . ASN C 3 55  ? -5.742  11.984   -9.250  1.00 95.61 55  C 1 
ATOM   2336 C CA  . ASN C 3 55  ? -7.152  12.312   -9.122  1.00 96.20 55  C 1 
ATOM   2337 C C   . ASN C 3 55  ? -7.587  12.993   -10.420 1.00 96.44 55  C 1 
ATOM   2338 O O   . ASN C 3 55  ? -6.910  13.898   -10.903 1.00 96.15 55  C 1 
ATOM   2339 C CB  . ASN C 3 55  ? -7.413  13.208   -7.905  1.00 96.25 55  C 1 
ATOM   2340 C CG  . ASN C 3 55  ? -6.945  12.585   -6.594  1.00 95.74 55  C 1 
ATOM   2341 O OD1 . ASN C 3 55  ? -7.331  11.499   -6.219  1.00 92.12 55  C 1 
ATOM   2342 N ND2 . ASN C 3 55  ? -6.111  13.293   -5.848  1.00 92.03 55  C 1 
ATOM   2343 N N   . LEU C 3 56  ? -8.701  12.553   -11.000 1.00 97.56 56  C 1 
ATOM   2344 C CA  . LEU C 3 56  ? -9.159  13.045   -12.300 1.00 97.71 56  C 1 
ATOM   2345 C C   . LEU C 3 56  ? -10.500 13.755   -12.139 1.00 98.28 56  C 1 
ATOM   2346 O O   . LEU C 3 56  ? -11.414 13.210   -11.537 1.00 97.95 56  C 1 
ATOM   2347 C CB  . LEU C 3 56  ? -9.281  11.889   -13.303 1.00 97.42 56  C 1 
ATOM   2348 C CG  . LEU C 3 56  ? -8.029  11.010   -13.496 1.00 96.94 56  C 1 
ATOM   2349 C CD1 . LEU C 3 56  ? -8.320  9.940    -14.551 1.00 95.44 56  C 1 
ATOM   2350 C CD2 . LEU C 3 56  ? -6.809  11.816   -13.964 1.00 95.34 56  C 1 
ATOM   2351 N N   . VAL C 3 57  ? -10.645 14.923   -12.752 1.00 98.05 57  C 1 
ATOM   2352 C CA  . VAL C 3 57  ? -11.967 15.488   -13.014 1.00 98.15 57  C 1 
ATOM   2353 C C   . VAL C 3 57  ? -12.394 15.052   -14.409 1.00 98.13 57  C 1 
ATOM   2354 O O   . VAL C 3 57  ? -11.716 15.354   -15.397 1.00 97.67 57  C 1 
ATOM   2355 C CB  . VAL C 3 57  ? -12.014 17.015   -12.838 1.00 98.01 57  C 1 
ATOM   2356 C CG1 . VAL C 3 57  ? -13.463 17.511   -12.935 1.00 96.79 57  C 1 
ATOM   2357 C CG2 . VAL C 3 57  ? -11.477 17.427   -11.464 1.00 96.58 57  C 1 
ATOM   2358 N N   . LEU C 3 58  ? -13.494 14.317   -14.477 1.00 98.16 58  C 1 
ATOM   2359 C CA  . LEU C 3 58  ? -14.051 13.779   -15.713 1.00 98.16 58  C 1 
ATOM   2360 C C   . LEU C 3 58  ? -15.363 14.481   -16.028 1.00 98.14 58  C 1 
ATOM   2361 O O   . LEU C 3 58  ? -16.253 14.547   -15.179 1.00 97.53 58  C 1 
ATOM   2362 C CB  . LEU C 3 58  ? -14.259 12.257   -15.595 1.00 97.93 58  C 1 
ATOM   2363 C CG  . LEU C 3 58  ? -13.001 11.434   -15.258 1.00 97.07 58  C 1 
ATOM   2364 C CD1 . LEU C 3 58  ? -13.371 9.949    -15.130 1.00 95.54 58  C 1 
ATOM   2365 C CD2 . LEU C 3 58  ? -11.938 11.550   -16.350 1.00 95.20 58  C 1 
ATOM   2366 N N   . ASP C 3 59  ? -15.496 14.966   -17.257 1.00 97.42 59  C 1 
ATOM   2367 C CA  . ASP C 3 59  ? -16.760 15.455   -17.808 1.00 97.16 59  C 1 
ATOM   2368 C C   . ASP C 3 59  ? -17.470 14.345   -18.586 1.00 97.33 59  C 1 
ATOM   2369 O O   . ASP C 3 59  ? -16.827 13.397   -19.052 1.00 95.84 59  C 1 
ATOM   2370 C CB  . ASP C 3 59  ? -16.515 16.700   -18.681 1.00 95.34 59  C 1 
ATOM   2371 C CG  . ASP C 3 59  ? -17.514 17.826   -18.440 1.00 90.93 59  C 1 
ATOM   2372 O OD1 . ASP C 3 59  ? -18.485 17.653   -17.676 1.00 85.36 59  C 1 
ATOM   2373 O OD2 . ASP C 3 59  ? -17.233 18.981   -18.861 1.00 84.06 59  C 1 
ATOM   2374 N N   . ASP C 3 60  ? -18.797 14.447   -18.700 1.00 97.04 60  C 1 
ATOM   2375 C CA  . ASP C 3 60  ? -19.643 13.439   -19.346 1.00 96.98 60  C 1 
ATOM   2376 C C   . ASP C 3 60  ? -19.304 12.005   -18.902 1.00 97.45 60  C 1 
ATOM   2377 O O   . ASP C 3 60  ? -19.173 11.077   -19.710 1.00 95.93 60  C 1 
ATOM   2378 C CB  . ASP C 3 60  ? -19.630 13.622   -20.869 1.00 95.38 60  C 1 
ATOM   2379 C CG  . ASP C 3 60  ? -20.211 14.965   -21.320 1.00 86.75 60  C 1 
ATOM   2380 O OD1 . ASP C 3 60  ? -21.167 15.436   -20.662 1.00 80.27 60  C 1 
ATOM   2381 O OD2 . ASP C 3 60  ? -19.721 15.484   -22.345 1.00 77.61 60  C 1 
ATOM   2382 N N   . ALA C 3 61  ? -19.097 11.821   -17.589 1.00 98.04 61  C 1 
ATOM   2383 C CA  . ALA C 3 61  ? -18.677 10.546   -17.035 1.00 98.23 61  C 1 
ATOM   2384 C C   . ALA C 3 61  ? -19.826 9.529    -17.009 1.00 98.23 61  C 1 
ATOM   2385 O O   . ALA C 3 61  ? -20.992 9.861    -16.796 1.00 97.50 61  C 1 
ATOM   2386 C CB  . ALA C 3 61  ? -18.044 10.758   -15.659 1.00 97.92 61  C 1 
ATOM   2387 N N   . GLU C 3 62  ? -19.462 8.265    -17.195 1.00 98.10 62  C 1 
ATOM   2388 C CA  . GLU C 3 62  ? -20.373 7.125    -17.171 1.00 98.10 62  C 1 
ATOM   2389 C C   . GLU C 3 62  ? -19.769 5.976    -16.371 1.00 98.27 62  C 1 
ATOM   2390 O O   . GLU C 3 62  ? -18.586 5.658    -16.518 1.00 97.61 62  C 1 
ATOM   2391 C CB  . GLU C 3 62  ? -20.692 6.645    -18.600 1.00 96.65 62  C 1 
ATOM   2392 C CG  . GLU C 3 62  ? -21.366 7.687    -19.484 1.00 88.61 62  C 1 
ATOM   2393 C CD  . GLU C 3 62  ? -21.704 7.164    -20.897 1.00 91.14 62  C 1 
ATOM   2394 O OE1 . GLU C 3 62  ? -22.629 7.699    -21.537 1.00 85.12 62  C 1 
ATOM   2395 O OE2 . GLU C 3 62  ? -21.056 6.212    -21.383 1.00 85.94 62  C 1 
ATOM   2396 N N   . GLU C 3 63  ? -20.592 5.284    -15.584 1.00 97.90 63  C 1 
ATOM   2397 C CA  . GLU C 3 63  ? -20.276 3.933    -15.133 1.00 97.73 63  C 1 
ATOM   2398 C C   . GLU C 3 63  ? -20.623 2.939    -16.230 1.00 97.69 63  C 1 
ATOM   2399 O O   . GLU C 3 63  ? -21.745 2.931    -16.744 1.00 96.52 63  C 1 
ATOM   2400 C CB  . GLU C 3 63  ? -21.062 3.543    -13.876 1.00 96.81 63  C 1 
ATOM   2401 C CG  . GLU C 3 63  ? -20.673 4.336    -12.639 1.00 93.02 63  C 1 
ATOM   2402 C CD  . GLU C 3 63  ? -21.486 3.950    -11.404 1.00 94.77 63  C 1 
ATOM   2403 O OE1 . GLU C 3 63  ? -21.284 4.569    -10.339 1.00 90.03 63  C 1 
ATOM   2404 O OE2 . GLU C 3 63  ? -22.335 3.033    -11.453 1.00 91.58 63  C 1 
ATOM   2405 N N   . ILE C 3 64  ? -19.684 2.053    -16.553 1.00 97.67 64  C 1 
ATOM   2406 C CA  . ILE C 3 64  ? -19.867 0.967    -17.514 1.00 97.22 64  C 1 
ATOM   2407 C C   . ILE C 3 64  ? -19.826 -0.352   -16.746 1.00 97.22 64  C 1 
ATOM   2408 O O   . ILE C 3 64  ? -18.767 -0.775   -16.276 1.00 95.97 64  C 1 
ATOM   2409 C CB  . ILE C 3 64  ? -18.802 1.008    -18.626 1.00 96.07 64  C 1 
ATOM   2410 C CG1 . ILE C 3 64  ? -18.770 2.393    -19.313 1.00 89.88 64  C 1 
ATOM   2411 C CG2 . ILE C 3 64  ? -19.089 -0.104   -19.643 1.00 86.03 64  C 1 
ATOM   2412 C CD1 . ILE C 3 64  ? -17.620 2.521    -20.312 1.00 78.49 64  C 1 
ATOM   2413 N N   . HIS C 3 65  ? -20.968 -1.029   -16.656 1.00 96.51 65  C 1 
ATOM   2414 C CA  . HIS C 3 65  ? -21.089 -2.314   -15.976 1.00 96.03 65  C 1 
ATOM   2415 C C   . HIS C 3 65  ? -20.890 -3.461   -16.971 1.00 95.55 65  C 1 
ATOM   2416 O O   . HIS C 3 65  ? -21.717 -3.697   -17.845 1.00 93.22 65  C 1 
ATOM   2417 C CB  . HIS C 3 65  ? -22.438 -2.392   -15.264 1.00 94.93 65  C 1 
ATOM   2418 C CG  . HIS C 3 65  ? -22.557 -1.410   -14.130 1.00 93.53 65  C 1 
ATOM   2419 N ND1 . HIS C 3 65  ? -22.205 -1.654   -12.813 1.00 81.06 65  C 1 
ATOM   2420 C CD2 . HIS C 3 65  ? -22.986 -0.118   -14.215 1.00 81.50 65  C 1 
ATOM   2421 C CE1 . HIS C 3 65  ? -22.423 -0.520   -12.123 1.00 84.29 65  C 1 
ATOM   2422 N NE2 . HIS C 3 65  ? -22.892 0.418    -12.947 1.00 85.66 65  C 1 
ATOM   2423 N N   . SER C 3 66  ? -19.795 -4.221   -16.813 1.00 93.46 66  C 1 
ATOM   2424 C CA  . SER C 3 66  ? -19.378 -5.253   -17.771 1.00 91.98 66  C 1 
ATOM   2425 C C   . SER C 3 66  ? -20.365 -6.428   -17.861 1.00 92.27 66  C 1 
ATOM   2426 O O   . SER C 3 66  ? -20.625 -6.926   -18.954 1.00 87.17 66  C 1 
ATOM   2427 C CB  . SER C 3 66  ? -17.994 -5.786   -17.396 1.00 88.39 66  C 1 
ATOM   2428 O OG  . SER C 3 66  ? -17.061 -4.726   -17.332 1.00 76.02 66  C 1 
ATOM   2429 N N   . LYS C 3 67  ? -20.948 -6.860   -16.736 1.00 92.03 67  C 1 
ATOM   2430 C CA  . LYS C 3 67  ? -21.897 -7.987   -16.693 1.00 91.08 67  C 1 
ATOM   2431 C C   . LYS C 3 67  ? -23.231 -7.660   -17.368 1.00 91.44 67  C 1 
ATOM   2432 O O   . LYS C 3 67  ? -23.722 -8.436   -18.181 1.00 86.35 67  C 1 
ATOM   2433 C CB  . LYS C 3 67  ? -22.136 -8.445   -15.233 1.00 87.44 67  C 1 
ATOM   2434 C CG  . LYS C 3 67  ? -20.924 -9.171   -14.609 1.00 78.73 67  C 1 
ATOM   2435 C CD  . LYS C 3 67  ? -21.264 -9.720   -13.213 1.00 69.94 67  C 1 
ATOM   2436 C CE  . LYS C 3 67  ? -20.094 -10.510  -12.627 1.00 61.91 67  C 1 
ATOM   2437 N NZ  . LYS C 3 67  ? -20.350 -11.013  -11.249 1.00 53.52 67  C 1 
ATOM   2438 N N   . THR C 3 68  ? -23.798 -6.494   -17.042 1.00 92.62 68  C 1 
ATOM   2439 C CA  . THR C 3 68  ? -25.114 -6.075   -17.556 1.00 92.24 68  C 1 
ATOM   2440 C C   . THR C 3 68  ? -25.025 -5.290   -18.869 1.00 92.55 68  C 1 
ATOM   2441 O O   . THR C 3 68  ? -26.042 -5.084   -19.520 1.00 88.59 68  C 1 
ATOM   2442 C CB  . THR C 3 68  ? -25.860 -5.230   -16.513 1.00 90.19 68  C 1 
ATOM   2443 O OG1 . THR C 3 68  ? -25.077 -4.104   -16.193 1.00 82.66 68  C 1 
ATOM   2444 C CG2 . THR C 3 68  ? -26.119 -6.005   -15.215 1.00 79.70 68  C 1 
ATOM   2445 N N   . LYS C 3 69  ? -23.835 -4.860   -19.259 1.00 92.44 69  C 1 
ATOM   2446 C CA  . LYS C 3 69  ? -23.576 -3.921   -20.355 1.00 92.78 69  C 1 
ATOM   2447 C C   . LYS C 3 69  ? -24.369 -2.611   -20.228 1.00 94.36 69  C 1 
ATOM   2448 O O   . LYS C 3 69  ? -24.584 -1.918   -21.219 1.00 90.45 69  C 1 
ATOM   2449 C CB  . LYS C 3 69  ? -23.768 -4.589   -21.720 1.00 89.02 69  C 1 
ATOM   2450 C CG  . LYS C 3 69  ? -22.912 -5.850   -21.907 1.00 82.55 69  C 1 
ATOM   2451 C CD  . LYS C 3 69  ? -23.102 -6.387   -23.320 1.00 70.74 69  C 1 
ATOM   2452 C CE  . LYS C 3 69  ? -22.219 -7.614   -23.526 1.00 63.88 69  C 1 
ATOM   2453 N NZ  . LYS C 3 69  ? -22.330 -8.146   -24.905 1.00 54.72 69  C 1 
ATOM   2454 N N   . SER C 3 70  ? -24.802 -2.270   -19.017 1.00 94.52 70  C 1 
ATOM   2455 C CA  . SER C 3 70  ? -25.494 -1.018   -18.749 1.00 95.09 70  C 1 
ATOM   2456 C C   . SER C 3 70  ? -24.496 0.124    -18.581 1.00 95.88 70  C 1 
ATOM   2457 O O   . SER C 3 70  ? -23.362 -0.074   -18.139 1.00 93.85 70  C 1 
ATOM   2458 C CB  . SER C 3 70  ? -26.427 -1.134   -17.543 1.00 91.87 70  C 1 
ATOM   2459 O OG  . SER C 3 70  ? -25.714 -1.416   -16.355 1.00 80.92 70  C 1 
ATOM   2460 N N   . ARG C 3 71  ? -24.936 1.334    -18.924 1.00 96.64 71  C 1 
ATOM   2461 C CA  . ARG C 3 71  ? -24.219 2.587    -18.701 1.00 96.36 71  C 1 
ATOM   2462 C C   . ARG C 3 71  ? -25.067 3.480    -17.808 1.00 96.59 71  C 1 
ATOM   2463 O O   . ARG C 3 71  ? -26.255 3.671    -18.080 1.00 94.89 71  C 1 
ATOM   2464 C CB  . ARG C 3 71  ? -23.896 3.268    -20.042 1.00 94.40 71  C 1 
ATOM   2465 C CG  . ARG C 3 71  ? -22.841 2.499    -20.849 1.00 89.61 71  C 1 
ATOM   2466 C CD  . ARG C 3 71  ? -22.571 3.189    -22.187 1.00 88.76 71  C 1 
ATOM   2467 N NE  . ARG C 3 71  ? -21.384 2.634    -22.882 1.00 85.65 71  C 1 
ATOM   2468 C CZ  . ARG C 3 71  ? -20.276 3.300    -23.194 1.00 86.53 71  C 1 
ATOM   2469 N NH1 . ARG C 3 71  ? -20.130 4.576    -22.978 1.00 75.81 71  C 1 
ATOM   2470 N NH2 . ARG C 3 71  ? -19.282 2.687    -23.738 1.00 78.46 71  C 1 
ATOM   2471 N N   . LYS C 3 72  ? -24.480 4.006    -16.730 1.00 96.51 72  C 1 
ATOM   2472 C CA  . LYS C 3 72  ? -25.107 4.996    -15.843 1.00 96.21 72  C 1 
ATOM   2473 C C   . LYS C 3 72  ? -24.423 6.335    -16.061 1.00 96.80 72  C 1 
ATOM   2474 O O   . LYS C 3 72  ? -23.236 6.456    -15.786 1.00 96.16 72  C 1 
ATOM   2475 C CB  . LYS C 3 72  ? -25.033 4.508    -14.382 1.00 94.70 72  C 1 
ATOM   2476 C CG  . LYS C 3 72  ? -25.633 5.488    -13.351 1.00 88.78 72  C 1 
ATOM   2477 C CD  . LYS C 3 72  ? -25.436 4.978    -11.903 1.00 85.91 72  C 1 
ATOM   2478 C CE  . LYS C 3 72  ? -25.924 5.975    -10.846 1.00 76.32 72  C 1 
ATOM   2479 N NZ  . LYS C 3 72  ? -25.577 5.570    -9.448  1.00 69.87 72  C 1 
ATOM   2480 N N   . GLN C 3 73  ? -25.168 7.324    -16.541 1.00 96.79 73  C 1 
ATOM   2481 C CA  . GLN C 3 73  ? -24.688 8.691    -16.694 1.00 96.97 73  C 1 
ATOM   2482 C C   . GLN C 3 73  ? -24.441 9.322    -15.318 1.00 97.18 73  C 1 
ATOM   2483 O O   . GLN C 3 73  ? -25.284 9.219    -14.428 1.00 95.36 73  C 1 
ATOM   2484 C CB  . GLN C 3 73  ? -25.709 9.523    -17.489 1.00 95.93 73  C 1 
ATOM   2485 C CG  . GLN C 3 73  ? -25.793 9.119    -18.979 1.00 86.83 73  C 1 
ATOM   2486 C CD  . GLN C 3 73  ? -24.508 9.428    -19.741 1.00 79.34 73  C 1 
ATOM   2487 O OE1 . GLN C 3 73  ? -23.657 10.174   -19.297 1.00 69.61 73  C 1 
ATOM   2488 N NE2 . GLN C 3 73  ? -24.327 8.864    -20.903 1.00 66.79 73  C 1 
ATOM   2489 N N   . LEU C 3 74  ? -23.300 9.964    -15.156 1.00 97.68 74  C 1 
ATOM   2490 C CA  . LEU C 3 74  ? -22.886 10.610   -13.907 1.00 97.40 74  C 1 
ATOM   2491 C C   . LEU C 3 74  ? -22.729 12.130   -14.052 1.00 97.22 74  C 1 
ATOM   2492 O O   . LEU C 3 74  ? -22.788 12.836   -13.051 1.00 94.58 74  C 1 
ATOM   2493 C CB  . LEU C 3 74  ? -21.568 9.985    -13.424 1.00 96.96 74  C 1 
ATOM   2494 C CG  . LEU C 3 74  ? -21.570 8.456    -13.244 1.00 96.90 74  C 1 
ATOM   2495 C CD1 . LEU C 3 74  ? -20.176 8.011    -12.782 1.00 94.94 74  C 1 
ATOM   2496 C CD2 . LEU C 3 74  ? -22.599 8.000    -12.208 1.00 94.68 74  C 1 
ATOM   2497 N N   . GLY C 3 75  ? -22.531 12.620   -15.272 1.00 97.33 75  C 1 
ATOM   2498 C CA  . GLY C 3 75  ? -22.150 14.001   -15.535 1.00 97.26 75  C 1 
ATOM   2499 C C   . GLY C 3 75  ? -20.695 14.265   -15.143 1.00 97.74 75  C 1 
ATOM   2500 O O   . GLY C 3 75  ? -19.809 13.447   -15.416 1.00 96.56 75  C 1 
ATOM   2501 N N   . ARG C 3 76  ? -20.423 15.389   -14.485 1.00 97.99 76  C 1 
ATOM   2502 C CA  . ARG C 3 76  ? -19.074 15.744   -14.034 1.00 97.90 76  C 1 
ATOM   2503 C C   . ARG C 3 76  ? -18.769 15.117   -12.677 1.00 98.06 76  C 1 
ATOM   2504 O O   . ARG C 3 76  ? -19.516 15.321   -11.721 1.00 97.45 76  C 1 
ATOM   2505 C CB  . ARG C 3 76  ? -18.924 17.266   -14.023 1.00 97.36 76  C 1 
ATOM   2506 C CG  . ARG C 3 76  ? -17.475 17.690   -13.721 1.00 95.75 76  C 1 
ATOM   2507 C CD  . ARG C 3 76  ? -17.312 19.201   -13.870 1.00 94.38 76  C 1 
ATOM   2508 N NE  . ARG C 3 76  ? -17.504 19.606   -15.267 1.00 92.31 76  C 1 
ATOM   2509 C CZ  . ARG C 3 76  ? -17.627 20.822   -15.752 1.00 91.72 76  C 1 
ATOM   2510 N NH1 . ARG C 3 76  ? -17.561 21.874   -14.998 1.00 86.40 76  C 1 
ATOM   2511 N NH2 . ARG C 3 76  ? -17.821 20.982   -17.036 1.00 87.44 76  C 1 
ATOM   2512 N N   . ILE C 3 77  ? -17.646 14.417   -12.577 1.00 98.22 77  C 1 
ATOM   2513 C CA  . ILE C 3 77  ? -17.190 13.757   -11.348 1.00 98.31 77  C 1 
ATOM   2514 C C   . ILE C 3 77  ? -15.724 14.072   -11.061 1.00 98.49 77  C 1 
ATOM   2515 O O   . ILE C 3 77  ? -14.955 14.365   -11.977 1.00 98.06 77  C 1 
ATOM   2516 C CB  . ILE C 3 77  ? -17.438 12.231   -11.382 1.00 97.79 77  C 1 
ATOM   2517 C CG1 . ILE C 3 77  ? -16.460 11.476   -12.314 1.00 95.76 77  C 1 
ATOM   2518 C CG2 . ILE C 3 77  ? -18.898 11.932   -11.778 1.00 93.40 77  C 1 
ATOM   2519 C CD1 . ILE C 3 77  ? -16.575 9.949    -12.241 1.00 95.67 77  C 1 
ATOM   2520 N N   . MET C 3 78  ? -15.315 13.928   -9.809  1.00 98.58 78  C 1 
ATOM   2521 C CA  . MET C 3 78  ? -13.920 13.755   -9.429  1.00 98.54 78  C 1 
ATOM   2522 C C   . MET C 3 78  ? -13.710 12.305   -9.019  1.00 98.67 78  C 1 
ATOM   2523 O O   . MET C 3 78  ? -14.296 11.847   -8.037  1.00 98.40 78  C 1 
ATOM   2524 C CB  . MET C 3 78  ? -13.538 14.763   -8.338  1.00 98.22 78  C 1 
ATOM   2525 C CG  . MET C 3 78  ? -12.043 14.761   -7.992  1.00 96.68 78  C 1 
ATOM   2526 S SD  . MET C 3 78  ? -11.447 13.415   -6.932  1.00 93.91 78  C 1 
ATOM   2527 C CE  . MET C 3 78  ? -12.273 13.829   -5.379  1.00 83.20 78  C 1 
ATOM   2528 N N   . LEU C 3 79  ? -12.892 11.581   -9.789  1.00 98.45 79  C 1 
ATOM   2529 C CA  . LEU C 3 79  ? -12.478 10.207   -9.518  1.00 98.43 79  C 1 
ATOM   2530 C C   . LEU C 3 79  ? -11.159 10.227   -8.740  1.00 98.26 79  C 1 
ATOM   2531 O O   . LEU C 3 79  ? -10.186 10.823   -9.187  1.00 97.67 79  C 1 
ATOM   2532 C CB  . LEU C 3 79  ? -12.340 9.464    -10.858 1.00 98.23 79  C 1 
ATOM   2533 C CG  . LEU C 3 79  ? -11.808 8.029    -10.730 1.00 97.56 79  C 1 
ATOM   2534 C CD1 . LEU C 3 79  ? -12.834 7.090    -10.088 1.00 95.56 79  C 1 
ATOM   2535 C CD2 . LEU C 3 79  ? -11.493 7.474    -12.119 1.00 95.36 79  C 1 
ATOM   2536 N N   . LYS C 3 80  ? -11.118 9.537    -7.608  1.00 97.92 80  C 1 
ATOM   2537 C CA  . LYS C 3 80  ? -9.908  9.414    -6.795  1.00 97.64 80  C 1 
ATOM   2538 C C   . LYS C 3 80  ? -8.858  8.537    -7.476  1.00 97.39 80  C 1 
ATOM   2539 O O   . LYS C 3 80  ? -9.156  7.420    -7.903  1.00 96.32 80  C 1 
ATOM   2540 C CB  . LYS C 3 80  ? -10.278 8.846    -5.420  1.00 96.75 80  C 1 
ATOM   2541 C CG  . LYS C 3 80  ? -10.946 9.868    -4.474  1.00 92.05 80  C 1 
ATOM   2542 C CD  . LYS C 3 80  ? -9.918  10.760   -3.782  1.00 88.18 80  C 1 
ATOM   2543 C CE  . LYS C 3 80  ? -9.099  9.936    -2.770  1.00 85.52 80  C 1 
ATOM   2544 N NZ  . LYS C 3 80  ? -7.865  10.598   -2.338  1.00 80.79 80  C 1 
ATOM   2545 N N   . GLY C 3 81  ? -7.618  9.019    -7.533  1.00 96.26 81  C 1 
ATOM   2546 C CA  . GLY C 3 81  ? -6.504  8.358    -8.210  1.00 95.55 81  C 1 
ATOM   2547 C C   . GLY C 3 81  ? -6.122  6.997    -7.642  1.00 95.22 81  C 1 
ATOM   2548 O O   . GLY C 3 81  ? -5.676  6.126    -8.383  1.00 94.15 81  C 1 
ATOM   2549 N N   . ASP C 3 82  ? -6.350  6.769    -6.348  1.00 94.58 82  C 1 
ATOM   2550 C CA  . ASP C 3 82  ? -6.078  5.482    -5.696  1.00 93.78 82  C 1 
ATOM   2551 C C   . ASP C 3 82  ? -6.961  4.332    -6.208  1.00 94.39 82  C 1 
ATOM   2552 O O   . ASP C 3 82  ? -6.625  3.165    -6.013  1.00 92.51 82  C 1 
ATOM   2553 C CB  . ASP C 3 82  ? -6.153  5.644    -4.164  1.00 91.14 82  C 1 
ATOM   2554 C CG  . ASP C 3 82  ? -7.557  5.963    -3.629  1.00 84.40 82  C 1 
ATOM   2555 O OD1 . ASP C 3 82  ? -8.421  6.378    -4.424  1.00 76.22 82  C 1 
ATOM   2556 O OD2 . ASP C 3 82  ? -7.787  5.773    -2.424  1.00 77.81 82  C 1 
ATOM   2557 N N   . ASN C 3 83  ? -8.040  4.639    -6.928  1.00 96.67 83  C 1 
ATOM   2558 C CA  . ASN C 3 83  ? -8.912  3.656    -7.567  1.00 96.86 83  C 1 
ATOM   2559 C C   . ASN C 3 83  ? -8.481  3.279    -8.984  1.00 97.13 83  C 1 
ATOM   2560 O O   . ASN C 3 83  ? -9.106  2.422    -9.600  1.00 95.82 83  C 1 
ATOM   2561 C CB  . ASN C 3 83  ? -10.345 4.201    -7.594  1.00 96.23 83  C 1 
ATOM   2562 C CG  . ASN C 3 83  ? -10.835 4.492    -6.197  1.00 95.27 83  C 1 
ATOM   2563 O OD1 . ASN C 3 83  ? -11.088 3.604    -5.411  1.00 87.92 83  C 1 
ATOM   2564 N ND2 . ASN C 3 83  ? -10.967 5.755    -5.847  1.00 88.16 83  C 1 
ATOM   2565 N N   . ILE C 3 84  ? -7.449  3.920    -9.530  1.00 97.39 84  C 1 
ATOM   2566 C CA  . ILE C 3 84  ? -7.044  3.724    -10.918 1.00 97.34 84  C 1 
ATOM   2567 C C   . ILE C 3 84  ? -6.074  2.544    -11.007 1.00 96.90 84  C 1 
ATOM   2568 O O   . ILE C 3 84  ? -5.077  2.480    -10.286 1.00 95.76 84  C 1 
ATOM   2569 C CB  . ILE C 3 84  ? -6.468  5.026    -11.518 1.00 97.12 84  C 1 
ATOM   2570 C CG1 . ILE C 3 84  ? -7.541  6.144    -11.463 1.00 95.75 84  C 1 
ATOM   2571 C CG2 . ILE C 3 84  ? -5.981  4.788    -12.959 1.00 96.02 84  C 1 
ATOM   2572 C CD1 . ILE C 3 84  ? -7.063  7.512    -11.961 1.00 93.59 84  C 1 
ATOM   2573 N N   . THR C 3 85  ? -6.347  1.629    -11.917 1.00 97.14 85  C 1 
ATOM   2574 C CA  . THR C 3 85  ? -5.416  0.588    -12.352 1.00 97.16 85  C 1 
ATOM   2575 C C   . THR C 3 85  ? -4.819  0.921    -13.712 1.00 97.15 85  C 1 
ATOM   2576 O O   . THR C 3 85  ? -3.610  0.797    -13.890 1.00 96.00 85  C 1 
ATOM   2577 C CB  . THR C 3 85  ? -6.110  -0.777   -12.395 1.00 95.99 85  C 1 
ATOM   2578 O OG1 . THR C 3 85  ? -6.346  -1.202   -11.071 1.00 87.60 85  C 1 
ATOM   2579 C CG2 . THR C 3 85  ? -5.276  -1.871   -13.053 1.00 87.37 85  C 1 
ATOM   2580 N N   . LEU C 3 86  ? -5.645  1.321    -14.667 1.00 97.52 86  C 1 
ATOM   2581 C CA  . LEU C 3 86  ? -5.213  1.604    -16.035 1.00 97.74 86  C 1 
ATOM   2582 C C   . LEU C 3 86  ? -6.067  2.717    -16.646 1.00 97.85 86  C 1 
ATOM   2583 O O   . LEU C 3 86  ? -7.283  2.731    -16.459 1.00 97.35 86  C 1 
ATOM   2584 C CB  . LEU C 3 86  ? -5.234  0.278    -16.827 1.00 97.28 86  C 1 
ATOM   2585 C CG  . LEU C 3 86  ? -4.770  0.357    -18.294 1.00 96.54 86  C 1 
ATOM   2586 C CD1 . LEU C 3 86  ? -4.231  -1.009   -18.734 1.00 93.38 86  C 1 
ATOM   2587 C CD2 . LEU C 3 86  ? -5.910  0.714    -19.259 1.00 92.74 86  C 1 
ATOM   2588 N N   . LEU C 3 87  ? -5.428  3.602    -17.396 1.00 97.60 87  C 1 
ATOM   2589 C CA  . LEU C 3 87  ? -6.081  4.599    -18.235 1.00 97.45 87  C 1 
ATOM   2590 C C   . LEU C 3 87  ? -5.843  4.256    -19.698 1.00 97.32 87  C 1 
ATOM   2591 O O   . LEU C 3 87  ? -4.692  4.143    -20.115 1.00 96.37 87  C 1 
ATOM   2592 C CB  . LEU C 3 87  ? -5.531  6.008    -17.927 1.00 96.74 87  C 1 
ATOM   2593 C CG  . LEU C 3 87  ? -5.653  6.465    -16.469 1.00 95.12 87  C 1 
ATOM   2594 C CD1 . LEU C 3 87  ? -5.038  7.862    -16.300 1.00 92.93 87  C 1 
ATOM   2595 C CD2 . LEU C 3 87  ? -7.112  6.542    -16.030 1.00 93.21 87  C 1 
ATOM   2596 N N   . GLN C 3 88  ? -6.903  4.129    -20.489 1.00 97.12 88  C 1 
ATOM   2597 C CA  . GLN C 3 88  ? -6.827  3.961    -21.939 1.00 96.71 88  C 1 
ATOM   2598 C C   . GLN C 3 88  ? -7.690  5.001    -22.645 1.00 97.01 88  C 1 
ATOM   2599 O O   . GLN C 3 88  ? -8.781  5.327    -22.187 1.00 96.21 88  C 1 
ATOM   2600 C CB  . GLN C 3 88  ? -7.210  2.530    -22.361 1.00 94.21 88  C 1 
ATOM   2601 C CG  . GLN C 3 88  ? -8.660  2.146    -22.037 1.00 90.52 88  C 1 
ATOM   2602 C CD  . GLN C 3 88  ? -9.083  0.834    -22.689 1.00 92.17 88  C 1 
ATOM   2603 O OE1 . GLN C 3 88  ? -8.942  -0.234   -22.135 1.00 84.60 88  C 1 
ATOM   2604 N NE2 . GLN C 3 88  ? -9.635  0.877    -23.881 1.00 82.64 88  C 1 
ATOM   2605 N N   . SER C 3 89  ? -7.219  5.472    -23.795 1.00 96.42 89  C 1 
ATOM   2606 C CA  . SER C 3 89  ? -8.083  6.230    -24.697 1.00 95.86 89  C 1 
ATOM   2607 C C   . SER C 3 89  ? -9.050  5.281    -25.401 1.00 95.68 89  C 1 
ATOM   2608 O O   . SER C 3 89  ? -8.644  4.223    -25.888 1.00 93.63 89  C 1 
ATOM   2609 C CB  . SER C 3 89  ? -7.250  7.008    -25.715 1.00 93.66 89  C 1 
ATOM   2610 O OG  . SER C 3 89  ? -8.072  7.852    -26.483 1.00 83.79 89  C 1 
ATOM   2611 N N   . VAL C 3 90  ? -10.318 5.662    -25.469 1.00 94.75 90  C 1 
ATOM   2612 C CA  . VAL C 3 90  ? -11.306 4.999    -26.318 1.00 92.54 90  C 1 
ATOM   2613 C C   . VAL C 3 90  ? -11.616 5.933    -27.481 1.00 87.74 90  C 1 
ATOM   2614 O O   . VAL C 3 90  ? -11.888 7.116    -27.294 1.00 74.13 90  C 1 
ATOM   2615 C CB  . VAL C 3 90  ? -12.559 4.542    -25.551 1.00 90.48 90  C 1 
ATOM   2616 C CG1 . VAL C 3 90  ? -12.194 3.403    -24.596 1.00 80.99 90  C 1 
ATOM   2617 C CG2 . VAL C 3 90  ? -13.239 5.646    -24.744 1.00 83.41 90  C 1 
ATOM   2618 N N   . SER C 3 91  ? -11.531 5.400    -28.682 1.00 81.59 91  C 1 
ATOM   2619 C CA  . SER C 3 91  ? -11.936 6.159    -29.858 1.00 75.27 91  C 1 
ATOM   2620 C C   . SER C 3 91  ? -13.440 6.417    -29.774 1.00 71.48 91  C 1 
ATOM   2621 O O   . SER C 3 91  ? -14.208 5.476    -29.562 1.00 58.59 91  C 1 
ATOM   2622 C CB  . SER C 3 91  ? -11.599 5.391    -31.137 1.00 63.80 91  C 1 
ATOM   2623 O OG  . SER C 3 91  ? -10.213 5.055    -31.152 1.00 54.12 91  C 1 
ATOM   2624 N N   . ASN C 3 92  ? -13.842 7.678    -29.919 1.00 64.17 92  C 1 
ATOM   2625 C CA  . ASN C 3 92  ? -15.236 8.019    -30.196 1.00 59.02 92  C 1 
ATOM   2626 C C   . ASN C 3 92  ? -15.646 7.528    -31.585 1.00 53.64 92  C 1 
ATOM   2627 O O   . ASN C 3 92  ? -14.787 7.556    -32.498 1.00 46.05 92  C 1 
ATOM   2628 C CB  . ASN C 3 92  ? -15.465 9.527    -30.049 1.00 51.60 92  C 1 
ATOM   2629 C CG  . ASN C 3 92  ? -15.665 10.004   -28.618 1.00 45.77 92  C 1 
ATOM   2630 O OD1 . ASN C 3 92  ? -15.952 9.263    -27.687 1.00 42.62 92  C 1 
ATOM   2631 N ND2 . ASN C 3 92  ? -15.574 11.307   -28.395 1.00 39.44 92  C 1 
ATOM   2632 O OXT . ASN C 3 92  ? -16.851 7.162    -31.727 1.00 35.99 92  C 1 
ATOM   2633 N N   . MET D 4 1   ? 22.481  4.398    4.592   1.00 22.14 1   D 1 
ATOM   2634 C CA  . MET D 4 1   ? 22.063  4.639    3.196   1.00 22.93 1   D 1 
ATOM   2635 C C   . MET D 4 1   ? 22.116  3.287    2.520   1.00 25.12 1   D 1 
ATOM   2636 O O   . MET D 4 1   ? 23.224  2.792    2.340   1.00 22.48 1   D 1 
ATOM   2637 C CB  . MET D 4 1   ? 22.994  5.628    2.496   1.00 20.06 1   D 1 
ATOM   2638 C CG  . MET D 4 1   ? 22.808  7.061    2.999   1.00 16.90 1   D 1 
ATOM   2639 S SD  . MET D 4 1   ? 24.025  8.218    2.307   1.00 14.75 1   D 1 
ATOM   2640 C CE  . MET D 4 1   ? 23.403  9.780    2.959   1.00 12.54 1   D 1 
ATOM   2641 N N   . SER D 4 2   ? 20.979  2.669    2.262   1.00 28.16 2   D 1 
ATOM   2642 C CA  . SER D 4 2   ? 20.958  1.449    1.461   1.00 28.38 2   D 1 
ATOM   2643 C C   . SER D 4 2   ? 21.633  1.791    0.132   1.00 29.50 2   D 1 
ATOM   2644 O O   . SER D 4 2   ? 21.407  2.878    -0.410  1.00 28.25 2   D 1 
ATOM   2645 C CB  . SER D 4 2   ? 19.525  0.934    1.263   1.00 27.80 2   D 1 
ATOM   2646 O OG  . SER D 4 2   ? 19.593  -0.213   0.460   1.00 25.50 2   D 1 
ATOM   2647 N N   . LYS D 4 3   ? 22.565  0.966    -0.335  1.00 28.94 3   D 1 
ATOM   2648 C CA  . LYS D 4 3   ? 23.210  1.196    -1.618  1.00 28.48 3   D 1 
ATOM   2649 C C   . LYS D 4 3   ? 22.112  1.054    -2.654  1.00 29.80 3   D 1 
ATOM   2650 O O   . LYS D 4 3   ? 21.679  -0.071   -2.891  1.00 28.13 3   D 1 
ATOM   2651 C CB  . LYS D 4 3   ? 24.338  0.196    -1.882  1.00 26.50 3   D 1 
ATOM   2652 C CG  . LYS D 4 3   ? 25.642  0.551    -1.158  1.00 23.06 3   D 1 
ATOM   2653 C CD  . LYS D 4 3   ? 26.699  -0.499   -1.508  1.00 21.23 3   D 1 
ATOM   2654 C CE  . LYS D 4 3   ? 28.039  -0.176   -0.860  1.00 18.55 3   D 1 
ATOM   2655 N NZ  . LYS D 4 3   ? 29.029  -1.235   -1.140  1.00 16.51 3   D 1 
ATOM   2656 N N   . ALA D 4 4   ? 21.678  2.174    -3.243  1.00 32.05 4   D 1 
ATOM   2657 C CA  . ALA D 4 4   ? 20.790  2.173    -4.387  1.00 31.29 4   D 1 
ATOM   2658 C C   . ALA D 4 4   ? 21.479  1.348    -5.478  1.00 33.25 4   D 1 
ATOM   2659 O O   . ALA D 4 4   ? 22.412  1.810    -6.131  1.00 31.35 4   D 1 
ATOM   2660 C CB  . ALA D 4 4   ? 20.510  3.623    -4.816  1.00 28.77 4   D 1 
ATOM   2661 N N   . HIS D 4 5   ? 21.092  0.074    -5.587  1.00 38.06 5   D 1 
ATOM   2662 C CA  . HIS D 4 5   ? 21.526  -0.737   -6.690  1.00 38.53 5   D 1 
ATOM   2663 C C   . HIS D 4 5   ? 20.984  -0.065   -7.938  1.00 40.37 5   D 1 
ATOM   2664 O O   . HIS D 4 5   ? 19.842  0.394    -7.922  1.00 38.68 5   D 1 
ATOM   2665 C CB  . HIS D 4 5   ? 21.050  -2.186   -6.527  1.00 35.99 5   D 1 
ATOM   2666 C CG  . HIS D 4 5   ? 22.024  -2.955   -5.683  1.00 33.28 5   D 1 
ATOM   2667 N ND1 . HIS D 4 5   ? 23.229  -3.469   -6.139  1.00 30.05 5   D 1 
ATOM   2668 C CD2 . HIS D 4 5   ? 22.005  -3.117   -4.333  1.00 29.44 5   D 1 
ATOM   2669 C CE1 . HIS D 4 5   ? 23.914  -3.911   -5.082  1.00 26.38 5   D 1 
ATOM   2670 N NE2 . HIS D 4 5   ? 23.203  -3.709   -3.967  1.00 26.18 5   D 1 
ATOM   2671 N N   . PRO D 4 6   ? 21.801  0.100    -8.994  1.00 38.99 6   D 1 
ATOM   2672 C CA  . PRO D 4 6   ? 21.349  0.762    -10.198 1.00 38.92 6   D 1 
ATOM   2673 C C   . PRO D 4 6   ? 20.107  0.018    -10.684 1.00 42.22 6   D 1 
ATOM   2674 O O   . PRO D 4 6   ? 20.198  -1.193   -10.903 1.00 41.63 6   D 1 
ATOM   2675 C CB  . PRO D 4 6   ? 22.510  0.695    -11.183 1.00 35.60 6   D 1 
ATOM   2676 C CG  . PRO D 4 6   ? 23.349  -0.475   -10.674 1.00 34.85 6   D 1 
ATOM   2677 C CD  . PRO D 4 6   ? 23.129  -0.454   -9.170  1.00 38.30 6   D 1 
ATOM   2678 N N   . PRO D 4 7   ? 18.963  0.704    -10.801 1.00 45.48 7   D 1 
ATOM   2679 C CA  . PRO D 4 7   ? 17.700  0.045    -11.037 1.00 45.33 7   D 1 
ATOM   2680 C C   . PRO D 4 7   ? 17.746  -0.819   -12.291 1.00 48.78 7   D 1 
ATOM   2681 O O   . PRO D 4 7   ? 18.089  -0.351   -13.383 1.00 46.97 7   D 1 
ATOM   2682 C CB  . PRO D 4 7   ? 16.659  1.154    -11.122 1.00 40.75 7   D 1 
ATOM   2683 C CG  . PRO D 4 7   ? 17.269  2.292    -10.313 1.00 39.65 7   D 1 
ATOM   2684 C CD  . PRO D 4 7   ? 18.757  2.116    -10.539 1.00 41.86 7   D 1 
ATOM   2685 N N   . GLU D 4 8   ? 17.430  -2.095   -12.135 1.00 55.00 8   D 1 
ATOM   2686 C CA  . GLU D 4 8   ? 17.491  -3.057   -13.232 1.00 56.72 8   D 1 
ATOM   2687 C C   . GLU D 4 8   ? 16.406  -2.779   -14.270 1.00 61.14 8   D 1 
ATOM   2688 O O   . GLU D 4 8   ? 16.569  -3.128   -15.439 1.00 57.56 8   D 1 
ATOM   2689 C CB  . GLU D 4 8   ? 17.392  -4.489   -12.718 1.00 51.01 8   D 1 
ATOM   2690 C CG  . GLU D 4 8   ? 18.581  -4.949   -11.870 1.00 44.58 8   D 1 
ATOM   2691 C CD  . GLU D 4 8   ? 19.192  -6.247   -12.390 1.00 40.35 8   D 1 
ATOM   2692 O OE1 . GLU D 4 8   ? 20.438  -6.290   -12.462 1.00 36.91 8   D 1 
ATOM   2693 O OE2 . GLU D 4 8   ? 18.483  -7.134   -12.908 1.00 36.58 8   D 1 
ATOM   2694 N N   . LEU D 4 9   ? 15.344  -2.064   -13.883 1.00 61.64 9   D 1 
ATOM   2695 C CA  . LEU D 4 9   ? 14.261  -1.672   -14.777 1.00 62.88 9   D 1 
ATOM   2696 C C   . LEU D 4 9   ? 14.764  -0.913   -16.015 1.00 65.64 9   D 1 
ATOM   2697 O O   . LEU D 4 9   ? 14.139  -0.972   -17.073 1.00 62.70 9   D 1 
ATOM   2698 C CB  . LEU D 4 9   ? 13.237  -0.834   -13.986 1.00 59.03 9   D 1 
ATOM   2699 C CG  . LEU D 4 9   ? 11.873  -0.743   -14.690 1.00 55.66 9   D 1 
ATOM   2700 C CD1 . LEU D 4 9   ? 11.072  -2.030   -14.531 1.00 52.60 9   D 1 
ATOM   2701 C CD2 . LEU D 4 9   ? 11.043  0.393    -14.125 1.00 54.28 9   D 1 
ATOM   2702 N N   . LYS D 4 10  ? 15.931  -0.266   -15.943 1.00 67.72 10  D 1 
ATOM   2703 C CA  . LYS D 4 10  ? 16.600  0.391    -17.075 1.00 66.87 10  D 1 
ATOM   2704 C C   . LYS D 4 10  ? 16.799  -0.535   -18.268 1.00 69.19 10  D 1 
ATOM   2705 O O   . LYS D 4 10  ? 16.696  -0.107   -19.410 1.00 66.53 10  D 1 
ATOM   2706 C CB  . LYS D 4 10  ? 17.946  0.947    -16.609 1.00 61.05 10  D 1 
ATOM   2707 C CG  . LYS D 4 10  ? 18.575  1.865    -17.666 1.00 54.71 10  D 1 
ATOM   2708 C CD  . LYS D 4 10  ? 19.857  2.492    -17.138 1.00 48.95 10  D 1 
ATOM   2709 C CE  . LYS D 4 10  ? 20.441  3.441    -18.169 1.00 42.56 10  D 1 
ATOM   2710 N NZ  . LYS D 4 10  ? 21.686  4.065    -17.678 1.00 37.24 10  D 1 
ATOM   2711 N N   . LYS D 4 11  ? 17.074  -1.806   -18.012 1.00 69.12 11  D 1 
ATOM   2712 C CA  . LYS D 4 11  ? 17.282  -2.814   -19.052 1.00 69.10 11  D 1 
ATOM   2713 C C   . LYS D 4 11  ? 15.994  -3.094   -19.841 1.00 71.52 11  D 1 
ATOM   2714 O O   . LYS D 4 11  ? 16.057  -3.486   -20.998 1.00 68.00 11  D 1 
ATOM   2715 C CB  . LYS D 4 11  ? 17.810  -4.104   -18.411 1.00 63.46 11  D 1 
ATOM   2716 C CG  . LYS D 4 11  ? 19.141  -3.933   -17.660 1.00 57.64 11  D 1 
ATOM   2717 C CD  . LYS D 4 11  ? 19.509  -5.241   -16.947 1.00 52.60 11  D 1 
ATOM   2718 C CE  . LYS D 4 11  ? 20.709  -5.093   -16.033 1.00 46.07 11  D 1 
ATOM   2719 N NZ  . LYS D 4 11  ? 20.825  -6.253   -15.099 1.00 40.23 11  D 1 
ATOM   2720 N N   . PHE D 4 12  ? 14.845  -2.847   -19.232 1.00 76.14 12  D 1 
ATOM   2721 C CA  . PHE D 4 12  ? 13.529  -3.159   -19.774 1.00 75.92 12  D 1 
ATOM   2722 C C   . PHE D 4 12  ? 12.860  -1.976   -20.483 1.00 79.25 12  D 1 
ATOM   2723 O O   . PHE D 4 12  ? 11.781  -2.138   -21.058 1.00 77.26 12  D 1 
ATOM   2724 C CB  . PHE D 4 12  ? 12.652  -3.720   -18.657 1.00 71.76 12  D 1 
ATOM   2725 C CG  . PHE D 4 12  ? 13.235  -4.962   -18.018 1.00 69.87 12  D 1 
ATOM   2726 C CD1 . PHE D 4 12  ? 13.071  -6.215   -18.619 1.00 65.75 12  D 1 
ATOM   2727 C CD2 . PHE D 4 12  ? 13.985  -4.863   -16.836 1.00 64.19 12  D 1 
ATOM   2728 C CE1 . PHE D 4 12  ? 13.623  -7.364   -18.043 1.00 61.73 12  D 1 
ATOM   2729 C CE2 . PHE D 4 12  ? 14.553  -6.011   -16.249 1.00 61.22 12  D 1 
ATOM   2730 C CZ  . PHE D 4 12  ? 14.367  -7.256   -16.854 1.00 59.43 12  D 1 
ATOM   2731 N N   . MET D 4 13  ? 13.488  -0.796   -20.505 1.00 81.07 13  D 1 
ATOM   2732 C CA  . MET D 4 13  ? 13.012  0.322    -21.314 1.00 82.39 13  D 1 
ATOM   2733 C C   . MET D 4 13  ? 12.985  -0.039   -22.797 1.00 82.89 13  D 1 
ATOM   2734 O O   . MET D 4 13  ? 13.923  -0.624   -23.332 1.00 80.57 13  D 1 
ATOM   2735 C CB  . MET D 4 13  ? 13.874  1.563    -21.082 1.00 81.25 13  D 1 
ATOM   2736 C CG  . MET D 4 13  ? 13.469  2.286    -19.788 1.00 76.96 13  D 1 
ATOM   2737 S SD  . MET D 4 13  ? 11.798  2.988    -19.779 1.00 75.98 13  D 1 
ATOM   2738 C CE  . MET D 4 13  ? 11.960  4.241    -21.063 1.00 66.89 13  D 1 
ATOM   2739 N N   . ASP D 4 14  ? 11.898  0.341    -23.464 1.00 85.60 14  D 1 
ATOM   2740 C CA  . ASP D 4 14  ? 11.598  0.002    -24.855 1.00 86.54 14  D 1 
ATOM   2741 C C   . ASP D 4 14  ? 11.550  -1.516   -25.139 1.00 86.68 14  D 1 
ATOM   2742 O O   . ASP D 4 14  ? 11.685  -1.931   -26.292 1.00 83.80 14  D 1 
ATOM   2743 C CB  . ASP D 4 14  ? 12.528  0.749    -25.818 1.00 84.84 14  D 1 
ATOM   2744 C CG  . ASP D 4 14  ? 12.448  2.265    -25.724 1.00 82.54 14  D 1 
ATOM   2745 O OD1 . ASP D 4 14  ? 11.324  2.810    -25.688 1.00 77.07 14  D 1 
ATOM   2746 O OD2 . ASP D 4 14  ? 13.512  2.908    -25.862 1.00 76.26 14  D 1 
ATOM   2747 N N   . LYS D 4 15  ? 11.336  -2.336   -24.103 1.00 83.77 15  D 1 
ATOM   2748 C CA  . LYS D 4 15  ? 11.159  -3.784   -24.212 1.00 83.87 15  D 1 
ATOM   2749 C C   . LYS D 4 15  ? 9.701   -4.182   -24.019 1.00 86.28 15  D 1 
ATOM   2750 O O   . LYS D 4 15  ? 8.961   -3.520   -23.299 1.00 85.52 15  D 1 
ATOM   2751 C CB  . LYS D 4 15  ? 12.052  -4.516   -23.199 1.00 79.96 15  D 1 
ATOM   2752 C CG  . LYS D 4 15  ? 13.553  -4.275   -23.402 1.00 76.71 15  D 1 
ATOM   2753 C CD  . LYS D 4 15  ? 14.024  -4.838   -24.732 1.00 71.61 15  D 1 
ATOM   2754 C CE  . LYS D 4 15  ? 15.544  -4.717   -24.830 1.00 65.82 15  D 1 
ATOM   2755 N NZ  . LYS D 4 15  ? 16.042  -5.506   -25.971 1.00 60.05 15  D 1 
ATOM   2756 N N   . LYS D 4 16  ? 9.310   -5.283   -24.646 1.00 86.12 16  D 1 
ATOM   2757 C CA  . LYS D 4 16  ? 7.973   -5.853   -24.481 1.00 86.40 16  D 1 
ATOM   2758 C C   . LYS D 4 16  ? 7.873   -6.584   -23.156 1.00 85.41 16  D 1 
ATOM   2759 O O   . LYS D 4 16  ? 8.651   -7.490   -22.869 1.00 83.92 16  D 1 
ATOM   2760 C CB  . LYS D 4 16  ? 7.622   -6.719   -25.693 1.00 86.16 16  D 1 
ATOM   2761 C CG  . LYS D 4 16  ? 6.128   -7.063   -25.708 1.00 80.32 16  D 1 
ATOM   2762 C CD  . LYS D 4 16  ? 5.745   -7.810   -26.989 1.00 78.56 16  D 1 
ATOM   2763 C CE  . LYS D 4 16  ? 4.247   -8.077   -26.977 1.00 71.66 16  D 1 
ATOM   2764 N NZ  . LYS D 4 16  ? 3.783   -8.720   -28.230 1.00 65.00 16  D 1 
ATOM   2765 N N   . LEU D 4 17  ? 6.875   -6.210   -22.363 1.00 87.82 17  D 1 
ATOM   2766 C CA  . LEU D 4 17  ? 6.596   -6.762   -21.047 1.00 88.36 17  D 1 
ATOM   2767 C C   . LEU D 4 17  ? 5.208   -7.409   -21.021 1.00 90.14 17  D 1 
ATOM   2768 O O   . LEU D 4 17  ? 4.298   -6.992   -21.733 1.00 89.75 17  D 1 
ATOM   2769 C CB  . LEU D 4 17  ? 6.703   -5.655   -19.983 1.00 85.89 17  D 1 
ATOM   2770 C CG  . LEU D 4 17  ? 8.043   -4.899   -19.926 1.00 83.53 17  D 1 
ATOM   2771 C CD1 . LEU D 4 17  ? 8.006   -3.888   -18.789 1.00 79.55 17  D 1 
ATOM   2772 C CD2 . LEU D 4 17  ? 9.232   -5.828   -19.693 1.00 78.79 17  D 1 
ATOM   2773 N N   . SER D 4 18  ? 5.056   -8.415   -20.173 1.00 86.86 18  D 1 
ATOM   2774 C CA  . SER D 4 18  ? 3.780   -8.982   -19.753 1.00 85.67 18  D 1 
ATOM   2775 C C   . SER D 4 18  ? 3.483   -8.495   -18.341 1.00 85.28 18  D 1 
ATOM   2776 O O   . SER D 4 18  ? 4.301   -8.671   -17.443 1.00 83.56 18  D 1 
ATOM   2777 C CB  . SER D 4 18  ? 3.876   -10.505  -19.787 1.00 84.29 18  D 1 
ATOM   2778 O OG  . SER D 4 18  ? 2.679   -11.112  -19.366 1.00 79.09 18  D 1 
ATOM   2779 N N   . LEU D 4 19  ? 2.314   -7.886   -18.140 1.00 88.46 19  D 1 
ATOM   2780 C CA  . LEU D 4 19  ? 1.887   -7.340   -16.863 1.00 89.74 19  D 1 
ATOM   2781 C C   . LEU D 4 19  ? 0.589   -8.016   -16.423 1.00 90.38 19  D 1 
ATOM   2782 O O   . LEU D 4 19  ? -0.446  -7.848   -17.065 1.00 89.34 19  D 1 
ATOM   2783 C CB  . LEU D 4 19  ? 1.720   -5.812   -16.937 1.00 88.89 19  D 1 
ATOM   2784 C CG  . LEU D 4 19  ? 2.967   -5.026   -17.388 1.00 86.84 19  D 1 
ATOM   2785 C CD1 . LEU D 4 19  ? 2.984   -4.778   -18.903 1.00 79.64 19  D 1 
ATOM   2786 C CD2 . LEU D 4 19  ? 2.980   -3.655   -16.718 1.00 80.01 19  D 1 
ATOM   2787 N N   . LYS D 4 20  ? 0.637   -8.764   -15.315 1.00 89.05 20  D 1 
ATOM   2788 C CA  . LYS D 4 20  ? -0.568  -9.210   -14.619 1.00 87.23 20  D 1 
ATOM   2789 C C   . LYS D 4 20  ? -0.973  -8.140   -13.620 1.00 88.10 20  D 1 
ATOM   2790 O O   . LYS D 4 20  ? -0.161  -7.740   -12.783 1.00 86.93 20  D 1 
ATOM   2791 C CB  . LYS D 4 20  ? -0.357  -10.570  -13.948 1.00 84.53 20  D 1 
ATOM   2792 C CG  . LYS D 4 20  ? -0.115  -11.666  -14.986 1.00 76.78 20  D 1 
ATOM   2793 C CD  . LYS D 4 20  ? -0.021  -13.043  -14.304 1.00 68.87 20  D 1 
ATOM   2794 C CE  . LYS D 4 20  ? 0.311   -14.108  -15.336 1.00 61.58 20  D 1 
ATOM   2795 N NZ  . LYS D 4 20  ? 0.581   -15.421  -14.690 1.00 55.23 20  D 1 
ATOM   2796 N N   . LEU D 4 21  ? -2.208  -7.684   -13.732 1.00 91.48 21  D 1 
ATOM   2797 C CA  . LEU D 4 21  ? -2.767  -6.633   -12.901 1.00 92.31 21  D 1 
ATOM   2798 C C   . LEU D 4 21  ? -3.718  -7.224   -11.860 1.00 91.82 21  D 1 
ATOM   2799 O O   . LEU D 4 21  ? -4.194  -8.357   -12.000 1.00 90.52 21  D 1 
ATOM   2800 C CB  . LEU D 4 21  ? -3.467  -5.579   -13.787 1.00 92.94 21  D 1 
ATOM   2801 C CG  . LEU D 4 21  ? -2.645  -5.038   -14.968 1.00 93.09 21  D 1 
ATOM   2802 C CD1 . LEU D 4 21  ? -3.463  -4.002   -15.740 1.00 90.20 21  D 1 
ATOM   2803 C CD2 . LEU D 4 21  ? -1.338  -4.379   -14.516 1.00 89.80 21  D 1 
ATOM   2804 N N   . ASN D 4 22  ? -4.040  -6.437   -10.834 1.00 90.55 22  D 1 
ATOM   2805 C CA  . ASN D 4 22  ? -5.053  -6.826   -9.859  1.00 90.18 22  D 1 
ATOM   2806 C C   . ASN D 4 22  ? -6.392  -7.205   -10.536 1.00 90.53 22  D 1 
ATOM   2807 O O   . ASN D 4 22  ? -6.727  -6.744   -11.632 1.00 87.65 22  D 1 
ATOM   2808 C CB  . ASN D 4 22  ? -5.208  -5.722   -8.795  1.00 86.60 22  D 1 
ATOM   2809 C CG  . ASN D 4 22  ? -5.746  -4.426   -9.376  1.00 83.79 22  D 1 
ATOM   2810 O OD1 . ASN D 4 22  ? -6.764  -4.362   -10.035 1.00 68.98 22  D 1 
ATOM   2811 N ND2 . ASN D 4 22  ? -5.051  -3.336   -9.141  1.00 75.43 22  D 1 
ATOM   2812 N N   . GLY D 4 23  ? -7.148  -8.079   -9.869  1.00 90.16 23  D 1 
ATOM   2813 C CA  . GLY D 4 23  ? -8.401  -8.603   -10.396 1.00 89.62 23  D 1 
ATOM   2814 C C   . GLY D 4 23  ? -8.241  -9.595   -11.562 1.00 90.18 23  D 1 
ATOM   2815 O O   . GLY D 4 23  ? -9.155  -9.727   -12.365 1.00 87.18 23  D 1 
ATOM   2816 N N   . GLY D 4 24  ? -7.082  -10.237  -11.685 1.00 89.35 24  D 1 
ATOM   2817 C CA  . GLY D 4 24  ? -6.825  -11.268  -12.710 1.00 89.20 24  D 1 
ATOM   2818 C C   . GLY D 4 24  ? -6.689  -10.725  -14.139 1.00 90.69 24  D 1 
ATOM   2819 O O   . GLY D 4 24  ? -6.706  -11.492  -15.100 1.00 88.40 24  D 1 
ATOM   2820 N N   . ARG D 4 25  ? -6.540  -9.409   -14.304 1.00 92.87 25  D 1 
ATOM   2821 C CA  . ARG D 4 25  ? -6.385  -8.777   -15.621 1.00 93.34 25  D 1 
ATOM   2822 C C   . ARG D 4 25  ? -4.956  -8.917   -16.123 1.00 93.05 25  D 1 
ATOM   2823 O O   . ARG D 4 25  ? -4.011  -8.867   -15.348 1.00 91.00 25  D 1 
ATOM   2824 C CB  . ARG D 4 25  ? -6.825  -7.309   -15.563 1.00 92.57 25  D 1 
ATOM   2825 C CG  . ARG D 4 25  ? -8.327  -7.188   -15.264 1.00 91.71 25  D 1 
ATOM   2826 C CD  . ARG D 4 25  ? -8.725  -5.743   -14.960 1.00 90.88 25  D 1 
ATOM   2827 N NE  . ARG D 4 25  ? -8.186  -5.316   -13.665 1.00 90.18 25  D 1 
ATOM   2828 C CZ  . ARG D 4 25  ? -8.538  -4.230   -12.979 1.00 91.72 25  D 1 
ATOM   2829 N NH1 . ARG D 4 25  ? -9.400  -3.371   -13.437 1.00 84.15 25  D 1 
ATOM   2830 N NH2 . ARG D 4 25  ? -8.038  -4.006   -11.810 1.00 86.61 25  D 1 
ATOM   2831 N N   . HIS D 4 26  ? -4.794  -9.069   -17.431 1.00 93.78 26  D 1 
ATOM   2832 C CA  . HIS D 4 26  ? -3.499  -9.265   -18.056 1.00 94.07 26  D 1 
ATOM   2833 C C   . HIS D 4 26  ? -3.367  -8.382   -19.292 1.00 94.74 26  D 1 
ATOM   2834 O O   . HIS D 4 26  ? -4.260  -8.335   -20.129 1.00 93.88 26  D 1 
ATOM   2835 C CB  . HIS D 4 26  ? -3.326  -10.763  -18.361 1.00 91.55 26  D 1 
ATOM   2836 C CG  . HIS D 4 26  ? -2.031  -11.155  -18.996 1.00 87.78 26  D 1 
ATOM   2837 N ND1 . HIS D 4 26  ? -1.851  -12.307  -19.781 1.00 76.52 26  D 1 
ATOM   2838 C CD2 . HIS D 4 26  ? -0.812  -10.531  -18.933 1.00 78.86 26  D 1 
ATOM   2839 C CE1 . HIS D 4 26  ? -0.576  -12.339  -20.161 1.00 77.87 26  D 1 
ATOM   2840 N NE2 . HIS D 4 26  ? 0.076   -11.282  -19.664 1.00 79.30 26  D 1 
ATOM   2841 N N   . VAL D 4 27  ? -2.250  -7.678   -19.398 1.00 95.14 27  D 1 
ATOM   2842 C CA  . VAL D 4 27  ? -1.904  -6.857   -20.552 1.00 95.31 27  D 1 
ATOM   2843 C C   . VAL D 4 27  ? -0.461  -7.122   -20.986 1.00 94.92 27  D 1 
ATOM   2844 O O   . VAL D 4 27  ? 0.368   -7.567   -20.198 1.00 94.07 27  D 1 
ATOM   2845 C CB  . VAL D 4 27  ? -2.149  -5.353   -20.318 1.00 94.88 27  D 1 
ATOM   2846 C CG1 . VAL D 4 27  ? -3.600  -5.061   -19.934 1.00 89.59 27  D 1 
ATOM   2847 C CG2 . VAL D 4 27  ? -1.235  -4.768   -19.231 1.00 89.95 27  D 1 
ATOM   2848 N N   . GLN D 4 28  ? -0.165  -6.827   -22.244 1.00 94.51 28  D 1 
ATOM   2849 C CA  . GLN D 4 28  ? 1.190   -6.883   -22.786 1.00 94.61 28  D 1 
ATOM   2850 C C   . GLN D 4 28  ? 1.480   -5.613   -23.570 1.00 95.15 28  D 1 
ATOM   2851 O O   . GLN D 4 28  ? 0.589   -5.092   -24.224 1.00 94.09 28  D 1 
ATOM   2852 C CB  . GLN D 4 28  ? 1.351   -8.112   -23.690 1.00 92.25 28  D 1 
ATOM   2853 C CG  . GLN D 4 28  ? 1.196   -9.422   -22.917 1.00 84.44 28  D 1 
ATOM   2854 C CD  . GLN D 4 28  ? 1.460   -10.665  -23.778 1.00 85.85 28  D 1 
ATOM   2855 O OE1 . GLN D 4 28  ? 1.744   -10.601  -24.964 1.00 79.75 28  D 1 
ATOM   2856 N NE2 . GLN D 4 28  ? 1.399   -11.835  -23.196 1.00 76.48 28  D 1 
ATOM   2857 N N   . GLY D 4 29  ? 2.716   -5.122   -23.540 1.00 94.59 29  D 1 
ATOM   2858 C CA  . GLY D 4 29  ? 3.084   -3.930   -24.289 1.00 94.43 29  D 1 
ATOM   2859 C C   . GLY D 4 29  ? 4.519   -3.491   -24.031 1.00 94.06 29  D 1 
ATOM   2860 O O   . GLY D 4 29  ? 5.273   -4.183   -23.345 1.00 92.32 29  D 1 
ATOM   2861 N N   . ILE D 4 30  ? 4.915   -2.358   -24.584 1.00 94.54 30  D 1 
ATOM   2862 C CA  . ILE D 4 30  ? 6.295   -1.857   -24.564 1.00 94.64 30  D 1 
ATOM   2863 C C   . ILE D 4 30  ? 6.420   -0.766   -23.500 1.00 94.32 30  D 1 
ATOM   2864 O O   . ILE D 4 30  ? 5.704   0.226    -23.554 1.00 93.12 30  D 1 
ATOM   2865 C CB  . ILE D 4 30  ? 6.707   -1.357   -25.963 1.00 93.85 30  D 1 
ATOM   2866 C CG1 . ILE D 4 30  ? 6.559   -2.474   -27.020 1.00 90.85 30  D 1 
ATOM   2867 C CG2 . ILE D 4 30  ? 8.156   -0.841   -25.926 1.00 90.56 30  D 1 
ATOM   2868 C CD1 . ILE D 4 30  ? 6.726   -1.995   -28.470 1.00 85.91 30  D 1 
ATOM   2869 N N   . LEU D 4 31  ? 7.358   -0.909   -22.563 1.00 92.71 31  D 1 
ATOM   2870 C CA  . LEU D 4 31  ? 7.633   0.115    -21.554 1.00 91.21 31  D 1 
ATOM   2871 C C   . LEU D 4 31  ? 8.259   1.358    -22.212 1.00 90.50 31  D 1 
ATOM   2872 O O   . LEU D 4 31  ? 9.348   1.273    -22.767 1.00 89.01 31  D 1 
ATOM   2873 C CB  . LEU D 4 31  ? 8.541   -0.475   -20.466 1.00 90.00 31  D 1 
ATOM   2874 C CG  . LEU D 4 31  ? 8.902   0.513    -19.335 1.00 88.93 31  D 1 
ATOM   2875 C CD1 . LEU D 4 31  ? 7.682   0.951    -18.533 1.00 85.20 31  D 1 
ATOM   2876 C CD2 . LEU D 4 31  ? 9.888   -0.143   -18.374 1.00 84.22 31  D 1 
ATOM   2877 N N   . ARG D 4 32  ? 7.589   2.509    -22.107 1.00 92.46 32  D 1 
ATOM   2878 C CA  . ARG D 4 32  ? 8.059   3.789    -22.661 1.00 91.97 32  D 1 
ATOM   2879 C C   . ARG D 4 32  ? 8.500   4.793    -21.602 1.00 91.09 32  D 1 
ATOM   2880 O O   . ARG D 4 32  ? 9.220   5.732    -21.932 1.00 88.73 32  D 1 
ATOM   2881 C CB  . ARG D 4 32  ? 6.970   4.419    -23.531 1.00 91.90 32  D 1 
ATOM   2882 C CG  . ARG D 4 32  ? 6.626   3.621    -24.782 1.00 89.74 32  D 1 
ATOM   2883 C CD  . ARG D 4 32  ? 7.815   3.498    -25.731 1.00 88.23 32  D 1 
ATOM   2884 N NE  . ARG D 4 32  ? 7.369   2.959    -27.015 1.00 86.66 32  D 1 
ATOM   2885 C CZ  . ARG D 4 32  ? 8.083   2.308    -27.915 1.00 85.96 32  D 1 
ATOM   2886 N NH1 . ARG D 4 32  ? 9.368   2.129    -27.783 1.00 78.26 32  D 1 
ATOM   2887 N NH2 . ARG D 4 32  ? 7.483   1.813    -28.951 1.00 81.05 32  D 1 
ATOM   2888 N N   . GLY D 4 33  ? 8.056   4.632    -20.376 1.00 89.46 33  D 1 
ATOM   2889 C CA  . GLY D 4 33  ? 8.421   5.518    -19.291 1.00 88.84 33  D 1 
ATOM   2890 C C   . GLY D 4 33  ? 7.655   5.252    -18.005 1.00 89.00 33  D 1 
ATOM   2891 O O   . GLY D 4 33  ? 6.787   4.375    -17.954 1.00 87.60 33  D 1 
ATOM   2892 N N   . PHE D 4 34  ? 8.013   6.022    -16.983 1.00 88.34 34  D 1 
ATOM   2893 C CA  . PHE D 4 34  ? 7.433   5.954    -15.649 1.00 86.40 34  D 1 
ATOM   2894 C C   . PHE D 4 34  ? 7.518   7.334    -14.981 1.00 87.14 34  D 1 
ATOM   2895 O O   . PHE D 4 34  ? 8.169   8.241    -15.501 1.00 85.18 34  D 1 
ATOM   2896 C CB  . PHE D 4 34  ? 8.145   4.869    -14.831 1.00 82.75 34  D 1 
ATOM   2897 C CG  . PHE D 4 34  ? 9.637   5.089    -14.675 1.00 80.86 34  D 1 
ATOM   2898 C CD1 . PHE D 4 34  ? 10.521  4.658    -15.678 1.00 76.05 34  D 1 
ATOM   2899 C CD2 . PHE D 4 34  ? 10.140  5.766    -13.560 1.00 75.07 34  D 1 
ATOM   2900 C CE1 . PHE D 4 34  ? 11.888  4.935    -15.573 1.00 72.42 34  D 1 
ATOM   2901 C CE2 . PHE D 4 34  ? 11.503  6.047    -13.445 1.00 71.14 34  D 1 
ATOM   2902 C CZ  . PHE D 4 34  ? 12.379  5.644    -14.459 1.00 71.88 34  D 1 
ATOM   2903 N N   . ASP D 4 35  ? 6.853   7.500    -13.858 1.00 83.75 35  D 1 
ATOM   2904 C CA  . ASP D 4 35  ? 6.883   8.712    -13.037 1.00 82.85 35  D 1 
ATOM   2905 C C   . ASP D 4 35  ? 7.539   8.447    -11.665 1.00 82.89 35  D 1 
ATOM   2906 O O   . ASP D 4 35  ? 7.925   7.309    -11.378 1.00 81.08 35  D 1 
ATOM   2907 C CB  . ASP D 4 35  ? 5.459   9.296    -12.946 1.00 81.46 35  D 1 
ATOM   2908 C CG  . ASP D 4 35  ? 4.455   8.460    -12.154 1.00 81.12 35  D 1 
ATOM   2909 O OD1 . ASP D 4 35  ? 4.867   7.560    -11.400 1.00 77.43 35  D 1 
ATOM   2910 O OD2 . ASP D 4 35  ? 3.244   8.710    -12.311 1.00 77.81 35  D 1 
ATOM   2911 N N   . PRO D 4 36  ? 7.674   9.469    -10.795 1.00 81.90 36  D 1 
ATOM   2912 C CA  . PRO D 4 36  ? 8.227   9.303    -9.453  1.00 79.03 36  D 1 
ATOM   2913 C C   . PRO D 4 36  ? 7.492   8.292    -8.554  1.00 78.78 36  D 1 
ATOM   2914 O O   . PRO D 4 36  ? 8.080   7.806    -7.595  1.00 75.55 36  D 1 
ATOM   2915 C CB  . PRO D 4 36  ? 8.194   10.710   -8.841  1.00 76.92 36  D 1 
ATOM   2916 C CG  . PRO D 4 36  ? 8.310   11.628   -10.052 1.00 76.54 36  D 1 
ATOM   2917 C CD  . PRO D 4 36  ? 7.477   10.884   -11.093 1.00 79.76 36  D 1 
ATOM   2918 N N   . PHE D 4 37  ? 6.243   7.952    -8.853  1.00 79.48 37  D 1 
ATOM   2919 C CA  . PHE D 4 37  ? 5.444   6.953    -8.143  1.00 78.14 37  D 1 
ATOM   2920 C C   . PHE D 4 37  ? 5.510   5.565    -8.802  1.00 79.99 37  D 1 
ATOM   2921 O O   . PHE D 4 37  ? 4.781   4.654    -8.416  1.00 77.28 37  D 1 
ATOM   2922 C CB  . PHE D 4 37  ? 4.001   7.447    -8.023  1.00 75.86 37  D 1 
ATOM   2923 C CG  . PHE D 4 37  ? 3.865   8.755    -7.271  1.00 74.35 37  D 1 
ATOM   2924 C CD1 . PHE D 4 37  ? 3.890   8.761    -5.865  1.00 69.88 37  D 1 
ATOM   2925 C CD2 . PHE D 4 37  ? 3.721   9.965    -7.967  1.00 69.03 37  D 1 
ATOM   2926 C CE1 . PHE D 4 37  ? 3.758   9.962    -5.158  1.00 65.85 37  D 1 
ATOM   2927 C CE2 . PHE D 4 37  ? 3.591   11.173   -7.259  1.00 65.03 37  D 1 
ATOM   2928 C CZ  . PHE D 4 37  ? 3.608   11.170   -5.856  1.00 66.23 37  D 1 
ATOM   2929 N N   . MET D 4 38  ? 6.363   5.387    -9.809  1.00 80.32 38  D 1 
ATOM   2930 C CA  . MET D 4 38  ? 6.468   4.168    -10.619 1.00 82.77 38  D 1 
ATOM   2931 C C   . MET D 4 38  ? 5.161   3.775    -11.321 1.00 85.99 38  D 1 
ATOM   2932 O O   . MET D 4 38  ? 4.923   2.597    -11.588 1.00 84.18 38  D 1 
ATOM   2933 C CB  . MET D 4 38  ? 7.097   3.022    -9.814  1.00 78.15 38  D 1 
ATOM   2934 C CG  . MET D 4 38  ? 8.591   3.237    -9.585  1.00 72.68 38  D 1 
ATOM   2935 S SD  . MET D 4 38  ? 9.605   3.210    -11.092 1.00 66.36 38  D 1 
ATOM   2936 C CE  . MET D 4 38  ? 9.195   1.579    -11.706 1.00 58.10 38  D 1 
ATOM   2937 N N   . ASN D 4 39  ? 4.333   4.743    -11.673 1.00 88.91 39  D 1 
ATOM   2938 C CA  . ASN D 4 39  ? 3.292   4.525    -12.659 1.00 89.70 39  D 1 
ATOM   2939 C C   . ASN D 4 39  ? 3.956   4.409    -14.034 1.00 89.80 39  D 1 
ATOM   2940 O O   . ASN D 4 39  ? 4.890   5.143    -14.349 1.00 88.39 39  D 1 
ATOM   2941 C CB  . ASN D 4 39  ? 2.262   5.651    -12.622 1.00 89.93 39  D 1 
ATOM   2942 C CG  . ASN D 4 39  ? 1.693   5.843    -11.228 1.00 90.29 39  D 1 
ATOM   2943 O OD1 . ASN D 4 39  ? 1.170   4.928    -10.613 1.00 85.07 39  D 1 
ATOM   2944 N ND2 . ASN D 4 39  ? 1.776   7.050    -10.695 1.00 84.59 39  D 1 
ATOM   2945 N N   . LEU D 4 40  ? 3.494   3.474    -14.857 1.00 91.98 40  D 1 
ATOM   2946 C CA  . LEU D 4 40  ? 4.153   3.121    -16.103 1.00 92.60 40  D 1 
ATOM   2947 C C   . LEU D 4 40  ? 3.375   3.640    -17.311 1.00 93.99 40  D 1 
ATOM   2948 O O   . LEU D 4 40  ? 2.148   3.581    -17.341 1.00 93.74 40  D 1 
ATOM   2949 C CB  . LEU D 4 40  ? 4.362   1.601    -16.189 1.00 91.10 40  D 1 
ATOM   2950 C CG  . LEU D 4 40  ? 5.072   0.940    -14.992 1.00 89.12 40  D 1 
ATOM   2951 C CD1 . LEU D 4 40  ? 5.335   -0.529   -15.316 1.00 84.77 40  D 1 
ATOM   2952 C CD2 . LEU D 4 40  ? 6.413   1.586    -14.657 1.00 83.43 40  D 1 
ATOM   2953 N N   . VAL D 4 41  ? 4.096   4.044    -18.358 1.00 94.35 41  D 1 
ATOM   2954 C CA  . VAL D 4 41  ? 3.545   4.207    -19.702 1.00 94.64 41  D 1 
ATOM   2955 C C   . VAL D 4 41  ? 3.886   2.969    -20.518 1.00 94.39 41  D 1 
ATOM   2956 O O   . VAL D 4 41  ? 5.062   2.673    -20.750 1.00 93.38 41  D 1 
ATOM   2957 C CB  . VAL D 4 41  ? 4.043   5.488    -20.391 1.00 94.24 41  D 1 
ATOM   2958 C CG1 . VAL D 4 41  ? 3.438   5.629    -21.798 1.00 90.51 41  D 1 
ATOM   2959 C CG2 . VAL D 4 41  ? 3.647   6.724    -19.593 1.00 90.97 41  D 1 
ATOM   2960 N N   . ILE D 4 42  ? 2.858   2.260    -20.972 1.00 95.58 42  D 1 
ATOM   2961 C CA  . ILE D 4 42  ? 2.977   1.087    -21.833 1.00 95.85 42  D 1 
ATOM   2962 C C   . ILE D 4 42  ? 2.403   1.431    -23.203 1.00 96.02 42  D 1 
ATOM   2963 O O   . ILE D 4 42  ? 1.242   1.811    -23.320 1.00 95.62 42  D 1 
ATOM   2964 C CB  . ILE D 4 42  ? 2.292   -0.138   -21.191 1.00 95.48 42  D 1 
ATOM   2965 C CG1 . ILE D 4 42  ? 2.812   -0.462   -19.771 1.00 93.10 42  D 1 
ATOM   2966 C CG2 . ILE D 4 42  ? 2.428   -1.363   -22.098 1.00 93.30 42  D 1 
ATOM   2967 C CD1 . ILE D 4 42  ? 4.303   -0.814   -19.683 1.00 88.25 42  D 1 
ATOM   2968 N N   . ASP D 4 43  ? 3.216   1.298    -24.236 1.00 95.71 43  D 1 
ATOM   2969 C CA  . ASP D 4 43  ? 2.852   1.526    -25.626 1.00 95.71 43  D 1 
ATOM   2970 C C   . ASP D 4 43  ? 2.504   0.211    -26.336 1.00 95.80 43  D 1 
ATOM   2971 O O   . ASP D 4 43  ? 2.882   -0.867   -25.876 1.00 94.68 43  D 1 
ATOM   2972 C CB  . ASP D 4 43  ? 3.999   2.258    -26.315 1.00 94.62 43  D 1 
ATOM   2973 C CG  . ASP D 4 43  ? 3.646   2.889    -27.657 1.00 92.44 43  D 1 
ATOM   2974 O OD1 . ASP D 4 43  ? 2.437   3.047    -27.949 1.00 88.22 43  D 1 
ATOM   2975 O OD2 . ASP D 4 43  ? 4.611   3.249    -28.372 1.00 87.37 43  D 1 
ATOM   2976 N N   . GLU D 4 44  ? 1.784   0.300    -27.449 1.00 95.69 44  D 1 
ATOM   2977 C CA  . GLU D 4 44  ? 1.300   -0.871   -28.200 1.00 95.78 44  D 1 
ATOM   2978 C C   . GLU D 4 44  ? 0.647   -1.917   -27.286 1.00 96.01 44  D 1 
ATOM   2979 O O   . GLU D 4 44  ? 0.879   -3.127   -27.409 1.00 93.93 44  D 1 
ATOM   2980 C CB  . GLU D 4 44  ? 2.419   -1.440   -29.088 1.00 94.83 44  D 1 
ATOM   2981 C CG  . GLU D 4 44  ? 2.925   -0.446   -30.127 1.00 91.29 44  D 1 
ATOM   2982 C CD  . GLU D 4 44  ? 4.108   -0.997   -30.956 1.00 88.35 44  D 1 
ATOM   2983 O OE1 . GLU D 4 44  ? 4.945   -0.188   -31.394 1.00 80.69 44  D 1 
ATOM   2984 O OE2 . GLU D 4 44  ? 4.179   -2.240   -31.139 1.00 83.06 44  D 1 
ATOM   2985 N N   . CYS D 4 45  ? -0.132  -1.443   -26.309 1.00 96.06 45  D 1 
ATOM   2986 C CA  . CYS D 4 45  ? -0.682  -2.295   -25.269 1.00 96.30 45  D 1 
ATOM   2987 C C   . CYS D 4 45  ? -1.825  -3.164   -25.808 1.00 96.63 45  D 1 
ATOM   2988 O O   . CYS D 4 45  ? -2.698  -2.709   -26.553 1.00 95.59 45  D 1 
ATOM   2989 C CB  . CYS D 4 45  ? -1.092  -1.435   -24.066 1.00 95.64 45  D 1 
ATOM   2990 S SG  . CYS D 4 45  ? -1.357  -2.474   -22.604 1.00 92.94 45  D 1 
ATOM   2991 N N   . VAL D 4 46  ? -1.811  -4.426   -25.412 1.00 96.52 46  D 1 
ATOM   2992 C CA  . VAL D 4 46  ? -2.815  -5.425   -25.769 1.00 96.64 46  D 1 
ATOM   2993 C C   . VAL D 4 46  ? -3.409  -5.988   -24.490 1.00 96.50 46  D 1 
ATOM   2994 O O   . VAL D 4 46  ? -2.693  -6.565   -23.676 1.00 95.24 46  D 1 
ATOM   2995 C CB  . VAL D 4 46  ? -2.210  -6.544   -26.642 1.00 95.71 46  D 1 
ATOM   2996 C CG1 . VAL D 4 46  ? -3.291  -7.524   -27.103 1.00 88.28 46  D 1 
ATOM   2997 C CG2 . VAL D 4 46  ? -1.525  -5.984   -27.896 1.00 89.02 46  D 1 
ATOM   2998 N N   . GLU D 4 47  ? -4.731  -5.842   -24.319 1.00 96.58 47  D 1 
ATOM   2999 C CA  . GLU D 4 47  ? -5.484  -6.536   -23.282 1.00 96.28 47  D 1 
ATOM   3000 C C   . GLU D 4 47  ? -5.627  -8.010   -23.653 1.00 95.92 47  D 1 
ATOM   3001 O O   . GLU D 4 47  ? -6.141  -8.349   -24.720 1.00 94.22 47  D 1 
ATOM   3002 C CB  . GLU D 4 47  ? -6.860  -5.870   -23.099 1.00 94.99 47  D 1 
ATOM   3003 C CG  . GLU D 4 47  ? -7.791  -6.608   -22.119 1.00 92.09 47  D 1 
ATOM   3004 C CD  . GLU D 4 47  ? -9.174  -5.934   -21.960 1.00 91.09 47  D 1 
ATOM   3005 O OE1 . GLU D 4 47  ? -9.834  -6.151   -20.918 1.00 83.92 47  D 1 
ATOM   3006 O OE2 . GLU D 4 47  ? -9.602  -5.179   -22.852 1.00 85.89 47  D 1 
ATOM   3007 N N   . MET D 4 48  ? -5.199  -8.893   -22.764 1.00 95.43 48  D 1 
ATOM   3008 C CA  . MET D 4 48  ? -5.355  -10.344  -22.864 1.00 94.26 48  D 1 
ATOM   3009 C C   . MET D 4 48  ? -6.599  -10.738  -22.071 1.00 93.39 48  D 1 
ATOM   3010 O O   . MET D 4 48  ? -6.525  -11.055  -20.882 1.00 90.48 48  D 1 
ATOM   3011 C CB  . MET D 4 48  ? -4.091  -11.035  -22.334 1.00 92.86 48  D 1 
ATOM   3012 C CG  . MET D 4 48  ? -2.784  -10.581  -22.995 1.00 89.52 48  D 1 
ATOM   3013 S SD  . MET D 4 48  ? -2.629  -10.908  -24.772 1.00 85.06 48  D 1 
ATOM   3014 C CE  . MET D 4 48  ? -2.498  -12.705  -24.760 1.00 74.46 48  D 1 
ATOM   3015 N N   . ALA D 4 49  ? -7.771  -10.691  -22.711 1.00 91.74 49  D 1 
ATOM   3016 C CA  . ALA D 4 49  ? -9.019  -10.995  -22.046 1.00 90.43 49  D 1 
ATOM   3017 C C   . ALA D 4 49  ? -9.090  -12.477  -21.618 1.00 90.31 49  D 1 
ATOM   3018 O O   . ALA D 4 49  ? -8.538  -13.354  -22.264 1.00 86.32 49  D 1 
ATOM   3019 C CB  . ALA D 4 49  ? -10.183 -10.592  -22.964 1.00 87.33 49  D 1 
ATOM   3020 N N   . THR D 4 50  ? -9.856  -12.765  -20.562 1.00 90.01 50  D 1 
ATOM   3021 C CA  . THR D 4 50  ? -10.051 -14.134  -20.046 1.00 88.52 50  D 1 
ATOM   3022 C C   . THR D 4 50  ? -10.678 -15.080  -21.076 1.00 89.30 50  D 1 
ATOM   3023 O O   . THR D 4 50  ? -10.434 -16.284  -21.036 1.00 84.04 50  D 1 
ATOM   3024 C CB  . THR D 4 50  ? -10.935 -14.120  -18.803 1.00 83.80 50  D 1 
ATOM   3025 O OG1 . THR D 4 50  ? -12.115 -13.375  -19.057 1.00 73.30 50  D 1 
ATOM   3026 C CG2 . THR D 4 50  ? -10.238 -13.468  -17.611 1.00 69.15 50  D 1 
ATOM   3027 N N   . SER D 4 51  ? -11.426 -14.547  -22.035 1.00 88.39 51  D 1 
ATOM   3028 C CA  . SER D 4 51  ? -11.975 -15.299  -23.161 1.00 88.41 51  D 1 
ATOM   3029 C C   . SER D 4 51  ? -10.925 -15.744  -24.193 1.00 90.08 51  D 1 
ATOM   3030 O O   . SER D 4 51  ? -11.263 -16.428  -25.156 1.00 85.61 51  D 1 
ATOM   3031 C CB  . SER D 4 51  ? -13.047 -14.457  -23.857 1.00 85.55 51  D 1 
ATOM   3032 O OG  . SER D 4 51  ? -12.475 -13.267  -24.382 1.00 80.24 51  D 1 
ATOM   3033 N N   . GLY D 4 52  ? -9.669  -15.308  -24.040 1.00 90.35 52  D 1 
ATOM   3034 C CA  . GLY D 4 52  ? -8.609  -15.473  -25.031 1.00 91.22 52  D 1 
ATOM   3035 C C   . GLY D 4 52  ? -8.614  -14.408  -26.135 1.00 93.15 52  D 1 
ATOM   3036 O O   . GLY D 4 52  ? -7.708  -14.387  -26.970 1.00 89.55 52  D 1 
ATOM   3037 N N   . GLN D 4 53  ? -9.596  -13.498  -26.146 1.00 93.66 53  D 1 
ATOM   3038 C CA  . GLN D 4 53  ? -9.617  -12.374  -27.064 1.00 94.16 53  D 1 
ATOM   3039 C C   . GLN D 4 53  ? -8.493  -11.395  -26.728 1.00 95.24 53  D 1 
ATOM   3040 O O   . GLN D 4 53  ? -8.249  -11.084  -25.563 1.00 93.25 53  D 1 
ATOM   3041 C CB  . GLN D 4 53  ? -11.000 -11.701  -27.027 1.00 91.05 53  D 1 
ATOM   3042 C CG  . GLN D 4 53  ? -11.115 -10.566  -28.057 1.00 81.01 53  D 1 
ATOM   3043 C CD  . GLN D 4 53  ? -12.516 -9.971   -28.140 1.00 73.43 53  D 1 
ATOM   3044 O OE1 . GLN D 4 53  ? -13.469 -10.414  -27.517 1.00 66.91 53  D 1 
ATOM   3045 N NE2 . GLN D 4 53  ? -12.694 -8.944   -28.930 1.00 62.26 53  D 1 
ATOM   3046 N N   . GLN D 4 54  ? -7.831  -10.879  -27.760 1.00 95.44 54  D 1 
ATOM   3047 C CA  . GLN D 4 54  ? -6.822  -9.830   -27.629 1.00 95.76 54  D 1 
ATOM   3048 C C   . GLN D 4 54  ? -7.398  -8.514   -28.154 1.00 95.50 54  D 1 
ATOM   3049 O O   . GLN D 4 54  ? -7.853  -8.451   -29.293 1.00 92.85 54  D 1 
ATOM   3050 C CB  . GLN D 4 54  ? -5.542  -10.220  -28.383 1.00 94.05 54  D 1 
ATOM   3051 C CG  . GLN D 4 54  ? -4.895  -11.474  -27.779 1.00 90.34 54  D 1 
ATOM   3052 C CD  . GLN D 4 54  ? -3.548  -11.830  -28.422 1.00 89.11 54  D 1 
ATOM   3053 O OE1 . GLN D 4 54  ? -2.999  -11.115  -29.250 1.00 82.59 54  D 1 
ATOM   3054 N NE2 . GLN D 4 54  ? -2.969  -12.941  -28.058 1.00 79.32 54  D 1 
ATOM   3055 N N   . ASN D 4 55  ? -7.354  -7.469   -27.330 1.00 95.21 55  D 1 
ATOM   3056 C CA  . ASN D 4 55  ? -7.838  -6.153   -27.676 1.00 94.27 55  D 1 
ATOM   3057 C C   . ASN D 4 55  ? -6.668  -5.164   -27.678 1.00 94.70 55  D 1 
ATOM   3058 O O   . ASN D 4 55  ? -6.034  -4.963   -26.640 1.00 93.12 55  D 1 
ATOM   3059 C CB  . ASN D 4 55  ? -8.932  -5.715   -26.687 1.00 92.11 55  D 1 
ATOM   3060 C CG  . ASN D 4 55  ? -10.135 -6.640   -26.639 1.00 88.85 55  D 1 
ATOM   3061 O OD1 . ASN D 4 55  ? -10.632 -7.123   -27.641 1.00 81.67 55  D 1 
ATOM   3062 N ND2 . ASN D 4 55  ? -10.637 -6.899   -25.456 1.00 80.37 55  D 1 
ATOM   3063 N N   . ASN D 4 56  ? -6.385  -4.527   -28.808 1.00 95.70 56  D 1 
ATOM   3064 C CA  . ASN D 4 56  ? -5.396  -3.458   -28.872 1.00 95.52 56  D 1 
ATOM   3065 C C   . ASN D 4 56  ? -5.968  -2.207   -28.210 1.00 95.20 56  D 1 
ATOM   3066 O O   . ASN D 4 56  ? -7.007  -1.715   -28.635 1.00 93.11 56  D 1 
ATOM   3067 C CB  . ASN D 4 56  ? -5.000  -3.186   -30.332 1.00 94.10 56  D 1 
ATOM   3068 C CG  . ASN D 4 56  ? -4.277  -4.351   -30.987 1.00 85.76 56  D 1 
ATOM   3069 O OD1 . ASN D 4 56  ? -3.670  -5.201   -30.360 1.00 75.76 56  D 1 
ATOM   3070 N ND2 . ASN D 4 56  ? -4.320  -4.434   -32.301 1.00 74.76 56  D 1 
ATOM   3071 N N   . ILE D 4 57  ? -5.292  -1.693   -27.200 1.00 95.69 57  D 1 
ATOM   3072 C CA  . ILE D 4 57  ? -5.738  -0.532   -26.419 1.00 95.35 57  D 1 
ATOM   3073 C C   . ILE D 4 57  ? -4.776  0.661    -26.524 1.00 95.56 57  D 1 
ATOM   3074 O O   . ILE D 4 57  ? -4.994  1.695    -25.900 1.00 93.69 57  D 1 
ATOM   3075 C CB  . ILE D 4 57  ? -6.069  -0.937   -24.966 1.00 94.33 57  D 1 
ATOM   3076 C CG1 . ILE D 4 57  ? -4.849  -1.528   -24.223 1.00 91.38 57  D 1 
ATOM   3077 C CG2 . ILE D 4 57  ? -7.252  -1.932   -24.958 1.00 88.03 57  D 1 
ATOM   3078 C CD1 . ILE D 4 57  ? -5.109  -1.828   -22.742 1.00 89.31 57  D 1 
ATOM   3079 N N   . GLY D 4 58  ? -3.744  0.546    -27.355 1.00 95.14 58  D 1 
ATOM   3080 C CA  . GLY D 4 58  ? -2.811  1.616    -27.677 1.00 95.06 58  D 1 
ATOM   3081 C C   . GLY D 4 58  ? -1.853  1.956    -26.537 1.00 95.87 58  D 1 
ATOM   3082 O O   . GLY D 4 58  ? -1.396  1.077    -25.808 1.00 94.03 58  D 1 
ATOM   3083 N N   . MET D 4 59  ? -1.533  3.228    -26.400 1.00 96.32 59  D 1 
ATOM   3084 C CA  . MET D 4 59  ? -0.680  3.718    -25.314 1.00 96.40 59  D 1 
ATOM   3085 C C   . MET D 4 59  ? -1.528  3.986    -24.066 1.00 96.72 59  D 1 
ATOM   3086 O O   . MET D 4 59  ? -2.516  4.721    -24.132 1.00 95.97 59  D 1 
ATOM   3087 C CB  . MET D 4 59  ? 0.078   4.971    -25.772 1.00 95.36 59  D 1 
ATOM   3088 C CG  . MET D 4 59  ? 1.142   5.407    -24.758 1.00 92.79 59  D 1 
ATOM   3089 S SD  . MET D 4 59  ? 2.101   6.873    -25.273 1.00 90.85 59  D 1 
ATOM   3090 C CE  . MET D 4 59  ? 3.118   6.152    -26.582 1.00 81.59 59  D 1 
ATOM   3091 N N   . VAL D 4 60  ? -1.118  3.414    -22.941 1.00 96.86 60  D 1 
ATOM   3092 C CA  . VAL D 4 60  ? -1.867  3.439    -21.682 1.00 97.07 60  D 1 
ATOM   3093 C C   . VAL D 4 60  ? -0.985  3.865    -20.513 1.00 97.08 60  D 1 
ATOM   3094 O O   . VAL D 4 60  ? 0.232   3.705    -20.546 1.00 96.22 60  D 1 
ATOM   3095 C CB  . VAL D 4 60  ? -2.527  2.076    -21.387 1.00 96.46 60  D 1 
ATOM   3096 C CG1 . VAL D 4 60  ? -3.450  1.633    -22.528 1.00 93.17 60  D 1 
ATOM   3097 C CG2 . VAL D 4 60  ? -1.509  0.956    -21.120 1.00 92.42 60  D 1 
ATOM   3098 N N   . VAL D 4 61  ? -1.622  4.367    -19.466 1.00 96.92 61  D 1 
ATOM   3099 C CA  . VAL D 4 61  ? -1.000  4.548    -18.149 1.00 96.93 61  D 1 
ATOM   3100 C C   . VAL D 4 61  ? -1.436  3.395    -17.252 1.00 97.23 61  D 1 
ATOM   3101 O O   . VAL D 4 61  ? -2.619  3.082    -17.194 1.00 96.70 61  D 1 
ATOM   3102 C CB  . VAL D 4 61  ? -1.384  5.897    -17.506 1.00 96.12 61  D 1 
ATOM   3103 C CG1 . VAL D 4 61  ? -0.723  6.084    -16.132 1.00 92.60 61  D 1 
ATOM   3104 C CG2 . VAL D 4 61  ? -0.962  7.069    -18.392 1.00 93.31 61  D 1 
ATOM   3105 N N   . ILE D 4 62  ? -0.493  2.771    -16.537 1.00 96.53 62  D 1 
ATOM   3106 C CA  . ILE D 4 62  ? -0.755  1.718    -15.550 1.00 96.36 62  D 1 
ATOM   3107 C C   . ILE D 4 62  ? -0.165  2.148    -14.212 1.00 95.36 62  D 1 
ATOM   3108 O O   . ILE D 4 62  ? 1.015   2.477    -14.146 1.00 93.82 62  D 1 
ATOM   3109 C CB  . ILE D 4 62  ? -0.179  0.370    -16.009 1.00 96.14 62  D 1 
ATOM   3110 C CG1 . ILE D 4 62  ? -0.747  -0.026   -17.395 1.00 94.23 62  D 1 
ATOM   3111 C CG2 . ILE D 4 62  ? -0.483  -0.718   -14.961 1.00 94.57 62  D 1 
ATOM   3112 C CD1 . ILE D 4 62  ? -0.272  -1.378   -17.920 1.00 91.68 62  D 1 
ATOM   3113 N N   . ARG D 4 63  ? -0.958  2.103    -13.141 1.00 95.54 63  D 1 
ATOM   3114 C CA  . ARG D 4 63  ? -0.425  2.353    -11.799 1.00 94.75 63  D 1 
ATOM   3115 C C   . ARG D 4 63  ? 0.498   1.219    -11.352 1.00 93.92 63  D 1 
ATOM   3116 O O   . ARG D 4 63  ? 0.127   0.050    -11.427 1.00 91.55 63  D 1 
ATOM   3117 C CB  . ARG D 4 63  ? -1.541  2.567    -10.774 1.00 93.26 63  D 1 
ATOM   3118 C CG  . ARG D 4 63  ? -2.111  3.996    -10.844 1.00 86.58 63  D 1 
ATOM   3119 C CD  . ARG D 4 63  ? -2.902  4.365    -9.592  1.00 83.16 63  D 1 
ATOM   3120 N NE  . ARG D 4 63  ? -2.025  4.521    -8.408  1.00 79.79 63  D 1 
ATOM   3121 C CZ  . ARG D 4 63  ? -2.270  5.291    -7.330  1.00 77.90 63  D 1 
ATOM   3122 N NH1 . ARG D 4 63  ? -3.361  5.976    -7.230  1.00 69.17 63  D 1 
ATOM   3123 N NH2 . ARG D 4 63  ? -1.417  5.384    -6.355  1.00 70.75 63  D 1 
ATOM   3124 N N   . GLY D 4 64  ? 1.669   1.575    -10.835 1.00 90.74 64  D 1 
ATOM   3125 C CA  . GLY D 4 64  ? 2.667   0.613    -10.371 1.00 88.88 64  D 1 
ATOM   3126 C C   . GLY D 4 64  ? 2.149   -0.328   -9.285  1.00 88.52 64  D 1 
ATOM   3127 O O   . GLY D 4 64  ? 2.353   -1.539   -9.365  1.00 86.61 64  D 1 
ATOM   3128 N N   . ASN D 4 65  ? 1.386   0.199    -8.327  1.00 88.53 65  D 1 
ATOM   3129 C CA  . ASN D 4 65  ? 0.790   -0.591   -7.247  1.00 87.83 65  D 1 
ATOM   3130 C C   . ASN D 4 65  ? -0.266  -1.614   -7.722  1.00 88.48 65  D 1 
ATOM   3131 O O   . ASN D 4 65  ? -0.569  -2.563   -7.010  1.00 85.33 65  D 1 
ATOM   3132 C CB  . ASN D 4 65  ? 0.232   0.359    -6.165  1.00 84.22 65  D 1 
ATOM   3133 C CG  . ASN D 4 65  ? -0.968  1.189    -6.601  1.00 77.65 65  D 1 
ATOM   3134 O OD1 . ASN D 4 65  ? -1.427  1.139    -7.725  1.00 64.77 65  D 1 
ATOM   3135 N ND2 . ASN D 4 65  ? -1.500  1.988    -5.701  1.00 69.34 65  D 1 
ATOM   3136 N N   . SER D 4 66  ? -0.797  -1.459   -8.929  1.00 90.01 66  D 1 
ATOM   3137 C CA  . SER D 4 66  ? -1.756  -2.384   -9.526  1.00 90.48 66  D 1 
ATOM   3138 C C   . SER D 4 66  ? -1.112  -3.596   -10.212 1.00 89.99 66  D 1 
ATOM   3139 O O   . SER D 4 66  ? -1.826  -4.520   -10.598 1.00 87.68 66  D 1 
ATOM   3140 C CB  . SER D 4 66  ? -2.633  -1.648   -10.536 1.00 90.43 66  D 1 
ATOM   3141 O OG  . SER D 4 66  ? -3.354  -0.608   -9.899  1.00 85.64 66  D 1 
ATOM   3142 N N   . ILE D 4 67  ? 0.208   -3.603   -10.369 1.00 89.70 67  D 1 
ATOM   3143 C CA  . ILE D 4 67  ? 0.942   -4.690   -11.019 1.00 87.76 67  D 1 
ATOM   3144 C C   . ILE D 4 67  ? 1.209   -5.796   -9.997  1.00 85.25 67  D 1 
ATOM   3145 O O   . ILE D 4 67  ? 1.865   -5.563   -8.989  1.00 81.98 67  D 1 
ATOM   3146 C CB  . ILE D 4 67  ? 2.245   -4.158   -11.668 1.00 87.18 67  D 1 
ATOM   3147 C CG1 . ILE D 4 67  ? 1.942   -3.042   -12.687 1.00 86.56 67  D 1 
ATOM   3148 C CG2 . ILE D 4 67  ? 3.000   -5.316   -12.344 1.00 86.37 67  D 1 
ATOM   3149 C CD1 . ILE D 4 67  ? 3.181   -2.293   -13.176 1.00 83.49 67  D 1 
ATOM   3150 N N   . ILE D 4 68  ? 0.721   -6.990   -10.276 1.00 84.18 68  D 1 
ATOM   3151 C CA  . ILE D 4 68  ? 0.888   -8.184   -9.432  1.00 80.15 68  D 1 
ATOM   3152 C C   . ILE D 4 68  ? 2.051   -9.050   -9.914  1.00 77.43 68  D 1 
ATOM   3153 O O   . ILE D 4 68  ? 2.734   -9.693   -9.119  1.00 73.21 68  D 1 
ATOM   3154 C CB  . ILE D 4 68  ? -0.429  -8.989   -9.411  1.00 78.60 68  D 1 
ATOM   3155 C CG1 . ILE D 4 68  ? -1.659  -8.154   -8.972  1.00 73.77 68  D 1 
ATOM   3156 C CG2 . ILE D 4 68  ? -0.310  -10.247  -8.529  1.00 71.55 68  D 1 
ATOM   3157 C CD1 . ILE D 4 68  ? -1.543  -7.501   -7.586  1.00 66.57 68  D 1 
ATOM   3158 N N   . MET D 4 69  ? 2.294   -9.072   -11.222 1.00 76.68 69  D 1 
ATOM   3159 C CA  . MET D 4 69  ? 3.408   -9.792   -11.820 1.00 76.54 69  D 1 
ATOM   3160 C C   . MET D 4 69  ? 3.897   -9.045   -13.050 1.00 78.97 69  D 1 
ATOM   3161 O O   . MET D 4 69  ? 3.093   -8.594   -13.865 1.00 76.50 69  D 1 
ATOM   3162 C CB  . MET D 4 69  ? 2.973   -11.226  -12.153 1.00 70.44 69  D 1 
ATOM   3163 C CG  . MET D 4 69  ? 4.119   -12.109  -12.643 1.00 61.32 69  D 1 
ATOM   3164 S SD  . MET D 4 69  ? 3.624   -13.831  -12.971 1.00 54.80 69  D 1 
ATOM   3165 C CE  . MET D 4 69  ? 3.322   -14.400  -11.292 1.00 47.19 69  D 1 
ATOM   3166 N N   . LEU D 4 70  ? 5.217   -8.960   -13.198 1.00 77.63 70  D 1 
ATOM   3167 C CA  . LEU D 4 70  ? 5.887   -8.337   -14.334 1.00 77.66 70  D 1 
ATOM   3168 C C   . LEU D 4 70  ? 6.899   -9.328   -14.909 1.00 77.29 70  D 1 
ATOM   3169 O O   . LEU D 4 70  ? 7.771   -9.811   -14.196 1.00 74.72 70  D 1 
ATOM   3170 C CB  . LEU D 4 70  ? 6.531   -7.035   -13.849 1.00 75.75 70  D 1 
ATOM   3171 C CG  . LEU D 4 70  ? 7.206   -6.210   -14.968 1.00 74.06 70  D 1 
ATOM   3172 C CD1 . LEU D 4 70  ? 6.197   -5.688   -15.979 1.00 68.94 70  D 1 
ATOM   3173 C CD2 . LEU D 4 70  ? 7.912   -5.000   -14.355 1.00 69.61 70  D 1 
ATOM   3174 N N   . GLU D 4 71  ? 6.793   -9.618   -16.208 1.00 74.79 71  D 1 
ATOM   3175 C CA  . GLU D 4 71  ? 7.682   -10.536  -16.907 1.00 74.69 71  D 1 
ATOM   3176 C C   . GLU D 4 71  ? 8.180   -9.893   -18.207 1.00 76.21 71  D 1 
ATOM   3177 O O   . GLU D 4 71  ? 7.419   -9.252   -18.934 1.00 74.61 71  D 1 
ATOM   3178 C CB  . GLU D 4 71  ? 6.970   -11.871  -17.199 1.00 69.86 71  D 1 
ATOM   3179 C CG  . GLU D 4 71  ? 6.574   -12.656  -15.937 1.00 62.08 71  D 1 
ATOM   3180 C CD  . GLU D 4 71  ? 5.754   -13.925  -16.219 1.00 58.24 71  D 1 
ATOM   3181 O OE1 . GLU D 4 71  ? 5.430   -14.646  -15.244 1.00 51.91 71  D 1 
ATOM   3182 O OE2 . GLU D 4 71  ? 5.398   -14.178  -17.387 1.00 52.40 71  D 1 
ATOM   3183 N N   . ALA D 4 72  ? 9.465   -10.089  -18.535 1.00 74.20 72  D 1 
ATOM   3184 C CA  . ALA D 4 72  ? 10.001  -9.688   -19.825 1.00 73.02 72  D 1 
ATOM   3185 C C   . ALA D 4 72  ? 9.660   -10.749  -20.881 1.00 73.50 72  D 1 
ATOM   3186 O O   . ALA D 4 72  ? 9.931   -11.926  -20.697 1.00 70.95 72  D 1 
ATOM   3187 C CB  . ALA D 4 72  ? 11.505  -9.455   -19.699 1.00 69.33 72  D 1 
ATOM   3188 N N   . LEU D 4 73  ? 9.099   -10.316  -22.016 1.00 77.06 73  D 1 
ATOM   3189 C CA  . LEU D 4 73  ? 8.823   -11.178  -23.170 1.00 76.17 73  D 1 
ATOM   3190 C C   . LEU D 4 73  ? 9.961   -11.174  -24.189 1.00 74.22 73  D 1 
ATOM   3191 O O   . LEU D 4 73  ? 10.038  -12.046  -25.055 1.00 69.24 73  D 1 
ATOM   3192 C CB  . LEU D 4 73  ? 7.511   -10.731  -23.831 1.00 75.00 73  D 1 
ATOM   3193 C CG  . LEU D 4 73  ? 6.267   -10.861  -22.941 1.00 73.71 73  D 1 
ATOM   3194 C CD1 . LEU D 4 73  ? 5.055   -10.366  -23.723 1.00 70.25 73  D 1 
ATOM   3195 C CD2 . LEU D 4 73  ? 5.998   -12.306  -22.515 1.00 70.74 73  D 1 
ATOM   3196 N N   . GLU D 4 74  ? 10.854  -10.202  -24.080 1.00 72.48 74  D 1 
ATOM   3197 C CA  . GLU D 4 74  ? 12.043  -10.061  -24.914 1.00 71.08 74  D 1 
ATOM   3198 C C   . GLU D 4 74  ? 13.292  -10.304  -24.076 1.00 67.42 74  D 1 
ATOM   3199 O O   . GLU D 4 74  ? 13.350  -9.919   -22.905 1.00 62.06 74  D 1 
ATOM   3200 C CB  . GLU D 4 74  ? 12.090  -8.682   -25.567 1.00 67.45 74  D 1 
ATOM   3201 C CG  . GLU D 4 74  ? 10.940  -8.453   -26.553 1.00 62.82 74  D 1 
ATOM   3202 C CD  . GLU D 4 74  ? 10.990  -7.068   -27.237 1.00 60.37 74  D 1 
ATOM   3203 O OE1 . GLU D 4 74  ? 10.130  -6.840   -28.109 1.00 55.15 74  D 1 
ATOM   3204 O OE2 . GLU D 4 74  ? 11.871  -6.252   -26.894 1.00 60.09 74  D 1 
ATOM   3205 N N   . ARG D 4 75  ? 14.320  -10.908  -24.684 1.00 65.92 75  D 1 
ATOM   3206 C CA  . ARG D 4 75  ? 15.629  -10.989  -24.039 1.00 63.01 75  D 1 
ATOM   3207 C C   . ARG D 4 75  ? 16.190  -9.580   -23.875 1.00 62.96 75  D 1 
ATOM   3208 O O   . ARG D 4 75  ? 16.163  -8.784   -24.820 1.00 56.07 75  D 1 
ATOM   3209 C CB  . ARG D 4 75  ? 16.605  -11.892  -24.808 1.00 54.43 75  D 1 
ATOM   3210 C CG  . ARG D 4 75  ? 16.248  -13.371  -24.638 1.00 46.49 75  D 1 
ATOM   3211 C CD  . ARG D 4 75  ? 17.308  -14.254  -25.304 1.00 41.25 75  D 1 
ATOM   3212 N NE  . ARG D 4 75  ? 17.021  -15.677  -25.119 1.00 35.36 75  D 1 
ATOM   3213 C CZ  . ARG D 4 75  ? 17.770  -16.686  -25.542 1.00 29.66 75  D 1 
ATOM   3214 N NH1 . ARG D 4 75  ? 18.877  -16.492  -26.200 1.00 27.45 75  D 1 
ATOM   3215 N NH2 . ARG D 4 75  ? 17.403  -17.912  -25.296 1.00 26.51 75  D 1 
ATOM   3216 N N   . VAL D 4 76  ? 16.662  -9.297   -22.678 1.00 55.96 76  D 1 
ATOM   3217 C CA  . VAL D 4 76  ? 17.317  -8.050   -22.309 1.00 52.73 76  D 1 
ATOM   3218 C C   . VAL D 4 76  ? 18.787  -8.124   -22.671 1.00 48.66 76  D 1 
ATOM   3219 O O   . VAL D 4 76  ? 19.409  -9.178   -22.427 1.00 44.72 76  D 1 
ATOM   3220 C CB  . VAL D 4 76  ? 17.104  -7.729   -20.830 1.00 48.96 76  D 1 
ATOM   3221 C CG1 . VAL D 4 76  ? 17.593  -6.319   -20.515 1.00 44.10 76  D 1 
ATOM   3222 C CG2 . VAL D 4 76  ? 15.614  -7.791   -20.484 1.00 44.46 76  D 1 
ATOM   3223 O OXT . VAL D 4 76  ? 19.296  -7.089   -23.209 1.00 42.85 76  D 1 
ATOM   3224 N N   . MET E 5 1   ? -9.460  27.288   -25.269 1.00 44.81 1   E 1 
ATOM   3225 C CA  . MET E 5 1   ? -9.749  25.994   -24.610 1.00 47.70 1   E 1 
ATOM   3226 C C   . MET E 5 1   ? -10.465 26.334   -23.309 1.00 49.59 1   E 1 
ATOM   3227 O O   . MET E 5 1   ? -10.280 27.442   -22.821 1.00 46.30 1   E 1 
ATOM   3228 C CB  . MET E 5 1   ? -8.464  25.210   -24.369 1.00 46.14 1   E 1 
ATOM   3229 C CG  . MET E 5 1   ? -7.845  24.725   -25.693 1.00 42.65 1   E 1 
ATOM   3230 S SD  . MET E 5 1   ? -6.271  23.901   -25.468 1.00 39.57 1   E 1 
ATOM   3231 C CE  . MET E 5 1   ? -5.784  23.540   -27.163 1.00 34.29 1   E 1 
ATOM   3232 N N   . SER E 5 2   ? -11.358 25.485   -22.805 1.00 62.43 2   E 1 
ATOM   3233 C CA  . SER E 5 2   ? -11.914 25.690   -21.463 1.00 67.84 2   E 1 
ATOM   3234 C C   . SER E 5 2   ? -10.777 25.527   -20.464 1.00 74.04 2   E 1 
ATOM   3235 O O   . SER E 5 2   ? -10.046 24.544   -20.591 1.00 67.90 2   E 1 
ATOM   3236 C CB  . SER E 5 2   ? -13.017 24.678   -21.164 1.00 58.90 2   E 1 
ATOM   3237 O OG  . SER E 5 2   ? -12.586 23.380   -21.510 1.00 50.88 2   E 1 
ATOM   3238 N N   . LEU E 5 3   ? -10.640 26.447   -19.503 1.00 75.63 3   E 1 
ATOM   3239 C CA  . LEU E 5 3   ? -9.648  26.337   -18.442 1.00 80.38 3   E 1 
ATOM   3240 C C   . LEU E 5 3   ? -9.741  24.952   -17.783 1.00 85.08 3   E 1 
ATOM   3241 O O   . LEU E 5 3   ? -10.865 24.487   -17.533 1.00 80.34 3   E 1 
ATOM   3242 C CB  . LEU E 5 3   ? -9.883  27.450   -17.412 1.00 71.09 3   E 1 
ATOM   3243 C CG  . LEU E 5 3   ? -9.317  28.809   -17.856 1.00 61.29 3   E 1 
ATOM   3244 C CD1 . LEU E 5 3   ? -10.111 29.962   -17.235 1.00 55.20 3   E 1 
ATOM   3245 C CD2 . LEU E 5 3   ? -7.849  28.952   -17.453 1.00 55.05 3   E 1 
ATOM   3246 N N   . PRO E 5 4   ? -8.595  24.294   -17.506 1.00 87.28 4   E 1 
ATOM   3247 C CA  . PRO E 5 4   ? -8.569  23.043   -16.753 1.00 90.29 4   E 1 
ATOM   3248 C C   . PRO E 5 4   ? -9.284  23.221   -15.418 1.00 92.78 4   E 1 
ATOM   3249 O O   . PRO E 5 4   ? -9.101  24.224   -14.728 1.00 90.53 4   E 1 
ATOM   3250 C CB  . PRO E 5 4   ? -7.091  22.690   -16.575 1.00 85.09 4   E 1 
ATOM   3251 C CG  . PRO E 5 4   ? -6.376  23.450   -17.688 1.00 79.69 4   E 1 
ATOM   3252 C CD  . PRO E 5 4   ? -7.238  24.693   -17.861 1.00 81.34 4   E 1 
ATOM   3253 N N   . LEU E 5 5   ? -10.103 22.251   -15.041 1.00 94.25 5   E 1 
ATOM   3254 C CA  . LEU E 5 5   ? -10.748 22.215   -13.733 1.00 95.87 5   E 1 
ATOM   3255 C C   . LEU E 5 5   ? -10.132 21.071   -12.932 1.00 96.42 5   E 1 
ATOM   3256 O O   . LEU E 5 5   ? -10.564 19.922   -13.047 1.00 94.40 5   E 1 
ATOM   3257 C CB  . LEU E 5 5   ? -12.271 22.112   -13.899 1.00 94.69 5   E 1 
ATOM   3258 C CG  . LEU E 5 5   ? -13.024 22.097   -12.558 1.00 94.21 5   E 1 
ATOM   3259 C CD1 . LEU E 5 5   ? -12.822 23.376   -11.755 1.00 91.27 5   E 1 
ATOM   3260 C CD2 . LEU E 5 5   ? -14.522 21.937   -12.812 1.00 90.90 5   E 1 
ATOM   3261 N N   . ASN E 5 6   ? -9.127  21.397   -12.131 1.00 96.24 6   E 1 
ATOM   3262 C CA  . ASN E 5 6   ? -8.395  20.428   -11.322 1.00 96.33 6   E 1 
ATOM   3263 C C   . ASN E 5 6   ? -9.227  19.938   -10.110 1.00 96.68 6   E 1 
ATOM   3264 O O   . ASN E 5 6   ? -10.197 20.601   -9.724  1.00 95.90 6   E 1 
ATOM   3265 C CB  . ASN E 5 6   ? -7.040  21.044   -10.946 1.00 95.06 6   E 1 
ATOM   3266 C CG  . ASN E 5 6   ? -6.114  21.176   -12.142 1.00 93.91 6   E 1 
ATOM   3267 O OD1 . ASN E 5 6   ? -6.302  20.565   -13.181 1.00 88.47 6   E 1 
ATOM   3268 N ND2 . ASN E 5 6   ? -5.071  21.972   -12.025 1.00 86.92 6   E 1 
ATOM   3269 N N   . PRO E 5 7   ? -8.860  18.823   -9.482  1.00 97.05 7   E 1 
ATOM   3270 C CA  . PRO E 5 7   ? -9.628  18.222   -8.390  1.00 96.91 7   E 1 
ATOM   3271 C C   . PRO E 5 7   ? -9.910  19.158   -7.215  1.00 96.94 7   E 1 
ATOM   3272 O O   . PRO E 5 7   ? -11.051 19.262   -6.768  1.00 96.19 7   E 1 
ATOM   3273 C CB  . PRO E 5 7   ? -8.807  17.007   -7.953  1.00 96.29 7   E 1 
ATOM   3274 C CG  . PRO E 5 7   ? -8.143  16.573   -9.256  1.00 95.30 7   E 1 
ATOM   3275 C CD  . PRO E 5 7   ? -7.825  17.900   -9.933  1.00 96.41 7   E 1 
ATOM   3276 N N   . LYS E 5 8   ? -8.910  19.877   -6.720  1.00 96.11 8   E 1 
ATOM   3277 C CA  . LYS E 5 8   ? -9.074  20.773   -5.564  1.00 95.38 8   E 1 
ATOM   3278 C C   . LYS E 5 8   ? -10.020 21.950   -5.857  1.00 95.87 8   E 1 
ATOM   3279 O O   . LYS E 5 8   ? -10.968 22.134   -5.085  1.00 95.16 8   E 1 
ATOM   3280 C CB  . LYS E 5 8   ? -7.684  21.169   -5.045  1.00 93.39 8   E 1 
ATOM   3281 C CG  . LYS E 5 8   ? -7.711  22.103   -3.827  1.00 82.62 8   E 1 
ATOM   3282 C CD  . LYS E 5 8   ? -6.257  22.405   -3.455  1.00 73.06 8   E 1 
ATOM   3283 C CE  . LYS E 5 8   ? -6.089  23.530   -2.436  1.00 61.22 8   E 1 
ATOM   3284 N NZ  . LYS E 5 8   ? -4.747  24.142   -2.582  1.00 53.17 8   E 1 
ATOM   3285 N N   . PRO E 5 9   ? -9.881  22.710   -6.964  1.00 96.59 9   E 1 
ATOM   3286 C CA  . PRO E 5 9   ? -10.876 23.700   -7.379  1.00 96.62 9   E 1 
ATOM   3287 C C   . PRO E 5 9   ? -12.274 23.111   -7.598  1.00 97.09 9   E 1 
ATOM   3288 O O   . PRO E 5 9   ? -13.267 23.744   -7.232  1.00 96.58 9   E 1 
ATOM   3289 C CB  . PRO E 5 9   ? -10.329 24.305   -8.676  1.00 95.57 9   E 1 
ATOM   3290 C CG  . PRO E 5 9   ? -8.820  24.157   -8.519  1.00 93.15 9   E 1 
ATOM   3291 C CD  . PRO E 5 9   ? -8.687  22.830   -7.783  1.00 95.66 9   E 1 
ATOM   3292 N N   . PHE E 5 10  ? -12.377 21.903   -8.143  1.00 97.36 10  E 1 
ATOM   3293 C CA  . PHE E 5 10  ? -13.653 21.224   -8.335  1.00 97.67 10  E 1 
ATOM   3294 C C   . PHE E 5 10  ? -14.357 20.959   -6.996  1.00 97.93 10  E 1 
ATOM   3295 O O   . PHE E 5 10  ? -15.522 21.327   -6.833  1.00 97.57 10  E 1 
ATOM   3296 C CB  . PHE E 5 10  ? -13.438 19.931   -9.126  1.00 97.73 10  E 1 
ATOM   3297 C CG  . PHE E 5 10  ? -14.687 19.097   -9.276  1.00 98.05 10  E 1 
ATOM   3298 C CD1 . PHE E 5 10  ? -14.846 17.912   -8.529  1.00 97.10 10  E 1 
ATOM   3299 C CD2 . PHE E 5 10  ? -15.703 19.493   -10.158 1.00 97.33 10  E 1 
ATOM   3300 C CE1 . PHE E 5 10  ? -15.998 17.124   -8.679  1.00 96.96 10  E 1 
ATOM   3301 C CE2 . PHE E 5 10  ? -16.856 18.718   -10.309 1.00 97.01 10  E 1 
ATOM   3302 C CZ  . PHE E 5 10  ? -17.007 17.533   -9.571  1.00 97.46 10  E 1 
ATOM   3303 N N   . LEU E 5 11  ? -13.649 20.404   -6.015  1.00 97.87 11  E 1 
ATOM   3304 C CA  . LEU E 5 11  ? -14.183 20.139   -4.676  1.00 97.81 11  E 1 
ATOM   3305 C C   . LEU E 5 11  ? -14.554 21.430   -3.936  1.00 97.65 11  E 1 
ATOM   3306 O O   . LEU E 5 11  ? -15.621 21.497   -3.322  1.00 97.11 11  E 1 
ATOM   3307 C CB  . LEU E 5 11  ? -13.166 19.325   -3.868  1.00 97.64 11  E 1 
ATOM   3308 C CG  . LEU E 5 11  ? -12.941 17.898   -4.371  1.00 96.94 11  E 1 
ATOM   3309 C CD1 . LEU E 5 11  ? -11.847 17.233   -3.539  1.00 95.60 11  E 1 
ATOM   3310 C CD2 . LEU E 5 11  ? -14.204 17.037   -4.284  1.00 95.17 11  E 1 
ATOM   3311 N N   . ASN E 5 12  ? -13.738 22.475   -4.041  1.00 97.25 12  E 1 
ATOM   3312 C CA  . ASN E 5 12  ? -14.068 23.784   -3.480  1.00 96.69 12  E 1 
ATOM   3313 C C   . ASN E 5 12  ? -15.353 24.355   -4.102  1.00 97.01 12  E 1 
ATOM   3314 O O   . ASN E 5 12  ? -16.184 24.934   -3.404  1.00 96.06 12  E 1 
ATOM   3315 C CB  . ASN E 5 12  ? -12.889 24.736   -3.699  1.00 95.26 12  E 1 
ATOM   3316 C CG  . ASN E 5 12  ? -11.673 24.405   -2.832  1.00 90.96 12  E 1 
ATOM   3317 O OD1 . ASN E 5 12  ? -11.733 23.689   -1.852  1.00 82.19 12  E 1 
ATOM   3318 N ND2 . ASN E 5 12  ? -10.533 24.969   -3.162  1.00 81.82 12  E 1 
ATOM   3319 N N   . GLY E 5 13  ? -15.557 24.148   -5.393  1.00 96.93 13  E 1 
ATOM   3320 C CA  . GLY E 5 13  ? -16.778 24.535   -6.092  1.00 96.81 13  E 1 
ATOM   3321 C C   . GLY E 5 13  ? -18.028 23.738   -5.688  1.00 97.29 13  E 1 
ATOM   3322 O O   . GLY E 5 13  ? -19.144 24.231   -5.886  1.00 96.07 13  E 1 
ATOM   3323 N N   . LEU E 5 14  ? -17.860 22.531   -5.131  1.00 97.70 14  E 1 
ATOM   3324 C CA  . LEU E 5 14  ? -18.942 21.694   -4.601  1.00 97.85 14  E 1 
ATOM   3325 C C   . LEU E 5 14  ? -19.245 21.953   -3.119  1.00 98.08 14  E 1 
ATOM   3326 O O   . LEU E 5 14  ? -20.307 21.561   -2.645  1.00 97.19 14  E 1 
ATOM   3327 C CB  . LEU E 5 14  ? -18.601 20.208   -4.806  1.00 97.32 14  E 1 
ATOM   3328 C CG  . LEU E 5 14  ? -18.638 19.711   -6.271  1.00 96.24 14  E 1 
ATOM   3329 C CD1 . LEU E 5 14  ? -18.297 18.218   -6.274  1.00 94.40 14  E 1 
ATOM   3330 C CD2 . LEU E 5 14  ? -20.016 19.886   -6.907  1.00 94.36 14  E 1 
ATOM   3331 N N   . THR E 5 15  ? -18.349 22.616   -2.383  1.00 97.64 15  E 1 
ATOM   3332 C CA  . THR E 5 15  ? -18.566 22.917   -0.964  1.00 97.68 15  E 1 
ATOM   3333 C C   . THR E 5 15  ? -19.827 23.768   -0.777  1.00 97.62 15  E 1 
ATOM   3334 O O   . THR E 5 15  ? -20.018 24.773   -1.459  1.00 96.03 15  E 1 
ATOM   3335 C CB  . THR E 5 15  ? -17.337 23.597   -0.349  1.00 96.56 15  E 1 
ATOM   3336 O OG1 . THR E 5 15  ? -16.197 22.782   -0.532  1.00 89.44 15  E 1 
ATOM   3337 C CG2 . THR E 5 15  ? -17.479 23.800   1.158   1.00 86.42 15  E 1 
ATOM   3338 N N   . GLY E 5 16  ? -20.685 23.334   0.139   1.00 97.42 16  E 1 
ATOM   3339 C CA  . GLY E 5 16  ? -21.991 23.936   0.405   1.00 97.36 16  E 1 
ATOM   3340 C C   . GLY E 5 16  ? -23.126 23.455   -0.514  1.00 97.63 16  E 1 
ATOM   3341 O O   . GLY E 5 16  ? -24.264 23.880   -0.319  1.00 96.02 16  E 1 
ATOM   3342 N N   . LYS E 5 17  ? -22.832 22.601   -1.487  1.00 97.65 17  E 1 
ATOM   3343 C CA  . LYS E 5 17  ? -23.818 22.088   -2.447  1.00 97.74 17  E 1 
ATOM   3344 C C   . LYS E 5 17  ? -24.185 20.626   -2.158  1.00 98.01 17  E 1 
ATOM   3345 O O   . LYS E 5 17  ? -23.407 19.912   -1.524  1.00 97.44 17  E 1 
ATOM   3346 C CB  . LYS E 5 17  ? -23.290 22.244   -3.878  1.00 96.85 17  E 1 
ATOM   3347 C CG  . LYS E 5 17  ? -23.073 23.709   -4.245  1.00 94.79 17  E 1 
ATOM   3348 C CD  . LYS E 5 17  ? -22.603 23.811   -5.698  1.00 90.58 17  E 1 
ATOM   3349 C CE  . LYS E 5 17  ? -22.254 25.250   -6.015  1.00 85.69 17  E 1 
ATOM   3350 N NZ  . LYS E 5 17  ? -21.472 25.327   -7.277  1.00 76.37 17  E 1 
ATOM   3351 N N   . PRO E 5 18  ? -25.346 20.158   -2.645  1.00 98.23 18  E 1 
ATOM   3352 C CA  . PRO E 5 18  ? -25.681 18.751   -2.609  1.00 98.27 18  E 1 
ATOM   3353 C C   . PRO E 5 18  ? -24.758 17.945   -3.532  1.00 98.34 18  E 1 
ATOM   3354 O O   . PRO E 5 18  ? -24.497 18.304   -4.682  1.00 97.70 18  E 1 
ATOM   3355 C CB  . PRO E 5 18  ? -27.157 18.661   -3.010  1.00 97.33 18  E 1 
ATOM   3356 C CG  . PRO E 5 18  ? -27.342 19.878   -3.910  1.00 93.64 18  E 1 
ATOM   3357 C CD  . PRO E 5 18  ? -26.407 20.915   -3.293  1.00 97.11 18  E 1 
ATOM   3358 N N   . VAL E 5 19  ? -24.257 16.847   -2.990  1.00 98.45 19  E 1 
ATOM   3359 C CA  . VAL E 5 19  ? -23.327 15.937   -3.659  1.00 98.51 19  E 1 
ATOM   3360 C C   . VAL E 5 19  ? -23.749 14.479   -3.450  1.00 98.59 19  E 1 
ATOM   3361 O O   . VAL E 5 19  ? -24.434 14.148   -2.482  1.00 98.10 19  E 1 
ATOM   3362 C CB  . VAL E 5 19  ? -21.874 16.146   -3.201  1.00 98.13 19  E 1 
ATOM   3363 C CG1 . VAL E 5 19  ? -21.372 17.561   -3.501  1.00 96.77 19  E 1 
ATOM   3364 C CG2 . VAL E 5 19  ? -21.660 15.854   -1.708  1.00 96.37 19  E 1 
ATOM   3365 N N   . MET E 5 20  ? -23.288 13.623   -4.334  1.00 98.52 20  E 1 
ATOM   3366 C CA  . MET E 5 20  ? -23.355 12.175   -4.193  1.00 98.59 20  E 1 
ATOM   3367 C C   . MET E 5 20  ? -21.929 11.629   -4.175  1.00 98.61 20  E 1 
ATOM   3368 O O   . MET E 5 20  ? -21.180 11.813   -5.138  1.00 98.35 20  E 1 
ATOM   3369 C CB  . MET E 5 20  ? -24.169 11.587   -5.348  1.00 97.93 20  E 1 
ATOM   3370 C CG  . MET E 5 20  ? -24.417 10.077   -5.195  1.00 93.97 20  E 1 
ATOM   3371 S SD  . MET E 5 20  ? -25.588 9.623    -3.904  1.00 91.88 20  E 1 
ATOM   3372 C CE  . MET E 5 20  ? -27.145 10.021   -4.700  1.00 83.11 20  E 1 
ATOM   3373 N N   . VAL E 5 21  ? -21.551 10.973   -3.078  1.00 98.73 21  E 1 
ATOM   3374 C CA  . VAL E 5 21  ? -20.250 10.322   -2.910  1.00 98.71 21  E 1 
ATOM   3375 C C   . VAL E 5 21  ? -20.445 8.821    -3.064  1.00 98.64 21  E 1 
ATOM   3376 O O   . VAL E 5 21  ? -21.138 8.219    -2.247  1.00 98.15 21  E 1 
ATOM   3377 C CB  . VAL E 5 21  ? -19.620 10.653   -1.552  1.00 98.53 21  E 1 
ATOM   3378 C CG1 . VAL E 5 21  ? -18.218 10.048   -1.437  1.00 97.42 21  E 1 
ATOM   3379 C CG2 . VAL E 5 21  ? -19.498 12.165   -1.338  1.00 97.57 21  E 1 
ATOM   3380 N N   . LYS E 5 22  ? -19.815 8.216    -4.067  1.00 98.42 22  E 1 
ATOM   3381 C CA  . LYS E 5 22  ? -19.790 6.757    -4.210  1.00 98.30 22  E 1 
ATOM   3382 C C   . LYS E 5 22  ? -18.530 6.198    -3.566  1.00 98.26 22  E 1 
ATOM   3383 O O   . LYS E 5 22  ? -17.435 6.721    -3.770  1.00 97.73 22  E 1 
ATOM   3384 C CB  . LYS E 5 22  ? -19.929 6.362    -5.680  1.00 97.92 22  E 1 
ATOM   3385 C CG  . LYS E 5 22  ? -20.064 4.831    -5.830  1.00 96.43 22  E 1 
ATOM   3386 C CD  . LYS E 5 22  ? -20.685 4.479    -7.175  1.00 93.36 22  E 1 
ATOM   3387 C CE  . LYS E 5 22  ? -20.967 2.986    -7.276  1.00 90.15 22  E 1 
ATOM   3388 N NZ  . LYS E 5 22  ? -21.892 2.699    -8.394  1.00 85.07 22  E 1 
ATOM   3389 N N   . LEU E 5 23  ? -18.694 5.116    -2.807  1.00 97.78 23  E 1 
ATOM   3390 C CA  . LEU E 5 23  ? -17.592 4.391    -2.203  1.00 97.63 23  E 1 
ATOM   3391 C C   . LEU E 5 23  ? -17.168 3.196    -3.069  1.00 97.29 23  E 1 
ATOM   3392 O O   . LEU E 5 23  ? -17.933 2.705    -3.895  1.00 96.13 23  E 1 
ATOM   3393 C CB  . LEU E 5 23  ? -17.960 3.953    -0.776  1.00 97.51 23  E 1 
ATOM   3394 C CG  . LEU E 5 23  ? -18.363 5.084    0.187   1.00 96.68 23  E 1 
ATOM   3395 C CD1 . LEU E 5 23  ? -18.299 4.562    1.619   1.00 95.44 23  E 1 
ATOM   3396 C CD2 . LEU E 5 23  ? -17.466 6.320    0.122   1.00 94.81 23  E 1 
ATOM   3397 N N   . LYS E 5 24  ? -15.948 2.697    -2.823  1.00 96.07 24  E 1 
ATOM   3398 C CA  . LYS E 5 24  ? -15.350 1.544    -3.516  1.00 94.86 24  E 1 
ATOM   3399 C C   . LYS E 5 24  ? -16.234 0.287    -3.455  1.00 93.53 24  E 1 
ATOM   3400 O O   . LYS E 5 24  ? -16.313 -0.460   -4.421  1.00 90.34 24  E 1 
ATOM   3401 C CB  . LYS E 5 24  ? -13.975 1.243    -2.900  1.00 93.39 24  E 1 
ATOM   3402 C CG  . LYS E 5 24  ? -12.989 2.400    -3.077  1.00 92.05 24  E 1 
ATOM   3403 C CD  . LYS E 5 24  ? -11.593 2.051    -2.546  1.00 90.75 24  E 1 
ATOM   3404 C CE  . LYS E 5 24  ? -10.653 3.228    -2.781  1.00 88.29 24  E 1 
ATOM   3405 N NZ  . LYS E 5 24  ? -9.253  2.947    -2.389  1.00 84.00 24  E 1 
ATOM   3406 N N   . TRP E 5 25  ? -16.958 0.092    -2.344  1.00 92.07 25  E 1 
ATOM   3407 C CA  . TRP E 5 25  ? -17.831 -1.062   -2.096  1.00 90.18 25  E 1 
ATOM   3408 C C   . TRP E 5 25  ? -19.280 -0.880   -2.586  1.00 89.95 25  E 1 
ATOM   3409 O O   . TRP E 5 25  ? -20.169 -1.642   -2.216  1.00 84.98 25  E 1 
ATOM   3410 C CB  . TRP E 5 25  ? -17.780 -1.435   -0.616  1.00 87.85 25  E 1 
ATOM   3411 C CG  . TRP E 5 25  ? -16.381 -1.620   -0.107  1.00 87.42 25  E 1 
ATOM   3412 C CD1 . TRP E 5 25  ? -15.557 -2.656   -0.379  1.00 79.56 25  E 1 
ATOM   3413 C CD2 . TRP E 5 25  ? -15.604 -0.680   0.673   1.00 83.36 25  E 1 
ATOM   3414 N NE1 . TRP E 5 25  ? -14.314 -2.419   0.186   1.00 78.09 25  E 1 
ATOM   3415 C CE2 . TRP E 5 25  ? -14.295 -1.213   0.835   1.00 80.52 25  E 1 
ATOM   3416 C CE3 . TRP E 5 25  ? -15.890 0.573    1.247   1.00 76.56 25  E 1 
ATOM   3417 C CZ2 . TRP E 5 25  ? -13.289 -0.515   1.518   1.00 78.30 25  E 1 
ATOM   3418 C CZ3 . TRP E 5 25  ? -14.884 1.258    1.939   1.00 73.85 25  E 1 
ATOM   3419 C CH2 . TRP E 5 25  ? -13.604 0.727    2.065   1.00 75.33 25  E 1 
ATOM   3420 N N   . GLY E 5 26  ? -19.537 0.127    -3.405  1.00 92.45 26  E 1 
ATOM   3421 C CA  . GLY E 5 26  ? -20.815 0.316    -4.082  1.00 92.29 26  E 1 
ATOM   3422 C C   . GLY E 5 26  ? -21.842 1.186    -3.357  1.00 93.89 26  E 1 
ATOM   3423 O O   . GLY E 5 26  ? -22.716 1.736    -4.024  1.00 92.41 26  E 1 
ATOM   3424 N N   . MET E 5 27  ? -21.730 1.370    -2.033  1.00 95.43 27  E 1 
ATOM   3425 C CA  . MET E 5 27  ? -22.630 2.263    -1.294  1.00 95.40 27  E 1 
ATOM   3426 C C   . MET E 5 27  ? -22.442 3.734    -1.714  1.00 96.76 27  E 1 
ATOM   3427 O O   . MET E 5 27  ? -21.339 4.170    -2.033  1.00 96.21 27  E 1 
ATOM   3428 C CB  . MET E 5 27  ? -22.479 2.058    0.226   1.00 92.89 27  E 1 
ATOM   3429 C CG  . MET E 5 27  ? -21.058 2.328    0.738   1.00 87.69 27  E 1 
ATOM   3430 S SD  . MET E 5 27  ? -20.709 1.766    2.431   1.00 85.60 27  E 1 
ATOM   3431 C CE  . MET E 5 27  ? -20.734 -0.019   2.215   1.00 73.91 27  E 1 
ATOM   3432 N N   . GLU E 5 28  ? -23.530 4.490    -1.721  1.00 97.71 28  E 1 
ATOM   3433 C CA  . GLU E 5 28  ? -23.557 5.905    -2.082  1.00 98.07 28  E 1 
ATOM   3434 C C   . GLU E 5 28  ? -24.097 6.742    -0.913  1.00 98.11 28  E 1 
ATOM   3435 O O   . GLU E 5 28  ? -25.047 6.357    -0.235  1.00 97.54 28  E 1 
ATOM   3436 C CB  . GLU E 5 28  ? -24.357 6.149    -3.385  1.00 97.26 28  E 1 
ATOM   3437 C CG  . GLU E 5 28  ? -23.800 5.418    -4.626  1.00 93.17 28  E 1 
ATOM   3438 C CD  . GLU E 5 28  ? -24.552 5.705    -5.957  1.00 92.12 28  E 1 
ATOM   3439 O OE1 . GLU E 5 28  ? -24.011 5.372    -7.047  1.00 85.73 28  E 1 
ATOM   3440 O OE2 . GLU E 5 28  ? -25.666 6.246    -5.965  1.00 85.98 28  E 1 
ATOM   3441 N N   . TYR E 5 29  ? -23.515 7.926    -0.689  1.00 98.53 29  E 1 
ATOM   3442 C CA  . TYR E 5 29  ? -23.940 8.890    0.320   1.00 98.59 29  E 1 
ATOM   3443 C C   . TYR E 5 29  ? -24.309 10.207   -0.357  1.00 98.54 29  E 1 
ATOM   3444 O O   . TYR E 5 29  ? -23.448 10.880   -0.920  1.00 98.10 29  E 1 
ATOM   3445 C CB  . TYR E 5 29  ? -22.844 9.072    1.375   1.00 98.30 29  E 1 
ATOM   3446 C CG  . TYR E 5 29  ? -22.560 7.819    2.177   1.00 98.06 29  E 1 
ATOM   3447 C CD1 . TYR E 5 29  ? -23.353 7.513    3.297   1.00 96.75 29  E 1 
ATOM   3448 C CD2 . TYR E 5 29  ? -21.540 6.938    1.792   1.00 96.77 29  E 1 
ATOM   3449 C CE1 . TYR E 5 29  ? -23.142 6.328    4.018   1.00 95.81 29  E 1 
ATOM   3450 C CE2 . TYR E 5 29  ? -21.326 5.742    2.504   1.00 95.78 29  E 1 
ATOM   3451 C CZ  . TYR E 5 29  ? -22.134 5.437    3.610   1.00 96.27 29  E 1 
ATOM   3452 O OH  . TYR E 5 29  ? -21.950 4.247    4.295   1.00 94.65 29  E 1 
ATOM   3453 N N   . LYS E 5 30  ? -25.590 10.593   -0.290  1.00 98.30 30  E 1 
ATOM   3454 C CA  . LYS E 5 30  ? -26.111 11.883   -0.758  1.00 98.31 30  E 1 
ATOM   3455 C C   . LYS E 5 30  ? -26.202 12.836   0.419   1.00 98.23 30  E 1 
ATOM   3456 O O   . LYS E 5 30  ? -26.725 12.476   1.459   1.00 97.62 30  E 1 
ATOM   3457 C CB  . LYS E 5 30  ? -27.478 11.679   -1.449  1.00 97.82 30  E 1 
ATOM   3458 C CG  . LYS E 5 30  ? -28.078 12.955   -2.078  1.00 96.30 30  E 1 
ATOM   3459 C CD  . LYS E 5 30  ? -29.496 12.692   -2.659  1.00 93.92 30  E 1 
ATOM   3460 C CE  . LYS E 5 30  ? -30.171 13.963   -3.199  1.00 86.33 30  E 1 
ATOM   3461 N NZ  . LYS E 5 30  ? -31.609 13.762   -3.541  1.00 78.81 30  E 1 
ATOM   3462 N N   . GLY E 5 31  ? -25.713 14.071   0.261   1.00 98.11 31  E 1 
ATOM   3463 C CA  . GLY E 5 31  ? -25.818 15.094   1.292   1.00 98.17 31  E 1 
ATOM   3464 C C   . GLY E 5 31  ? -25.151 16.392   0.883   1.00 98.47 31  E 1 
ATOM   3465 O O   . GLY E 5 31  ? -24.576 16.487   -0.196  1.00 97.87 31  E 1 
ATOM   3466 N N   . TYR E 5 32  ? -25.196 17.406   1.745   1.00 98.36 32  E 1 
ATOM   3467 C CA  . TYR E 5 32  ? -24.499 18.673   1.512   1.00 98.35 32  E 1 
ATOM   3468 C C   . TYR E 5 32  ? -23.029 18.539   1.889   1.00 98.46 32  E 1 
ATOM   3469 O O   . TYR E 5 32  ? -22.712 18.181   3.021   1.00 97.61 32  E 1 
ATOM   3470 C CB  . TYR E 5 32  ? -25.165 19.804   2.296   1.00 97.90 32  E 1 
ATOM   3471 C CG  . TYR E 5 32  ? -26.527 20.167   1.757   1.00 94.09 32  E 1 
ATOM   3472 C CD1 . TYR E 5 32  ? -26.652 21.150   0.760   1.00 88.10 32  E 1 
ATOM   3473 C CD2 . TYR E 5 32  ? -27.687 19.506   2.225   1.00 88.25 32  E 1 
ATOM   3474 C CE1 . TYR E 5 32  ? -27.911 21.475   0.229   1.00 85.48 32  E 1 
ATOM   3475 C CE2 . TYR E 5 32  ? -28.948 19.819   1.697   1.00 84.99 32  E 1 
ATOM   3476 C CZ  . TYR E 5 32  ? -29.054 20.810   0.699   1.00 85.25 32  E 1 
ATOM   3477 O OH  . TYR E 5 32  ? -30.296 21.101   0.167   1.00 83.69 32  E 1 
ATOM   3478 N N   . LEU E 5 33  ? -22.105 18.850   0.963   1.00 98.38 33  E 1 
ATOM   3479 C CA  . LEU E 5 33  ? -20.672 18.843   1.231   1.00 98.48 33  E 1 
ATOM   3480 C C   . LEU E 5 33  ? -20.315 20.021   2.148   1.00 98.25 33  E 1 
ATOM   3481 O O   . LEU E 5 33  ? -20.292 21.170   1.715   1.00 97.63 33  E 1 
ATOM   3482 C CB  . LEU E 5 33  ? -19.902 18.875   -0.099  1.00 98.27 33  E 1 
ATOM   3483 C CG  . LEU E 5 33  ? -18.370 18.802   0.070   1.00 97.96 33  E 1 
ATOM   3484 C CD1 . LEU E 5 33  ? -17.924 17.470   0.683   1.00 97.14 33  E 1 
ATOM   3485 C CD2 . LEU E 5 33  ? -17.700 18.941   -1.296  1.00 97.01 33  E 1 
ATOM   3486 N N   . VAL E 5 34  ? -20.004 19.746   3.411   1.00 98.31 34  E 1 
ATOM   3487 C CA  . VAL E 5 34  ? -19.673 20.783   4.408   1.00 97.92 34  E 1 
ATOM   3488 C C   . VAL E 5 34  ? -18.215 21.194   4.299   1.00 97.86 34  E 1 
ATOM   3489 O O   . VAL E 5 34  ? -17.898 22.386   4.317   1.00 96.43 34  E 1 
ATOM   3490 C CB  . VAL E 5 34  ? -19.981 20.297   5.833   1.00 97.27 34  E 1 
ATOM   3491 C CG1 . VAL E 5 34  ? -19.663 21.360   6.884   1.00 94.44 34  E 1 
ATOM   3492 C CG2 . VAL E 5 34  ? -21.465 19.917   5.982   1.00 94.90 34  E 1 
ATOM   3493 N N   . SER E 5 35  ? -17.306 20.210   4.206   1.00 97.81 35  E 1 
ATOM   3494 C CA  . SER E 5 35  ? -15.872 20.467   4.113   1.00 97.58 35  E 1 
ATOM   3495 C C   . SER E 5 35  ? -15.129 19.303   3.470   1.00 97.75 35  E 1 
ATOM   3496 O O   . SER E 5 35  ? -15.587 18.156   3.488   1.00 97.09 35  E 1 
ATOM   3497 C CB  . SER E 5 35  ? -15.287 20.782   5.496   1.00 96.28 35  E 1 
ATOM   3498 O OG  . SER E 5 35  ? -15.393 19.687   6.369   1.00 93.46 35  E 1 
ATOM   3499 N N   . VAL E 5 36  ? -13.954 19.630   2.932   1.00 97.11 36  E 1 
ATOM   3500 C CA  . VAL E 5 36  ? -12.974 18.682   2.405   1.00 96.70 36  E 1 
ATOM   3501 C C   . VAL E 5 36  ? -11.600 19.094   2.927   1.00 95.80 36  E 1 
ATOM   3502 O O   . VAL E 5 36  ? -11.326 20.291   3.031   1.00 94.03 36  E 1 
ATOM   3503 C CB  . VAL E 5 36  ? -12.983 18.654   0.868   1.00 96.01 36  E 1 
ATOM   3504 C CG1 . VAL E 5 36  ? -12.049 17.575   0.307   1.00 88.61 36  E 1 
ATOM   3505 C CG2 . VAL E 5 36  ? -14.382 18.368   0.304   1.00 88.32 36  E 1 
ATOM   3506 N N   . ASP E 5 37  ? -10.738 18.151   3.283   1.00 95.19 37  E 1 
ATOM   3507 C CA  . ASP E 5 37  ? -9.350  18.421   3.659   1.00 93.96 37  E 1 
ATOM   3508 C C   . ASP E 5 37  ? -8.363  18.044   2.538   1.00 93.41 37  E 1 
ATOM   3509 O O   . ASP E 5 37  ? -8.753  17.565   1.471   1.00 91.46 37  E 1 
ATOM   3510 C CB  . ASP E 5 37  ? -9.023  17.768   5.020   1.00 92.98 37  E 1 
ATOM   3511 C CG  . ASP E 5 37  ? -9.017  16.242   5.031   1.00 93.06 37  E 1 
ATOM   3512 O OD1 . ASP E 5 37  ? -8.865  15.607   3.964   1.00 90.94 37  E 1 
ATOM   3513 O OD2 . ASP E 5 37  ? -9.173  15.669   6.130   1.00 90.24 37  E 1 
ATOM   3514 N N   . GLY E 5 38  ? -7.057  18.252   2.784   1.00 91.36 38  E 1 
ATOM   3515 C CA  . GLY E 5 38  ? -5.996  17.942   1.823   1.00 89.92 38  E 1 
ATOM   3516 C C   . GLY E 5 38  ? -5.912  16.457   1.445   1.00 90.74 38  E 1 
ATOM   3517 O O   . GLY E 5 38  ? -5.477  16.133   0.340   1.00 88.57 38  E 1 
ATOM   3518 N N   . TYR E 5 39  ? -6.370  15.564   2.313   1.00 92.02 39  E 1 
ATOM   3519 C CA  . TYR E 5 39  ? -6.436  14.128   2.039   1.00 92.48 39  E 1 
ATOM   3520 C C   . TYR E 5 39  ? -7.708  13.722   1.283   1.00 93.88 39  E 1 
ATOM   3521 O O   . TYR E 5 39  ? -7.861  12.568   0.892   1.00 93.09 39  E 1 
ATOM   3522 C CB  . TYR E 5 39  ? -6.288  13.346   3.346   1.00 90.60 39  E 1 
ATOM   3523 C CG  . TYR E 5 39  ? -4.947  13.558   4.017   1.00 88.41 39  E 1 
ATOM   3524 C CD1 . TYR E 5 39  ? -3.837  12.787   3.621   1.00 83.67 39  E 1 
ATOM   3525 C CD2 . TYR E 5 39  ? -4.790  14.541   5.011   1.00 83.43 39  E 1 
ATOM   3526 C CE1 . TYR E 5 39  ? -2.580  12.994   4.203   1.00 81.07 39  E 1 
ATOM   3527 C CE2 . TYR E 5 39  ? -3.533  14.764   5.598   1.00 80.94 39  E 1 
ATOM   3528 C CZ  . TYR E 5 39  ? -2.427  13.991   5.192   1.00 81.69 39  E 1 
ATOM   3529 O OH  . TYR E 5 39  ? -1.193  14.216   5.750   1.00 79.06 39  E 1 
ATOM   3530 N N   . MET E 5 40  ? -8.619  14.662   1.059   1.00 94.21 40  E 1 
ATOM   3531 C CA  . MET E 5 40  ? -9.958  14.450   0.517   1.00 95.72 40  E 1 
ATOM   3532 C C   . MET E 5 40  ? -10.835 13.581   1.429   1.00 96.82 40  E 1 
ATOM   3533 O O   . MET E 5 40  ? -11.714 12.859   0.941   1.00 96.27 40  E 1 
ATOM   3534 C CB  . MET E 5 40  ? -9.928  13.962   -0.938  1.00 95.17 40  E 1 
ATOM   3535 C CG  . MET E 5 40  ? -9.063  14.810   -1.861  1.00 92.71 40  E 1 
ATOM   3536 S SD  . MET E 5 40  ? -9.164  14.244   -3.579  1.00 89.26 40  E 1 
ATOM   3537 C CE  . MET E 5 40  ? -8.103  15.479   -4.359  1.00 80.86 40  E 1 
ATOM   3538 N N   . ASN E 5 41  ? -10.654 13.648   2.753   1.00 96.97 41  E 1 
ATOM   3539 C CA  . ASN E 5 41  ? -11.722 13.286   3.672   1.00 97.14 41  E 1 
ATOM   3540 C C   . ASN E 5 41  ? -12.884 14.258   3.461   1.00 97.51 41  E 1 
ATOM   3541 O O   . ASN E 5 41  ? -12.670 15.433   3.169   1.00 97.31 41  E 1 
ATOM   3542 C CB  . ASN E 5 41  ? -11.261 13.309   5.128   1.00 96.68 41  E 1 
ATOM   3543 C CG  . ASN E 5 41  ? -10.104 12.368   5.421   1.00 95.92 41  E 1 
ATOM   3544 O OD1 . ASN E 5 41  ? -10.184 11.171   5.224   1.00 92.06 41  E 1 
ATOM   3545 N ND2 . ASN E 5 41  ? -9.000  12.896   5.910   1.00 91.85 41  E 1 
ATOM   3546 N N   . MET E 5 42  ? -14.105 13.774   3.596   1.00 97.86 42  E 1 
ATOM   3547 C CA  . MET E 5 42  ? -15.303 14.552   3.291   1.00 98.26 42  E 1 
ATOM   3548 C C   . MET E 5 42  ? -16.242 14.574   4.485   1.00 98.41 42  E 1 
ATOM   3549 O O   . MET E 5 42  ? -16.505 13.542   5.103   1.00 98.15 42  E 1 
ATOM   3550 C CB  . MET E 5 42  ? -16.000 13.979   2.057   1.00 97.92 42  E 1 
ATOM   3551 C CG  . MET E 5 42  ? -15.115 14.077   0.808   1.00 96.57 42  E 1 
ATOM   3552 S SD  . MET E 5 42  ? -15.802 13.286   -0.663  1.00 95.45 42  E 1 
ATOM   3553 C CE  . MET E 5 42  ? -14.398 13.469   -1.767  1.00 87.70 42  E 1 
ATOM   3554 N N   . GLN E 5 43  ? -16.777 15.740   4.800   1.00 98.37 43  E 1 
ATOM   3555 C CA  . GLN E 5 43  ? -17.854 15.921   5.760   1.00 98.20 43  E 1 
ATOM   3556 C C   . GLN E 5 43  ? -19.139 16.229   4.999   1.00 98.35 43  E 1 
ATOM   3557 O O   . GLN E 5 43  ? -19.183 17.210   4.252   1.00 97.93 43  E 1 
ATOM   3558 C CB  . GLN E 5 43  ? -17.476 17.028   6.743   1.00 97.58 43  E 1 
ATOM   3559 C CG  . GLN E 5 43  ? -18.480 17.214   7.884   1.00 96.24 43  E 1 
ATOM   3560 C CD  . GLN E 5 43  ? -18.087 18.383   8.793   1.00 95.66 43  E 1 
ATOM   3561 O OE1 . GLN E 5 43  ? -17.132 19.116   8.559   1.00 88.79 43  E 1 
ATOM   3562 N NE2 . GLN E 5 43  ? -18.805 18.634   9.861   1.00 87.18 43  E 1 
ATOM   3563 N N   . LEU E 5 44  ? -20.164 15.421   5.206   1.00 98.25 44  E 1 
ATOM   3564 C CA  . LEU E 5 44  ? -21.496 15.635   4.652   1.00 98.28 44  E 1 
ATOM   3565 C C   . LEU E 5 44  ? -22.491 15.960   5.770   1.00 98.04 44  E 1 
ATOM   3566 O O   . LEU E 5 44  ? -22.412 15.387   6.859   1.00 97.48 44  E 1 
ATOM   3567 C CB  . LEU E 5 44  ? -21.965 14.419   3.838   1.00 98.24 44  E 1 
ATOM   3568 C CG  . LEU E 5 44  ? -21.036 13.949   2.702   1.00 97.43 44  E 1 
ATOM   3569 C CD1 . LEU E 5 44  ? -21.705 12.791   1.953   1.00 95.98 44  E 1 
ATOM   3570 C CD2 . LEU E 5 44  ? -20.742 15.052   1.693   1.00 95.52 44  E 1 
ATOM   3571 N N   . ALA E 5 45  ? -23.449 16.836   5.484   1.00 97.75 45  E 1 
ATOM   3572 C CA  . ALA E 5 45  ? -24.604 17.109   6.328   1.00 97.34 45  E 1 
ATOM   3573 C C   . ALA E 5 45  ? -25.892 16.603   5.663   1.00 97.36 45  E 1 
ATOM   3574 O O   . ALA E 5 45  ? -25.945 16.469   4.445   1.00 96.23 45  E 1 
ATOM   3575 C CB  . ALA E 5 45  ? -24.675 18.608   6.624   1.00 96.36 45  E 1 
ATOM   3576 N N   . ASN E 5 46  ? -26.923 16.352   6.463   1.00 97.19 46  E 1 
ATOM   3577 C CA  . ASN E 5 46  ? -28.209 15.817   6.006   1.00 96.99 46  E 1 
ATOM   3578 C C   . ASN E 5 46  ? -28.026 14.591   5.101   1.00 97.24 46  E 1 
ATOM   3579 O O   . ASN E 5 46  ? -28.545 14.521   3.993   1.00 95.85 46  E 1 
ATOM   3580 C CB  . ASN E 5 46  ? -29.054 16.939   5.374   1.00 95.62 46  E 1 
ATOM   3581 C CG  . ASN E 5 46  ? -29.408 18.044   6.359   1.00 89.44 46  E 1 
ATOM   3582 O OD1 . ASN E 5 46  ? -29.290 17.914   7.567   1.00 78.38 46  E 1 
ATOM   3583 N ND2 . ASN E 5 46  ? -29.858 19.170   5.851   1.00 75.19 46  E 1 
ATOM   3584 N N   . THR E 5 47  ? -27.161 13.659   5.552   1.00 97.36 47  E 1 
ATOM   3585 C CA  . THR E 5 47  ? -26.693 12.564   4.712   1.00 97.44 47  E 1 
ATOM   3586 C C   . THR E 5 47  ? -27.721 11.446   4.634   1.00 97.21 47  E 1 
ATOM   3587 O O   . THR E 5 47  ? -28.234 10.987   5.650   1.00 96.48 47  E 1 
ATOM   3588 C CB  . THR E 5 47  ? -25.358 12.013   5.211   1.00 97.20 47  E 1 
ATOM   3589 O OG1 . THR E 5 47  ? -24.451 13.070   5.435   1.00 93.15 47  E 1 
ATOM   3590 C CG2 . THR E 5 47  ? -24.714 11.059   4.209   1.00 93.03 47  E 1 
ATOM   3591 N N   . GLU E 5 48  ? -27.955 10.989   3.412   1.00 97.37 48  E 1 
ATOM   3592 C CA  . GLU E 5 48  ? -28.745 9.807    3.079   1.00 97.39 48  E 1 
ATOM   3593 C C   . GLU E 5 48  ? -27.812 8.701    2.594   1.00 97.53 48  E 1 
ATOM   3594 O O   . GLU E 5 48  ? -26.909 8.941    1.794   1.00 96.92 48  E 1 
ATOM   3595 C CB  . GLU E 5 48  ? -29.757 10.172   1.997   1.00 96.47 48  E 1 
ATOM   3596 C CG  . GLU E 5 48  ? -30.783 11.211   2.452   1.00 92.57 48  E 1 
ATOM   3597 C CD  . GLU E 5 48  ? -31.693 11.704   1.317   1.00 92.86 48  E 1 
ATOM   3598 O OE1 . GLU E 5 48  ? -32.659 12.433   1.634   1.00 86.60 48  E 1 
ATOM   3599 O OE2 . GLU E 5 48  ? -31.424 11.390   0.134   1.00 88.18 48  E 1 
ATOM   3600 N N   . GLU E 5 49  ? -28.012 7.475    3.085   1.00 97.49 49  E 1 
ATOM   3601 C CA  . GLU E 5 49  ? -27.291 6.285    2.620   1.00 97.39 49  E 1 
ATOM   3602 C C   . GLU E 5 49  ? -28.129 5.549    1.573   1.00 97.51 49  E 1 
ATOM   3603 O O   . GLU E 5 49  ? -29.292 5.229    1.807   1.00 96.92 49  E 1 
ATOM   3604 C CB  . GLU E 5 49  ? -26.947 5.382    3.811   1.00 96.41 49  E 1 
ATOM   3605 C CG  . GLU E 5 49  ? -26.138 4.132    3.440   1.00 95.24 49  E 1 
ATOM   3606 C CD  . GLU E 5 49  ? -25.788 3.297    4.702   1.00 94.12 49  E 1 
ATOM   3607 O OE1 . GLU E 5 49  ? -24.588 3.161    5.016   1.00 89.41 49  E 1 
ATOM   3608 O OE2 . GLU E 5 49  ? -26.720 2.831    5.393   1.00 89.44 49  E 1 
ATOM   3609 N N   . TYR E 5 50  ? -27.502 5.236    0.447   1.00 97.81 50  E 1 
ATOM   3610 C CA  . TYR E 5 50  ? -28.073 4.434    -0.625  1.00 97.84 50  E 1 
ATOM   3611 C C   . TYR E 5 50  ? -27.250 3.160    -0.789  1.00 97.57 50  E 1 
ATOM   3612 O O   . TYR E 5 50  ? -26.034 3.210    -0.964  1.00 96.44 50  E 1 
ATOM   3613 C CB  . TYR E 5 50  ? -28.120 5.234    -1.929  1.00 97.56 50  E 1 
ATOM   3614 C CG  . TYR E 5 50  ? -29.096 6.392    -1.924  1.00 97.57 50  E 1 
ATOM   3615 C CD1 . TYR E 5 50  ? -30.363 6.249    -2.522  1.00 95.29 50  E 1 
ATOM   3616 C CD2 . TYR E 5 50  ? -28.756 7.611    -1.315  1.00 95.64 50  E 1 
ATOM   3617 C CE1 . TYR E 5 50  ? -31.287 7.307    -2.505  1.00 94.95 50  E 1 
ATOM   3618 C CE2 . TYR E 5 50  ? -29.676 8.675    -1.285  1.00 95.06 50  E 1 
ATOM   3619 C CZ  . TYR E 5 50  ? -30.942 8.523    -1.881  1.00 95.99 50  E 1 
ATOM   3620 O OH  . TYR E 5 50  ? -31.865 9.548    -1.837  1.00 94.59 50  E 1 
ATOM   3621 N N   . ILE E 5 51  ? -27.921 2.007    -0.771  1.00 96.90 51  E 1 
ATOM   3622 C CA  . ILE E 5 51  ? -27.343 0.693    -1.028  1.00 96.36 51  E 1 
ATOM   3623 C C   . ILE E 5 51  ? -28.048 0.123    -2.256  1.00 96.18 51  E 1 
ATOM   3624 O O   . ILE E 5 51  ? -29.277 0.111    -2.312  1.00 93.97 51  E 1 
ATOM   3625 C CB  . ILE E 5 51  ? -27.458 -0.230   0.210   1.00 94.98 51  E 1 
ATOM   3626 C CG1 . ILE E 5 51  ? -26.746 0.411    1.426   1.00 91.95 51  E 1 
ATOM   3627 C CG2 . ILE E 5 51  ? -26.867 -1.616   -0.113  1.00 91.48 51  E 1 
ATOM   3628 C CD1 . ILE E 5 51  ? -26.860 -0.398   2.730   1.00 82.40 51  E 1 
ATOM   3629 N N   . ASP E 5 52  ? -27.285 -0.290   -3.263  1.00 93.82 52  E 1 
ATOM   3630 C CA  . ASP E 5 52  ? -27.805 -0.769   -4.550  1.00 92.80 52  E 1 
ATOM   3631 C C   . ASP E 5 52  ? -28.836 0.177    -5.198  1.00 93.14 52  E 1 
ATOM   3632 O O   . ASP E 5 52  ? -29.807 -0.235   -5.838  1.00 89.66 52  E 1 
ATOM   3633 C CB  . ASP E 5 52  ? -28.273 -2.229   -4.429  1.00 90.72 52  E 1 
ATOM   3634 C CG  . ASP E 5 52  ? -27.133 -3.160   -4.011  1.00 84.55 52  E 1 
ATOM   3635 O OD1 . ASP E 5 52  ? -25.993 -2.908   -4.466  1.00 78.12 52  E 1 
ATOM   3636 O OD2 . ASP E 5 52  ? -27.415 -4.109   -3.253  1.00 76.25 52  E 1 
ATOM   3637 N N   . GLY E 5 53  ? -28.625 1.479    -5.015  1.00 91.73 53  E 1 
ATOM   3638 C CA  . GLY E 5 53  ? -29.510 2.520    -5.533  1.00 92.17 53  E 1 
ATOM   3639 C C   . GLY E 5 53  ? -30.795 2.751    -4.733  1.00 94.20 53  E 1 
ATOM   3640 O O   . GLY E 5 53  ? -31.562 3.663    -5.074  1.00 92.23 53  E 1 
ATOM   3641 N N   . ALA E 5 54  ? -31.045 1.993    -3.671  1.00 95.66 54  E 1 
ATOM   3642 C CA  . ALA E 5 54  ? -32.185 2.166    -2.778  1.00 96.60 54  E 1 
ATOM   3643 C C   . ALA E 5 54  ? -31.782 2.953    -1.523  1.00 97.11 54  E 1 
ATOM   3644 O O   . ALA E 5 54  ? -30.732 2.698    -0.934  1.00 95.97 54  E 1 
ATOM   3645 C CB  . ALA E 5 54  ? -32.770 0.795    -2.430  1.00 95.49 54  E 1 
ATOM   3646 N N   . LEU E 5 55  ? -32.657 3.860    -1.067  1.00 96.77 55  E 1 
ATOM   3647 C CA  . LEU E 5 55  ? -32.474 4.577    0.191   1.00 96.94 55  E 1 
ATOM   3648 C C   . LEU E 5 55  ? -32.477 3.591    1.368   1.00 96.63 55  E 1 
ATOM   3649 O O   . LEU E 5 55  ? -33.473 2.915    1.611   1.00 94.94 55  E 1 
ATOM   3650 C CB  . LEU E 5 55  ? -33.567 5.649    0.327   1.00 96.33 55  E 1 
ATOM   3651 C CG  . LEU E 5 55  ? -33.493 6.493    1.619   1.00 94.77 55  E 1 
ATOM   3652 C CD1 . LEU E 5 55  ? -32.241 7.365    1.663   1.00 90.64 55  E 1 
ATOM   3653 C CD2 . LEU E 5 55  ? -34.713 7.407    1.714   1.00 90.37 55  E 1 
ATOM   3654 N N   . SER E 5 56  ? -31.356 3.529    2.105   1.00 96.22 56  E 1 
ATOM   3655 C CA  . SER E 5 56  ? -31.158 2.682    3.283   1.00 94.87 56  E 1 
ATOM   3656 C C   . SER E 5 56  ? -31.500 3.417    4.576   1.00 94.32 56  E 1 
ATOM   3657 O O   . SER E 5 56  ? -32.049 2.826    5.510   1.00 90.22 56  E 1 
ATOM   3658 C CB  . SER E 5 56  ? -29.703 2.203    3.303   1.00 92.43 56  E 1 
ATOM   3659 O OG  . SER E 5 56  ? -29.400 1.459    4.468   1.00 80.31 56  E 1 
ATOM   3660 N N   . GLY E 5 57  ? -31.195 4.720    4.664   1.00 94.26 57  E 1 
ATOM   3661 C CA  . GLY E 5 57  ? -31.512 5.508    5.842   1.00 93.77 57  E 1 
ATOM   3662 C C   . GLY E 5 57  ? -30.962 6.930    5.824   1.00 95.00 57  E 1 
ATOM   3663 O O   . GLY E 5 57  ? -30.140 7.293    4.981   1.00 94.21 57  E 1 
ATOM   3664 N N   . HIS E 5 58  ? -31.398 7.722    6.812   1.00 95.54 58  E 1 
ATOM   3665 C CA  . HIS E 5 58  ? -30.910 9.068    7.070   1.00 95.55 58  E 1 
ATOM   3666 C C   . HIS E 5 58  ? -29.890 9.040    8.205   1.00 95.17 58  E 1 
ATOM   3667 O O   . HIS E 5 58  ? -30.192 8.574    9.306   1.00 93.15 58  E 1 
ATOM   3668 C CB  . HIS E 5 58  ? -32.080 10.006   7.388   1.00 94.89 58  E 1 
ATOM   3669 C CG  . HIS E 5 58  ? -33.064 10.146   6.262   1.00 92.18 58  E 1 
ATOM   3670 N ND1 . HIS E 5 58  ? -32.960 11.008   5.183   1.00 78.97 58  E 1 
ATOM   3671 C CD2 . HIS E 5 58  ? -34.240 9.455    6.104   1.00 79.22 58  E 1 
ATOM   3672 C CE1 . HIS E 5 58  ? -34.047 10.828   4.408   1.00 81.49 58  E 1 
ATOM   3673 N NE2 . HIS E 5 58  ? -34.842 9.899    4.934   1.00 82.20 58  E 1 
ATOM   3674 N N   . LEU E 5 59  ? -28.679 9.541    7.949   1.00 96.31 59  E 1 
ATOM   3675 C CA  . LEU E 5 59  ? -27.537 9.439    8.859   1.00 95.78 59  E 1 
ATOM   3676 C C   . LEU E 5 59  ? -27.179 10.774   9.536   1.00 95.07 59  E 1 
ATOM   3677 O O   . LEU E 5 59  ? -26.456 10.790   10.523  1.00 90.02 59  E 1 
ATOM   3678 C CB  . LEU E 5 59  ? -26.331 8.878    8.084   1.00 94.75 59  E 1 
ATOM   3679 C CG  . LEU E 5 59  ? -26.546 7.544    7.338   1.00 94.43 59  E 1 
ATOM   3680 C CD1 . LEU E 5 59  ? -25.201 7.101    6.759   1.00 90.65 59  E 1 
ATOM   3681 C CD2 . LEU E 5 59  ? -27.079 6.431    8.238   1.00 89.75 59  E 1 
ATOM   3682 N N   . GLY E 5 60  ? -27.684 11.896   9.030   1.00 95.04 60  E 1 
ATOM   3683 C CA  . GLY E 5 60  ? -27.349 13.231   9.518   1.00 95.06 60  E 1 
ATOM   3684 C C   . GLY E 5 60  ? -25.942 13.668   9.087   1.00 96.09 60  E 1 
ATOM   3685 O O   . GLY E 5 60  ? -25.613 13.626   7.907   1.00 95.21 60  E 1 
ATOM   3686 N N   . GLU E 5 61  ? -25.108 14.098   10.039  1.00 96.75 61  E 1 
ATOM   3687 C CA  . GLU E 5 61  ? -23.742 14.545   9.762   1.00 96.86 61  E 1 
ATOM   3688 C C   . GLU E 5 61  ? -22.762 13.374   9.826   1.00 97.11 61  E 1 
ATOM   3689 O O   . GLU E 5 61  ? -22.718 12.641   10.821  1.00 96.23 61  E 1 
ATOM   3690 C CB  . GLU E 5 61  ? -23.366 15.664   10.749  1.00 95.50 61  E 1 
ATOM   3691 C CG  . GLU E 5 61  ? -22.059 16.389   10.377  1.00 88.39 61  E 1 
ATOM   3692 C CD  . GLU E 5 61  ? -21.693 17.483   11.400  1.00 85.07 61  E 1 
ATOM   3693 O OE1 . GLU E 5 61  ? -20.511 17.867   11.500  1.00 78.65 61  E 1 
ATOM   3694 O OE2 . GLU E 5 61  ? -22.560 17.931   12.178  1.00 78.92 61  E 1 
ATOM   3695 N N   . VAL E 5 62  ? -21.955 13.226   8.784   1.00 97.53 62  E 1 
ATOM   3696 C CA  . VAL E 5 62  ? -20.995 12.125   8.662   1.00 97.72 62  E 1 
ATOM   3697 C C   . VAL E 5 62  ? -19.624 12.606   8.207   1.00 98.04 62  E 1 
ATOM   3698 O O   . VAL E 5 62  ? -19.496 13.557   7.439   1.00 97.73 62  E 1 
ATOM   3699 C CB  . VAL E 5 62  ? -21.504 10.995   7.740   1.00 96.33 62  E 1 
ATOM   3700 C CG1 . VAL E 5 62  ? -22.911 10.527   8.138   1.00 91.31 62  E 1 
ATOM   3701 C CG2 . VAL E 5 62  ? -21.523 11.361   6.256   1.00 91.49 62  E 1 
ATOM   3702 N N   . LEU E 5 63  ? -18.587 11.902   8.659   1.00 98.12 63  E 1 
ATOM   3703 C CA  . LEU E 5 63  ? -17.240 11.929   8.105   1.00 98.13 63  E 1 
ATOM   3704 C C   . LEU E 5 63  ? -17.051 10.690   7.232   1.00 98.21 63  E 1 
ATOM   3705 O O   . LEU E 5 63  ? -17.217 9.571    7.721   1.00 97.84 63  E 1 
ATOM   3706 C CB  . LEU E 5 63  ? -16.239 11.967   9.276   1.00 97.67 63  E 1 
ATOM   3707 C CG  . LEU E 5 63  ? -14.779 11.603   8.920   1.00 97.02 63  E 1 
ATOM   3708 C CD1 . LEU E 5 63  ? -14.139 12.628   8.008   1.00 94.79 63  E 1 
ATOM   3709 C CD2 . LEU E 5 63  ? -13.942 11.509   10.200  1.00 94.52 63  E 1 
ATOM   3710 N N   . ILE E 5 64  ? -16.658 10.880   5.975   1.00 98.45 64  E 1 
ATOM   3711 C CA  . ILE E 5 64  ? -16.233 9.812    5.062   1.00 98.49 64  E 1 
ATOM   3712 C C   . ILE E 5 64  ? -14.711 9.878    4.948   1.00 98.21 64  E 1 
ATOM   3713 O O   . ILE E 5 64  ? -14.159 10.903   4.542   1.00 97.58 64  E 1 
ATOM   3714 C CB  . ILE E 5 64  ? -16.913 9.943    3.686   1.00 98.42 64  E 1 
ATOM   3715 C CG1 . ILE E 5 64  ? -18.459 9.991    3.824   1.00 97.82 64  E 1 
ATOM   3716 C CG2 . ILE E 5 64  ? -16.477 8.773    2.782   1.00 97.91 64  E 1 
ATOM   3717 C CD1 . ILE E 5 64  ? -19.196 10.201   2.498   1.00 96.91 64  E 1 
ATOM   3718 N N   . ARG E 5 65  ? -14.012 8.793    5.288   1.00 97.83 65  E 1 
ATOM   3719 C CA  . ARG E 5 65  ? -12.561 8.726    5.160   1.00 97.61 65  E 1 
ATOM   3720 C C   . ARG E 5 65  ? -12.159 8.611    3.684   1.00 97.09 65  E 1 
ATOM   3721 O O   . ARG E 5 65  ? -12.715 7.805    2.948   1.00 95.41 65  E 1 
ATOM   3722 C CB  . ARG E 5 65  ? -12.023 7.572    6.024   1.00 96.95 65  E 1 
ATOM   3723 C CG  . ARG E 5 65  ? -10.487 7.545    6.058   1.00 95.40 65  E 1 
ATOM   3724 C CD  . ARG E 5 65  ? -9.976  6.293    6.753   1.00 93.14 65  E 1 
ATOM   3725 N NE  . ARG E 5 65  ? -8.559  6.027    6.433   1.00 90.47 65  E 1 
ATOM   3726 C CZ  . ARG E 5 65  ? -7.494  6.375    7.124   1.00 89.43 65  E 1 
ATOM   3727 N NH1 . ARG E 5 65  ? -7.575  7.002    8.252   1.00 81.74 65  E 1 
ATOM   3728 N NH2 . ARG E 5 65  ? -6.301  6.097    6.686   1.00 84.17 65  E 1 
ATOM   3729 N N   . CYS E 5 66  ? -11.133 9.373    3.286   1.00 96.21 66  E 1 
ATOM   3730 C CA  . CYS E 5 66  ? -10.698 9.568    1.898   1.00 95.53 66  E 1 
ATOM   3731 C C   . CYS E 5 66  ? -10.427 8.279    1.109   1.00 95.21 66  E 1 
ATOM   3732 O O   . CYS E 5 66  ? -10.810 8.191    -0.057  1.00 93.25 66  E 1 
ATOM   3733 C CB  . CYS E 5 66  ? -9.434  10.440   1.909   1.00 93.05 66  E 1 
ATOM   3734 S SG  . CYS E 5 66  ? -8.098  9.730    2.935   1.00 88.36 66  E 1 
ATOM   3735 N N   . ASN E 5 67  ? -9.812  7.273    1.732   1.00 94.73 67  E 1 
ATOM   3736 C CA  . ASN E 5 67  ? -9.428  6.028    1.068   1.00 94.21 67  E 1 
ATOM   3737 C C   . ASN E 5 67  ? -10.620 5.144    0.673   1.00 94.42 67  E 1 
ATOM   3738 O O   . ASN E 5 67  ? -10.442 4.187    -0.067  1.00 92.42 67  E 1 
ATOM   3739 C CB  . ASN E 5 67  ? -8.422  5.264    1.951   1.00 92.40 67  E 1 
ATOM   3740 C CG  . ASN E 5 67  ? -9.022  4.690    3.221   1.00 87.71 67  E 1 
ATOM   3741 O OD1 . ASN E 5 67  ? -9.993  5.183    3.767   1.00 77.66 67  E 1 
ATOM   3742 N ND2 . ASN E 5 67  ? -8.446  3.625    3.736   1.00 78.96 67  E 1 
ATOM   3743 N N   . ASN E 5 68  ? -11.825 5.449    1.126   1.00 96.75 68  E 1 
ATOM   3744 C CA  . ASN E 5 68  ? -13.040 4.716    0.776   1.00 96.94 68  E 1 
ATOM   3745 C C   . ASN E 5 68  ? -13.752 5.293    -0.448  1.00 97.39 68  E 1 
ATOM   3746 O O   . ASN E 5 68  ? -14.610 4.631    -1.023  1.00 96.09 68  E 1 
ATOM   3747 C CB  . ASN E 5 68  ? -13.979 4.693    1.992   1.00 96.42 68  E 1 
ATOM   3748 C CG  . ASN E 5 68  ? -13.283 4.141    3.234   1.00 95.86 68  E 1 
ATOM   3749 O OD1 . ASN E 5 68  ? -13.008 2.970    3.363   1.00 88.81 68  E 1 
ATOM   3750 N ND2 . ASN E 5 68  ? -12.961 4.992    4.169   1.00 89.38 68  E 1 
ATOM   3751 N N   . VAL E 5 69  ? -13.423 6.530    -0.832  1.00 97.45 69  E 1 
ATOM   3752 C CA  . VAL E 5 69  ? -14.123 7.258    -1.891  1.00 97.84 69  E 1 
ATOM   3753 C C   . VAL E 5 69  ? -13.677 6.747    -3.257  1.00 97.61 69  E 1 
ATOM   3754 O O   . VAL E 5 69  ? -12.483 6.742    -3.568  1.00 96.95 69  E 1 
ATOM   3755 C CB  . VAL E 5 69  ? -13.903 8.779    -1.756  1.00 97.90 69  E 1 
ATOM   3756 C CG1 . VAL E 5 69  ? -14.604 9.555    -2.873  1.00 97.13 69  E 1 
ATOM   3757 C CG2 . VAL E 5 69  ? -14.445 9.291    -0.413  1.00 96.97 69  E 1 
ATOM   3758 N N   . LEU E 5 70  ? -14.633 6.346    -4.087  1.00 97.95 70  E 1 
ATOM   3759 C CA  . LEU E 5 70  ? -14.412 6.058    -5.499  1.00 97.96 70  E 1 
ATOM   3760 C C   . LEU E 5 70  ? -14.486 7.350    -6.310  1.00 98.17 70  E 1 
ATOM   3761 O O   . LEU E 5 70  ? -13.503 7.749    -6.942  1.00 97.83 70  E 1 
ATOM   3762 C CB  . LEU E 5 70  ? -15.427 5.003    -5.965  1.00 97.64 70  E 1 
ATOM   3763 C CG  . LEU E 5 70  ? -15.359 4.674    -7.469  1.00 96.91 70  E 1 
ATOM   3764 C CD1 . LEU E 5 70  ? -13.989 4.135    -7.886  1.00 95.10 70  E 1 
ATOM   3765 C CD2 . LEU E 5 70  ? -16.411 3.620    -7.817  1.00 94.91 70  E 1 
ATOM   3766 N N   . TYR E 5 71  ? -15.627 8.036    -6.257  1.00 98.28 71  E 1 
ATOM   3767 C CA  . TYR E 5 71  ? -15.811 9.347    -6.868  1.00 98.41 71  E 1 
ATOM   3768 C C   . TYR E 5 71  ? -16.818 10.200   -6.096  1.00 98.65 71  E 1 
ATOM   3769 O O   . TYR E 5 71  ? -17.651 9.691    -5.351  1.00 98.43 71  E 1 
ATOM   3770 C CB  . TYR E 5 71  ? -16.211 9.199    -8.349  1.00 98.36 71  E 1 
ATOM   3771 C CG  . TYR E 5 71  ? -17.574 8.575    -8.599  1.00 98.43 71  E 1 
ATOM   3772 C CD1 . TYR E 5 71  ? -17.685 7.256    -9.081  1.00 97.40 71  E 1 
ATOM   3773 C CD2 . TYR E 5 71  ? -18.751 9.314    -8.376  1.00 97.24 71  E 1 
ATOM   3774 C CE1 . TYR E 5 71  ? -18.941 6.673    -9.307  1.00 97.20 71  E 1 
ATOM   3775 C CE2 . TYR E 5 71  ? -20.023 8.743    -8.581  1.00 96.96 71  E 1 
ATOM   3776 C CZ  . TYR E 5 71  ? -20.110 7.418    -9.046  1.00 97.62 71  E 1 
ATOM   3777 O OH  . TYR E 5 71  ? -21.351 6.858    -9.222  1.00 96.49 71  E 1 
ATOM   3778 N N   . ILE E 5 72  ? -16.772 11.505   -6.332  1.00 98.47 72  E 1 
ATOM   3779 C CA  . ILE E 5 72  ? -17.788 12.466   -5.907  1.00 98.60 72  E 1 
ATOM   3780 C C   . ILE E 5 72  ? -18.335 13.201   -7.129  1.00 98.68 72  E 1 
ATOM   3781 O O   . ILE E 5 72  ? -17.591 13.529   -8.053  1.00 98.28 72  E 1 
ATOM   3782 C CB  . ILE E 5 72  ? -17.238 13.414   -4.817  1.00 98.50 72  E 1 
ATOM   3783 C CG1 . ILE E 5 72  ? -18.320 14.409   -4.348  1.00 97.65 72  E 1 
ATOM   3784 C CG2 . ILE E 5 72  ? -15.974 14.154   -5.299  1.00 96.60 72  E 1 
ATOM   3785 C CD1 . ILE E 5 72  ? -17.915 15.236   -3.125  1.00 96.40 72  E 1 
ATOM   3786 N N   . ARG E 5 73  ? -19.633 13.495   -7.115  1.00 98.43 73  E 1 
ATOM   3787 C CA  . ARG E 5 73  ? -20.305 14.335   -8.115  1.00 98.36 73  E 1 
ATOM   3788 C C   . ARG E 5 73  ? -21.284 15.292   -7.457  1.00 98.52 73  E 1 
ATOM   3789 O O   . ARG E 5 73  ? -21.838 14.982   -6.401  1.00 97.96 73  E 1 
ATOM   3790 C CB  . ARG E 5 73  ? -20.978 13.449   -9.175  1.00 97.21 73  E 1 
ATOM   3791 C CG  . ARG E 5 73  ? -22.126 12.575   -8.631  1.00 95.63 73  E 1 
ATOM   3792 C CD  . ARG E 5 73  ? -22.654 11.651   -9.729  1.00 94.35 73  E 1 
ATOM   3793 N NE  . ARG E 5 73  ? -23.786 10.839   -9.264  1.00 91.89 73  E 1 
ATOM   3794 C CZ  . ARG E 5 73  ? -25.069 10.992   -9.605  1.00 91.78 73  E 1 
ATOM   3795 N NH1 . ARG E 5 73  ? -25.463 11.930   -10.422 1.00 86.07 73  E 1 
ATOM   3796 N NH2 . ARG E 5 73  ? -25.960 10.193   -9.117  1.00 86.42 73  E 1 
ATOM   3797 N N   . GLY E 5 74  ? -21.529 16.439   -8.088  1.00 97.61 74  E 1 
ATOM   3798 C CA  . GLY E 5 74  ? -22.663 17.281   -7.740  1.00 97.33 74  E 1 
ATOM   3799 C C   . GLY E 5 74  ? -23.980 16.607   -8.133  1.00 97.08 74  E 1 
ATOM   3800 O O   . GLY E 5 74  ? -24.031 15.848   -9.105  1.00 94.94 74  E 1 
ATOM   3801 N N   . VAL E 5 75  ? -25.041 16.890   -7.380  1.00 96.86 75  E 1 
ATOM   3802 C CA  . VAL E 5 75  ? -26.409 16.554   -7.765  1.00 95.42 75  E 1 
ATOM   3803 C C   . VAL E 5 75  ? -27.232 17.836   -7.775  1.00 93.15 75  E 1 
ATOM   3804 O O   . VAL E 5 75  ? -26.918 18.777   -7.047  1.00 82.82 75  E 1 
ATOM   3805 C CB  . VAL E 5 75  ? -27.037 15.466   -6.865  1.00 92.98 75  E 1 
ATOM   3806 C CG1 . VAL E 5 75  ? -26.355 14.118   -7.121  1.00 83.44 75  E 1 
ATOM   3807 C CG2 . VAL E 5 75  ? -26.944 15.772   -5.375  1.00 85.94 75  E 1 
ATOM   3808 N N   . GLU E 5 76  ? -28.230 17.883   -8.636  1.00 90.42 76  E 1 
ATOM   3809 C CA  . GLU E 5 76  ? -29.158 19.003   -8.627  1.00 87.50 76  E 1 
ATOM   3810 C C   . GLU E 5 76  ? -29.990 18.974   -7.341  1.00 84.88 76  E 1 
ATOM   3811 O O   . GLU E 5 76  ? -30.292 17.893   -6.816  1.00 72.92 76  E 1 
ATOM   3812 C CB  . GLU E 5 76  ? -30.005 19.020   -9.903  1.00 80.05 76  E 1 
ATOM   3813 C CG  . GLU E 5 76  ? -29.113 19.301   -11.134 1.00 69.19 76  E 1 
ATOM   3814 C CD  . GLU E 5 76  ? -29.863 19.350   -12.481 1.00 58.93 76  E 1 
ATOM   3815 O OE1 . GLU E 5 76  ? -29.184 19.698   -13.476 1.00 51.25 76  E 1 
ATOM   3816 O OE2 . GLU E 5 76  ? -31.052 19.002   -12.524 1.00 53.41 76  E 1 
ATOM   3817 N N   . GLU E 5 77  ? -30.291 20.159   -6.796  1.00 80.71 77  E 1 
ATOM   3818 C CA  . GLU E 5 77  ? -31.305 20.265   -5.761  1.00 76.97 77  E 1 
ATOM   3819 C C   . GLU E 5 77  ? -32.635 19.872   -6.400  1.00 74.42 77  E 1 
ATOM   3820 O O   . GLU E 5 77  ? -33.077 20.496   -7.358  1.00 64.43 77  E 1 
ATOM   3821 C CB  . GLU E 5 77  ? -31.341 21.668   -5.134  1.00 68.49 77  E 1 
ATOM   3822 C CG  . GLU E 5 77  ? -30.125 21.891   -4.220  1.00 60.61 77  E 1 
ATOM   3823 C CD  . GLU E 5 77  ? -30.075 23.221   -3.476  1.00 55.12 77  E 1 
ATOM   3824 O OE1 . GLU E 5 77  ? -29.327 23.269   -2.458  1.00 50.62 77  E 1 
ATOM   3825 O OE2 . GLU E 5 77  ? -30.721 24.198   -3.907  1.00 52.17 77  E 1 
ATOM   3826 N N   . GLU E 5 78  ? -33.238 18.797   -5.896  1.00 67.84 78  E 1 
ATOM   3827 C CA  . GLU E 5 78  ? -34.647 18.568   -6.163  1.00 65.75 78  E 1 
ATOM   3828 C C   . GLU E 5 78  ? -35.388 19.744   -5.523  1.00 63.94 78  E 1 
ATOM   3829 O O   . GLU E 5 78  ? -35.395 19.877   -4.300  1.00 57.52 78  E 1 
ATOM   3830 C CB  . GLU E 5 78  ? -35.092 17.199   -5.611  1.00 58.84 78  E 1 
ATOM   3831 C CG  . GLU E 5 78  ? -34.580 16.041   -6.478  1.00 51.43 78  E 1 
ATOM   3832 C CD  . GLU E 5 78  ? -34.753 14.635   -5.888  1.00 46.90 78  E 1 
ATOM   3833 O OE1 . GLU E 5 78  ? -34.903 13.675   -6.670  1.00 42.27 78  E 1 
ATOM   3834 O OE2 . GLU E 5 78  ? -34.571 14.474   -4.655  1.00 43.22 78  E 1 
ATOM   3835 N N   . GLU E 5 79  ? -35.940 20.645   -6.352  1.00 50.92 79  E 1 
ATOM   3836 C CA  . GLU E 5 79  ? -36.901 21.623   -5.862  1.00 50.86 79  E 1 
ATOM   3837 C C   . GLU E 5 79  ? -38.024 20.829   -5.192  1.00 49.23 79  E 1 
ATOM   3838 O O   . GLU E 5 79  ? -38.658 19.977   -5.817  1.00 46.49 79  E 1 
ATOM   3839 C CB  . GLU E 5 79  ? -37.432 22.526   -6.992  1.00 47.00 79  E 1 
ATOM   3840 C CG  . GLU E 5 79  ? -36.388 23.555   -7.477  1.00 39.91 79  E 1 
ATOM   3841 C CD  . GLU E 5 79  ? -36.899 24.547   -8.543  1.00 36.33 79  E 1 
ATOM   3842 O OE1 . GLU E 5 79  ? -36.240 25.605   -8.709  1.00 29.96 79  E 1 
ATOM   3843 O OE2 . GLU E 5 79  ? -37.899 24.257   -9.226  1.00 35.53 79  E 1 
ATOM   3844 N N   . GLU E 5 80  ? -38.250 21.078   -3.892  1.00 47.60 80  E 1 
ATOM   3845 C CA  . GLU E 5 80  ? -39.502 20.702   -3.241  1.00 47.05 80  E 1 
ATOM   3846 C C   . GLU E 5 80  ? -40.621 21.548   -3.867  1.00 44.22 80  E 1 
ATOM   3847 O O   . GLU E 5 80  ? -41.108 22.501   -3.270  1.00 41.61 80  E 1 
ATOM   3848 C CB  . GLU E 5 80  ? -39.441 20.884   -1.711  1.00 44.95 80  E 1 
ATOM   3849 C CG  . GLU E 5 80  ? -38.673 19.791   -0.955  1.00 40.37 80  E 1 
ATOM   3850 C CD  . GLU E 5 80  ? -38.797 19.915   0.584   1.00 37.72 80  E 1 
ATOM   3851 O OE1 . GLU E 5 80  ? -38.548 18.901   1.279   1.00 33.64 80  E 1 
ATOM   3852 O OE2 . GLU E 5 80  ? -39.132 21.009   1.081   1.00 36.42 80  E 1 
ATOM   3853 N N   . ASP E 5 81  ? -41.050 21.189   -5.060  1.00 40.12 81  E 1 
ATOM   3854 C CA  . ASP E 5 81  ? -42.267 21.691   -5.717  1.00 38.77 81  E 1 
ATOM   3855 C C   . ASP E 5 81  ? -43.544 21.187   -5.000  1.00 35.67 81  E 1 
ATOM   3856 O O   . ASP E 5 81  ? -44.635 21.077   -5.564  1.00 33.32 81  E 1 
ATOM   3857 C CB  . ASP E 5 81  ? -42.216 21.292   -7.215  1.00 36.30 81  E 1 
ATOM   3858 C CG  . ASP E 5 81  ? -42.055 22.449   -8.219  1.00 31.84 81  E 1 
ATOM   3859 O OD1 . ASP E 5 81  ? -42.063 23.630   -7.812  1.00 32.65 81  E 1 
ATOM   3860 O OD2 . ASP E 5 81  ? -42.023 22.122   -9.436  1.00 32.06 81  E 1 
ATOM   3861 N N   . GLY E 5 82  ? -43.403 20.851   -3.718  1.00 38.65 82  E 1 
ATOM   3862 C CA  . GLY E 5 82  ? -44.492 20.436   -2.851  1.00 36.56 82  E 1 
ATOM   3863 C C   . GLY E 5 82  ? -45.403 21.560   -2.371  1.00 35.14 82  E 1 
ATOM   3864 O O   . GLY E 5 82  ? -46.260 21.295   -1.522  1.00 33.15 82  E 1 
ATOM   3865 N N   . GLU E 5 83  ? -45.257 22.795   -2.865  1.00 29.36 83  E 1 
ATOM   3866 C CA  . GLU E 5 83  ? -46.305 23.791   -2.632  1.00 30.49 83  E 1 
ATOM   3867 C C   . GLU E 5 83  ? -47.601 23.311   -3.310  1.00 28.58 83  E 1 
ATOM   3868 O O   . GLU E 5 83  ? -47.837 23.511   -4.503  1.00 28.70 83  E 1 
ATOM   3869 C CB  . GLU E 5 83  ? -45.912 25.214   -3.066  1.00 31.49 83  E 1 
ATOM   3870 C CG  . GLU E 5 83  ? -45.113 25.971   -1.992  1.00 29.46 83  E 1 
ATOM   3871 C CD  . GLU E 5 83  ? -45.045 27.497   -2.206  1.00 28.51 83  E 1 
ATOM   3872 O OE1 . GLU E 5 83  ? -44.670 28.203   -1.241  1.00 24.39 83  E 1 
ATOM   3873 O OE2 . GLU E 5 83  ? -45.404 27.972   -3.302  1.00 28.84 83  E 1 
ATOM   3874 N N   . MET E 5 84  ? -48.464 22.690   -2.509  1.00 27.70 84  E 1 
ATOM   3875 C CA  . MET E 5 84  ? -49.889 22.607   -2.812  1.00 29.02 84  E 1 
ATOM   3876 C C   . MET E 5 84  ? -50.364 24.044   -3.046  1.00 28.12 84  E 1 
ATOM   3877 O O   . MET E 5 84  ? -50.482 24.833   -2.109  1.00 29.04 84  E 1 
ATOM   3878 C CB  . MET E 5 84  ? -50.691 21.984   -1.661  1.00 29.77 84  E 1 
ATOM   3879 C CG  . MET E 5 84  ? -50.479 20.471   -1.522  1.00 28.15 84  E 1 
ATOM   3880 S SD  . MET E 5 84  ? -51.635 19.709   -0.341  1.00 26.76 84  E 1 
ATOM   3881 C CE  . MET E 5 84  ? -50.744 18.179   0.032   1.00 23.78 84  E 1 
ATOM   3882 N N   . ARG E 5 85  ? -50.663 24.356   -4.293  1.00 24.75 85  E 1 
ATOM   3883 C CA  . ARG E 5 85  ? -51.563 25.463   -4.603  1.00 25.73 85  E 1 
ATOM   3884 C C   . ARG E 5 85  ? -52.926 25.113   -4.010  1.00 24.57 85  E 1 
ATOM   3885 O O   . ARG E 5 85  ? -53.703 24.398   -4.648  1.00 24.25 85  E 1 
ATOM   3886 C CB  . ARG E 5 85  ? -51.657 25.697   -6.120  1.00 25.42 85  E 1 
ATOM   3887 C CG  . ARG E 5 85  ? -50.368 26.283   -6.712  1.00 23.92 85  E 1 
ATOM   3888 C CD  . ARG E 5 85  ? -50.593 26.568   -8.204  1.00 24.10 85  E 1 
ATOM   3889 N NE  . ARG E 5 85  ? -49.385 27.118   -8.817  1.00 21.02 85  E 1 
ATOM   3890 C CZ  . ARG E 5 85  ? -49.246 27.488   -10.083 1.00 20.38 85  E 1 
ATOM   3891 N NH1 . ARG E 5 85  ? -50.232 27.420   -10.930 1.00 19.87 85  E 1 
ATOM   3892 N NH2 . ARG E 5 85  ? -48.096 27.941   -10.509 1.00 19.77 85  E 1 
ATOM   3893 N N   . GLU E 5 86  ? -53.185 25.566   -2.778  1.00 22.66 86  E 1 
ATOM   3894 C CA  . GLU E 5 86  ? -54.545 25.975   -2.396  1.00 23.06 86  E 1 
ATOM   3895 C C   . GLU E 5 86  ? -54.908 27.305   -3.093  1.00 20.82 86  E 1 
ATOM   3896 O O   . GLU E 5 86  ? -54.006 28.161   -3.270  1.00 18.68 86  E 1 
ATOM   3897 C CB  . GLU E 5 86  ? -54.725 26.068   -0.873  1.00 22.47 86  E 1 
ATOM   3898 C CG  . GLU E 5 86  ? -54.977 24.701   -0.201  1.00 21.98 86  E 1 
ATOM   3899 C CD  . GLU E 5 86  ? -55.509 24.809   1.256   1.00 21.54 86  E 1 
ATOM   3900 O OE1 . GLU E 5 86  ? -56.165 23.837   1.707   1.00 18.48 86  E 1 
ATOM   3901 O OE2 . GLU E 5 86  ? -55.284 25.853   1.914   1.00 23.44 86  E 1 
ATOM   3902 O OXT . GLU E 5 86  ? -56.108 27.440   -3.446  1.00 24.49 86  E 1 
ATOM   3903 N N   . MET F 6 1   ? -0.127  -26.821  -11.667 1.00 28.64 1   F 1 
ATOM   3904 C CA  . MET F 6 1   ? 1.343   -26.947  -11.732 1.00 29.39 1   F 1 
ATOM   3905 C C   . MET F 6 1   ? 1.899   -26.658  -10.350 1.00 31.34 1   F 1 
ATOM   3906 O O   . MET F 6 1   ? 1.172   -26.147  -9.512  1.00 29.43 1   F 1 
ATOM   3907 C CB  . MET F 6 1   ? 1.962   -26.031  -12.787 1.00 27.79 1   F 1 
ATOM   3908 C CG  . MET F 6 1   ? 1.608   -26.442  -14.211 1.00 24.85 1   F 1 
ATOM   3909 S SD  . MET F 6 1   ? 2.551   -25.571  -15.482 1.00 22.52 1   F 1 
ATOM   3910 C CE  . MET F 6 1   ? 1.584   -25.932  -16.943 1.00 20.08 1   F 1 
ATOM   3911 N N   . SER F 6 2   ? 3.158   -27.021  -10.101 1.00 43.97 2   F 1 
ATOM   3912 C CA  . SER F 6 2   ? 3.804   -26.572  -8.874  1.00 46.19 2   F 1 
ATOM   3913 C C   . SER F 6 2   ? 3.936   -25.052  -8.923  1.00 50.49 2   F 1 
ATOM   3914 O O   . SER F 6 2   ? 4.392   -24.525  -9.937  1.00 48.21 2   F 1 
ATOM   3915 C CB  . SER F 6 2   ? 5.173   -27.226  -8.744  1.00 43.54 2   F 1 
ATOM   3916 O OG  . SER F 6 2   ? 5.806   -26.782  -7.577  1.00 38.83 2   F 1 
ATOM   3917 N N   . PHE F 6 3   ? 3.568   -24.370  -7.844  1.00 63.97 3   F 1 
ATOM   3918 C CA  . PHE F 6 3   ? 3.819   -22.929  -7.710  1.00 66.98 3   F 1 
ATOM   3919 C C   . PHE F 6 3   ? 5.317   -22.604  -7.598  1.00 68.94 3   F 1 
ATOM   3920 O O   . PHE F 6 3   ? 5.709   -21.444  -7.650  1.00 66.76 3   F 1 
ATOM   3921 C CB  . PHE F 6 3   ? 3.047   -22.388  -6.494  1.00 63.38 3   F 1 
ATOM   3922 C CG  . PHE F 6 3   ? 3.656   -22.787  -5.164  1.00 62.48 3   F 1 
ATOM   3923 C CD1 . PHE F 6 3   ? 3.366   -24.026  -4.586  1.00 60.13 3   F 1 
ATOM   3924 C CD2 . PHE F 6 3   ? 4.556   -21.919  -4.518  1.00 60.25 3   F 1 
ATOM   3925 C CE1 . PHE F 6 3   ? 3.980   -24.426  -3.396  1.00 56.84 3   F 1 
ATOM   3926 C CE2 . PHE F 6 3   ? 5.174   -22.305  -3.312  1.00 58.74 3   F 1 
ATOM   3927 C CZ  . PHE F 6 3   ? 4.890   -23.563  -2.763  1.00 58.54 3   F 1 
ATOM   3928 N N   . LEU F 6 4   ? 6.155   -23.632  -7.440  1.00 76.81 4   F 1 
ATOM   3929 C CA  . LEU F 6 4   ? 7.600   -23.497  -7.363  1.00 76.90 4   F 1 
ATOM   3930 C C   . LEU F 6 4   ? 8.151   -23.047  -8.716  1.00 75.92 4   F 1 
ATOM   3931 O O   . LEU F 6 4   ? 7.848   -23.625  -9.762  1.00 72.98 4   F 1 
ATOM   3932 C CB  . LEU F 6 4   ? 8.258   -24.811  -6.908  1.00 75.19 4   F 1 
ATOM   3933 C CG  . LEU F 6 4   ? 7.773   -25.372  -5.566  1.00 74.61 4   F 1 
ATOM   3934 C CD1 . LEU F 6 4   ? 8.517   -26.682  -5.244  1.00 71.22 4   F 1 
ATOM   3935 C CD2 . LEU F 6 4   ? 8.005   -24.411  -4.405  1.00 71.95 4   F 1 
ATOM   3936 N N   . LYS F 6 5   ? 8.998   -22.015  -8.676  1.00 78.34 5   F 1 
ATOM   3937 C CA  . LYS F 6 5   ? 9.701   -21.456  -9.822  1.00 77.29 5   F 1 
ATOM   3938 C C   . LYS F 6 5   ? 11.203  -21.603  -9.633  1.00 78.59 5   F 1 
ATOM   3939 O O   . LYS F 6 5   ? 11.690  -21.693  -8.506  1.00 74.24 5   F 1 
ATOM   3940 C CB  . LYS F 6 5   ? 9.300   -19.992  -10.033 1.00 70.71 5   F 1 
ATOM   3941 C CG  . LYS F 6 5   ? 7.818   -19.826  -10.427 1.00 63.83 5   F 1 
ATOM   3942 C CD  . LYS F 6 5   ? 7.523   -18.367  -10.790 1.00 58.92 5   F 1 
ATOM   3943 C CE  . LYS F 6 5   ? 6.091   -18.167  -11.257 1.00 51.27 5   F 1 
ATOM   3944 N NZ  . LYS F 6 5   ? 5.876   -16.801  -11.803 1.00 45.72 5   F 1 
ATOM   3945 N N   . SER F 6 6   ? 11.938  -21.593  -10.736 1.00 76.13 6   F 1 
ATOM   3946 C CA  . SER F 6 6   ? 13.391  -21.494  -10.682 1.00 76.21 6   F 1 
ATOM   3947 C C   . SER F 6 6   ? 13.790  -20.017  -10.674 1.00 76.21 6   F 1 
ATOM   3948 O O   . SER F 6 6   ? 13.323  -19.245  -11.507 1.00 71.85 6   F 1 
ATOM   3949 C CB  . SER F 6 6   ? 14.020  -22.231  -11.859 1.00 70.86 6   F 1 
ATOM   3950 O OG  . SER F 6 6   ? 15.415  -22.275  -11.707 1.00 62.28 6   F 1 
ATOM   3951 N N   . PHE F 6 7   ? 14.621  -19.624  -9.739  1.00 74.73 7   F 1 
ATOM   3952 C CA  . PHE F 6 7   ? 15.175  -18.272  -9.667  1.00 75.14 7   F 1 
ATOM   3953 C C   . PHE F 6 7   ? 16.521  -18.315  -8.946  1.00 75.50 7   F 1 
ATOM   3954 O O   . PHE F 6 7   ? 16.795  -19.259  -8.207  1.00 72.61 7   F 1 
ATOM   3955 C CB  . PHE F 6 7   ? 14.174  -17.323  -8.981  1.00 72.42 7   F 1 
ATOM   3956 C CG  . PHE F 6 7   ? 13.765  -17.715  -7.578  1.00 74.09 7   F 1 
ATOM   3957 C CD1 . PHE F 6 7   ? 12.693  -18.601  -7.373  1.00 70.41 7   F 1 
ATOM   3958 C CD2 . PHE F 6 7   ? 14.452  -17.203  -6.467  1.00 71.86 7   F 1 
ATOM   3959 C CE1 . PHE F 6 7   ? 12.315  -18.979  -6.082  1.00 68.38 7   F 1 
ATOM   3960 C CE2 . PHE F 6 7   ? 14.078  -17.578  -5.172  1.00 69.77 7   F 1 
ATOM   3961 C CZ  . PHE F 6 7   ? 13.013  -18.468  -4.973  1.00 71.65 7   F 1 
ATOM   3962 N N   . PRO F 6 8   ? 17.406  -17.323  -9.192  1.00 74.80 8   F 1 
ATOM   3963 C CA  . PRO F 6 8   ? 18.672  -17.280  -8.493  1.00 75.33 8   F 1 
ATOM   3964 C C   . PRO F 6 8   ? 18.443  -16.987  -7.002  1.00 77.60 8   F 1 
ATOM   3965 O O   . PRO F 6 8   ? 17.583  -16.163  -6.663  1.00 74.92 8   F 1 
ATOM   3966 C CB  . PRO F 6 8   ? 19.482  -16.189  -9.189  1.00 70.59 8   F 1 
ATOM   3967 C CG  . PRO F 6 8   ? 18.414  -15.242  -9.727  1.00 68.74 8   F 1 
ATOM   3968 C CD  . PRO F 6 8   ? 17.252  -16.172  -10.059 1.00 70.82 8   F 1 
ATOM   3969 N N   . PRO F 6 9   ? 19.198  -17.611  -6.100  1.00 78.21 9   F 1 
ATOM   3970 C CA  . PRO F 6 9   ? 19.143  -17.251  -4.693  1.00 78.71 9   F 1 
ATOM   3971 C C   . PRO F 6 9   ? 19.554  -15.786  -4.511  1.00 80.13 9   F 1 
ATOM   3972 O O   . PRO F 6 9   ? 20.427  -15.301  -5.238  1.00 77.07 9   F 1 
ATOM   3973 C CB  . PRO F 6 9   ? 20.107  -18.210  -3.987  1.00 75.24 9   F 1 
ATOM   3974 C CG  . PRO F 6 9   ? 21.099  -18.585  -5.075  1.00 73.67 9   F 1 
ATOM   3975 C CD  . PRO F 6 9   ? 20.248  -18.577  -6.348  1.00 76.09 9   F 1 
ATOM   3976 N N   . PRO F 6 10  ? 18.942  -15.070  -3.552  1.00 78.75 10  F 1 
ATOM   3977 C CA  . PRO F 6 10  ? 19.321  -13.697  -3.265  1.00 78.47 10  F 1 
ATOM   3978 C C   . PRO F 6 10  ? 20.788  -13.627  -2.851  1.00 78.69 10  F 1 
ATOM   3979 O O   . PRO F 6 10  ? 21.259  -14.365  -1.976  1.00 74.42 10  F 1 
ATOM   3980 C CB  . PRO F 6 10  ? 18.360  -13.222  -2.166  1.00 75.55 10  F 1 
ATOM   3981 C CG  . PRO F 6 10  ? 17.908  -14.511  -1.493  1.00 74.61 10  F 1 
ATOM   3982 C CD  . PRO F 6 10  ? 17.934  -15.530  -2.624  1.00 77.21 10  F 1 
ATOM   3983 N N   . GLY F 6 11  ? 21.518  -12.744  -3.512  1.00 77.98 11  F 1 
ATOM   3984 C CA  . GLY F 6 11  ? 22.919  -12.523  -3.231  1.00 77.25 11  F 1 
ATOM   3985 C C   . GLY F 6 11  ? 23.148  -11.460  -2.154  1.00 79.09 11  F 1 
ATOM   3986 O O   . GLY F 6 11  ? 22.226  -10.752  -1.753  1.00 75.29 11  F 1 
ATOM   3987 N N   . PRO F 6 12  ? 24.410  -11.245  -1.750  1.00 78.49 12  F 1 
ATOM   3988 C CA  . PRO F 6 12  ? 24.783  -10.174  -0.817  1.00 77.63 12  F 1 
ATOM   3989 C C   . PRO F 6 12  ? 24.368  -8.772   -1.281  1.00 78.37 12  F 1 
ATOM   3990 O O   . PRO F 6 12  ? 24.214  -7.866   -0.464  1.00 74.37 12  F 1 
ATOM   3991 C CB  . PRO F 6 12  ? 26.305  -10.262  -0.699  1.00 74.99 12  F 1 
ATOM   3992 C CG  . PRO F 6 12  ? 26.628  -11.701  -1.094  1.00 73.32 12  F 1 
ATOM   3993 C CD  . PRO F 6 12  ? 25.566  -12.028  -2.131  1.00 75.10 12  F 1 
ATOM   3994 N N   . ALA F 6 13  ? 24.222  -8.591   -2.594  1.00 75.86 13  F 1 
ATOM   3995 C CA  . ALA F 6 13  ? 23.753  -7.360   -3.207  1.00 75.01 13  F 1 
ATOM   3996 C C   . ALA F 6 13  ? 22.301  -7.029   -2.827  1.00 76.15 13  F 1 
ATOM   3997 O O   . ALA F 6 13  ? 21.948  -5.865   -2.704  1.00 71.66 13  F 1 
ATOM   3998 C CB  . ALA F 6 13  ? 23.922  -7.518   -4.727  1.00 70.41 13  F 1 
ATOM   3999 N N   . GLU F 6 14  ? 21.473  -8.039   -2.596  1.00 77.92 14  F 1 
ATOM   4000 C CA  . GLU F 6 14  ? 20.055  -7.901   -2.250  1.00 78.21 14  F 1 
ATOM   4001 C C   . GLU F 6 14  ? 19.819  -7.765   -0.734  1.00 80.08 14  F 1 
ATOM   4002 O O   . GLU F 6 14  ? 18.696  -7.936   -0.264  1.00 76.42 14  F 1 
ATOM   4003 C CB  . GLU F 6 14  ? 19.265  -9.069   -2.850  1.00 73.74 14  F 1 
ATOM   4004 C CG  . GLU F 6 14  ? 19.304  -9.101   -4.388  1.00 67.99 14  F 1 
ATOM   4005 C CD  . GLU F 6 14  ? 18.476  -10.263  -4.964  1.00 64.78 14  F 1 
ATOM   4006 O OE1 . GLU F 6 14  ? 18.917  -10.890  -5.946  1.00 58.13 14  F 1 
ATOM   4007 O OE2 . GLU F 6 14  ? 17.392  -10.564  -4.429  1.00 58.57 14  F 1 
ATOM   4008 N N   . GLY F 6 15  ? 20.863  -7.491   0.034   1.00 83.65 15  F 1 
ATOM   4009 C CA  . GLY F 6 15  ? 20.756  -7.368   1.485   1.00 85.32 15  F 1 
ATOM   4010 C C   . GLY F 6 15  ? 20.466  -8.705   2.173   1.00 87.97 15  F 1 
ATOM   4011 O O   . GLY F 6 15  ? 19.623  -8.786   3.053   1.00 85.59 15  F 1 
ATOM   4012 N N   . LEU F 6 16  ? 21.146  -9.776   1.763   1.00 89.07 16  F 1 
ATOM   4013 C CA  . LEU F 6 16  ? 20.997  -11.083  2.405   1.00 90.65 16  F 1 
ATOM   4014 C C   . LEU F 6 16  ? 21.462  -11.019  3.866   1.00 91.36 16  F 1 
ATOM   4015 O O   . LEU F 6 16  ? 22.658  -10.991  4.141   1.00 89.64 16  F 1 
ATOM   4016 C CB  . LEU F 6 16  ? 21.751  -12.147  1.595   1.00 89.06 16  F 1 
ATOM   4017 C CG  . LEU F 6 16  ? 21.630  -13.578  2.165   1.00 87.91 16  F 1 
ATOM   4018 C CD1 . LEU F 6 16  ? 20.196  -14.098  2.111   1.00 83.41 16  F 1 
ATOM   4019 C CD2 . LEU F 6 16  ? 22.501  -14.540  1.356   1.00 83.87 16  F 1 
ATOM   4020 N N   . LEU F 6 17  ? 20.500  -11.054  4.795   1.00 92.93 17  F 1 
ATOM   4021 C CA  . LEU F 6 17  ? 20.756  -11.040  6.232   1.00 92.79 17  F 1 
ATOM   4022 C C   . LEU F 6 17  ? 21.084  -12.432  6.764   1.00 93.26 17  F 1 
ATOM   4023 O O   . LEU F 6 17  ? 21.965  -12.604  7.610   1.00 91.08 17  F 1 
ATOM   4024 C CB  . LEU F 6 17  ? 19.514  -10.493  6.961   1.00 91.25 17  F 1 
ATOM   4025 C CG  . LEU F 6 17  ? 19.251  -8.989   6.739   1.00 88.75 17  F 1 
ATOM   4026 C CD1 . LEU F 6 17  ? 17.945  -8.609   7.434   1.00 81.41 17  F 1 
ATOM   4027 C CD2 . LEU F 6 17  ? 20.360  -8.134   7.331   1.00 80.67 17  F 1 
ATOM   4028 N N   . ARG F 6 18  ? 20.367  -13.450  6.270   1.00 94.09 18  F 1 
ATOM   4029 C CA  . ARG F 6 18  ? 20.542  -14.814  6.756   1.00 94.58 18  F 1 
ATOM   4030 C C   . ARG F 6 18  ? 20.225  -15.845  5.685   1.00 94.98 18  F 1 
ATOM   4031 O O   . ARG F 6 18  ? 19.232  -15.759  4.980   1.00 93.67 18  F 1 
ATOM   4032 C CB  . ARG F 6 18  ? 19.686  -15.006  8.018   1.00 93.22 18  F 1 
ATOM   4033 C CG  . ARG F 6 18  ? 20.052  -16.281  8.757   1.00 87.74 18  F 1 
ATOM   4034 C CD  . ARG F 6 18  ? 19.334  -16.364  10.101  1.00 86.01 18  F 1 
ATOM   4035 N NE  . ARG F 6 18  ? 19.758  -17.557  10.844  1.00 82.82 18  F 1 
ATOM   4036 C CZ  . ARG F 6 18  ? 20.754  -17.659  11.715  1.00 80.54 18  F 1 
ATOM   4037 N NH1 . ARG F 6 18  ? 21.468  -16.630  12.069  1.00 70.72 18  F 1 
ATOM   4038 N NH2 . ARG F 6 18  ? 21.040  -18.805  12.242  1.00 74.25 18  F 1 
ATOM   4039 N N   . GLN F 6 19  ? 21.058  -16.881  5.651   1.00 94.74 19  F 1 
ATOM   4040 C CA  . GLN F 6 19  ? 20.830  -18.109  4.908   1.00 94.38 19  F 1 
ATOM   4041 C C   . GLN F 6 19  ? 20.759  -19.258  5.914   1.00 94.91 19  F 1 
ATOM   4042 O O   . GLN F 6 19  ? 21.686  -19.434  6.700   1.00 93.16 19  F 1 
ATOM   4043 C CB  . GLN F 6 19  ? 21.968  -18.272  3.886   1.00 90.90 19  F 1 
ATOM   4044 C CG  . GLN F 6 19  ? 21.825  -19.548  3.054   1.00 82.31 19  F 1 
ATOM   4045 C CD  . GLN F 6 19  ? 22.947  -19.712  2.024   1.00 82.53 19  F 1 
ATOM   4046 O OE1 . GLN F 6 19  ? 23.796  -18.858  1.832   1.00 75.41 19  F 1 
ATOM   4047 N NE2 . GLN F 6 19  ? 22.989  -20.823  1.335   1.00 72.64 19  F 1 
ATOM   4048 N N   . GLN F 6 20  ? 19.667  -20.015  5.880   1.00 95.78 20  F 1 
ATOM   4049 C CA  . GLN F 6 20  ? 19.464  -21.169  6.754   1.00 96.39 20  F 1 
ATOM   4050 C C   . GLN F 6 20  ? 19.294  -22.438  5.915   1.00 96.67 20  F 1 
ATOM   4051 O O   . GLN F 6 20  ? 18.197  -22.688  5.407   1.00 95.67 20  F 1 
ATOM   4052 C CB  . GLN F 6 20  ? 18.270  -20.895  7.685   1.00 95.88 20  F 1 
ATOM   4053 C CG  . GLN F 6 20  ? 18.157  -21.954  8.788   1.00 91.28 20  F 1 
ATOM   4054 C CD  . GLN F 6 20  ? 19.367  -21.945  9.723   1.00 93.00 20  F 1 
ATOM   4055 O OE1 . GLN F 6 20  ? 19.868  -20.897  10.124  1.00 84.00 20  F 1 
ATOM   4056 N NE2 . GLN F 6 20  ? 19.889  -23.098  10.080  1.00 82.30 20  F 1 
ATOM   4057 N N   . PRO F 6 21  ? 20.364  -23.246  5.733   1.00 95.80 21  F 1 
ATOM   4058 C CA  . PRO F 6 21  ? 20.274  -24.536  5.059   1.00 95.31 21  F 1 
ATOM   4059 C C   . PRO F 6 21  ? 19.483  -25.552  5.902   1.00 95.56 21  F 1 
ATOM   4060 O O   . PRO F 6 21  ? 19.119  -25.265  7.042   1.00 93.19 21  F 1 
ATOM   4061 C CB  . PRO F 6 21  ? 21.725  -24.967  4.837   1.00 93.50 21  F 1 
ATOM   4062 C CG  . PRO F 6 21  ? 22.438  -24.367  6.043   1.00 90.91 21  F 1 
ATOM   4063 C CD  . PRO F 6 21  ? 21.699  -23.045  6.253   1.00 94.35 21  F 1 
ATOM   4064 N N   . ASP F 6 22  ? 19.230  -26.713  5.327   1.00 96.03 22  F 1 
ATOM   4065 C CA  . ASP F 6 22  ? 18.539  -27.834  5.975   1.00 96.52 22  F 1 
ATOM   4066 C C   . ASP F 6 22  ? 17.231  -27.415  6.652   1.00 96.64 22  F 1 
ATOM   4067 O O   . ASP F 6 22  ? 16.946  -27.745  7.808   1.00 94.12 22  F 1 
ATOM   4068 C CB  . ASP F 6 22  ? 19.501  -28.593  6.905   1.00 95.48 22  F 1 
ATOM   4069 C CG  . ASP F 6 22  ? 20.741  -29.115  6.189   1.00 90.96 22  F 1 
ATOM   4070 O OD1 . ASP F 6 22  ? 20.606  -29.567  5.028   1.00 83.14 22  F 1 
ATOM   4071 O OD2 . ASP F 6 22  ? 21.821  -29.076  6.813   1.00 82.28 22  F 1 
ATOM   4072 N N   . THR F 6 23  ? 16.433  -26.624  5.920   1.00 96.52 23  F 1 
ATOM   4073 C CA  . THR F 6 23  ? 15.145  -26.111  6.378   1.00 96.71 23  F 1 
ATOM   4074 C C   . THR F 6 23  ? 14.024  -26.705  5.539   1.00 96.68 23  F 1 
ATOM   4075 O O   . THR F 6 23  ? 13.933  -26.458  4.338   1.00 95.12 23  F 1 
ATOM   4076 C CB  . THR F 6 23  ? 15.118  -24.578  6.332   1.00 96.16 23  F 1 
ATOM   4077 O OG1 . THR F 6 23  ? 16.151  -24.064  7.151   1.00 91.76 23  F 1 
ATOM   4078 C CG2 . THR F 6 23  ? 13.811  -24.005  6.867   1.00 91.19 23  F 1 
ATOM   4079 N N   . GLU F 6 24  ? 13.158  -27.474  6.172   1.00 96.65 24  F 1 
ATOM   4080 C CA  . GLU F 6 24  ? 11.936  -27.966  5.541   1.00 96.63 24  F 1 
ATOM   4081 C C   . GLU F 6 24  ? 10.928  -26.824  5.408   1.00 96.74 24  F 1 
ATOM   4082 O O   . GLU F 6 24  ? 10.721  -26.049  6.344   1.00 95.72 24  F 1 
ATOM   4083 C CB  . GLU F 6 24  ? 11.376  -29.147  6.347   1.00 95.66 24  F 1 
ATOM   4084 C CG  . GLU F 6 24  ? 10.178  -29.814  5.658   1.00 85.68 24  F 1 
ATOM   4085 C CD  . GLU F 6 24  ? 9.621   -31.025  6.424   1.00 81.18 24  F 1 
ATOM   4086 O OE1 . GLU F 6 24  ? 8.676   -31.654  5.886   1.00 73.47 24  F 1 
ATOM   4087 O OE2 . GLU F 6 24  ? 10.125  -31.334  7.522   1.00 74.08 24  F 1 
ATOM   4088 N N   . ALA F 6 25  ? 10.274  -26.734  4.250   1.00 96.09 25  F 1 
ATOM   4089 C CA  . ALA F 6 25  ? 9.153   -25.833  4.039   1.00 95.81 25  F 1 
ATOM   4090 C C   . ALA F 6 25  ? 7.845   -26.613  3.994   1.00 95.72 25  F 1 
ATOM   4091 O O   . ALA F 6 25  ? 7.727   -27.637  3.324   1.00 94.43 25  F 1 
ATOM   4092 C CB  . ALA F 6 25  ? 9.375   -24.999  2.774   1.00 94.89 25  F 1 
ATOM   4093 N N   . VAL F 6 26  ? 6.824   -26.109  4.686   1.00 95.54 26  F 1 
ATOM   4094 C CA  . VAL F 6 26  ? 5.483   -26.691  4.737   1.00 95.50 26  F 1 
ATOM   4095 C C   . VAL F 6 26  ? 4.465   -25.616  4.362   1.00 95.44 26  F 1 
ATOM   4096 O O   . VAL F 6 26  ? 4.347   -24.607  5.050   1.00 94.72 26  F 1 
ATOM   4097 C CB  . VAL F 6 26  ? 5.189   -27.293  6.125   1.00 94.92 26  F 1 
ATOM   4098 C CG1 . VAL F 6 26  ? 3.846   -28.026  6.135   1.00 91.77 26  F 1 
ATOM   4099 C CG2 . VAL F 6 26  ? 6.267   -28.290  6.561   1.00 92.09 26  F 1 
ATOM   4100 N N   . LEU F 6 27  ? 3.704   -25.846  3.282   1.00 94.18 27  F 1 
ATOM   4101 C CA  . LEU F 6 27  ? 2.633   -24.977  2.800   1.00 93.47 27  F 1 
ATOM   4102 C C   . LEU F 6 27  ? 1.278   -25.562  3.208   1.00 92.72 27  F 1 
ATOM   4103 O O   . LEU F 6 27  ? 0.905   -26.642  2.743   1.00 90.27 27  F 1 
ATOM   4104 C CB  . LEU F 6 27  ? 2.747   -24.843  1.276   1.00 91.94 27  F 1 
ATOM   4105 C CG  . LEU F 6 27  ? 1.556   -24.115  0.622   1.00 90.51 27  F 1 
ATOM   4106 C CD1 . LEU F 6 27  ? 1.467   -22.656  1.057   1.00 84.68 27  F 1 
ATOM   4107 C CD2 . LEU F 6 27  ? 1.676   -24.152  -0.897  1.00 83.70 27  F 1 
ATOM   4108 N N   . ASN F 6 28  ? 0.502   -24.855  4.030   1.00 92.75 28  F 1 
ATOM   4109 C CA  . ASN F 6 28  ? -0.834  -25.275  4.464   1.00 92.07 28  F 1 
ATOM   4110 C C   . ASN F 6 28  ? -0.896  -26.738  4.966   1.00 91.20 28  F 1 
ATOM   4111 O O   . ASN F 6 28  ? -1.863  -27.451  4.725   1.00 87.22 28  F 1 
ATOM   4112 C CB  . ASN F 6 28  ? -1.860  -24.972  3.349   1.00 90.77 28  F 1 
ATOM   4113 C CG  . ASN F 6 28  ? -2.052  -23.490  3.082   1.00 90.00 28  F 1 
ATOM   4114 O OD1 . ASN F 6 28  ? -1.880  -22.649  3.945   1.00 83.10 28  F 1 
ATOM   4115 N ND2 . ASN F 6 28  ? -2.449  -23.135  1.872   1.00 82.71 28  F 1 
ATOM   4116 N N   . GLY F 6 29  ? 0.148   -27.182  5.649   1.00 90.84 29  F 1 
ATOM   4117 C CA  . GLY F 6 29  ? 0.275   -28.558  6.137   1.00 90.30 29  F 1 
ATOM   4118 C C   . GLY F 6 29  ? 0.895   -29.556  5.149   1.00 90.85 29  F 1 
ATOM   4119 O O   . GLY F 6 29  ? 1.183   -30.684  5.544   1.00 87.87 29  F 1 
ATOM   4120 N N   . LYS F 6 30  ? 1.163   -29.178  3.896   1.00 91.97 30  F 1 
ATOM   4121 C CA  . LYS F 6 30  ? 1.820   -30.015  2.891   1.00 91.74 30  F 1 
ATOM   4122 C C   . LYS F 6 30  ? 3.314   -29.721  2.832   1.00 92.81 30  F 1 
ATOM   4123 O O   . LYS F 6 30  ? 3.711   -28.598  2.543   1.00 91.66 30  F 1 
ATOM   4124 C CB  . LYS F 6 30  ? 1.136   -29.797  1.546   1.00 88.89 30  F 1 
ATOM   4125 C CG  . LYS F 6 30  ? 1.689   -30.699  0.432   1.00 76.19 30  F 1 
ATOM   4126 C CD  . LYS F 6 30  ? 0.925   -30.345  -0.833  1.00 70.18 30  F 1 
ATOM   4127 C CE  . LYS F 6 30  ? 1.433   -31.026  -2.085  1.00 58.71 30  F 1 
ATOM   4128 N NZ  . LYS F 6 30  ? 0.727   -30.445  -3.256  1.00 51.24 30  F 1 
ATOM   4129 N N   . GLY F 6 31  ? 4.130   -30.741  3.069   1.00 92.55 31  F 1 
ATOM   4130 C CA  . GLY F 6 31  ? 5.576   -30.634  2.947   1.00 92.71 31  F 1 
ATOM   4131 C C   . GLY F 6 31  ? 6.006   -30.397  1.491   1.00 92.75 31  F 1 
ATOM   4132 O O   . GLY F 6 31  ? 5.544   -31.082  0.580   1.00 90.57 31  F 1 
ATOM   4133 N N   . LEU F 6 32  ? 6.909   -29.452  1.287   1.00 93.37 32  F 1 
ATOM   4134 C CA  . LEU F 6 32  ? 7.533   -29.130  0.001   1.00 92.65 32  F 1 
ATOM   4135 C C   . LEU F 6 32  ? 8.922   -29.773  -0.143  1.00 92.39 32  F 1 
ATOM   4136 O O   . LEU F 6 32  ? 9.493   -29.767  -1.226  1.00 88.17 32  F 1 
ATOM   4137 C CB  . LEU F 6 32  ? 7.620   -27.603  -0.157  1.00 91.54 32  F 1 
ATOM   4138 C CG  . LEU F 6 32  ? 6.276   -26.857  -0.054  1.00 91.01 32  F 1 
ATOM   4139 C CD1 . LEU F 6 32  ? 6.535   -25.353  -0.175  1.00 87.35 32  F 1 
ATOM   4140 C CD2 . LEU F 6 32  ? 5.300   -27.285  -1.158  1.00 86.38 32  F 1 
ATOM   4141 N N   . GLY F 6 33  ? 9.443   -30.312  0.926   1.00 93.44 33  F 1 
ATOM   4142 C CA  . GLY F 6 33  ? 10.769  -30.897  1.017   1.00 93.85 33  F 1 
ATOM   4143 C C   . GLY F 6 33  ? 11.741  -30.030  1.815   1.00 95.17 33  F 1 
ATOM   4144 O O   . GLY F 6 33  ? 11.381  -28.991  2.364   1.00 93.59 33  F 1 
ATOM   4145 N N   . THR F 6 34  ? 12.982  -30.477  1.874   1.00 95.18 34  F 1 
ATOM   4146 C CA  . THR F 6 34  ? 14.070  -29.772  2.560   1.00 95.76 34  F 1 
ATOM   4147 C C   . THR F 6 34  ? 14.856  -28.925  1.569   1.00 95.43 34  F 1 
ATOM   4148 O O   . THR F 6 34  ? 15.182  -29.382  0.475   1.00 92.31 34  F 1 
ATOM   4149 C CB  . THR F 6 34  ? 14.987  -30.758  3.292   1.00 94.28 34  F 1 
ATOM   4150 O OG1 . THR F 6 34  ? 14.225  -31.557  4.165   1.00 82.75 34  F 1 
ATOM   4151 C CG2 . THR F 6 34  ? 16.042  -30.055  4.152   1.00 81.35 34  F 1 
ATOM   4152 N N   . GLY F 6 35  ? 15.177  -27.712  1.966   1.00 95.47 35  F 1 
ATOM   4153 C CA  . GLY F 6 35  ? 15.933  -26.772  1.163   1.00 95.44 35  F 1 
ATOM   4154 C C   . GLY F 6 35  ? 16.644  -25.726  2.007   1.00 96.23 35  F 1 
ATOM   4155 O O   . GLY F 6 35  ? 16.985  -25.954  3.169   1.00 94.56 35  F 1 
ATOM   4156 N N   . THR F 6 36  ? 16.871  -24.567  1.411   1.00 95.57 36  F 1 
ATOM   4157 C CA  . THR F 6 36  ? 17.520  -23.431  2.071   1.00 95.49 36  F 1 
ATOM   4158 C C   . THR F 6 36  ? 16.568  -22.245  2.129   1.00 95.20 36  F 1 
ATOM   4159 O O   . THR F 6 36  ? 16.029  -21.831  1.104   1.00 93.84 36  F 1 
ATOM   4160 C CB  . THR F 6 36  ? 18.827  -23.061  1.363   1.00 94.18 36  F 1 
ATOM   4161 O OG1 . THR F 6 36  ? 19.694  -24.175  1.338   1.00 87.05 36  F 1 
ATOM   4162 C CG2 . THR F 6 36  ? 19.572  -21.945  2.088   1.00 86.41 36  F 1 
ATOM   4163 N N   . LEU F 6 37  ? 16.381  -21.678  3.316   1.00 96.04 37  F 1 
ATOM   4164 C CA  . LEU F 6 37  ? 15.662  -20.429  3.520   1.00 96.27 37  F 1 
ATOM   4165 C C   . LEU F 6 37  ? 16.641  -19.247  3.441   1.00 96.20 37  F 1 
ATOM   4166 O O   . LEU F 6 37  ? 17.677  -19.251  4.102   1.00 95.41 37  F 1 
ATOM   4167 C CB  . LEU F 6 37  ? 14.937  -20.481  4.874   1.00 96.05 37  F 1 
ATOM   4168 C CG  . LEU F 6 37  ? 14.056  -19.249  5.153   1.00 95.51 37  F 1 
ATOM   4169 C CD1 . LEU F 6 37  ? 12.824  -19.223  4.257   1.00 92.60 37  F 1 
ATOM   4170 C CD2 . LEU F 6 37  ? 13.578  -19.269  6.600   1.00 92.33 37  F 1 
ATOM   4171 N N   . TYR F 6 38  ? 16.282  -18.235  2.660   1.00 94.97 38  F 1 
ATOM   4172 C CA  . TYR F 6 38  ? 17.022  -16.995  2.496   1.00 94.23 38  F 1 
ATOM   4173 C C   . TYR F 6 38  ? 16.176  -15.830  3.021   1.00 94.07 38  F 1 
ATOM   4174 O O   . TYR F 6 38  ? 15.084  -15.579  2.516   1.00 92.88 38  F 1 
ATOM   4175 C CB  . TYR F 6 38  ? 17.370  -16.785  1.022   1.00 93.17 38  F 1 
ATOM   4176 C CG  . TYR F 6 38  ? 18.196  -17.891  0.404   1.00 92.61 38  F 1 
ATOM   4177 C CD1 . TYR F 6 38  ? 19.600  -17.809  0.368   1.00 89.55 38  F 1 
ATOM   4178 C CD2 . TYR F 6 38  ? 17.565  -19.022  -0.160  1.00 90.14 38  F 1 
ATOM   4179 C CE1 . TYR F 6 38  ? 20.371  -18.827  -0.217  1.00 88.84 38  F 1 
ATOM   4180 C CE2 . TYR F 6 38  ? 18.319  -20.053  -0.735  1.00 88.74 38  F 1 
ATOM   4181 C CZ  . TYR F 6 38  ? 19.724  -19.943  -0.762  1.00 90.30 38  F 1 
ATOM   4182 O OH  . TYR F 6 38  ? 20.477  -20.962  -1.319  1.00 88.66 38  F 1 
ATOM   4183 N N   . ILE F 6 39  ? 16.684  -15.123  4.021   1.00 94.90 39  F 1 
ATOM   4184 C CA  . ILE F 6 39  ? 16.071  -13.923  4.582   1.00 95.42 39  F 1 
ATOM   4185 C C   . ILE F 6 39  ? 16.905  -12.731  4.094   1.00 94.97 39  F 1 
ATOM   4186 O O   . ILE F 6 39  ? 17.984  -12.472  4.625   1.00 93.71 39  F 1 
ATOM   4187 C CB  . ILE F 6 39  ? 15.981  -14.000  6.119   1.00 96.02 39  F 1 
ATOM   4188 C CG1 . ILE F 6 39  ? 15.269  -15.302  6.572   1.00 95.17 39  F 1 
ATOM   4189 C CG2 . ILE F 6 39  ? 15.243  -12.763  6.639   1.00 95.24 39  F 1 
ATOM   4190 C CD1 . ILE F 6 39  ? 15.238  -15.514  8.094   1.00 93.23 39  F 1 
ATOM   4191 N N   . ALA F 6 40  ? 16.431  -12.066  3.042   1.00 92.70 40  F 1 
ATOM   4192 C CA  . ALA F 6 40  ? 17.044  -10.878  2.460   1.00 91.88 40  F 1 
ATOM   4193 C C   . ALA F 6 40  ? 16.167  -9.646   2.717   1.00 91.98 40  F 1 
ATOM   4194 O O   . ALA F 6 40  ? 14.969  -9.776   2.920   1.00 90.99 40  F 1 
ATOM   4195 C CB  . ALA F 6 40  ? 17.276  -11.121  0.963   1.00 90.15 40  F 1 
ATOM   4196 N N   . GLU F 6 41  ? 16.748  -8.463   2.664   1.00 90.96 41  F 1 
ATOM   4197 C CA  . GLU F 6 41  ? 16.017  -7.197   2.845   1.00 90.04 41  F 1 
ATOM   4198 C C   . GLU F 6 41  ? 14.874  -7.040   1.830   1.00 89.47 41  F 1 
ATOM   4199 O O   . GLU F 6 41  ? 13.808  -6.550   2.179   1.00 87.29 41  F 1 
ATOM   4200 C CB  . GLU F 6 41  ? 16.989  -6.012   2.726   1.00 88.61 41  F 1 
ATOM   4201 C CG  . GLU F 6 41  ? 17.999  -5.940   3.881   1.00 85.48 41  F 1 
ATOM   4202 C CD  . GLU F 6 41  ? 19.007  -4.774   3.756   1.00 83.35 41  F 1 
ATOM   4203 O OE1 . GLU F 6 41  ? 19.863  -4.638   4.676   1.00 76.46 41  F 1 
ATOM   4204 O OE2 . GLU F 6 41  ? 18.986  -4.039   2.747   1.00 78.53 41  F 1 
ATOM   4205 N N   . SER F 6 42  ? 15.068  -7.509   0.595   1.00 85.97 42  F 1 
ATOM   4206 C CA  . SER F 6 42  ? 14.088  -7.409   -0.490  1.00 83.31 42  F 1 
ATOM   4207 C C   . SER F 6 42  ? 12.924  -8.392   -0.367  1.00 83.81 42  F 1 
ATOM   4208 O O   . SER F 6 42  ? 11.778  -8.055   -0.658  1.00 81.21 42  F 1 
ATOM   4209 C CB  . SER F 6 42  ? 14.798  -7.608   -1.838  1.00 79.55 42  F 1 
ATOM   4210 O OG  . SER F 6 42  ? 15.437  -8.877   -1.899  1.00 72.13 42  F 1 
ATOM   4211 N N   . ARG F 6 43  ? 13.198  -9.642   0.032   1.00 87.43 43  F 1 
ATOM   4212 C CA  . ARG F 6 43  ? 12.200  -10.725  0.069   1.00 87.98 43  F 1 
ATOM   4213 C C   . ARG F 6 43  ? 12.654  -11.916  0.915   1.00 90.34 43  F 1 
ATOM   4214 O O   . ARG F 6 43  ? 13.840  -12.174  1.090   1.00 89.12 43  F 1 
ATOM   4215 C CB  . ARG F 6 43  ? 11.847  -11.160  -1.372  1.00 83.27 43  F 1 
ATOM   4216 C CG  . ARG F 6 43  ? 13.044  -11.684  -2.186  1.00 75.23 43  F 1 
ATOM   4217 C CD  . ARG F 6 43  ? 12.635  -12.001  -3.630  1.00 72.42 43  F 1 
ATOM   4218 N NE  . ARG F 6 43  ? 13.759  -12.540  -4.407  1.00 63.99 43  F 1 
ATOM   4219 C CZ  . ARG F 6 43  ? 14.560  -11.863  -5.229  1.00 58.28 43  F 1 
ATOM   4220 N NH1 . ARG F 6 43  ? 14.342  -10.632  -5.548  1.00 53.81 43  F 1 
ATOM   4221 N NH2 . ARG F 6 43  ? 15.617  -12.424  -5.715  1.00 50.21 43  F 1 
ATOM   4222 N N   . LEU F 6 44  ? 11.670  -12.688  1.366   1.00 90.89 44  F 1 
ATOM   4223 C CA  . LEU F 6 44  ? 11.891  -14.008  1.948   1.00 92.23 44  F 1 
ATOM   4224 C C   . LEU F 6 44  ? 11.823  -15.048  0.830   1.00 92.03 44  F 1 
ATOM   4225 O O   . LEU F 6 44  ? 10.821  -15.122  0.121   1.00 90.70 44  F 1 
ATOM   4226 C CB  . LEU F 6 44  ? 10.822  -14.247  3.023   1.00 93.15 44  F 1 
ATOM   4227 C CG  . LEU F 6 44  ? 11.002  -15.570  3.798   1.00 92.75 44  F 1 
ATOM   4228 C CD1 . LEU F 6 44  ? 12.183  -15.480  4.761   1.00 88.83 44  F 1 
ATOM   4229 C CD2 . LEU F 6 44  ? 9.751   -15.870  4.610   1.00 88.54 44  F 1 
ATOM   4230 N N   . SER F 6 45  ? 12.852  -15.879  0.666   1.00 92.38 45  F 1 
ATOM   4231 C CA  . SER F 6 45  ? 12.899  -16.900  -0.380  1.00 91.61 45  F 1 
ATOM   4232 C C   . SER F 6 45  ? 13.236  -18.269  0.200   1.00 92.77 45  F 1 
ATOM   4233 O O   . SER F 6 45  ? 14.020  -18.373  1.135   1.00 92.31 45  F 1 
ATOM   4234 C CB  . SER F 6 45  ? 13.908  -16.536  -1.469  1.00 88.73 45  F 1 
ATOM   4235 O OG  . SER F 6 45  ? 13.669  -15.245  -1.987  1.00 80.90 45  F 1 
ATOM   4236 N N   . TRP F 6 46  ? 12.660  -19.311  -0.388  1.00 92.27 46  F 1 
ATOM   4237 C CA  . TRP F 6 46  ? 13.034  -20.685  -0.085  1.00 93.10 46  F 1 
ATOM   4238 C C   . TRP F 6 46  ? 13.289  -21.430  -1.388  1.00 92.59 46  F 1 
ATOM   4239 O O   . TRP F 6 46  ? 12.500  -21.329  -2.325  1.00 90.76 46  F 1 
ATOM   4240 C CB  . TRP F 6 46  ? 11.955  -21.353  0.759   1.00 93.49 46  F 1 
ATOM   4241 C CG  . TRP F 6 46  ? 12.253  -22.781  1.116   1.00 94.04 46  F 1 
ATOM   4242 C CD1 . TRP F 6 46  ? 12.928  -23.196  2.207   1.00 92.30 46  F 1 
ATOM   4243 C CD2 . TRP F 6 46  ? 11.896  -23.980  0.366   1.00 93.81 46  F 1 
ATOM   4244 N NE1 . TRP F 6 46  ? 13.001  -24.587  2.204   1.00 92.48 46  F 1 
ATOM   4245 C CE2 . TRP F 6 46  ? 12.377  -25.101  1.095   1.00 93.57 46  F 1 
ATOM   4246 C CE3 . TRP F 6 46  ? 11.205  -24.218  -0.844  1.00 93.18 46  F 1 
ATOM   4247 C CZ2 . TRP F 6 46  ? 12.160  -26.425  0.644   1.00 93.33 46  F 1 
ATOM   4248 C CZ3 . TRP F 6 46  ? 10.995  -25.540  -1.287  1.00 91.94 46  F 1 
ATOM   4249 C CH2 . TRP F 6 46  ? 11.469  -26.627  -0.555  1.00 91.66 46  F 1 
ATOM   4250 N N   . LEU F 6 47  ? 14.392  -22.168  -1.451  1.00 91.60 47  F 1 
ATOM   4251 C CA  . LEU F 6 47  ? 14.798  -22.969  -2.599  1.00 91.74 47  F 1 
ATOM   4252 C C   . LEU F 6 47  ? 15.071  -24.395  -2.143  1.00 92.73 47  F 1 
ATOM   4253 O O   . LEU F 6 47  ? 15.795  -24.608  -1.171  1.00 91.80 47  F 1 
ATOM   4254 C CB  . LEU F 6 47  ? 16.054  -22.365  -3.247  1.00 89.31 47  F 1 
ATOM   4255 C CG  . LEU F 6 47  ? 15.779  -21.099  -4.074  1.00 84.98 47  F 1 
ATOM   4256 C CD1 . LEU F 6 47  ? 17.093  -20.369  -4.374  1.00 79.79 47  F 1 
ATOM   4257 C CD2 . LEU F 6 47  ? 15.123  -21.442  -5.413  1.00 79.70 47  F 1 
ATOM   4258 N N   . ASP F 6 48  ? 14.522  -25.361  -2.878  1.00 91.44 48  F 1 
ATOM   4259 C CA  . ASP F 6 48  ? 14.845  -26.768  -2.666  1.00 90.79 48  F 1 
ATOM   4260 C C   . ASP F 6 48  ? 16.243  -27.120  -3.208  1.00 89.34 48  F 1 
ATOM   4261 O O   . ASP F 6 48  ? 16.957  -26.296  -3.799  1.00 81.64 48  F 1 
ATOM   4262 C CB  . ASP F 6 48  ? 13.710  -27.667  -3.199  1.00 87.40 48  F 1 
ATOM   4263 C CG  . ASP F 6 48  ? 13.645  -27.856  -4.714  1.00 85.90 48  F 1 
ATOM   4264 O OD1 . ASP F 6 48  ? 14.591  -27.457  -5.430  1.00 78.08 48  F 1 
ATOM   4265 O OD2 . ASP F 6 48  ? 12.682  -28.491  -5.178  1.00 80.20 48  F 1 
ATOM   4266 N N   . GLY F 6 49  ? 16.650  -28.354  -3.033  1.00 87.46 49  F 1 
ATOM   4267 C CA  . GLY F 6 49  ? 17.942  -28.829  -3.520  1.00 85.73 49  F 1 
ATOM   4268 C C   . GLY F 6 49  ? 18.090  -28.872  -5.049  1.00 86.29 49  F 1 
ATOM   4269 O O   . GLY F 6 49  ? 19.199  -29.042  -5.548  1.00 79.45 49  F 1 
ATOM   4270 N N   . SER F 6 50  ? 16.989  -28.730  -5.809  1.00 87.90 50  F 1 
ATOM   4271 C CA  . SER F 6 50  ? 16.986  -28.689  -7.276  1.00 86.85 50  F 1 
ATOM   4272 C C   . SER F 6 50  ? 17.057  -27.268  -7.845  1.00 86.74 50  F 1 
ATOM   4273 O O   . SER F 6 50  ? 17.217  -27.096  -9.050  1.00 80.69 50  F 1 
ATOM   4274 C CB  . SER F 6 50  ? 15.776  -29.455  -7.817  1.00 83.61 50  F 1 
ATOM   4275 O OG  . SER F 6 50  ? 14.573  -28.728  -7.727  1.00 77.45 50  F 1 
ATOM   4276 N N   . GLY F 6 51  ? 16.956  -26.236  -6.993  1.00 82.85 51  F 1 
ATOM   4277 C CA  . GLY F 6 51  ? 16.917  -24.831  -7.388  1.00 81.91 51  F 1 
ATOM   4278 C C   . GLY F 6 51  ? 15.510  -24.326  -7.716  1.00 82.86 51  F 1 
ATOM   4279 O O   . GLY F 6 51  ? 15.372  -23.217  -8.230  1.00 78.85 51  F 1 
ATOM   4280 N N   . LEU F 6 52  ? 14.477  -25.123  -7.442  1.00 85.37 52  F 1 
ATOM   4281 C CA  . LEU F 6 52  ? 13.085  -24.697  -7.469  1.00 86.38 52  F 1 
ATOM   4282 C C   . LEU F 6 52  ? 12.682  -24.166  -6.098  1.00 87.65 52  F 1 
ATOM   4283 O O   . LEU F 6 52  ? 13.080  -24.695  -5.062  1.00 85.20 52  F 1 
ATOM   4284 C CB  . LEU F 6 52  ? 12.169  -25.849  -7.904  1.00 83.14 52  F 1 
ATOM   4285 C CG  . LEU F 6 52  ? 12.383  -26.328  -9.339  1.00 78.83 52  F 1 
ATOM   4286 C CD1 . LEU F 6 52  ? 11.547  -27.578  -9.598  1.00 73.04 52  F 1 
ATOM   4287 C CD2 . LEU F 6 52  ? 11.955  -25.277  -10.369 1.00 72.97 52  F 1 
ATOM   4288 N N   . GLY F 6 53  ? 11.834  -23.129  -6.101  1.00 87.13 53  F 1 
ATOM   4289 C CA  . GLY F 6 53  ? 11.377  -22.531  -4.867  1.00 86.74 53  F 1 
ATOM   4290 C C   . GLY F 6 53  ? 10.313  -21.465  -5.061  1.00 86.92 53  F 1 
ATOM   4291 O O   . GLY F 6 53  ? 9.651   -21.370  -6.097  1.00 84.18 53  F 1 
ATOM   4292 N N   . PHE F 6 54  ? 10.140  -20.655  -4.035  1.00 87.62 54  F 1 
ATOM   4293 C CA  . PHE F 6 54  ? 9.216   -19.536  -4.020  1.00 88.06 54  F 1 
ATOM   4294 C C   . PHE F 6 54  ? 9.823   -18.359  -3.265  1.00 88.40 54  F 1 
ATOM   4295 O O   . PHE F 6 54  ? 10.762  -18.513  -2.481  1.00 87.59 54  F 1 
ATOM   4296 C CB  . PHE F 6 54  ? 7.869   -19.967  -3.423  1.00 88.06 54  F 1 
ATOM   4297 C CG  . PHE F 6 54  ? 7.947   -20.408  -1.976  1.00 89.66 54  F 1 
ATOM   4298 C CD1 . PHE F 6 54  ? 8.225   -21.754  -1.658  1.00 87.77 54  F 1 
ATOM   4299 C CD2 . PHE F 6 54  ? 7.766   -19.486  -0.937  1.00 87.93 54  F 1 
ATOM   4300 C CE1 . PHE F 6 54  ? 8.320   -22.166  -0.320  1.00 86.80 54  F 1 
ATOM   4301 C CE2 . PHE F 6 54  ? 7.866   -19.890  0.408   1.00 87.19 54  F 1 
ATOM   4302 C CZ  . PHE F 6 54  ? 8.147   -21.226  0.715   1.00 88.96 54  F 1 
ATOM   4303 N N   . SER F 6 55  ? 9.253   -17.180  -3.506  1.00 86.22 55  F 1 
ATOM   4304 C CA  . SER F 6 55  ? 9.595   -15.964  -2.778  1.00 85.57 55  F 1 
ATOM   4305 C C   . SER F 6 55  ? 8.328   -15.302  -2.251  1.00 86.22 55  F 1 
ATOM   4306 O O   . SER F 6 55  ? 7.281   -15.352  -2.894  1.00 84.31 55  F 1 
ATOM   4307 C CB  . SER F 6 55  ? 10.379  -14.983  -3.647  1.00 81.79 55  F 1 
ATOM   4308 O OG  . SER F 6 55  ? 11.600  -15.552  -4.070  1.00 72.56 55  F 1 
ATOM   4309 N N   . LEU F 6 56  ? 8.442   -14.673  -1.083  1.00 89.44 56  F 1 
ATOM   4310 C CA  . LEU F 6 56  ? 7.392   -13.936  -0.405  1.00 89.91 56  F 1 
ATOM   4311 C C   . LEU F 6 56  ? 7.855   -12.492  -0.219  1.00 89.89 56  F 1 
ATOM   4312 O O   . LEU F 6 56  ? 8.920   -12.249  0.340   1.00 88.53 56  F 1 
ATOM   4313 C CB  . LEU F 6 56  ? 7.062   -14.592  0.951   1.00 90.45 56  F 1 
ATOM   4314 C CG  . LEU F 6 56  ? 6.730   -16.088  0.907   1.00 90.19 56  F 1 
ATOM   4315 C CD1 . LEU F 6 56  ? 6.481   -16.617  2.323   1.00 87.23 56  F 1 
ATOM   4316 C CD2 . LEU F 6 56  ? 5.488   -16.373  0.068   1.00 87.38 56  F 1 
ATOM   4317 N N   . GLU F 6 57  ? 7.043   -11.553  -0.669  1.00 87.93 57  F 1 
ATOM   4318 C CA  . GLU F 6 57  ? 7.294   -10.135  -0.445  1.00 87.60 57  F 1 
ATOM   4319 C C   . GLU F 6 57  ? 6.877   -9.769   0.981   1.00 90.46 57  F 1 
ATOM   4320 O O   . GLU F 6 57  ? 5.775   -10.110  1.406   1.00 89.77 57  F 1 
ATOM   4321 C CB  . GLU F 6 57  ? 6.530   -9.278   -1.463  1.00 83.99 57  F 1 
ATOM   4322 C CG  . GLU F 6 57  ? 6.995   -9.505   -2.907  1.00 78.83 57  F 1 
ATOM   4323 C CD  . GLU F 6 57  ? 6.212   -8.683   -3.938  1.00 70.29 57  F 1 
ATOM   4324 O OE1 . GLU F 6 57  ? 6.472   -8.882   -5.146  1.00 62.37 57  F 1 
ATOM   4325 O OE2 . GLU F 6 57  ? 5.359   -7.857   -3.552  1.00 61.47 57  F 1 
ATOM   4326 N N   . TYR F 6 58  ? 7.704   -9.031   1.711   1.00 91.25 58  F 1 
ATOM   4327 C CA  . TYR F 6 58  ? 7.403   -8.648   3.102   1.00 92.74 58  F 1 
ATOM   4328 C C   . TYR F 6 58  ? 6.058   -7.920   3.278   1.00 93.13 58  F 1 
ATOM   4329 O O   . TYR F 6 58  ? 5.355   -8.235   4.237   1.00 92.57 58  F 1 
ATOM   4330 C CB  . TYR F 6 58  ? 8.552   -7.836   3.705   1.00 92.81 58  F 1 
ATOM   4331 C CG  . TYR F 6 58  ? 9.803   -8.658   3.920   1.00 93.59 58  F 1 
ATOM   4332 C CD1 . TYR F 6 58  ? 9.849   -9.626   4.940   1.00 91.60 58  F 1 
ATOM   4333 C CD2 . TYR F 6 58  ? 10.913  -8.477   3.084   1.00 91.32 58  F 1 
ATOM   4334 C CE1 . TYR F 6 58  ? 10.983  -10.425  5.120   1.00 91.29 58  F 1 
ATOM   4335 C CE2 . TYR F 6 58  ? 12.060  -9.268   3.252   1.00 91.11 58  F 1 
ATOM   4336 C CZ  . TYR F 6 58  ? 12.081  -10.243  4.269   1.00 93.23 58  F 1 
ATOM   4337 O OH  . TYR F 6 58  ? 13.199  -11.042  4.412   1.00 92.50 58  F 1 
ATOM   4338 N N   . PRO F 6 59  ? 5.626   -7.013   2.370   1.00 90.64 59  F 1 
ATOM   4339 C CA  . PRO F 6 59  ? 4.309   -6.388   2.467   1.00 89.24 59  F 1 
ATOM   4340 C C   . PRO F 6 59  ? 3.129   -7.367   2.471   1.00 89.84 59  F 1 
ATOM   4341 O O   . PRO F 6 59  ? 2.090   -7.063   3.048   1.00 88.44 59  F 1 
ATOM   4342 C CB  . PRO F 6 59  ? 4.235   -5.426   1.275   1.00 87.12 59  F 1 
ATOM   4343 C CG  . PRO F 6 59  ? 5.688   -5.051   1.044   1.00 85.60 59  F 1 
ATOM   4344 C CD  . PRO F 6 59  ? 6.406   -6.369   1.325   1.00 88.37 59  F 1 
ATOM   4345 N N   . THR F 6 60  ? 3.282   -8.552   1.873   1.00 90.79 60  F 1 
ATOM   4346 C CA  . THR F 6 60  ? 2.236   -9.593   1.847   1.00 90.28 60  F 1 
ATOM   4347 C C   . THR F 6 60  ? 2.230   -10.458  3.104   1.00 91.86 60  F 1 
ATOM   4348 O O   . THR F 6 60  ? 1.235   -11.132  3.378   1.00 91.12 60  F 1 
ATOM   4349 C CB  . THR F 6 60  ? 2.345   -10.486  0.604   1.00 87.78 60  F 1 
ATOM   4350 O OG1 . THR F 6 60  ? 3.463   -11.340  0.664   1.00 80.57 60  F 1 
ATOM   4351 C CG2 . THR F 6 60  ? 2.414   -9.692   -0.701  1.00 78.68 60  F 1 
ATOM   4352 N N   . ILE F 6 61  ? 3.297   -10.437  3.888   1.00 94.15 61  F 1 
ATOM   4353 C CA  . ILE F 6 61  ? 3.413   -11.198  5.133   1.00 95.30 61  F 1 
ATOM   4354 C C   . ILE F 6 61  ? 2.685   -10.437  6.248   1.00 95.62 61  F 1 
ATOM   4355 O O   . ILE F 6 61  ? 3.153   -9.404   6.717   1.00 94.80 61  F 1 
ATOM   4356 C CB  . ILE F 6 61  ? 4.886   -11.482  5.481   1.00 95.64 61  F 1 
ATOM   4357 C CG1 . ILE F 6 61  ? 5.553   -12.321  4.371   1.00 94.64 61  F 1 
ATOM   4358 C CG2 . ILE F 6 61  ? 4.978   -12.204  6.841   1.00 94.56 61  F 1 
ATOM   4359 C CD1 . ILE F 6 61  ? 7.064   -12.569  4.559   1.00 93.38 61  F 1 
ATOM   4360 N N   . SER F 6 62  ? 1.548   -10.975  6.684   1.00 96.22 62  F 1 
ATOM   4361 C CA  . SER F 6 62  ? 0.723   -10.351  7.717   1.00 96.16 62  F 1 
ATOM   4362 C C   . SER F 6 62  ? 1.309   -10.516  9.116   1.00 96.92 62  F 1 
ATOM   4363 O O   . SER F 6 62  ? 1.220   -9.599   9.937   1.00 95.88 62  F 1 
ATOM   4364 C CB  . SER F 6 62  ? -0.697  -10.931  7.670   1.00 94.18 62  F 1 
ATOM   4365 O OG  . SER F 6 62  ? -0.693  -12.335  7.751   1.00 84.42 62  F 1 
ATOM   4366 N N   . LEU F 6 63  ? 1.900   -11.670  9.392   1.00 97.13 63  F 1 
ATOM   4367 C CA  . LEU F 6 63  ? 2.607   -11.933  10.638  1.00 97.57 63  F 1 
ATOM   4368 C C   . LEU F 6 63  ? 3.602   -13.084  10.477  1.00 97.78 63  F 1 
ATOM   4369 O O   . LEU F 6 63  ? 3.462   -13.941  9.603   1.00 96.98 63  F 1 
ATOM   4370 C CB  . LEU F 6 63  ? 1.602   -12.174  11.786  1.00 96.36 63  F 1 
ATOM   4371 C CG  . LEU F 6 63  ? 0.692   -13.420  11.661  1.00 95.59 63  F 1 
ATOM   4372 C CD1 . LEU F 6 63  ? 1.343   -14.684  12.205  1.00 91.65 63  F 1 
ATOM   4373 C CD2 . LEU F 6 63  ? -0.586  -13.195  12.462  1.00 91.21 63  F 1 
ATOM   4374 N N   . HIS F 6 64  ? 4.573   -13.139  11.374  1.00 97.88 64  F 1 
ATOM   4375 C CA  . HIS F 6 64  ? 5.445   -14.287  11.573  1.00 98.02 64  F 1 
ATOM   4376 C C   . HIS F 6 64  ? 5.620   -14.560  13.057  1.00 98.05 64  F 1 
ATOM   4377 O O   . HIS F 6 64  ? 5.437   -13.669  13.885  1.00 97.44 64  F 1 
ATOM   4378 C CB  . HIS F 6 64  ? 6.779   -14.074  10.847  1.00 97.41 64  F 1 
ATOM   4379 C CG  . HIS F 6 64  ? 7.546   -12.903  11.347  1.00 97.72 64  F 1 
ATOM   4380 N ND1 . HIS F 6 64  ? 7.324   -11.574  11.031  1.00 92.12 64  F 1 
ATOM   4381 C CD2 . HIS F 6 64  ? 8.635   -12.932  12.188  1.00 91.92 64  F 1 
ATOM   4382 C CE1 . HIS F 6 64  ? 8.248   -10.838  11.659  1.00 93.41 64  F 1 
ATOM   4383 N NE2 . HIS F 6 64  ? 9.057   -11.624  12.377  1.00 93.95 64  F 1 
ATOM   4384 N N   . ALA F 6 65  ? 5.924   -15.801  13.414  1.00 97.91 65  F 1 
ATOM   4385 C CA  . ALA F 6 65  ? 5.967   -16.231  14.799  1.00 97.96 65  F 1 
ATOM   4386 C C   . ALA F 6 65  ? 6.901   -17.418  15.010  1.00 97.99 65  F 1 
ATOM   4387 O O   . ALA F 6 65  ? 7.198   -18.166  14.079  1.00 97.09 65  F 1 
ATOM   4388 C CB  . ALA F 6 65  ? 4.539   -16.584  15.236  1.00 97.21 65  F 1 
ATOM   4389 N N   . LEU F 6 66  ? 7.327   -17.626  16.249  1.00 97.57 66  F 1 
ATOM   4390 C CA  . LEU F 6 66  ? 8.016   -18.845  16.660  1.00 97.32 66  F 1 
ATOM   4391 C C   . LEU F 6 66  ? 7.045   -19.761  17.394  1.00 97.13 66  F 1 
ATOM   4392 O O   . LEU F 6 66  ? 6.488   -19.402  18.434  1.00 95.69 66  F 1 
ATOM   4393 C CB  . LEU F 6 66  ? 9.234   -18.512  17.524  1.00 96.06 66  F 1 
ATOM   4394 C CG  . LEU F 6 66  ? 10.366  -17.791  16.775  1.00 92.08 66  F 1 
ATOM   4395 C CD1 . LEU F 6 66  ? 11.539  -17.555  17.731  1.00 88.71 66  F 1 
ATOM   4396 C CD2 . LEU F 6 66  ? 10.878  -18.596  15.582  1.00 90.02 66  F 1 
ATOM   4397 N N   . SER F 6 67  ? 6.896   -20.973  16.871  1.00 96.36 67  F 1 
ATOM   4398 C CA  . SER F 6 67  ? 6.304   -22.089  17.599  1.00 95.30 67  F 1 
ATOM   4399 C C   . SER F 6 67  ? 7.410   -22.857  18.304  1.00 94.54 67  F 1 
ATOM   4400 O O   . SER F 6 67  ? 8.372   -23.291  17.674  1.00 92.00 67  F 1 
ATOM   4401 C CB  . SER F 6 67  ? 5.534   -23.002  16.661  1.00 94.20 67  F 1 
ATOM   4402 O OG  . SER F 6 67  ? 4.948   -24.052  17.414  1.00 87.92 67  F 1 
ATOM   4403 N N   . ARG F 6 68  ? 7.267   -23.041  19.608  1.00 92.99 68  F 1 
ATOM   4404 C CA  . ARG F 6 68  ? 8.170   -23.833  20.457  1.00 90.74 68  F 1 
ATOM   4405 C C   . ARG F 6 68  ? 7.473   -25.071  21.018  1.00 89.57 68  F 1 
ATOM   4406 O O   . ARG F 6 68  ? 8.035   -25.765  21.860  1.00 83.82 68  F 1 
ATOM   4407 C CB  . ARG F 6 68  ? 8.742   -22.956  21.578  1.00 87.43 68  F 1 
ATOM   4408 C CG  . ARG F 6 68  ? 9.668   -21.836  21.084  1.00 84.29 68  F 1 
ATOM   4409 C CD  . ARG F 6 68  ? 10.986  -22.374  20.530  1.00 79.65 68  F 1 
ATOM   4410 N NE  . ARG F 6 68  ? 11.941  -21.272  20.335  1.00 77.99 68  F 1 
ATOM   4411 C CZ  . ARG F 6 68  ? 13.202  -21.377  19.950  1.00 74.64 68  F 1 
ATOM   4412 N NH1 . ARG F 6 68  ? 13.752  -22.531  19.681  1.00 67.02 68  F 1 
ATOM   4413 N NH2 . ARG F 6 68  ? 13.922  -20.312  19.819  1.00 70.50 68  F 1 
ATOM   4414 N N   . ASP F 6 69  ? 6.260   -25.349  20.553  1.00 87.34 69  F 1 
ATOM   4415 C CA  . ASP F 6 69  ? 5.520   -26.516  20.987  1.00 84.67 69  F 1 
ATOM   4416 C C   . ASP F 6 69  ? 6.125   -27.786  20.383  1.00 84.43 69  F 1 
ATOM   4417 O O   . ASP F 6 69  ? 5.947   -28.113  19.211  1.00 78.61 69  F 1 
ATOM   4418 C CB  . ASP F 6 69  ? 4.028   -26.372  20.682  1.00 79.43 69  F 1 
ATOM   4419 C CG  . ASP F 6 69  ? 3.209   -27.468  21.371  1.00 74.39 69  F 1 
ATOM   4420 O OD1 . ASP F 6 69  ? 3.820   -28.406  21.947  1.00 67.72 69  F 1 
ATOM   4421 O OD2 . ASP F 6 69  ? 1.968   -27.368  21.364  1.00 69.06 69  F 1 
ATOM   4422 N N   . ARG F 6 70  ? 6.846   -28.534  21.207  1.00 84.37 70  F 1 
ATOM   4423 C CA  . ARG F 6 70  ? 7.480   -29.809  20.822  1.00 82.68 70  F 1 
ATOM   4424 C C   . ARG F 6 70  ? 6.480   -30.945  20.638  1.00 83.22 70  F 1 
ATOM   4425 O O   . ARG F 6 70  ? 6.881   -32.005  20.170  1.00 76.96 70  F 1 
ATOM   4426 C CB  . ARG F 6 70  ? 8.525   -30.205  21.860  1.00 78.21 70  F 1 
ATOM   4427 C CG  . ARG F 6 70  ? 9.665   -29.195  21.908  1.00 73.43 70  F 1 
ATOM   4428 C CD  . ARG F 6 70  ? 10.723  -29.675  22.895  1.00 69.85 70  F 1 
ATOM   4429 N NE  . ARG F 6 70  ? 11.846  -28.745  22.943  1.00 63.35 70  F 1 
ATOM   4430 C CZ  . ARG F 6 70  ? 12.948  -28.840  23.658  1.00 56.94 70  F 1 
ATOM   4431 N NH1 . ARG F 6 70  ? 13.144  -29.848  24.467  1.00 53.58 70  F 1 
ATOM   4432 N NH2 . ARG F 6 70  ? 13.849  -27.914  23.542  1.00 50.69 70  F 1 
ATOM   4433 N N   . SER F 6 71  ? 5.236   -30.759  21.065  1.00 79.18 71  F 1 
ATOM   4434 C CA  . SER F 6 71  ? 4.174   -31.741  20.847  1.00 78.10 71  F 1 
ATOM   4435 C C   . SER F 6 71  ? 3.576   -31.662  19.440  1.00 80.52 71  F 1 
ATOM   4436 O O   . SER F 6 71  ? 2.966   -32.632  18.992  1.00 74.69 71  F 1 
ATOM   4437 C CB  . SER F 6 71  ? 3.093   -31.615  21.917  1.00 74.76 71  F 1 
ATOM   4438 O OG  . SER F 6 71  ? 2.243   -30.506  21.741  1.00 69.35 71  F 1 
ATOM   4439 N N   . ASP F 6 72  ? 3.811   -30.557  18.721  1.00 81.79 72  F 1 
ATOM   4440 C CA  . ASP F 6 72  ? 3.486   -30.446  17.309  1.00 81.41 72  F 1 
ATOM   4441 C C   . ASP F 6 72  ? 4.308   -31.460  16.496  1.00 82.58 72  F 1 
ATOM   4442 O O   . ASP F 6 72  ? 5.501   -31.671  16.729  1.00 78.09 72  F 1 
ATOM   4443 C CB  . ASP F 6 72  ? 3.715   -29.004  16.826  1.00 76.76 72  F 1 
ATOM   4444 C CG  . ASP F 6 72  ? 3.069   -28.688  15.471  1.00 74.87 72  F 1 
ATOM   4445 O OD1 . ASP F 6 72  ? 2.939   -29.608  14.640  1.00 70.08 72  F 1 
ATOM   4446 O OD2 . ASP F 6 72  ? 2.707   -27.513  15.255  1.00 69.66 72  F 1 
ATOM   4447 N N   . CYS F 6 73  ? 3.673   -32.099  15.521  1.00 82.98 73  F 1 
ATOM   4448 C CA  . CYS F 6 73  ? 4.309   -33.064  14.635  1.00 84.20 73  F 1 
ATOM   4449 C C   . CYS F 6 73  ? 5.491   -32.482  13.844  1.00 86.86 73  F 1 
ATOM   4450 O O   . CYS F 6 73  ? 6.408   -33.218  13.500  1.00 82.43 73  F 1 
ATOM   4451 C CB  . CYS F 6 73  ? 3.243   -33.644  13.690  1.00 78.58 73  F 1 
ATOM   4452 S SG  . CYS F 6 73  ? 2.451   -32.360  12.678  1.00 67.22 73  F 1 
ATOM   4453 N N   . LEU F 6 74  ? 5.495   -31.154  13.596  1.00 86.14 74  F 1 
ATOM   4454 C CA  . LEU F 6 74  ? 6.606   -30.443  12.962  1.00 87.46 74  F 1 
ATOM   4455 C C   . LEU F 6 74  ? 7.714   -30.073  13.958  1.00 89.10 74  F 1 
ATOM   4456 O O   . LEU F 6 74  ? 8.828   -29.740  13.556  1.00 84.79 74  F 1 
ATOM   4457 C CB  . LEU F 6 74  ? 6.057   -29.199  12.251  1.00 83.80 74  F 1 
ATOM   4458 C CG  . LEU F 6 74  ? 5.031   -29.502  11.146  1.00 82.59 74  F 1 
ATOM   4459 C CD1 . LEU F 6 74  ? 4.499   -28.181  10.579  1.00 77.47 74  F 1 
ATOM   4460 C CD2 . LEU F 6 74  ? 5.645   -30.295  9.989   1.00 78.70 74  F 1 
ATOM   4461 N N   . GLY F 6 75  ? 7.432   -30.136  15.242  1.00 88.53 75  F 1 
ATOM   4462 C CA  . GLY F 6 75  ? 8.323   -29.635  16.276  1.00 89.69 75  F 1 
ATOM   4463 C C   . GLY F 6 75  ? 8.458   -28.103  16.256  1.00 92.09 75  F 1 
ATOM   4464 O O   . GLY F 6 75  ? 7.589   -27.381  15.771  1.00 88.83 75  F 1 
ATOM   4465 N N   . GLU F 6 76  ? 9.571   -27.594  16.774  1.00 94.07 76  F 1 
ATOM   4466 C CA  . GLU F 6 76  ? 9.838   -26.158  16.807  1.00 94.81 76  F 1 
ATOM   4467 C C   . GLU F 6 76  ? 10.066  -25.610  15.384  1.00 95.21 76  F 1 
ATOM   4468 O O   . GLU F 6 76  ? 10.887  -26.148  14.641  1.00 93.72 76  F 1 
ATOM   4469 C CB  . GLU F 6 76  ? 11.063  -25.855  17.688  1.00 93.51 76  F 1 
ATOM   4470 C CG  . GLU F 6 76  ? 10.905  -26.308  19.149  1.00 91.03 76  F 1 
ATOM   4471 C CD  . GLU F 6 76  ? 12.134  -25.990  20.020  1.00 90.80 76  F 1 
ATOM   4472 O OE1 . GLU F 6 76  ? 12.394  -26.730  20.991  1.00 83.25 76  F 1 
ATOM   4473 O OE2 . GLU F 6 76  ? 12.846  -25.013  19.739  1.00 84.25 76  F 1 
ATOM   4474 N N   . HIS F 6 77  ? 9.384   -24.534  15.015  1.00 96.55 77  F 1 
ATOM   4475 C CA  . HIS F 6 77  ? 9.440   -23.961  13.674  1.00 97.05 77  F 1 
ATOM   4476 C C   . HIS F 6 77  ? 9.157   -22.455  13.654  1.00 97.29 77  F 1 
ATOM   4477 O O   . HIS F 6 77  ? 8.595   -21.889  14.588  1.00 96.44 77  F 1 
ATOM   4478 C CB  . HIS F 6 77  ? 8.476   -24.724  12.751  1.00 95.95 77  F 1 
ATOM   4479 C CG  . HIS F 6 77  ? 7.036   -24.674  13.158  1.00 96.15 77  F 1 
ATOM   4480 N ND1 . HIS F 6 77  ? 6.373   -25.595  13.956  1.00 88.36 77  F 1 
ATOM   4481 C CD2 . HIS F 6 77  ? 6.092   -23.754  12.778  1.00 87.22 77  F 1 
ATOM   4482 C CE1 . HIS F 6 77  ? 5.091   -25.229  14.036  1.00 89.12 77  F 1 
ATOM   4483 N NE2 . HIS F 6 77  ? 4.877   -24.120  13.340  1.00 90.73 77  F 1 
ATOM   4484 N N   . LEU F 6 78  ? 9.519   -21.812  12.530  1.00 97.44 78  F 1 
ATOM   4485 C CA  . LEU F 6 78  ? 9.118   -20.457  12.180  1.00 97.59 78  F 1 
ATOM   4486 C C   . LEU F 6 78  ? 7.802   -20.520  11.399  1.00 97.43 78  F 1 
ATOM   4487 O O   . LEU F 6 78  ? 7.729   -21.148  10.344  1.00 96.75 78  F 1 
ATOM   4488 C CB  . LEU F 6 78  ? 10.246  -19.809  11.369  1.00 97.33 78  F 1 
ATOM   4489 C CG  . LEU F 6 78  ? 9.946   -18.374  10.878  1.00 96.37 78  F 1 
ATOM   4490 C CD1 . LEU F 6 78  ? 9.888   -17.377  12.025  1.00 93.16 78  F 1 
ATOM   4491 C CD2 . LEU F 6 78  ? 11.056  -17.935  9.928   1.00 92.65 78  F 1 
ATOM   4492 N N   . TYR F 6 79  ? 6.761   -19.862  11.910  1.00 97.48 79  F 1 
ATOM   4493 C CA  . TYR F 6 79  ? 5.458   -19.734  11.271  1.00 97.48 79  F 1 
ATOM   4494 C C   . TYR F 6 79  ? 5.362   -18.394  10.535  1.00 97.66 79  F 1 
ATOM   4495 O O   . TYR F 6 79  ? 5.758   -17.367  11.079  1.00 97.15 79  F 1 
ATOM   4496 C CB  . TYR F 6 79  ? 4.370   -19.871  12.340  1.00 96.93 79  F 1 
ATOM   4497 C CG  . TYR F 6 79  ? 2.968   -19.649  11.825  1.00 97.10 79  F 1 
ATOM   4498 C CD1 . TYR F 6 79  ? 2.404   -18.352  11.823  1.00 95.47 79  F 1 
ATOM   4499 C CD2 . TYR F 6 79  ? 2.220   -20.733  11.332  1.00 95.79 79  F 1 
ATOM   4500 C CE1 . TYR F 6 79  ? 1.099   -18.146  11.349  1.00 95.19 79  F 1 
ATOM   4501 C CE2 . TYR F 6 79  ? 0.915   -20.536  10.859  1.00 94.97 79  F 1 
ATOM   4502 C CZ  . TYR F 6 79  ? 0.358   -19.242  10.871  1.00 95.88 79  F 1 
ATOM   4503 O OH  . TYR F 6 79  ? -0.931  -19.050  10.430  1.00 94.70 79  F 1 
ATOM   4504 N N   . VAL F 6 80  ? 4.807   -18.395  9.317   1.00 97.55 80  F 1 
ATOM   4505 C CA  . VAL F 6 80  ? 4.604   -17.202  8.492   1.00 97.52 80  F 1 
ATOM   4506 C C   . VAL F 6 80  ? 3.197   -17.237  7.903   1.00 97.21 80  F 1 
ATOM   4507 O O   . VAL F 6 80  ? 2.824   -18.199  7.248   1.00 96.39 80  F 1 
ATOM   4508 C CB  . VAL F 6 80  ? 5.669   -17.115  7.377   1.00 97.18 80  F 1 
ATOM   4509 C CG1 . VAL F 6 80  ? 5.479   -15.874  6.516   1.00 94.82 80  F 1 
ATOM   4510 C CG2 . VAL F 6 80  ? 7.095   -17.076  7.946   1.00 95.13 80  F 1 
ATOM   4511 N N   . MET F 6 81  ? 2.415   -16.174  8.120   1.00 97.43 81  F 1 
ATOM   4512 C CA  . MET F 6 81  ? 1.093   -15.993  7.513   1.00 97.27 81  F 1 
ATOM   4513 C C   . MET F 6 81  ? 1.170   -14.954  6.395   1.00 96.90 81  F 1 
ATOM   4514 O O   . MET F 6 81  ? 1.690   -13.857  6.607   1.00 95.68 81  F 1 
ATOM   4515 C CB  . MET F 6 81  ? 0.072   -15.606  8.588   1.00 96.73 81  F 1 
ATOM   4516 C CG  . MET F 6 81  ? -1.347  -15.457  8.030   1.00 95.49 81  F 1 
ATOM   4517 S SD  . MET F 6 81  ? -2.570  -14.853  9.243   1.00 94.04 81  F 1 
ATOM   4518 C CE  . MET F 6 81  ? -2.565  -16.222  10.425  1.00 86.74 81  F 1 
ATOM   4519 N N   . VAL F 6 82  ? 0.628   -15.293  5.220   1.00 95.74 82  F 1 
ATOM   4520 C CA  . VAL F 6 82  ? 0.649   -14.448  4.020   1.00 94.79 82  F 1 
ATOM   4521 C C   . VAL F 6 82  ? -0.781  -14.138  3.579   1.00 93.87 82  F 1 
ATOM   4522 O O   . VAL F 6 82  ? -1.605  -15.045  3.487   1.00 92.14 82  F 1 
ATOM   4523 C CB  . VAL F 6 82  ? 1.447   -15.126  2.893   1.00 93.47 82  F 1 
ATOM   4524 C CG1 . VAL F 6 82  ? 1.608   -14.211  1.686   1.00 87.44 82  F 1 
ATOM   4525 C CG2 . VAL F 6 82  ? 2.859   -15.519  3.357   1.00 88.15 82  F 1 
ATOM   4526 N N   . ASN F 6 83  ? -1.065  -12.872  3.259   1.00 91.60 83  F 1 
ATOM   4527 C CA  . ASN F 6 83  ? -2.338  -12.399  2.713   1.00 89.38 83  F 1 
ATOM   4528 C C   . ASN F 6 83  ? -2.408  -12.616  1.191   1.00 87.42 83  F 1 
ATOM   4529 O O   . ASN F 6 83  ? -2.587  -11.685  0.406   1.00 82.52 83  F 1 
ATOM   4530 C CB  . ASN F 6 83  ? -2.533  -10.919  3.070   1.00 87.01 83  F 1 
ATOM   4531 C CG  . ASN F 6 83  ? -2.806  -10.654  4.537   1.00 85.06 83  F 1 
ATOM   4532 O OD1 . ASN F 6 83  ? -3.139  -11.518  5.331   1.00 75.82 83  F 1 
ATOM   4533 N ND2 . ASN F 6 83  ? -2.680  -9.407   4.927   1.00 76.66 83  F 1 
ATOM   4534 N N   . ALA F 6 84  ? -2.218  -13.842  0.758   1.00 85.87 84  F 1 
ATOM   4535 C CA  . ALA F 6 84  ? -2.321  -14.215  -0.639  1.00 83.77 84  F 1 
ATOM   4536 C C   . ALA F 6 84  ? -2.715  -15.696  -0.746  1.00 84.41 84  F 1 
ATOM   4537 O O   . ALA F 6 84  ? -2.385  -16.503  0.116   1.00 80.70 84  F 1 
ATOM   4538 C CB  . ALA F 6 84  ? -0.998  -13.940  -1.345  1.00 79.18 84  F 1 
ATOM   4539 N N   . LYS F 6 85  ? -3.393  -16.037  -1.853  1.00 79.96 85  F 1 
ATOM   4540 C CA  . LYS F 6 85  ? -3.671  -17.424  -2.182  1.00 78.55 85  F 1 
ATOM   4541 C C   . LYS F 6 85  ? -2.552  -17.937  -3.080  1.00 78.52 85  F 1 
ATOM   4542 O O   . LYS F 6 85  ? -2.343  -17.417  -4.167  1.00 73.28 85  F 1 
ATOM   4543 C CB  . LYS F 6 85  ? -5.066  -17.531  -2.808  1.00 72.74 85  F 1 
ATOM   4544 C CG  . LYS F 6 85  ? -5.598  -18.973  -2.791  1.00 64.54 85  F 1 
ATOM   4545 C CD  . LYS F 6 85  ? -7.023  -19.006  -3.361  1.00 57.64 85  F 1 
ATOM   4546 C CE  . LYS F 6 85  ? -7.598  -20.416  -3.310  1.00 49.80 85  F 1 
ATOM   4547 N NZ  . LYS F 6 85  ? -8.934  -20.473  -3.947  1.00 42.90 85  F 1 
ATOM   4548 N N   . PHE F 6 86  ? -1.849  -18.949  -2.629  1.00 79.16 86  F 1 
ATOM   4549 C CA  . PHE F 6 86  ? -0.934  -19.698  -3.470  1.00 75.54 86  F 1 
ATOM   4550 C C   . PHE F 6 86  ? -1.747  -20.788  -4.158  1.00 71.45 86  F 1 
ATOM   4551 O O   . PHE F 6 86  ? -2.126  -21.782  -3.538  1.00 63.44 86  F 1 
ATOM   4552 C CB  . PHE F 6 86  ? 0.256   -20.211  -2.661  1.00 73.01 86  F 1 
ATOM   4553 C CG  . PHE F 6 86  ? 1.210   -19.094  -2.285  1.00 74.03 86  F 1 
ATOM   4554 C CD1 . PHE F 6 86  ? 2.366   -18.861  -3.049  1.00 69.82 86  F 1 
ATOM   4555 C CD2 . PHE F 6 86  ? 0.911   -18.238  -1.218  1.00 69.67 86  F 1 
ATOM   4556 C CE1 . PHE F 6 86  ? 3.207   -17.781  -2.757  1.00 68.22 86  F 1 
ATOM   4557 C CE2 . PHE F 6 86  ? 1.744   -17.148  -0.924  1.00 68.00 86  F 1 
ATOM   4558 C CZ  . PHE F 6 86  ? 2.889   -16.923  -1.696  1.00 71.35 86  F 1 
ATOM   4559 N N   . GLU F 6 87  ? -2.065  -20.558  -5.451  1.00 64.65 87  F 1 
ATOM   4560 C CA  . GLU F 6 87  ? -2.701  -21.571  -6.268  1.00 61.00 87  F 1 
ATOM   4561 C C   . GLU F 6 87  ? -1.716  -22.729  -6.453  1.00 60.14 87  F 1 
ATOM   4562 O O   . GLU F 6 87  ? -0.799  -22.668  -7.268  1.00 52.92 87  F 1 
ATOM   4563 C CB  . GLU F 6 87  ? -3.183  -21.005  -7.610  1.00 52.63 87  F 1 
ATOM   4564 C CG  . GLU F 6 87  ? -4.372  -20.048  -7.446  1.00 45.05 87  F 1 
ATOM   4565 C CD  . GLU F 6 87  ? -4.977  -19.562  -8.781  1.00 41.00 87  F 1 
ATOM   4566 O OE1 . GLU F 6 87  ? -6.044  -18.905  -8.700  1.00 35.56 87  F 1 
ATOM   4567 O OE2 . GLU F 6 87  ? -4.372  -19.823  -9.842  1.00 36.50 87  F 1 
ATOM   4568 N N   . GLU F 6 88  ? -1.925  -23.806  -5.713  1.00 55.14 88  F 1 
ATOM   4569 C CA  . GLU F 6 88  ? -1.616  -25.091  -6.298  1.00 53.26 88  F 1 
ATOM   4570 C C   . GLU F 6 88  ? -2.574  -25.234  -7.487  1.00 52.40 88  F 1 
ATOM   4571 O O   . GLU F 6 88  ? -3.791  -25.287  -7.300  1.00 48.13 88  F 1 
ATOM   4572 C CB  . GLU F 6 88  ? -1.789  -26.246  -5.305  1.00 48.55 88  F 1 
ATOM   4573 C CG  . GLU F 6 88  ? -0.750  -26.206  -4.171  1.00 43.19 88  F 1 
ATOM   4574 C CD  . GLU F 6 88  ? -0.626  -27.543  -3.433  1.00 40.10 88  F 1 
ATOM   4575 O OE1 . GLU F 6 88  ? 0.486   -27.840  -2.946  1.00 36.91 88  F 1 
ATOM   4576 O OE2 . GLU F 6 88  ? -1.562  -28.362  -3.408  1.00 36.62 88  F 1 
ATOM   4577 N N   . GLU F 6 89  ? -2.050  -25.286  -8.720  1.00 45.03 89  F 1 
ATOM   4578 C CA  . GLU F 6 89  ? -2.813  -25.773  -9.866  1.00 44.25 89  F 1 
ATOM   4579 C C   . GLU F 6 89  ? -3.166  -27.257  -9.627  1.00 43.26 89  F 1 
ATOM   4580 O O   . GLU F 6 89  ? -2.606  -28.164  -10.250 1.00 40.32 89  F 1 
ATOM   4581 C CB  . GLU F 6 89  ? -2.035  -25.617  -11.188 1.00 41.16 89  F 1 
ATOM   4582 C CG  . GLU F 6 89  ? -1.966  -24.219  -11.821 1.00 36.59 89  F 1 
ATOM   4583 C CD  . GLU F 6 89  ? -1.269  -24.274  -13.206 1.00 33.92 89  F 1 
ATOM   4584 O OE1 . GLU F 6 89  ? -0.831  -23.229  -13.719 1.00 30.16 89  F 1 
ATOM   4585 O OE2 . GLU F 6 89  ? -1.118  -25.381  -13.777 1.00 31.11 89  F 1 
ATOM   4586 N N   . SER F 6 90  ? -4.080  -27.518  -8.717  1.00 42.41 90  F 1 
ATOM   4587 C CA  . SER F 6 90  ? -4.795  -28.770  -8.685  1.00 41.55 90  F 1 
ATOM   4588 C C   . SER F 6 90  ? -5.684  -28.752  -9.919  1.00 41.30 90  F 1 
ATOM   4589 O O   . SER F 6 90  ? -6.690  -28.055  -9.968  1.00 39.26 90  F 1 
ATOM   4590 C CB  . SER F 6 90  ? -5.576  -28.952  -7.378  1.00 38.86 90  F 1 
ATOM   4591 O OG  . SER F 6 90  ? -6.444  -27.877  -7.131  1.00 35.01 90  F 1 
ATOM   4592 N N   . LYS F 6 91  ? -5.256  -29.510  -10.958 1.00 39.60 91  F 1 
ATOM   4593 C CA  . LYS F 6 91  ? -6.038  -29.712  -12.183 1.00 39.55 91  F 1 
ATOM   4594 C C   . LYS F 6 91  ? -7.369  -30.405  -11.956 1.00 39.46 91  F 1 
ATOM   4595 O O   . LYS F 6 91  ? -8.077  -30.593  -12.940 1.00 36.70 91  F 1 
ATOM   4596 C CB  . LYS F 6 91  ? -5.249  -30.576  -13.173 1.00 36.25 91  F 1 
ATOM   4597 C CG  . LYS F 6 91  ? -4.272  -29.796  -14.039 1.00 31.84 91  F 1 
ATOM   4598 C CD  . LYS F 6 91  ? -3.751  -30.761  -15.105 1.00 30.68 91  F 1 
ATOM   4599 C CE  . LYS F 6 91  ? -2.848  -30.030  -16.072 1.00 26.54 91  F 1 
ATOM   4600 N NZ  . LYS F 6 91  ? -2.380  -30.944  -17.145 1.00 24.19 91  F 1
[truncated: 91,090 more chars]
