# Supplementary material for: Spliceosomal Sm core assembly: AlphaFold 3 predicted structure and phosphorylation-dependent regulation of the human 6S complex
Source: Comput Struct Biotechnol J. 2025 Dec 16;31:51–60. doi: 10.1016/j.csbj.2025.12.013 (PMC12771329; doi:10.1016/j.csbj.2025.12.013)
Supplement: Supplementary file 8 — Supplementary material [file mmc4.zip › fold_6s_complex_phospho_picln_model_3.cif]

# By using this file you agree to the legally binding terms of use found at alphafoldserver.com/output-terms
data_72792b4879711be2
#
_entry.id 72792b4879711be2
#
loop_
_atom_type.symbol
C 
N 
O 
P 
S 
#
loop_
_audit_author.name
_audit_author.pdbx_ordinal
"Google DeepMind" 1 
"Isomorphic Labs" 2 
#
_audit_conform.dict_location https://raw.githubusercontent.com/ihmwg/ModelCIF/master/dist/mmcif_ma.dic
_audit_conform.dict_name     mmcif_ma.dic
_audit_conform.dict_version  1.4.5
#
loop_
_chem_comp.formula
_chem_comp.formula_weight
_chem_comp.id
_chem_comp.mon_nstd_flag
_chem_comp.name
_chem_comp.pdbx_smiles
_chem_comp.pdbx_synonyms
_chem_comp.type
"C3 H7 N O2"    89.093  ALA y ALANINE         C[C@H](N)C(O)=O                  ?               "L-PEPTIDE LINKING" 
"C6 H15 N4 O2"  175.209 ARG y ARGININE        N[C@@H](CCCNC(N)=[NH2+])C(O)=O   ?               "L-PEPTIDE LINKING" 
"C4 H8 N2 O3"   132.118 ASN y ASPARAGINE      N[C@@H](CC(N)=O)C(O)=O           ?               "L-PEPTIDE LINKING" 
"C4 H7 N O4"    133.103 ASP y "ASPARTIC ACID" N[C@@H](CC(O)=O)C(O)=O           ?               "L-PEPTIDE LINKING" 
"C3 H7 N O2 S"  121.158 CYS y CYSTEINE        N[C@@H](CS)C(O)=O                ?               "L-PEPTIDE LINKING" 
"C5 H10 N2 O3"  146.144 GLN y GLUTAMINE       N[C@@H](CCC(N)=O)C(O)=O          ?               "L-PEPTIDE LINKING" 
"C5 H9 N O4"    147.129 GLU y "GLUTAMIC ACID" N[C@@H](CCC(O)=O)C(O)=O          ?               "L-PEPTIDE LINKING" 
"C2 H5 N O2"    75.067  GLY y GLYCINE         NCC(O)=O                         ?               "PEPTIDE LINKING"   
"C6 H10 N3 O2"  156.162 HIS y HISTIDINE       N[C@@H](Cc1c[nH]c[nH+]1)C(O)=O   ?               "L-PEPTIDE LINKING" 
"C6 H13 N O2"   131.173 ILE y ISOLEUCINE      CC[C@H](C)[C@H](N)C(O)=O         ?               "L-PEPTIDE LINKING" 
"C6 H13 N O2"   131.173 LEU y LEUCINE         CC(C)C[C@H](N)C(O)=O             ?               "L-PEPTIDE LINKING" 
"C6 H15 N2 O2"  147.195 LYS y LYSINE          N[C@@H](CCCC[NH3+])C(O)=O        ?               "L-PEPTIDE LINKING" 
"C5 H11 N O2 S" 149.211 MET y METHIONINE      CSCC[C@H](N)C(O)=O               ?               "L-PEPTIDE LINKING" 
"C9 H11 N O2"   165.189 PHE y PHENYLALANINE   N[C@@H](Cc1ccccc1)C(O)=O         ?               "L-PEPTIDE LINKING" 
"C5 H9 N O2"    115.130 PRO y PROLINE         OC(=O)[C@@H]1CCCN1               ?               "L-PEPTIDE LINKING" 
"C3 H8 N O6 P"  185.072 SEP n PHOSPHOSERINE   N[C@@H](CO[P](O)(O)=O)C(O)=O     PHOSPHONOSERINE "L-PEPTIDE LINKING" 
"C3 H7 N O3"    105.093 SER y SERINE          N[C@@H](CO)C(O)=O                ?               "L-PEPTIDE LINKING" 
"C4 H9 N O3"    119.119 THR y THREONINE       C[C@@H](O)[C@H](N)C(O)=O         ?               "L-PEPTIDE LINKING" 
"C11 H12 N2 O2" 204.225 TRP y TRYPTOPHAN      N[C@@H](Cc1c[nH]c2ccccc12)C(O)=O ?               "L-PEPTIDE LINKING" 
"C9 H11 N O3"   181.189 TYR y TYROSINE        N[C@@H](Cc1ccc(O)cc1)C(O)=O      ?               "L-PEPTIDE LINKING" 
"C5 H11 N O2"   117.146 VAL y VALINE          CC(C)[C@H](N)C(O)=O              ?               "L-PEPTIDE LINKING" 
#
_citation.book_publisher          ?
_citation.country                 UK
_citation.id                      primary
_citation.journal_full            Nature
_citation.journal_id_ASTM         NATUAS
_citation.journal_id_CSD          0006
_citation.journal_id_ISSN         0028-0836
_citation.journal_volume          ?
_citation.page_first              ?
_citation.page_last               ?
_citation.pdbx_database_id_DOI    ?
_citation.pdbx_database_id_PubMed ?
_citation.title                   "Accurate structure prediction of biomolecular interactions with AlphaFold 3"
_citation.year                    2024
#
loop_
_citation_author.citation_id
_citation_author.name
_citation_author.ordinal
primary "Google DeepMind" 1 
primary "Isomorphic Labs" 2 
#
loop_
_entity.id
_entity.pdbx_description
_entity.type
1 . polymer 
2 . polymer 
3 . polymer 
4 . polymer 
5 . polymer 
6 . polymer 
#
loop_
_entity_poly.entity_id
_entity_poly.pdbx_strand_id
_entity_poly.type
1 A polypeptide(L) 
2 B polypeptide(L) 
3 C polypeptide(L) 
4 D polypeptide(L) 
5 E polypeptide(L) 
6 F polypeptide(L) 
#
loop_
_entity_poly_seq.entity_id
_entity_poly_seq.hetero
_entity_poly_seq.mon_id
_entity_poly_seq.num
1 n MET 1   
1 n LYS 2   
1 n LEU 3   
1 n VAL 4   
1 n ARG 5   
1 n PHE 6   
1 n LEU 7   
1 n MET 8   
1 n LYS 9   
1 n LEU 10  
1 n SER 11  
1 n HIS 12  
1 n GLU 13  
1 n THR 14  
1 n VAL 15  
1 n THR 16  
1 n ILE 17  
1 n GLU 18  
1 n LEU 19  
1 n LYS 20  
1 n ASN 21  
1 n GLY 22  
1 n THR 23  
1 n GLN 24  
1 n VAL 25  
1 n HIS 26  
1 n GLY 27  
1 n THR 28  
1 n ILE 29  
1 n THR 30  
1 n GLY 31  
1 n VAL 32  
1 n ASP 33  
1 n VAL 34  
1 n SER 35  
1 n MET 36  
1 n ASN 37  
1 n THR 38  
1 n HIS 39  
1 n LEU 40  
1 n LYS 41  
1 n ALA 42  
1 n VAL 43  
1 n LYS 44  
1 n MET 45  
1 n THR 46  
1 n LEU 47  
1 n LYS 48  
1 n ASN 49  
1 n ARG 50  
1 n GLU 51  
1 n PRO 52  
1 n VAL 53  
1 n GLN 54  
1 n LEU 55  
1 n GLU 56  
1 n THR 57  
1 n LEU 58  
1 n SER 59  
1 n ILE 60  
1 n ARG 61  
1 n GLY 62  
1 n ASN 63  
1 n ASN 64  
1 n ILE 65  
1 n ARG 66  
1 n TYR 67  
1 n PHE 68  
1 n ILE 69  
1 n LEU 70  
1 n PRO 71  
1 n ASP 72  
1 n SER 73  
1 n LEU 74  
1 n PRO 75  
1 n LEU 76  
1 n ASP 77  
1 n THR 78  
1 n LEU 79  
1 n LEU 80  
1 n VAL 81  
1 n ASP 82  
1 n VAL 83  
1 n GLU 84  
1 n PRO 85  
1 n LYS 86  
1 n VAL 87  
1 n LYS 88  
1 n SER 89  
1 n LYS 90  
1 n LYS 91  
1 n ARG 92  
1 n GLU 93  
1 n ALA 94  
1 n VAL 95  
1 n ALA 96  
1 n GLY 97  
1 n ARG 98  
1 n GLY 99  
1 n ARG 100 
1 n GLY 101 
1 n ARG 102 
1 n GLY 103 
1 n ARG 104 
1 n GLY 105 
1 n ARG 106 
1 n GLY 107 
1 n ARG 108 
1 n GLY 109 
1 n ARG 110 
1 n GLY 111 
1 n ARG 112 
1 n GLY 113 
1 n ARG 114 
1 n GLY 115 
1 n GLY 116 
1 n PRO 117 
1 n ARG 118 
1 n ARG 119 
2 n MET 1   
2 n SER 2   
2 n LEU 3   
2 n LEU 4   
2 n ASN 5   
2 n LYS 6   
2 n PRO 7   
2 n LYS 8   
2 n SER 9   
2 n GLU 10  
2 n MET 11  
2 n THR 12  
2 n PRO 13  
2 n GLU 14  
2 n GLU 15  
2 n LEU 16  
2 n GLN 17  
2 n LYS 18  
2 n ARG 19  
2 n GLU 20  
2 n GLU 21  
2 n GLU 22  
2 n GLU 23  
2 n PHE 24  
2 n ASN 25  
2 n THR 26  
2 n GLY 27  
2 n PRO 28  
2 n LEU 29  
2 n SER 30  
2 n VAL 31  
2 n LEU 32  
2 n THR 33  
2 n GLN 34  
2 n SER 35  
2 n VAL 36  
2 n LYS 37  
2 n ASN 38  
2 n ASN 39  
2 n THR 40  
2 n GLN 41  
2 n VAL 42  
2 n LEU 43  
2 n ILE 44  
2 n ASN 45  
2 n CYS 46  
2 n ARG 47  
2 n ASN 48  
2 n ASN 49  
2 n LYS 50  
2 n LYS 51  
2 n LEU 52  
2 n LEU 53  
2 n GLY 54  
2 n ARG 55  
2 n VAL 56  
2 n LYS 57  
2 n ALA 58  
2 n PHE 59  
2 n ASP 60  
2 n ARG 61  
2 n HIS 62  
2 n CYS 63  
2 n ASN 64  
2 n MET 65  
2 n VAL 66  
2 n LEU 67  
2 n GLU 68  
2 n ASN 69  
2 n VAL 70  
2 n LYS 71  
2 n GLU 72  
2 n MET 73  
2 n TRP 74  
2 n THR 75  
2 n GLU 76  
2 n VAL 77  
2 n PRO 78  
2 n LYS 79  
2 n SER 80  
2 n GLY 81  
2 n LYS 82  
2 n GLY 83  
2 n LYS 84  
2 n LYS 85  
2 n LYS 86  
2 n SER 87  
2 n LYS 88  
2 n PRO 89  
2 n VAL 90  
2 n ASN 91  
2 n LYS 92  
2 n ASP 93  
2 n ARG 94  
2 n TYR 95  
2 n ILE 96  
2 n SER 97  
2 n LYS 98  
2 n MET 99  
2 n PHE 100 
2 n LEU 101 
2 n ARG 102 
2 n GLY 103 
2 n ASP 104 
2 n SER 105 
2 n VAL 106 
2 n ILE 107 
2 n VAL 108 
2 n VAL 109 
2 n LEU 110 
2 n ARG 111 
2 n ASN 112 
2 n PRO 113 
2 n LEU 114 
2 n ILE 115 
2 n ALA 116 
2 n GLY 117 
2 n LYS 118 
3 n MET 1   
3 n ALA 2   
3 n TYR 3   
3 n ARG 4   
3 n GLY 5   
3 n GLN 6   
3 n GLY 7   
3 n GLN 8   
3 n LYS 9   
3 n VAL 10  
3 n GLN 11  
3 n LYS 12  
3 n VAL 13  
3 n MET 14  
3 n VAL 15  
3 n GLN 16  
3 n PRO 17  
3 n ILE 18  
3 n ASN 19  
3 n LEU 20  
3 n ILE 21  
3 n PHE 22  
3 n ARG 23  
3 n TYR 24  
3 n LEU 25  
3 n GLN 26  
3 n ASN 27  
3 n ARG 28  
3 n SER 29  
3 n ARG 30  
3 n ILE 31  
3 n GLN 32  
3 n VAL 33  
3 n TRP 34  
3 n LEU 35  
3 n TYR 36  
3 n GLU 37  
3 n GLN 38  
3 n VAL 39  
3 n ASN 40  
3 n MET 41  
3 n ARG 42  
3 n ILE 43  
3 n GLU 44  
3 n GLY 45  
3 n CYS 46  
3 n ILE 47  
3 n ILE 48  
3 n GLY 49  
3 n PHE 50  
3 n ASP 51  
3 n GLU 52  
3 n TYR 53  
3 n MET 54  
3 n ASN 55  
3 n LEU 56  
3 n VAL 57  
3 n LEU 58  
3 n ASP 59  
3 n ASP 60  
3 n ALA 61  
3 n GLU 62  
3 n GLU 63  
3 n ILE 64  
3 n HIS 65  
3 n SER 66  
3 n LYS 67  
3 n THR 68  
3 n LYS 69  
3 n SER 70  
3 n ARG 71  
3 n LYS 72  
3 n GLN 73  
3 n LEU 74  
3 n GLY 75  
3 n ARG 76  
3 n ILE 77  
3 n MET 78  
3 n LEU 79  
3 n LYS 80  
3 n GLY 81  
3 n ASP 82  
3 n ASN 83  
3 n ILE 84  
3 n THR 85  
3 n LEU 86  
3 n LEU 87  
3 n GLN 88  
3 n SER 89  
3 n VAL 90  
3 n SER 91  
3 n ASN 92  
4 n MET 1   
4 n SER 2   
4 n LYS 3   
4 n ALA 4   
4 n HIS 5   
4 n PRO 6   
4 n PRO 7   
4 n GLU 8   
4 n LEU 9   
4 n LYS 10  
4 n LYS 11  
4 n PHE 12  
4 n MET 13  
4 n ASP 14  
4 n LYS 15  
4 n LYS 16  
4 n LEU 17  
4 n SER 18  
4 n LEU 19  
4 n LYS 20  
4 n LEU 21  
4 n ASN 22  
4 n GLY 23  
4 n GLY 24  
4 n ARG 25  
4 n HIS 26  
4 n VAL 27  
4 n GLN 28  
4 n GLY 29  
4 n ILE 30  
4 n LEU 31  
4 n ARG 32  
4 n GLY 33  
4 n PHE 34  
4 n ASP 35  
4 n PRO 36  
4 n PHE 37  
4 n MET 38  
4 n ASN 39  
4 n LEU 40  
4 n VAL 41  
4 n ILE 42  
4 n ASP 43  
4 n GLU 44  
4 n CYS 45  
4 n VAL 46  
4 n GLU 47  
4 n MET 48  
4 n ALA 49  
4 n THR 50  
4 n SER 51  
4 n GLY 52  
4 n GLN 53  
4 n GLN 54  
4 n ASN 55  
4 n ASN 56  
4 n ILE 57  
4 n GLY 58  
4 n MET 59  
4 n VAL 60  
4 n VAL 61  
4 n ILE 62  
4 n ARG 63  
4 n GLY 64  
4 n ASN 65  
4 n SER 66  
4 n ILE 67  
4 n ILE 68  
4 n MET 69  
4 n LEU 70  
4 n GLU 71  
4 n ALA 72  
4 n LEU 73  
4 n GLU 74  
4 n ARG 75  
4 n VAL 76  
5 n MET 1   
5 n SER 2   
5 n LEU 3   
5 n PRO 4   
5 n LEU 5   
5 n ASN 6   
5 n PRO 7   
5 n LYS 8   
5 n PRO 9   
5 n PHE 10  
5 n LEU 11  
5 n ASN 12  
5 n GLY 13  
5 n LEU 14  
5 n THR 15  
5 n GLY 16  
5 n LYS 17  
5 n PRO 18  
5 n VAL 19  
5 n MET 20  
5 n VAL 21  
5 n LYS 22  
5 n LEU 23  
5 n LYS 24  
5 n TRP 25  
5 n GLY 26  
5 n MET 27  
5 n GLU 28  
5 n TYR 29  
5 n LYS 30  
5 n GLY 31  
5 n TYR 32  
5 n LEU 33  
5 n VAL 34  
5 n SER 35  
5 n VAL 36  
5 n ASP 37  
5 n GLY 38  
5 n TYR 39  
5 n MET 40  
5 n ASN 41  
5 n MET 42  
5 n GLN 43  
5 n LEU 44  
5 n ALA 45  
5 n ASN 46  
5 n THR 47  
5 n GLU 48  
5 n GLU 49  
5 n TYR 50  
5 n ILE 51  
5 n ASP 52  
5 n GLY 53  
5 n ALA 54  
5 n LEU 55  
5 n SER 56  
5 n GLY 57  
5 n HIS 58  
5 n LEU 59  
5 n GLY 60  
5 n GLU 61  
5 n VAL 62  
5 n LEU 63  
5 n ILE 64  
5 n ARG 65  
5 n CYS 66  
5 n ASN 67  
5 n ASN 68  
5 n VAL 69  
5 n LEU 70  
5 n TYR 71  
5 n ILE 72  
5 n ARG 73  
5 n GLY 74  
5 n VAL 75  
5 n GLU 76  
5 n GLU 77  
5 n GLU 78  
5 n GLU 79  
5 n GLU 80  
5 n ASP 81  
5 n GLY 82  
5 n GLU 83  
5 n MET 84  
5 n ARG 85  
5 n GLU 86  
6 n MET 1   
6 n SER 2   
6 n PHE 3   
6 n LEU 4   
6 n LYS 5   
6 n SER 6   
6 n PHE 7   
6 n PRO 8   
6 n PRO 9   
6 n PRO 10  
6 n GLY 11  
6 n PRO 12  
6 n ALA 13  
6 n GLU 14  
6 n GLY 15  
6 n LEU 16  
6 n LEU 17  
6 n ARG 18  
6 n GLN 19  
6 n GLN 20  
6 n PRO 21  
6 n ASP 22  
6 n THR 23  
6 n GLU 24  
6 n ALA 25  
6 n VAL 26  
6 n LEU 27  
6 n ASN 28  
6 n GLY 29  
6 n LYS 30  
6 n GLY 31  
6 n LEU 32  
6 n GLY 33  
6 n THR 34  
6 n GLY 35  
6 n THR 36  
6 n LEU 37  
6 n TYR 38  
6 n ILE 39  
6 n ALA 40  
6 n GLU 41  
6 n SER 42  
6 n ARG 43  
6 n LEU 44  
6 n SER 45  
6 n TRP 46  
6 n LEU 47  
6 n ASP 48  
6 n GLY 49  
6 n SER 50  
6 n GLY 51  
6 n LEU 52  
6 n GLY 53  
6 n PHE 54  
6 n SER 55  
6 n LEU 56  
6 n GLU 57  
6 n TYR 58  
6 n PRO 59  
6 n THR 60  
6 n ILE 61  
6 n SER 62  
6 n LEU 63  
6 n HIS 64  
6 n ALA 65  
6 n LEU 66  
6 n SER 67  
6 n ARG 68  
6 n ASP 69  
6 n ARG 70  
6 n SER 71  
6 n ASP 72  
6 n CYS 73  
6 n LEU 74  
6 n GLY 75  
6 n GLU 76  
6 n HIS 77  
6 n LEU 78  
6 n TYR 79  
6 n VAL 80  
6 n MET 81  
6 n VAL 82  
6 n ASN 83  
6 n ALA 84  
6 n LYS 85  
6 n PHE 86  
6 n GLU 87  
6 n GLU 88  
6 n GLU 89  
6 n SER 90  
6 n LYS 91  
6 n GLU 92  
6 n PRO 93  
6 n VAL 94  
6 n ALA 95  
6 n ASP 96  
6 n GLU 97  
6 n GLU 98  
6 n GLU 99  
6 n GLU 100 
6 n ASP 101 
6 n SER 102 
6 n ASP 103 
6 n ASP 104 
6 n ASP 105 
6 n VAL 106 
6 n GLU 107 
6 n PRO 108 
6 n ILE 109 
6 n THR 110 
6 n GLU 111 
6 n PHE 112 
6 n ARG 113 
6 n PHE 114 
6 n VAL 115 
6 n PRO 116 
6 n SER 117 
6 n ASP 118 
6 n LYS 119 
6 n SER 120 
6 n ALA 121 
6 n LEU 122 
6 n GLU 123 
6 n ALA 124 
6 n MET 125 
6 n PHE 126 
6 n THR 127 
6 n ALA 128 
6 n MET 129 
6 n CYS 130 
6 n GLU 131 
6 n CYS 132 
6 n GLN 133 
6 n ALA 134 
6 n LEU 135 
6 n HIS 136 
6 n PRO 137 
6 n ASP 138 
6 n PRO 139 
6 n GLU 140 
6 n ASP 141 
6 n GLU 142 
6 n ASP 143 
6 n SER 144 
6 n ASP 145 
6 n ASP 146 
6 n TYR 147 
6 n ASP 148 
6 n GLY 149 
6 n GLU 150 
6 n GLU 151 
6 n TYR 152 
6 n ASP 153 
6 n VAL 154 
6 n GLU 155 
6 n ALA 156 
6 n HIS 157 
6 n GLU 158 
6 n GLN 159 
6 n GLY 160 
6 n GLN 161 
6 n GLY 162 
6 n ASP 163 
6 n ILE 164 
6 n PRO 165 
6 n THR 166 
6 n PHE 167 
6 n TYR 168 
6 n THR 169 
6 n TYR 170 
6 n GLU 171 
6 n GLU 172 
6 n GLY 173 
6 n LEU 174 
6 n SER 175 
6 n HIS 176 
6 n LEU 177 
6 n THR 178 
6 n ALA 179 
6 n GLU 180 
6 n GLY 181 
6 n GLN 182 
6 n ALA 183 
6 n THR 184 
6 n LEU 185 
6 n GLU 186 
6 n ARG 187 
6 n LEU 188 
6 n GLU 189 
6 n GLY 190 
6 n MET 191 
6 n LEU 192 
6 n SEP 193 
6 n GLN 194 
6 n SEP 195 
6 n VAL 196 
6 n SEP 197 
6 n SER 198 
6 n GLN 199 
6 n TYR 200 
6 n ASN 201 
6 n MET 202 
6 n ALA 203 
6 n GLY 204 
6 n VAL 205 
6 n ARG 206 
6 n THR 207 
6 n GLU 208 
6 n ASP 209 
6 n SER 210 
6 n ILE 211 
6 n ARG 212 
6 n ASP 213 
6 n TYR 214 
6 n GLU 215 
6 n ASP 216 
6 n GLY 217 
6 n MET 218 
6 n GLU 219 
6 n VAL 220 
6 n ASP 221 
6 n THR 222 
6 n THR 223 
6 n PRO 224 
6 n THR 225 
6 n VAL 226 
6 n ALA 227 
6 n GLY 228 
6 n GLN 229 
6 n PHE 230 
6 n GLU 231 
6 n ASP 232 
6 n ALA 233 
6 n ASP 234 
6 n VAL 235 
6 n ASP 236 
6 n HIS 237 
#
_ma_data.content_type "model coordinates"
_ma_data.id           1
_ma_data.name         Model
#
_ma_model_list.data_id          1
_ma_model_list.model_group_id   1
_ma_model_list.model_group_name "AlphaFold-beta-20231127 (fb0b9d13-0bdd-4522-ba5f-0ee1f426d085 @ 2025-02-03 03:47:51)"
_ma_model_list.model_id         1
_ma_model_list.model_name       "Top ranked model"
_ma_model_list.model_type       "Ab initio model"
_ma_model_list.ordinal_id       1
#
loop_
_ma_protocol_step.method_type
_ma_protocol_step.ordinal_id
_ma_protocol_step.protocol_id
_ma_protocol_step.step_id
"coevolution MSA" 1 1 1 
"template search" 2 1 2 
modeling          3 1 3 
#
loop_
_ma_qa_metric.id
_ma_qa_metric.mode
_ma_qa_metric.name
_ma_qa_metric.software_group_id
_ma_qa_metric.type
1 global pLDDT 1 pLDDT 
2 local  pLDDT 1 pLDDT 
#
_ma_qa_metric_global.metric_id    1
_ma_qa_metric_global.metric_value 74.78
_ma_qa_metric_global.model_id     1
_ma_qa_metric_global.ordinal_id   1
#
_ma_software_group.group_id    1
_ma_software_group.ordinal_id  1
_ma_software_group.software_id 1
#
loop_
_ma_target_entity.data_id
_ma_target_entity.entity_id
_ma_target_entity.origin
1 1 . 
1 2 . 
1 3 . 
1 4 . 
1 5 . 
1 6 . 
#
loop_
_ma_target_entity_instance.asym_id
_ma_target_entity_instance.details
_ma_target_entity_instance.entity_id
A . 1 
B . 2 
C . 3 
D . 4 
E . 5 
F . 6 
#
loop_
_pdbx_data_usage.details
_pdbx_data_usage.id
_pdbx_data_usage.type
_pdbx_data_usage.url
;NON-COMMERCIAL USE ONLY, BY USING THIS FILE YOU AGREE TO THE TERMS OF USE FOUND
AT alphafoldserver.com/output-terms.
;
1 license    ? 
;THE INFORMATION IS NOT INTENDED FOR, HAS NOT BEEN VALIDATED FOR, AND IS NOT
APPROVED FOR CLINICAL USE. IT SHOULD NOT BE USED FOR CLINICAL PURPOSE OR RELIED
ON FOR MEDICAL OR OTHER PROFESSIONAL ADVICE. IT IS THEORETICAL MODELLING ONLY
AND CAUTION SHOULD BE EXERCISED IN ITS USE. IT IS PROVIDED "AS-IS" WITHOUT ANY
WARRANTY OF ANY KIND, WHETHER EXPRESSED OR IMPLIED. NO WARRANTY IS GIVEN THAT
USE OF THE INFORMATION SHALL NOT INFRINGE THE RIGHTS OF ANY THIRD PARTY.
;
2 disclaimer ? 
#
loop_
_pdbx_poly_seq_scheme.asym_id
_pdbx_poly_seq_scheme.auth_seq_num
_pdbx_poly_seq_scheme.entity_id
_pdbx_poly_seq_scheme.hetero
_pdbx_poly_seq_scheme.mon_id
_pdbx_poly_seq_scheme.pdb_ins_code
_pdbx_poly_seq_scheme.pdb_seq_num
_pdbx_poly_seq_scheme.pdb_strand_id
_pdbx_poly_seq_scheme.seq_id
A 1   1 n MET . 1   A 1   
A 2   1 n LYS . 2   A 2   
A 3   1 n LEU . 3   A 3   
A 4   1 n VAL . 4   A 4   
A 5   1 n ARG . 5   A 5   
A 6   1 n PHE . 6   A 6   
A 7   1 n LEU . 7   A 7   
A 8   1 n MET . 8   A 8   
A 9   1 n LYS . 9   A 9   
A 10  1 n LEU . 10  A 10  
A 11  1 n SER . 11  A 11  
A 12  1 n HIS . 12  A 12  
A 13  1 n GLU . 13  A 13  
A 14  1 n THR . 14  A 14  
A 15  1 n VAL . 15  A 15  
A 16  1 n THR . 16  A 16  
A 17  1 n ILE . 17  A 17  
A 18  1 n GLU . 18  A 18  
A 19  1 n LEU . 19  A 19  
A 20  1 n LYS . 20  A 20  
A 21  1 n ASN . 21  A 21  
A 22  1 n GLY . 22  A 22  
A 23  1 n THR . 23  A 23  
A 24  1 n GLN . 24  A 24  
A 25  1 n VAL . 25  A 25  
A 26  1 n HIS . 26  A 26  
A 27  1 n GLY . 27  A 27  
A 28  1 n THR . 28  A 28  
A 29  1 n ILE . 29  A 29  
A 30  1 n THR . 30  A 30  
A 31  1 n GLY . 31  A 31  
A 32  1 n VAL . 32  A 32  
A 33  1 n ASP . 33  A 33  
A 34  1 n VAL . 34  A 34  
A 35  1 n SER . 35  A 35  
A 36  1 n MET . 36  A 36  
A 37  1 n ASN . 37  A 37  
A 38  1 n THR . 38  A 38  
A 39  1 n HIS . 39  A 39  
A 40  1 n LEU . 40  A 40  
A 41  1 n LYS . 41  A 41  
A 42  1 n ALA . 42  A 42  
A 43  1 n VAL . 43  A 43  
A 44  1 n LYS . 44  A 44  
A 45  1 n MET . 45  A 45  
A 46  1 n THR . 46  A 46  
A 47  1 n LEU . 47  A 47  
A 48  1 n LYS . 48  A 48  
A 49  1 n ASN . 49  A 49  
A 50  1 n ARG . 50  A 50  
A 51  1 n GLU . 51  A 51  
A 52  1 n PRO . 52  A 52  
A 53  1 n VAL . 53  A 53  
A 54  1 n GLN . 54  A 54  
A 55  1 n LEU . 55  A 55  
A 56  1 n GLU . 56  A 56  
A 57  1 n THR . 57  A 57  
A 58  1 n LEU . 58  A 58  
A 59  1 n SER . 59  A 59  
A 60  1 n ILE . 60  A 60  
A 61  1 n ARG . 61  A 61  
A 62  1 n GLY . 62  A 62  
A 63  1 n ASN . 63  A 63  
A 64  1 n ASN . 64  A 64  
A 65  1 n ILE . 65  A 65  
A 66  1 n ARG . 66  A 66  
A 67  1 n TYR . 67  A 67  
A 68  1 n PHE . 68  A 68  
A 69  1 n ILE . 69  A 69  
A 70  1 n LEU . 70  A 70  
A 71  1 n PRO . 71  A 71  
A 72  1 n ASP . 72  A 72  
A 73  1 n SER . 73  A 73  
A 74  1 n LEU . 74  A 74  
A 75  1 n PRO . 75  A 75  
A 76  1 n LEU . 76  A 76  
A 77  1 n ASP . 77  A 77  
A 78  1 n THR . 78  A 78  
A 79  1 n LEU . 79  A 79  
A 80  1 n LEU . 80  A 80  
A 81  1 n VAL . 81  A 81  
A 82  1 n ASP . 82  A 82  
A 83  1 n VAL . 83  A 83  
A 84  1 n GLU . 84  A 84  
A 85  1 n PRO . 85  A 85  
A 86  1 n LYS . 86  A 86  
A 87  1 n VAL . 87  A 87  
A 88  1 n LYS . 88  A 88  
A 89  1 n SER . 89  A 89  
A 90  1 n LYS . 90  A 90  
A 91  1 n LYS . 91  A 91  
A 92  1 n ARG . 92  A 92  
A 93  1 n GLU . 93  A 93  
A 94  1 n ALA . 94  A 94  
A 95  1 n VAL . 95  A 95  
A 96  1 n ALA . 96  A 96  
A 97  1 n GLY . 97  A 97  
A 98  1 n ARG . 98  A 98  
A 99  1 n GLY . 99  A 99  
A 100 1 n ARG . 100 A 100 
A 101 1 n GLY . 101 A 101 
A 102 1 n ARG . 102 A 102 
A 103 1 n GLY . 103 A 103 
A 104 1 n ARG . 104 A 104 
A 105 1 n GLY . 105 A 105 
A 106 1 n ARG . 106 A 106 
A 107 1 n GLY . 107 A 107 
A 108 1 n ARG . 108 A 108 
A 109 1 n GLY . 109 A 109 
A 110 1 n ARG . 110 A 110 
A 111 1 n GLY . 111 A 111 
A 112 1 n ARG . 112 A 112 
A 113 1 n GLY . 113 A 113 
A 114 1 n ARG . 114 A 114 
A 115 1 n GLY . 115 A 115 
A 116 1 n GLY . 116 A 116 
A 117 1 n PRO . 117 A 117 
A 118 1 n ARG . 118 A 118 
A 119 1 n ARG . 119 A 119 
B 1   2 n MET . 1   B 1   
B 2   2 n SER . 2   B 2   
B 3   2 n LEU . 3   B 3   
B 4   2 n LEU . 4   B 4   
B 5   2 n ASN . 5   B 5   
B 6   2 n LYS . 6   B 6   
B 7   2 n PRO . 7   B 7   
B 8   2 n LYS . 8   B 8   
B 9   2 n SER . 9   B 9   
B 10  2 n GLU . 10  B 10  
B 11  2 n MET . 11  B 11  
B 12  2 n THR . 12  B 12  
B 13  2 n PRO . 13  B 13  
B 14  2 n GLU . 14  B 14  
B 15  2 n GLU . 15  B 15  
B 16  2 n LEU . 16  B 16  
B 17  2 n GLN . 17  B 17  
B 18  2 n LYS . 18  B 18  
B 19  2 n ARG . 19  B 19  
B 20  2 n GLU . 20  B 20  
B 21  2 n GLU . 21  B 21  
B 22  2 n GLU . 22  B 22  
B 23  2 n GLU . 23  B 23  
B 24  2 n PHE . 24  B 24  
B 25  2 n ASN . 25  B 25  
B 26  2 n THR . 26  B 26  
B 27  2 n GLY . 27  B 27  
B 28  2 n PRO . 28  B 28  
B 29  2 n LEU . 29  B 29  
B 30  2 n SER . 30  B 30  
B 31  2 n VAL . 31  B 31  
B 32  2 n LEU . 32  B 32  
B 33  2 n THR . 33  B 33  
B 34  2 n GLN . 34  B 34  
B 35  2 n SER . 35  B 35  
B 36  2 n VAL . 36  B 36  
B 37  2 n LYS . 37  B 37  
B 38  2 n ASN . 38  B 38  
B 39  2 n ASN . 39  B 39  
B 40  2 n THR . 40  B 40  
B 41  2 n GLN . 41  B 41  
B 42  2 n VAL . 42  B 42  
B 43  2 n LEU . 43  B 43  
B 44  2 n ILE . 44  B 44  
B 45  2 n ASN . 45  B 45  
B 46  2 n CYS . 46  B 46  
B 47  2 n ARG . 47  B 47  
B 48  2 n ASN . 48  B 48  
B 49  2 n ASN . 49  B 49  
B 50  2 n LYS . 50  B 50  
B 51  2 n LYS . 51  B 51  
B 52  2 n LEU . 52  B 52  
B 53  2 n LEU . 53  B 53  
B 54  2 n GLY . 54  B 54  
B 55  2 n ARG . 55  B 55  
B 56  2 n VAL . 56  B 56  
B 57  2 n LYS . 57  B 57  
B 58  2 n ALA . 58  B 58  
B 59  2 n PHE . 59  B 59  
B 60  2 n ASP . 60  B 60  
B 61  2 n ARG . 61  B 61  
B 62  2 n HIS . 62  B 62  
B 63  2 n CYS . 63  B 63  
B 64  2 n ASN . 64  B 64  
B 65  2 n MET . 65  B 65  
B 66  2 n VAL . 66  B 66  
B 67  2 n LEU . 67  B 67  
B 68  2 n GLU . 68  B 68  
B 69  2 n ASN . 69  B 69  
B 70  2 n VAL . 70  B 70  
B 71  2 n LYS . 71  B 71  
B 72  2 n GLU . 72  B 72  
B 73  2 n MET . 73  B 73  
B 74  2 n TRP . 74  B 74  
B 75  2 n THR . 75  B 75  
B 76  2 n GLU . 76  B 76  
B 77  2 n VAL . 77  B 77  
B 78  2 n PRO . 78  B 78  
B 79  2 n LYS . 79  B 79  
B 80  2 n SER . 80  B 80  
B 81  2 n GLY . 81  B 81  
B 82  2 n LYS . 82  B 82  
B 83  2 n GLY . 83  B 83  
B 84  2 n LYS . 84  B 84  
B 85  2 n LYS . 85  B 85  
B 86  2 n LYS . 86  B 86  
B 87  2 n SER . 87  B 87  
B 88  2 n LYS . 88  B 88  
B 89  2 n PRO . 89  B 89  
B 90  2 n VAL . 90  B 90  
B 91  2 n ASN . 91  B 91  
B 92  2 n LYS . 92  B 92  
B 93  2 n ASP . 93  B 93  
B 94  2 n ARG . 94  B 94  
B 95  2 n TYR . 95  B 95  
B 96  2 n ILE . 96  B 96  
B 97  2 n SER . 97  B 97  
B 98  2 n LYS . 98  B 98  
B 99  2 n MET . 99  B 99  
B 100 2 n PHE . 100 B 100 
B 101 2 n LEU . 101 B 101 
B 102 2 n ARG . 102 B 102 
B 103 2 n GLY . 103 B 103 
B 104 2 n ASP . 104 B 104 
B 105 2 n SER . 105 B 105 
B 106 2 n VAL . 106 B 106 
B 107 2 n ILE . 107 B 107 
B 108 2 n VAL . 108 B 108 
B 109 2 n VAL . 109 B 109 
B 110 2 n LEU . 110 B 110 
B 111 2 n ARG . 111 B 111 
B 112 2 n ASN . 112 B 112 
B 113 2 n PRO . 113 B 113 
B 114 2 n LEU . 114 B 114 
B 115 2 n ILE . 115 B 115 
B 116 2 n ALA . 116 B 116 
B 117 2 n GLY . 117 B 117 
B 118 2 n LYS . 118 B 118 
C 1   3 n MET . 1   C 1   
C 2   3 n ALA . 2   C 2   
C 3   3 n TYR . 3   C 3   
C 4   3 n ARG . 4   C 4   
C 5   3 n GLY . 5   C 5   
C 6   3 n GLN . 6   C 6   
C 7   3 n GLY . 7   C 7   
C 8   3 n GLN . 8   C 8   
C 9   3 n LYS . 9   C 9   
C 10  3 n VAL . 10  C 10  
C 11  3 n GLN . 11  C 11  
C 12  3 n LYS . 12  C 12  
C 13  3 n VAL . 13  C 13  
C 14  3 n MET . 14  C 14  
C 15  3 n VAL . 15  C 15  
C 16  3 n GLN . 16  C 16  
C 17  3 n PRO . 17  C 17  
C 18  3 n ILE . 18  C 18  
C 19  3 n ASN . 19  C 19  
C 20  3 n LEU . 20  C 20  
C 21  3 n ILE . 21  C 21  
C 22  3 n PHE . 22  C 22  
C 23  3 n ARG . 23  C 23  
C 24  3 n TYR . 24  C 24  
C 25  3 n LEU . 25  C 25  
C 26  3 n GLN . 26  C 26  
C 27  3 n ASN . 27  C 27  
C 28  3 n ARG . 28  C 28  
C 29  3 n SER . 29  C 29  
C 30  3 n ARG . 30  C 30  
C 31  3 n ILE . 31  C 31  
C 32  3 n GLN . 32  C 32  
C 33  3 n VAL . 33  C 33  
C 34  3 n TRP . 34  C 34  
C 35  3 n LEU . 35  C 35  
C 36  3 n TYR . 36  C 36  
C 37  3 n GLU . 37  C 37  
C 38  3 n GLN . 38  C 38  
C 39  3 n VAL . 39  C 39  
C 40  3 n ASN . 40  C 40  
C 41  3 n MET . 41  C 41  
C 42  3 n ARG . 42  C 42  
C 43  3 n ILE . 43  C 43  
C 44  3 n GLU . 44  C 44  
C 45  3 n GLY . 45  C 45  
C 46  3 n CYS . 46  C 46  
C 47  3 n ILE . 47  C 47  
C 48  3 n ILE . 48  C 48  
C 49  3 n GLY . 49  C 49  
C 50  3 n PHE . 50  C 50  
C 51  3 n ASP . 51  C 51  
C 52  3 n GLU . 52  C 52  
C 53  3 n TYR . 53  C 53  
C 54  3 n MET . 54  C 54  
C 55  3 n ASN . 55  C 55  
C 56  3 n LEU . 56  C 56  
C 57  3 n VAL . 57  C 57  
C 58  3 n LEU . 58  C 58  
C 59  3 n ASP . 59  C 59  
C 60  3 n ASP . 60  C 60  
C 61  3 n ALA . 61  C 61  
C 62  3 n GLU . 62  C 62  
C 63  3 n GLU . 63  C 63  
C 64  3 n ILE . 64  C 64  
C 65  3 n HIS . 65  C 65  
C 66  3 n SER . 66  C 66  
C 67  3 n LYS . 67  C 67  
C 68  3 n THR . 68  C 68  
C 69  3 n LYS . 69  C 69  
C 70  3 n SER . 70  C 70  
C 71  3 n ARG . 71  C 71  
C 72  3 n LYS . 72  C 72  
C 73  3 n GLN . 73  C 73  
C 74  3 n LEU . 74  C 74  
C 75  3 n GLY . 75  C 75  
C 76  3 n ARG . 76  C 76  
C 77  3 n ILE . 77  C 77  
C 78  3 n MET . 78  C 78  
C 79  3 n LEU . 79  C 79  
C 80  3 n LYS . 80  C 80  
C 81  3 n GLY . 81  C 81  
C 82  3 n ASP . 82  C 82  
C 83  3 n ASN . 83  C 83  
C 84  3 n ILE . 84  C 84  
C 85  3 n THR . 85  C 85  
C 86  3 n LEU . 86  C 86  
C 87  3 n LEU . 87  C 87  
C 88  3 n GLN . 88  C 88  
C 89  3 n SER . 89  C 89  
C 90  3 n VAL . 90  C 90  
C 91  3 n SER . 91  C 91  
C 92  3 n ASN . 92  C 92  
D 1   4 n MET . 1   D 1   
D 2   4 n SER . 2   D 2   
D 3   4 n LYS . 3   D 3   
D 4   4 n ALA . 4   D 4   
D 5   4 n HIS . 5   D 5   
D 6   4 n PRO . 6   D 6   
D 7   4 n PRO . 7   D 7   
D 8   4 n GLU . 8   D 8   
D 9   4 n LEU . 9   D 9   
D 10  4 n LYS . 10  D 10  
D 11  4 n LYS . 11  D 11  
D 12  4 n PHE . 12  D 12  
D 13  4 n MET . 13  D 13  
D 14  4 n ASP . 14  D 14  
D 15  4 n LYS . 15  D 15  
D 16  4 n LYS . 16  D 16  
D 17  4 n LEU . 17  D 17  
D 18  4 n SER . 18  D 18  
D 19  4 n LEU . 19  D 19  
D 20  4 n LYS . 20  D 20  
D 21  4 n LEU . 21  D 21  
D 22  4 n ASN . 22  D 22  
D 23  4 n GLY . 23  D 23  
D 24  4 n GLY . 24  D 24  
D 25  4 n ARG . 25  D 25  
D 26  4 n HIS . 26  D 26  
D 27  4 n VAL . 27  D 27  
D 28  4 n GLN . 28  D 28  
D 29  4 n GLY . 29  D 29  
D 30  4 n ILE . 30  D 30  
D 31  4 n LEU . 31  D 31  
D 32  4 n ARG . 32  D 32  
D 33  4 n GLY . 33  D 33  
D 34  4 n PHE . 34  D 34  
D 35  4 n ASP . 35  D 35  
D 36  4 n PRO . 36  D 36  
D 37  4 n PHE . 37  D 37  
D 38  4 n MET . 38  D 38  
D 39  4 n ASN . 39  D 39  
D 40  4 n LEU . 40  D 40  
D 41  4 n VAL . 41  D 41  
D 42  4 n ILE . 42  D 42  
D 43  4 n ASP . 43  D 43  
D 44  4 n GLU . 44  D 44  
D 45  4 n CYS . 45  D 45  
D 46  4 n VAL . 46  D 46  
D 47  4 n GLU . 47  D 47  
D 48  4 n MET . 48  D 48  
D 49  4 n ALA . 49  D 49  
D 50  4 n THR . 50  D 50  
D 51  4 n SER . 51  D 51  
D 52  4 n GLY . 52  D 52  
D 53  4 n GLN . 53  D 53  
D 54  4 n GLN . 54  D 54  
D 55  4 n ASN . 55  D 55  
D 56  4 n ASN . 56  D 56  
D 57  4 n ILE . 57  D 57  
D 58  4 n GLY . 58  D 58  
D 59  4 n MET . 59  D 59  
D 60  4 n VAL . 60  D 60  
D 61  4 n VAL . 61  D 61  
D 62  4 n ILE . 62  D 62  
D 63  4 n ARG . 63  D 63  
D 64  4 n GLY . 64  D 64  
D 65  4 n ASN . 65  D 65  
D 66  4 n SER . 66  D 66  
D 67  4 n ILE . 67  D 67  
D 68  4 n ILE . 68  D 68  
D 69  4 n MET . 69  D 69  
D 70  4 n LEU . 70  D 70  
D 71  4 n GLU . 71  D 71  
D 72  4 n ALA . 72  D 72  
D 73  4 n LEU . 73  D 73  
D 74  4 n GLU . 74  D 74  
D 75  4 n ARG . 75  D 75  
D 76  4 n VAL . 76  D 76  
E 1   5 n MET . 1   E 1   
E 2   5 n SER . 2   E 2   
E 3   5 n LEU . 3   E 3   
E 4   5 n PRO . 4   E 4   
E 5   5 n LEU . 5   E 5   
E 6   5 n ASN . 6   E 6   
E 7   5 n PRO . 7   E 7   
E 8   5 n LYS . 8   E 8   
E 9   5 n PRO . 9   E 9   
E 10  5 n PHE . 10  E 10  
E 11  5 n LEU . 11  E 11  
E 12  5 n ASN . 12  E 12  
E 13  5 n GLY . 13  E 13  
E 14  5 n LEU . 14  E 14  
E 15  5 n THR . 15  E 15  
E 16  5 n GLY . 16  E 16  
E 17  5 n LYS . 17  E 17  
E 18  5 n PRO . 18  E 18  
E 19  5 n VAL . 19  E 19  
E 20  5 n MET . 20  E 20  
E 21  5 n VAL . 21  E 21  
E 22  5 n LYS . 22  E 22  
E 23  5 n LEU . 23  E 23  
E 24  5 n LYS . 24  E 24  
E 25  5 n TRP . 25  E 25  
E 26  5 n GLY . 26  E 26  
E 27  5 n MET . 27  E 27  
E 28  5 n GLU . 28  E 28  
E 29  5 n TYR . 29  E 29  
E 30  5 n LYS . 30  E 30  
E 31  5 n GLY . 31  E 31  
E 32  5 n TYR . 32  E 32  
E 33  5 n LEU . 33  E 33  
E 34  5 n VAL . 34  E 34  
E 35  5 n SER . 35  E 35  
E 36  5 n VAL . 36  E 36  
E 37  5 n ASP . 37  E 37  
E 38  5 n GLY . 38  E 38  
E 39  5 n TYR . 39  E 39  
E 40  5 n MET . 40  E 40  
E 41  5 n ASN . 41  E 41  
E 42  5 n MET . 42  E 42  
E 43  5 n GLN . 43  E 43  
E 44  5 n LEU . 44  E 44  
E 45  5 n ALA . 45  E 45  
E 46  5 n ASN . 46  E 46  
E 47  5 n THR . 47  E 47  
E 48  5 n GLU . 48  E 48  
E 49  5 n GLU . 49  E 49  
E 50  5 n TYR . 50  E 50  
E 51  5 n ILE . 51  E 51  
E 52  5 n ASP . 52  E 52  
E 53  5 n GLY . 53  E 53  
E 54  5 n ALA . 54  E 54  
E 55  5 n LEU . 55  E 55  
E 56  5 n SER . 56  E 56  
E 57  5 n GLY . 57  E 57  
E 58  5 n HIS . 58  E 58  
E 59  5 n LEU . 59  E 59  
E 60  5 n GLY . 60  E 60  
E 61  5 n GLU . 61  E 61  
E 62  5 n VAL . 62  E 62  
E 63  5 n LEU . 63  E 63  
E 64  5 n ILE . 64  E 64  
E 65  5 n ARG . 65  E 65  
E 66  5 n CYS . 66  E 66  
E 67  5 n ASN . 67  E 67  
E 68  5 n ASN . 68  E 68  
E 69  5 n VAL . 69  E 69  
E 70  5 n LEU . 70  E 70  
E 71  5 n TYR . 71  E 71  
E 72  5 n ILE . 72  E 72  
E 73  5 n ARG . 73  E 73  
E 74  5 n GLY . 74  E 74  
E 75  5 n VAL . 75  E 75  
E 76  5 n GLU . 76  E 76  
E 77  5 n GLU . 77  E 77  
E 78  5 n GLU . 78  E 78  
E 79  5 n GLU . 79  E 79  
E 80  5 n GLU . 80  E 80  
E 81  5 n ASP . 81  E 81  
E 82  5 n GLY . 82  E 82  
E 83  5 n GLU . 83  E 83  
E 84  5 n MET . 84  E 84  
E 85  5 n ARG . 85  E 85  
E 86  5 n GLU . 86  E 86  
F 1   6 n MET . 1   F 1   
F 2   6 n SER . 2   F 2   
F 3   6 n PHE . 3   F 3   
F 4   6 n LEU . 4   F 4   
F 5   6 n LYS . 5   F 5   
F 6   6 n SER . 6   F 6   
F 7   6 n PHE . 7   F 7   
F 8   6 n PRO . 8   F 8   
F 9   6 n PRO . 9   F 9   
F 10  6 n PRO . 10  F 10  
F 11  6 n GLY . 11  F 11  
F 12  6 n PRO . 12  F 12  
F 13  6 n ALA . 13  F 13  
F 14  6 n GLU . 14  F 14  
F 15  6 n GLY . 15  F 15  
F 16  6 n LEU . 16  F 16  
F 17  6 n LEU . 17  F 17  
F 18  6 n ARG . 18  F 18  
F 19  6 n GLN . 19  F 19  
F 20  6 n GLN . 20  F 20  
F 21  6 n PRO . 21  F 21  
F 22  6 n ASP . 22  F 22  
F 23  6 n THR . 23  F 23  
F 24  6 n GLU . 24  F 24  
F 25  6 n ALA . 25  F 25  
F 26  6 n VAL . 26  F 26  
F 27  6 n LEU . 27  F 27  
F 28  6 n ASN . 28  F 28  
F 29  6 n GLY . 29  F 29  
F 30  6 n LYS . 30  F 30  
F 31  6 n GLY . 31  F 31  
F 32  6 n LEU . 32  F 32  
F 33  6 n GLY . 33  F 33  
F 34  6 n THR . 34  F 34  
F 35  6 n GLY . 35  F 35  
F 36  6 n THR . 36  F 36  
F 37  6 n LEU . 37  F 37  
F 38  6 n TYR . 38  F 38  
F 39  6 n ILE . 39  F 39  
F 40  6 n ALA . 40  F 40  
F 41  6 n GLU . 41  F 41  
F 42  6 n SER . 42  F 42  
F 43  6 n ARG . 43  F 43  
F 44  6 n LEU . 44  F 44  
F 45  6 n SER . 45  F 45  
F 46  6 n TRP . 46  F 46  
F 47  6 n LEU . 47  F 47  
F 48  6 n ASP . 48  F 48  
F 49  6 n GLY . 49  F 49  
F 50  6 n SER . 50  F 50  
F 51  6 n GLY . 51  F 51  
F 52  6 n LEU . 52  F 52  
F 53  6 n GLY . 53  F 53  
F 54  6 n PHE . 54  F 54  
F 55  6 n SER . 55  F 55  
F 56  6 n LEU . 56  F 56  
F 57  6 n GLU . 57  F 57  
F 58  6 n TYR . 58  F 58  
F 59  6 n PRO . 59  F 59  
F 60  6 n THR . 60  F 60  
F 61  6 n ILE . 61  F 61  
F 62  6 n SER . 62  F 62  
F 63  6 n LEU . 63  F 63  
F 64  6 n HIS . 64  F 64  
F 65  6 n ALA . 65  F 65  
F 66  6 n LEU . 66  F 66  
F 67  6 n SER . 67  F 67  
F 68  6 n ARG . 68  F 68  
F 69  6 n ASP . 69  F 69  
F 70  6 n ARG . 70  F 70  
F 71  6 n SER . 71  F 71  
F 72  6 n ASP . 72  F 72  
F 73  6 n CYS . 73  F 73  
F 74  6 n LEU . 74  F 74  
F 75  6 n GLY . 75  F 75  
F 76  6 n GLU . 76  F 76  
F 77  6 n HIS . 77  F 77  
F 78  6 n LEU . 78  F 78  
F 79  6 n TYR . 79  F 79  
F 80  6 n VAL . 80  F 80  
F 81  6 n MET . 81  F 81  
F 82  6 n VAL . 82  F 82  
F 83  6 n ASN . 83  F 83  
F 84  6 n ALA . 84  F 84  
F 85  6 n LYS . 85  F 85  
F 86  6 n PHE . 86  F 86  
F 87  6 n GLU . 87  F 87  
F 88  6 n GLU . 88  F 88  
F 89  6 n GLU . 89  F 89  
F 90  6 n SER . 90  F 90  
F 91  6 n LYS . 91  F 91  
F 92  6 n GLU . 92  F 92  
F 93  6 n PRO . 93  F 93  
F 94  6 n VAL . 94  F 94  
F 95  6 n ALA . 95  F 95  
F 96  6 n ASP . 96  F 96  
F 97  6 n GLU . 97  F 97  
F 98  6 n GLU . 98  F 98  
F 99  6 n GLU . 99  F 99  
F 100 6 n GLU . 100 F 100 
F 101 6 n ASP . 101 F 101 
F 102 6 n SER . 102 F 102 
F 103 6 n ASP . 103 F 103 
F 104 6 n ASP . 104 F 104 
F 105 6 n ASP . 105 F 105 
F 106 6 n VAL . 106 F 106 
F 107 6 n GLU . 107 F 107 
F 108 6 n PRO . 108 F 108 
F 109 6 n ILE . 109 F 109 
F 110 6 n THR . 110 F 110 
F 111 6 n GLU . 111 F 111 
F 112 6 n PHE . 112 F 112 
F 113 6 n ARG . 113 F 113 
F 114 6 n PHE . 114 F 114 
F 115 6 n VAL . 115 F 115 
F 116 6 n PRO . 116 F 116 
F 117 6 n SER . 117 F 117 
F 118 6 n ASP . 118 F 118 
F 119 6 n LYS . 119 F 119 
F 120 6 n SER . 120 F 120 
F 121 6 n ALA . 121 F 121 
F 122 6 n LEU . 122 F 122 
F 123 6 n GLU . 123 F 123 
F 124 6 n ALA . 124 F 124 
F 125 6 n MET . 125 F 125 
F 126 6 n PHE . 126 F 126 
F 127 6 n THR . 127 F 127 
F 128 6 n ALA . 128 F 128 
F 129 6 n MET . 129 F 129 
F 130 6 n CYS . 130 F 130 
F 131 6 n GLU . 131 F 131 
F 132 6 n CYS . 132 F 132 
F 133 6 n GLN . 133 F 133 
F 134 6 n ALA . 134 F 134 
F 135 6 n LEU . 135 F 135 
F 136 6 n HIS . 136 F 136 
F 137 6 n PRO . 137 F 137 
F 138 6 n ASP . 138 F 138 
F 139 6 n PRO . 139 F 139 
F 140 6 n GLU . 140 F 140 
F 141 6 n ASP . 141 F 141 
F 142 6 n GLU . 142 F 142 
F 143 6 n ASP . 143 F 143 
F 144 6 n SER . 144 F 144 
F 145 6 n ASP . 145 F 145 
F 146 6 n ASP . 146 F 146 
F 147 6 n TYR . 147 F 147 
F 148 6 n ASP . 148 F 148 
F 149 6 n GLY . 149 F 149 
F 150 6 n GLU . 150 F 150 
F 151 6 n GLU . 151 F 151 
F 152 6 n TYR . 152 F 152 
F 153 6 n ASP . 153 F 153 
F 154 6 n VAL . 154 F 154 
F 155 6 n GLU . 155 F 155 
F 156 6 n ALA . 156 F 156 
F 157 6 n HIS . 157 F 157 
F 158 6 n GLU . 158 F 158 
F 159 6 n GLN . 159 F 159 
F 160 6 n GLY . 160 F 160 
F 161 6 n GLN . 161 F 161 
F 162 6 n GLY . 162 F 162 
F 163 6 n ASP . 163 F 163 
F 164 6 n ILE . 164 F 164 
F 165 6 n PRO . 165 F 165 
F 166 6 n THR . 166 F 166 
F 167 6 n PHE . 167 F 167 
F 168 6 n TYR . 168 F 168 
F 169 6 n THR . 169 F 169 
F 170 6 n TYR . 170 F 170 
F 171 6 n GLU . 171 F 171 
F 172 6 n GLU . 172 F 172 
F 173 6 n GLY . 173 F 173 
F 174 6 n LEU . 174 F 174 
F 175 6 n SER . 175 F 175 
F 176 6 n HIS . 176 F 176 
F 177 6 n LEU . 177 F 177 
F 178 6 n THR . 178 F 178 
F 179 6 n ALA . 179 F 179 
F 180 6 n GLU . 180 F 180 
F 181 6 n GLY . 181 F 181 
F 182 6 n GLN . 182 F 182 
F 183 6 n ALA . 183 F 183 
F 184 6 n THR . 184 F 184 
F 185 6 n LEU . 185 F 185 
F 186 6 n GLU . 186 F 186 
F 187 6 n ARG . 187 F 187 
F 188 6 n LEU . 188 F 188 
F 189 6 n GLU . 189 F 189 
F 190 6 n GLY . 190 F 190 
F 191 6 n MET . 191 F 191 
F 192 6 n LEU . 192 F 192 
F 193 6 n SEP . 193 F 193 
F 194 6 n GLN . 194 F 194 
F 195 6 n SEP . 195 F 195 
F 196 6 n VAL . 196 F 196 
F 197 6 n SEP . 197 F 197 
F 198 6 n SER . 198 F 198 
F 199 6 n GLN . 199 F 199 
F 200 6 n TYR . 200 F 200 
F 201 6 n ASN . 201 F 201 
F 202 6 n MET . 202 F 202 
F 203 6 n ALA . 203 F 203 
F 204 6 n GLY . 204 F 204 
F 205 6 n VAL . 205 F 205 
F 206 6 n ARG . 206 F 206 
F 207 6 n THR . 207 F 207 
F 208 6 n GLU . 208 F 208 
F 209 6 n ASP . 209 F 209 
F 210 6 n SER . 210 F 210 
F 211 6 n ILE . 211 F 211 
F 212 6 n ARG . 212 F 212 
F 213 6 n ASP . 213 F 213 
F 214 6 n TYR . 214 F 214 
F 215 6 n GLU . 215 F 215 
F 216 6 n ASP . 216 F 216 
F 217 6 n GLY . 217 F 217 
F 218 6 n MET . 218 F 218 
F 219 6 n GLU . 219 F 219 
F 220 6 n VAL . 220 F 220 
F 221 6 n ASP . 221 F 221 
F 222 6 n THR . 222 F 222 
F 223 6 n THR . 223 F 223 
F 224 6 n PRO . 224 F 224 
F 225 6 n THR . 225 F 225 
F 226 6 n VAL . 226 F 226 
F 227 6 n ALA . 227 F 227 
F 228 6 n GLY . 228 F 228 
F 229 6 n GLN . 229 F 229 
F 230 6 n PHE . 230 F 230 
F 231 6 n GLU . 231 F 231 
F 232 6 n ASP . 232 F 232 
F 233 6 n ALA . 233 F 233 
F 234 6 n ASP . 234 F 234 
F 235 6 n VAL . 235 F 235 
F 236 6 n ASP . 236 F 236 
F 237 6 n HIS . 237 F 237 
#
_software.classification other
_software.date           ?
_software.description    "Structure prediction"
_software.name           AlphaFold
_software.pdbx_ordinal   1
_software.type           package
_software.version        "AlphaFold-beta-20231127 (fb0b9d13-0bdd-4522-ba5f-0ee1f426d085 @ 2025-02-03 03:47:51)"
#
loop_
_struct_asym.entity_id
_struct_asym.id
1 A 
2 B 
3 C 
4 D 
5 E 
6 F 
#
loop_
_atom_site.group_PDB
_atom_site.id
_atom_site.type_symbol
_atom_site.label_atom_id
_atom_site.label_alt_id
_atom_site.label_comp_id
_atom_site.label_asym_id
_atom_site.label_entity_id
_atom_site.label_seq_id
_atom_site.pdbx_PDB_ins_code
_atom_site.Cartn_x
_atom_site.Cartn_y
_atom_site.Cartn_z
_atom_site.occupancy
_atom_site.B_iso_or_equiv
_atom_site.auth_seq_id
_atom_site.auth_asym_id
_atom_site.pdbx_PDB_model_num
ATOM   1    N N   . MET A 1 1   ? -9.228  21.193  6.472   1.00 65.82 1   A 1 
ATOM   2    C CA  . MET A 1 1   ? -10.040 20.995  5.243   1.00 72.77 1   A 1 
ATOM   3    C C   . MET A 1 1   ? -9.415  19.876  4.428   1.00 78.27 1   A 1 
ATOM   4    O O   . MET A 1 1   ? -8.197  19.845  4.309   1.00 73.82 1   A 1 
ATOM   5    C CB  . MET A 1 1   ? -10.068 22.298  4.436   1.00 63.79 1   A 1 
ATOM   6    C CG  . MET A 1 1   ? -10.892 22.214  3.144   1.00 53.92 1   A 1 
ATOM   7    S SD  . MET A 1 1   ? -10.713 23.707  2.135   1.00 47.34 1   A 1 
ATOM   8    C CE  . MET A 1 1   ? -11.976 23.456  0.903   1.00 40.44 1   A 1 
ATOM   9    N N   . LYS A 1 2   ? -10.214 18.959  3.844   1.00 80.92 2   A 1 
ATOM   10   C CA  . LYS A 1 2   ? -9.698  18.010  2.860   1.00 85.30 2   A 1 
ATOM   11   C C   . LYS A 1 2   ? -9.587  18.705  1.513   1.00 89.20 2   A 1 
ATOM   12   O O   . LYS A 1 2   ? -10.609 19.122  0.964   1.00 87.83 2   A 1 
ATOM   13   C CB  . LYS A 1 2   ? -10.574 16.759  2.742   1.00 78.61 2   A 1 
ATOM   14   C CG  . LYS A 1 2   ? -10.630 15.924  4.025   1.00 72.23 2   A 1 
ATOM   15   C CD  . LYS A 1 2   ? -11.358 14.595  3.755   1.00 66.93 2   A 1 
ATOM   16   C CE  . LYS A 1 2   ? -11.484 13.796  5.043   1.00 57.01 2   A 1 
ATOM   17   N NZ  . LYS A 1 2   ? -11.843 12.387  4.797   1.00 51.35 2   A 1 
ATOM   18   N N   . LEU A 1 3   ? -8.386  18.829  0.969   1.00 91.11 3   A 1 
ATOM   19   C CA  . LEU A 1 3   ? -8.146  19.589  -0.254  1.00 93.37 3   A 1 
ATOM   20   C C   . LEU A 1 3   ? -8.724  18.899  -1.501  1.00 94.21 3   A 1 
ATOM   21   O O   . LEU A 1 3   ? -8.985  19.564  -2.502  1.00 93.26 3   A 1 
ATOM   22   C CB  . LEU A 1 3   ? -6.641  19.869  -0.363  1.00 92.84 3   A 1 
ATOM   23   C CG  . LEU A 1 3   ? -6.309  21.155  -1.138  1.00 91.53 3   A 1 
ATOM   24   C CD1 . LEU A 1 3   ? -6.785  22.415  -0.410  1.00 88.94 3   A 1 
ATOM   25   C CD2 . LEU A 1 3   ? -4.789  21.262  -1.296  1.00 88.58 3   A 1 
ATOM   26   N N   . VAL A 1 4   ? -9.034  17.607  -1.424  1.00 94.40 4   A 1 
ATOM   27   C CA  . VAL A 1 4   ? -9.779  16.889  -2.474  1.00 94.62 4   A 1 
ATOM   28   C C   . VAL A 1 4   ? -11.126 17.564  -2.785  1.00 94.80 4   A 1 
ATOM   29   O O   . VAL A 1 4   ? -11.548 17.608  -3.938  1.00 94.03 4   A 1 
ATOM   30   C CB  . VAL A 1 4   ? -9.973  15.407  -2.103  1.00 93.61 4   A 1 
ATOM   31   C CG1 . VAL A 1 4   ? -10.932 15.197  -0.926  1.00 87.76 4   A 1 
ATOM   32   C CG2 . VAL A 1 4   ? -10.468 14.601  -3.304  1.00 87.99 4   A 1 
ATOM   33   N N   . ARG A 1 5   ? -11.767 18.214  -1.801  1.00 94.73 5   A 1 
ATOM   34   C CA  . ARG A 1 5   ? -13.018 18.957  -2.012  1.00 94.28 5   A 1 
ATOM   35   C C   . ARG A 1 5   ? -12.849 20.148  -2.963  1.00 94.89 5   A 1 
ATOM   36   O O   . ARG A 1 5   ? -13.835 20.583  -3.550  1.00 93.39 5   A 1 
ATOM   37   C CB  . ARG A 1 5   ? -13.578 19.464  -0.679  1.00 92.54 5   A 1 
ATOM   38   C CG  . ARG A 1 5   ? -14.018 18.331  0.257   1.00 87.27 5   A 1 
ATOM   39   C CD  . ARG A 1 5   ? -14.647 18.926  1.509   1.00 78.39 5   A 1 
ATOM   40   N NE  . ARG A 1 5   ? -15.124 17.889  2.424   1.00 69.91 5   A 1 
ATOM   41   C CZ  . ARG A 1 5   ? -15.681 18.087  3.615   1.00 62.34 5   A 1 
ATOM   42   N NH1 . ARG A 1 5   ? -15.880 19.286  4.095   1.00 55.89 5   A 1 
ATOM   43   N NH2 . ARG A 1 5   ? -16.041 17.070  4.350   1.00 55.81 5   A 1 
ATOM   44   N N   . PHE A 1 6   ? -11.649 20.666  -3.112  1.00 95.60 6   A 1 
ATOM   45   C CA  . PHE A 1 6   ? -11.336 21.649  -4.137  1.00 96.07 6   A 1 
ATOM   46   C C   . PHE A 1 6   ? -11.417 21.001  -5.524  1.00 96.47 6   A 1 
ATOM   47   O O   . PHE A 1 6   ? -12.126 21.524  -6.377  1.00 96.04 6   A 1 
ATOM   48   C CB  . PHE A 1 6   ? -9.974  22.285  -3.839  1.00 96.02 6   A 1 
ATOM   49   C CG  . PHE A 1 6   ? -9.368  23.011  -5.010  1.00 96.79 6   A 1 
ATOM   50   C CD1 . PHE A 1 6   ? -8.458  22.351  -5.856  1.00 95.89 6   A 1 
ATOM   51   C CD2 . PHE A 1 6   ? -9.715  24.345  -5.273  1.00 96.19 6   A 1 
ATOM   52   C CE1 . PHE A 1 6   ? -7.897  23.020  -6.947  1.00 95.78 6   A 1 
ATOM   53   C CE2 . PHE A 1 6   ? -9.154  25.018  -6.362  1.00 95.63 6   A 1 
ATOM   54   C CZ  . PHE A 1 6   ? -8.248  24.359  -7.200  1.00 96.14 6   A 1 
ATOM   55   N N   . LEU A 1 7   ? -10.803 19.823  -5.718  1.00 96.71 7   A 1 
ATOM   56   C CA  . LEU A 1 7   ? -10.860 19.096  -6.992  1.00 96.74 7   A 1 
ATOM   57   C C   . LEU A 1 7   ? -12.292 18.719  -7.380  1.00 96.42 7   A 1 
ATOM   58   O O   . LEU A 1 7   ? -12.670 18.844  -8.543  1.00 95.51 7   A 1 
ATOM   59   C CB  . LEU A 1 7   ? -9.993  17.828  -6.925  1.00 96.67 7   A 1 
ATOM   60   C CG  . LEU A 1 7   ? -8.487  18.068  -6.736  1.00 96.39 7   A 1 
ATOM   61   C CD1 . LEU A 1 7   ? -7.797  16.711  -6.646  1.00 95.52 7   A 1 
ATOM   62   C CD2 . LEU A 1 7   ? -7.892  18.854  -7.904  1.00 95.23 7   A 1 
ATOM   63   N N   . MET A 1 8   ? -13.123 18.340  -6.408  1.00 96.40 8   A 1 
ATOM   64   C CA  . MET A 1 8   ? -14.536 18.006  -6.634  1.00 95.80 8   A 1 
ATOM   65   C C   . MET A 1 8   ? -15.363 19.174  -7.206  1.00 95.75 8   A 1 
ATOM   66   O O   . MET A 1 8   ? -16.427 18.951  -7.786  1.00 94.24 8   A 1 
ATOM   67   C CB  . MET A 1 8   ? -15.165 17.520  -5.328  1.00 94.96 8   A 1 
ATOM   68   C CG  . MET A 1 8   ? -14.563 16.208  -4.812  1.00 93.35 8   A 1 
ATOM   69   S SD  . MET A 1 8   ? -15.211 15.714  -3.187  1.00 90.81 8   A 1 
ATOM   70   C CE  . MET A 1 8   ? -16.787 15.008  -3.700  1.00 82.81 8   A 1 
ATOM   71   N N   . LYS A 1 9   ? -14.897 20.412  -7.076  1.00 95.74 9   A 1 
ATOM   72   C CA  . LYS A 1 9   ? -15.538 21.608  -7.657  1.00 95.31 9   A 1 
ATOM   73   C C   . LYS A 1 9   ? -15.114 21.874  -9.104  1.00 95.73 9   A 1 
ATOM   74   O O   . LYS A 1 9   ? -15.671 22.776  -9.720  1.00 94.12 9   A 1 
ATOM   75   C CB  . LYS A 1 9   ? -15.256 22.839  -6.789  1.00 94.04 9   A 1 
ATOM   76   C CG  . LYS A 1 9   ? -15.781 22.753  -5.348  1.00 92.26 9   A 1 
ATOM   77   C CD  . LYS A 1 9   ? -15.278 23.973  -4.567  1.00 89.24 9   A 1 
ATOM   78   C CE  . LYS A 1 9   ? -15.562 23.874  -3.071  1.00 84.82 9   A 1 
ATOM   79   N NZ  . LYS A 1 9   ? -14.955 25.026  -2.346  1.00 78.59 9   A 1 
ATOM   80   N N   . LEU A 1 10  ? -14.155 21.122  -9.637  1.00 96.44 10  A 1 
ATOM   81   C CA  . LEU A 1 10  ? -13.563 21.388  -10.954 1.00 96.95 10  A 1 
ATOM   82   C C   . LEU A 1 10  ? -14.292 20.701  -12.118 1.00 97.20 10  A 1 
ATOM   83   O O   . LEU A 1 10  ? -13.733 20.554  -13.213 1.00 95.98 10  A 1 
ATOM   84   C CB  . LEU A 1 10  ? -12.062 21.048  -10.950 1.00 96.66 10  A 1 
ATOM   85   C CG  . LEU A 1 10  ? -11.231 21.736  -9.861  1.00 96.09 10  A 1 
ATOM   86   C CD1 . LEU A 1 10  ? -9.751  21.432  -10.106 1.00 94.06 10  A 1 
ATOM   87   C CD2 . LEU A 1 10  ? -11.411 23.252  -9.841  1.00 93.80 10  A 1 
ATOM   88   N N   . SER A 1 11  ? -15.532 20.278  -11.917 1.00 96.57 11  A 1 
ATOM   89   C CA  . SER A 1 11  ? -16.342 19.732  -13.005 1.00 96.35 11  A 1 
ATOM   90   C C   . SER A 1 11  ? -16.447 20.750  -14.152 1.00 96.54 11  A 1 
ATOM   91   O O   . SER A 1 11  ? -16.722 21.924  -13.927 1.00 92.72 11  A 1 
ATOM   92   C CB  . SER A 1 11  ? -17.740 19.345  -12.519 1.00 94.14 11  A 1 
ATOM   93   O OG  . SER A 1 11  ? -17.656 18.328  -11.549 1.00 79.68 11  A 1 
ATOM   94   N N   . HIS A 1 12  ? -16.268 20.248  -15.363 1.00 96.87 12  A 1 
ATOM   95   C CA  . HIS A 1 12  ? -16.223 20.999  -16.620 1.00 97.23 12  A 1 
ATOM   96   C C   . HIS A 1 12  ? -14.926 21.777  -16.896 1.00 97.55 12  A 1 
ATOM   97   O O   . HIS A 1 12  ? -14.785 22.308  -18.004 1.00 95.32 12  A 1 
ATOM   98   C CB  . HIS A 1 12  ? -17.468 21.878  -16.811 1.00 95.66 12  A 1 
ATOM   99   C CG  . HIS A 1 12  ? -18.752 21.144  -16.550 1.00 92.85 12  A 1 
ATOM   100  N ND1 . HIS A 1 12  ? -19.206 20.041  -17.235 1.00 80.54 12  A 1 
ATOM   101  C CD2 . HIS A 1 12  ? -19.677 21.417  -15.580 1.00 79.94 12  A 1 
ATOM   102  C CE1 . HIS A 1 12  ? -20.362 19.654  -16.696 1.00 80.88 12  A 1 
ATOM   103  N NE2 . HIS A 1 12  ? -20.694 20.467  -15.681 1.00 81.58 12  A 1 
ATOM   104  N N   . GLU A 1 13  ? -13.957 21.777  -15.987 1.00 97.77 13  A 1 
ATOM   105  C CA  . GLU A 1 13  ? -12.648 22.369  -16.240 1.00 98.03 13  A 1 
ATOM   106  C C   . GLU A 1 13  ? -11.781 21.445  -17.108 1.00 98.35 13  A 1 
ATOM   107  O O   . GLU A 1 13  ? -11.767 20.227  -16.942 1.00 97.79 13  A 1 
ATOM   108  C CB  . GLU A 1 13  ? -11.939 22.712  -14.927 1.00 97.71 13  A 1 
ATOM   109  C CG  . GLU A 1 13  ? -12.653 23.812  -14.118 1.00 95.31 13  A 1 
ATOM   110  C CD  . GLU A 1 13  ? -12.703 25.173  -14.817 1.00 95.71 13  A 1 
ATOM   111  O OE1 . GLU A 1 13  ? -13.505 26.026  -14.382 1.00 89.90 13  A 1 
ATOM   112  O OE2 . GLU A 1 13  ? -11.931 25.391  -15.785 1.00 90.92 13  A 1 
ATOM   113  N N   . THR A 1 14  ? -11.043 22.043  -18.032 1.00 98.30 14  A 1 
ATOM   114  C CA  . THR A 1 14  ? -10.065 21.318  -18.849 1.00 98.40 14  A 1 
ATOM   115  C C   . THR A 1 14  ? -8.704  21.397  -18.187 1.00 98.45 14  A 1 
ATOM   116  O O   . THR A 1 14  ? -8.183  22.488  -17.951 1.00 97.59 14  A 1 
ATOM   117  C CB  . THR A 1 14  ? -10.022 21.843  -20.283 1.00 97.92 14  A 1 
ATOM   118  O OG1 . THR A 1 14  ? -11.308 21.703  -20.872 1.00 94.10 14  A 1 
ATOM   119  C CG2 . THR A 1 14  ? -9.058  21.052  -21.165 1.00 93.04 14  A 1 
ATOM   120  N N   . VAL A 1 15  ? -8.111  20.239  -17.899 1.00 98.44 15  A 1 
ATOM   121  C CA  . VAL A 1 15  ? -6.870  20.104  -17.137 1.00 98.42 15  A 1 
ATOM   122  C C   . VAL A 1 15  ? -5.887  19.185  -17.853 1.00 98.52 15  A 1 
ATOM   123  O O   . VAL A 1 15  ? -6.259  18.414  -18.741 1.00 98.19 15  A 1 
ATOM   124  C CB  . VAL A 1 15  ? -7.139  19.599  -15.704 1.00 98.00 15  A 1 
ATOM   125  C CG1 . VAL A 1 15  ? -8.048  20.554  -14.926 1.00 96.12 15  A 1 
ATOM   126  C CG2 . VAL A 1 15  ? -7.758  18.196  -15.677 1.00 95.67 15  A 1 
ATOM   127  N N   . THR A 1 16  ? -4.625  19.232  -17.441 1.00 98.62 16  A 1 
ATOM   128  C CA  . THR A 1 16  ? -3.642  18.198  -17.755 1.00 98.60 16  A 1 
ATOM   129  C C   . THR A 1 16  ? -3.231  17.512  -16.462 1.00 98.79 16  A 1 
ATOM   130  O O   . THR A 1 16  ? -2.810  18.181  -15.524 1.00 98.25 16  A 1 
ATOM   131  C CB  . THR A 1 16  ? -2.415  18.764  -18.482 1.00 98.33 16  A 1 
ATOM   132  O OG1 . THR A 1 16  ? -2.822  19.455  -19.643 1.00 94.95 16  A 1 
ATOM   133  C CG2 . THR A 1 16  ? -1.447  17.666  -18.925 1.00 94.48 16  A 1 
ATOM   134  N N   . ILE A 1 17  ? -3.332  16.193  -16.411 1.00 98.61 17  A 1 
ATOM   135  C CA  . ILE A 1 17  ? -2.953  15.377  -15.256 1.00 98.69 17  A 1 
ATOM   136  C C   . ILE A 1 17  ? -1.665  14.641  -15.603 1.00 98.54 17  A 1 
ATOM   137  O O   . ILE A 1 17  ? -1.602  13.981  -16.628 1.00 98.03 17  A 1 
ATOM   138  C CB  . ILE A 1 17  ? -4.093  14.418  -14.860 1.00 98.60 17  A 1 
ATOM   139  C CG1 . ILE A 1 17  ? -5.416  15.200  -14.668 1.00 97.89 17  A 1 
ATOM   140  C CG2 . ILE A 1 17  ? -3.699  13.650  -13.589 1.00 98.09 17  A 1 
ATOM   141  C CD1 . ILE A 1 17  ? -6.608  14.338  -14.244 1.00 96.91 17  A 1 
ATOM   142  N N   . GLU A 1 18  ? -0.643  14.741  -14.743 1.00 98.39 18  A 1 
ATOM   143  C CA  . GLU A 1 18  ? 0.519   13.861  -14.808 1.00 98.14 18  A 1 
ATOM   144  C C   . GLU A 1 18  ? 0.327   12.715  -13.811 1.00 98.15 18  A 1 
ATOM   145  O O   . GLU A 1 18  ? 0.036   12.936  -12.642 1.00 97.51 18  A 1 
ATOM   146  C CB  . GLU A 1 18  ? 1.834   14.629  -14.585 1.00 97.37 18  A 1 
ATOM   147  C CG  . GLU A 1 18  ? 3.063   13.738  -14.846 1.00 92.70 18  A 1 
ATOM   148  C CD  . GLU A 1 18  ? 4.407   14.500  -14.913 1.00 89.12 18  A 1 
ATOM   149  O OE1 . GLU A 1 18  ? 5.327   14.181  -14.132 1.00 80.82 18  A 1 
ATOM   150  O OE2 . GLU A 1 18  ? 4.561   15.390  -15.773 1.00 82.10 18  A 1 
ATOM   151  N N   . LEU A 1 19  ? 0.492   11.483  -14.292 1.00 97.53 19  A 1 
ATOM   152  C CA  . LEU A 1 19  ? 0.462   10.282  -13.463 1.00 97.39 19  A 1 
ATOM   153  C C   . LEU A 1 19  ? 1.863   9.967   -12.924 1.00 96.52 19  A 1 
ATOM   154  O O   . LEU A 1 19  ? 2.878   10.413  -13.461 1.00 95.26 19  A 1 
ATOM   155  C CB  . LEU A 1 19  ? -0.114  9.102   -14.257 1.00 97.25 19  A 1 
ATOM   156  C CG  . LEU A 1 19  ? -1.512  9.328   -14.867 1.00 96.62 19  A 1 
ATOM   157  C CD1 . LEU A 1 19  ? -2.059  8.001   -15.402 1.00 94.91 19  A 1 
ATOM   158  C CD2 . LEU A 1 19  ? -2.518  9.879   -13.853 1.00 94.30 19  A 1 
ATOM   159  N N   . LYS A 1 20  ? 1.924   9.153   -11.863 1.00 95.84 20  A 1 
ATOM   160  C CA  . LYS A 1 20  ? 3.173   8.719   -11.232 1.00 94.92 20  A 1 
ATOM   161  C C   . LYS A 1 20  ? 4.079   7.972   -12.216 1.00 93.91 20  A 1 
ATOM   162  O O   . LYS A 1 20  ? 5.276   8.236   -12.238 1.00 91.70 20  A 1 
ATOM   163  C CB  . LYS A 1 20  ? 2.855   7.856   -10.005 1.00 94.24 20  A 1 
ATOM   164  C CG  . LYS A 1 20  ? 2.235   8.693   -8.864  1.00 93.85 20  A 1 
ATOM   165  C CD  . LYS A 1 20  ? 1.848   7.784   -7.690  1.00 92.21 20  A 1 
ATOM   166  C CE  . LYS A 1 20  ? 1.179   8.600   -6.594  1.00 91.10 20  A 1 
ATOM   167  N NZ  . LYS A 1 20  ? 0.643   7.724   -5.521  1.00 88.13 20  A 1 
ATOM   168  N N   . ASN A 1 21  ? 3.515   7.174   -13.106 1.00 95.00 21  A 1 
ATOM   169  C CA  . ASN A 1 21  ? 4.229   6.469   -14.184 1.00 94.63 21  A 1 
ATOM   170  C C   . ASN A 1 21  ? 4.660   7.358   -15.383 1.00 94.43 21  A 1 
ATOM   171  O O   . ASN A 1 21  ? 5.084   6.859   -16.424 1.00 92.40 21  A 1 
ATOM   172  C CB  . ASN A 1 21  ? 3.368   5.267   -14.608 1.00 94.03 21  A 1 
ATOM   173  C CG  . ASN A 1 21  ? 2.047   5.642   -15.258 1.00 94.11 21  A 1 
ATOM   174  O OD1 . ASN A 1 21  ? 1.824   6.743   -15.732 1.00 90.49 21  A 1 
ATOM   175  N ND2 . ASN A 1 21  ? 1.129   4.704   -15.311 1.00 89.61 21  A 1 
ATOM   176  N N   . GLY A 1 22  ? 4.517   8.666   -15.265 1.00 94.40 22  A 1 
ATOM   177  C CA  . GLY A 1 22  ? 4.914   9.625   -16.296 1.00 94.43 22  A 1 
ATOM   178  C C   . GLY A 1 22  ? 3.924   9.795   -17.450 1.00 95.43 22  A 1 
ATOM   179  O O   . GLY A 1 22  ? 4.169   10.614  -18.340 1.00 94.50 22  A 1 
ATOM   180  N N   . THR A 1 23  ? 2.791   9.076   -17.452 1.00 96.22 23  A 1 
ATOM   181  C CA  . THR A 1 23  ? 1.707   9.287   -18.423 1.00 96.84 23  A 1 
ATOM   182  C C   . THR A 1 23  ? 1.096   10.673  -18.229 1.00 97.24 23  A 1 
ATOM   183  O O   . THR A 1 23  ? 0.848   11.099  -17.106 1.00 96.91 23  A 1 
ATOM   184  C CB  . THR A 1 23  ? 0.629   8.211   -18.301 1.00 96.48 23  A 1 
ATOM   185  O OG1 . THR A 1 23  ? 1.206   6.944   -18.525 1.00 92.77 23  A 1 
ATOM   186  C CG2 . THR A 1 23  ? -0.510  8.358   -19.308 1.00 92.18 23  A 1 
ATOM   187  N N   . GLN A 1 24  ? 0.818   11.364  -19.324 1.00 97.97 24  A 1 
ATOM   188  C CA  . GLN A 1 24  ? 0.098   12.636  -19.318 1.00 98.04 24  A 1 
ATOM   189  C C   . GLN A 1 24  ? -1.297  12.448  -19.901 1.00 98.32 24  A 1 
ATOM   190  O O   . GLN A 1 24  ? -1.465  11.858  -20.964 1.00 97.60 24  A 1 
ATOM   191  C CB  . GLN A 1 24  ? 0.868   13.718  -20.070 1.00 97.13 24  A 1 
ATOM   192  C CG  . GLN A 1 24  ? 2.173   14.081  -19.336 1.00 89.03 24  A 1 
ATOM   193  C CD  . GLN A 1 24  ? 2.905   15.281  -19.941 1.00 86.24 24  A 1 
ATOM   194  O OE1 . GLN A 1 24  ? 2.516   15.870  -20.928 1.00 77.19 24  A 1 
ATOM   195  N NE2 . GLN A 1 24  ? 3.991   15.691  -19.331 1.00 72.34 24  A 1 
ATOM   196  N N   . VAL A 1 25  ? -2.295  12.987  -19.218 1.00 98.42 25  A 1 
ATOM   197  C CA  . VAL A 1 25  ? -3.697  12.904  -19.611 1.00 98.51 25  A 1 
ATOM   198  C C   . VAL A 1 25  ? -4.264  14.315  -19.678 1.00 98.60 25  A 1 
ATOM   199  O O   . VAL A 1 25  ? -4.369  14.993  -18.669 1.00 98.24 25  A 1 
ATOM   200  C CB  . VAL A 1 25  ? -4.493  12.023  -18.632 1.00 98.07 25  A 1 
ATOM   201  C CG1 . VAL A 1 25  ? -5.938  11.885  -19.095 1.00 96.22 25  A 1 
ATOM   202  C CG2 . VAL A 1 25  ? -3.899  10.608  -18.533 1.00 96.42 25  A 1 
ATOM   203  N N   . HIS A 1 26  ? -4.627  14.762  -20.865 1.00 98.42 26  A 1 
ATOM   204  C CA  . HIS A 1 26  ? -5.296  16.037  -21.069 1.00 98.45 26  A 1 
ATOM   205  C C   . HIS A 1 26  ? -6.766  15.805  -21.384 1.00 98.41 26  A 1 
ATOM   206  O O   . HIS A 1 26  ? -7.080  15.032  -22.285 1.00 97.85 26  A 1 
ATOM   207  C CB  . HIS A 1 26  ? -4.581  16.806  -22.184 1.00 98.09 26  A 1 
ATOM   208  C CG  . HIS A 1 26  ? -5.179  18.159  -22.428 1.00 97.23 26  A 1 
ATOM   209  N ND1 . HIS A 1 26  ? -4.959  19.296  -21.674 1.00 85.53 26  A 1 
ATOM   210  C CD2 . HIS A 1 26  ? -6.061  18.515  -23.414 1.00 86.15 26  A 1 
ATOM   211  C CE1 . HIS A 1 26  ? -5.681  20.294  -22.197 1.00 88.91 26  A 1 
ATOM   212  N NE2 . HIS A 1 26  ? -6.362  19.865  -23.261 1.00 90.35 26  A 1 
ATOM   213  N N   . GLY A 1 27  ? -7.669  16.464  -20.672 1.00 98.35 27  A 1 
ATOM   214  C CA  . GLY A 1 27  ? -9.100  16.287  -20.890 1.00 98.38 27  A 1 
ATOM   215  C C   . GLY A 1 27  ? -9.963  17.196  -20.021 1.00 98.57 27  A 1 
ATOM   216  O O   . GLY A 1 27  ? -9.465  17.981  -19.216 1.00 97.95 27  A 1 
ATOM   217  N N   . THR A 1 28  ? -11.283 17.096  -20.199 1.00 98.52 28  A 1 
ATOM   218  C CA  . THR A 1 28  ? -12.259 17.861  -19.428 1.00 98.51 28  A 1 
ATOM   219  C C   . THR A 1 28  ? -12.817 17.011  -18.296 1.00 98.53 28  A 1 
ATOM   220  O O   . THR A 1 28  ? -13.363 15.937  -18.557 1.00 97.84 28  A 1 
ATOM   221  C CB  . THR A 1 28  ? -13.389 18.374  -20.329 1.00 98.18 28  A 1 
ATOM   222  O OG1 . THR A 1 28  ? -12.871 19.136  -21.390 1.00 95.21 28  A 1 
ATOM   223  C CG2 . THR A 1 28  ? -14.366 19.270  -19.571 1.00 94.79 28  A 1 
ATOM   224  N N   . ILE A 1 29  ? -12.723 17.499  -17.056 1.00 98.46 29  A 1 
ATOM   225  C CA  . ILE A 1 29  ? -13.232 16.803  -15.870 1.00 98.43 29  A 1 
ATOM   226  C C   . ILE A 1 29  ? -14.753 16.667  -15.956 1.00 98.24 29  A 1 
ATOM   227  O O   . ILE A 1 29  ? -15.475 17.642  -16.179 1.00 97.64 29  A 1 
ATOM   228  C CB  . ILE A 1 29  ? -12.780 17.517  -14.573 1.00 98.24 29  A 1 
ATOM   229  C CG1 . ILE A 1 29  ? -11.236 17.478  -14.437 1.00 97.55 29  A 1 
ATOM   230  C CG2 . ILE A 1 29  ? -13.429 16.868  -13.333 1.00 97.69 29  A 1 
ATOM   231  C CD1 . ILE A 1 29  ? -10.675 18.264  -13.244 1.00 96.50 29  A 1 
ATOM   232  N N   . THR A 1 30  ? -15.250 15.453  -15.727 1.00 98.28 30  A 1 
ATOM   233  C CA  . THR A 1 30  ? -16.681 15.171  -15.541 1.00 97.86 30  A 1 
ATOM   234  C C   . THR A 1 30  ? -17.033 14.971  -14.072 1.00 97.67 30  A 1 
ATOM   235  O O   . THR A 1 30  ? -18.137 15.312  -13.659 1.00 95.67 30  A 1 
ATOM   236  C CB  . THR A 1 30  ? -17.141 13.959  -16.359 1.00 97.15 30  A 1 
ATOM   237  O OG1 . THR A 1 30  ? -16.353 12.825  -16.078 1.00 89.36 30  A 1 
ATOM   238  C CG2 . THR A 1 30  ? -17.016 14.212  -17.857 1.00 88.64 30  A 1 
ATOM   239  N N   . GLY A 1 31  ? -16.090 14.486  -13.266 1.00 97.81 31  A 1 
ATOM   240  C CA  . GLY A 1 31  ? -16.237 14.343  -11.826 1.00 97.78 31  A 1 
ATOM   241  C C   . GLY A 1 31  ? -14.927 13.946  -11.153 1.00 97.90 31  A 1 
ATOM   242  O O   . GLY A 1 31  ? -14.045 13.364  -11.783 1.00 96.90 31  A 1 
ATOM   243  N N   . VAL A 1 32  ? -14.826 14.253  -9.862  1.00 97.58 32  A 1 
ATOM   244  C CA  . VAL A 1 32  ? -13.763 13.780  -8.965  1.00 97.23 32  A 1 
ATOM   245  C C   . VAL A 1 32  ? -14.445 13.313  -7.686  1.00 96.67 32  A 1 
ATOM   246  O O   . VAL A 1 32  ? -15.310 14.021  -7.167  1.00 95.24 32  A 1 
ATOM   247  C CB  . VAL A 1 32  ? -12.729 14.872  -8.653  1.00 97.08 32  A 1 
ATOM   248  C CG1 . VAL A 1 32  ? -11.597 14.325  -7.781  1.00 95.44 32  A 1 
ATOM   249  C CG2 . VAL A 1 32  ? -12.094 15.453  -9.923  1.00 95.67 32  A 1 
ATOM   250  N N   . ASP A 1 33  ? -14.094 12.128  -7.190  1.00 96.25 33  A 1 
ATOM   251  C CA  . ASP A 1 33  ? -14.639 11.588  -5.937  1.00 95.31 33  A 1 
ATOM   252  C C   . ASP A 1 33  ? -13.716 11.868  -4.729  1.00 95.20 33  A 1 
ATOM   253  O O   . ASP A 1 33  ? -12.704 12.561  -4.829  1.00 94.04 33  A 1 
ATOM   254  C CB  . ASP A 1 33  ? -15.019 10.110  -6.121  1.00 93.90 33  A 1 
ATOM   255  C CG  . ASP A 1 33  ? -13.838 9.148   -6.242  1.00 92.89 33  A 1 
ATOM   256  O OD1 . ASP A 1 33  ? -12.715 9.512   -5.846  1.00 90.23 33  A 1 
ATOM   257  O OD2 . ASP A 1 33  ? -14.059 8.016   -6.729  1.00 89.48 33  A 1 
ATOM   258  N N   . VAL A 1 34  ? -14.100 11.356  -3.553  1.00 93.78 34  A 1 
ATOM   259  C CA  . VAL A 1 34  ? -13.358 11.584  -2.306  1.00 93.35 34  A 1 
ATOM   260  C C   . VAL A 1 34  ? -11.977 10.922  -2.301  1.00 93.84 34  A 1 
ATOM   261  O O   . VAL A 1 34  ? -11.072 11.443  -1.659  1.00 92.34 34  A 1 
ATOM   262  C CB  . VAL A 1 34  ? -14.215 11.137  -1.103  1.00 91.54 34  A 1 
ATOM   263  C CG1 . VAL A 1 34  ? -14.467 9.625   -1.060  1.00 82.02 34  A 1 
ATOM   264  C CG2 . VAL A 1 34  ? -13.607 11.591  0.223   1.00 82.72 34  A 1 
ATOM   265  N N   . SER A 1 35  ? -11.790 9.846   -3.065  1.00 94.20 35  A 1 
ATOM   266  C CA  . SER A 1 35  ? -10.519 9.137   -3.251  1.00 94.57 35  A 1 
ATOM   267  C C   . SER A 1 35  ? -9.665  9.738   -4.377  1.00 95.25 35  A 1 
ATOM   268  O O   . SER A 1 35  ? -8.678  9.143   -4.811  1.00 93.81 35  A 1 
ATOM   269  C CB  . SER A 1 35  ? -10.799 7.653   -3.516  1.00 93.58 35  A 1 
ATOM   270  O OG  . SER A 1 35  ? -11.597 7.096   -2.493  1.00 89.36 35  A 1 
ATOM   271  N N   . MET A 1 36  ? -10.029 10.904  -4.873  1.00 95.88 36  A 1 
ATOM   272  C CA  . MET A 1 36  ? -9.445  11.561  -6.046  1.00 96.59 36  A 1 
ATOM   273  C C   . MET A 1 36  ? -9.554  10.754  -7.351  1.00 96.93 36  A 1 
ATOM   274  O O   . MET A 1 36  ? -8.886  11.112  -8.326  1.00 96.38 36  A 1 
ATOM   275  C CB  . MET A 1 36  ? -7.998  12.029  -5.822  1.00 95.99 36  A 1 
ATOM   276  C CG  . MET A 1 36  ? -7.808  12.889  -4.579  1.00 93.87 36  A 1 
ATOM   277  S SD  . MET A 1 36  ? -6.135  13.616  -4.505  1.00 93.63 36  A 1 
ATOM   278  C CE  . MET A 1 36  ? -6.167  14.195  -2.812  1.00 88.74 36  A 1 
ATOM   279  N N   . ASN A 1 37  ? -10.386 9.713   -7.437  1.00 96.88 37  A 1 
ATOM   280  C CA  . ASN A 1 37  ? -10.670 9.089   -8.721  1.00 96.81 37  A 1 
ATOM   281  C C   . ASN A 1 37  ? -11.260 10.151  -9.643  1.00 97.08 37  A 1 
ATOM   282  O O   . ASN A 1 37  ? -12.207 10.858  -9.297  1.00 96.35 37  A 1 
ATOM   283  C CB  . ASN A 1 37  ? -11.610 7.886   -8.587  1.00 96.52 37  A 1 
ATOM   284  C CG  . ASN A 1 37  ? -11.044 6.768   -7.734  1.00 96.02 37  A 1 
ATOM   285  O OD1 . ASN A 1 37  ? -9.890  6.391   -7.850  1.00 91.92 37  A 1 
ATOM   286  N ND2 . ASN A 1 37  ? -11.856 6.197   -6.876  1.00 91.43 37  A 1 
ATOM   287  N N   . THR A 1 38  ? -10.646 10.313  -10.803 1.00 97.74 38  A 1 
ATOM   288  C CA  . THR A 1 38  ? -10.956 11.437  -11.683 1.00 98.04 38  A 1 
ATOM   289  C C   . THR A 1 38  ? -11.493 10.920  -13.002 1.00 98.04 38  A 1 
ATOM   290  O O   . THR A 1 38  ? -10.810 10.194  -13.716 1.00 97.44 38  A 1 
ATOM   291  C CB  . THR A 1 38  ? -9.734  12.334  -11.899 1.00 97.74 38  A 1 
ATOM   292  O OG1 . THR A 1 38  ? -9.301  12.854  -10.660 1.00 94.08 38  A 1 
ATOM   293  C CG2 . THR A 1 38  ? -10.052 13.537  -12.778 1.00 95.04 38  A 1 
ATOM   294  N N   . HIS A 1 39  ? -12.692 11.354  -13.349 1.00 98.27 39  A 1 
ATOM   295  C CA  . HIS A 1 39  ? -13.349 11.033  -14.608 1.00 98.12 39  A 1 
ATOM   296  C C   . HIS A 1 39  ? -13.210 12.198  -15.580 1.00 98.12 39  A 1 
ATOM   297  O O   . HIS A 1 39  ? -13.465 13.356  -15.239 1.00 97.51 39  A 1 
ATOM   298  C CB  . HIS A 1 39  ? -14.813 10.656  -14.366 1.00 97.52 39  A 1 
ATOM   299  C CG  . HIS A 1 39  ? -14.989 9.613   -13.303 1.00 96.80 39  A 1 
ATOM   300  N ND1 . HIS A 1 39  ? -14.687 8.269   -13.399 1.00 88.41 39  A 1 
ATOM   301  C CD2 . HIS A 1 39  ? -15.431 9.826   -12.018 1.00 89.31 39  A 1 
ATOM   302  C CE1 . HIS A 1 39  ? -14.949 7.694   -12.207 1.00 90.60 39  A 1 
ATOM   303  N NE2 . HIS A 1 39  ? -15.405 8.612   -11.348 1.00 91.72 39  A 1 
ATOM   304  N N   . LEU A 1 40  ? -12.816 11.879  -16.805 1.00 98.22 40  A 1 
ATOM   305  C CA  . LEU A 1 40  ? -12.542 12.834  -17.867 1.00 98.36 40  A 1 
ATOM   306  C C   . LEU A 1 40  ? -13.292 12.450  -19.146 1.00 98.44 40  A 1 
ATOM   307  O O   . LEU A 1 40  ? -13.537 11.272  -19.418 1.00 97.73 40  A 1 
ATOM   308  C CB  . LEU A 1 40  ? -11.029 12.883  -18.144 1.00 98.07 40  A 1 
ATOM   309  C CG  . LEU A 1 40  ? -10.154 13.329  -16.963 1.00 96.43 40  A 1 
ATOM   310  C CD1 . LEU A 1 40  ? -8.688  13.010  -17.256 1.00 92.29 40  A 1 
ATOM   311  C CD2 . LEU A 1 40  ? -10.239 14.838  -16.728 1.00 91.75 40  A 1 
ATOM   312  N N   . LYS A 1 41  ? -13.574 13.449  -19.982 1.00 97.93 41  A 1 
ATOM   313  C CA  . LYS A 1 41  ? -14.075 13.305  -21.352 1.00 97.89 41  A 1 
ATOM   314  C C   . LYS A 1 41  ? -13.206 14.084  -22.332 1.00 97.92 41  A 1 
ATOM   315  O O   . LYS A 1 41  ? -12.487 15.005  -21.929 1.00 97.18 41  A 1 
ATOM   316  C CB  . LYS A 1 41  ? -15.550 13.730  -21.429 1.00 96.80 41  A 1 
ATOM   317  C CG  . LYS A 1 41  ? -15.741 15.232  -21.150 1.00 93.16 41  A 1 
ATOM   318  C CD  . LYS A 1 41  ? -17.222 15.622  -21.207 1.00 91.88 41  A 1 
ATOM   319  C CE  . LYS A 1 41  ? -17.344 17.119  -20.889 1.00 82.78 41  A 1 
ATOM   320  N NZ  . LYS A 1 41  ? -18.755 17.545  -20.797 1.00 77.49 41  A 1 
ATOM   321  N N   . ALA A 1 42  ? -13.316 13.762  -23.618 1.00 97.82 42  A 1 
ATOM   322  C CA  . ALA A 1 42  ? -12.534 14.366  -24.695 1.00 97.81 42  A 1 
ATOM   323  C C   . ALA A 1 42  ? -11.031 14.338  -24.374 1.00 97.92 42  A 1 
ATOM   324  O O   . ALA A 1 42  ? -10.376 15.370  -24.223 1.00 96.35 42  A 1 
ATOM   325  C CB  . ALA A 1 42  ? -13.097 15.760  -25.011 1.00 96.84 42  A 1 
ATOM   326  N N   . VAL A 1 43  ? -10.519 13.127  -24.196 1.00 98.04 43  A 1 
ATOM   327  C CA  . VAL A 1 43  ? -9.207  12.883  -23.599 1.00 98.06 43  A 1 
ATOM   328  C C   . VAL A 1 43  ? -8.143  12.690  -24.664 1.00 97.86 43  A 1 
ATOM   329  O O   . VAL A 1 43  ? -8.307  11.924  -25.609 1.00 96.84 43  A 1 
ATOM   330  C CB  . VAL A 1 43  ? -9.257  11.668  -22.651 1.00 97.60 43  A 1 
ATOM   331  C CG1 . VAL A 1 43  ? -7.896  11.384  -22.027 1.00 95.22 43  A 1 
ATOM   332  C CG2 . VAL A 1 43  ? -10.259 11.915  -21.515 1.00 95.63 43  A 1 
ATOM   333  N N   . LYS A 1 44  ? -6.996  13.333  -24.460 1.00 97.86 44  A 1 
ATOM   334  C CA  . LYS A 1 44  ? -5.740  13.045  -25.140 1.00 97.85 44  A 1 
ATOM   335  C C   . LYS A 1 44  ? -4.764  12.468  -24.125 1.00 97.73 44  A 1 
ATOM   336  O O   . LYS A 1 44  ? -4.285  13.179  -23.255 1.00 97.09 44  A 1 
ATOM   337  C CB  . LYS A 1 44  ? -5.241  14.330  -25.805 1.00 97.15 44  A 1 
ATOM   338  C CG  . LYS A 1 44  ? -3.968  14.072  -26.615 1.00 90.50 44  A 1 
ATOM   339  C CD  . LYS A 1 44  ? -3.507  15.378  -27.277 1.00 87.03 44  A 1 
ATOM   340  C CE  . LYS A 1 44  ? -2.253  15.096  -28.089 1.00 74.72 44  A 1 
ATOM   341  N NZ  . LYS A 1 44  ? -1.764  16.297  -28.799 1.00 68.13 44  A 1 
ATOM   342  N N   . MET A 1 45  ? -4.446  11.179  -24.256 1.00 97.83 45  A 1 
ATOM   343  C CA  . MET A 1 45  ? -3.502  10.476  -23.394 1.00 97.72 45  A 1 
ATOM   344  C C   . MET A 1 45  ? -2.160  10.305  -24.095 1.00 97.85 45  A 1 
ATOM   345  O O   . MET A 1 45  ? -2.103  9.917   -25.256 1.00 96.88 45  A 1 
ATOM   346  C CB  . MET A 1 45  ? -4.098  9.126   -22.985 1.00 97.02 45  A 1 
ATOM   347  C CG  . MET A 1 45  ? -3.204  8.370   -21.990 1.00 95.40 45  A 1 
ATOM   348  S SD  . MET A 1 45  ? -3.886  6.786   -21.426 1.00 93.37 45  A 1 
ATOM   349  C CE  . MET A 1 45  ? -3.825  5.822   -22.952 1.00 83.92 45  A 1 
ATOM   350  N N   . THR A 1 46  ? -1.059  10.591  -23.393 1.00 97.68 46  A 1 
ATOM   351  C CA  . THR A 1 46  ? 0.301   10.427  -23.895 1.00 97.50 46  A 1 
ATOM   352  C C   . THR A 1 46  ? 1.116   9.634   -22.884 1.00 97.23 46  A 1 
ATOM   353  O O   . THR A 1 46  ? 1.495   10.175  -21.847 1.00 96.16 46  A 1 
ATOM   354  C CB  . THR A 1 46  ? 0.959   11.794  -24.174 1.00 97.00 46  A 1 
ATOM   355  O OG1 . THR A 1 46  ? 0.108   12.623  -24.932 1.00 90.89 46  A 1 
ATOM   356  C CG2 . THR A 1 46  ? 2.259   11.653  -24.948 1.00 90.24 46  A 1 
ATOM   357  N N   . LEU A 1 47  ? 1.403   8.360   -23.184 1.00 96.35 47  A 1 
ATOM   358  C CA  . LEU A 1 47  ? 2.331   7.560   -22.396 1.00 95.63 47  A 1 
ATOM   359  C C   . LEU A 1 47  ? 3.756   8.088   -22.571 1.00 94.92 47  A 1 
ATOM   360  O O   . LEU A 1 47  ? 4.096   8.686   -23.593 1.00 92.67 47  A 1 
ATOM   361  C CB  . LEU A 1 47  ? 2.258   6.074   -22.794 1.00 94.47 47  A 1 
ATOM   362  C CG  . LEU A 1 47  ? 1.066   5.310   -22.190 1.00 90.97 47  A 1 
ATOM   363  C CD1 . LEU A 1 47  ? -0.263  5.656   -22.880 1.00 83.61 47  A 1 
ATOM   364  C CD2 . LEU A 1 47  ? 1.288   3.804   -22.344 1.00 82.76 47  A 1 
ATOM   365  N N   . LYS A 1 48  ? 4.637   7.834   -21.593 1.00 93.10 48  A 1 
ATOM   366  C CA  . LYS A 1 48  ? 6.046   8.230   -21.651 1.00 91.11 48  A 1 
ATOM   367  C C   . LYS A 1 48  ? 6.701   7.668   -22.922 1.00 90.24 48  A 1 
ATOM   368  O O   . LYS A 1 48  ? 6.679   6.471   -23.179 1.00 84.36 48  A 1 
ATOM   369  C CB  . LYS A 1 48  ? 6.765   7.769   -20.358 1.00 88.08 48  A 1 
ATOM   370  C CG  . LYS A 1 48  ? 8.168   8.393   -20.176 1.00 79.86 48  A 1 
ATOM   371  C CD  . LYS A 1 48  ? 8.821   7.938   -18.847 1.00 74.46 48  A 1 
ATOM   372  C CE  . LYS A 1 48  ? 10.232  8.512   -18.633 1.00 67.17 48  A 1 
ATOM   373  N NZ  . LYS A 1 48  ? 10.871  8.029   -17.386 1.00 59.85 48  A 1 
ATOM   374  N N   . ASN A 1 49  ? 7.299   8.550   -23.706 1.00 88.85 49  A 1 
ATOM   375  C CA  . ASN A 1 49  ? 7.971   8.232   -24.975 1.00 88.83 49  A 1 
ATOM   376  C C   . ASN A 1 49  ? 7.076   7.583   -26.055 1.00 89.81 49  A 1 
ATOM   377  O O   . ASN A 1 49  ? 7.600   6.861   -26.912 1.00 86.80 49  A 1 
ATOM   378  C CB  . ASN A 1 49  ? 9.247   7.402   -24.706 1.00 85.88 49  A 1 
ATOM   379  C CG  . ASN A 1 49  ? 10.201  8.065   -23.728 1.00 81.94 49  A 1 
ATOM   380  O OD1 . ASN A 1 49  ? 10.530  9.229   -23.837 1.00 72.60 49  A 1 
ATOM   381  N ND2 . ASN A 1 49  ? 10.695  7.319   -22.764 1.00 71.18 49  A 1 
ATOM   382  N N   . ARG A 1 50  ? 5.757   7.821   -26.041 1.00 91.44 50  A 1 
ATOM   383  C CA  . ARG A 1 50  ? 4.825   7.332   -27.062 1.00 92.30 50  A 1 
ATOM   384  C C   . ARG A 1 50  ? 4.037   8.470   -27.709 1.00 93.41 50  A 1 
ATOM   385  O O   . ARG A 1 50  ? 3.979   9.580   -27.196 1.00 91.54 50  A 1 
ATOM   386  C CB  . ARG A 1 50  ? 3.884   6.269   -26.478 1.00 90.67 50  A 1 
ATOM   387  C CG  . ARG A 1 50  ? 4.642   5.023   -25.990 1.00 86.82 50  A 1 
ATOM   388  C CD  . ARG A 1 50  ? 3.726   3.816   -26.060 1.00 82.12 50  A 1 
ATOM   389  N NE  . ARG A 1 50  ? 4.336   2.591   -25.494 1.00 76.73 50  A 1 
ATOM   390  C CZ  . ARG A 1 50  ? 3.713   1.440   -25.343 1.00 70.99 50  A 1 
ATOM   391  N NH1 . ARG A 1 50  ? 2.516   1.254   -25.826 1.00 65.88 50  A 1 
ATOM   392  N NH2 . ARG A 1 50  ? 4.257   0.479   -24.676 1.00 63.77 50  A 1 
ATOM   393  N N   . GLU A 1 51  ? 3.431   8.148   -28.846 1.00 93.88 51  A 1 
ATOM   394  C CA  . GLU A 1 51  ? 2.525   9.066   -29.532 1.00 94.16 51  A 1 
ATOM   395  C C   . GLU A 1 51  ? 1.222   9.248   -28.736 1.00 95.07 51  A 1 
ATOM   396  O O   . GLU A 1 51  ? 0.754   8.311   -28.084 1.00 94.36 51  A 1 
ATOM   397  C CB  . GLU A 1 51  ? 2.226   8.573   -30.949 1.00 92.37 51  A 1 
ATOM   398  C CG  . GLU A 1 51  ? 3.438   8.677   -31.895 1.00 84.11 51  A 1 
ATOM   399  C CD  . GLU A 1 51  ? 3.934   10.122  -32.073 1.00 73.75 51  A 1 
ATOM   400  O OE1 . GLU A 1 51  ? 5.164   10.293  -32.248 1.00 67.02 51  A 1 
ATOM   401  O OE2 . GLU A 1 51  ? 3.109   11.053  -32.029 1.00 67.80 51  A 1 
ATOM   402  N N   . PRO A 1 52  ? 0.618   10.450  -28.790 1.00 95.21 52  A 1 
ATOM   403  C CA  . PRO A 1 52  ? -0.657  10.706  -28.144 1.00 95.21 52  A 1 
ATOM   404  C C   . PRO A 1 52  ? -1.793  9.891   -28.765 1.00 95.01 52  A 1 
ATOM   405  O O   . PRO A 1 52  ? -1.908  9.808   -29.986 1.00 93.40 52  A 1 
ATOM   406  C CB  . PRO A 1 52  ? -0.918  12.206  -28.298 1.00 94.01 52  A 1 
ATOM   407  C CG  . PRO A 1 52  ? 0.461   12.790  -28.607 1.00 90.94 52  A 1 
ATOM   408  C CD  . PRO A 1 52  ? 1.141   11.678  -29.373 1.00 94.40 52  A 1 
ATOM   409  N N   . VAL A 1 53  ? -2.693  9.386   -27.920 1.00 95.33 53  A 1 
ATOM   410  C CA  . VAL A 1 53  ? -3.904  8.655   -28.311 1.00 95.01 53  A 1 
ATOM   411  C C   . VAL A 1 53  ? -5.134  9.457   -27.897 1.00 95.64 53  A 1 
ATOM   412  O O   . VAL A 1 53  ? -5.153  10.062  -26.826 1.00 95.16 53  A 1 
ATOM   413  C CB  . VAL A 1 53  ? -3.915  7.236   -27.716 1.00 93.73 53  A 1 
ATOM   414  C CG1 . VAL A 1 53  ? -5.112  6.424   -28.223 1.00 85.09 53  A 1 
ATOM   415  C CG2 . VAL A 1 53  ? -2.650  6.461   -28.088 1.00 84.85 53  A 1 
ATOM   416  N N   . GLN A 1 54  ? -6.163  9.478   -28.752 1.00 95.56 54  A 1 
ATOM   417  C CA  . GLN A 1 54  ? -7.452  10.086  -28.443 1.00 95.36 54  A 1 
ATOM   418  C C   . GLN A 1 54  ? -8.392  9.044   -27.823 1.00 95.55 54  A 1 
ATOM   419  O O   . GLN A 1 54  ? -8.496  7.931   -28.322 1.00 94.34 54  A 1 
ATOM   420  C CB  . GLN A 1 54  ? -8.083  10.687  -29.703 1.00 93.87 54  A 1 
ATOM   421  C CG  . GLN A 1 54  ? -7.276  11.864  -30.286 1.00 85.00 54  A 1 
ATOM   422  C CD  . GLN A 1 54  ? -7.293  13.140  -29.424 1.00 80.49 54  A 1 
ATOM   423  O OE1 . GLN A 1 54  ? -7.975  13.278  -28.431 1.00 70.90 54  A 1 
ATOM   424  N NE2 . GLN A 1 54  ? -6.536  14.141  -29.797 1.00 67.42 54  A 1 
ATOM   425  N N   . LEU A 1 55  ? -9.080  9.439   -26.758 1.00 96.68 55  A 1 
ATOM   426  C CA  . LEU A 1 55  ? -10.036 8.599   -26.042 1.00 96.76 55  A 1 
ATOM   427  C C   . LEU A 1 55  ? -11.304 9.410   -25.770 1.00 96.85 55  A 1 
ATOM   428  O O   . LEU A 1 55  ? -11.244 10.622  -25.558 1.00 95.90 55  A 1 
ATOM   429  C CB  . LEU A 1 55  ? -9.396  8.080   -24.741 1.00 96.42 55  A 1 
ATOM   430  C CG  . LEU A 1 55  ? -8.130  7.218   -24.945 1.00 95.78 55  A 1 
ATOM   431  C CD1 . LEU A 1 55  ? -7.407  7.006   -23.622 1.00 93.73 55  A 1 
ATOM   432  C CD2 . LEU A 1 55  ? -8.468  5.837   -25.512 1.00 93.30 55  A 1 
ATOM   433  N N   . GLU A 1 56  ? -12.464 8.747   -25.773 1.00 96.72 56  A 1 
ATOM   434  C CA  . GLU A 1 56  ? -13.735 9.437   -25.537 1.00 96.62 56  A 1 
ATOM   435  C C   . GLU A 1 56  ? -13.896 9.808   -24.055 1.00 97.03 56  A 1 
ATOM   436  O O   . GLU A 1 56  ? -14.105 10.970  -23.709 1.00 95.54 56  A 1 
ATOM   437  C CB  . GLU A 1 56  ? -14.880 8.534   -26.018 1.00 94.84 56  A 1 
ATOM   438  C CG  . GLU A 1 56  ? -16.251 9.213   -25.889 1.00 85.68 56  A 1 
ATOM   439  C CD  . GLU A 1 56  ? -17.409 8.284   -26.316 1.00 79.40 56  A 1 
ATOM   440  O OE1 . GLU A 1 56  ? -18.555 8.571   -25.949 1.00 71.63 56  A 1 
ATOM   441  O OE2 . GLU A 1 56  ? -17.137 7.288   -27.009 1.00 71.13 56  A 1 
ATOM   442  N N   . THR A 1 57  ? -13.760 8.797   -23.196 1.00 97.86 57  A 1 
ATOM   443  C CA  . THR A 1 57  ? -13.855 8.922   -21.740 1.00 97.78 57  A 1 
ATOM   444  C C   . THR A 1 57  ? -12.714 8.168   -21.082 1.00 98.00 57  A 1 
ATOM   445  O O   . THR A 1 57  ? -12.219 7.188   -21.629 1.00 96.79 57  A 1 
ATOM   446  C CB  . THR A 1 57  ? -15.200 8.411   -21.206 1.00 95.67 57  A 1 
ATOM   447  O OG1 . THR A 1 57  ? -15.418 7.081   -21.596 1.00 81.69 57  A 1 
ATOM   448  C CG2 . THR A 1 57  ? -16.393 9.213   -21.698 1.00 80.95 57  A 1 
ATOM   449  N N   . LEU A 1 58  ? -12.286 8.629   -19.904 1.00 98.39 58  A 1 
ATOM   450  C CA  . LEU A 1 58  ? -11.222 8.002   -19.141 1.00 98.42 58  A 1 
ATOM   451  C C   . LEU A 1 58  ? -11.472 8.204   -17.650 1.00 98.40 58  A 1 
ATOM   452  O O   . LEU A 1 58  ? -11.877 9.288   -17.232 1.00 97.77 58  A 1 
ATOM   453  C CB  . LEU A 1 58  ? -9.873  8.563   -19.643 1.00 97.94 58  A 1 
ATOM   454  C CG  . LEU A 1 58  ? -8.597  8.011   -18.969 1.00 97.24 58  A 1 
ATOM   455  C CD1 . LEU A 1 58  ? -7.411  8.085   -19.927 1.00 93.53 58  A 1 
ATOM   456  C CD2 . LEU A 1 58  ? -8.217  8.832   -17.733 1.00 92.97 58  A 1 
ATOM   457  N N   . SER A 1 59  ? -11.212 7.168   -16.853 1.00 98.45 59  A 1 
ATOM   458  C CA  . SER A 1 59  ? -11.233 7.211   -15.391 1.00 98.23 59  A 1 
ATOM   459  C C   . SER A 1 59  ? -9.853  6.880   -14.853 1.00 98.37 59  A 1 
ATOM   460  O O   . SER A 1 59  ? -9.286  5.859   -15.227 1.00 97.46 59  A 1 
ATOM   461  C CB  . SER A 1 59  ? -12.269 6.226   -14.856 1.00 97.57 59  A 1 
ATOM   462  O OG  . SER A 1 59  ? -12.375 6.359   -13.448 1.00 91.90 59  A 1 
ATOM   463  N N   . ILE A 1 60  ? -9.300  7.746   -13.998 1.00 98.26 60  A 1 
ATOM   464  C CA  . ILE A 1 60  ? -8.002  7.562   -13.348 1.00 98.16 60  A 1 
ATOM   465  C C   . ILE A 1 60  ? -8.240  7.236   -11.881 1.00 97.86 60  A 1 
ATOM   466  O O   . ILE A 1 60  ? -8.951  7.974   -11.197 1.00 96.94 60  A 1 
ATOM   467  C CB  . ILE A 1 60  ? -7.120  8.825   -13.470 1.00 98.04 60  A 1 
ATOM   468  C CG1 . ILE A 1 60  ? -6.992  9.298   -14.930 1.00 96.17 60  A 1 
ATOM   469  C CG2 . ILE A 1 60  ? -5.721  8.557   -12.875 1.00 96.34 60  A 1 
ATOM   470  C CD1 . ILE A 1 60  ? -6.278  10.644  -15.080 1.00 94.85 60  A 1 
ATOM   471  N N   . ARG A 1 61  ? -7.594  6.181   -11.377 1.00 97.74 61  A 1 
ATOM   472  C CA  . ARG A 1 61  ? -7.534  5.889   -9.953  1.00 97.26 61  A 1 
ATOM   473  C C   . ARG A 1 61  ? -6.712  6.967   -9.237  1.00 96.94 61  A 1 
ATOM   474  O O   . ARG A 1 61  ? -5.583  7.248   -9.644  1.00 95.41 61  A 1 
ATOM   475  C CB  . ARG A 1 61  ? -6.971  4.476   -9.760  1.00 96.16 61  A 1 
ATOM   476  C CG  . ARG A 1 61  ? -6.931  4.073   -8.288  1.00 93.79 61  A 1 
ATOM   477  C CD  . ARG A 1 61  ? -6.364  2.651   -8.129  1.00 90.81 61  A 1 
ATOM   478  N NE  . ARG A 1 61  ? -6.133  2.342   -6.709  1.00 87.80 61  A 1 
ATOM   479  C CZ  . ARG A 1 61  ? -7.039  1.908   -5.840  1.00 86.41 61  A 1 
ATOM   480  N NH1 . ARG A 1 61  ? -8.255  1.602   -6.189  1.00 77.38 61  A 1 
ATOM   481  N NH2 . ARG A 1 61  ? -6.715  1.781   -4.598  1.00 80.67 61  A 1 
ATOM   482  N N   . GLY A 1 62  ? -7.258  7.555   -8.177  1.00 96.62 62  A 1 
ATOM   483  C CA  . GLY A 1 62  ? -6.714  8.751   -7.535  1.00 96.26 62  A 1 
ATOM   484  C C   . GLY A 1 62  ? -5.262  8.634   -7.082  1.00 96.02 62  A 1 
ATOM   485  O O   . GLY A 1 62  ? -4.467  9.544   -7.330  1.00 95.01 62  A 1 
ATOM   486  N N   . ASN A 1 63  ? -4.874  7.504   -6.497  1.00 95.84 63  A 1 
ATOM   487  C CA  . ASN A 1 63  ? -3.510  7.270   -6.007  1.00 95.38 63  A 1 
ATOM   488  C C   . ASN A 1 63  ? -2.440  7.184   -7.115  1.00 95.53 63  A 1 
ATOM   489  O O   . ASN A 1 63  ? -1.254  7.233   -6.826  1.00 93.20 63  A 1 
ATOM   490  C CB  . ASN A 1 63  ? -3.501  6.023   -5.105  1.00 93.15 63  A 1 
ATOM   491  C CG  . ASN A 1 63  ? -3.698  4.717   -5.837  1.00 91.14 63  A 1 
ATOM   492  O OD1 . ASN A 1 63  ? -4.102  4.657   -6.989  1.00 82.78 63  A 1 
ATOM   493  N ND2 . ASN A 1 63  ? -3.413  3.611   -5.175  1.00 82.79 63  A 1 
ATOM   494  N N   . ASN A 1 64  ? -2.836  7.119   -8.387  1.00 96.34 64  A 1 
ATOM   495  C CA  . ASN A 1 64  ? -1.918  7.166   -9.522  1.00 96.33 64  A 1 
ATOM   496  C C   . ASN A 1 64  ? -1.598  8.591   -9.985  1.00 96.71 64  A 1 
ATOM   497  O O   . ASN A 1 64  ? -0.708  8.791   -10.811 1.00 95.15 64  A 1 
ATOM   498  C CB  . ASN A 1 64  ? -2.491  6.322   -10.671 1.00 95.52 64  A 1 
ATOM   499  C CG  . ASN A 1 64  ? -2.399  4.853   -10.344 1.00 93.75 64  A 1 
ATOM   500  O OD1 . ASN A 1 64  ? -1.406  4.207   -10.622 1.00 83.92 64  A 1 
ATOM   501  N ND2 . ASN A 1 64  ? -3.411  4.289   -9.718  1.00 83.55 64  A 1 
ATOM   502  N N   . ILE A 1 65  ? -2.300  9.581   -9.461  1.00 97.60 65  A 1 
ATOM   503  C CA  . ILE A 1 65  ? -2.125  10.982  -9.850  1.00 97.79 65  A 1 
ATOM   504  C C   . ILE A 1 65  ? -0.905  11.559  -9.131  1.00 97.40 65  A 1 
ATOM   505  O O   . ILE A 1 65  ? -0.762  11.425  -7.922  1.00 96.70 65  A 1 
ATOM   506  C CB  . ILE A 1 65  ? -3.421  11.778  -9.587  1.00 97.82 65  A 1 
ATOM   507  C CG1 . ILE A 1 65  ? -4.581  11.184  -10.430 1.00 97.10 65  A 1 
ATOM   508  C CG2 . ILE A 1 65  ? -3.201  13.268  -9.896  1.00 97.21 65  A 1 
ATOM   509  C CD1 . ILE A 1 65  ? -5.951  11.795  -10.144 1.00 95.88 65  A 1 
ATOM   510  N N   . ARG A 1 66  ? -0.019  12.233  -9.869  1.00 97.84 66  A 1 
ATOM   511  C CA  . ARG A 1 66  ? 1.060   13.036  -9.291  1.00 97.81 66  A 1 
ATOM   512  C C   . ARG A 1 66  ? 0.592   14.469  -9.092  1.00 97.96 66  A 1 
ATOM   513  O O   . ARG A 1 66  ? 0.670   14.982  -7.977  1.00 97.58 66  A 1 
ATOM   514  C CB  . ARG A 1 66  ? 2.322   12.941  -10.159 1.00 96.95 66  A 1 
ATOM   515  C CG  . ARG A 1 66  ? 3.491   13.663  -9.488  1.00 91.40 66  A 1 
ATOM   516  C CD  . ARG A 1 66  ? 4.796   13.473  -10.258 1.00 87.78 66  A 1 
ATOM   517  N NE  . ARG A 1 66  ? 5.238   12.061  -10.253 1.00 84.32 66  A 1 
ATOM   518  C CZ  . ARG A 1 66  ? 5.585   11.323  -11.280 1.00 80.94 66  A 1 
ATOM   519  N NH1 . ARG A 1 66  ? 5.577   11.778  -12.510 1.00 70.19 66  A 1 
ATOM   520  N NH2 . ARG A 1 66  ? 5.967   10.099  -11.101 1.00 76.50 66  A 1 
ATOM   521  N N   . TYR A 1 67  ? 0.099   15.105  -10.142 1.00 98.25 67  A 1 
ATOM   522  C CA  . TYR A 1 67  ? -0.464  16.450  -10.037 1.00 98.59 67  A 1 
ATOM   523  C C   . TYR A 1 67  ? -1.421  16.778  -11.186 1.00 98.51 67  A 1 
ATOM   524  O O   . TYR A 1 67  ? -1.376  16.177  -12.258 1.00 98.28 67  A 1 
ATOM   525  C CB  . TYR A 1 67  ? 0.662   17.493  -9.940  1.00 98.25 67  A 1 
ATOM   526  C CG  . TYR A 1 67  ? 1.660   17.480  -11.081 1.00 98.24 67  A 1 
ATOM   527  C CD1 . TYR A 1 67  ? 2.990   17.070  -10.852 1.00 96.03 67  A 1 
ATOM   528  C CD2 . TYR A 1 67  ? 1.296   17.915  -12.369 1.00 95.86 67  A 1 
ATOM   529  C CE1 . TYR A 1 67  ? 3.935   17.082  -11.879 1.00 95.74 67  A 1 
ATOM   530  C CE2 . TYR A 1 67  ? 2.236   17.927  -13.416 1.00 95.02 67  A 1 
ATOM   531  C CZ  . TYR A 1 67  ? 3.553   17.510  -13.164 1.00 96.42 67  A 1 
ATOM   532  O OH  . TYR A 1 67  ? 4.468   17.531  -14.177 1.00 94.56 67  A 1 
ATOM   533  N N   . PHE A 1 68  ? -2.247  17.784  -10.957 1.00 98.65 68  A 1 
ATOM   534  C CA  . PHE A 1 68  ? -3.059  18.443  -11.968 1.00 98.60 68  A 1 
ATOM   535  C C   . PHE A 1 68  ? -2.398  19.772  -12.354 1.00 98.63 68  A 1 
ATOM   536  O O   . PHE A 1 68  ? -2.081  20.570  -11.479 1.00 98.19 68  A 1 
ATOM   537  C CB  . PHE A 1 68  ? -4.471  18.712  -11.437 1.00 98.54 68  A 1 
ATOM   538  C CG  . PHE A 1 68  ? -5.278  17.492  -11.029 1.00 98.59 68  A 1 
ATOM   539  C CD1 . PHE A 1 68  ? -6.412  17.123  -11.779 1.00 97.29 68  A 1 
ATOM   540  C CD2 . PHE A 1 68  ? -4.953  16.769  -9.872  1.00 97.63 68  A 1 
ATOM   541  C CE1 . PHE A 1 68  ? -7.207  16.034  -11.384 1.00 97.13 68  A 1 
ATOM   542  C CE2 . PHE A 1 68  ? -5.742  15.671  -9.481  1.00 96.83 68  A 1 
ATOM   543  C CZ  . PHE A 1 68  ? -6.869  15.304  -10.235 1.00 97.54 68  A 1 
ATOM   544  N N   . ILE A 1 69  ? -2.260  20.030  -13.642 1.00 98.79 69  A 1 
ATOM   545  C CA  . ILE A 1 69  ? -2.033  21.370  -14.190 1.00 98.62 69  A 1 
ATOM   546  C C   . ILE A 1 69  ? -3.409  21.992  -14.409 1.00 98.67 69  A 1 
ATOM   547  O O   . ILE A 1 69  ? -4.210  21.492  -15.204 1.00 98.20 69  A 1 
ATOM   548  C CB  . ILE A 1 69  ? -1.202  21.320  -15.481 1.00 98.46 69  A 1 
ATOM   549  C CG1 . ILE A 1 69  ? 0.169   20.643  -15.217 1.00 97.53 69  A 1 
ATOM   550  C CG2 . ILE A 1 69  ? -1.027  22.734  -16.041 1.00 97.76 69  A 1 
ATOM   551  C CD1 . ILE A 1 69  ? 1.021   20.436  -16.474 1.00 94.47 69  A 1 
ATOM   552  N N   . LEU A 1 70  ? -3.680  23.065  -13.686 1.00 98.42 70  A 1 
ATOM   553  C CA  . LEU A 1 70  ? -4.965  23.746  -13.677 1.00 98.34 70  A 1 
ATOM   554  C C   . LEU A 1 70  ? -4.975  24.887  -14.711 1.00 98.27 70  A 1 
ATOM   555  O O   . LEU A 1 70  ? -3.919  25.437  -15.026 1.00 97.48 70  A 1 
ATOM   556  C CB  . LEU A 1 70  ? -5.246  24.269  -12.253 1.00 98.02 70  A 1 
ATOM   557  C CG  . LEU A 1 70  ? -5.210  23.193  -11.150 1.00 97.68 70  A 1 
ATOM   558  C CD1 . LEU A 1 70  ? -5.358  23.855  -9.778  1.00 96.50 70  A 1 
ATOM   559  C CD2 . LEU A 1 70  ? -6.325  22.158  -11.313 1.00 96.23 70  A 1 
ATOM   560  N N   . PRO A 1 71  ? -6.171  25.295  -15.202 1.00 98.26 71  A 1 
ATOM   561  C CA  . PRO A 1 71  ? -6.285  26.457  -16.076 1.00 97.96 71  A 1 
ATOM   562  C C   . PRO A 1 71  ? -5.799  27.742  -15.392 1.00 97.77 71  A 1 
ATOM   563  O O   . PRO A 1 71  ? -6.130  28.006  -14.234 1.00 96.29 71  A 1 
ATOM   564  C CB  . PRO A 1 71  ? -7.766  26.557  -16.452 1.00 97.09 71  A 1 
ATOM   565  C CG  . PRO A 1 71  ? -8.306  25.148  -16.217 1.00 94.72 71  A 1 
ATOM   566  C CD  . PRO A 1 71  ? -7.465  24.650  -15.055 1.00 97.63 71  A 1 
ATOM   567  N N   . ASP A 1 72  ? -5.093  28.591  -16.128 1.00 97.43 72  A 1 
ATOM   568  C CA  . ASP A 1 72  ? -4.606  29.876  -15.607 1.00 96.88 72  A 1 
ATOM   569  C C   . ASP A 1 72  ? -5.743  30.794  -15.139 1.00 96.84 72  A 1 
ATOM   570  O O   . ASP A 1 72  ? -5.593  31.559  -14.185 1.00 94.29 72  A 1 
ATOM   571  C CB  . ASP A 1 72  ? -3.805  30.600  -16.699 1.00 94.77 72  A 1 
ATOM   572  C CG  . ASP A 1 72  ? -2.481  29.925  -17.044 1.00 83.49 72  A 1 
ATOM   573  O OD1 . ASP A 1 72  ? -2.037  29.065  -16.256 1.00 74.27 72  A 1 
ATOM   574  O OD2 . ASP A 1 72  ? -1.894  30.309  -18.080 1.00 75.44 72  A 1 
ATOM   575  N N   . SER A 1 73  ? -6.901  30.687  -15.778 1.00 96.78 73  A 1 
ATOM   576  C CA  . SER A 1 73  ? -8.112  31.448  -15.452 1.00 96.19 73  A 1 
ATOM   577  C C   . SER A 1 73  ? -8.813  30.990  -14.171 1.00 96.45 73  A 1 
ATOM   578  O O   . SER A 1 73  ? -9.695  31.696  -13.694 1.00 93.99 73  A 1 
ATOM   579  C CB  . SER A 1 73  ? -9.097  31.363  -16.621 1.00 94.60 73  A 1 
ATOM   580  O OG  . SER A 1 73  ? -9.371  30.011  -16.940 1.00 88.00 73  A 1 
ATOM   581  N N   . LEU A 1 74  ? -8.456  29.828  -13.599 1.00 96.72 74  A 1 
ATOM   582  C CA  . LEU A 1 74  ? -9.172  29.233  -12.479 1.00 96.77 74  A 1 
ATOM   583  C C   . LEU A 1 74  ? -9.141  30.138  -11.232 1.00 96.68 74  A 1 
ATOM   584  O O   . LEU A 1 74  ? -8.057  30.478  -10.744 1.00 95.29 74  A 1 
ATOM   585  C CB  . LEU A 1 74  ? -8.593  27.836  -12.198 1.00 95.98 74  A 1 
ATOM   586  C CG  . LEU A 1 74  ? -9.476  26.982  -11.271 1.00 94.95 74  A 1 
ATOM   587  C CD1 . LEU A 1 74  ? -10.746 26.524  -11.974 1.00 92.18 74  A 1 
ATOM   588  C CD2 . LEU A 1 74  ? -8.703  25.748  -10.831 1.00 92.14 74  A 1 
ATOM   589  N N   . PRO A 1 75  ? -10.299 30.526  -10.665 1.00 96.05 75  A 1 
ATOM   590  C CA  . PRO A 1 75  ? -10.350 31.461  -9.538  1.00 95.55 75  A 1 
ATOM   591  C C   . PRO A 1 75  ? -10.063 30.737  -8.210  1.00 95.49 75  A 1 
ATOM   592  O O   . PRO A 1 75  ? -10.978 30.391  -7.461  1.00 93.81 75  A 1 
ATOM   593  C CB  . PRO A 1 75  ? -11.748 32.082  -9.617  1.00 94.64 75  A 1 
ATOM   594  C CG  . PRO A 1 75  ? -12.605 30.947  -10.183 1.00 93.03 75  A 1 
ATOM   595  C CD  . PRO A 1 75  ? -11.651 30.256  -11.154 1.00 95.31 75  A 1 
ATOM   596  N N   . LEU A 1 76  ? -8.793  30.528  -7.889  1.00 95.59 76  A 1 
ATOM   597  C CA  . LEU A 1 76  ? -8.360  29.773  -6.710  1.00 95.29 76  A 1 
ATOM   598  C C   . LEU A 1 76  ? -8.943  30.316  -5.400  1.00 94.54 76  A 1 
ATOM   599  O O   . LEU A 1 76  ? -9.491  29.542  -4.624  1.00 92.74 76  A 1 
ATOM   600  C CB  . LEU A 1 76  ? -6.825  29.744  -6.610  1.00 94.78 76  A 1 
ATOM   601  C CG  . LEU A 1 76  ? -6.102  29.019  -7.760  1.00 94.94 76  A 1 
ATOM   602  C CD1 . LEU A 1 76  ? -4.596  29.012  -7.481  1.00 93.39 76  A 1 
ATOM   603  C CD2 . LEU A 1 76  ? -6.566  27.566  -7.924  1.00 93.28 76  A 1 
ATOM   604  N N   . ASP A 1 77  ? -8.915  31.623  -5.180  1.00 93.81 77  A 1 
ATOM   605  C CA  . ASP A 1 77  ? -9.434  32.239  -3.958  1.00 93.12 77  A 1 
ATOM   606  C C   . ASP A 1 77  ? -10.913 31.915  -3.720  1.00 93.11 77  A 1 
ATOM   607  O O   . ASP A 1 77  ? -11.325 31.652  -2.594  1.00 90.47 77  A 1 
ATOM   608  C CB  . ASP A 1 77  ? -9.245  33.764  -4.015  1.00 91.61 77  A 1 
ATOM   609  C CG  . ASP A 1 77  ? -7.774  34.141  -3.971  1.00 88.66 77  A 1 
ATOM   610  O OD1 . ASP A 1 77  ? -7.116  33.829  -2.964  1.00 82.45 77  A 1 
ATOM   611  O OD2 . ASP A 1 77  ? -7.247  34.684  -4.967  1.00 82.44 77  A 1 
ATOM   612  N N   . THR A 1 78  ? -11.720 31.874  -4.773  1.00 93.26 78  A 1 
ATOM   613  C CA  . THR A 1 78  ? -13.151 31.560  -4.686  1.00 92.91 78  A 1 
ATOM   614  C C   . THR A 1 78  ? -13.398 30.076  -4.432  1.00 92.76 78  A 1 
ATOM   615  O O   . THR A 1 78  ? -14.324 29.699  -3.718  1.00 90.31 78  A 1 
ATOM   616  C CB  . THR A 1 78  ? -13.868 31.975  -5.981  1.00 91.74 78  A 1 
ATOM   617  O OG1 . THR A 1 78  ? -13.527 33.298  -6.332  1.00 80.93 78  A 1 
ATOM   618  C CG2 . THR A 1 78  ? -15.389 31.931  -5.845  1.00 78.97 78  A 1 
ATOM   619  N N   . LEU A 1 79  ? -12.585 29.200  -5.033  1.00 94.43 79  A 1 
ATOM   620  C CA  . LEU A 1 79  ? -12.750 27.746  -4.937  1.00 93.82 79  A 1 
ATOM   621  C C   . LEU A 1 79  ? -12.188 27.169  -3.633  1.00 93.39 79  A 1 
ATOM   622  O O   . LEU A 1 79  ? -12.690 26.155  -3.152  1.00 91.15 79  A 1 
ATOM   623  C CB  . LEU A 1 79  ? -12.106 27.087  -6.158  1.00 93.79 79  A 1 
ATOM   624  C CG  . LEU A 1 79  ? -12.818 27.407  -7.488  1.00 93.41 79  A 1 
ATOM   625  C CD1 . LEU A 1 79  ? -11.995 26.834  -8.634  1.00 90.70 79  A 1 
ATOM   626  C CD2 . LEU A 1 79  ? -14.215 26.798  -7.555  1.00 90.59 79  A 1 
ATOM   627  N N   . LEU A 1 80  ? -11.173 27.819  -3.057  1.00 93.14 80  A 1 
ATOM   628  C CA  . LEU A 1 80  ? -10.533 27.438  -1.800  1.00 91.41 80  A 1 
ATOM   629  C C   . LEU A 1 80  ? -11.267 27.972  -0.568  1.00 88.89 80  A 1 
ATOM   630  O O   . LEU A 1 80  ? -10.990 27.499  0.528   1.00 83.89 80  A 1 
ATOM   631  C CB  . LEU A 1 80  ? -9.077  27.926  -1.799  1.00 91.31 80  A 1 
ATOM   632  C CG  . LEU A 1 80  ? -8.170  27.171  -2.787  1.00 92.16 80  A 1 
ATOM   633  C CD1 . LEU A 1 80  ? -6.815  27.858  -2.856  1.00 89.35 80  A 1 
ATOM   634  C CD2 . LEU A 1 80  ? -7.958  25.712  -2.363  1.00 89.96 80  A 1 
ATOM   635  N N   . VAL A 1 81  ? -12.213 28.906  -0.734  1.00 87.42 81  A 1 
ATOM   636  C CA  . VAL A 1 81  ? -13.098 29.276  0.376   1.00 83.39 81  A 1 
ATOM   637  C C   . VAL A 1 81  ? -13.714 27.990  0.904   1.00 79.11 81  A 1 
ATOM   638  O O   . VAL A 1 81  ? -14.391 27.258  0.176   1.00 68.98 81  A 1 
ATOM   639  C CB  . VAL A 1 81  ? -14.197 30.281  -0.027  1.00 79.35 81  A 1 
ATOM   640  C CG1 . VAL A 1 81  ? -15.118 30.617  1.154   1.00 69.51 81  A 1 
ATOM   641  C CG2 . VAL A 1 81  ? -13.594 31.603  -0.491  1.00 71.47 81  A 1 
ATOM   642  N N   . ASP A 1 82  ? -13.444 27.713  2.196   1.00 66.25 82  A 1 
ATOM   643  C CA  . ASP A 1 82  ? -14.153 26.671  2.907   1.00 62.61 82  A 1 
ATOM   644  C C   . ASP A 1 82  ? -15.634 26.915  2.675   1.00 62.44 82  A 1 
ATOM   645  O O   . ASP A 1 82  ? -16.202 27.922  3.087   1.00 56.32 82  A 1 
ATOM   646  C CB  . ASP A 1 82  ? -13.810 26.659  4.414   1.00 55.27 82  A 1 
ATOM   647  C CG  . ASP A 1 82  ? -12.713 25.652  4.756   1.00 48.80 82  A 1 
ATOM   648  O OD1 . ASP A 1 82  ? -12.810 24.518  4.239   1.00 44.47 82  A 1 
ATOM   649  O OD2 . ASP A 1 82  ? -11.817 25.990  5.552   1.00 42.80 82  A 1 
ATOM   650  N N   . VAL A 1 83  ? -16.280 25.974  1.973   1.00 53.42 83  A 1 
ATOM   651  C CA  . VAL A 1 83  ? -17.704 25.811  2.155   1.00 49.35 83  A 1 
ATOM   652  C C   . VAL A 1 83  ? -17.797 25.344  3.592   1.00 50.04 83  A 1 
ATOM   653  O O   . VAL A 1 83  ? -17.757 24.143  3.849   1.00 45.28 83  A 1 
ATOM   654  C CB  . VAL A 1 83  ? -18.335 24.803  1.171   1.00 42.24 83  A 1 
ATOM   655  C CG1 . VAL A 1 83  ? -19.857 24.818  1.298   1.00 37.23 83  A 1 
ATOM   656  C CG2 . VAL A 1 83  ? -18.007 25.147  -0.282  1.00 37.66 83  A 1 
ATOM   657  N N   . GLU A 1 84  ? -17.840 26.311  4.534   1.00 40.72 84  A 1 
ATOM   658  C CA  . GLU A 1 84  ? -18.275 26.021  5.886   1.00 39.41 84  A 1 
ATOM   659  C C   . GLU A 1 84  ? -19.476 25.114  5.714   1.00 39.59 84  A 1 
ATOM   660  O O   . GLU A 1 84  ? -20.405 25.478  4.974   1.00 36.57 84  A 1 
ATOM   661  C CB  . GLU A 1 84  ? -18.715 27.278  6.648   1.00 34.75 84  A 1 
ATOM   662  C CG  . GLU A 1 84  ? -17.536 28.105  7.188   1.00 29.84 84  A 1 
ATOM   663  C CD  . GLU A 1 84  ? -18.013 29.217  8.146   1.00 26.95 84  A 1 
ATOM   664  O OE1 . GLU A 1 84  ? -17.170 29.739  8.900   1.00 22.93 84  A 1 
ATOM   665  O OE2 . GLU A 1 84  ? -19.230 29.547  8.115   1.00 24.15 84  A 1 
ATOM   666  N N   . PRO A 1 85  ? -19.427 23.878  6.264   1.00 44.02 85  A 1 
ATOM   667  C CA  . PRO A 1 85  ? -20.609 23.052  6.258   1.00 42.06 85  A 1 
ATOM   668  C C   . PRO A 1 85  ? -21.665 23.970  6.861   1.00 42.25 85  A 1 
ATOM   669  O O   . PRO A 1 85  ? -21.526 24.372  8.010   1.00 39.95 85  A 1 
ATOM   670  C CB  . PRO A 1 85  ? -20.275 21.833  7.120   1.00 37.98 85  A 1 
ATOM   671  C CG  . PRO A 1 85  ? -19.126 22.296  8.005   1.00 36.19 85  A 1 
ATOM   672  C CD  . PRO A 1 85  ? -18.412 23.341  7.155   1.00 38.41 85  A 1 
ATOM   673  N N   . LYS A 1 86  ? -22.635 24.398  6.035   1.00 39.12 86  A 1 
ATOM   674  C CA  . LYS A 1 86  ? -23.712 25.242  6.533   1.00 37.56 86  A 1 
ATOM   675  C C   . LYS A 1 86  ? -24.287 24.437  7.670   1.00 37.67 86  A 1 
ATOM   676  O O   . LYS A 1 86  ? -25.017 23.475  7.411   1.00 35.22 86  A 1 
ATOM   677  C CB  . LYS A 1 86  ? -24.790 25.525  5.470   1.00 34.56 86  A 1 
ATOM   678  C CG  . LYS A 1 86  ? -24.435 26.717  4.581   1.00 30.07 86  A 1 
ATOM   679  C CD  . LYS A 1 86  ? -25.583 27.019  3.610   1.00 28.60 86  A 1 
ATOM   680  C CE  . LYS A 1 86  ? -25.236 28.249  2.781   1.00 24.16 86  A 1 
ATOM   681  N NZ  . LYS A 1 86  ? -26.266 28.567  1.761   1.00 22.14 86  A 1 
ATOM   682  N N   . VAL A 1 87  ? -23.879 24.755  8.890   1.00 38.86 87  A 1 
ATOM   683  C CA  . VAL A 1 87  ? -24.509 24.264  10.094  1.00 37.72 87  A 1 
ATOM   684  C C   . VAL A 1 87  ? -25.941 24.678  9.844   1.00 38.23 87  A 1 
ATOM   685  O O   . VAL A 1 87  ? -26.255 25.864  9.840   1.00 35.90 87  A 1 
ATOM   686  C CB  . VAL A 1 87  ? -23.926 24.896  11.368  1.00 35.26 87  A 1 
ATOM   687  C CG1 . VAL A 1 87  ? -24.660 24.361  12.610  1.00 30.17 87  A 1 
ATOM   688  C CG2 . VAL A 1 87  ? -22.438 24.565  11.510  1.00 31.47 87  A 1 
ATOM   689  N N   . LYS A 1 88  ? -26.760 23.692  9.439   1.00 34.93 88  A 1 
ATOM   690  C CA  . LYS A 1 88  ? -28.191 23.930  9.385   1.00 33.66 88  A 1 
ATOM   691  C C   . LYS A 1 88  ? -28.480 24.322  10.816  1.00 33.66 88  A 1 
ATOM   692  O O   . LYS A 1 88  ? -28.511 23.456  11.680  1.00 31.65 88  A 1 
ATOM   693  C CB  . LYS A 1 88  ? -28.981 22.679  8.978   1.00 31.65 88  A 1 
ATOM   694  C CG  . LYS A 1 88  ? -29.079 22.505  7.455   1.00 28.83 88  A 1 
ATOM   695  C CD  . LYS A 1 88  ? -29.957 21.286  7.124   1.00 27.64 88  A 1 
ATOM   696  C CE  . LYS A 1 88  ? -30.124 21.112  5.618   1.00 24.36 88  A 1 
ATOM   697  N NZ  . LYS A 1 88  ? -30.913 19.901  5.276   1.00 21.77 88  A 1 
ATOM   698  N N   . SER A 1 89  ? -28.564 25.605  11.046  1.00 32.43 89  A 1 
ATOM   699  C CA  . SER A 1 89  ? -29.070 26.151  12.280  1.00 30.78 89  A 1 
ATOM   700  C C   . SER A 1 89  ? -30.388 25.425  12.442  1.00 30.85 89  A 1 
ATOM   701  O O   . SER A 1 89  ? -31.319 25.672  11.671  1.00 29.36 89  A 1 
ATOM   702  C CB  . SER A 1 89  ? -29.255 27.664  12.164  1.00 29.33 89  A 1 
ATOM   703  O OG  . SER A 1 89  ? -29.866 28.162  13.337  1.00 27.04 89  A 1 
ATOM   704  N N   . LYS A 1 90  ? -30.392 24.422  13.312  1.00 34.83 90  A 1 
ATOM   705  C CA  . LYS A 1 90  ? -31.641 23.800  13.722  1.00 34.10 90  A 1 
ATOM   706  C C   . LYS A 1 90  ? -32.425 24.998  14.188  1.00 33.49 90  A 1 
ATOM   707  O O   . LYS A 1 90  ? -32.041 25.607  15.189  1.00 31.42 90  A 1 
ATOM   708  C CB  . LYS A 1 90  ? -31.446 22.774  14.854  1.00 31.71 90  A 1 
ATOM   709  C CG  . LYS A 1 90  ? -31.146 21.357  14.336  1.00 29.64 90  A 1 
ATOM   710  C CD  . LYS A 1 90  ? -31.045 20.357  15.506  1.00 28.49 90  A 1 
ATOM   711  C CE  . LYS A 1 90  ? -30.837 18.926  15.004  1.00 24.55 90  A 1 
ATOM   712  N NZ  . LYS A 1 90  ? -30.662 17.949  16.114  1.00 22.05 90  A 1 
ATOM   713  N N   . LYS A 1 91  ? -33.404 25.407  13.397  1.00 38.13 91  A 1 
ATOM   714  C CA  . LYS A 1 91  ? -34.374 26.389  13.851  1.00 36.59 91  A 1 
ATOM   715  C C   . LYS A 1 91  ? -34.762 25.857  15.216  1.00 35.07 91  A 1 
ATOM   716  O O   . LYS A 1 91  ? -35.311 24.754  15.284  1.00 33.22 91  A 1 
ATOM   717  C CB  . LYS A 1 91  ? -35.600 26.460  12.929  1.00 35.06 91  A 1 
ATOM   718  C CG  . LYS A 1 91  ? -35.436 27.485  11.803  1.00 32.86 91  A 1 
ATOM   719  C CD  . LYS A 1 91  ? -36.728 27.572  10.972  1.00 32.37 91  A 1 
ATOM   720  C CE  . LYS A 1 91  ? -36.651 28.693  9.941   1.00 29.32 91  A 1 
ATOM   721  N NZ  . LYS A 1 91  ? -37.887 28.788  9.132   1.00 25.98 91  A 1 
ATOM   722  N N   . ARG A 1 92  ? -34.369 26.564  16.273  1.00 36.60 92  A 1 
ATOM   723  C CA  . ARG A 1 92  ? -34.960 26.328  17.579  1.00 36.19 92  A 1 
ATOM   724  C C   . ARG A 1 92  ? -36.439 26.423  17.290  1.00 33.78 92  A 1 
ATOM   725  O O   . ARG A 1 92  ? -36.910 27.516  16.983  1.00 32.02 92  A 1 
ATOM   726  C CB  . ARG A 1 92  ? -34.521 27.389  18.597  1.00 33.81 92  A 1 
ATOM   727  C CG  . ARG A 1 92  ? -33.182 27.064  19.277  1.00 32.24 92  A 1 
ATOM   728  C CD  . ARG A 1 92  ? -32.833 28.136  20.315  1.00 31.37 92  A 1 
ATOM   729  N NE  . ARG A 1 92  ? -31.663 27.765  21.138  1.00 29.08 92  A 1 
ATOM   730  C CZ  . ARG A 1 92  ? -31.099 28.492  22.104  1.00 27.11 92  A 1 
ATOM   731  N NH1 . ARG A 1 92  ? -31.534 29.677  22.400  1.00 24.24 92  A 1 
ATOM   732  N NH2 . ARG A 1 92  ? -30.081 28.027  22.782  1.00 24.82 92  A 1 
ATOM   733  N N   . GLU A 1 93  ? -37.118 25.280  17.241  1.00 35.24 93  A 1 
ATOM   734  C CA  . GLU A 1 93  ? -38.564 25.289  17.263  1.00 35.26 93  A 1 
ATOM   735  C C   . GLU A 1 93  ? -38.897 26.129  18.485  1.00 34.05 93  A 1 
ATOM   736  O O   . GLU A 1 93  ? -38.513 25.786  19.608  1.00 33.07 93  A 1 
ATOM   737  C CB  . GLU A 1 93  ? -39.155 23.883  17.356  1.00 35.11 93  A 1 
ATOM   738  C CG  . GLU A 1 93  ? -39.190 23.189  15.983  1.00 32.47 93  A 1 
ATOM   739  C CD  . GLU A 1 93  ? -39.951 21.862  16.016  1.00 29.73 93  A 1 
ATOM   740  O OE1 . GLU A 1 93  ? -40.500 21.491  14.964  1.00 26.98 93  A 1 
ATOM   741  O OE2 . GLU A 1 93  ? -39.977 21.224  17.087  1.00 28.71 93  A 1 
ATOM   742  N N   . ALA A 1 94  ? -39.443 27.288  18.226  1.00 34.59 94  A 1 
ATOM   743  C CA  . ALA A 1 94  ? -39.876 28.160  19.290  1.00 34.94 94  A 1 
ATOM   744  C C   . ALA A 1 94  ? -40.868 27.312  20.068  1.00 33.64 94  A 1 
ATOM   745  O O   . ALA A 1 94  ? -41.935 26.991  19.552  1.00 32.18 94  A 1 
ATOM   746  C CB  . ALA A 1 94  ? -40.494 29.425  18.688  1.00 33.20 94  A 1 
ATOM   747  N N   . VAL A 1 95  ? -40.455 26.861  21.255  1.00 38.90 95  A 1 
ATOM   748  C CA  . VAL A 1 95  ? -41.312 26.088  22.146  1.00 39.31 95  A 1 
ATOM   749  C C   . VAL A 1 95  ? -42.551 26.949  22.306  1.00 38.55 95  A 1 
ATOM   750  O O   . VAL A 1 95  ? -42.474 28.031  22.889  1.00 35.84 95  A 1 
ATOM   751  C CB  . VAL A 1 95  ? -40.630 25.804  23.489  1.00 35.77 95  A 1 
ATOM   752  C CG1 . VAL A 1 95  ? -41.569 25.060  24.444  1.00 30.60 95  A 1 
ATOM   753  C CG2 . VAL A 1 95  ? -39.367 24.952  23.288  1.00 33.15 95  A 1 
ATOM   754  N N   . ALA A 1 96  ? -43.628 26.517  21.668  1.00 34.95 96  A 1 
ATOM   755  C CA  . ALA A 1 96  ? -44.866 27.261  21.672  1.00 35.50 96  A 1 
ATOM   756  C C   . ALA A 1 96  ? -45.253 27.401  23.139  1.00 34.71 96  A 1 
ATOM   757  O O   . ALA A 1 96  ? -45.569 26.414  23.807  1.00 33.38 96  A 1 
ATOM   758  C CB  . ALA A 1 96  ? -45.907 26.523  20.824  1.00 33.62 96  A 1 
ATOM   759  N N   . GLY A 1 97  ? -45.131 28.619  23.662  1.00 36.09 97  A 1 
ATOM   760  C CA  . GLY A 1 97  ? -45.364 28.912  25.065  1.00 36.51 97  A 1 
ATOM   761  C C   . GLY A 1 97  ? -46.768 28.443  25.406  1.00 35.92 97  A 1 
ATOM   762  O O   . GLY A 1 97  ? -47.739 28.912  24.818  1.00 32.84 97  A 1 
ATOM   763  N N   . ARG A 1 98  ? -46.838 27.475  26.296  1.00 39.19 98  A 1 
ATOM   764  C CA  . ARG A 1 98  ? -48.093 26.850  26.700  1.00 38.92 98  A 1 
ATOM   765  C C   . ARG A 1 98  ? -49.047 27.950  27.159  1.00 37.41 98  A 1 
ATOM   766  O O   . ARG A 1 98  ? -48.765 28.637  28.130  1.00 34.39 98  A 1 
ATOM   767  C CB  . ARG A 1 98  ? -47.821 25.808  27.809  1.00 35.36 98  A 1 
ATOM   768  C CG  . ARG A 1 98  ? -48.489 24.462  27.548  1.00 32.63 98  A 1 
ATOM   769  C CD  . ARG A 1 98  ? -48.122 23.471  28.654  1.00 31.10 98  A 1 
ATOM   770  N NE  . ARG A 1 98  ? -48.685 22.126  28.417  1.00 29.45 98  A 1 
ATOM   771  C CZ  . ARG A 1 98  ? -48.513 21.060  29.185  1.00 26.33 98  A 1 
ATOM   772  N NH1 . ARG A 1 98  ? -47.809 21.107  30.280  1.00 24.22 98  A 1 
ATOM   773  N NH2 . ARG A 1 98  ? -49.038 19.919  28.855  1.00 24.22 98  A 1 
ATOM   774  N N   . GLY A 1 99  ? -50.151 28.134  26.430  1.00 36.51 99  A 1 
ATOM   775  C CA  . GLY A 1 99  ? -51.133 29.171  26.689  1.00 38.17 99  A 1 
ATOM   776  C C   . GLY A 1 99  ? -51.617 29.077  28.131  1.00 37.21 99  A 1 
ATOM   777  O O   . GLY A 1 99  ? -52.154 28.058  28.554  1.00 34.05 99  A 1 
ATOM   778  N N   . ARG A 1 100 ? -51.338 30.112  28.879  1.00 39.49 100 A 1 
ATOM   779  C CA  . ARG A 1 100 ? -51.712 30.161  30.297  1.00 39.73 100 A 1 
ATOM   780  C C   . ARG A 1 100 ? -53.235 30.101  30.419  1.00 37.61 100 A 1 
ATOM   781  O O   . ARG A 1 100 ? -53.955 30.742  29.661  1.00 34.66 100 A 1 
ATOM   782  C CB  . ARG A 1 100 ? -51.106 31.403  30.978  1.00 36.90 100 A 1 
ATOM   783  C CG  . ARG A 1 100 ? -50.328 31.035  32.249  1.00 34.12 100 A 1 
ATOM   784  C CD  . ARG A 1 100 ? -49.737 32.291  32.895  1.00 31.88 100 A 1 
ATOM   785  N NE  . ARG A 1 100 ? -48.911 31.982  34.072  1.00 30.15 100 A 1 
ATOM   786  C CZ  . ARG A 1 100 ? -48.299 32.858  34.857  1.00 26.61 100 A 1 
ATOM   787  N NH1 . ARG A 1 100 ? -48.401 34.148  34.653  1.00 24.70 100 A 1 
ATOM   788  N NH2 . ARG A 1 100 ? -47.567 32.470  35.859  1.00 24.59 100 A 1 
ATOM   789  N N   . GLY A 1 101 ? -53.698 29.315  31.348  1.00 37.72 101 A 1 
ATOM   790  C CA  . GLY A 1 101 ? -55.093 28.919  31.479  1.00 39.06 101 A 1 
ATOM   791  C C   . GLY A 1 101 ? -56.063 29.989  31.977  1.00 37.74 101 A 1 
ATOM   792  O O   . GLY A 1 101 ? -55.778 31.168  32.114  1.00 34.50 101 A 1 
ATOM   793  N N   . ARG A 1 102 ? -57.228 29.507  32.250  1.00 38.67 102 A 1 
ATOM   794  C CA  . ARG A 1 102 ? -58.561 30.119  32.157  1.00 38.50 102 A 1 
ATOM   795  C C   . ARG A 1 102 ? -58.992 31.045  33.296  1.00 35.74 102 A 1 
ATOM   796  O O   . ARG A 1 102 ? -60.111 31.530  33.244  1.00 33.08 102 A 1 
ATOM   797  C CB  . ARG A 1 102 ? -59.546 28.938  32.072  1.00 36.23 102 A 1 
ATOM   798  C CG  . ARG A 1 102 ? -60.511 28.964  30.887  1.00 33.72 102 A 1 
ATOM   799  C CD  . ARG A 1 102 ? -61.385 27.712  30.950  1.00 31.33 102 A 1 
ATOM   800  N NE  . ARG A 1 102 ? -62.265 27.580  29.776  1.00 29.64 102 A 1 
ATOM   801  C CZ  . ARG A 1 102 ? -63.106 26.586  29.546  1.00 26.40 102 A 1 
ATOM   802  N NH1 . ARG A 1 102 ? -63.254 25.601  30.389  1.00 24.76 102 A 1 
ATOM   803  N NH2 . ARG A 1 102 ? -63.816 26.554  28.449  1.00 24.75 102 A 1 
ATOM   804  N N   . GLY A 1 103 ? -58.248 31.184  34.375  1.00 37.51 103 A 1 
ATOM   805  C CA  . GLY A 1 103 ? -58.782 31.509  35.703  1.00 39.09 103 A 1 
ATOM   806  C C   . GLY A 1 103 ? -59.675 32.750  35.756  1.00 37.43 103 A 1 
ATOM   807  O O   . GLY A 1 103 ? -59.231 33.864  35.516  1.00 34.03 103 A 1 
ATOM   808  N N   . ARG A 1 104 ? -60.901 32.546  36.102  1.00 37.79 104 A 1 
ATOM   809  C CA  . ARG A 1 104 ? -62.048 33.460  35.940  1.00 38.00 104 A 1 
ATOM   810  C C   . ARG A 1 104 ? -62.226 34.477  37.077  1.00 34.90 104 A 1 
ATOM   811  O O   . ARG A 1 104 ? -63.260 35.141  37.109  1.00 32.32 104 A 1 
ATOM   812  C CB  . ARG A 1 104 ? -63.293 32.558  35.798  1.00 35.80 104 A 1 
ATOM   813  C CG  . ARG A 1 104 ? -64.488 33.188  35.089  1.00 33.40 104 A 1 
ATOM   814  C CD  . ARG A 1 104 ? -65.657 32.192  35.100  1.00 31.10 104 A 1 
ATOM   815  N NE  . ARG A 1 104 ? -66.788 32.636  34.260  1.00 29.31 104 A 1 
ATOM   816  C CZ  . ARG A 1 104 ? -67.948 32.015  34.124  1.00 26.31 104 A 1 
ATOM   817  N NH1 . ARG A 1 104 ? -68.228 30.925  34.789  1.00 24.66 104 A 1 
ATOM   818  N NH2 . ARG A 1 104 ? -68.849 32.472  33.311  1.00 24.85 104 A 1 
ATOM   819  N N   . GLY A 1 105 ? -61.368 34.536  38.058  1.00 36.74 105 A 1 
ATOM   820  C CA  . GLY A 1 105 ? -61.650 35.033  39.404  1.00 38.35 105 A 1 
ATOM   821  C C   . GLY A 1 105 ? -62.356 36.381  39.465  1.00 36.54 105 A 1 
ATOM   822  O O   . GLY A 1 105 ? -61.862 37.394  38.994  1.00 33.15 105 A 1 
ATOM   823  N N   . ARG A 1 106 ? -63.495 36.386  40.069  1.00 37.49 106 A 1 
ATOM   824  C CA  . ARG A 1 106 ? -64.565 37.389  39.962  1.00 38.51 106 A 1 
ATOM   825  C C   . ARG A 1 106 ? -64.515 38.503  41.022  1.00 35.32 106 A 1 
ATOM   826  O O   . ARG A 1 106 ? -65.457 39.269  41.101  1.00 32.47 106 A 1 
ATOM   827  C CB  . ARG A 1 106 ? -65.893 36.603  40.056  1.00 36.30 106 A 1 
ATOM   828  C CG  . ARG A 1 106 ? -67.070 37.190  39.276  1.00 33.66 106 A 1 
ATOM   829  C CD  . ARG A 1 106 ? -68.306 36.328  39.545  1.00 31.39 106 A 1 
ATOM   830  N NE  . ARG A 1 106 ? -69.427 36.642  38.640  1.00 29.74 106 A 1 
ATOM   831  C CZ  . ARG A 1 106 ? -70.629 36.099  38.665  1.00 26.77 106 A 1 
ATOM   832  N NH1 . ARG A 1 106 ? -70.984 35.232  39.581  1.00 25.31 106 A 1 
ATOM   833  N NH2 . ARG A 1 106 ? -71.522 36.421  37.771  1.00 25.75 106 A 1 
ATOM   834  N N   . GLY A 1 107 ? -63.533 38.515  41.891  1.00 37.71 107 A 1 
ATOM   835  C CA  . GLY A 1 107 ? -63.621 39.114  43.220  1.00 39.99 107 A 1 
ATOM   836  C C   . GLY A 1 107 ? -64.097 40.563  43.265  1.00 38.00 107 A 1 
ATOM   837  O O   . GLY A 1 107 ? -63.564 41.444  42.608  1.00 34.57 107 A 1 
ATOM   838  N N   . ARG A 1 108 ? -65.083 40.790  44.050  1.00 38.06 108 A 1 
ATOM   839  C CA  . ARG A 1 108 ? -66.039 41.908  44.003  1.00 39.31 108 A 1 
ATOM   840  C C   . ARG A 1 108 ? -65.708 43.110  44.907  1.00 36.03 108 A 1 
ATOM   841  O O   . ARG A 1 108 ? -66.464 44.071  44.883  1.00 33.11 108 A 1 
ATOM   842  C CB  . ARG A 1 108 ? -67.404 41.301  44.409  1.00 37.20 108 A 1 
ATOM   843  C CG  . ARG A 1 108 ? -68.637 41.944  43.785  1.00 34.60 108 A 1 
ATOM   844  C CD  . ARG A 1 108 ? -69.882 41.253  44.341  1.00 32.33 108 A 1 
ATOM   845  N NE  . ARG A 1 108 ? -71.121 41.634  43.622  1.00 30.49 108 A 1 
ATOM   846  C CZ  . ARG A 1 108 ? -72.348 41.236  43.911  1.00 27.68 108 A 1 
ATOM   847  N NH1 . ARG A 1 108 ? -72.603 40.477  44.942  1.00 26.02 108 A 1 
ATOM   848  N NH2 . ARG A 1 108 ? -73.354 41.609  43.172  1.00 26.65 108 A 1 
ATOM   849  N N   . GLY A 1 109 ? -64.744 43.003  45.803  1.00 38.30 109 A 1 
ATOM   850  C CA  . GLY A 1 109 ? -64.716 43.681  47.096  1.00 40.99 109 A 1 
ATOM   851  C C   . GLY A 1 109 ? -64.828 45.211  47.086  1.00 39.02 109 A 1 
ATOM   852  O O   . GLY A 1 109 ? -64.274 45.911  46.252  1.00 35.50 109 A 1 
ATOM   853  N N   . ARG A 1 110 ? -65.510 45.710  48.061  1.00 37.58 110 A 1 
ATOM   854  C CA  . ARG A 1 110 ? -66.259 46.979  48.100  1.00 39.84 110 A 1 
ATOM   855  C C   . ARG A 1 110 ? -65.550 48.154  48.807  1.00 36.40 110 A 1 
ATOM   856  O O   . ARG A 1 110 ? -66.157 49.209  48.903  1.00 33.47 110 A 1 
ATOM   857  C CB  . ARG A 1 110 ? -67.575 46.644  48.843  1.00 37.67 110 A 1 
ATOM   858  C CG  . ARG A 1 110 ? -68.793 47.506  48.518  1.00 34.91 110 A 1 
ATOM   859  C CD  . ARG A 1 110 ? -69.956 47.057  49.407  1.00 32.63 110 A 1 
ATOM   860  N NE  . ARG A 1 110 ? -71.246 47.635  48.984  1.00 30.92 110 A 1 
ATOM   861  C CZ  . ARG A 1 110 ? -72.408 47.468  49.592  1.00 28.08 110 A 1 
ATOM   862  N NH1 . ARG A 1 110 ? -72.519 46.802  50.706  1.00 26.60 110 A 1 
ATOM   863  N NH2 . ARG A 1 110 ? -73.500 47.982  49.084  1.00 27.49 110 A 1 
ATOM   864  N N   . GLY A 1 111 ? -64.433 47.950  49.422  1.00 39.60 111 A 1 
ATOM   865  C CA  . GLY A 1 111 ? -63.982 48.683  50.601  1.00 42.96 111 A 1 
ATOM   866  C C   . GLY A 1 111 ? -63.982 50.216  50.500  1.00 41.40 111 A 1 
ATOM   867  O O   . GLY A 1 111 ? -63.490 50.796  49.549  1.00 37.97 111 A 1 
ATOM   868  N N   . ARG A 1 112 ? -64.503 50.819  51.511  1.00 38.26 112 A 1 
ATOM   869  C CA  . ARG A 1 112 ? -65.068 52.189  51.497  1.00 41.21 112 A 1 
ATOM   870  C C   . ARG A 1 112 ? -64.138 53.336  51.934  1.00 37.62 112 A 1 
ATOM   871  O O   . ARG A 1 112 ? -64.316 54.440  51.464  1.00 34.68 112 A 1 
ATOM   872  C CB  . ARG A 1 112 ? -66.277 52.180  52.464  1.00 39.26 112 A 1 
ATOM   873  C CG  . ARG A 1 112 ? -67.607 52.661  51.906  1.00 36.46 112 A 1 
ATOM   874  C CD  . ARG A 1 112 ? -68.654 52.632  53.021  1.00 34.29 112 A 1 
ATOM   875  N NE  . ARG A 1 112 ? -70.000 53.006  52.546  1.00 32.53 112 A 1 
ATOM   876  C CZ  . ARG A 1 112 ? -71.094 53.122  53.290  1.00 29.61 112 A 1 
ATOM   877  N NH1 . ARG A 1 112 ? -71.068 52.911  54.584  1.00 28.03 112 A 1 
ATOM   878  N NH2 . ARG A 1 112 ? -72.233 53.456  52.751  1.00 29.20 112 A 1 
ATOM   879  N N   . GLY A 1 113 ? -63.361 53.103  53.033  1.00 40.50 113 A 1 
ATOM   880  C CA  . GLY A 1 113 ? -63.496 54.064  54.133  1.00 44.89 113 A 1 
ATOM   881  C C   . GLY A 1 113 ? -62.592 55.302  54.223  1.00 42.84 113 A 1 
ATOM   882  O O   . GLY A 1 113 ? -62.832 56.293  53.539  1.00 39.37 113 A 1 
ATOM   883  N N   . ARG A 1 114 ? -61.675 55.306  55.187  1.00 36.35 114 A 1 
ATOM   884  C CA  . ARG A 1 114 ? -61.499 56.456  56.077  1.00 39.61 114 A 1 
ATOM   885  C C   . ARG A 1 114 ? -60.756 57.667  55.494  1.00 35.74 114 A 1 
ATOM   886  O O   . ARG A 1 114 ? -59.694 57.536  54.928  1.00 32.56 114 A 1 
ATOM   887  C CB  . ARG A 1 114 ? -60.801 55.991  57.371  1.00 37.51 114 A 1 
ATOM   888  C CG  . ARG A 1 114 ? -61.764 55.769  58.545  1.00 35.10 114 A 1 
ATOM   889  C CD  . ARG A 1 114 ? -60.986 55.297  59.780  1.00 32.93 114 A 1 
ATOM   890  N NE  . ARG A 1 114 ? -61.844 55.239  60.986  1.00 31.52 114 A 1 
ATOM   891  C CZ  . ARG A 1 114 ? -61.477 54.804  62.199  1.00 28.61 114 A 1 
ATOM   892  N NH1 . ARG A 1 114 ? -60.271 54.347  62.416  1.00 26.39 114 A 1 
ATOM   893  N NH2 . ARG A 1 114 ? -62.322 54.837  63.196  1.00 27.92 114 A 1 
ATOM   894  N N   . GLY A 1 115 ? -61.300 58.820  55.836  1.00 40.10 115 A 1 
ATOM   895  C CA  . GLY A 1 115 ? -60.840 60.174  55.538  1.00 43.87 115 A 1 
ATOM   896  C C   . GLY A 1 115 ? -60.019 60.842  56.650  1.00 41.82 115 A 1 
ATOM   897  O O   . GLY A 1 115 ? -60.515 61.777  57.263  1.00 37.66 115 A 1 
ATOM   898  N N   . GLY A 1 116 ? -58.902 60.369  56.965  1.00 37.54 116 A 1 
ATOM   899  C CA  . GLY A 1 116 ? -58.111 60.879  58.080  1.00 41.12 116 A 1 
ATOM   900  C C   . GLY A 1 116 ? -57.519 62.297  57.943  1.00 38.28 116 A 1 
ATOM   901  O O   . GLY A 1 116 ? -57.795 63.035  57.009  1.00 34.78 116 A 1 
ATOM   902  N N   . PRO A 1 117 ? -56.750 62.663  58.968  1.00 36.08 117 A 1 
ATOM   903  C CA  . PRO A 1 117 ? -56.525 64.033  59.463  1.00 41.89 117 A 1 
ATOM   904  C C   . PRO A 1 117 ? -55.271 64.695  58.849  1.00 41.86 117 A 1 
ATOM   905  O O   . PRO A 1 117 ? -54.702 64.142  57.920  1.00 39.26 117 A 1 
ATOM   906  C CB  . PRO A 1 117 ? -56.397 63.768  60.971  1.00 37.45 117 A 1 
ATOM   907  C CG  . PRO A 1 117 ? -55.557 62.489  61.021  1.00 36.22 117 A 1 
ATOM   908  C CD  . PRO A 1 117 ? -56.111 61.716  59.832  1.00 41.58 117 A 1 
ATOM   909  N N   . ARG A 1 118 ? -54.657 65.795  59.320  1.00 35.01 118 A 1 
ATOM   910  C CA  . ARG A 1 118 ? -55.058 66.907  60.229  1.00 39.62 118 A 1 
ATOM   911  C C   . ARG A 1 118 ? -54.351 68.221  59.844  1.00 35.50 118 A 1 
ATOM   912  O O   . ARG A 1 118 ? -54.990 69.088  59.281  1.00 33.24 118 A 1 
ATOM   913  C CB  . ARG A 1 118 ? -54.722 66.600  61.715  1.00 37.84 118 A 1 
ATOM   914  C CG  . ARG A 1 118 ? -55.683 67.275  62.709  1.00 34.94 118 A 1 
ATOM   915  C CD  . ARG A 1 118 ? -55.194 67.111  64.154  1.00 33.37 118 A 1 
ATOM   916  N NE  . ARG A 1 118 ? -56.221 67.510  65.123  1.00 31.85 118 A 1 
ATOM   917  C CZ  . ARG A 1 118 ? -56.095 67.532  66.452  1.00 30.14 118 A 1 
ATOM   918  N NH1 . ARG A 1 118 ? -54.957 67.234  67.047  1.00 28.74 118 A 1 
ATOM   919  N NH2 . ARG A 1 118 ? -57.102 67.855  67.221  1.00 30.78 118 A 1 
ATOM   920  N N   . ARG A 1 119 ? -53.113 68.405  60.282  1.00 28.18 119 A 1 
ATOM   921  C CA  . ARG A 1 119 ? -52.347 69.664  60.334  1.00 31.78 119 A 1 
ATOM   922  C C   . ARG A 1 119 ? -51.086 69.625  59.499  1.00 27.93 119 A 1 
ATOM   923  O O   . ARG A 1 119 ? -50.531 68.506  59.357  1.00 25.58 119 A 1 
ATOM   924  C CB  . ARG A 1 119 ? -51.958 70.002  61.793  1.00 30.75 119 A 1 
ATOM   925  C CG  . ARG A 1 119 ? -52.847 71.064  62.429  1.00 29.18 119 A 1 
ATOM   926  C CD  . ARG A 1 119 ? -52.225 71.495  63.766  1.00 28.05 119 A 1 
ATOM   927  N NE  . ARG A 1 119 ? -53.018 72.550  64.414  1.00 26.70 119 A 1 
ATOM   928  C CZ  . ARG A 1 119 ? -52.702 73.178  65.542  1.00 25.43 119 A 1 
ATOM   929  N NH1 . ARG A 1 119 ? -51.606 72.900  66.198  1.00 26.92 119 A 1 
ATOM   930  N NH2 . ARG A 1 119 ? -53.475 74.129  66.025  1.00 28.70 119 A 1 
ATOM   931  O OXT . ARG A 1 119 ? -50.695 70.744  59.071  1.00 42.02 119 A 1 
ATOM   932  N N   . MET B 2 1   ? -5.864  23.921  28.783  1.00 38.23 1   B 1 
ATOM   933  C CA  . MET B 2 1   ? -5.185  22.701  28.294  1.00 40.93 1   B 1 
ATOM   934  C C   . MET B 2 1   ? -5.125  22.820  26.788  1.00 42.22 1   B 1 
ATOM   935  O O   . MET B 2 1   ? -6.111  23.272  26.212  1.00 39.40 1   B 1 
ATOM   936  C CB  . MET B 2 1   ? -5.947  21.437  28.706  1.00 39.03 1   B 1 
ATOM   937  C CG  . MET B 2 1   ? -5.737  21.094  30.191  1.00 35.84 1   B 1 
ATOM   938  S SD  . MET B 2 1   ? -6.774  19.729  30.759  1.00 33.60 1   B 1 
ATOM   939  C CE  . MET B 2 1   ? -6.112  19.466  32.417  1.00 28.16 1   B 1 
ATOM   940  N N   . SER B 2 2   ? -3.991  22.500  26.170  1.00 53.31 2   B 1 
ATOM   941  C CA  . SER B 2 2   ? -3.905  22.496  24.708  1.00 57.54 2   B 1 
ATOM   942  C C   . SER B 2 2   ? -4.833  21.408  24.164  1.00 60.82 2   B 1 
ATOM   943  O O   . SER B 2 2   ? -4.908  20.319  24.735  1.00 57.19 2   B 1 
ATOM   944  C CB  . SER B 2 2   ? -2.465  22.269  24.237  1.00 53.12 2   B 1 
ATOM   945  O OG  . SER B 2 2   ? -2.446  21.988  22.859  1.00 47.14 2   B 1 
ATOM   946  N N   . LEU B 2 3   ? -5.532  21.688  23.076  1.00 64.25 3   B 1 
ATOM   947  C CA  . LEU B 2 3   ? -6.383  20.717  22.388  1.00 64.74 3   B 1 
ATOM   948  C C   . LEU B 2 3   ? -5.575  19.513  21.868  1.00 66.07 3   B 1 
ATOM   949  O O   . LEU B 2 3   ? -6.152  18.459  21.634  1.00 62.53 3   B 1 
ATOM   950  C CB  . LEU B 2 3   ? -7.113  21.423  21.231  1.00 60.29 3   B 1 
ATOM   951  C CG  . LEU B 2 3   ? -8.212  22.412  21.680  1.00 57.16 3   B 1 
ATOM   952  C CD1 . LEU B 2 3   ? -8.659  23.246  20.485  1.00 54.23 3   B 1 
ATOM   953  C CD2 . LEU B 2 3   ? -9.434  21.700  22.240  1.00 57.24 3   B 1 
ATOM   954  N N   . LEU B 2 4   ? -4.255  19.648  21.775  1.00 67.21 4   B 1 
ATOM   955  C CA  . LEU B 2 4   ? -3.349  18.578  21.358  1.00 66.16 4   B 1 
ATOM   956  C C   . LEU B 2 4   ? -3.390  17.345  22.276  1.00 67.36 4   B 1 
ATOM   957  O O   . LEU B 2 4   ? -3.136  16.237  21.808  1.00 62.88 4   B 1 
ATOM   958  C CB  . LEU B 2 4   ? -1.906  19.125  21.297  1.00 61.77 4   B 1 
ATOM   959  C CG  . LEU B 2 4   ? -1.693  20.230  20.240  1.00 58.54 4   B 1 
ATOM   960  C CD1 . LEU B 2 4   ? -0.285  20.813  20.385  1.00 54.76 4   B 1 
ATOM   961  C CD2 . LEU B 2 4   ? -1.860  19.708  18.820  1.00 57.24 4   B 1 
ATOM   962  N N   . ASN B 2 5   ? -3.733  17.519  23.554  1.00 65.55 5   B 1 
ATOM   963  C CA  . ASN B 2 5   ? -3.760  16.430  24.539  1.00 66.01 5   B 1 
ATOM   964  C C   . ASN B 2 5   ? -5.157  15.829  24.733  1.00 66.92 5   B 1 
ATOM   965  O O   . ASN B 2 5   ? -5.323  14.938  25.562  1.00 61.93 5   B 1 
ATOM   966  C CB  . ASN B 2 5   ? -3.202  16.939  25.875  1.00 59.93 5   B 1 
ATOM   967  C CG  . ASN B 2 5   ? -1.728  17.310  25.816  1.00 54.81 5   B 1 
ATOM   968  O OD1 . ASN B 2 5   ? -1.030  17.163  24.836  1.00 49.17 5   B 1 
ATOM   969  N ND2 . ASN B 2 5   ? -1.204  17.828  26.909  1.00 49.72 5   B 1 
ATOM   970  N N   . LYS B 2 6   ? -6.167  16.322  24.031  1.00 64.78 6   B 1 
ATOM   971  C CA  . LYS B 2 6   ? -7.526  15.775  24.112  1.00 66.78 6   B 1 
ATOM   972  C C   . LYS B 2 6   ? -7.685  14.662  23.069  1.00 67.09 6   B 1 
ATOM   973  O O   . LYS B 2 6   ? -7.299  14.892  21.915  1.00 63.57 6   B 1 
ATOM   974  C CB  . LYS B 2 6   ? -8.546  16.912  23.943  1.00 62.43 6   B 1 
ATOM   975  C CG  . LYS B 2 6   ? -9.979  16.443  24.245  1.00 57.71 6   B 1 
ATOM   976  C CD  . LYS B 2 6   ? -10.975 17.585  24.061  1.00 57.64 6   B 1 
ATOM   977  C CE  . LYS B 2 6   ? -12.392 17.055  24.287  1.00 52.17 6   B 1 
ATOM   978  N NZ  . LYS B 2 6   ? -13.426 18.040  23.898  1.00 46.97 6   B 1 
ATOM   979  N N   . PRO B 2 7   ? -8.278  13.496  23.425  1.00 63.04 7   B 1 
ATOM   980  C CA  . PRO B 2 7   ? -8.582  12.454  22.449  1.00 62.71 7   B 1 
ATOM   981  C C   . PRO B 2 7   ? -9.445  12.995  21.306  1.00 64.87 7   B 1 
ATOM   982  O O   . PRO B 2 7   ? -10.399 13.736  21.539  1.00 62.14 7   B 1 
ATOM   983  C CB  . PRO B 2 7   ? -9.306  11.341  23.221  1.00 58.46 7   B 1 
ATOM   984  C CG  . PRO B 2 7   ? -8.850  11.548  24.666  1.00 57.88 7   B 1 
ATOM   985  C CD  . PRO B 2 7   ? -8.669  13.056  24.761  1.00 61.50 7   B 1 
ATOM   986  N N   . LYS B 2 8   ? -9.126  12.629  20.067  1.00 63.32 8   B 1 
ATOM   987  C CA  . LYS B 2 8   ? -9.876  13.097  18.887  1.00 63.23 8   B 1 
ATOM   988  C C   . LYS B 2 8   ? -11.346 12.677  18.940  1.00 64.25 8   B 1 
ATOM   989  O O   . LYS B 2 8   ? -12.212 13.470  18.585  1.00 61.77 8   B 1 
ATOM   990  C CB  . LYS B 2 8   ? -9.240  12.579  17.588  1.00 59.54 8   B 1 
ATOM   991  C CG  . LYS B 2 8   ? -7.907  13.257  17.214  1.00 56.13 8   B 1 
ATOM   992  C CD  . LYS B 2 8   ? -7.453  12.697  15.865  1.00 53.77 8   B 1 
ATOM   993  C CE  . LYS B 2 8   ? -6.156  13.310  15.335  1.00 48.76 8   B 1 
ATOM   994  N NZ  . LYS B 2 8   ? -5.788  12.688  14.042  1.00 46.07 8   B 1 
ATOM   995  N N   . SER B 2 9   ? -11.613 11.479  19.445  1.00 62.68 9   B 1 
ATOM   996  C CA  . SER B 2 9   ? -12.953 10.914  19.643  1.00 62.88 9   B 1 
ATOM   997  C C   . SER B 2 9   ? -13.866 11.766  20.538  1.00 65.05 9   B 1 
ATOM   998  O O   . SER B 2 9   ? -15.083 11.777  20.368  1.00 61.21 9   B 1 
ATOM   999  C CB  . SER B 2 9   ? -12.788 9.511   20.253  1.00 59.21 9   B 1 
ATOM   1000 O OG  . SER B 2 9   ? -11.888 9.539   21.338  1.00 55.05 9   B 1 
ATOM   1001 N N   . GLU B 2 10  ? -13.299 12.552  21.441  1.00 67.88 10  B 1 
ATOM   1002 C CA  . GLU B 2 10  ? -14.055 13.440  22.340  1.00 70.22 10  B 1 
ATOM   1003 C C   . GLU B 2 10  ? -14.181 14.876  21.821  1.00 71.87 10  B 1 
ATOM   1004 O O   . GLU B 2 10  ? -14.731 15.754  22.505  1.00 67.99 10  B 1 
ATOM   1005 C CB  . GLU B 2 10  ? -13.409 13.453  23.726  1.00 65.00 10  B 1 
ATOM   1006 C CG  . GLU B 2 10  ? -13.409 12.099  24.434  1.00 58.71 10  B 1 
ATOM   1007 C CD  . GLU B 2 10  ? -12.933 12.218  25.887  1.00 52.35 10  B 1 
ATOM   1008 O OE1 . GLU B 2 10  ? -12.960 11.195  26.595  1.00 46.81 10  B 1 
ATOM   1009 O OE2 . GLU B 2 10  ? -12.598 13.357  26.318  1.00 50.35 10  B 1 
ATOM   1010 N N   . MET B 2 11  ? -13.655 15.167  20.632  1.00 69.08 11  B 1 
ATOM   1011 C CA  . MET B 2 11  ? -13.619 16.525  20.093  1.00 70.67 11  B 1 
ATOM   1012 C C   . MET B 2 11  ? -14.832 16.819  19.218  1.00 71.63 11  B 1 
ATOM   1013 O O   . MET B 2 11  ? -15.262 16.023  18.388  1.00 69.19 11  B 1 
ATOM   1014 C CB  . MET B 2 11  ? -12.300 16.789  19.357  1.00 67.27 11  B 1 
ATOM   1015 C CG  . MET B 2 11  ? -11.098 16.678  20.302  1.00 66.40 11  B 1 
ATOM   1016 S SD  . MET B 2 11  ? -9.493  17.024  19.539  1.00 63.84 11  B 1 
ATOM   1017 C CE  . MET B 2 11  ? -9.501  18.812  19.621  1.00 56.33 11  B 1 
ATOM   1018 N N   . THR B 2 12  ? -15.362 18.032  19.367  1.00 74.83 12  B 1 
ATOM   1019 C CA  . THR B 2 12  ? -16.358 18.552  18.425  1.00 74.41 12  B 1 
ATOM   1020 C C   . THR B 2 12  ? -15.706 18.857  17.067  1.00 76.27 12  B 1 
ATOM   1021 O O   . THR B 2 12  ? -14.495 19.090  17.023  1.00 74.17 12  B 1 
ATOM   1022 C CB  . THR B 2 12  ? -17.065 19.801  18.959  1.00 70.06 12  B 1 
ATOM   1023 O OG1 . THR B 2 12  ? -16.160 20.852  19.142  1.00 64.25 12  B 1 
ATOM   1024 C CG2 . THR B 2 12  ? -17.774 19.553  20.289  1.00 62.56 12  B 1 
ATOM   1025 N N   . PRO B 2 13  ? -16.469 18.938  15.968  1.00 76.93 13  B 1 
ATOM   1026 C CA  . PRO B 2 13  ? -15.907 19.315  14.664  1.00 76.34 13  B 1 
ATOM   1027 C C   . PRO B 2 13  ? -15.135 20.644  14.678  1.00 78.40 13  B 1 
ATOM   1028 O O   . PRO B 2 13  ? -14.109 20.773  14.016  1.00 76.22 13  B 1 
ATOM   1029 C CB  . PRO B 2 13  ? -17.115 19.389  13.718  1.00 73.18 13  B 1 
ATOM   1030 C CG  . PRO B 2 13  ? -18.104 18.397  14.343  1.00 71.13 13  B 1 
ATOM   1031 C CD  . PRO B 2 13  ? -17.861 18.562  15.840  1.00 73.40 13  B 1 
ATOM   1032 N N   . GLU B 2 14  ? -15.595 21.624  15.475  1.00 78.19 14  B 1 
ATOM   1033 C CA  . GLU B 2 14  ? -14.909 22.911  15.657  1.00 78.57 14  B 1 
ATOM   1034 C C   . GLU B 2 14  ? -13.599 22.754  16.445  1.00 80.06 14  B 1 
ATOM   1035 O O   . GLU B 2 14  ? -12.603 23.403  16.131  1.00 78.00 14  B 1 
ATOM   1036 C CB  . GLU B 2 14  ? -15.822 23.891  16.400  1.00 75.50 14  B 1 
ATOM   1037 C CG  . GLU B 2 14  ? -17.060 24.320  15.598  1.00 67.29 14  B 1 
ATOM   1038 C CD  . GLU B 2 14  ? -18.015 25.245  16.369  1.00 57.92 14  B 1 
ATOM   1039 O OE1 . GLU B 2 14  ? -19.035 25.654  15.767  1.00 51.91 14  B 1 
ATOM   1040 O OE2 . GLU B 2 14  ? -17.763 25.522  17.565  1.00 53.28 14  B 1 
ATOM   1041 N N   . GLU B 2 15  ? -13.564 21.881  17.462  1.00 79.51 15  B 1 
ATOM   1042 C CA  . GLU B 2 15  ? -12.354 21.591  18.218  1.00 79.96 15  B 1 
ATOM   1043 C C   . GLU B 2 15  ? -11.329 20.820  17.370  1.00 80.73 15  B 1 
ATOM   1044 O O   . GLU B 2 15  ? -10.139 21.128  17.449  1.00 79.65 15  B 1 
ATOM   1045 C CB  . GLU B 2 15  ? -12.669 20.787  19.487  1.00 77.89 15  B 1 
ATOM   1046 C CG  . GLU B 2 15  ? -13.340 21.620  20.596  1.00 73.70 15  B 1 
ATOM   1047 C CD  . GLU B 2 15  ? -13.761 20.721  21.782  1.00 70.84 15  B 1 
ATOM   1048 O OE1 . GLU B 2 15  ? -13.640 21.157  22.944  1.00 65.86 15  B 1 
ATOM   1049 O OE2 . GLU B 2 15  ? -14.208 19.576  21.552  1.00 69.91 15  B 1 
ATOM   1050 N N   . LEU B 2 16  ? -11.782 19.886  16.546  1.00 79.34 16  B 1 
ATOM   1051 C CA  . LEU B 2 16  ? -10.931 19.149  15.606  1.00 78.90 16  B 1 
ATOM   1052 C C   . LEU B 2 16  ? -10.273 20.104  14.605  1.00 80.53 16  B 1 
ATOM   1053 O O   . LEU B 2 16  ? -9.060  20.057  14.433  1.00 79.34 16  B 1 
ATOM   1054 C CB  . LEU B 2 16  ? -11.755 18.084  14.863  1.00 76.95 16  B 1 
ATOM   1055 C CG  . LEU B 2 16  ? -12.110 16.845  15.714  1.00 71.21 16  B 1 
ATOM   1056 C CD1 . LEU B 2 16  ? -13.145 15.996  14.981  1.00 65.32 16  B 1 
ATOM   1057 C CD2 . LEU B 2 16  ? -10.878 15.982  15.982  1.00 67.92 16  B 1 
ATOM   1058 N N   . GLN B 2 17  ? -11.047 21.010  14.014  1.00 81.58 17  B 1 
ATOM   1059 C CA  . GLN B 2 17  ? -10.502 22.014  13.101  1.00 81.18 17  B 1 
ATOM   1060 C C   . GLN B 2 17  ? -9.485  22.921  13.802  1.00 83.16 17  B 1 
ATOM   1061 O O   . GLN B 2 17  ? -8.413  23.197  13.260  1.00 82.01 17  B 1 
ATOM   1062 C CB  . GLN B 2 17  ? -11.658 22.820  12.506  1.00 76.95 17  B 1 
ATOM   1063 C CG  . GLN B 2 17  ? -11.138 23.793  11.441  1.00 68.16 17  B 1 
ATOM   1064 C CD  . GLN B 2 17  ? -12.236 24.610  10.758  1.00 62.48 17  B 1 
ATOM   1065 O OE1 . GLN B 2 17  ? -13.429 24.493  11.013  1.00 57.37 17  B 1 
ATOM   1066 N NE2 . GLN B 2 17  ? -11.849 25.469  9.850   1.00 54.05 17  B 1 
ATOM   1067 N N   . LYS B 2 18  ? -9.777  23.347  15.027  1.00 81.92 18  B 1 
ATOM   1068 C CA  . LYS B 2 18  ? -8.867  24.200  15.800  1.00 82.65 18  B 1 
ATOM   1069 C C   . LYS B 2 18  ? -7.586  23.469  16.203  1.00 84.35 18  B 1 
ATOM   1070 O O   . LYS B 2 18  ? -6.519  24.080  16.226  1.00 83.05 18  B 1 
ATOM   1071 C CB  . LYS B 2 18  ? -9.621  24.748  17.008  1.00 79.97 18  B 1 
ATOM   1072 C CG  . LYS B 2 18  ? -8.829  25.875  17.674  1.00 71.88 18  B 1 
ATOM   1073 C CD  . LYS B 2 18  ? -9.652  26.474  18.811  1.00 65.37 18  B 1 
ATOM   1074 C CE  . LYS B 2 18  ? -8.861  27.621  19.418  1.00 57.06 18  B 1 
ATOM   1075 N NZ  . LYS B 2 18  ? -9.599  28.240  20.531  1.00 49.90 18  B 1 
ATOM   1076 N N   . ARG B 2 19  ? -7.676  22.172  16.504  1.00 83.33 19  B 1 
ATOM   1077 C CA  . ARG B 2 19  ? -6.505  21.329  16.751  1.00 83.86 19  B 1 
ATOM   1078 C C   . ARG B 2 19  ? -5.655  21.182  15.497  1.00 85.99 19  B 1 
ATOM   1079 O O   . ARG B 2 19  ? -4.450  21.358  15.582  1.00 84.31 19  B 1 
ATOM   1080 C CB  . ARG B 2 19  ? -6.959  19.968  17.297  1.00 79.89 19  B 1 
ATOM   1081 C CG  . ARG B 2 19  ? -5.766  19.035  17.493  1.00 75.44 19  B 1 
ATOM   1082 C CD  . ARG B 2 19  ? -6.215  17.724  18.126  1.00 71.46 19  B 1 
ATOM   1083 N NE  . ARG B 2 19  ? -5.125  16.750  18.143  1.00 66.90 19  B 1 
ATOM   1084 C CZ  . ARG B 2 19  ? -5.118  15.606  18.801  1.00 61.80 19  B 1 
ATOM   1085 N NH1 . ARG B 2 19  ? -6.107  15.231  19.568  1.00 56.65 19  B 1 
ATOM   1086 N NH2 . ARG B 2 19  ? -4.093  14.799  18.689  1.00 55.07 19  B 1 
ATOM   1087 N N   . GLU B 2 20  ? -6.273  20.922  14.351  1.00 84.07 20  B 1 
ATOM   1088 C CA  . GLU B 2 20  ? -5.576  20.846  13.071  1.00 85.28 20  B 1 
ATOM   1089 C C   . GLU B 2 20  ? -4.835  22.165  12.767  1.00 87.16 20  B 1 
ATOM   1090 O O   . GLU B 2 20  ? -3.662  22.161  12.407  1.00 87.41 20  B 1 
ATOM   1091 C CB  . GLU B 2 20  ? -6.594  20.481  11.971  1.00 82.76 20  B 1 
ATOM   1092 C CG  . GLU B 2 20  ? -5.927  20.215  10.609  1.00 78.37 20  B 1 
ATOM   1093 C CD  . GLU B 2 20  ? -6.908  19.858  9.481   1.00 76.02 20  B 1 
ATOM   1094 O OE1 . GLU B 2 20  ? -6.453  19.291  8.462   1.00 70.02 20  B 1 
ATOM   1095 O OE2 . GLU B 2 20  ? -8.104  20.183  9.581   1.00 71.91 20  B 1 
ATOM   1096 N N   . GLU B 2 21  ? -5.474  23.308  12.992  1.00 86.23 21  B 1 
ATOM   1097 C CA  . GLU B 2 21  ? -4.831  24.614  12.855  1.00 86.76 21  B 1 
ATOM   1098 C C   . GLU B 2 21  ? -3.644  24.794  13.818  1.00 88.74 21  B 1 
ATOM   1099 O O   . GLU B 2 21  ? -2.633  25.388  13.446  1.00 87.91 21  B 1 
ATOM   1100 C CB  . GLU B 2 21  ? -5.834  25.744  13.107  1.00 83.94 21  B 1 
ATOM   1101 C CG  . GLU B 2 21  ? -6.828  25.964  11.967  1.00 74.25 21  B 1 
ATOM   1102 C CD  . GLU B 2 21  ? -7.856  27.075  12.272  1.00 66.77 21  B 1 
ATOM   1103 O OE1 . GLU B 2 21  ? -8.828  27.212  11.497  1.00 60.99 21  B 1 
ATOM   1104 O OE2 . GLU B 2 21  ? -7.660  27.823  13.261  1.00 61.72 21  B 1 
ATOM   1105 N N   . GLU B 2 22  ? -3.759  24.312  15.062  1.00 88.42 22  B 1 
ATOM   1106 C CA  . GLU B 2 22  ? -2.668  24.363  16.039  1.00 89.27 22  B 1 
ATOM   1107 C C   . GLU B 2 22  ? -1.492  23.481  15.597  1.00 90.44 22  B 1 
ATOM   1108 O O   . GLU B 2 22  ? -0.353  23.958  15.563  1.00 88.87 22  B 1 
ATOM   1109 C CB  . GLU B 2 22  ? -3.200  24.006  17.447  1.00 87.49 22  B 1 
ATOM   1110 C CG  . GLU B 2 22  ? -2.183  24.275  18.564  1.00 77.15 22  B 1 
ATOM   1111 C CD  . GLU B 2 22  ? -2.745  24.051  19.997  1.00 68.35 22  B 1 
ATOM   1112 O OE1 . GLU B 2 22  ? -1.939  24.076  20.964  1.00 62.56 22  B 1 
ATOM   1113 O OE2 . GLU B 2 22  ? -3.971  23.860  20.170  1.00 64.41 22  B 1 
ATOM   1114 N N   . GLU B 2 23  ? -1.761  22.250  15.153  1.00 89.87 23  B 1 
ATOM   1115 C CA  . GLU B 2 23  ? -0.764  21.327  14.604  1.00 89.82 23  B 1 
ATOM   1116 C C   . GLU B 2 23  ? -0.070  21.913  13.365  1.00 91.66 23  B 1 
ATOM   1117 O O   . GLU B 2 23  ? 1.147   21.866  13.241  1.00 90.32 23  B 1 
ATOM   1118 C CB  . GLU B 2 23  ? -1.423  19.978  14.259  1.00 86.76 23  B 1 
ATOM   1119 C CG  . GLU B 2 23  ? -1.795  19.154  15.493  1.00 76.21 23  B 1 
ATOM   1120 C CD  . GLU B 2 23  ? -2.572  17.846  15.181  1.00 70.70 23  B 1 
ATOM   1121 O OE1 . GLU B 2 23  ? -2.965  17.156  16.152  1.00 63.40 23  B 1 
ATOM   1122 O OE2 . GLU B 2 23  ? -2.770  17.550  13.986  1.00 65.81 23  B 1 
ATOM   1123 N N   . PHE B 2 24  ? -0.824  22.569  12.476  1.00 90.85 24  B 1 
ATOM   1124 C CA  . PHE B 2 24  ? -0.256  23.234  11.302  1.00 92.39 24  B 1 
ATOM   1125 C C   . PHE B 2 24  ? 0.599   24.458  11.642  1.00 93.38 24  B 1 
ATOM   1126 O O   . PHE B 2 24  ? 1.412   24.887  10.823  1.00 91.70 24  B 1 
ATOM   1127 C CB  . PHE B 2 24  ? -1.377  23.646  10.340  1.00 90.71 24  B 1 
ATOM   1128 C CG  . PHE B 2 24  ? -2.106  22.533  9.621   1.00 91.33 24  B 1 
ATOM   1129 C CD1 . PHE B 2 24  ? -1.739  21.182  9.725   1.00 87.31 24  B 1 
ATOM   1130 C CD2 . PHE B 2 24  ? -3.182  22.876  8.780   1.00 86.72 24  B 1 
ATOM   1131 C CE1 . PHE B 2 24  ? -2.418  20.180  9.012   1.00 85.05 24  B 1 
ATOM   1132 C CE2 . PHE B 2 24  ? -3.864  21.894  8.064   1.00 84.69 24  B 1 
ATOM   1133 C CZ  . PHE B 2 24  ? -3.485  20.544  8.173   1.00 85.73 24  B 1 
ATOM   1134 N N   . ASN B 2 25  ? 0.412   25.067  12.803  1.00 93.01 25  B 1 
ATOM   1135 C CA  . ASN B 2 25  ? 1.200   26.213  13.230  1.00 93.71 25  B 1 
ATOM   1136 C C   . ASN B 2 25  ? 2.471   25.819  14.001  1.00 94.17 25  B 1 
ATOM   1137 O O   . ASN B 2 25  ? 3.433   26.583  13.966  1.00 91.89 25  B 1 
ATOM   1138 C CB  . ASN B 2 25  ? 0.317   27.156  14.054  1.00 92.32 25  B 1 
ATOM   1139 C CG  . ASN B 2 25  ? -0.667  27.945  13.203  1.00 89.76 25  B 1 
ATOM   1140 O OD1 . ASN B 2 25  ? -0.334  28.545  12.193  1.00 81.55 25  B 1 
ATOM   1141 N ND2 . ASN B 2 25  ? -1.911  28.027  13.622  1.00 80.66 25  B 1 
ATOM   1142 N N   . THR B 2 26  ? 2.449   24.679  14.703  1.00 94.19 26  B 1 
ATOM   1143 C CA  . THR B 2 26  ? 3.511   24.285  15.641  1.00 93.80 26  B 1 
ATOM   1144 C C   . THR B 2 26  ? 4.280   23.038  15.215  1.00 94.41 26  B 1 
ATOM   1145 O O   . THR B 2 26  ? 5.434   22.871  15.615  1.00 90.32 26  B 1 
ATOM   1146 C CB  . THR B 2 26  ? 2.944   24.058  17.050  1.00 91.23 26  B 1 
ATOM   1147 O OG1 . THR B 2 26  ? 1.970   23.029  17.037  1.00 83.44 26  B 1 
ATOM   1148 C CG2 . THR B 2 26  ? 2.282   25.315  17.622  1.00 81.88 26  B 1 
ATOM   1149 N N   . GLY B 2 27  ? 3.662   22.172  14.416  1.00 94.66 27  B 1 
ATOM   1150 C CA  . GLY B 2 27  ? 4.260   20.934  13.941  1.00 94.94 27  B 1 
ATOM   1151 C C   . GLY B 2 27  ? 5.066   21.092  12.647  1.00 96.02 27  B 1 
ATOM   1152 O O   . GLY B 2 27  ? 5.245   22.204  12.144  1.00 94.90 27  B 1 
ATOM   1153 N N   . PRO B 2 28  ? 5.514   19.974  12.050  1.00 96.70 28  B 1 
ATOM   1154 C CA  . PRO B 2 28  ? 6.304   19.973  10.818  1.00 96.76 28  B 1 
ATOM   1155 C C   . PRO B 2 28  ? 5.646   20.708  9.649   1.00 96.78 28  B 1 
ATOM   1156 O O   . PRO B 2 28  ? 6.325   21.399  8.891   1.00 95.47 28  B 1 
ATOM   1157 C CB  . PRO B 2 28  ? 6.514   18.495  10.493  1.00 95.97 28  B 1 
ATOM   1158 C CG  . PRO B 2 28  ? 6.436   17.806  11.849  1.00 94.30 28  B 1 
ATOM   1159 C CD  . PRO B 2 28  ? 5.402   18.636  12.589  1.00 96.07 28  B 1 
ATOM   1160 N N   . LEU B 2 29  ? 4.313   20.643  9.516   1.00 96.82 29  B 1 
ATOM   1161 C CA  . LEU B 2 29  ? 3.570   21.337  8.457   1.00 96.63 29  B 1 
ATOM   1162 C C   . LEU B 2 29  ? 3.571   22.869  8.609   1.00 96.48 29  B 1 
ATOM   1163 O O   . LEU B 2 29  ? 3.153   23.576  7.692   1.00 94.93 29  B 1 
ATOM   1164 C CB  . LEU B 2 29  ? 2.133   20.784  8.332   1.00 96.00 29  B 1 
ATOM   1165 C CG  . LEU B 2 29  ? 2.074   19.378  7.697   1.00 94.41 29  B 1 
ATOM   1166 C CD1 . LEU B 2 29  ? 2.037   18.282  8.756   1.00 89.05 29  B 1 
ATOM   1167 C CD2 . LEU B 2 29  ? 0.820   19.225  6.839   1.00 87.65 29  B 1 
ATOM   1168 N N   . SER B 2 30  ? 4.117   23.410  9.706   1.00 96.59 30  B 1 
ATOM   1169 C CA  . SER B 2 30  ? 4.350   24.847  9.853   1.00 96.28 30  B 1 
ATOM   1170 C C   . SER B 2 30  ? 5.213   25.435  8.729   1.00 96.14 30  B 1 
ATOM   1171 O O   . SER B 2 30  ? 5.034   26.599  8.368   1.00 95.11 30  B 1 
ATOM   1172 C CB  . SER B 2 30  ? 4.994   25.161  11.206  1.00 95.49 30  B 1 
ATOM   1173 O OG  . SER B 2 30  ? 6.284   24.580  11.298  1.00 92.24 30  B 1 
ATOM   1174 N N   . VAL B 2 31  ? 6.071   24.628  8.109   1.00 96.36 31  B 1 
ATOM   1175 C CA  . VAL B 2 31  ? 6.824   25.010  6.900   1.00 95.96 31  B 1 
ATOM   1176 C C   . VAL B 2 31  ? 5.873   25.441  5.775   1.00 95.94 31  B 1 
ATOM   1177 O O   . VAL B 2 31  ? 6.084   26.471  5.131   1.00 94.90 31  B 1 
ATOM   1178 C CB  . VAL B 2 31  ? 7.720   23.836  6.436   1.00 95.56 31  B 1 
ATOM   1179 C CG1 . VAL B 2 31  ? 8.422   24.128  5.114   1.00 93.27 31  B 1 
ATOM   1180 C CG2 . VAL B 2 31  ? 8.807   23.539  7.484   1.00 93.43 31  B 1 
ATOM   1181 N N   . LEU B 2 32  ? 4.780   24.691  5.571   1.00 96.51 32  B 1 
ATOM   1182 C CA  . LEU B 2 32  ? 3.758   25.006  4.569   1.00 96.40 32  B 1 
ATOM   1183 C C   . LEU B 2 32  ? 2.889   26.187  5.013   1.00 96.04 32  B 1 
ATOM   1184 O O   . LEU B 2 32  ? 2.639   27.107  4.223   1.00 95.08 32  B 1 
ATOM   1185 C CB  . LEU B 2 32  ? 2.890   23.768  4.284   1.00 96.56 32  B 1 
ATOM   1186 C CG  . LEU B 2 32  ? 3.663   22.510  3.844   1.00 96.44 32  B 1 
ATOM   1187 C CD1 . LEU B 2 32  ? 2.674   21.386  3.526   1.00 95.11 32  B 1 
ATOM   1188 C CD2 . LEU B 2 32  ? 4.524   22.766  2.596   1.00 94.77 32  B 1 
ATOM   1189 N N   . THR B 2 33  ? 2.498   26.235  6.281   1.00 96.25 33  B 1 
ATOM   1190 C CA  . THR B 2 33  ? 1.736   27.349  6.861   1.00 95.81 33  B 1 
ATOM   1191 C C   . THR B 2 33  ? 2.441   28.690  6.668   1.00 95.69 33  B 1 
ATOM   1192 O O   . THR B 2 33  ? 1.810   29.687  6.304   1.00 94.89 33  B 1 
ATOM   1193 C CB  . THR B 2 33  ? 1.501   27.114  8.363   1.00 95.08 33  B 1 
ATOM   1194 O OG1 . THR B 2 33  ? 0.742   25.947  8.543   1.00 89.37 33  B 1 
ATOM   1195 C CG2 . THR B 2 33  ? 0.699   28.237  9.016   1.00 88.55 33  B 1 
ATOM   1196 N N   . GLN B 2 34  ? 3.749   28.732  6.876   1.00 94.30 34  B 1 
ATOM   1197 C CA  . GLN B 2 34  ? 4.539   29.943  6.682   1.00 93.55 34  B 1 
ATOM   1198 C C   . GLN B 2 34  ? 4.592   30.364  5.210   1.00 93.82 34  B 1 
ATOM   1199 O O   . GLN B 2 34  ? 4.497   31.555  4.923   1.00 92.41 34  B 1 
ATOM   1200 C CB  . GLN B 2 34  ? 5.948   29.716  7.228   1.00 92.49 34  B 1 
ATOM   1201 C CG  . GLN B 2 34  ? 5.971   29.687  8.772   1.00 85.58 34  B 1 
ATOM   1202 C CD  . GLN B 2 34  ? 7.329   29.217  9.284   1.00 79.44 34  B 1 
ATOM   1203 O OE1 . GLN B 2 34  ? 8.239   28.955  8.521   1.00 71.46 34  B 1 
ATOM   1204 N NE2 . GLN B 2 34  ? 7.534   29.112  10.570  1.00 66.97 34  B 1 
ATOM   1205 N N   . SER B 2 35  ? 4.686   29.418  4.277   1.00 92.91 35  B 1 
ATOM   1206 C CA  . SER B 2 35  ? 4.608   29.726  2.847   1.00 92.75 35  B 1 
ATOM   1207 C C   . SER B 2 35  ? 3.262   30.345  2.472   1.00 93.38 35  B 1 
ATOM   1208 O O   . SER B 2 35  ? 3.236   31.341  1.742   1.00 92.57 35  B 1 
ATOM   1209 C CB  . SER B 2 35  ? 4.872   28.475  2.007   1.00 92.73 35  B 1 
ATOM   1210 O OG  . SER B 2 35  ? 4.854   28.807  0.628   1.00 87.27 35  B 1 
ATOM   1211 N N   . VAL B 2 36  ? 2.161   29.818  3.007   1.00 95.04 36  B 1 
ATOM   1212 C CA  . VAL B 2 36  ? 0.813   30.371  2.782   1.00 94.70 36  B 1 
ATOM   1213 C C   . VAL B 2 36  ? 0.683   31.779  3.371   1.00 94.99 36  B 1 
ATOM   1214 O O   . VAL B 2 36  ? 0.292   32.709  2.665   1.00 93.93 36  B 1 
ATOM   1215 C CB  . VAL B 2 36  ? -0.275  29.446  3.355   1.00 94.04 36  B 1 
ATOM   1216 C CG1 . VAL B 2 36  ? -1.681  30.047  3.218   1.00 90.73 36  B 1 
ATOM   1217 C CG2 . VAL B 2 36  ? -0.299  28.099  2.632   1.00 91.58 36  B 1 
ATOM   1218 N N   . LYS B 2 37  ? 1.056   31.969  4.647   1.00 94.18 37  B 1 
ATOM   1219 C CA  . LYS B 2 37  ? 0.890   33.239  5.358   1.00 94.23 37  B 1 
ATOM   1220 C C   . LYS B 2 37  ? 1.774   34.362  4.803   1.00 94.35 37  B 1 
ATOM   1221 O O   . LYS B 2 37  ? 1.329   35.500  4.697   1.00 92.53 37  B 1 
ATOM   1222 C CB  . LYS B 2 37  ? 1.171   33.054  6.858   1.00 93.12 37  B 1 
ATOM   1223 C CG  . LYS B 2 37  ? 0.043   32.295  7.577   1.00 86.24 37  B 1 
ATOM   1224 C CD  . LYS B 2 37  ? 0.354   32.128  9.070   1.00 82.34 37  B 1 
ATOM   1225 C CE  . LYS B 2 37  ? -0.783  31.373  9.771   1.00 73.73 37  B 1 
ATOM   1226 N NZ  . LYS B 2 37  ? -0.504  31.086  11.194  1.00 65.91 37  B 1 
ATOM   1227 N N   . ASN B 2 38  ? 3.008   34.028  4.454   1.00 94.07 38  B 1 
ATOM   1228 C CA  . ASN B 2 38  ? 4.001   35.011  4.037   1.00 94.09 38  B 1 
ATOM   1229 C C   . ASN B 2 38  ? 4.139   35.113  2.509   1.00 94.28 38  B 1 
ATOM   1230 O O   . ASN B 2 38  ? 4.935   35.914  2.020   1.00 92.14 38  B 1 
ATOM   1231 C CB  . ASN B 2 38  ? 5.346   34.686  4.710   1.00 93.19 38  B 1 
ATOM   1232 C CG  . ASN B 2 38  ? 5.277   34.697  6.228   1.00 90.93 38  B 1 
ATOM   1233 O OD1 . ASN B 2 38  ? 4.492   35.378  6.863   1.00 82.78 38  B 1 
ATOM   1234 N ND2 . ASN B 2 38  ? 6.127   33.929  6.875   1.00 82.51 38  B 1 
ATOM   1235 N N   . ASN B 2 39  ? 3.392   34.299  1.750   1.00 93.55 39  B 1 
ATOM   1236 C CA  . ASN B 2 39  ? 3.475   34.188  0.298   1.00 93.86 39  B 1 
ATOM   1237 C C   . ASN B 2 39  ? 4.916   33.943  -0.198  1.00 94.01 39  B 1 
ATOM   1238 O O   . ASN B 2 39  ? 5.368   34.514  -1.202  1.00 92.09 39  B 1 
ATOM   1239 C CB  . ASN B 2 39  ? 2.763   35.400  -0.327  1.00 92.33 39  B 1 
ATOM   1240 C CG  . ASN B 2 39  ? 2.441   35.216  -1.799  1.00 86.82 39  B 1 
ATOM   1241 O OD1 . ASN B 2 39  ? 2.436   34.139  -2.360  1.00 78.25 39  B 1 
ATOM   1242 N ND2 . ASN B 2 39  ? 2.129   36.300  -2.482  1.00 75.50 39  B 1 
ATOM   1243 N N   . THR B 2 40  ? 5.660   33.101  0.530   1.00 94.50 40  B 1 
ATOM   1244 C CA  . THR B 2 40  ? 7.055   32.758  0.228   1.00 94.50 40  B 1 
ATOM   1245 C C   . THR B 2 40  ? 7.140   31.508  -0.636  1.00 95.06 40  B 1 
ATOM   1246 O O   . THR B 2 40  ? 6.250   30.659  -0.636  1.00 93.91 40  B 1 
ATOM   1247 C CB  . THR B 2 40  ? 7.897   32.589  1.497   1.00 92.64 40  B 1 
ATOM   1248 O OG1 . THR B 2 40  ? 7.307   31.677  2.392   1.00 85.00 40  B 1 
ATOM   1249 C CG2 . THR B 2 40  ? 8.074   33.916  2.233   1.00 84.65 40  B 1 
ATOM   1250 N N   . GLN B 2 41  ? 8.232   31.397  -1.390  1.00 95.87 41  B 1 
ATOM   1251 C CA  . GLN B 2 41  ? 8.500   30.205  -2.180  1.00 96.01 41  B 1 
ATOM   1252 C C   . GLN B 2 41  ? 9.018   29.064  -1.306  1.00 96.30 41  B 1 
ATOM   1253 O O   . GLN B 2 41  ? 9.774   29.277  -0.356  1.00 95.32 41  B 1 
ATOM   1254 C CB  . GLN B 2 41  ? 9.479   30.517  -3.318  1.00 94.88 41  B 1 
ATOM   1255 C CG  . GLN B 2 41  ? 8.823   31.402  -4.390  1.00 90.57 41  B 1 
ATOM   1256 C CD  . GLN B 2 41  ? 9.770   31.708  -5.553  1.00 91.39 41  B 1 
ATOM   1257 O OE1 . GLN B 2 41  ? 10.897  32.130  -5.378  1.00 82.96 41  B 1 
ATOM   1258 N NE2 . GLN B 2 41  ? 9.338   31.518  -6.775  1.00 81.02 41  B 1 
ATOM   1259 N N   . VAL B 2 42  ? 8.631   27.846  -1.689  1.00 96.96 42  B 1 
ATOM   1260 C CA  . VAL B 2 42  ? 9.197   26.585  -1.195  1.00 97.12 42  B 1 
ATOM   1261 C C   . VAL B 2 42  ? 9.777   25.808  -2.369  1.00 97.47 42  B 1 
ATOM   1262 O O   . VAL B 2 42  ? 9.331   25.970  -3.505  1.00 97.05 42  B 1 
ATOM   1263 C CB  . VAL B 2 42  ? 8.158   25.742  -0.424  1.00 96.61 42  B 1 
ATOM   1264 C CG1 . VAL B 2 42  ? 7.692   26.471  0.842   1.00 94.44 42  B 1 
ATOM   1265 C CG2 . VAL B 2 42  ? 6.930   25.383  -1.276  1.00 94.26 42  B 1 
ATOM   1266 N N   . LEU B 2 43  ? 10.765  24.965  -2.084  1.00 97.30 43  B 1 
ATOM   1267 C CA  . LEU B 2 43  ? 11.289  23.995  -3.041  1.00 97.40 43  B 1 
ATOM   1268 C C   . LEU B 2 43  ? 10.867  22.590  -2.600  1.00 97.63 43  B 1 
ATOM   1269 O O   . LEU B 2 43  ? 11.198  22.175  -1.500  1.00 97.29 43  B 1 
ATOM   1270 C CB  . LEU B 2 43  ? 12.815  24.141  -3.144  1.00 96.96 43  B 1 
ATOM   1271 C CG  . LEU B 2 43  ? 13.470  23.182  -4.155  1.00 96.11 43  B 1 
ATOM   1272 C CD1 . LEU B 2 43  ? 13.114  23.555  -5.593  1.00 93.76 43  B 1 
ATOM   1273 C CD2 . LEU B 2 43  ? 14.998  23.262  -4.018  1.00 92.96 43  B 1 
ATOM   1274 N N   . ILE B 2 44  ? 10.141  21.888  -3.452  1.00 97.90 44  B 1 
ATOM   1275 C CA  . ILE B 2 44  ? 9.586   20.569  -3.167  1.00 98.01 44  B 1 
ATOM   1276 C C   . ILE B 2 44  ? 10.344  19.543  -4.003  1.00 97.80 44  B 1 
ATOM   1277 O O   . ILE B 2 44  ? 10.314  19.610  -5.232  1.00 97.25 44  B 1 
ATOM   1278 C CB  . ILE B 2 44  ? 8.071   20.539  -3.453  1.00 98.04 44  B 1 
ATOM   1279 C CG1 . ILE B 2 44  ? 7.323   21.688  -2.724  1.00 97.46 44  B 1 
ATOM   1280 C CG2 . ILE B 2 44  ? 7.489   19.163  -3.060  1.00 97.51 44  B 1 
ATOM   1281 C CD1 . ILE B 2 44  ? 5.859   21.851  -3.158  1.00 96.23 44  B 1 
ATOM   1282 N N   . ASN B 2 45  ? 10.996  18.576  -3.349  1.00 97.33 45  B 1 
ATOM   1283 C CA  . ASN B 2 45  ? 11.524  17.395  -4.013  1.00 96.90 45  B 1 
ATOM   1284 C C   . ASN B 2 45  ? 10.398  16.360  -4.136  1.00 97.29 45  B 1 
ATOM   1285 O O   . ASN B 2 45  ? 9.748   16.027  -3.145  1.00 96.50 45  B 1 
ATOM   1286 C CB  . ASN B 2 45  ? 12.724  16.835  -3.230  1.00 95.79 45  B 1 
ATOM   1287 C CG  . ASN B 2 45  ? 13.983  17.681  -3.322  1.00 88.05 45  B 1 
ATOM   1288 O OD1 . ASN B 2 45  ? 14.143  18.555  -4.156  1.00 78.38 45  B 1 
ATOM   1289 N ND2 . ASN B 2 45  ? 14.957  17.408  -2.474  1.00 78.23 45  B 1 
ATOM   1290 N N   . CYS B 2 46  ? 10.168  15.861  -5.350  1.00 96.98 46  B 1 
ATOM   1291 C CA  . CYS B 2 46  ? 9.126   14.888  -5.657  1.00 96.96 46  B 1 
ATOM   1292 C C   . CYS B 2 46  ? 9.733   13.520  -6.006  1.00 96.07 46  B 1 
ATOM   1293 O O   . CYS B 2 46  ? 10.852  13.436  -6.503  1.00 93.53 46  B 1 
ATOM   1294 C CB  . CYS B 2 46  ? 8.255   15.406  -6.808  1.00 96.60 46  B 1 
ATOM   1295 S SG  . CYS B 2 46  ? 7.360   16.922  -6.324  1.00 93.98 46  B 1 
ATOM   1296 N N   . ARG B 2 47  ? 8.941   12.460  -5.848  1.00 95.89 47  B 1 
ATOM   1297 C CA  . ARG B 2 47  ? 9.342   11.061  -6.120  1.00 94.30 47  B 1 
ATOM   1298 C C   . ARG B 2 47  ? 9.775   10.772  -7.563  1.00 92.30 47  B 1 
ATOM   1299 O O   . ARG B 2 47  ? 10.384  9.748   -7.819  1.00 82.86 47  B 1 
ATOM   1300 C CB  . ARG B 2 47  ? 8.191   10.108  -5.766  1.00 92.27 47  B 1 
ATOM   1301 C CG  . ARG B 2 47  ? 7.936   9.974   -4.250  1.00 85.46 47  B 1 
ATOM   1302 C CD  . ARG B 2 47  ? 6.919   8.846   -4.018  1.00 79.99 47  B 1 
ATOM   1303 N NE  . ARG B 2 47  ? 6.649   8.593   -2.585  1.00 75.23 47  B 1 
ATOM   1304 C CZ  . ARG B 2 47  ? 5.966   7.572   -2.115  1.00 70.59 47  B 1 
ATOM   1305 N NH1 . ARG B 2 47  ? 5.424   6.656   -2.872  1.00 62.81 47  B 1 
ATOM   1306 N NH2 . ARG B 2 47  ? 5.796   7.430   -0.838  1.00 63.46 47  B 1 
ATOM   1307 N N   . ASN B 2 48  ? 9.482   11.634  -8.510  1.00 92.45 48  B 1 
ATOM   1308 C CA  . ASN B 2 48  ? 9.880   11.486  -9.913  1.00 92.31 48  B 1 
ATOM   1309 C C   . ASN B 2 48  ? 11.231  12.158  -10.241 1.00 92.91 48  B 1 
ATOM   1310 O O   . ASN B 2 48  ? 11.445  12.525  -11.400 1.00 89.16 48  B 1 
ATOM   1311 C CB  . ASN B 2 48  ? 8.751   12.008  -10.809 1.00 89.20 48  B 1 
ATOM   1312 C CG  . ASN B 2 48  ? 8.479   13.500  -10.663 1.00 88.52 48  B 1 
ATOM   1313 O OD1 . ASN B 2 48  ? 8.841   14.154  -9.710  1.00 79.40 48  B 1 
ATOM   1314 N ND2 . ASN B 2 48  ? 7.773   14.078  -11.610 1.00 80.83 48  B 1 
ATOM   1315 N N   . ASN B 2 49  ? 12.076  12.392  -9.258  1.00 92.60 49  B 1 
ATOM   1316 C CA  . ASN B 2 49  ? 13.341  13.115  -9.395  1.00 93.01 49  B 1 
ATOM   1317 C C   . ASN B 2 49  ? 13.202  14.548  -9.970  1.00 94.26 49  B 1 
ATOM   1318 O O   . ASN B 2 49  ? 14.168  15.158  -10.428 1.00 92.09 49  B 1 
ATOM   1319 C CB  . ASN B 2 49  ? 14.370  12.220  -10.118 1.00 90.41 49  B 1 
ATOM   1320 C CG  . ASN B 2 49  ? 14.746  11.006  -9.275  1.00 82.67 49  B 1 
ATOM   1321 O OD1 . ASN B 2 49  ? 14.725  11.079  -8.061  1.00 72.68 49  B 1 
ATOM   1322 N ND2 . ASN B 2 49  ? 15.087  9.896   -9.887  1.00 69.98 49  B 1 
ATOM   1323 N N   . LYS B 2 50  ? 11.989  15.127  -9.914  1.00 95.76 50  B 1 
ATOM   1324 C CA  . LYS B 2 50  ? 11.734  16.513  -10.278 1.00 96.19 50  B 1 
ATOM   1325 C C   . LYS B 2 50  ? 11.596  17.384  -9.035  1.00 96.47 50  B 1 
ATOM   1326 O O   . LYS B 2 50  ? 11.134  16.940  -7.990  1.00 95.39 50  B 1 
ATOM   1327 C CB  . LYS B 2 50  ? 10.514  16.648  -11.193 1.00 95.65 50  B 1 
ATOM   1328 C CG  . LYS B 2 50  ? 10.647  15.847  -12.505 1.00 93.88 50  B 1 
ATOM   1329 C CD  . LYS B 2 50  ? 9.429   16.125  -13.387 1.00 90.06 50  B 1 
ATOM   1330 C CE  . LYS B 2 50  ? 9.376   15.292  -14.655 1.00 86.26 50  B 1 
ATOM   1331 N NZ  . LYS B 2 50  ? 8.054   15.465  -15.321 1.00 78.42 50  B 1 
ATOM   1332 N N   . LYS B 2 51  ? 11.961  18.659  -9.170  1.00 96.70 51  B 1 
ATOM   1333 C CA  . LYS B 2 51  ? 11.842  19.670  -8.127  1.00 96.94 51  B 1 
ATOM   1334 C C   . LYS B 2 51  ? 10.806  20.710  -8.542  1.00 97.30 51  B 1 
ATOM   1335 O O   . LYS B 2 51  ? 10.809  21.152  -9.693  1.00 96.85 51  B 1 
ATOM   1336 C CB  . LYS B 2 51  ? 13.204  20.307  -7.812  1.00 95.97 51  B 1 
ATOM   1337 C CG  . LYS B 2 51  ? 14.254  19.244  -7.413  1.00 93.46 51  B 1 
ATOM   1338 C CD  . LYS B 2 51  ? 15.550  19.848  -6.852  1.00 90.20 51  B 1 
ATOM   1339 C CE  . LYS B 2 51  ? 16.498  18.694  -6.476  1.00 84.24 51  B 1 
ATOM   1340 N NZ  . LYS B 2 51  ? 17.640  19.095  -5.617  1.00 75.96 51  B 1 
ATOM   1341 N N   . LEU B 2 52  ? 9.946   21.121  -7.616  1.00 97.62 52  B 1 
ATOM   1342 C CA  . LEU B 2 52  ? 8.945   22.157  -7.828  1.00 97.81 52  B 1 
ATOM   1343 C C   . LEU B 2 52  ? 9.291   23.370  -6.962  1.00 97.82 52  B 1 
ATOM   1344 O O   . LEU B 2 52  ? 9.269   23.271  -5.743  1.00 97.41 52  B 1 
ATOM   1345 C CB  . LEU B 2 52  ? 7.540   21.624  -7.500  1.00 97.90 52  B 1 
ATOM   1346 C CG  . LEU B 2 52  ? 7.104   20.357  -8.259  1.00 97.46 52  B 1 
ATOM   1347 C CD1 . LEU B 2 52  ? 5.713   19.939  -7.798  1.00 96.66 52  B 1 
ATOM   1348 C CD2 . LEU B 2 52  ? 7.052   20.591  -9.773  1.00 96.50 52  B 1 
ATOM   1349 N N   . LEU B 2 53  ? 9.591   24.493  -7.581  1.00 97.43 53  B 1 
ATOM   1350 C CA  . LEU B 2 53  ? 9.778   25.765  -6.894  1.00 97.33 53  B 1 
ATOM   1351 C C   . LEU B 2 53  ? 8.510   26.604  -7.075  1.00 97.44 53  B 1 
ATOM   1352 O O   . LEU B 2 53  ? 8.217   27.023  -8.193  1.00 96.91 53  B 1 
ATOM   1353 C CB  . LEU B 2 53  ? 11.022  26.459  -7.472  1.00 96.82 53  B 1 
ATOM   1354 C CG  . LEU B 2 53  ? 11.307  27.837  -6.858  1.00 95.92 53  B 1 
ATOM   1355 C CD1 . LEU B 2 53  ? 11.749  27.731  -5.398  1.00 93.63 53  B 1 
ATOM   1356 C CD2 . LEU B 2 53  ? 12.413  28.518  -7.666  1.00 92.57 53  B 1 
ATOM   1357 N N   . GLY B 2 54  ? 7.767   26.876  -5.996  1.00 97.11 54  B 1 
ATOM   1358 C CA  . GLY B 2 54  ? 6.511   27.599  -6.096  1.00 96.99 54  B 1 
ATOM   1359 C C   . GLY B 2 54  ? 6.023   28.158  -4.771  1.00 97.00 54  B 1 
ATOM   1360 O O   . GLY B 2 54  ? 6.696   28.048  -3.742  1.00 96.19 54  B 1 
ATOM   1361 N N   . ARG B 2 55  ? 4.843   28.781  -4.793  1.00 96.86 55  B 1 
ATOM   1362 C CA  . ARG B 2 55  ? 4.183   29.305  -3.595  1.00 96.54 55  B 1 
ATOM   1363 C C   . ARG B 2 55  ? 3.016   28.412  -3.226  1.00 96.60 55  B 1 
ATOM   1364 O O   . ARG B 2 55  ? 2.221   28.069  -4.091  1.00 95.80 55  B 1 
ATOM   1365 C CB  . ARG B 2 55  ? 3.693   30.738  -3.825  1.00 95.42 55  B 1 
ATOM   1366 C CG  . ARG B 2 55  ? 4.854   31.705  -4.080  1.00 89.95 55  B 1 
ATOM   1367 C CD  . ARG B 2 55  ? 4.346   33.128  -4.167  1.00 86.08 55  B 1 
ATOM   1368 N NE  . ARG B 2 55  ? 5.433   34.074  -4.492  1.00 79.31 55  B 1 
ATOM   1369 C CZ  . ARG B 2 55  ? 5.786   34.464  -5.706  1.00 74.01 55  B 1 
ATOM   1370 N NH1 . ARG B 2 55  ? 5.117   34.117  -6.769  1.00 64.29 55  B 1 
ATOM   1371 N NH2 . ARG B 2 55  ? 6.838   35.202  -5.857  1.00 66.23 55  B 1 
ATOM   1372 N N   . VAL B 2 56  ? 2.899   28.069  -1.942  1.00 96.88 56  B 1 
ATOM   1373 C CA  . VAL B 2 56  ? 1.765   27.290  -1.439  1.00 96.61 56  B 1 
ATOM   1374 C C   . VAL B 2 56  ? 0.578   28.224  -1.249  1.00 96.28 56  B 1 
ATOM   1375 O O   . VAL B 2 56  ? 0.652   29.183  -0.478  1.00 95.20 56  B 1 
ATOM   1376 C CB  . VAL B 2 56  ? 2.108   26.543  -0.137  1.00 96.43 56  B 1 
ATOM   1377 C CG1 . VAL B 2 56  ? 0.981   25.593  0.254   1.00 94.93 56  B 1 
ATOM   1378 C CG2 . VAL B 2 56  ? 3.392   25.709  -0.281  1.00 94.95 56  B 1 
ATOM   1379 N N   . LYS B 2 57  ? -0.526  27.938  -1.953  1.00 96.56 57  B 1 
ATOM   1380 C CA  . LYS B 2 57  ? -1.780  28.671  -1.829  1.00 96.06 57  B 1 
ATOM   1381 C C   . LYS B 2 57  ? -2.690  28.055  -0.764  1.00 95.86 57  B 1 
ATOM   1382 O O   . LYS B 2 57  ? -3.321  28.774  -0.001  1.00 94.21 57  B 1 
ATOM   1383 C CB  . LYS B 2 57  ? -2.460  28.708  -3.209  1.00 95.19 57  B 1 
ATOM   1384 C CG  . LYS B 2 57  ? -3.728  29.577  -3.247  1.00 87.81 57  B 1 
ATOM   1385 C CD  . LYS B 2 57  ? -3.409  31.055  -3.021  1.00 85.51 57  B 1 
ATOM   1386 C CE  . LYS B 2 57  ? -4.693  31.840  -3.183  1.00 81.88 57  B 1 
ATOM   1387 N NZ  . LYS B 2 57  ? -4.471  33.298  -3.223  1.00 74.89 57  B 1 
ATOM   1388 N N   . ALA B 2 58  ? -2.734  26.736  -0.723  1.00 95.91 58  B 1 
ATOM   1389 C CA  . ALA B 2 58  ? -3.421  25.947  0.288   1.00 95.91 58  B 1 
ATOM   1390 C C   . ALA B 2 58  ? -2.784  24.563  0.393   1.00 96.21 58  B 1 
ATOM   1391 O O   . ALA B 2 58  ? -2.177  24.088  -0.572  1.00 95.65 58  B 1 
ATOM   1392 C CB  . ALA B 2 58  ? -4.902  25.834  -0.080  1.00 95.16 58  B 1 
ATOM   1393 N N   . PHE B 2 59  ? -2.945  23.906  1.547   1.00 95.72 59  B 1 
ATOM   1394 C CA  . PHE B 2 59  ? -2.516  22.530  1.779   1.00 95.47 59  B 1 
ATOM   1395 C C   . PHE B 2 59  ? -3.464  21.835  2.761   1.00 94.85 59  B 1 
ATOM   1396 O O   . PHE B 2 59  ? -4.305  22.480  3.392   1.00 93.72 59  B 1 
ATOM   1397 C CB  . PHE B 2 59  ? -1.059  22.503  2.266   1.00 95.40 59  B 1 
ATOM   1398 C CG  . PHE B 2 59  ? -0.847  23.054  3.659   1.00 95.77 59  B 1 
ATOM   1399 C CD1 . PHE B 2 59  ? -0.712  24.440  3.867   1.00 95.20 59  B 1 
ATOM   1400 C CD2 . PHE B 2 59  ? -0.796  22.188  4.761   1.00 95.02 59  B 1 
ATOM   1401 C CE1 . PHE B 2 59  ? -0.532  24.952  5.161   1.00 94.73 59  B 1 
ATOM   1402 C CE2 . PHE B 2 59  ? -0.621  22.686  6.054   1.00 94.54 59  B 1 
ATOM   1403 C CZ  . PHE B 2 59  ? -0.487  24.077  6.259   1.00 94.69 59  B 1 
ATOM   1404 N N   . ASP B 2 60  ? -3.335  20.523  2.901   1.00 93.95 60  B 1 
ATOM   1405 C CA  . ASP B 2 60  ? -3.997  19.718  3.930   1.00 93.42 60  B 1 
ATOM   1406 C C   . ASP B 2 60  ? -2.989  18.819  4.655   1.00 93.31 60  B 1 
ATOM   1407 O O   . ASP B 2 60  ? -1.792  18.807  4.346   1.00 92.20 60  B 1 
ATOM   1408 C CB  . ASP B 2 60  ? -5.191  18.946  3.320   1.00 92.73 60  B 1 
ATOM   1409 C CG  . ASP B 2 60  ? -4.827  17.873  2.297   1.00 92.50 60  B 1 
ATOM   1410 O OD1 . ASP B 2 60  ? -3.677  17.389  2.287   1.00 91.07 60  B 1 
ATOM   1411 O OD2 . ASP B 2 60  ? -5.723  17.506  1.512   1.00 90.17 60  B 1 
ATOM   1412 N N   . ARG B 2 61  ? -3.483  18.041  5.631   1.00 91.34 61  B 1 
ATOM   1413 C CA  . ARG B 2 61  ? -2.658  17.118  6.427   1.00 90.97 61  B 1 
ATOM   1414 C C   . ARG B 2 61  ? -1.942  16.034  5.609   1.00 92.13 61  B 1 
ATOM   1415 O O   . ARG B 2 61  ? -0.921  15.520  6.039   1.00 90.31 61  B 1 
ATOM   1416 C CB  . ARG B 2 61  ? -3.507  16.487  7.537   1.00 87.58 61  B 1 
ATOM   1417 C CG  . ARG B 2 61  ? -4.600  15.579  6.958   1.00 77.40 61  B 1 
ATOM   1418 C CD  . ARG B 2 61  ? -5.359  14.869  8.075   1.00 71.97 61  B 1 
ATOM   1419 N NE  . ARG B 2 61  ? -6.445  14.140  7.459   1.00 63.66 61  B 1 
ATOM   1420 C CZ  . ARG B 2 61  ? -7.571  13.772  8.007   1.00 57.61 61  B 1 
ATOM   1421 N NH1 . ARG B 2 61  ? -7.789  13.771  9.292   1.00 53.09 61  B 1 
ATOM   1422 N NH2 . ARG B 2 61  ? -8.516  13.441  7.218   1.00 51.38 61  B 1 
ATOM   1423 N N   . HIS B 2 62  ? -2.463  15.693  4.423   1.00 92.73 62  B 1 
ATOM   1424 C CA  . HIS B 2 62  ? -1.831  14.740  3.510   1.00 93.50 62  B 1 
ATOM   1425 C C   . HIS B 2 62  ? -0.713  15.378  2.677   1.00 94.88 62  B 1 
ATOM   1426 O O   . HIS B 2 62  ? -0.128  14.728  1.814   1.00 93.86 62  B 1 
ATOM   1427 C CB  . HIS B 2 62  ? -2.896  14.115  2.604   1.00 92.12 62  B 1 
ATOM   1428 C CG  . HIS B 2 62  ? -4.009  13.449  3.370   1.00 90.51 62  B 1 
ATOM   1429 N ND1 . HIS B 2 62  ? -5.336  13.797  3.340   1.00 82.49 62  B 1 
ATOM   1430 C CD2 . HIS B 2 62  ? -3.880  12.386  4.220   1.00 81.97 62  B 1 
ATOM   1431 C CE1 . HIS B 2 62  ? -5.993  12.950  4.128   1.00 83.17 62  B 1 
ATOM   1432 N NE2 . HIS B 2 62  ? -5.140  12.087  4.690   1.00 83.88 62  B 1 
ATOM   1433 N N   . CYS B 2 63  ? -0.382  16.643  2.934   1.00 94.22 63  B 1 
ATOM   1434 C CA  . CYS B 2 63  ? 0.514   17.453  2.117   1.00 95.64 63  B 1 
ATOM   1435 C C   . CYS B 2 63  ? 0.045   17.603  0.660   1.00 96.53 63  B 1 
ATOM   1436 O O   . CYS B 2 63  ? 0.860   17.944  -0.198  1.00 96.04 63  B 1 
ATOM   1437 C CB  . CYS B 2 63  ? 1.973   16.960  2.227   1.00 95.11 63  B 1 
ATOM   1438 S SG  . CYS B 2 63  ? 2.547   16.911  3.947   1.00 93.13 63  B 1 
ATOM   1439 N N   . ASN B 2 64  ? -1.237  17.378  0.362   1.00 96.16 64  B 1 
ATOM   1440 C CA  . ASN B 2 64  ? -1.813  17.859  -0.884  1.00 96.30 64  B 1 
ATOM   1441 C C   . ASN B 2 64  ? -1.681  19.385  -0.903  1.00 96.41 64  B 1 
ATOM   1442 O O   . ASN B 2 64  ? -1.894  20.036  0.119   1.00 95.89 64  B 1 
ATOM   1443 C CB  . ASN B 2 64  ? -3.280  17.452  -1.025  1.00 96.08 64  B 1 
ATOM   1444 C CG  . ASN B 2 64  ? -3.496  15.951  -1.030  1.00 95.54 64  B 1 
ATOM   1445 O OD1 . ASN B 2 64  ? -2.834  15.212  -1.732  1.00 92.41 64  B 1 
ATOM   1446 N ND2 . ASN B 2 64  ? -4.451  15.477  -0.264  1.00 92.04 64  B 1 
ATOM   1447 N N   . MET B 2 65  ? -1.314  19.943  -2.034  1.00 97.02 65  B 1 
ATOM   1448 C CA  . MET B 2 65  ? -1.020  21.368  -2.135  1.00 97.42 65  B 1 
ATOM   1449 C C   . MET B 2 65  ? -1.628  21.962  -3.395  1.00 97.94 65  B 1 
ATOM   1450 O O   . MET B 2 65  ? -1.478  21.409  -4.479  1.00 97.72 65  B 1 
ATOM   1451 C CB  . MET B 2 65  ? 0.497   21.588  -2.124  1.00 96.78 65  B 1 
ATOM   1452 C CG  . MET B 2 65  ? 1.108   21.420  -0.736  1.00 94.18 65  B 1 
ATOM   1453 S SD  . MET B 2 65  ? 2.912   21.626  -0.706  1.00 94.47 65  B 1 
ATOM   1454 C CE  . MET B 2 65  ? 3.397   19.895  -0.770  1.00 86.82 65  B 1 
ATOM   1455 N N   . VAL B 2 66  ? -2.232  23.136  -3.264  1.00 97.51 66  B 1 
ATOM   1456 C CA  . VAL B 2 66  ? -2.446  24.025  -4.401  1.00 97.55 66  B 1 
ATOM   1457 C C   . VAL B 2 66  ? -1.266  24.985  -4.464  1.00 97.45 66  B 1 
ATOM   1458 O O   . VAL B 2 66  ? -0.993  25.712  -3.506  1.00 96.81 66  B 1 
ATOM   1459 C CB  . VAL B 2 66  ? -3.788  24.768  -4.331  1.00 97.24 66  B 1 
ATOM   1460 C CG1 . VAL B 2 66  ? -3.970  25.684  -5.539  1.00 95.75 66  B 1 
ATOM   1461 C CG2 . VAL B 2 66  ? -4.953  23.772  -4.322  1.00 95.84 66  B 1 
ATOM   1462 N N   . LEU B 2 67  ? -0.558  24.968  -5.584  1.00 97.69 67  B 1 
ATOM   1463 C CA  . LEU B 2 67  ? 0.635   25.767  -5.827  1.00 97.78 67  B 1 
ATOM   1464 C C   . LEU B 2 67  ? 0.379   26.802  -6.928  1.00 97.87 67  B 1 
ATOM   1465 O O   . LEU B 2 67  ? -0.302  26.520  -7.916  1.00 97.40 67  B 1 
ATOM   1466 C CB  . LEU B 2 67  ? 1.813   24.851  -6.202  1.00 97.63 67  B 1 
ATOM   1467 C CG  . LEU B 2 67  ? 2.194   23.776  -5.168  1.00 96.96 67  B 1 
ATOM   1468 C CD1 . LEU B 2 67  ? 3.291   22.873  -5.742  1.00 95.48 67  B 1 
ATOM   1469 C CD2 . LEU B 2 67  ? 2.731   24.395  -3.880  1.00 94.98 67  B 1 
ATOM   1470 N N   . GLU B 2 68  ? 1.000   27.968  -6.779  1.00 97.38 68  B 1 
ATOM   1471 C CA  . GLU B 2 68  ? 0.995   29.041  -7.773  1.00 97.20 68  B 1 
ATOM   1472 C C   . GLU B 2 68  ? 2.413   29.399  -8.215  1.00 97.46 68  B 1 
ATOM   1473 O O   . GLU B 2 68  ? 3.360   29.336  -7.431  1.00 96.72 68  B 1 
ATOM   1474 C CB  . GLU B 2 68  ? 0.291   30.297  -7.234  1.00 95.48 68  B 1 
ATOM   1475 C CG  . GLU B 2 68  ? -1.220  30.123  -7.083  1.00 87.02 68  B 1 
ATOM   1476 C CD  . GLU B 2 68  ? -1.921  31.436  -6.709  1.00 88.09 68  B 1 
ATOM   1477 O OE1 . GLU B 2 68  ? -2.875  31.835  -7.417  1.00 82.22 68  B 1 
ATOM   1478 O OE2 . GLU B 2 68  ? -1.535  32.061  -5.692  1.00 82.64 68  B 1 
ATOM   1479 N N   . ASN B 2 69  ? 2.545   29.838  -9.463  1.00 97.10 69  B 1 
ATOM   1480 C CA  . ASN B 2 69  ? 3.791   30.279  -10.073 1.00 97.15 69  B 1 
ATOM   1481 C C   . ASN B 2 69  ? 4.915   29.242  -9.901  1.00 97.36 69  B 1 
ATOM   1482 O O   . ASN B 2 69  ? 5.973   29.546  -9.343  1.00 96.36 69  B 1 
ATOM   1483 C CB  . ASN B 2 69  ? 4.169   31.676  -9.549  1.00 96.25 69  B 1 
ATOM   1484 C CG  . ASN B 2 69  ? 3.098   32.712  -9.867  1.00 92.37 69  B 1 
ATOM   1485 O OD1 . ASN B 2 69  ? 2.778   32.972  -11.000 1.00 82.24 69  B 1 
ATOM   1486 N ND2 . ASN B 2 69  ? 2.543   33.349  -8.866  1.00 79.88 69  B 1 
ATOM   1487 N N   . VAL B 2 70  ? 4.647   28.016  -10.348 1.00 97.89 70  B 1 
ATOM   1488 C CA  . VAL B 2 70  ? 5.536   26.878  -10.168 1.00 98.04 70  B 1 
ATOM   1489 C C   . VAL B 2 70  ? 6.556   26.824  -11.295 1.00 98.24 70  B 1 
ATOM   1490 O O   . VAL B 2 70  ? 6.211   26.858  -12.472 1.00 97.81 70  B 1 
ATOM   1491 C CB  . VAL B 2 70  ? 4.756   25.555  -10.075 1.00 97.71 70  B 1 
ATOM   1492 C CG1 . VAL B 2 70  ? 5.677   24.373  -9.787  1.00 96.09 70  B 1 
ATOM   1493 C CG2 . VAL B 2 70  ? 3.708   25.612  -8.953  1.00 96.41 70  B 1 
ATOM   1494 N N   . LYS B 2 71  ? 7.821   26.664  -10.924 1.00 97.64 71  B 1 
ATOM   1495 C CA  . LYS B 2 71  ? 8.887   26.260  -11.826 1.00 97.42 71  B 1 
ATOM   1496 C C   . LYS B 2 71  ? 9.222   24.795  -11.539 1.00 97.40 71  B 1 
ATOM   1497 O O   . LYS B 2 71  ? 9.798   24.505  -10.498 1.00 97.03 71  B 1 
ATOM   1498 C CB  . LYS B 2 71  ? 10.086  27.205  -11.668 1.00 97.08 71  B 1 
ATOM   1499 C CG  . LYS B 2 71  ? 11.158  26.892  -12.708 1.00 93.58 71  B 1 
ATOM   1500 C CD  . LYS B 2 71  ? 12.353  27.853  -12.625 1.00 90.28 71  B 1 
ATOM   1501 C CE  . LYS B 2 71  ? 13.277  27.421  -13.752 1.00 81.01 71  B 1 
ATOM   1502 N NZ  . LYS B 2 71  ? 14.442  28.287  -14.018 1.00 74.17 71  B 1 
ATOM   1503 N N   . GLU B 2 72  ? 8.859   23.894  -12.452 1.00 97.95 72  B 1 
ATOM   1504 C CA  . GLU B 2 72  ? 9.302   22.504  -12.393 1.00 98.06 72  B 1 
ATOM   1505 C C   . GLU B 2 72  ? 10.689  22.390  -13.023 1.00 97.80 72  B 1 
ATOM   1506 O O   . GLU B 2 72  ? 10.911  22.899  -14.120 1.00 96.95 72  B 1 
ATOM   1507 C CB  . GLU B 2 72  ? 8.285   21.592  -13.077 1.00 97.66 72  B 1 
ATOM   1508 C CG  . GLU B 2 72  ? 8.628   20.099  -12.935 1.00 96.79 72  B 1 
ATOM   1509 C CD  . GLU B 2 72  ? 7.588   19.205  -13.626 1.00 96.35 72  B 1 
ATOM   1510 O OE1 . GLU B 2 72  ? 7.296   18.102  -13.138 1.00 92.53 72  B 1 
ATOM   1511 O OE2 . GLU B 2 72  ? 7.082   19.614  -14.687 1.00 92.66 72  B 1 
ATOM   1512 N N   . MET B 2 73  ? 11.617  21.733  -12.337 1.00 97.72 73  B 1 
ATOM   1513 C CA  . MET B 2 73  ? 13.005  21.565  -12.740 1.00 97.35 73  B 1 
ATOM   1514 C C   . MET B 2 73  ? 13.391  20.090  -12.674 1.00 97.49 73  B 1 
ATOM   1515 O O   . MET B 2 73  ? 13.098  19.414  -11.688 1.00 96.37 73  B 1 
ATOM   1516 C CB  . MET B 2 73  ? 13.929  22.383  -11.826 1.00 96.03 73  B 1 
ATOM   1517 C CG  . MET B 2 73  ? 13.640  23.882  -11.859 1.00 93.01 73  B 1 
ATOM   1518 S SD  . MET B 2 73  ? 14.547  24.861  -10.636 1.00 90.10 73  B 1 
ATOM   1519 C CE  . MET B 2 73  ? 13.760  24.281  -9.133  1.00 78.93 73  B 1 
ATOM   1520 N N   . TRP B 2 74  ? 14.098  19.603  -13.696 1.00 96.66 74  B 1 
ATOM   1521 C CA  . TRP B 2 74  ? 14.606  18.241  -13.749 1.00 96.40 74  B 1 
ATOM   1522 C C   . TRP B 2 74  ? 15.871  18.160  -14.599 1.00 96.32 74  B 1 
ATOM   1523 O O   . TRP B 2 74  ? 16.244  19.099  -15.305 1.00 94.92 74  B 1 
ATOM   1524 C CB  . TRP B 2 74  ? 13.523  17.290  -14.268 1.00 95.48 74  B 1 
ATOM   1525 C CG  . TRP B 2 74  ? 13.146  17.453  -15.714 1.00 95.28 74  B 1 
ATOM   1526 C CD1 . TRP B 2 74  ? 13.557  16.666  -16.733 1.00 93.22 74  B 1 
ATOM   1527 C CD2 . TRP B 2 74  ? 12.252  18.453  -16.315 1.00 94.40 74  B 1 
ATOM   1528 N NE1 . TRP B 2 74  ? 12.979  17.091  -17.918 1.00 92.20 74  B 1 
ATOM   1529 C CE2 . TRP B 2 74  ? 12.178  18.179  -17.708 1.00 93.42 74  B 1 
ATOM   1530 C CE3 . TRP B 2 74  ? 11.506  19.537  -15.807 1.00 92.65 74  B 1 
ATOM   1531 C CZ2 . TRP B 2 74  ? 11.385  18.971  -18.586 1.00 91.76 74  B 1 
ATOM   1532 C CZ3 . TRP B 2 74  ? 10.722  20.318  -16.680 1.00 91.53 74  B 1 
ATOM   1533 C CH2 . TRP B 2 74  ? 10.668  20.042  -18.046 1.00 90.85 74  B 1 
ATOM   1534 N N   . THR B 2 75  ? 16.536  17.014  -14.532 1.00 94.56 75  B 1 
ATOM   1535 C CA  . THR B 2 75  ? 17.731  16.731  -15.321 1.00 93.23 75  B 1 
ATOM   1536 C C   . THR B 2 75  ? 17.421  15.623  -16.314 1.00 92.69 75  B 1 
ATOM   1537 O O   . THR B 2 75  ? 16.844  14.601  -15.946 1.00 89.66 75  B 1 
ATOM   1538 C CB  . THR B 2 75  ? 18.910  16.372  -14.405 1.00 90.95 75  B 1 
ATOM   1539 O OG1 . THR B 2 75  ? 19.078  17.377  -13.424 1.00 77.05 75  B 1 
ATOM   1540 C CG2 . THR B 2 75  ? 20.213  16.301  -15.177 1.00 74.64 75  B 1 
ATOM   1541 N N   . GLU B 2 76  ? 17.791  15.812  -17.574 1.00 91.50 76  B 1 
ATOM   1542 C CA  . GLU B 2 76  ? 17.689  14.781  -18.606 1.00 90.34 76  B 1 
ATOM   1543 C C   . GLU B 2 76  ? 19.074  14.433  -19.134 1.00 90.56 76  B 1 
ATOM   1544 O O   . GLU B 2 76  ? 19.876  15.319  -19.436 1.00 87.48 76  B 1 
ATOM   1545 C CB  . GLU B 2 76  ? 16.784  15.243  -19.761 1.00 86.27 76  B 1 
ATOM   1546 C CG  . GLU B 2 76  ? 15.296  15.248  -19.403 1.00 76.78 76  B 1 
ATOM   1547 C CD  . GLU B 2 76  ? 14.419  15.723  -20.586 1.00 76.90 76  B 1 
ATOM   1548 O OE1 . GLU B 2 76  ? 13.308  16.250  -20.360 1.00 71.73 76  B 1 
ATOM   1549 O OE2 . GLU B 2 76  ? 14.874  15.684  -21.748 1.00 73.84 76  B 1 
ATOM   1550 N N   . VAL B 2 77  ? 19.332  13.140  -19.316 1.00 87.13 77  B 1 
ATOM   1551 C CA  . VAL B 2 77  ? 20.500  12.680  -20.068 1.00 85.73 77  B 1 
ATOM   1552 C C   . VAL B 2 77  ? 20.054  12.482  -21.518 1.00 85.04 77  B 1 
ATOM   1553 O O   . VAL B 2 77  ? 19.234  11.602  -21.793 1.00 80.57 77  B 1 
ATOM   1554 C CB  . VAL B 2 77  ? 21.114  11.409  -19.473 1.00 82.38 77  B 1 
ATOM   1555 C CG1 . VAL B 2 77  ? 22.378  11.024  -20.239 1.00 73.02 77  B 1 
ATOM   1556 C CG2 . VAL B 2 77  ? 21.504  11.633  -17.999 1.00 75.14 77  B 1 
ATOM   1557 N N   . PRO B 2 78  ? 20.546  13.277  -22.473 1.00 85.14 78  B 1 
ATOM   1558 C CA  . PRO B 2 78  ? 20.196  13.082  -23.872 1.00 83.58 78  B 1 
ATOM   1559 C C   . PRO B 2 78  ? 20.580  11.671  -24.318 1.00 82.51 78  B 1 
ATOM   1560 O O   . PRO B 2 78  ? 21.723  11.255  -24.120 1.00 76.86 78  B 1 
ATOM   1561 C CB  . PRO B 2 78  ? 20.958  14.152  -24.655 1.00 79.85 78  B 1 
ATOM   1562 C CG  . PRO B 2 78  ? 21.277  15.216  -23.602 1.00 77.86 78  B 1 
ATOM   1563 C CD  . PRO B 2 78  ? 21.428  14.405  -22.316 1.00 81.73 78  B 1 
ATOM   1564 N N   . LYS B 2 79  ? 19.638  10.940  -24.951 1.00 79.14 79  B 1 
ATOM   1565 C CA  . LYS B 2 79  ? 19.924  9.621   -25.509 1.00 77.41 79  B 1 
ATOM   1566 C C   . LYS B 2 79  ? 21.041  9.762   -26.546 1.00 77.07 79  B 1 
ATOM   1567 O O   . LYS B 2 79  ? 20.827  10.238  -27.661 1.00 68.47 79  B 1 
ATOM   1568 C CB  . LYS B 2 79  ? 18.664  8.977   -26.119 1.00 70.75 79  B 1 
ATOM   1569 C CG  . LYS B 2 79  ? 17.673  8.494   -25.045 1.00 62.00 79  B 1 
ATOM   1570 C CD  . LYS B 2 79  ? 16.487  7.721   -25.662 1.00 57.10 79  B 1 
ATOM   1571 C CE  . LYS B 2 79  ? 15.565  7.233   -24.543 1.00 50.67 79  B 1 
ATOM   1572 N NZ  . LYS B 2 79  ? 14.391  6.454   -25.035 1.00 44.33 79  B 1 
ATOM   1573 N N   . SER B 2 80  ? 22.258  9.355   -26.170 1.00 74.13 80  B 1 
ATOM   1574 C CA  . SER B 2 80  ? 23.336  9.192   -27.135 1.00 73.44 80  B 1 
ATOM   1575 C C   . SER B 2 80  ? 23.067  7.923   -27.947 1.00 74.56 80  B 1 
ATOM   1576 O O   . SER B 2 80  ? 22.645  6.901   -27.416 1.00 66.10 80  B 1 
ATOM   1577 C CB  . SER B 2 80  ? 24.697  9.192   -26.442 1.00 65.30 80  B 1 
ATOM   1578 O OG  . SER B 2 80  ? 24.726  8.361   -25.318 1.00 58.25 80  B 1 
ATOM   1579 N N   . GLY B 2 81  ? 23.257  7.991   -29.245 1.00 73.42 81  B 1 
ATOM   1580 C CA  . GLY B 2 81  ? 23.201  6.795   -30.079 1.00 73.21 81  B 1 
ATOM   1581 C C   . GLY B 2 81  ? 24.253  5.769   -29.648 1.00 73.82 81  B 1 
ATOM   1582 O O   . GLY B 2 81  ? 25.268  6.143   -29.059 1.00 68.58 81  B 1 
ATOM   1583 N N   . LYS B 2 82  ? 24.059  4.496   -29.989 1.00 70.57 82  B 1 
ATOM   1584 C CA  . LYS B 2 82  ? 24.982  3.388   -29.689 1.00 71.51 82  B 1 
ATOM   1585 C C   . LYS B 2 82  ? 26.446  3.795   -29.939 1.00 72.11 82  B 1 
ATOM   1586 O O   . LYS B 2 82  ? 26.778  4.314   -31.006 1.00 65.44 82  B 1 
ATOM   1587 C CB  . LYS B 2 82  ? 24.638  2.115   -30.506 1.00 65.89 82  B 1 
ATOM   1588 C CG  . LYS B 2 82  ? 23.489  1.280   -29.906 1.00 59.28 82  B 1 
ATOM   1589 C CD  . LYS B 2 82  ? 23.304  -0.056  -30.653 1.00 55.61 82  B 1 
ATOM   1590 C CE  . LYS B 2 82  ? 22.275  -0.945  -29.946 1.00 50.09 82  B 1 
ATOM   1591 N NZ  . LYS B 2 82  ? 22.127  -2.301  -30.561 1.00 43.10 82  B 1 
ATOM   1592 N N   . GLY B 2 83  ? 27.291  3.556   -28.939 1.00 72.03 83  B 1 
ATOM   1593 C CA  . GLY B 2 83  ? 28.742  3.773   -29.007 1.00 72.86 83  B 1 
ATOM   1594 C C   . GLY B 2 83  ? 29.245  5.200   -28.747 1.00 74.30 83  B 1 
ATOM   1595 O O   . GLY B 2 83  ? 30.456  5.391   -28.581 1.00 69.96 83  B 1 
ATOM   1596 N N   . LYS B 2 84  ? 28.391  6.214   -28.686 1.00 73.76 84  B 1 
ATOM   1597 C CA  . LYS B 2 84  ? 28.837  7.551   -28.263 1.00 74.23 84  B 1 
ATOM   1598 C C   . LYS B 2 84  ? 28.914  7.624   -26.735 1.00 74.59 84  B 1 
ATOM   1599 O O   . LYS B 2 84  ? 28.073  7.062   -26.049 1.00 69.16 84  B 1 
ATOM   1600 C CB  . LYS B 2 84  ? 27.964  8.666   -28.858 1.00 68.13 84  B 1 
ATOM   1601 C CG  . LYS B 2 84  ? 28.275  8.880   -30.343 1.00 62.46 84  B 1 
ATOM   1602 C CD  . LYS B 2 84  ? 27.529  10.105  -30.892 1.00 57.95 84  B 1 
ATOM   1603 C CE  . LYS B 2 84  ? 27.898  10.342  -32.345 1.00 53.33 84  B 1 
ATOM   1604 N NZ  . LYS B 2 84  ? 27.196  11.525  -32.923 1.00 46.91 84  B 1 
ATOM   1605 N N   . LYS B 2 85  ? 29.899  8.362   -26.204 1.00 74.52 85  B 1 
ATOM   1606 C CA  . LYS B 2 85  ? 30.054  8.626   -24.764 1.00 75.88 85  B 1 
ATOM   1607 C C   . LYS B 2 85  ? 28.722  9.114   -24.174 1.00 76.66 85  B 1 
ATOM   1608 O O   . LYS B 2 85  ? 28.076  9.963   -24.797 1.00 71.42 85  B 1 
ATOM   1609 C CB  . LYS B 2 85  ? 31.140  9.693   -24.509 1.00 70.01 85  B 1 
ATOM   1610 C CG  . LYS B 2 85  ? 32.569  9.134   -24.628 1.00 62.73 85  B 1 
ATOM   1611 C CD  . LYS B 2 85  ? 33.605  10.197  -24.241 1.00 57.41 85  B 1 
ATOM   1612 C CE  . LYS B 2 85  ? 35.007  9.580   -24.256 1.00 51.35 85  B 1 
ATOM   1613 N NZ  . LYS B 2 85  ? 36.055  10.534  -23.827 1.00 44.94 85  B 1 
ATOM   1614 N N   . LYS B 2 86  ? 28.377  8.632   -22.963 1.00 74.61 86  B 1 
ATOM   1615 C CA  . LYS B 2 86  ? 27.216  9.093   -22.195 1.00 75.34 86  B 1 
ATOM   1616 C C   . LYS B 2 86  ? 27.196  10.629  -22.221 1.00 77.29 86  B 1 
ATOM   1617 O O   . LYS B 2 86  ? 28.178  11.293  -21.873 1.00 71.77 86  B 1 
ATOM   1618 C CB  . LYS B 2 86  ? 27.206  8.536   -20.746 1.00 68.61 86  B 1 
ATOM   1619 C CG  . LYS B 2 86  ? 26.748  7.054   -20.659 1.00 60.08 86  B 1 
ATOM   1620 C CD  . LYS B 2 86  ? 26.596  6.505   -19.217 1.00 55.05 86  B 1 
ATOM   1621 C CE  . LYS B 2 86  ? 26.059  5.046   -19.246 1.00 49.94 86  B 1 
ATOM   1622 N NZ  . LYS B 2 86  ? 25.835  4.381   -17.932 1.00 44.28 86  B 1 
ATOM   1623 N N   . SER B 2 87  ? 26.120  11.199  -22.748 1.00 77.91 87  B 1 
ATOM   1624 C CA  . SER B 2 87  ? 25.966  12.643  -22.884 1.00 79.35 87  B 1 
ATOM   1625 C C   . SER B 2 87  ? 25.915  13.274  -21.492 1.00 81.57 87  B 1 
ATOM   1626 O O   . SER B 2 87  ? 25.421  12.658  -20.555 1.00 77.21 87  B 1 
ATOM   1627 C CB  . SER B 2 87  ? 24.710  12.992  -23.677 1.00 72.44 87  B 1 
ATOM   1628 O OG  . SER B 2 87  ? 24.824  12.503  -25.003 1.00 62.88 87  B 1 
ATOM   1629 N N   . LYS B 2 88  ? 26.415  14.494  -21.355 1.00 84.22 88  B 1 
ATOM   1630 C CA  . LYS B 2 88  ? 26.320  15.192  -20.077 1.00 85.63 88  B 1 
ATOM   1631 C C   . LYS B 2 88  ? 24.846  15.433  -19.739 1.00 87.25 88  B 1 
ATOM   1632 O O   . LYS B 2 88  ? 24.093  15.800  -20.653 1.00 83.82 88  B 1 
ATOM   1633 C CB  . LYS B 2 88  ? 27.101  16.511  -20.086 1.00 80.33 88  B 1 
ATOM   1634 C CG  . LYS B 2 88  ? 28.617  16.278  -20.022 1.00 70.10 88  B 1 
ATOM   1635 C CD  . LYS B 2 88  ? 29.354  17.615  -19.874 1.00 63.54 88  B 1 
ATOM   1636 C CE  . LYS B 2 88  ? 30.849  17.397  -19.724 1.00 55.14 88  B 1 
ATOM   1637 N NZ  . LYS B 2 88  ? 31.586  18.659  -19.471 1.00 46.54 88  B 1 
ATOM   1638 N N   . PRO B 2 89  ? 24.440  15.293  -18.468 1.00 88.14 89  B 1 
ATOM   1639 C CA  . PRO B 2 89  ? 23.109  15.690  -18.016 1.00 89.18 89  B 1 
ATOM   1640 C C   . PRO B 2 89  ? 22.817  17.151  -18.381 1.00 91.22 89  B 1 
ATOM   1641 O O   . PRO B 2 89  ? 23.685  18.019  -18.264 1.00 89.25 89  B 1 
ATOM   1642 C CB  . PRO B 2 89  ? 23.108  15.469  -16.497 1.00 85.49 89  B 1 
ATOM   1643 C CG  . PRO B 2 89  ? 24.183  14.412  -16.284 1.00 80.81 89  B 1 
ATOM   1644 C CD  . PRO B 2 89  ? 25.206  14.743  -17.370 1.00 83.93 89  B 1 
ATOM   1645 N N   . VAL B 2 90  ? 21.589  17.415  -18.835 1.00 92.68 90  B 1 
ATOM   1646 C CA  . VAL B 2 90  ? 21.112  18.753  -19.184 1.00 93.55 90  B 1 
ATOM   1647 C C   . VAL B 2 90  ? 19.969  19.111  -18.250 1.00 94.42 90  B 1 
ATOM   1648 O O   . VAL B 2 90  ? 18.978  18.383  -18.169 1.00 93.10 90  B 1 
ATOM   1649 C CB  . VAL B 2 90  ? 20.677  18.847  -20.656 1.00 91.09 90  B 1 
ATOM   1650 C CG1 . VAL B 2 90  ? 20.192  20.255  -21.010 1.00 80.60 90  B 1 
ATOM   1651 C CG2 . VAL B 2 90  ? 21.848  18.519  -21.592 1.00 82.36 90  B 1 
ATOM   1652 N N   . ASN B 2 91  ? 20.087  20.246  -17.573 1.00 94.62 91  B 1 
ATOM   1653 C CA  . ASN B 2 91  ? 19.016  20.768  -16.740 1.00 95.08 91  B 1 
ATOM   1654 C C   . ASN B 2 91  ? 17.906  21.328  -17.628 1.00 95.62 91  B 1 
ATOM   1655 O O   . ASN B 2 91  ? 18.167  22.075  -18.574 1.00 94.12 91  B 1 
ATOM   1656 C CB  . ASN B 2 91  ? 19.559  21.835  -15.782 1.00 93.09 91  B 1 
ATOM   1657 C CG  . ASN B 2 91  ? 20.524  21.256  -14.756 1.00 89.51 91  B 1 
ATOM   1658 O OD1 . ASN B 2 91  ? 20.590  20.068  -14.508 1.00 80.61 91  B 1 
ATOM   1659 N ND2 . ASN B 2 91  ? 21.323  22.098  -14.130 1.00 80.24 91  B 1 
ATOM   1660 N N   . LYS B 2 92  ? 16.669  20.973  -17.304 1.00 96.01 92  B 1 
ATOM   1661 C CA  . LYS B 2 92  ? 15.466  21.487  -17.949 1.00 96.17 92  B 1 
ATOM   1662 C C   . LYS B 2 92  ? 14.537  22.082  -16.910 1.00 96.77 92  B 1 
ATOM   1663 O O   . LYS B 2 92  ? 14.580  21.723  -15.739 1.00 95.67 92  B 1 
ATOM   1664 C CB  . LYS B 2 92  ? 14.769  20.383  -18.752 1.00 94.41 92  B 1 
ATOM   1665 C CG  . LYS B 2 92  ? 15.587  19.954  -19.970 1.00 90.43 92  B 1 
ATOM   1666 C CD  . LYS B 2 92  ? 14.692  19.197  -20.946 1.00 83.46 92  B 1 
ATOM   1667 C CE  . LYS B 2 92  ? 15.452  18.765  -22.191 1.00 78.33 92  B 1 
ATOM   1668 N NZ  . LYS B 2 92  ? 14.581  17.943  -23.060 1.00 69.74 92  B 1 
ATOM   1669 N N   . ASP B 2 93  ? 13.697  23.000  -17.368 1.00 97.17 93  B 1 
ATOM   1670 C CA  . ASP B 2 93  ? 12.634  23.541  -16.555 1.00 97.17 93  B 1 
ATOM   1671 C C   . ASP B 2 93  ? 11.418  23.907  -17.396 1.00 97.39 93  B 1 
ATOM   1672 O O   . ASP B 2 93  ? 11.500  24.064  -18.616 1.00 95.49 93  B 1 
ATOM   1673 C CB  . ASP B 2 93  ? 13.154  24.710  -15.697 1.00 95.17 93  B 1 
ATOM   1674 C CG  . ASP B 2 93  ? 13.693  25.918  -16.444 1.00 92.30 93  B 1 
ATOM   1675 O OD1 . ASP B 2 93  ? 12.883  26.795  -16.807 1.00 86.04 93  B 1 
ATOM   1676 O OD2 . ASP B 2 93  ? 14.925  26.116  -16.446 1.00 84.94 93  B 1 
ATOM   1677 N N   . ARG B 2 94  ? 10.253  24.007  -16.737 1.00 97.65 94  B 1 
ATOM   1678 C CA  . ARG B 2 94  ? 9.020   24.554  -17.300 1.00 97.35 94  B 1 
ATOM   1679 C C   . ARG B 2 94  ? 8.268   25.362  -16.250 1.00 97.92 94  B 1 
ATOM   1680 O O   . ARG B 2 94  ? 8.356   25.092  -15.059 1.00 97.30 94  B 1 
ATOM   1681 C CB  . ARG B 2 94  ? 8.149   23.462  -17.928 1.00 94.25 94  B 1 
ATOM   1682 C CG  . ARG B 2 94  ? 7.572   22.440  -16.925 1.00 91.35 94  B 1 
ATOM   1683 C CD  . ARG B 2 94  ? 6.636   21.458  -17.647 1.00 90.73 94  B 1 
ATOM   1684 N NE  . ARG B 2 94  ? 6.120   20.414  -16.756 1.00 88.07 94  B 1 
ATOM   1685 C CZ  . ARG B 2 94  ? 5.127   19.566  -16.995 1.00 88.93 94  B 1 
ATOM   1686 N NH1 . ARG B 2 94  ? 4.449   19.596  -18.099 1.00 83.27 94  B 1 
ATOM   1687 N NH2 . ARG B 2 94  ? 4.823   18.670  -16.127 1.00 83.09 94  B 1 
ATOM   1688 N N   . TYR B 2 95  ? 7.488   26.329  -16.718 1.00 97.85 95  B 1 
ATOM   1689 C CA  . TYR B 2 95  ? 6.599   27.115  -15.880 1.00 98.03 95  B 1 
ATOM   1690 C C   . TYR B 2 95  ? 5.191   26.515  -15.878 1.00 98.03 95  B 1 
ATOM   1691 O O   . TYR B 2 95  ? 4.672   26.128  -16.925 1.00 97.23 95  B 1 
ATOM   1692 C CB  . TYR B 2 95  ? 6.608   28.566  -16.364 1.00 97.47 95  B 1 
ATOM   1693 C CG  . TYR B 2 95  ? 5.676   29.456  -15.585 1.00 96.22 95  B 1 
ATOM   1694 C CD1 . TYR B 2 95  ? 4.430   29.829  -16.124 1.00 93.19 95  B 1 
ATOM   1695 C CD2 . TYR B 2 95  ? 6.040   29.913  -14.296 1.00 93.63 95  B 1 
ATOM   1696 C CE1 . TYR B 2 95  ? 3.562   30.661  -15.406 1.00 92.28 95  B 1 
ATOM   1697 C CE2 . TYR B 2 95  ? 5.176   30.739  -13.566 1.00 91.83 95  B 1 
ATOM   1698 C CZ  . TYR B 2 95  ? 3.938   31.117  -14.128 1.00 92.35 95  B 1 
ATOM   1699 O OH  . TYR B 2 95  ? 3.099   31.942  -13.422 1.00 90.49 95  B 1 
ATOM   1700 N N   . ILE B 2 96  ? 4.573   26.456  -14.695 1.00 98.48 96  B 1 
ATOM   1701 C CA  . ILE B 2 96  ? 3.192   26.032  -14.480 1.00 98.37 96  B 1 
ATOM   1702 C C   . ILE B 2 96  ? 2.537   27.082  -13.587 1.00 98.39 96  B 1 
ATOM   1703 O O   . ILE B 2 96  ? 2.951   27.273  -12.448 1.00 97.66 96  B 1 
ATOM   1704 C CB  . ILE B 2 96  ? 3.136   24.618  -13.857 1.00 98.03 96  B 1 
ATOM   1705 C CG1 . ILE B 2 96  ? 3.801   23.562  -14.773 1.00 96.79 96  B 1 
ATOM   1706 C CG2 . ILE B 2 96  ? 1.674   24.237  -13.563 1.00 96.94 96  B 1 
ATOM   1707 C CD1 . ILE B 2 96  ? 4.011   22.188  -14.115 1.00 93.69 96  B 1 
ATOM   1708 N N   . SER B 2 97  ? 1.522   27.775  -14.093 1.00 98.37 97  B 1 
ATOM   1709 C CA  . SER B 2 97  ? 0.887   28.882  -13.365 1.00 98.15 97  B 1 
ATOM   1710 C C   . SER B 2 97  ? 0.153   28.406  -12.112 1.00 98.06 97  B 1 
ATOM   1711 O O   . SER B 2 97  ? 0.352   28.961  -11.023 1.00 96.68 97  B 1 
ATOM   1712 C CB  . SER B 2 97  ? -0.060  29.606  -14.315 1.00 97.22 97  B 1 
ATOM   1713 O OG  . SER B 2 97  ? -0.883  30.541  -13.673 1.00 88.24 97  B 1 
ATOM   1714 N N   . LYS B 2 98  ? -0.671  27.357  -12.238 1.00 98.42 98  B 1 
ATOM   1715 C CA  . LYS B 2 98  ? -1.481  26.784  -11.161 1.00 98.49 98  B 1 
ATOM   1716 C C   . LYS B 2 98  ? -1.413  25.261  -11.196 1.00 98.44 98  B 1 
ATOM   1717 O O   . LYS B 2 98  ? -1.600  24.651  -12.246 1.00 97.89 98  B 1 
ATOM   1718 C CB  . LYS B 2 98  ? -2.941  27.256  -11.284 1.00 98.13 98  B 1 
ATOM   1719 C CG  . LYS B 2 98  ? -3.063  28.772  -11.095 1.00 96.99 98  B 1 
ATOM   1720 C CD  . LYS B 2 98  ? -4.493  29.257  -11.265 1.00 95.79 98  B 1 
ATOM   1721 C CE  . LYS B 2 98  ? -4.490  30.777  -11.171 1.00 93.55 98  B 1 
ATOM   1722 N NZ  . LYS B 2 98  ? -5.741  31.368  -11.670 1.00 89.83 98  B 1 
ATOM   1723 N N   . MET B 2 99  ? -1.174  24.655  -10.029 1.00 98.32 99  B 1 
ATOM   1724 C CA  . MET B 2 99  ? -1.032  23.216  -9.895  1.00 98.03 99  B 1 
ATOM   1725 C C   . MET B 2 99  ? -1.746  22.723  -8.638  1.00 98.30 99  B 1 
ATOM   1726 O O   . MET B 2 99  ? -1.672  23.363  -7.595  1.00 97.66 99  B 1 
ATOM   1727 C CB  . MET B 2 99  ? 0.469   22.867  -9.867  1.00 95.43 99  B 1 
ATOM   1728 C CG  . MET B 2 99  ? 0.764   21.379  -9.646  1.00 92.23 99  B 1 
ATOM   1729 S SD  . MET B 2 99  ? 2.527   20.973  -9.489  1.00 93.06 99  B 1 
ATOM   1730 C CE  . MET B 2 99  ? 3.079   21.215  -11.181 1.00 86.96 99  B 1 
ATOM   1731 N N   . PHE B 2 100 ? -2.383  21.561  -8.728  1.00 98.42 100 B 1 
ATOM   1732 C CA  . PHE B 2 100 ? -2.707  20.765  -7.552  1.00 98.43 100 B 1 
ATOM   1733 C C   . PHE B 2 100 ? -1.717  19.604  -7.487  1.00 98.51 100 B 1 
ATOM   1734 O O   . PHE B 2 100 ? -1.729  18.752  -8.369  1.00 98.32 100 B 1 
ATOM   1735 C CB  . PHE B 2 100 ? -4.154  20.277  -7.619  1.00 98.16 100 B 1 
ATOM   1736 C CG  . PHE B 2 100 ? -4.578  19.437  -6.430  1.00 98.04 100 B 1 
ATOM   1737 C CD1 . PHE B 2 100 ? -4.186  18.092  -6.336  1.00 97.18 100 B 1 
ATOM   1738 C CD2 . PHE B 2 100 ? -5.351  20.003  -5.405  1.00 97.13 100 B 1 
ATOM   1739 C CE1 . PHE B 2 100 ? -4.570  17.312  -5.230  1.00 96.73 100 B 1 
ATOM   1740 C CE2 . PHE B 2 100 ? -5.740  19.231  -4.313  1.00 96.31 100 B 1 
ATOM   1741 C CZ  . PHE B 2 100 ? -5.346  17.889  -4.214  1.00 96.57 100 B 1 
ATOM   1742 N N   . LEU B 2 101 ? -0.857  19.564  -6.460  1.00 98.39 101 B 1 
ATOM   1743 C CA  . LEU B 2 101 ? 0.092   18.481  -6.208  1.00 98.38 101 B 1 
ATOM   1744 C C   . LEU B 2 101 ? -0.501  17.516  -5.185  1.00 98.12 101 B 1 
ATOM   1745 O O   . LEU B 2 101 ? -0.893  17.941  -4.095  1.00 97.41 101 B 1 
ATOM   1746 C CB  . LEU B 2 101 ? 1.413   19.092  -5.722  1.00 98.25 101 B 1 
ATOM   1747 C CG  . LEU B 2 101 ? 2.486   18.061  -5.313  1.00 98.00 101 B 1 
ATOM   1748 C CD1 . LEU B 2 101 ? 2.964   17.230  -6.499  1.00 96.90 101 B 1 
ATOM   1749 C CD2 . LEU B 2 101 ? 3.688   18.805  -4.731  1.00 96.87 101 B 1 
ATOM   1750 N N   . ARG B 2 102 ? -0.514  16.220  -5.507  1.00 98.08 102 B 1 
ATOM   1751 C CA  . ARG B 2 102 ? -0.914  15.170  -4.569  1.00 97.79 102 B 1 
ATOM   1752 C C   . ARG B 2 102 ? 0.226   14.898  -3.577  1.00 97.35 102 B 1 
ATOM   1753 O O   . ARG B 2 102 ? 1.377   14.738  -3.972  1.00 96.13 102 B 1 
ATOM   1754 C CB  . ARG B 2 102 ? -1.359  13.944  -5.357  1.00 97.20 102 B 1 
ATOM   1755 C CG  . ARG B 2 102 ? -2.018  12.903  -4.455  1.00 96.05 102 B 1 
ATOM   1756 C CD  . ARG B 2 102 ? -2.547  11.722  -5.257  1.00 94.44 102 B 1 
ATOM   1757 N NE  . ARG B 2 102 ? -2.560  10.531  -4.427  1.00 92.29 102 B 1 
ATOM   1758 C CZ  . ARG B 2 102 ? -3.567  9.915   -3.837  1.00 92.40 102 B 1 
ATOM   1759 N NH1 . ARG B 2 102 ? -4.812  10.244  -3.988  1.00 84.37 102 B 1 
ATOM   1760 N NH2 . ARG B 2 102 ? -3.304  8.927   -3.069  1.00 87.26 102 B 1 
ATOM   1761 N N   . GLY B 2 103 ? -0.105  14.856  -2.289  1.00 96.67 103 B 1 
ATOM   1762 C CA  . GLY B 2 103 ? 0.880   14.859  -1.209  1.00 96.48 103 B 1 
ATOM   1763 C C   . GLY B 2 103 ? 1.788   13.640  -1.137  1.00 96.47 103 B 1 
ATOM   1764 O O   . GLY B 2 103 ? 2.949   13.766  -0.747  1.00 95.30 103 B 1 
ATOM   1765 N N   . ASP B 2 104 ? 1.305   12.462  -1.549  1.00 95.83 104 B 1 
ATOM   1766 C CA  . ASP B 2 104 ? 2.090   11.221  -1.518  1.00 95.60 104 B 1 
ATOM   1767 C C   . ASP B 2 104 ? 3.296   11.225  -2.472  1.00 95.97 104 B 1 
ATOM   1768 O O   . ASP B 2 104 ? 4.217   10.432  -2.316  1.00 93.90 104 B 1 
ATOM   1769 C CB  . ASP B 2 104 ? 1.153   10.032  -1.795  1.00 93.78 104 B 1 
ATOM   1770 C CG  . ASP B 2 104 ? 0.557   10.037  -3.206  1.00 93.04 104 B 1 
ATOM   1771 O OD1 . ASP B 2 104 ? 0.801   10.984  -3.989  1.00 89.54 104 B 1 
ATOM   1772 O OD2 . ASP B 2 104 ? -0.131  9.068   -3.544  1.00 87.83 104 B 1 
ATOM   1773 N N   . SER B 2 105 ? 3.345   12.159  -3.416  1.00 96.51 105 B 1 
ATOM   1774 C CA  . SER B 2 105 ? 4.496   12.388  -4.290  1.00 96.80 105 B 1 
ATOM   1775 C C   . SER B 2 105 ? 5.540   13.339  -3.684  1.00 97.21 105 B 1 
ATOM   1776 O O   . SER B 2 105 ? 6.597   13.533  -4.286  1.00 95.64 105 B 1 
ATOM   1777 C CB  . SER B 2 105 ? 4.030   12.893  -5.654  1.00 95.81 105 B 1 
ATOM   1778 O OG  . SER B 2 105 ? 3.312   11.869  -6.321  1.00 89.22 105 B 1 
ATOM   1779 N N   . VAL B 2 106 ? 5.270   13.930  -2.525  1.00 97.76 106 B 1 
ATOM   1780 C CA  . VAL B 2 106 ? 6.194   14.837  -1.830  1.00 97.99 106 B 1 
ATOM   1781 C C   . VAL B 2 106 ? 7.172   14.022  -0.990  1.00 97.73 106 B 1 
ATOM   1782 O O   . VAL B 2 106 ? 6.759   13.216  -0.161  1.00 96.90 106 B 1 
ATOM   1783 C CB  . VAL B 2 106 ? 5.428   15.847  -0.955  1.00 97.71 106 B 1 
ATOM   1784 C CG1 . VAL B 2 106 ? 6.370   16.784  -0.192  1.00 96.70 106 B 1 
ATOM   1785 C CG2 . VAL B 2 106 ? 4.493   16.714  -1.813  1.00 96.72 106 B 1 
ATOM   1786 N N   . ILE B 2 107 ? 8.466   14.257  -1.171  1.00 97.75 107 B 1 
ATOM   1787 C CA  . ILE B 2 107 ? 9.535   13.692  -0.345  1.00 97.63 107 B 1 
ATOM   1788 C C   . ILE B 2 107 ? 9.917   14.692  0.743   1.00 97.95 107 B 1 
ATOM   1789 O O   . ILE B 2 107 ? 9.741   14.428  1.930   1.00 97.50 107 B 1 
ATOM   1790 C CB  . ILE B 2 107 ? 10.754  13.283  -1.204  1.00 96.92 107 B 1 
ATOM   1791 C CG1 . ILE B 2 107 ? 10.349  12.323  -2.347  1.00 94.67 107 B 1 
ATOM   1792 C CG2 . ILE B 2 107 ? 11.829  12.646  -0.308  1.00 93.92 107 B 1 
ATOM   1793 C CD1 . ILE B 2 107 ? 11.516  11.932  -3.256  1.00 90.44 107 B 1 
ATOM   1794 N N   . VAL B 2 108 ? 10.419  15.841  0.330   1.00 97.76 108 B 1 
ATOM   1795 C CA  . VAL B 2 108 ? 10.956  16.891  1.194   1.00 97.87 108 B 1 
ATOM   1796 C C   . VAL B 2 108 ? 10.488  18.255  0.679   1.00 98.03 108 B 1 
ATOM   1797 O O   . VAL B 2 108 ? 10.455  18.483  -0.527  1.00 97.62 108 B 1 
ATOM   1798 C CB  . VAL B 2 108 ? 12.493  16.817  1.255   1.00 96.41 108 B 1 
ATOM   1799 C CG1 . VAL B 2 108 ? 13.119  17.968  2.039   1.00 88.97 108 B 1 
ATOM   1800 C CG2 . VAL B 2 108 ? 12.953  15.514  1.926   1.00 87.87 108 B 1 
ATOM   1801 N N   . VAL B 2 109 ? 10.175  19.161  1.597   1.00 98.15 109 B 1 
ATOM   1802 C CA  . VAL B 2 109 ? 9.885   20.567  1.301   1.00 98.14 109 B 1 
ATOM   1803 C C   . VAL B 2 109 ? 10.905  21.437  2.007   1.00 98.10 109 B 1 
ATOM   1804 O O   . VAL B 2 109 ? 10.987  21.418  3.227   1.00 97.68 109 B 1 
ATOM   1805 C CB  . VAL B 2 109 ? 8.453   20.958  1.721   1.00 97.89 109 B 1 
ATOM   1806 C CG1 . VAL B 2 109 ? 8.133   22.385  1.282   1.00 96.83 109 B 1 
ATOM   1807 C CG2 . VAL B 2 109 ? 7.399   20.017  1.114   1.00 96.98 109 B 1 
ATOM   1808 N N   . LEU B 2 110 ? 11.666  22.224  1.253   1.00 97.51 110 B 1 
ATOM   1809 C CA  . LEU B 2 110 ? 12.614  23.197  1.774   1.00 97.19 110 B 1 
ATOM   1810 C C   . LEU B 2 110 ? 11.918  24.540  1.949   1.00 96.84 110 B 1 
ATOM   1811 O O   . LEU B 2 110 ? 11.326  25.078  1.011   1.00 95.62 110 B 1 
ATOM   1812 C CB  . LEU B 2 110 ? 13.820  23.360  0.841   1.00 96.45 110 B 1 
ATOM   1813 C CG  . LEU B 2 110 ? 14.777  22.156  0.735   1.00 91.71 110 B 1 
ATOM   1814 C CD1 . LEU B 2 110 ? 14.199  20.969  -0.033  1.00 84.40 110 B 1 
ATOM   1815 C CD2 . LEU B 2 110 ? 16.031  22.621  -0.018  1.00 84.25 110 B 1 
ATOM   1816 N N   . ARG B 2 111 ? 12.045  25.120  3.142   1.00 94.87 111 B 1 
ATOM   1817 C CA  . ARG B 2 111 ? 11.602  26.480  3.413   1.00 92.30 111 B 1 
ATOM   1818 C C   . ARG B 2 111 ? 12.670  27.477  2.969   1.00 89.39 111 B 1 
ATOM   1819 O O   . ARG B 2 111 ? 13.850  27.272  3.213   1.00 79.58 111 B 1 
ATOM   1820 C CB  . ARG B 2 111 ? 11.296  26.599  4.907   1.00 89.29 111 B 1 
ATOM   1821 C CG  . ARG B 2 111 ? 10.728  27.979  5.246   1.00 83.73 111 B 1 
ATOM   1822 C CD  . ARG B 2 111 ? 10.638  28.120  6.760   1.00 80.32 111 B 1 
ATOM   1823 N NE  . ARG B 2 111 ? 10.364  29.507  7.146   1.00 73.25 111 B 1 
ATOM   1824 C CZ  . ARG B 2 111 ? 10.507  29.983  8.356   1.00 68.58 111 B 1 
ATOM   1825 N NH1 . ARG B 2 111 ? 10.855  29.223  9.358   1.00 61.94 111 B 1 
ATOM   1826 N NH2 . ARG B 2 111 ? 10.305  31.242  8.586   1.00 59.64 111 B 1 
ATOM   1827 N N   . ASN B 2 112 ? 12.221  28.603  2.403   1.00 83.16 112 B 1 
ATOM   1828 C CA  . ASN B 2 112 ? 13.110  29.694  1.970   1.00 81.88 112 B 1 
ATOM   1829 C C   . ASN B 2 112 ? 14.353  29.189  1.223   1.00 82.65 112 B 1 
ATOM   1830 O O   . ASN B 2 112 ? 15.474  29.477  1.637   1.00 75.90 112 B 1 
ATOM   1831 C CB  . ASN B 2 112 ? 13.479  30.580  3.177   1.00 73.09 112 B 1 
ATOM   1832 C CG  . ASN B 2 112 ? 12.300  31.309  3.787   1.00 68.26 112 B 1 
ATOM   1833 O OD1 . ASN B 2 112 ? 11.257  31.510  3.196   1.00 61.03 112 B 1 
ATOM   1834 N ND2 . ASN B 2 112 ? 12.452  31.751  5.012   1.00 58.86 112 B 1 
ATOM   1835 N N   . PRO B 2 113 ? 14.171  28.400  0.145   1.00 80.20 113 B 1 
ATOM   1836 C CA  . PRO B 2 113 ? 15.305  27.855  -0.571  1.00 78.03 113 B 1 
ATOM   1837 C C   . PRO B 2 113 ? 16.211  29.006  -1.016  1.00 77.93 113 B 1 
ATOM   1838 O O   . PRO B 2 113 ? 15.764  29.953  -1.671  1.00 71.98 113 B 1 
ATOM   1839 C CB  . PRO B 2 113 ? 14.720  27.082  -1.760  1.00 72.46 113 B 1 
ATOM   1840 C CG  . PRO B 2 113 ? 13.355  27.734  -1.977  1.00 72.11 113 B 1 
ATOM   1841 C CD  . PRO B 2 113 ? 12.925  28.112  -0.568  1.00 74.36 113 B 1 
ATOM   1842 N N   . LEU B 2 114 ? 17.480  28.915  -0.628  1.00 73.49 114 B 1 
ATOM   1843 C CA  . LEU B 2 114 ? 18.497  29.808  -1.159  1.00 70.12 114 B 1 
ATOM   1844 C C   . LEU B 2 114 ? 18.607  29.506  -2.655  1.00 68.79 114 B 1 
ATOM   1845 O O   . LEU B 2 114 ? 19.328  28.611  -3.076  1.00 62.22 114 B 1 
ATOM   1846 C CB  . LEU B 2 114 ? 19.829  29.593  -0.425  1.00 62.46 114 B 1 
ATOM   1847 C CG  . LEU B 2 114 ? 19.850  30.138  1.015   1.00 56.00 114 B 1 
ATOM   1848 C CD1 . LEU B 2 114 ? 21.103  29.633  1.735   1.00 51.02 114 B 1 
ATOM   1849 C CD2 . LEU B 2 114 ? 19.856  31.668  1.053   1.00 49.87 114 B 1 
ATOM   1850 N N   . ILE B 2 115 ? 17.837  30.250  -3.457  1.00 63.05 115 B 1 
ATOM   1851 C CA  . ILE B 2 115 ? 18.005  30.242  -4.898  1.00 59.74 115 B 1 
ATOM   1852 C C   . ILE B 2 115 ? 19.330  30.970  -5.142  1.00 58.64 115 B 1 
ATOM   1853 O O   . ILE B 2 115 ? 19.365  32.180  -5.335  1.00 52.58 115 B 1 
ATOM   1854 C CB  . ILE B 2 115 ? 16.817  30.900  -5.640  1.00 52.97 115 B 1 
ATOM   1855 C CG1 . ILE B 2 115 ? 15.464  30.273  -5.205  1.00 48.49 115 B 1 
ATOM   1856 C CG2 . ILE B 2 115 ? 17.008  30.727  -7.164  1.00 46.61 115 B 1 
ATOM   1857 C CD1 . ILE B 2 115 ? 14.258  31.060  -5.736  1.00 42.43 115 B 1 
ATOM   1858 N N   . ALA B 2 116 ? 20.412  30.208  -5.058  1.00 46.49 116 B 1 
ATOM   1859 C CA  . ALA B 2 116 ? 21.671  30.694  -5.574  1.00 44.42 116 B 1 
ATOM   1860 C C   . ALA B 2 116 ? 21.439  30.953  -7.066  1.00 43.96 116 B 1 
ATOM   1861 O O   . ALA B 2 116 ? 21.352  30.016  -7.858  1.00 40.85 116 B 1 
ATOM   1862 C CB  . ALA B 2 116 ? 22.769  29.661  -5.295  1.00 40.70 116 B 1 
ATOM   1863 N N   . GLY B 2 117 ? 21.275  32.207  -7.430  1.00 40.78 117 B 1 
ATOM   1864 C CA  . GLY B 2 117 ? 21.360  32.632  -8.816  1.00 37.47 117 B 1 
ATOM   1865 C C   . GLY B 2 117 ? 22.766  32.302  -9.295  1.00 36.52 117 B 1 
ATOM   1866 O O   . GLY B 2 117 ? 23.689  33.075  -9.086  1.00 33.14 117 B 1 
ATOM   1867 N N   . LYS B 2 118 ? 22.913  31.113  -9.877  1.00 32.83 118 B 1 
ATOM   1868 C CA  . LYS B 2 118 ? 24.004  30.849  -10.805 1.00 30.84 118 B 1 
ATOM   1869 C C   . LYS B 2 118 ? 23.520  31.143  -12.210 1.00 29.68 118 B 1 
ATOM   1870 O O   . LYS B 2 118 ? 22.355  30.816  -12.511 1.00 26.92 118 B 1 
ATOM   1871 C CB  . LYS B 2 118 ? 24.527  29.412  -10.684 1.00 28.77 118 B 1 
ATOM   1872 C CG  . LYS B 2 118 ? 25.564  29.300  -9.557  1.00 26.20 118 B 1 
ATOM   1873 C CD  . LYS B 2 118 ? 26.265  27.932  -9.644  1.00 25.24 118 B 1 
ATOM   1874 C CE  . LYS B 2 118 ? 27.360  27.856  -8.574  1.00 22.44 118 B 1 
ATOM   1875 N NZ  . LYS B 2 118 ? 28.092  26.554  -8.635  1.00 20.23 118 B 1 
ATOM   1876 O OXT . LYS B 2 118 ? 24.395  31.689  -12.957 1.00 22.02 118 B 1 
ATOM   1877 N N   . MET C 3 1   ? -22.523 -48.344 28.405  1.00 22.97 1   C 1 
ATOM   1878 C CA  . MET C 3 1   ? -22.664 -47.140 27.557  1.00 29.88 1   C 1 
ATOM   1879 C C   . MET C 3 1   ? -21.288 -46.509 27.432  1.00 32.76 1   C 1 
ATOM   1880 O O   . MET C 3 1   ? -20.818 -45.914 28.387  1.00 30.24 1   C 1 
ATOM   1881 C CB  . MET C 3 1   ? -23.659 -46.148 28.175  1.00 28.68 1   C 1 
ATOM   1882 C CG  . MET C 3 1   ? -25.110 -46.618 28.056  1.00 25.19 1   C 1 
ATOM   1883 S SD  . MET C 3 1   ? -26.250 -45.562 28.946  1.00 22.84 1   C 1 
ATOM   1884 C CE  . MET C 3 1   ? -27.839 -46.244 28.433  1.00 18.78 1   C 1 
ATOM   1885 N N   . ALA C 3 2   ? -20.589 -46.736 26.328  1.00 32.30 2   C 1 
ATOM   1886 C CA  . ALA C 3 2   ? -19.266 -46.153 26.125  1.00 37.45 2   C 1 
ATOM   1887 C C   . ALA C 3 2   ? -19.440 -44.644 25.920  1.00 37.26 2   C 1 
ATOM   1888 O O   . ALA C 3 2   ? -20.053 -44.217 24.941  1.00 35.67 2   C 1 
ATOM   1889 C CB  . ALA C 3 2   ? -18.595 -46.838 24.928  1.00 36.01 2   C 1 
ATOM   1890 N N   . TYR C 3 3   ? -18.939 -43.841 26.863  1.00 32.15 3   C 1 
ATOM   1891 C CA  . TYR C 3 3   ? -18.838 -42.407 26.701  1.00 35.68 3   C 1 
ATOM   1892 C C   . TYR C 3 3   ? -17.873 -42.176 25.526  1.00 34.74 3   C 1 
ATOM   1893 O O   . TYR C 3 3   ? -16.658 -42.205 25.702  1.00 32.61 3   C 1 
ATOM   1894 C CB  . TYR C 3 3   ? -18.352 -41.757 28.009  1.00 34.36 3   C 1 
ATOM   1895 C CG  . TYR C 3 3   ? -19.322 -40.754 28.612  1.00 32.92 3   C 1 
ATOM   1896 C CD1 . TYR C 3 3   ? -19.117 -39.374 28.411  1.00 31.10 3   C 1 
ATOM   1897 C CD2 . TYR C 3 3   ? -20.399 -41.189 29.402  1.00 30.95 3   C 1 
ATOM   1898 C CE1 . TYR C 3 3   ? -19.979 -38.432 28.996  1.00 25.98 3   C 1 
ATOM   1899 C CE2 . TYR C 3 3   ? -21.275 -40.251 29.990  1.00 25.38 3   C 1 
ATOM   1900 C CZ  . TYR C 3 3   ? -21.056 -38.873 29.785  1.00 27.28 3   C 1 
ATOM   1901 O OH  . TYR C 3 3   ? -21.902 -37.962 30.364  1.00 27.88 3   C 1 
ATOM   1902 N N   . ARG C 3 4   ? -18.406 -42.008 24.323  1.00 32.84 4   C 1 
ATOM   1903 C CA  . ARG C 3 4   ? -17.641 -41.418 23.220  1.00 35.32 4   C 1 
ATOM   1904 C C   . ARG C 3 4   ? -17.259 -40.028 23.710  1.00 33.48 4   C 1 
ATOM   1905 O O   . ARG C 3 4   ? -18.105 -39.141 23.719  1.00 32.17 4   C 1 
ATOM   1906 C CB  . ARG C 3 4   ? -18.454 -41.343 21.914  1.00 34.63 4   C 1 
ATOM   1907 C CG  . ARG C 3 4   ? -18.316 -42.607 21.056  1.00 32.09 4   C 1 
ATOM   1908 C CD  . ARG C 3 4   ? -19.064 -42.427 19.723  1.00 32.33 4   C 1 
ATOM   1909 N NE  . ARG C 3 4   ? -18.805 -43.527 18.781  1.00 29.24 4   C 1 
ATOM   1910 C CZ  . ARG C 3 4   ? -19.299 -43.642 17.539  1.00 26.11 4   C 1 
ATOM   1911 N NH1 . ARG C 3 4   ? -20.119 -42.764 17.051  1.00 24.26 4   C 1 
ATOM   1912 N NH2 . ARG C 3 4   ? -18.959 -44.657 16.793  1.00 25.11 4   C 1 
ATOM   1913 N N   . GLY C 3 5   ? -16.023 -39.882 24.190  1.00 32.66 5   C 1 
ATOM   1914 C CA  . GLY C 3 5   ? -15.458 -38.587 24.492  1.00 33.30 5   C 1 
ATOM   1915 C C   . GLY C 3 5   ? -15.607 -37.762 23.220  1.00 33.58 5   C 1 
ATOM   1916 O O   . GLY C 3 5   ? -14.976 -38.075 22.216  1.00 30.75 5   C 1 
ATOM   1917 N N   . GLN C 3 6   ? -16.533 -36.791 23.225  1.00 33.52 6   C 1 
ATOM   1918 C CA  . GLN C 3 6   ? -16.580 -35.779 22.181  1.00 34.81 6   C 1 
ATOM   1919 C C   . GLN C 3 6   ? -15.192 -35.148 22.204  1.00 34.38 6   C 1 
ATOM   1920 O O   . GLN C 3 6   ? -14.825 -34.547 23.209  1.00 33.08 6   C 1 
ATOM   1921 C CB  . GLN C 3 6   ? -17.668 -34.739 22.465  1.00 34.15 6   C 1 
ATOM   1922 C CG  . GLN C 3 6   ? -19.060 -35.211 22.013  1.00 32.39 6   C 1 
ATOM   1923 C CD  . GLN C 3 6   ? -20.147 -34.186 22.322  1.00 30.41 6   C 1 
ATOM   1924 O OE1 . GLN C 3 6   ? -20.062 -33.419 23.262  1.00 29.80 6   C 1 
ATOM   1925 N NE2 . GLN C 3 6   ? -21.218 -34.150 21.559  1.00 30.15 6   C 1 
ATOM   1926 N N   . GLY C 3 7   ? -14.403 -35.386 21.166  1.00 31.30 7   C 1 
ATOM   1927 C CA  . GLY C 3 7   ? -13.103 -34.764 21.036  1.00 31.62 7   C 1 
ATOM   1928 C C   . GLY C 3 7   ? -13.360 -33.266 21.100  1.00 32.44 7   C 1 
ATOM   1929 O O   . GLY C 3 7   ? -13.923 -32.717 20.154  1.00 30.47 7   C 1 
ATOM   1930 N N   . GLN C 3 8   ? -13.070 -32.651 22.255  1.00 35.51 8   C 1 
ATOM   1931 C CA  . GLN C 3 8   ? -13.060 -31.209 22.365  1.00 37.20 8   C 1 
ATOM   1932 C C   . GLN C 3 8   ? -12.149 -30.748 21.240  1.00 37.89 8   C 1 
ATOM   1933 O O   . GLN C 3 8   ? -10.961 -31.081 21.242  1.00 36.65 8   C 1 
ATOM   1934 C CB  . GLN C 3 8   ? -12.547 -30.749 23.734  1.00 36.03 8   C 1 
ATOM   1935 C CG  . GLN C 3 8   ? -13.654 -30.691 24.799  1.00 33.16 8   C 1 
ATOM   1936 C CD  . GLN C 3 8   ? -13.129 -30.239 26.167  1.00 30.48 8   C 1 
ATOM   1937 O OE1 . GLN C 3 8   ? -12.034 -30.569 26.569  1.00 29.17 8   C 1 
ATOM   1938 N NE2 . GLN C 3 8   ? -13.905 -29.512 26.926  1.00 29.15 8   C 1 
ATOM   1939 N N   . LYS C 3 9   ? -12.714 -30.072 20.241  1.00 39.26 9   C 1 
ATOM   1940 C CA  . LYS C 3 9   ? -11.917 -29.342 19.279  1.00 40.63 9   C 1 
ATOM   1941 C C   . LYS C 3 9   ? -11.144 -28.333 20.115  1.00 40.63 9   C 1 
ATOM   1942 O O   . LYS C 3 9   ? -11.723 -27.333 20.523  1.00 38.97 9   C 1 
ATOM   1943 C CB  . LYS C 3 9   ? -12.786 -28.630 18.229  1.00 39.93 9   C 1 
ATOM   1944 C CG  . LYS C 3 9   ? -13.247 -29.552 17.082  1.00 35.76 9   C 1 
ATOM   1945 C CD  . LYS C 3 9   ? -14.033 -28.724 16.057  1.00 34.32 9   C 1 
ATOM   1946 C CE  . LYS C 3 9   ? -14.411 -29.555 14.822  1.00 29.97 9   C 1 
ATOM   1947 N NZ  . LYS C 3 9   ? -15.127 -28.737 13.821  1.00 27.47 9   C 1 
ATOM   1948 N N   . VAL C 3 10  ? -9.916  -28.682 20.472  1.00 42.10 10  C 1 
ATOM   1949 C CA  . VAL C 3 10  ? -9.003  -27.778 21.157  1.00 44.02 10  C 1 
ATOM   1950 C C   . VAL C 3 10  ? -8.864  -26.614 20.196  1.00 45.60 10  C 1 
ATOM   1951 O O   . VAL C 3 10  ? -8.259  -26.770 19.141  1.00 44.30 10  C 1 
ATOM   1952 C CB  . VAL C 3 10  ? -7.656  -28.455 21.455  1.00 42.03 10  C 1 
ATOM   1953 C CG1 . VAL C 3 10  ? -6.709  -27.501 22.179  1.00 36.88 10  C 1 
ATOM   1954 C CG2 . VAL C 3 10  ? -7.850  -29.697 22.344  1.00 37.72 10  C 1 
ATOM   1955 N N   . GLN C 3 11  ? -9.561  -25.498 20.491  1.00 44.73 11  C 1 
ATOM   1956 C CA  . GLN C 3 11  ? -9.409  -24.269 19.738  1.00 46.46 11  C 1 
ATOM   1957 C C   . GLN C 3 11  ? -7.959  -23.867 19.921  1.00 48.40 11  C 1 
ATOM   1958 O O   . GLN C 3 11  ? -7.530  -23.484 21.007  1.00 46.83 11  C 1 
ATOM   1959 C CB  . GLN C 3 11  ? -10.393 -23.192 20.214  1.00 44.53 11  C 1 
ATOM   1960 C CG  . GLN C 3 11  ? -11.741 -23.294 19.488  1.00 40.50 11  C 1 
ATOM   1961 C CD  . GLN C 3 11  ? -12.750 -22.253 19.988  1.00 36.69 11  C 1 
ATOM   1962 O OE1 . GLN C 3 11  ? -12.781 -21.922 21.148  1.00 35.06 11  C 1 
ATOM   1963 N NE2 . GLN C 3 11  ? -13.605 -21.742 19.135  1.00 33.38 11  C 1 
ATOM   1964 N N   . LYS C 3 12  ? -7.173  -24.095 18.887  1.00 57.49 12  C 1 
ATOM   1965 C CA  . LYS C 3 12  ? -5.738  -23.871 18.920  1.00 58.72 12  C 1 
ATOM   1966 C C   . LYS C 3 12  ? -5.536  -22.371 19.031  1.00 61.14 12  C 1 
ATOM   1967 O O   . LYS C 3 12  ? -6.047  -21.628 18.195  1.00 58.02 12  C 1 
ATOM   1968 C CB  . LYS C 3 12  ? -5.108  -24.483 17.670  1.00 53.91 12  C 1 
ATOM   1969 C CG  . LYS C 3 12  ? -3.797  -25.226 17.950  1.00 47.85 12  C 1 
ATOM   1970 C CD  . LYS C 3 12  ? -3.305  -25.789 16.627  1.00 43.77 12  C 1 
ATOM   1971 C CE  . LYS C 3 12  ? -1.975  -26.510 16.711  1.00 38.52 12  C 1 
ATOM   1972 N NZ  . LYS C 3 12  ? -1.465  -26.740 15.335  1.00 34.84 12  C 1 
ATOM   1973 N N   . VAL C 3 13  ? -4.829  -21.935 20.075  1.00 68.45 13  C 1 
ATOM   1974 C CA  . VAL C 3 13  ? -4.538  -20.522 20.304  1.00 71.62 13  C 1 
ATOM   1975 C C   . VAL C 3 13  ? -3.749  -19.992 19.110  1.00 76.54 13  C 1 
ATOM   1976 O O   . VAL C 3 13  ? -2.737  -20.576 18.717  1.00 73.74 13  C 1 
ATOM   1977 C CB  . VAL C 3 13  ? -3.773  -20.310 21.619  1.00 64.77 13  C 1 
ATOM   1978 C CG1 . VAL C 3 13  ? -3.502  -18.830 21.883  1.00 56.60 13  C 1 
ATOM   1979 C CG2 . VAL C 3 13  ? -4.572  -20.861 22.814  1.00 56.63 13  C 1 
ATOM   1980 N N   . MET C 3 14  ? -4.236  -18.902 18.522  1.00 76.34 14  C 1 
ATOM   1981 C CA  . MET C 3 14  ? -3.565  -18.240 17.416  1.00 79.96 14  C 1 
ATOM   1982 C C   . MET C 3 14  ? -2.337  -17.493 17.924  1.00 82.71 14  C 1 
ATOM   1983 O O   . MET C 3 14  ? -2.394  -16.783 18.928  1.00 81.51 14  C 1 
ATOM   1984 C CB  . MET C 3 14  ? -4.574  -17.314 16.718  1.00 74.52 14  C 1 
ATOM   1985 C CG  . MET C 3 14  ? -3.970  -16.636 15.500  1.00 70.69 14  C 1 
ATOM   1986 S SD  . MET C 3 14  ? -5.141  -15.670 14.513  1.00 68.62 14  C 1 
ATOM   1987 C CE  . MET C 3 14  ? -5.538  -14.352 15.671  1.00 61.42 14  C 1 
ATOM   1988 N N   . VAL C 3 15  ? -1.211  -17.622 17.231  1.00 84.99 15  C 1 
ATOM   1989 C CA  . VAL C 3 15  ? -0.018  -16.815 17.514  1.00 86.80 15  C 1 
ATOM   1990 C C   . VAL C 3 15  ? -0.132  -15.518 16.732  1.00 88.16 15  C 1 
ATOM   1991 O O   . VAL C 3 15  ? -0.077  -15.523 15.505  1.00 86.22 15  C 1 
ATOM   1992 C CB  . VAL C 3 15  ? 1.283   -17.557 17.168  1.00 84.49 15  C 1 
ATOM   1993 C CG1 . VAL C 3 15  ? 2.505   -16.720 17.569  1.00 77.61 15  C 1 
ATOM   1994 C CG2 . VAL C 3 15  ? 1.377   -18.898 17.907  1.00 79.13 15  C 1 
ATOM   1995 N N   . GLN C 3 16  ? -0.289  -14.398 17.440  1.00 87.69 16  C 1 
ATOM   1996 C CA  . GLN C 3 16  ? -0.366  -13.089 16.793  1.00 87.94 16  C 1 
ATOM   1997 C C   . GLN C 3 16  ? 1.020   -12.491 16.558  1.00 90.25 16  C 1 
ATOM   1998 O O   . GLN C 3 16  ? 1.926   -12.711 17.363  1.00 88.80 16  C 1 
ATOM   1999 C CB  . GLN C 3 16  ? -1.230  -12.148 17.620  1.00 83.55 16  C 1 
ATOM   2000 C CG  . GLN C 3 16  ? -2.673  -12.637 17.704  1.00 78.09 16  C 1 
ATOM   2001 C CD  . GLN C 3 16  ? -3.592  -11.589 18.289  1.00 74.27 16  C 1 
ATOM   2002 O OE1 . GLN C 3 16  ? -3.188  -10.534 18.746  1.00 66.59 16  C 1 
ATOM   2003 N NE2 . GLN C 3 16  ? -4.868  -11.846 18.272  1.00 63.84 16  C 1 
ATOM   2004 N N   . PRO C 3 17  ? 1.183   -11.664 15.496  1.00 91.86 17  C 1 
ATOM   2005 C CA  . PRO C 3 17  ? 2.413   -10.919 15.243  1.00 92.08 17  C 1 
ATOM   2006 C C   . PRO C 3 17  ? 2.919   -10.139 16.456  1.00 92.76 17  C 1 
ATOM   2007 O O   . PRO C 3 17  ? 4.085   -10.270 16.819  1.00 91.49 17  C 1 
ATOM   2008 C CB  . PRO C 3 17  ? 2.071   -9.985  14.077  1.00 90.58 17  C 1 
ATOM   2009 C CG  . PRO C 3 17  ? 1.044   -10.802 13.294  1.00 88.49 17  C 1 
ATOM   2010 C CD  . PRO C 3 17  ? 0.253   -11.501 14.396  1.00 90.07 17  C 1 
ATOM   2011 N N   . ILE C 3 18  ? 2.043   -9.423  17.155  1.00 91.23 18  C 1 
ATOM   2012 C CA  . ILE C 3 18  ? 2.407   -8.642  18.339  1.00 90.69 18  C 1 
ATOM   2013 C C   . ILE C 3 18  ? 2.977   -9.517  19.463  1.00 91.87 18  C 1 
ATOM   2014 O O   . ILE C 3 18  ? 3.959   -9.145  20.096  1.00 91.08 18  C 1 
ATOM   2015 C CB  . ILE C 3 18  ? 1.212   -7.789  18.796  1.00 87.83 18  C 1 
ATOM   2016 C CG1 . ILE C 3 18  ? 1.683   -6.708  19.786  1.00 77.88 18  C 1 
ATOM   2017 C CG2 . ILE C 3 18  ? 0.058   -8.633  19.377  1.00 75.35 18  C 1 
ATOM   2018 C CD1 . ILE C 3 18  ? 0.666   -5.572  19.969  1.00 69.61 18  C 1 
ATOM   2019 N N   . ASN C 3 19  ? 2.458   -10.730 19.645  1.00 92.45 19  C 1 
ATOM   2020 C CA  . ASN C 3 19  ? 2.962   -11.681 20.646  1.00 91.99 19  C 1 
ATOM   2021 C C   . ASN C 3 19  ? 4.382   -12.156 20.308  1.00 92.78 19  C 1 
ATOM   2022 O O   . ASN C 3 19  ? 5.206   -12.369 21.195  1.00 91.66 19  C 1 
ATOM   2023 C CB  . ASN C 3 19  ? 2.026   -12.897 20.732  1.00 89.72 19  C 1 
ATOM   2024 C CG  . ASN C 3 19  ? 0.640   -12.552 21.266  1.00 84.70 19  C 1 
ATOM   2025 O OD1 . ASN C 3 19  ? 0.440   -11.541 21.890  1.00 75.35 19  C 1 
ATOM   2026 N ND2 . ASN C 3 19  ? -0.335  -13.404 21.045  1.00 75.44 19  C 1 
ATOM   2027 N N   . LEU C 3 20  ? 4.661   -12.330 19.020  1.00 93.31 20  C 1 
ATOM   2028 C CA  . LEU C 3 20  ? 5.989   -12.730 18.567  1.00 94.09 20  C 1 
ATOM   2029 C C   . LEU C 3 20  ? 6.989   -11.578 18.705  1.00 94.54 20  C 1 
ATOM   2030 O O   . LEU C 3 20  ? 8.092   -11.791 19.211  1.00 93.70 20  C 1 
ATOM   2031 C CB  . LEU C 3 20  ? 5.878   -13.286 17.139  1.00 93.47 20  C 1 
ATOM   2032 C CG  . LEU C 3 20  ? 7.181   -13.898 16.616  1.00 90.12 20  C 1 
ATOM   2033 C CD1 . LEU C 3 20  ? 7.725   -15.020 17.508  1.00 86.66 20  C 1 
ATOM   2034 C CD2 . LEU C 3 20  ? 6.943   -14.490 15.224  1.00 87.35 20  C 1 
ATOM   2035 N N   . ILE C 3 21  ? 6.597   -10.359 18.355  1.00 94.97 21  C 1 
ATOM   2036 C CA  . ILE C 3 21  ? 7.415   -9.150  18.530  1.00 95.04 21  C 1 
ATOM   2037 C C   . ILE C 3 21  ? 7.710   -8.918  20.017  1.00 95.11 21  C 1 
ATOM   2038 O O   . ILE C 3 21  ? 8.868   -8.690  20.391  1.00 94.45 21  C 1 
ATOM   2039 C CB  . ILE C 3 21  ? 6.716   -7.930  17.886  1.00 95.01 21  C 1 
ATOM   2040 C CG1 . ILE C 3 21  ? 6.620   -8.114  16.345  1.00 93.77 21  C 1 
ATOM   2041 C CG2 . ILE C 3 21  ? 7.476   -6.632  18.206  1.00 93.63 21  C 1 
ATOM   2042 C CD1 . ILE C 3 21  ? 5.705   -7.103  15.658  1.00 89.92 21  C 1 
ATOM   2043 N N   . PHE C 3 22  ? 6.708   -9.059  20.881  1.00 94.34 22  C 1 
ATOM   2044 C CA  . PHE C 3 22  ? 6.887   -8.941  22.328  1.00 93.60 22  C 1 
ATOM   2045 C C   . PHE C 3 22  ? 7.847   -10.001 22.877  1.00 93.73 22  C 1 
ATOM   2046 O O   . PHE C 3 22  ? 8.722   -9.696  23.698  1.00 92.73 22  C 1 
ATOM   2047 C CB  . PHE C 3 22  ? 5.517   -9.013  23.004  1.00 91.97 22  C 1 
ATOM   2048 C CG  . PHE C 3 22  ? 5.572   -8.631  24.473  1.00 86.65 22  C 1 
ATOM   2049 C CD1 . PHE C 3 22  ? 5.466   -9.606  25.475  1.00 79.65 22  C 1 
ATOM   2050 C CD2 . PHE C 3 22  ? 5.720   -7.282  24.830  1.00 76.65 22  C 1 
ATOM   2051 C CE1 . PHE C 3 22  ? 5.495   -9.236  26.829  1.00 72.79 22  C 1 
ATOM   2052 C CE2 . PHE C 3 22  ? 5.757   -6.904  26.177  1.00 70.05 22  C 1 
ATOM   2053 C CZ  . PHE C 3 22  ? 5.640   -7.878  27.179  1.00 70.74 22  C 1 
ATOM   2054 N N   . ARG C 3 23  ? 7.772   -11.234 22.374  1.00 93.65 23  C 1 
ATOM   2055 C CA  . ARG C 3 23  ? 8.735   -12.290 22.723  1.00 93.27 23  C 1 
ATOM   2056 C C   . ARG C 3 23  ? 10.162  -11.935 22.295  1.00 93.69 23  C 1 
ATOM   2057 O O   . ARG C 3 23  ? 11.094  -12.196 23.044  1.00 92.68 23  C 1 
ATOM   2058 C CB  . ARG C 3 23  ? 8.271   -13.615 22.103  1.00 91.67 23  C 1 
ATOM   2059 C CG  . ARG C 3 23  ? 9.107   -14.808 22.593  1.00 79.88 23  C 1 
ATOM   2060 C CD  . ARG C 3 23  ? 8.693   -16.100 21.868  1.00 78.16 23  C 1 
ATOM   2061 N NE  . ARG C 3 23  ? 7.272   -16.433 22.087  1.00 69.34 23  C 1 
ATOM   2062 C CZ  . ARG C 3 23  ? 6.556   -17.316 21.413  1.00 64.20 23  C 1 
ATOM   2063 N NH1 . ARG C 3 23  ? 7.084   -18.073 20.481  1.00 58.70 23  C 1 
ATOM   2064 N NH2 . ARG C 3 23  ? 5.279   -17.457 21.663  1.00 54.69 23  C 1 
ATOM   2065 N N   . TYR C 3 24  ? 10.340  -11.334 21.125  1.00 95.22 24  C 1 
ATOM   2066 C CA  . TYR C 3 24  ? 11.650  -10.860 20.680  1.00 95.19 24  C 1 
ATOM   2067 C C   . TYR C 3 24  ? 12.202  -9.766  21.604  1.00 95.42 24  C 1 
ATOM   2068 O O   . TYR C 3 24  ? 13.374  -9.820  21.976  1.00 94.52 24  C 1 
ATOM   2069 C CB  . TYR C 3 24  ? 11.575  -10.356 19.238  1.00 95.13 24  C 1 
ATOM   2070 C CG  . TYR C 3 24  ? 11.213  -11.363 18.168  1.00 94.98 24  C 1 
ATOM   2071 C CD1 . TYR C 3 24  ? 11.593  -12.717 18.270  1.00 91.76 24  C 1 
ATOM   2072 C CD2 . TYR C 3 24  ? 10.538  -10.922 17.011  1.00 92.27 24  C 1 
ATOM   2073 C CE1 . TYR C 3 24  ? 11.319  -13.626 17.234  1.00 91.37 24  C 1 
ATOM   2074 C CE2 . TYR C 3 24  ? 10.256  -11.816 15.968  1.00 91.32 24  C 1 
ATOM   2075 C CZ  . TYR C 3 24  ? 10.649  -13.168 16.076  1.00 92.48 24  C 1 
ATOM   2076 O OH  . TYR C 3 24  ? 10.391  -14.038 15.049  1.00 90.75 24  C 1 
ATOM   2077 N N   . LEU C 3 25  ? 11.337  -8.830  22.027  1.00 94.82 25  C 1 
ATOM   2078 C CA  . LEU C 3 25  ? 11.688  -7.782  22.976  1.00 94.74 25  C 1 
ATOM   2079 C C   . LEU C 3 25  ? 12.107  -8.380  24.328  1.00 94.43 25  C 1 
ATOM   2080 O O   . LEU C 3 25  ? 13.193  -8.085  24.830  1.00 92.85 25  C 1 
ATOM   2081 C CB  . LEU C 3 25  ? 10.504  -6.797  23.073  1.00 94.15 25  C 1 
ATOM   2082 C CG  . LEU C 3 25  ? 10.753  -5.559  23.968  1.00 92.90 25  C 1 
ATOM   2083 C CD1 . LEU C 3 25  ? 9.803   -4.437  23.545  1.00 86.24 25  C 1 
ATOM   2084 C CD2 . LEU C 3 25  ? 10.473  -5.825  25.457  1.00 85.38 25  C 1 
ATOM   2085 N N   . GLN C 3 26  ? 11.294  -9.262  24.918  1.00 94.62 26  C 1 
ATOM   2086 C CA  . GLN C 3 26  ? 11.571  -9.880  26.213  1.00 93.97 26  C 1 
ATOM   2087 C C   . GLN C 3 26  ? 12.880  -10.682 26.226  1.00 93.82 26  C 1 
ATOM   2088 O O   . GLN C 3 26  ? 13.670  -10.578 27.164  1.00 92.28 26  C 1 
ATOM   2089 C CB  . GLN C 3 26  ? 10.410  -10.808 26.598  1.00 92.61 26  C 1 
ATOM   2090 C CG  . GLN C 3 26  ? 9.181   -10.035 27.100  1.00 85.39 26  C 1 
ATOM   2091 C CD  . GLN C 3 26  ? 8.088   -10.982 27.593  1.00 80.32 26  C 1 
ATOM   2092 O OE1 . GLN C 3 26  ? 7.968   -12.129 27.179  1.00 72.25 26  C 1 
ATOM   2093 N NE2 . GLN C 3 26  ? 7.265   -10.554 28.522  1.00 69.92 26  C 1 
ATOM   2094 N N   . ASN C 3 27  ? 13.108  -11.451 25.170  1.00 93.89 27  C 1 
ATOM   2095 C CA  . ASN C 3 27  ? 14.292  -12.294 25.053  1.00 93.33 27  C 1 
ATOM   2096 C C   . ASN C 3 27  ? 15.537  -11.522 24.594  1.00 92.95 27  C 1 
ATOM   2097 O O   . ASN C 3 27  ? 16.617  -12.117 24.518  1.00 90.35 27  C 1 
ATOM   2098 C CB  . ASN C 3 27  ? 13.974  -13.458 24.109  1.00 92.04 27  C 1 
ATOM   2099 C CG  . ASN C 3 27  ? 12.938  -14.428 24.663  1.00 88.46 27  C 1 
ATOM   2100 O OD1 . ASN C 3 27  ? 12.627  -14.490 25.843  1.00 80.50 27  C 1 
ATOM   2101 N ND2 . ASN C 3 27  ? 12.393  -15.263 23.808  1.00 79.93 27  C 1 
ATOM   2102 N N   . ARG C 3 28  ? 15.417  -10.223 24.253  1.00 92.95 28  C 1 
ATOM   2103 C CA  . ARG C 3 28  ? 16.468  -9.418  23.608  1.00 92.91 28  C 1 
ATOM   2104 C C   . ARG C 3 28  ? 17.063  -10.134 22.385  1.00 93.77 28  C 1 
ATOM   2105 O O   . ARG C 3 28  ? 18.263  -10.083 22.142  1.00 91.20 28  C 1 
ATOM   2106 C CB  . ARG C 3 28  ? 17.546  -9.000  24.617  1.00 90.72 28  C 1 
ATOM   2107 C CG  . ARG C 3 28  ? 16.987  -8.150  25.764  1.00 79.60 28  C 1 
ATOM   2108 C CD  . ARG C 3 28  ? 18.154  -7.694  26.633  1.00 71.14 28  C 1 
ATOM   2109 N NE  . ARG C 3 28  ? 17.710  -6.779  27.701  1.00 61.12 28  C 1 
ATOM   2110 C CZ  . ARG C 3 28  ? 18.503  -6.078  28.486  1.00 53.48 28  C 1 
ATOM   2111 N NH1 . ARG C 3 28  ? 19.809  -6.178  28.420  1.00 48.39 28  C 1 
ATOM   2112 N NH2 . ARG C 3 28  ? 17.992  -5.247  29.348  1.00 46.59 28  C 1 
ATOM   2113 N N   . SER C 3 29  ? 16.217  -10.814 21.631  1.00 94.52 29  C 1 
ATOM   2114 C CA  . SER C 3 29  ? 16.629  -11.524 20.431  1.00 94.56 29  C 1 
ATOM   2115 C C   . SER C 3 29  ? 17.127  -10.530 19.388  1.00 95.26 29  C 1 
ATOM   2116 O O   . SER C 3 29  ? 16.507  -9.489  19.170  1.00 94.11 29  C 1 
ATOM   2117 C CB  . SER C 3 29  ? 15.479  -12.349 19.852  1.00 92.84 29  C 1 
ATOM   2118 O OG  . SER C 3 29  ? 14.993  -13.273 20.810  1.00 85.14 29  C 1 
ATOM   2119 N N   . ARG C 3 30  ? 18.212  -10.862 18.700  1.00 96.02 30  C 1 
ATOM   2120 C CA  . ARG C 3 30  ? 18.638  -10.097 17.531  1.00 96.73 30  C 1 
ATOM   2121 C C   . ARG C 3 30  ? 17.710  -10.433 16.366  1.00 97.19 30  C 1 
ATOM   2122 O O   . ARG C 3 30  ? 17.508  -11.605 16.051  1.00 96.00 30  C 1 
ATOM   2123 C CB  . ARG C 3 30  ? 20.120  -10.354 17.240  1.00 95.78 30  C 1 
ATOM   2124 C CG  . ARG C 3 30  ? 20.686  -9.308  16.251  1.00 91.46 30  C 1 
ATOM   2125 C CD  . ARG C 3 30  ? 22.217  -9.443  16.144  1.00 90.89 30  C 1 
ATOM   2126 N NE  . ARG C 3 30  ? 22.802  -8.381  15.311  1.00 89.51 30  C 1 
ATOM   2127 C CZ  . ARG C 3 30  ? 23.126  -7.147  15.691  1.00 91.21 30  C 1 
ATOM   2128 N NH1 . ARG C 3 30  ? 22.988  -6.724  16.914  1.00 80.97 30  C 1 
ATOM   2129 N NH2 . ARG C 3 30  ? 23.602  -6.300  14.845  1.00 84.97 30  C 1 
ATOM   2130 N N   . ILE C 3 31  ? 17.125  -9.405  15.763  1.00 97.17 31  C 1 
ATOM   2131 C CA  . ILE C 3 31  ? 16.130  -9.527  14.694  1.00 97.12 31  C 1 
ATOM   2132 C C   . ILE C 3 31  ? 16.722  -8.973  13.407  1.00 97.79 31  C 1 
ATOM   2133 O O   . ILE C 3 31  ? 17.329  -7.906  13.406  1.00 97.10 31  C 1 
ATOM   2134 C CB  . ILE C 3 31  ? 14.826  -8.799  15.082  1.00 94.75 31  C 1 
ATOM   2135 C CG1 . ILE C 3 31  ? 14.247  -9.294  16.422  1.00 82.53 31  C 1 
ATOM   2136 C CG2 . ILE C 3 31  ? 13.758  -8.931  13.982  1.00 77.74 31  C 1 
ATOM   2137 C CD1 . ILE C 3 31  ? 14.011  -10.814 16.491  1.00 73.29 31  C 1 
ATOM   2138 N N   . GLN C 3 32  ? 16.496  -9.691  12.311  1.00 97.92 32  C 1 
ATOM   2139 C CA  . GLN C 3 32  ? 16.745  -9.196  10.971  1.00 97.80 32  C 1 
ATOM   2140 C C   . GLN C 3 32  ? 15.422  -8.788  10.320  1.00 98.00 32  C 1 
ATOM   2141 O O   . GLN C 3 32  ? 14.473  -9.571  10.263  1.00 97.50 32  C 1 
ATOM   2142 C CB  . GLN C 3 32  ? 17.507  -10.247 10.156  1.00 96.90 32  C 1 
ATOM   2143 C CG  . GLN C 3 32  ? 17.993  -9.683  8.823   1.00 93.62 32  C 1 
ATOM   2144 C CD  . GLN C 3 32  ? 18.816  -10.721 8.057   1.00 93.56 32  C 1 
ATOM   2145 O OE1 . GLN C 3 32  ? 18.339  -11.345 7.129   1.00 84.92 32  C 1 
ATOM   2146 N NE2 . GLN C 3 32  ? 20.065  -10.929 8.416   1.00 83.18 32  C 1 
ATOM   2147 N N   . VAL C 3 33  ? 15.397  -7.565  9.807   1.00 98.15 33  C 1 
ATOM   2148 C CA  . VAL C 3 33  ? 14.257  -6.972  9.121   1.00 98.29 33  C 1 
ATOM   2149 C C   . VAL C 3 33  ? 14.507  -6.986  7.619   1.00 98.22 33  C 1 
ATOM   2150 O O   . VAL C 3 33  ? 15.479  -6.403  7.130   1.00 97.64 33  C 1 
ATOM   2151 C CB  . VAL C 3 33  ? 13.985  -5.534  9.608   1.00 97.91 33  C 1 
ATOM   2152 C CG1 . VAL C 3 33  ? 12.670  -5.022  9.017   1.00 96.55 33  C 1 
ATOM   2153 C CG2 . VAL C 3 33  ? 13.933  -5.439  11.137  1.00 96.64 33  C 1 
ATOM   2154 N N   . TRP C 3 34  ? 13.619  -7.647  6.884   1.00 98.05 34  C 1 
ATOM   2155 C CA  . TRP C 3 34  ? 13.567  -7.547  5.432   1.00 97.92 34  C 1 
ATOM   2156 C C   . TRP C 3 34  ? 12.752  -6.315  5.064   1.00 97.82 34  C 1 
ATOM   2157 O O   . TRP C 3 34  ? 11.634  -6.145  5.557   1.00 96.86 34  C 1 
ATOM   2158 C CB  . TRP C 3 34  ? 12.942  -8.804  4.832   1.00 97.59 34  C 1 
ATOM   2159 C CG  . TRP C 3 34  ? 13.614  -10.123 5.078   1.00 97.46 34  C 1 
ATOM   2160 C CD1 . TRP C 3 34  ? 14.474  -10.424 6.078   1.00 95.79 34  C 1 
ATOM   2161 C CD2 . TRP C 3 34  ? 13.436  -11.361 4.319   1.00 97.04 34  C 1 
ATOM   2162 N NE1 . TRP C 3 34  ? 14.843  -11.762 5.997   1.00 95.81 34  C 1 
ATOM   2163 C CE2 . TRP C 3 34  ? 14.222  -12.366 4.929   1.00 96.45 34  C 1 
ATOM   2164 C CE3 . TRP C 3 34  ? 12.675  -11.701 3.180   1.00 96.32 34  C 1 
ATOM   2165 C CZ2 . TRP C 3 34  ? 14.259  -13.686 4.426   1.00 95.53 34  C 1 
ATOM   2166 C CZ3 . TRP C 3 34  ? 12.717  -13.011 2.683   1.00 94.58 34  C 1 
ATOM   2167 C CH2 . TRP C 3 34  ? 13.501  -13.982 3.299   1.00 94.37 34  C 1 
ATOM   2168 N N   . LEU C 3 35  ? 13.306  -5.458  4.211   1.00 97.64 35  C 1 
ATOM   2169 C CA  . LEU C 3 35  ? 12.712  -4.181  3.858   1.00 97.36 35  C 1 
ATOM   2170 C C   . LEU C 3 35  ? 11.827  -4.292  2.610   1.00 96.56 35  C 1 
ATOM   2171 O O   . LEU C 3 35  ? 12.117  -5.075  1.707   1.00 95.10 35  C 1 
ATOM   2172 C CB  . LEU C 3 35  ? 13.820  -3.136  3.669   1.00 97.14 35  C 1 
ATOM   2173 C CG  . LEU C 3 35  ? 14.700  -2.924  4.914   1.00 96.78 35  C 1 
ATOM   2174 C CD1 . LEU C 3 35  ? 15.821  -1.942  4.576   1.00 95.60 35  C 1 
ATOM   2175 C CD2 . LEU C 3 35  ? 13.909  -2.362  6.098   1.00 95.24 35  C 1 
ATOM   2176 N N   . TYR C 3 36  ? 10.746  -3.498  2.561   1.00 95.32 36  C 1 
ATOM   2177 C CA  . TYR C 3 36  ? 9.720   -3.543  1.511   1.00 93.19 36  C 1 
ATOM   2178 C C   . TYR C 3 36  ? 10.288  -3.237  0.120   1.00 89.56 36  C 1 
ATOM   2179 O O   . TYR C 3 36  ? 10.276  -4.097  -0.761  1.00 83.00 36  C 1 
ATOM   2180 C CB  . TYR C 3 36  ? 8.592   -2.585  1.903   1.00 91.46 36  C 1 
ATOM   2181 C CG  . TYR C 3 36  ? 7.392   -2.627  0.981   1.00 90.65 36  C 1 
ATOM   2182 C CD1 . TYR C 3 36  ? 7.347   -1.814  -0.168  1.00 85.94 36  C 1 
ATOM   2183 C CD2 . TYR C 3 36  ? 6.309   -3.473  1.263   1.00 84.68 36  C 1 
ATOM   2184 C CE1 . TYR C 3 36  ? 6.240   -1.855  -1.031  1.00 82.87 36  C 1 
ATOM   2185 C CE2 . TYR C 3 36  ? 5.193   -3.520  0.406   1.00 81.36 36  C 1 
ATOM   2186 C CZ  . TYR C 3 36  ? 5.173   -2.718  -0.743  1.00 84.77 36  C 1 
ATOM   2187 O OH  . TYR C 3 36  ? 4.110   -2.787  -1.609  1.00 82.68 36  C 1 
ATOM   2188 N N   . GLU C 3 37  ? 10.883  -2.075  -0.067  1.00 88.53 37  C 1 
ATOM   2189 C CA  . GLU C 3 37  ? 11.406  -1.601  -1.357  1.00 86.12 37  C 1 
ATOM   2190 C C   . GLU C 3 37  ? 12.883  -1.963  -1.587  1.00 87.69 37  C 1 
ATOM   2191 O O   . GLU C 3 37  ? 13.435  -1.714  -2.658  1.00 83.17 37  C 1 
ATOM   2192 C CB  . GLU C 3 37  ? 11.227  -0.071  -1.429  1.00 81.34 37  C 1 
ATOM   2193 C CG  . GLU C 3 37  ? 9.754   0.397   -1.475  1.00 75.87 37  C 1 
ATOM   2194 C CD  . GLU C 3 37  ? 9.010   -0.012  -2.758  1.00 68.64 37  C 1 
ATOM   2195 O OE1 . GLU C 3 37  ? 7.758   0.038   -2.727  1.00 59.45 37  C 1 
ATOM   2196 O OE2 . GLU C 3 37  ? 9.682   -0.380  -3.744  1.00 61.03 37  C 1 
ATOM   2197 N N   . GLN C 3 38  ? 13.565  -2.517  -0.587  1.00 89.67 38  C 1 
ATOM   2198 C CA  . GLN C 3 38  ? 15.008  -2.722  -0.637  1.00 91.36 38  C 1 
ATOM   2199 C C   . GLN C 3 38  ? 15.378  -4.196  -0.418  1.00 93.34 38  C 1 
ATOM   2200 O O   . GLN C 3 38  ? 15.467  -4.690  0.703   1.00 91.73 38  C 1 
ATOM   2201 C CB  . GLN C 3 38  ? 15.729  -1.802  0.355   1.00 89.01 38  C 1 
ATOM   2202 C CG  . GLN C 3 38  ? 15.486  -0.310  0.051   1.00 81.26 38  C 1 
ATOM   2203 C CD  . GLN C 3 38  ? 16.406  0.598   0.865   1.00 78.44 38  C 1 
ATOM   2204 O OE1 . GLN C 3 38  ? 17.542  0.267   1.137   1.00 71.23 38  C 1 
ATOM   2205 N NE2 . GLN C 3 38  ? 15.948  1.751   1.274   1.00 67.30 38  C 1 
ATOM   2206 N N   . VAL C 3 39  ? 15.663  -4.881  -1.520  1.00 93.24 39  C 1 
ATOM   2207 C CA  . VAL C 3 39  ? 16.097  -6.288  -1.488  1.00 93.01 39  C 1 
ATOM   2208 C C   . VAL C 3 39  ? 17.594  -6.442  -1.197  1.00 93.25 39  C 1 
ATOM   2209 O O   . VAL C 3 39  ? 18.022  -7.457  -0.665  1.00 90.35 39  C 1 
ATOM   2210 C CB  . VAL C 3 39  ? 15.724  -7.018  -2.791  1.00 91.21 39  C 1 
ATOM   2211 C CG1 . VAL C 3 39  ? 14.197  -7.031  -2.951  1.00 81.97 39  C 1 
ATOM   2212 C CG2 . VAL C 3 39  ? 16.346  -6.386  -4.040  1.00 83.19 39  C 1 
ATOM   2213 N N   . ASN C 3 40  ? 18.376  -5.417  -1.509  1.00 94.45 40  C 1 
ATOM   2214 C CA  . ASN C 3 40  ? 19.839  -5.424  -1.369  1.00 94.19 40  C 1 
ATOM   2215 C C   . ASN C 3 40  ? 20.322  -5.000  0.021   1.00 94.95 40  C 1 
ATOM   2216 O O   . ASN C 3 40  ? 21.510  -5.112  0.313   1.00 93.28 40  C 1 
ATOM   2217 C CB  . ASN C 3 40  ? 20.441  -4.539  -2.466  1.00 92.14 40  C 1 
ATOM   2218 C CG  . ASN C 3 40  ? 20.158  -5.079  -3.858  1.00 86.96 40  C 1 
ATOM   2219 O OD1 . ASN C 3 40  ? 20.198  -6.274  -4.111  1.00 77.14 40  C 1 
ATOM   2220 N ND2 . ASN C 3 40  ? 19.880  -4.211  -4.808  1.00 76.17 40  C 1 
ATOM   2221 N N   . MET C 3 41  ? 19.411  -4.512  0.867   1.00 95.80 41  C 1 
ATOM   2222 C CA  . MET C 3 41  ? 19.714  -4.084  2.228   1.00 96.21 41  C 1 
ATOM   2223 C C   . MET C 3 41  ? 18.713  -4.708  3.195   1.00 96.93 41  C 1 
ATOM   2224 O O   . MET C 3 41  ? 17.516  -4.781  2.915   1.00 96.23 41  C 1 
ATOM   2225 C CB  . MET C 3 41  ? 19.712  -2.549  2.306   1.00 94.84 41  C 1 
ATOM   2226 C CG  . MET C 3 41  ? 20.236  -2.041  3.658   1.00 91.37 41  C 1 
ATOM   2227 S SD  . MET C 3 41  ? 20.362  -0.235  3.764   1.00 89.18 41  C 1 
ATOM   2228 C CE  . MET C 3 41  ? 18.635  0.220   3.937   1.00 78.87 41  C 1 
ATOM   2229 N N   . ARG C 3 42  ? 19.210  -5.132  4.356   1.00 97.38 42  C 1 
ATOM   2230 C CA  . ARG C 3 42  ? 18.399  -5.524  5.512   1.00 97.47 42  C 1 
ATOM   2231 C C   . ARG C 3 42  ? 18.863  -4.731  6.728   1.00 97.71 42  C 1 
ATOM   2232 O O   . ARG C 3 42  ? 19.956  -4.169  6.720   1.00 97.10 42  C 1 
ATOM   2233 C CB  . ARG C 3 42  ? 18.465  -7.048  5.731   1.00 96.56 42  C 1 
ATOM   2234 C CG  . ARG C 3 42  ? 17.909  -7.855  4.537   1.00 94.77 42  C 1 
ATOM   2235 C CD  . ARG C 3 42  ? 17.898  -9.357  4.842   1.00 92.72 42  C 1 
ATOM   2236 N NE  . ARG C 3 42  ? 17.422  -10.163 3.694   1.00 89.89 42  C 1 
ATOM   2237 C CZ  . ARG C 3 42  ? 17.295  -11.481 3.653   1.00 88.42 42  C 1 
ATOM   2238 N NH1 . ARG C 3 42  ? 17.574  -12.263 4.668   1.00 83.10 42  C 1 
ATOM   2239 N NH2 . ARG C 3 42  ? 16.871  -12.072 2.573   1.00 84.38 42  C 1 
ATOM   2240 N N   . ILE C 3 43  ? 18.045  -4.684  7.766   1.00 98.01 43  C 1 
ATOM   2241 C CA  . ILE C 3 43  ? 18.426  -4.069  9.038   1.00 98.27 43  C 1 
ATOM   2242 C C   . ILE C 3 43  ? 18.458  -5.156  10.103  1.00 98.21 43  C 1 
ATOM   2243 O O   . ILE C 3 43  ? 17.540  -5.969  10.183  1.00 97.74 43  C 1 
ATOM   2244 C CB  . ILE C 3 43  ? 17.513  -2.875  9.386   1.00 97.65 43  C 1 
ATOM   2245 C CG1 . ILE C 3 43  ? 17.736  -1.761  8.337   1.00 94.48 43  C 1 
ATOM   2246 C CG2 . ILE C 3 43  ? 17.799  -2.352  10.811  1.00 95.91 43  C 1 
ATOM   2247 C CD1 . ILE C 3 43  ? 16.872  -0.520  8.529   1.00 84.67 43  C 1 
ATOM   2248 N N   . GLU C 3 44  ? 19.502  -5.191  10.914  1.00 97.93 44  C 1 
ATOM   2249 C CA  . GLU C 3 44  ? 19.557  -6.011  12.124  1.00 97.81 44  C 1 
ATOM   2250 C C   . GLU C 3 44  ? 19.546  -5.135  13.366  1.00 98.03 44  C 1 
ATOM   2251 O O   . GLU C 3 44  ? 20.033  -4.012  13.337  1.00 97.28 44  C 1 
ATOM   2252 C CB  . GLU C 3 44  ? 20.774  -6.939  12.122  1.00 96.09 44  C 1 
ATOM   2253 C CG  . GLU C 3 44  ? 20.469  -8.245  11.388  1.00 88.23 44  C 1 
ATOM   2254 C CD  . GLU C 3 44  ? 21.654  -9.216  11.353  1.00 91.18 44  C 1 
ATOM   2255 O OE1 . GLU C 3 44  ? 21.691  -10.061 10.426  1.00 86.28 44  C 1 
ATOM   2256 O OE2 . GLU C 3 44  ? 22.578  -9.115  12.191  1.00 87.74 44  C 1 
ATOM   2257 N N   . GLY C 3 45  ? 19.012  -5.649  14.461  1.00 97.64 45  C 1 
ATOM   2258 C CA  . GLY C 3 45  ? 19.058  -4.988  15.757  1.00 97.59 45  C 1 
ATOM   2259 C C   . GLY C 3 45  ? 18.257  -5.726  16.810  1.00 97.66 45  C 1 
ATOM   2260 O O   . GLY C 3 45  ? 17.602  -6.729  16.531  1.00 96.65 45  C 1 
ATOM   2261 N N   . CYS C 3 46  ? 18.285  -5.222  18.046  1.00 97.35 46  C 1 
ATOM   2262 C CA  . CYS C 3 46  ? 17.495  -5.752  19.157  1.00 97.21 46  C 1 
ATOM   2263 C C   . CYS C 3 46  ? 16.281  -4.856  19.392  1.00 97.41 46  C 1 
ATOM   2264 O O   . CYS C 3 46  ? 16.457  -3.664  19.648  1.00 96.46 46  C 1 
ATOM   2265 C CB  . CYS C 3 46  ? 18.373  -5.864  20.409  1.00 96.23 46  C 1 
ATOM   2266 S SG  . CYS C 3 46  ? 19.686  -7.099  20.147  1.00 89.47 46  C 1 
ATOM   2267 N N   . ILE C 3 47  ? 15.067  -5.405  19.344  1.00 97.27 47  C 1 
ATOM   2268 C CA  . ILE C 3 47  ? 13.853  -4.635  19.614  1.00 97.12 47  C 1 
ATOM   2269 C C   . ILE C 3 47  ? 13.834  -4.230  21.089  1.00 96.85 47  C 1 
ATOM   2270 O O   . ILE C 3 47  ? 13.892  -5.088  21.964  1.00 95.71 47  C 1 
ATOM   2271 C CB  . ILE C 3 47  ? 12.576  -5.401  19.212  1.00 96.66 47  C 1 
ATOM   2272 C CG1 . ILE C 3 47  ? 12.602  -5.779  17.713  1.00 95.35 47  C 1 
ATOM   2273 C CG2 . ILE C 3 47  ? 11.318  -4.560  19.536  1.00 95.23 47  C 1 
ATOM   2274 C CD1 . ILE C 3 47  ? 11.433  -6.664  17.253  1.00 93.17 47  C 1 
ATOM   2275 N N   . ILE C 3 48  ? 13.722  -2.924  21.358  1.00 97.18 48  C 1 
ATOM   2276 C CA  . ILE C 3 48  ? 13.566  -2.368  22.713  1.00 96.86 48  C 1 
ATOM   2277 C C   . ILE C 3 48  ? 12.224  -1.659  22.906  1.00 96.77 48  C 1 
ATOM   2278 O O   . ILE C 3 48  ? 11.873  -1.320  24.028  1.00 95.38 48  C 1 
ATOM   2279 C CB  . ILE C 3 48  ? 14.752  -1.467  23.097  1.00 95.94 48  C 1 
ATOM   2280 C CG1 . ILE C 3 48  ? 14.871  -0.237  22.167  1.00 91.33 48  C 1 
ATOM   2281 C CG2 . ILE C 3 48  ? 16.051  -2.284  23.111  1.00 88.85 48  C 1 
ATOM   2282 C CD1 . ILE C 3 48  ? 15.868  0.816   22.690  1.00 88.00 48  C 1 
ATOM   2283 N N   . GLY C 3 49  ? 11.470  -1.449  21.838  1.00 97.00 49  C 1 
ATOM   2284 C CA  . GLY C 3 49  ? 10.130  -0.897  21.849  1.00 96.82 49  C 1 
ATOM   2285 C C   . GLY C 3 49  ? 9.484   -0.991  20.473  1.00 97.09 49  C 1 
ATOM   2286 O O   . GLY C 3 49  ? 10.173  -1.188  19.469  1.00 96.28 49  C 1 
ATOM   2287 N N   . PHE C 3 50  ? 8.153   -0.877  20.440  1.00 96.31 50  C 1 
ATOM   2288 C CA  . PHE C 3 50  ? 7.348   -0.888  19.224  1.00 95.72 50  C 1 
ATOM   2289 C C   . PHE C 3 50  ? 5.988   -0.241  19.483  1.00 95.04 50  C 1 
ATOM   2290 O O   . PHE C 3 50  ? 5.643   0.032   20.635  1.00 93.41 50  C 1 
ATOM   2291 C CB  . PHE C 3 50  ? 7.192   -2.335  18.705  1.00 94.61 50  C 1 
ATOM   2292 C CG  . PHE C 3 50  ? 6.468   -3.277  19.633  1.00 94.56 50  C 1 
ATOM   2293 C CD1 . PHE C 3 50  ? 7.161   -3.945  20.664  1.00 92.69 50  C 1 
ATOM   2294 C CD2 . PHE C 3 50  ? 5.089   -3.504  19.481  1.00 91.97 50  C 1 
ATOM   2295 C CE1 . PHE C 3 50  ? 6.486   -4.825  21.526  1.00 91.04 50  C 1 
ATOM   2296 C CE2 . PHE C 3 50  ? 4.407   -4.382  20.335  1.00 90.64 50  C 1 
ATOM   2297 C CZ  . PHE C 3 50  ? 5.109   -5.040  21.357  1.00 90.49 50  C 1 
ATOM   2298 N N   . ASP C 3 51  ? 5.226   0.011   18.432  1.00 93.73 51  C 1 
ATOM   2299 C CA  . ASP C 3 51  ? 3.845   0.494   18.493  1.00 92.79 51  C 1 
ATOM   2300 C C   . ASP C 3 51  ? 2.914   -0.364  17.619  1.00 91.92 51  C 1 
ATOM   2301 O O   . ASP C 3 51  ? 3.332   -1.343  16.989  1.00 90.04 51  C 1 
ATOM   2302 C CB  . ASP C 3 51  ? 3.794   1.998   18.136  1.00 92.21 51  C 1 
ATOM   2303 C CG  . ASP C 3 51  ? 4.233   2.344   16.712  1.00 92.41 51  C 1 
ATOM   2304 O OD1 . ASP C 3 51  ? 4.190   1.476   15.811  1.00 90.25 51  C 1 
ATOM   2305 O OD2 . ASP C 3 51  ? 4.658   3.500   16.495  1.00 89.95 51  C 1 
ATOM   2306 N N   . GLU C 3 52  ? 1.640   0.018   17.592  1.00 89.39 52  C 1 
ATOM   2307 C CA  . GLU C 3 52  ? 0.577   -0.650  16.852  1.00 87.68 52  C 1 
ATOM   2308 C C   . GLU C 3 52  ? 0.754   -0.624  15.322  1.00 87.73 52  C 1 
ATOM   2309 O O   . GLU C 3 52  ? 0.194   -1.465  14.612  1.00 85.67 52  C 1 
ATOM   2310 C CB  . GLU C 3 52  ? -0.784  -0.045  17.259  1.00 85.35 52  C 1 
ATOM   2311 C CG  . GLU C 3 52  ? -1.042  1.427   16.862  1.00 78.53 52  C 1 
ATOM   2312 C CD  . GLU C 3 52  ? -0.361  2.505   17.733  1.00 73.54 52  C 1 
ATOM   2313 O OE1 . GLU C 3 52  ? -0.571  3.699   17.432  1.00 66.57 52  C 1 
ATOM   2314 O OE2 . GLU C 3 52  ? 0.379   2.160   18.670  1.00 68.66 52  C 1 
ATOM   2315 N N   . TYR C 3 53  ? 1.597   0.275   14.803  1.00 89.79 53  C 1 
ATOM   2316 C CA  . TYR C 3 53  ? 1.932   0.365   13.386  1.00 90.17 53  C 1 
ATOM   2317 C C   . TYR C 3 53  ? 3.166   -0.467  13.005  1.00 91.77 53  C 1 
ATOM   2318 O O   . TYR C 3 53  ? 3.663   -0.384  11.879  1.00 90.44 53  C 1 
ATOM   2319 C CB  . TYR C 3 53  ? 2.097   1.842   12.993  1.00 88.40 53  C 1 
ATOM   2320 C CG  . TYR C 3 53  ? 0.898   2.702   13.334  1.00 87.15 53  C 1 
ATOM   2321 C CD1 . TYR C 3 53  ? -0.291  2.582   12.584  1.00 83.09 53  C 1 
ATOM   2322 C CD2 . TYR C 3 53  ? 0.957   3.595   14.417  1.00 82.96 53  C 1 
ATOM   2323 C CE1 . TYR C 3 53  ? -1.424  3.348   12.921  1.00 80.94 53  C 1 
ATOM   2324 C CE2 . TYR C 3 53  ? -0.166  4.367   14.765  1.00 80.72 53  C 1 
ATOM   2325 C CZ  . TYR C 3 53  ? -1.363  4.237   14.014  1.00 81.54 53  C 1 
ATOM   2326 O OH  . TYR C 3 53  ? -2.467  4.965   14.360  1.00 79.27 53  C 1 
ATOM   2327 N N   . MET C 3 54  ? 3.664   -1.266  13.943  1.00 91.54 54  C 1 
ATOM   2328 C CA  . MET C 3 54  ? 4.945   -1.977  13.865  1.00 93.30 54  C 1 
ATOM   2329 C C   . MET C 3 54  ? 6.151   -1.052  13.634  1.00 94.92 54  C 1 
ATOM   2330 O O   . MET C 3 54  ? 7.183   -1.516  13.143  1.00 94.50 54  C 1 
ATOM   2331 C CB  . MET C 3 54  ? 4.938   -3.135  12.852  1.00 91.71 54  C 1 
ATOM   2332 C CG  . MET C 3 54  ? 3.862   -4.191  13.102  1.00 86.54 54  C 1 
ATOM   2333 S SD  . MET C 3 54  ? 4.191   -5.752  12.215  1.00 84.69 54  C 1 
ATOM   2334 C CE  . MET C 3 54  ? 4.295   -5.151  10.534  1.00 76.05 54  C 1 
ATOM   2335 N N   . ASN C 3 55  ? 6.085   0.220   13.995  1.00 95.41 55  C 1 
ATOM   2336 C CA  . ASN C 3 55  ? 7.301   1.000   14.125  1.00 96.00 55  C 1 
ATOM   2337 C C   . ASN C 3 55  ? 8.142   0.366   15.234  1.00 96.34 55  C 1 
ATOM   2338 O O   . ASN C 3 55  ? 7.626   0.048   16.299  1.00 95.98 55  C 1 
ATOM   2339 C CB  . ASN C 3 55  ? 6.997   2.475   14.421  1.00 96.12 55  C 1 
ATOM   2340 C CG  . ASN C 3 55  ? 6.110   3.125   13.373  1.00 95.62 55  C 1 
ATOM   2341 O OD1 . ASN C 3 55  ? 6.410   3.142   12.193  1.00 91.95 55  C 1 
ATOM   2342 N ND2 . ASN C 3 55  ? 4.994   3.709   13.785  1.00 91.86 55  C 1 
ATOM   2343 N N   . LEU C 3 56  ? 9.429   0.159   14.988  1.00 97.36 56  C 1 
ATOM   2344 C CA  . LEU C 3 56  ? 10.309  -0.535  15.923  1.00 97.61 56  C 1 
ATOM   2345 C C   . LEU C 3 56  ? 11.398  0.414   16.409  1.00 98.18 56  C 1 
ATOM   2346 O O   . LEU C 3 56  ? 12.054  1.067   15.606  1.00 97.81 56  C 1 
ATOM   2347 C CB  . LEU C 3 56  ? 10.940  -1.771  15.257  1.00 97.22 56  C 1 
ATOM   2348 C CG  . LEU C 3 56  ? 9.964   -2.784  14.617  1.00 96.70 56  C 1 
ATOM   2349 C CD1 . LEU C 3 56  ? 10.766  -3.960  14.041  1.00 95.11 56  C 1 
ATOM   2350 C CD2 . LEU C 3 56  ? 8.959   -3.349  15.622  1.00 94.99 56  C 1 
ATOM   2351 N N   . VAL C 3 57  ? 11.649  0.428   17.708  1.00 97.95 57  C 1 
ATOM   2352 C CA  . VAL C 3 57  ? 12.904  0.971   18.233  1.00 98.05 57  C 1 
ATOM   2353 C C   . VAL C 3 57  ? 13.895  -0.177  18.357  1.00 98.03 57  C 1 
ATOM   2354 O O   . VAL C 3 57  ? 13.651  -1.148  19.082  1.00 97.53 57  C 1 
ATOM   2355 C CB  . VAL C 3 57  ? 12.726  1.738   19.551  1.00 97.88 57  C 1 
ATOM   2356 C CG1 . VAL C 3 57  ? 14.034  2.439   19.942  1.00 96.59 57  C 1 
ATOM   2357 C CG2 . VAL C 3 57  ? 11.649  2.819   19.413  1.00 96.39 57  C 1 
ATOM   2358 N N   . LEU C 3 58  ? 14.996  -0.079  17.625  1.00 98.06 58  C 1 
ATOM   2359 C CA  . LEU C 3 58  ? 16.052  -1.080  17.583  1.00 98.06 58  C 1 
ATOM   2360 C C   . LEU C 3 58  ? 17.299  -0.532  18.262  1.00 97.94 58  C 1 
ATOM   2361 O O   . LEU C 3 58  ? 17.749  0.565   17.938  1.00 97.38 58  C 1 
ATOM   2362 C CB  . LEU C 3 58  ? 16.362  -1.491  16.133  1.00 97.83 58  C 1 
ATOM   2363 C CG  . LEU C 3 58  ? 15.175  -2.057  15.329  1.00 96.98 58  C 1 
ATOM   2364 C CD1 . LEU C 3 58  ? 15.624  -2.374  13.894  1.00 95.40 58  C 1 
ATOM   2365 C CD2 . LEU C 3 58  ? 14.631  -3.341  15.944  1.00 95.06 58  C 1 
ATOM   2366 N N   . ASP C 3 59  ? 17.861  -1.309  19.177  1.00 97.32 59  C 1 
ATOM   2367 C CA  . ASP C 3 59  ? 19.172  -1.045  19.772  1.00 96.96 59  C 1 
ATOM   2368 C C   . ASP C 3 59  ? 20.262  -1.829  19.041  1.00 97.13 59  C 1 
ATOM   2369 O O   . ASP C 3 59  ? 19.994  -2.887  18.466  1.00 95.61 59  C 1 
ATOM   2370 C CB  . ASP C 3 59  ? 19.153  -1.347  21.277  1.00 95.17 59  C 1 
ATOM   2371 C CG  . ASP C 3 59  ? 19.929  -0.339  22.121  1.00 90.73 59  C 1 
ATOM   2372 O OD1 . ASP C 3 59  ? 20.583  0.574   21.563  1.00 84.92 59  C 1 
ATOM   2373 O OD2 . ASP C 3 59  ? 19.748  -0.333  23.365  1.00 83.72 59  C 1 
ATOM   2374 N N   . ASP C 3 60  ? 21.490  -1.322  19.060  1.00 96.84 60  C 1 
ATOM   2375 C CA  . ASP C 3 60  ? 22.634  -1.916  18.354  1.00 96.88 60  C 1 
ATOM   2376 C C   . ASP C 3 60  ? 22.297  -2.287  16.897  1.00 97.35 60  C 1 
ATOM   2377 O O   . ASP C 3 60  ? 22.542  -3.403  16.419  1.00 95.83 60  C 1 
ATOM   2378 C CB  . ASP C 3 60  ? 23.208  -3.064  19.198  1.00 95.26 60  C 1 
ATOM   2379 C CG  . ASP C 3 60  ? 24.586  -3.522  18.716  1.00 86.69 60  C 1 
ATOM   2380 O OD1 . ASP C 3 60  ? 25.371  -2.647  18.276  1.00 80.00 60  C 1 
ATOM   2381 O OD2 . ASP C 3 60  ? 24.863  -4.736  18.825  1.00 77.40 60  C 1 
ATOM   2382 N N   . ALA C 3 61  ? 21.646  -1.349  16.187  1.00 97.84 61  C 1 
ATOM   2383 C CA  . ALA C 3 61  ? 21.173  -1.582  14.840  1.00 98.13 61  C 1 
ATOM   2384 C C   . ALA C 3 61  ? 22.303  -1.473  13.811  1.00 98.13 61  C 1 
ATOM   2385 O O   . ALA C 3 61  ? 23.233  -0.677  13.930  1.00 97.38 61  C 1 
ATOM   2386 C CB  . ALA C 3 61  ? 20.010  -0.632  14.521  1.00 97.81 61  C 1 
ATOM   2387 N N   . GLU C 3 62  ? 22.185  -2.283  12.751  1.00 98.00 62  C 1 
ATOM   2388 C CA  . GLU C 3 62  ? 23.123  -2.325  11.637  1.00 97.90 62  C 1 
ATOM   2389 C C   . GLU C 3 62  ? 22.376  -2.401  10.306  1.00 98.17 62  C 1 
ATOM   2390 O O   . GLU C 3 62  ? 21.441  -3.193  10.152  1.00 97.44 62  C 1 
ATOM   2391 C CB  . GLU C 3 62  ? 24.070  -3.532  11.778  1.00 96.52 62  C 1 
ATOM   2392 C CG  . GLU C 3 62  ? 24.928  -3.511  13.039  1.00 88.60 62  C 1 
ATOM   2393 C CD  . GLU C 3 62  ? 25.889  -4.710  13.137  1.00 91.04 62  C 1 
ATOM   2394 O OE1 . GLU C 3 62  ? 26.914  -4.620  13.841  1.00 84.96 62  C 1 
ATOM   2395 O OE2 . GLU C 3 62  ? 25.630  -5.763  12.517  1.00 85.76 62  C 1 
ATOM   2396 N N   . GLU C 3 63  ? 22.829  -1.641  9.306   1.00 97.80 63  C 1 
ATOM   2397 C CA  . GLU C 3 63  ? 22.513  -1.928  7.911   1.00 97.63 63  C 1 
ATOM   2398 C C   . GLU C 3 63  ? 23.386  -3.083  7.419   1.00 97.59 63  C 1 
ATOM   2399 O O   . GLU C 3 63  ? 24.612  -3.056  7.575   1.00 96.40 63  C 1 
ATOM   2400 C CB  . GLU C 3 63  ? 22.759  -0.713  7.013   1.00 96.64 63  C 1 
ATOM   2401 C CG  . GLU C 3 63  ? 21.749  0.428   7.178   1.00 92.58 63  C 1 
ATOM   2402 C CD  . GLU C 3 63  ? 22.087  1.657   6.309   1.00 94.44 63  C 1 
ATOM   2403 O OE1 . GLU C 3 63  ? 21.432  2.705   6.474   1.00 89.54 63  C 1 
ATOM   2404 O OE2 . GLU C 3 63  ? 23.029  1.602   5.484   1.00 91.16 63  C 1 
ATOM   2405 N N   . ILE C 3 64  ? 22.770  -4.066  6.765   1.00 97.57 64  C 1 
ATOM   2406 C CA  . ILE C 3 64  ? 23.456  -5.188  6.127   1.00 97.12 64  C 1 
ATOM   2407 C C   . ILE C 3 64  ? 23.227  -5.088  4.624   1.00 97.12 64  C 1 
ATOM   2408 O O   . ILE C 3 64  ? 22.115  -5.295  4.142   1.00 95.80 64  C 1 
ATOM   2409 C CB  . ILE C 3 64  ? 22.963  -6.544  6.662   1.00 95.90 64  C 1 
ATOM   2410 C CG1 . ILE C 3 64  ? 23.076  -6.591  8.198   1.00 89.54 64  C 1 
ATOM   2411 C CG2 . ILE C 3 64  ? 23.775  -7.681  6.015   1.00 85.59 64  C 1 
ATOM   2412 C CD1 . ILE C 3 64  ? 22.514  -7.890  8.767   1.00 78.24 64  C 1 
ATOM   2413 N N   . HIS C 3 65  ? 24.299  -4.828  3.879   1.00 96.41 65  C 1 
ATOM   2414 C CA  . HIS C 3 65  ? 24.259  -4.745  2.430   1.00 95.83 65  C 1 
ATOM   2415 C C   . HIS C 3 65  ? 24.571  -6.118  1.819   1.00 95.45 65  C 1 
ATOM   2416 O O   . HIS C 3 65  ? 25.704  -6.591  1.865   1.00 93.03 65  C 1 
ATOM   2417 C CB  . HIS C 3 65  ? 25.217  -3.657  1.954   1.00 94.76 65  C 1 
ATOM   2418 C CG  . HIS C 3 65  ? 24.803  -2.283  2.403   1.00 93.31 65  C 1 
ATOM   2419 N ND1 . HIS C 3 65  ? 23.979  -1.412  1.704   1.00 80.75 65  C 1 
ATOM   2420 C CD2 . HIS C 3 65  ? 25.132  -1.676  3.581   1.00 81.20 65  C 1 
ATOM   2421 C CE1 . HIS C 3 65  ? 23.821  -0.314  2.460   1.00 83.97 65  C 1 
ATOM   2422 N NE2 . HIS C 3 65  ? 24.510  -0.443  3.593   1.00 85.32 65  C 1 
ATOM   2423 N N   . SER C 3 66  ? 23.570  -6.746  1.189   1.00 93.16 66  C 1 
ATOM   2424 C CA  . SER C 3 66  ? 23.653  -8.127  0.709   1.00 91.68 66  C 1 
ATOM   2425 C C   . SER C 3 66  ? 24.680  -8.314  -0.420  1.00 91.97 66  C 1 
ATOM   2426 O O   . SER C 3 66  ? 25.400  -9.307  -0.435  1.00 86.79 66  C 1 
ATOM   2427 C CB  . SER C 3 66  ? 22.279  -8.601  0.227   1.00 87.99 66  C 1 
ATOM   2428 O OG  . SER C 3 66  ? 21.326  -8.471  1.263   1.00 75.54 66  C 1 
ATOM   2429 N N   . LYS C 3 67  ? 24.790  -7.348  -1.349  1.00 91.73 67  C 1 
ATOM   2430 C CA  . LYS C 3 67  ? 25.745  -7.402  -2.474  1.00 90.78 67  C 1 
ATOM   2431 C C   . LYS C 3 67  ? 27.204  -7.326  -2.000  1.00 91.24 67  C 1 
ATOM   2432 O O   . LYS C 3 67  ? 28.034  -8.132  -2.413  1.00 86.17 67  C 1 
ATOM   2433 C CB  . LYS C 3 67  ? 25.448  -6.284  -3.510  1.00 87.13 67  C 1 
ATOM   2434 C CG  . LYS C 3 67  ? 24.163  -6.503  -4.356  1.00 78.43 67  C 1 
ATOM   2435 C CD  . LYS C 3 67  ? 24.002  -5.406  -5.433  1.00 69.58 67  C 1 
ATOM   2436 C CE  . LYS C 3 67  ? 22.767  -5.616  -6.340  1.00 61.64 67  C 1 
ATOM   2437 N NZ  . LYS C 3 67  ? 22.532  -4.510  -7.321  1.00 53.30 67  C 1 
ATOM   2438 N N   . THR C 3 68  ? 27.503  -6.380  -1.110  1.00 92.32 68  C 1 
ATOM   2439 C CA  . THR C 3 68  ? 28.877  -6.123  -0.632  1.00 91.94 68  C 1 
ATOM   2440 C C   . THR C 3 68  ? 29.235  -6.907  0.631   1.00 92.25 68  C 1 
ATOM   2441 O O   . THR C 3 68  ? 30.403  -6.947  1.006   1.00 88.22 68  C 1 
ATOM   2442 C CB  . THR C 3 68  ? 29.096  -4.624  -0.379  1.00 89.87 68  C 1 
ATOM   2443 O OG1 . THR C 3 68  ? 28.164  -4.183  0.588   1.00 82.34 68  C 1 
ATOM   2444 C CG2 . THR C 3 68  ? 28.881  -3.783  -1.641  1.00 79.42 68  C 1 
ATOM   2445 N N   . LYS C 3 69  ? 28.250  -7.513  1.291   1.00 92.24 69  C 1 
ATOM   2446 C CA  . LYS C 3 69  ? 28.355  -8.111  2.625   1.00 92.58 69  C 1 
ATOM   2447 C C   . LYS C 3 69  ? 28.912  -7.146  3.683   1.00 94.16 69  C 1 
ATOM   2448 O O   . LYS C 3 69  ? 29.457  -7.576  4.698   1.00 90.27 69  C 1 
ATOM   2449 C CB  . LYS C 3 69  ? 29.120  -9.445  2.588   1.00 88.73 69  C 1 
ATOM   2450 C CG  . LYS C 3 69  ? 28.503  -10.459 1.624   1.00 82.31 69  C 1 
ATOM   2451 C CD  . LYS C 3 69  ? 29.264  -11.787 1.726   1.00 70.43 69  C 1 
ATOM   2452 C CE  . LYS C 3 69  ? 28.622  -12.815 0.796   1.00 63.55 69  C 1 
ATOM   2453 N NZ  . LYS C 3 69  ? 29.285  -14.142 0.892   1.00 54.44 69  C 1 
ATOM   2454 N N   . SER C 3 70  ? 28.791  -5.837  3.441   1.00 94.32 70  C 1 
ATOM   2455 C CA  . SER C 3 70  ? 29.201  -4.815  4.403   1.00 94.89 70  C 1 
ATOM   2456 C C   . SER C 3 70  ? 28.120  -4.615  5.462   1.00 95.68 70  C 1 
ATOM   2457 O O   . SER C 3 70  ? 26.929  -4.766  5.190   1.00 93.68 70  C 1 
ATOM   2458 C CB  . SER C 3 70  ? 29.569  -3.505  3.712   1.00 91.70 70  C 1 
ATOM   2459 O OG  . SER C 3 70  ? 28.460  -2.923  3.064   1.00 80.73 70  C 1 
ATOM   2460 N N   . ARG C 3 71  ? 28.555  -4.244  6.667   1.00 96.44 71  C 1 
ATOM   2461 C CA  . ARG C 3 71  ? 27.692  -3.866  7.782   1.00 96.26 71  C 1 
ATOM   2462 C C   . ARG C 3 71  ? 28.020  -2.431  8.182   1.00 96.49 71  C 1 
ATOM   2463 O O   . ARG C 3 71  ? 29.194  -2.094  8.348   1.00 94.75 71  C 1 
ATOM   2464 C CB  . ARG C 3 71  ? 27.848  -4.842  8.960   1.00 94.24 71  C 1 
ATOM   2465 C CG  . ARG C 3 71  ? 27.508  -6.297  8.575   1.00 89.46 71  C 1 
ATOM   2466 C CD  . ARG C 3 71  ? 27.724  -7.289  9.729   1.00 88.60 71  C 1 
ATOM   2467 N NE  . ARG C 3 71  ? 26.625  -7.284  10.715  1.00 85.45 71  C 1 
ATOM   2468 C CZ  . ARG C 3 71  ? 25.746  -8.250  10.963  1.00 86.35 71  C 1 
ATOM   2469 N NH1 . ARG C 3 71  ? 25.727  -9.371  10.290  1.00 75.61 71  C 1 
ATOM   2470 N NH2 . ARG C 3 71  ? 24.868  -8.123  11.895  1.00 78.22 71  C 1 
ATOM   2471 N N   . LYS C 3 72  ? 26.993  -1.582  8.312   1.00 96.41 72  C 1 
ATOM   2472 C CA  . LYS C 3 72  ? 27.115  -0.204  8.803   1.00 96.11 72  C 1 
ATOM   2473 C C   . LYS C 3 72  ? 26.442  -0.113  10.165  1.00 96.70 72  C 1 
ATOM   2474 O O   . LYS C 3 72  ? 25.234  -0.297  10.255  1.00 96.04 72  C 1 
ATOM   2475 C CB  . LYS C 3 72  ? 26.509  0.769   7.774   1.00 94.65 72  C 1 
ATOM   2476 C CG  . LYS C 3 72  ? 26.556  2.251   8.216   1.00 88.83 72  C 1 
ATOM   2477 C CD  . LYS C 3 72  ? 25.844  3.154   7.185   1.00 85.96 72  C 1 
ATOM   2478 C CE  . LYS C 3 72  ? 25.763  4.615   7.654   1.00 76.44 72  C 1 
ATOM   2479 N NZ  . LYS C 3 72  ? 24.914  5.444   6.748   1.00 69.94 72  C 1 
ATOM   2480 N N   . GLN C 3 73  ? 27.225  0.183   11.197  1.00 96.69 73  C 1 
ATOM   2481 C CA  . GLN C 3 73  ? 26.721  0.425   12.543  1.00 96.87 73  C 1 
ATOM   2482 C C   . GLN C 3 73  ? 25.870  1.698   12.580  1.00 97.08 73  C 1 
ATOM   2483 O O   . GLN C 3 73  ? 26.277  2.738   12.057  1.00 95.16 73  C 1 
ATOM   2484 C CB  . GLN C 3 73  ? 27.909  0.544   13.521  1.00 95.78 73  C 1 
ATOM   2485 C CG  . GLN C 3 73  ? 28.629  -0.804  13.767  1.00 86.62 73  C 1 
ATOM   2486 C CD  . GLN C 3 73  ? 27.761  -1.786  14.551  1.00 79.14 73  C 1 
ATOM   2487 O OE1 . GLN C 3 73  ? 26.768  -1.427  15.154  1.00 69.42 73  C 1 
ATOM   2488 N NE2 . GLN C 3 73  ? 28.098  -3.046  14.560  1.00 66.62 73  C 1 
ATOM   2489 N N   . LEU C 3 74  ? 24.695  1.612   13.191  1.00 97.58 74  C 1 
ATOM   2490 C CA  . LEU C 3 74  ? 23.740  2.721   13.311  1.00 97.30 74  C 1 
ATOM   2491 C C   . LEU C 3 74  ? 23.513  3.146   14.765  1.00 97.12 74  C 1 
ATOM   2492 O O   . LEU C 3 74  ? 23.099  4.282   15.007  1.00 94.39 74  C 1 
ATOM   2493 C CB  . LEU C 3 74  ? 22.404  2.329   12.658  1.00 96.84 74  C 1 
ATOM   2494 C CG  . LEU C 3 74  ? 22.475  1.874   11.189  1.00 96.78 74  C 1 
ATOM   2495 C CD1 . LEU C 3 74  ? 21.064  1.513   10.708  1.00 94.70 74  C 1 
ATOM   2496 C CD2 . LEU C 3 74  ? 23.037  2.971   10.271  1.00 94.42 74  C 1 
ATOM   2497 N N   . GLY C 3 75  ? 23.758  2.256   15.718  1.00 97.23 75  C 1 
ATOM   2498 C CA  . GLY C 3 75  ? 23.375  2.431   17.111  1.00 97.16 75  C 1 
ATOM   2499 C C   . GLY C 3 75  ? 21.863  2.273   17.298  1.00 97.64 75  C 1 
ATOM   2500 O O   . GLY C 3 75  ? 21.256  1.368   16.724  1.00 96.37 75  C 1 
ATOM   2501 N N   . ARG C 3 76  ? 21.240  3.142   18.081  1.00 97.89 76  C 1 
ATOM   2502 C CA  . ARG C 3 76  ? 19.792  3.103   18.326  1.00 97.80 76  C 1 
ATOM   2503 C C   . ARG C 3 76  ? 19.025  3.849   17.236  1.00 97.96 76  C 1 
ATOM   2504 O O   . ARG C 3 76  ? 19.317  5.009   16.964  1.00 97.28 76  C 1 
ATOM   2505 C CB  . ARG C 3 76  ? 19.497  3.642   19.728  1.00 97.23 76  C 1 
ATOM   2506 C CG  . ARG C 3 76  ? 18.015  3.474   20.104  1.00 95.54 76  C 1 
ATOM   2507 C CD  . ARG C 3 76  ? 17.771  3.892   21.564  1.00 94.12 76  C 1 
ATOM   2508 N NE  . ARG C 3 76  ? 18.466  2.985   22.487  1.00 91.95 76  C 1 
ATOM   2509 C CZ  . ARG C 3 76  ? 18.610  3.117   23.794  1.00 91.36 76  C 1 
ATOM   2510 N NH1 . ARG C 3 76  ? 18.118  4.129   24.442  1.00 85.89 76  C 1 
ATOM   2511 N NH2 . ARG C 3 76  ? 19.267  2.210   24.461  1.00 86.90 76  C 1 
ATOM   2512 N N   . ILE C 3 77  ? 18.024  3.200   16.668  1.00 98.22 77  C 1 
ATOM   2513 C CA  . ILE C 3 77  ? 17.184  3.766   15.611  1.00 98.21 77  C 1 
ATOM   2514 C C   . ILE C 3 77  ? 15.697  3.528   15.891  1.00 98.39 77  C 1 
ATOM   2515 O O   . ILE C 3 77  ? 15.341  2.575   16.574  1.00 97.98 77  C 1 
ATOM   2516 C CB  . ILE C 3 77  ? 17.571  3.236   14.208  1.00 97.71 77  C 1 
ATOM   2517 C CG1 . ILE C 3 77  ? 17.125  1.772   13.966  1.00 95.61 77  C 1 
ATOM   2518 C CG2 . ILE C 3 77  ? 19.094  3.375   13.981  1.00 93.28 77  C 1 
ATOM   2519 C CD1 . ILE C 3 77  ? 17.363  1.263   12.534  1.00 95.54 77  C 1 
ATOM   2520 N N   . MET C 3 78  ? 14.832  4.354   15.299  1.00 98.58 78  C 1 
ATOM   2521 C CA  . MET C 3 78  ? 13.425  4.040   15.097  1.00 98.54 78  C 1 
ATOM   2522 C C   . MET C 3 78  ? 13.209  3.724   13.619  1.00 98.57 78  C 1 
ATOM   2523 O O   . MET C 3 78  ? 13.392  4.595   12.770  1.00 98.33 78  C 1 
ATOM   2524 C CB  . MET C 3 78  ? 12.542  5.181   15.620  1.00 98.12 78  C 1 
ATOM   2525 C CG  . MET C 3 78  ? 11.037  4.867   15.581  1.00 96.49 78  C 1 
ATOM   2526 S SD  . MET C 3 78  ? 10.213  4.999   13.972  1.00 93.60 78  C 1 
ATOM   2527 C CE  . MET C 3 78  ? 10.278  6.782   13.716  1.00 82.71 78  C 1 
ATOM   2528 N N   . LEU C 3 79  ? 12.843  2.478   13.326  1.00 98.35 79  C 1 
ATOM   2529 C CA  . LEU C 3 79  ? 12.494  1.987   11.998  1.00 98.33 79  C 1 
ATOM   2530 C C   . LEU C 3 79  ? 10.982  2.100   11.800  1.00 98.16 79  C 1 
ATOM   2531 O O   . LEU C 3 79  ? 10.212  1.558   12.584  1.00 97.50 79  C 1 
ATOM   2532 C CB  . LEU C 3 79  ? 12.981  0.539   11.869  1.00 98.13 79  C 1 
ATOM   2533 C CG  . LEU C 3 79  ? 12.575  -0.155  10.550  1.00 97.40 79  C 1 
ATOM   2534 C CD1 . LEU C 3 79  ? 13.296  0.442   9.341   1.00 95.21 79  C 1 
ATOM   2535 C CD2 . LEU C 3 79  ? 12.932  -1.639  10.619  1.00 95.01 79  C 1 
ATOM   2536 N N   . LYS C 3 80  ? 10.554  2.764   10.726  1.00 97.82 80  C 1 
ATOM   2537 C CA  . LYS C 3 80  ? 9.140   2.890   10.368  1.00 97.54 80  C 1 
ATOM   2538 C C   . LYS C 3 80  ? 8.553   1.550   9.914   1.00 97.29 80  C 1 
ATOM   2539 O O   . LYS C 3 80  ? 9.102   0.892   9.029   1.00 96.15 80  C 1 
ATOM   2540 C CB  . LYS C 3 80  ? 8.999   3.945   9.268   1.00 96.61 80  C 1 
ATOM   2541 C CG  . LYS C 3 80  ? 9.091   5.398   9.768   1.00 91.78 80  C 1 
ATOM   2542 C CD  . LYS C 3 80  ? 7.726   5.930   10.226  1.00 87.95 80  C 1 
ATOM   2543 C CE  . LYS C 3 80  ? 6.807   6.079   9.003   1.00 85.27 80  C 1 
ATOM   2544 N NZ  . LYS C 3 80  ? 5.412   6.366   9.318   1.00 80.55 80  C 1 
ATOM   2545 N N   . GLY C 3 81  ? 7.400   1.178   10.475  1.00 96.16 81  C 1 
ATOM   2546 C CA  . GLY C 3 81  ? 6.739   -0.100  10.227  1.00 95.45 81  C 1 
ATOM   2547 C C   . GLY C 3 81  ? 6.318   -0.340  8.779   1.00 95.12 81  C 1 
ATOM   2548 O O   . GLY C 3 81  ? 6.339   -1.479  8.314   1.00 93.94 81  C 1 
ATOM   2549 N N   . ASP C 3 82  ? 5.995   0.715   8.035   1.00 94.58 82  C 1 
ATOM   2550 C CA  . ASP C 3 82  ? 5.626   0.625   6.620   1.00 93.78 82  C 1 
ATOM   2551 C C   . ASP C 3 82  ? 6.770   0.173   5.701   1.00 94.39 82  C 1 
ATOM   2552 O O   . ASP C 3 82  ? 6.537   -0.193  4.553   1.00 92.43 82  C 1 
ATOM   2553 C CB  . ASP C 3 82  ? 4.987   1.948   6.161   1.00 91.18 82  C 1 
ATOM   2554 C CG  . ASP C 3 82  ? 5.955   3.142   6.139   1.00 84.61 82  C 1 
ATOM   2555 O OD1 . ASP C 3 82  ? 7.003   3.081   6.808   1.00 76.51 82  C 1 
ATOM   2556 O OD2 . ASP C 3 82  ? 5.674   4.120   5.429   1.00 77.92 82  C 1 
ATOM   2557 N N   . ASN C 3 83  ? 8.001   0.121   6.203   1.00 96.47 83  C 1 
ATOM   2558 C CA  . ASN C 3 83  ? 9.164   -0.420  5.502   1.00 96.76 83  C 1 
ATOM   2559 C C   . ASN C 3 83  ? 9.384   -1.908  5.728   1.00 96.93 83  C 1 
ATOM   2560 O O   . ASN C 3 83  ? 10.285  -2.483  5.124   1.00 95.53 83  C 1 
ATOM   2561 C CB  . ASN C 3 83  ? 10.416  0.356   5.933   1.00 96.15 83  C 1 
ATOM   2562 C CG  . ASN C 3 83  ? 10.282  1.817   5.600   1.00 95.24 83  C 1 
ATOM   2563 O OD1 . ASN C 3 83  ? 10.335  2.209   4.450   1.00 87.97 83  C 1 
ATOM   2564 N ND2 . ASN C 3 83  ? 10.083  2.660   6.591   1.00 88.21 83  C 1 
ATOM   2565 N N   . ILE C 3 84  ? 8.621   -2.539  6.613   1.00 97.19 84  C 1 
ATOM   2566 C CA  . ILE C 3 84  ? 8.843   -3.925  7.011   1.00 97.14 84  C 1 
ATOM   2567 C C   . ILE C 3 84  ? 8.129   -4.861  6.030   1.00 96.70 84  C 1 
ATOM   2568 O O   . ILE C 3 84  ? 6.940   -4.697  5.759   1.00 95.52 84  C 1 
ATOM   2569 C CB  . ILE C 3 84  ? 8.432   -4.153  8.476   1.00 96.88 84  C 1 
ATOM   2570 C CG1 . ILE C 3 84  ? 9.250   -3.229  9.409   1.00 95.44 84  C 1 
ATOM   2571 C CG2 . ILE C 3 84  ? 8.611   -5.636  8.861   1.00 95.69 84  C 1 
ATOM   2572 C CD1 . ILE C 3 84  ? 8.859   -3.303  10.888  1.00 93.18 84  C 1 
ATOM   2573 N N   . THR C 3 85  ? 8.839   -5.856  5.537   1.00 97.04 85  C 1 
ATOM   2574 C CA  . THR C 3 85  ? 8.280   -7.003  4.817   1.00 96.96 85  C 1 
ATOM   2575 C C   . THR C 3 85  ? 8.259   -8.246  5.695   1.00 96.95 85  C 1 
ATOM   2576 O O   . THR C 3 85  ? 7.247   -8.931  5.746   1.00 95.75 85  C 1 
ATOM   2577 C CB  . THR C 3 85  ? 9.062   -7.263  3.526   1.00 95.76 85  C 1 
ATOM   2578 O OG1 . THR C 3 85  ? 8.764   -6.242  2.602   1.00 87.17 85  C 1 
ATOM   2579 C CG2 . THR C 3 85  ? 8.690   -8.576  2.841   1.00 86.93 85  C 1 
ATOM   2580 N N   . LEU C 3 86  ? 9.362   -8.540  6.377   1.00 97.32 86  C 1 
ATOM   2581 C CA  . LEU C 3 86  ? 9.491   -9.741  7.200   1.00 97.54 86  C 1 
ATOM   2582 C C   . LEU C 3 86  ? 10.393  -9.464  8.402   1.00 97.55 86  C 1 
ATOM   2583 O O   . LEU C 3 86  ? 11.425  -8.805  8.260   1.00 97.08 86  C 1 
ATOM   2584 C CB  . LEU C 3 86  ? 9.967   -10.891 6.297   1.00 97.02 86  C 1 
ATOM   2585 C CG  . LEU C 3 86  ? 10.124  -12.274 6.964   1.00 96.24 86  C 1 
ATOM   2586 C CD1 . LEU C 3 86  ? 9.976   -13.376 5.905   1.00 92.92 86  C 1 
ATOM   2587 C CD2 . LEU C 3 86  ? 11.506  -12.458 7.603   1.00 92.26 86  C 1 
ATOM   2588 N N   . LEU C 3 87  ? 10.027  -10.011 9.556   1.00 97.50 87  C 1 
ATOM   2589 C CA  . LEU C 3 87  ? 10.854  -10.043 10.754  1.00 97.35 87  C 1 
ATOM   2590 C C   . LEU C 3 87  ? 11.253  -11.488 11.043  1.00 97.12 87  C 1 
ATOM   2591 O O   . LEU C 3 87  ? 10.384  -12.346 11.175  1.00 96.22 87  C 1 
ATOM   2592 C CB  . LEU C 3 87  ? 10.086  -9.462  11.966  1.00 96.59 87  C 1 
ATOM   2593 C CG  . LEU C 3 87  ? 9.556   -8.025  11.801  1.00 94.88 87  C 1 
ATOM   2594 C CD1 . LEU C 3 87  ? 8.784   -7.604  13.047  1.00 92.61 87  C 1 
ATOM   2595 C CD2 . LEU C 3 87  ? 10.696  -7.037  11.588  1.00 92.84 87  C 1 
ATOM   2596 N N   . GLN C 3 88  ? 12.548  -11.753 11.182  1.00 97.02 88  C 1 
ATOM   2597 C CA  . GLN C 3 88  ? 13.074  -13.048 11.608  1.00 96.51 88  C 1 
ATOM   2598 C C   . GLN C 3 88  ? 14.045  -12.881 12.772  1.00 96.71 88  C 1 
ATOM   2599 O O   . GLN C 3 88  ? 14.805  -11.918 12.825  1.00 95.93 88  C 1 
ATOM   2600 C CB  . GLN C 3 88  ? 13.731  -13.798 10.430  1.00 94.00 88  C 1 
ATOM   2601 C CG  . GLN C 3 88  ? 14.975  -13.101 9.866   1.00 90.25 88  C 1 
ATOM   2602 C CD  . GLN C 3 88  ? 15.723  -13.968 8.849   1.00 91.90 88  C 1 
ATOM   2603 O OE1 . GLN C 3 88  ? 15.431  -13.969 7.677   1.00 84.37 88  C 1 
ATOM   2604 N NE2 . GLN C 3 88  ? 16.720  -14.708 9.276   1.00 82.46 88  C 1 
ATOM   2605 N N   . SER C 3 89  ? 14.067  -13.855 13.674  1.00 96.22 89  C 1 
ATOM   2606 C CA  . SER C 3 89  ? 15.156  -13.945 14.646  1.00 95.66 89  C 1 
ATOM   2607 C C   . SER C 3 89  ? 16.412  -14.479 13.963  1.00 95.48 89  C 1 
ATOM   2608 O O   . SER C 3 89  ? 16.357  -15.463 13.226  1.00 93.32 89  C 1 
ATOM   2609 C CB  . SER C 3 89  ? 14.751  -14.841 15.816  1.00 93.46 89  C 1 
ATOM   2610 O OG  . SER C 3 89  ? 15.736  -14.821 16.822  1.00 83.54 89  C 1 
ATOM   2611 N N   . VAL C 3 90  ? 17.551  -13.837 14.222  1.00 94.45 90  C 1 
ATOM   2612 C CA  . VAL C 3 90  ? 18.867  -14.377 13.869  1.00 92.14 90  C 1 
ATOM   2613 C C   . VAL C 3 90  ? 19.501  -14.893 15.149  1.00 87.34 90  C 1 
ATOM   2614 O O   . VAL C 3 90  ? 19.739  -14.147 16.091  1.00 73.80 90  C 1 
ATOM   2615 C CB  . VAL C 3 90  ? 19.746  -13.373 13.102  1.00 90.12 90  C 1 
ATOM   2616 C CG1 . VAL C 3 90  ? 19.228  -13.232 11.664  1.00 80.63 90  C 1 
ATOM   2617 C CG2 . VAL C 3 90  ? 19.816  -11.975 13.720  1.00 83.01 90  C 1 
ATOM   2618 N N   . SER C 3 91  ? 19.722  -16.195 15.189  1.00 80.59 91  C 1 
ATOM   2619 C CA  . SER C 3 91  ? 20.436  -16.801 16.310  1.00 74.17 91  C 1 
ATOM   2620 C C   . SER C 3 91  ? 21.869  -16.262 16.324  1.00 70.48 91  C 1 
ATOM   2621 O O   . SER C 3 91  ? 22.552  -16.335 15.304  1.00 57.87 91  C 1 
ATOM   2622 C CB  . SER C 3 91  ? 20.436  -18.320 16.187  1.00 62.64 91  C 1 
ATOM   2623 O OG  . SER C 3 91  ? 19.099  -18.805 16.068  1.00 53.05 91  C 1 
ATOM   2624 N N   . ASN C 3 92  ? 22.283  -15.716 17.461  1.00 62.67 92  C 1 
ATOM   2625 C CA  . ASN C 3 92  ? 23.701  -15.481 17.729  1.00 57.62 92  C 1 
ATOM   2626 C C   . ASN C 3 92  ? 24.438  -16.806 17.930  1.00 52.54 92  C 1 
ATOM   2627 O O   . ASN C 3 92  ? 23.814  -17.760 18.459  1.00 45.09 92  C 1 
ATOM   2628 C CB  . ASN C 3 92  ? 23.866  -14.575 18.957  1.00 50.43 92  C 1 
ATOM   2629 C CG  . ASN C 3 92  ? 23.671  -13.093 18.675  1.00 44.65 92  C 1 
ATOM   2630 O OD1 . ASN C 3 92  ? 23.699  -12.601 17.563  1.00 41.67 92  C 1 
ATOM   2631 N ND2 . ASN C 3 92  ? 23.516  -12.294 19.719  1.00 38.54 92  C 1 
ATOM   2632 O OXT . ASN C 3 92  ? 25.651  -16.845 17.565  1.00 34.91 92  C 1 
ATOM   2633 N N   . MET D 4 1   ? -23.370 -2.175  2.292   1.00 22.84 1   D 1 
ATOM   2634 C CA  . MET D 4 1   ? -22.781 -3.217  3.146   1.00 23.43 1   D 1 
ATOM   2635 C C   . MET D 4 1   ? -22.274 -4.279  2.199   1.00 25.62 1   D 1 
ATOM   2636 O O   . MET D 4 1   ? -23.102 -5.008  1.662   1.00 22.99 1   D 1 
ATOM   2637 C CB  . MET D 4 1   ? -23.815 -3.808  4.110   1.00 20.61 1   D 1 
ATOM   2638 C CG  . MET D 4 1   ? -24.193 -2.853  5.245   1.00 17.38 1   D 1 
ATOM   2639 S SD  . MET D 4 1   ? -25.538 -3.479  6.294   1.00 15.22 1   D 1 
ATOM   2640 C CE  . MET D 4 1   ? -25.545 -2.221  7.593   1.00 12.97 1   D 1 
ATOM   2641 N N   . SER D 4 2   ? -20.979 -4.306  1.923   1.00 29.36 2   D 1 
ATOM   2642 C CA  . SER D 4 2   ? -20.404 -5.413  1.167   1.00 29.68 2   D 1 
ATOM   2643 C C   . SER D 4 2   ? -20.756 -6.691  1.924   1.00 30.90 2   D 1 
ATOM   2644 O O   . SER D 4 2   ? -20.674 -6.721  3.154   1.00 29.57 2   D 1 
ATOM   2645 C CB  . SER D 4 2   ? -18.885 -5.254  1.006   1.00 29.02 2   D 1 
ATOM   2646 O OG  . SER D 4 2   ? -18.401 -6.383  0.338   1.00 26.58 2   D 1 
ATOM   2647 N N   . LYS D 4 3   ? -21.289 -7.700  1.242   1.00 30.54 3   D 1 
ATOM   2648 C CA  . LYS D 4 3   ? -21.564 -8.985  1.864   1.00 30.18 3   D 1 
ATOM   2649 C C   . LYS D 4 3   ? -20.203 -9.586  2.165   1.00 31.50 3   D 1 
ATOM   2650 O O   . LYS D 4 3   ? -19.591 -10.152 1.266   1.00 29.81 3   D 1 
ATOM   2651 C CB  . LYS D 4 3   ? -22.375 -9.905  0.945   1.00 28.25 3   D 1 
ATOM   2652 C CG  . LYS D 4 3   ? -23.873 -9.570  0.942   1.00 24.72 3   D 1 
ATOM   2653 C CD  . LYS D 4 3   ? -24.573 -10.576 0.017   1.00 22.76 3   D 1 
ATOM   2654 C CE  . LYS D 4 3   ? -26.077 -10.340 -0.028  1.00 19.94 3   D 1 
ATOM   2655 N NZ  . LYS D 4 3   ? -26.707 -11.243 -1.014  1.00 17.75 3   D 1 
ATOM   2656 N N   . ALA D 4 4   ? -19.733 -9.431  3.413   1.00 33.55 4   D 1 
ATOM   2657 C CA  . ALA D 4 4   ? -18.534 -10.078 3.898   1.00 32.89 4   D 1 
ATOM   2658 C C   . ALA D 4 4   ? -18.700 -11.581 3.640   1.00 34.85 4   D 1 
ATOM   2659 O O   . ALA D 4 4   ? -19.485 -12.253 4.311   1.00 32.89 4   D 1 
ATOM   2660 C CB  . ALA D 4 4   ? -18.342 -9.745  5.385   1.00 30.32 4   D 1 
ATOM   2661 N N   . HIS D 4 5   ? -18.030 -12.072 2.596   1.00 39.06 5   D 1 
ATOM   2662 C CA  . HIS D 4 5   ? -17.928 -13.499 2.404   1.00 39.73 5   D 1 
ATOM   2663 C C   . HIS D 4 5   ? -17.237 -14.050 3.635   1.00 41.47 5   D 1 
ATOM   2664 O O   . HIS D 4 5   ? -16.296 -13.432 4.127   1.00 39.82 5   D 1 
ATOM   2665 C CB  . HIS D 4 5   ? -17.167 -13.828 1.112   1.00 37.08 5   D 1 
ATOM   2666 C CG  . HIS D 4 5   ? -18.111 -13.815 -0.052  1.00 34.43 5   D 1 
ATOM   2667 N ND1 . HIS D 4 5   ? -19.031 -14.819 -0.321  1.00 31.23 5   D 1 
ATOM   2668 C CD2 . HIS D 4 5   ? -18.338 -12.794 -0.923  1.00 30.56 5   D 1 
ATOM   2669 C CE1 . HIS D 4 5   ? -19.794 -14.399 -1.322  1.00 27.44 5   D 1 
ATOM   2670 N NE2 . HIS D 4 5   ? -19.407 -13.169 -1.709  1.00 27.15 5   D 1 
ATOM   2671 N N   . PRO D 4 6   ? -17.722 -15.165 4.217   1.00 38.49 6   D 1 
ATOM   2672 C CA  . PRO D 4 6   ? -17.080 -15.733 5.374   1.00 38.32 6   D 1 
ATOM   2673 C C   . PRO D 4 6   ? -15.617 -16.002 5.008   1.00 41.82 6   D 1 
ATOM   2674 O O   . PRO D 4 6   ? -15.382 -16.707 4.022   1.00 41.27 6   D 1 
ATOM   2675 C CB  . PRO D 4 6   ? -17.858 -17.010 5.704   1.00 34.99 6   D 1 
ATOM   2676 C CG  . PRO D 4 6   ? -18.547 -17.362 4.386   1.00 34.40 6   D 1 
ATOM   2677 C CD  . PRO D 4 6   ? -18.786 -16.016 3.731   1.00 38.05 6   D 1 
ATOM   2678 N N   . PRO D 4 7   ? -14.671 -15.422 5.740   1.00 45.18 7   D 1 
ATOM   2679 C CA  . PRO D 4 7   ? -13.273 -15.461 5.349   1.00 44.93 7   D 1 
ATOM   2680 C C   . PRO D 4 7   ? -12.782 -16.896 5.180   1.00 48.48 7   D 1 
ATOM   2681 O O   . PRO D 4 7   ? -12.842 -17.716 6.099   1.00 46.66 7   D 1 
ATOM   2682 C CB  . PRO D 4 7   ? -12.518 -14.699 6.434   1.00 40.31 7   D 1 
ATOM   2683 C CG  . PRO D 4 7   ? -13.566 -13.767 7.032   1.00 39.17 7   D 1 
ATOM   2684 C CD  . PRO D 4 7   ? -14.848 -14.556 6.890   1.00 41.44 7   D 1 
ATOM   2685 N N   . GLU D 4 8   ? -12.322 -17.212 3.977   1.00 54.80 8   D 1 
ATOM   2686 C CA  . GLU D 4 8   ? -11.859 -18.561 3.641   1.00 56.42 8   D 1 
ATOM   2687 C C   . GLU D 4 8   ? -10.472 -18.847 4.212   1.00 60.94 8   D 1 
ATOM   2688 O O   . GLU D 4 8   ? -10.100 -20.010 4.346   1.00 57.23 8   D 1 
ATOM   2689 C CB  . GLU D 4 8   ? -11.901 -18.813 2.137   1.00 50.60 8   D 1 
ATOM   2690 C CG  . GLU D 4 8   ? -13.300 -18.764 1.519   1.00 44.14 8   D 1 
ATOM   2691 C CD  . GLU D 4 8   ? -13.515 -19.901 0.513   1.00 39.88 8   D 1 
ATOM   2692 O OE1 . GLU D 4 8   ? -14.600 -20.512 0.583   1.00 36.45 8   D 1 
ATOM   2693 O OE2 . GLU D 4 8   ? -12.577 -20.330 -0.184  1.00 36.17 8   D 1 
ATOM   2694 N N   . LEU D 4 9   ? -9.735  -17.809 4.625   1.00 62.24 9   D 1 
ATOM   2695 C CA  . LEU D 4 9   ? -8.404  -17.947 5.224   1.00 63.48 9   D 1 
ATOM   2696 C C   . LEU D 4 9   ? -8.398  -18.895 6.434   1.00 66.24 9   D 1 
ATOM   2697 O O   . LEU D 4 9   ? -7.382  -19.525 6.724   1.00 63.30 9   D 1 
ATOM   2698 C CB  . LEU D 4 9   ? -7.869  -16.554 5.602   1.00 59.62 9   D 1 
ATOM   2699 C CG  . LEU D 4 9   ? -6.349  -16.528 5.826   1.00 56.34 9   D 1 
ATOM   2700 C CD1 . LEU D 4 9   ? -5.591  -16.499 4.509   1.00 53.26 9   D 1 
ATOM   2701 C CD2 . LEU D 4 9   ? -5.919  -15.310 6.626   1.00 54.95 9   D 1 
ATOM   2702 N N   . LYS D 4 10  ? -9.534  -19.087 7.094   1.00 68.32 10  D 1 
ATOM   2703 C CA  . LYS D 4 10  ? -9.723  -20.063 8.177   1.00 67.37 10  D 1 
ATOM   2704 C C   . LYS D 4 10  ? -9.311  -21.478 7.771   1.00 69.69 10  D 1 
ATOM   2705 O O   . LYS D 4 10  ? -8.778  -22.217 8.588   1.00 66.98 10  D 1 
ATOM   2706 C CB  . LYS D 4 10  ? -11.187 -20.055 8.619   1.00 61.59 10  D 1 
ATOM   2707 C CG  . LYS D 4 10  ? -11.394 -20.852 9.911   1.00 55.19 10  D 1 
ATOM   2708 C CD  . LYS D 4 10  ? -12.843 -20.775 10.364  1.00 49.36 10  D 1 
ATOM   2709 C CE  . LYS D 4 10  ? -13.023 -21.484 11.700  1.00 42.85 10  D 1 
ATOM   2710 N NZ  . LYS D 4 10  ? -14.415 -21.385 12.178  1.00 37.49 10  D 1 
ATOM   2711 N N   . LYS D 4 11  ? -9.567  -21.852 6.528   1.00 69.62 11  D 1 
ATOM   2712 C CA  . LYS D 4 11  ? -9.227  -23.170 6.000   1.00 69.50 11  D 1 
ATOM   2713 C C   . LYS D 4 11  ? -7.711  -23.383 5.930   1.00 71.92 11  D 1 
ATOM   2714 O O   . LYS D 4 11  ? -7.244  -24.512 5.992   1.00 68.41 11  D 1 
ATOM   2715 C CB  . LYS D 4 11  ? -9.856  -23.349 4.611   1.00 63.86 11  D 1 
ATOM   2716 C CG  . LYS D 4 11  ? -11.392 -23.263 4.611   1.00 58.05 11  D 1 
ATOM   2717 C CD  . LYS D 4 11  ? -11.910 -23.332 3.163   1.00 53.03 11  D 1 
ATOM   2718 C CE  . LYS D 4 11  ? -13.403 -23.108 3.068   1.00 46.42 11  D 1 
ATOM   2719 N NZ  . LYS D 4 11  ? -13.831 -22.864 1.657   1.00 40.55 11  D 1 
ATOM   2720 N N   . PHE D 4 12  ? -6.953  -22.298 5.843   1.00 76.24 12  D 1 
ATOM   2721 C CA  . PHE D 4 12  ? -5.505  -22.307 5.677   1.00 76.12 12  D 1 
ATOM   2722 C C   . PHE D 4 12  ? -4.732  -22.183 6.993   1.00 79.25 12  D 1 
ATOM   2723 O O   . PHE D 4 12  ? -3.505  -22.268 6.990   1.00 77.41 12  D 1 
ATOM   2724 C CB  . PHE D 4 12  ? -5.108  -21.216 4.679   1.00 72.24 12  D 1 
ATOM   2725 C CG  . PHE D 4 12  ? -5.799  -21.364 3.343   1.00 70.46 12  D 1 
ATOM   2726 C CD1 . PHE D 4 12  ? -5.300  -22.258 2.381   1.00 66.40 12  D 1 
ATOM   2727 C CD2 . PHE D 4 12  ? -6.969  -20.636 3.063   1.00 64.86 12  D 1 
ATOM   2728 C CE1 . PHE D 4 12  ? -5.946  -22.410 1.148   1.00 62.47 12  D 1 
ATOM   2729 C CE2 . PHE D 4 12  ? -7.630  -20.790 1.832   1.00 61.95 12  D 1 
ATOM   2730 C CZ  . PHE D 4 12  ? -7.119  -21.677 0.877   1.00 60.23 12  D 1 
ATOM   2731 N N   . MET D 4 13  ? -5.416  -22.020 8.124   1.00 81.57 13  D 1 
ATOM   2732 C CA  . MET D 4 13  ? -4.767  -22.079 9.439   1.00 82.69 13  D 1 
ATOM   2733 C C   . MET D 4 13  ? -4.118  -23.447 9.659   1.00 83.09 13  D 1 
ATOM   2734 O O   . MET D 4 13  ? -4.694  -24.486 9.363   1.00 80.63 13  D 1 
ATOM   2735 C CB  . MET D 4 13  ? -5.785  -21.789 10.548  1.00 81.51 13  D 1 
ATOM   2736 C CG  . MET D 4 13  ? -6.103  -20.291 10.656  1.00 77.07 13  D 1 
ATOM   2737 S SD  . MET D 4 13  ? -4.700  -19.234 11.112  1.00 75.96 13  D 1 
ATOM   2738 C CE  . MET D 4 13  ? -4.313  -19.868 12.754  1.00 66.91 13  D 1 
ATOM   2739 N N   . ASP D 4 14  ? -2.893  -23.416 10.185  1.00 85.60 14  D 1 
ATOM   2740 C CA  . ASP D 4 14  ? -2.039  -24.589 10.376  1.00 86.54 14  D 1 
ATOM   2741 C C   . ASP D 4 14  ? -1.720  -25.361 9.072   1.00 86.88 14  D 1 
ATOM   2742 O O   . ASP D 4 14  ? -1.294  -26.522 9.135   1.00 83.90 14  D 1 
ATOM   2743 C CB  . ASP D 4 14  ? -2.593  -25.484 11.490  1.00 84.60 14  D 1 
ATOM   2744 C CG  . ASP D 4 14  ? -2.543  -24.874 12.881  1.00 82.04 14  D 1 
ATOM   2745 O OD1 . ASP D 4 14  ? -1.483  -24.327 13.256  1.00 76.34 14  D 1 
ATOM   2746 O OD2 . ASP D 4 14  ? -3.450  -25.138 13.698  1.00 75.43 14  D 1 
ATOM   2747 N N   . LYS D 4 15  ? -1.882  -24.721 7.913   1.00 83.57 15  D 1 
ATOM   2748 C CA  . LYS D 4 15  ? -1.530  -25.280 6.606   1.00 83.67 15  D 1 
ATOM   2749 C C   . LYS D 4 15  ? -0.236  -24.685 6.077   1.00 85.98 15  D 1 
ATOM   2750 O O   . LYS D 4 15  ? 0.086   -23.527 6.349   1.00 85.18 15  D 1 
ATOM   2751 C CB  . LYS D 4 15  ? -2.671  -25.067 5.600   1.00 79.82 15  D 1 
ATOM   2752 C CG  . LYS D 4 15  ? -3.974  -25.775 5.986   1.00 76.65 15  D 1 
ATOM   2753 C CD  . LYS D 4 15  ? -3.800  -27.284 5.971   1.00 71.52 15  D 1 
ATOM   2754 C CE  . LYS D 4 15  ? -5.146  -27.969 6.199   1.00 65.75 15  D 1 
ATOM   2755 N NZ  . LYS D 4 15  ? -5.030  -29.402 5.890   1.00 59.93 15  D 1 
ATOM   2756 N N   . LYS D 4 16  ? 0.485   -25.472 5.284   1.00 86.42 16  D 1 
ATOM   2757 C CA  . LYS D 4 16  ? 1.692   -25.017 4.610   1.00 86.70 16  D 1 
ATOM   2758 C C   . LYS D 4 16  ? 1.333   -24.155 3.404   1.00 85.91 16  D 1 
ATOM   2759 O O   . LYS D 4 16  ? 0.616   -24.585 2.505   1.00 84.32 16  D 1 
ATOM   2760 C CB  . LYS D 4 16  ? 2.576   -26.215 4.255   1.00 86.30 16  D 1 
ATOM   2761 C CG  . LYS D 4 16  ? 3.983   -25.762 3.839   1.00 80.27 16  D 1 
ATOM   2762 C CD  . LYS D 4 16  ? 4.907   -26.965 3.635   1.00 78.18 16  D 1 
ATOM   2763 C CE  . LYS D 4 16  ? 6.300   -26.466 3.276   1.00 71.24 16  D 1 
ATOM   2764 N NZ  . LYS D 4 16  ? 7.277   -27.576 3.149   1.00 64.53 16  D 1 
ATOM   2765 N N   . LEU D 4 17  ? 1.871   -22.942 3.384   1.00 87.62 17  D 1 
ATOM   2766 C CA  . LEU D 4 17  ? 1.663   -21.947 2.344   1.00 88.36 17  D 1 
ATOM   2767 C C   . LEU D 4 17  ? 2.982   -21.611 1.646   1.00 90.04 17  D 1 
ATOM   2768 O O   . LEU D 4 17  ? 4.051   -21.675 2.240   1.00 89.67 17  D 1 
ATOM   2769 C CB  . LEU D 4 17  ? 1.025   -20.681 2.958   1.00 85.98 17  D 1 
ATOM   2770 C CG  . LEU D 4 17  ? -0.297  -20.888 3.722   1.00 83.72 17  D 1 
ATOM   2771 C CD1 . LEU D 4 17  ? -0.811  -19.540 4.207   1.00 79.84 17  D 1 
ATOM   2772 C CD2 . LEU D 4 17  ? -1.377  -21.529 2.866   1.00 79.08 17  D 1 
ATOM   2773 N N   . SER D 4 18  ? 2.878   -21.225 0.384   1.00 86.86 18  D 1 
ATOM   2774 C CA  . SER D 4 18  ? 3.937   -20.587 -0.395  1.00 85.77 18  D 1 
ATOM   2775 C C   . SER D 4 18  ? 3.595   -19.110 -0.548  1.00 85.48 18  D 1 
ATOM   2776 O O   . SER D 4 18  ? 2.510   -18.779 -1.014  1.00 83.82 18  D 1 
ATOM   2777 C CB  . SER D 4 18  ? 4.017   -21.264 -1.764  1.00 84.41 18  D 1 
ATOM   2778 O OG  . SER D 4 18  ? 5.035   -20.710 -2.556  1.00 79.11 18  D 1 
ATOM   2779 N N   . LEU D 4 19  ? 4.514   -18.226 -0.154  1.00 88.46 19  D 1 
ATOM   2780 C CA  . LEU D 4 19  ? 4.331   -16.788 -0.187  1.00 89.84 19  D 1 
ATOM   2781 C C   . LEU D 4 19  ? 5.405   -16.148 -1.062  1.00 90.48 19  D 1 
ATOM   2782 O O   . LEU D 4 19  ? 6.588   -16.205 -0.733  1.00 89.41 19  D 1 
ATOM   2783 C CB  . LEU D 4 19  ? 4.349   -16.189 1.234   1.00 89.14 19  D 1 
ATOM   2784 C CG  . LEU D 4 19  ? 3.323   -16.777 2.228   1.00 87.07 19  D 1 
ATOM   2785 C CD1 . LEU D 4 19  ? 3.894   -17.946 3.035   1.00 79.95 19  D 1 
ATOM   2786 C CD2 . LEU D 4 19  ? 2.911   -15.706 3.235   1.00 80.19 19  D 1 
ATOM   2787 N N   . LYS D 4 20  ? 4.990   -15.521 -2.171  1.00 89.25 20  D 1 
ATOM   2788 C CA  . LYS D 4 20  ? 5.855   -14.617 -2.938  1.00 87.53 20  D 1 
ATOM   2789 C C   . LYS D 4 20  ? 5.709   -13.213 -2.376  1.00 88.30 20  D 1 
ATOM   2790 O O   . LYS D 4 20  ? 4.597   -12.703 -2.262  1.00 87.04 20  D 1 
ATOM   2791 C CB  . LYS D 4 20  ? 5.519   -14.674 -4.432  1.00 84.96 20  D 1 
ATOM   2792 C CG  . LYS D 4 20  ? 5.846   -16.046 -5.033  1.00 77.21 20  D 1 
ATOM   2793 C CD  . LYS D 4 20  ? 5.567   -16.063 -6.542  1.00 69.17 20  D 1 
ATOM   2794 C CE  . LYS D 4 20  ? 5.839   -17.451 -7.104  1.00 61.90 20  D 1 
ATOM   2795 N NZ  . LYS D 4 20  ? 5.397   -17.576 -8.521  1.00 55.55 20  D 1 
ATOM   2796 N N   . LEU D 4 21  ? 6.835   -12.619 -2.010  1.00 91.58 21  D 1 
ATOM   2797 C CA  . LEU D 4 21  ? 6.914   -11.314 -1.380  1.00 92.31 21  D 1 
ATOM   2798 C C   . LEU D 4 21  ? 7.471   -10.273 -2.353  1.00 91.92 21  D 1 
ATOM   2799 O O   . LEU D 4 21  ? 8.101   -10.611 -3.356  1.00 90.51 21  D 1 
ATOM   2800 C CB  . LEU D 4 21  ? 7.767   -11.398 -0.096  1.00 92.85 21  D 1 
ATOM   2801 C CG  . LEU D 4 21  ? 7.401   -12.515 0.895   1.00 92.94 21  D 1 
ATOM   2802 C CD1 . LEU D 4 21  ? 8.342   -12.459 2.099   1.00 89.99 21  D 1 
ATOM   2803 C CD2 . LEU D 4 21  ? 5.959   -12.395 1.397   1.00 89.56 21  D 1 
ATOM   2804 N N   . ASN D 4 22  ? 7.303   -8.998  -2.009  1.00 90.75 22  D 1 
ATOM   2805 C CA  . ASN D 4 22  ? 7.903   -7.888  -2.746  1.00 90.38 22  D 1 
ATOM   2806 C C   . ASN D 4 22  ? 9.408   -8.080  -2.981  1.00 90.63 22  D 1 
ATOM   2807 O O   . ASN D 4 22  ? 10.137  -8.576  -2.114  1.00 87.74 22  D 1 
ATOM   2808 C CB  . ASN D 4 22  ? 7.636   -6.575  -1.986  1.00 86.89 22  D 1 
ATOM   2809 C CG  . ASN D 4 22  ? 6.241   -6.055  -2.242  1.00 84.62 22  D 1 
ATOM   2810 O OD1 . ASN D 4 22  ? 5.560   -6.479  -3.145  1.00 69.75 22  D 1 
ATOM   2811 N ND2 . ASN D 4 22  ? 5.795   -5.092  -1.478  1.00 75.94 22  D 1 
ATOM   2812 N N   . GLY D 4 23  ? 9.867   -7.646  -4.151  1.00 89.96 23  D 1 
ATOM   2813 C CA  . GLY D 4 23  ? 11.264  -7.784  -4.563  1.00 89.02 23  D 1 
ATOM   2814 C C   . GLY D 4 23  ? 11.642  -9.202  -5.002  1.00 89.78 23  D 1 
ATOM   2815 O O   . GLY D 4 23  ? 12.800  -9.588  -4.878  1.00 86.35 23  D 1 
ATOM   2816 N N   . GLY D 4 24  ? 10.673  -9.999  -5.459  1.00 89.15 24  D 1 
ATOM   2817 C CA  . GLY D 4 24  ? 10.915  -11.348 -5.986  1.00 88.90 24  D 1 
ATOM   2818 C C   . GLY D 4 24  ? 11.298  -12.390 -4.926  1.00 90.39 24  D 1 
ATOM   2819 O O   . GLY D 4 24  ? 11.708  -13.501 -5.271  1.00 88.03 24  D 1 
ATOM   2820 N N   . ARG D 4 25  ? 11.168  -12.066 -3.643  1.00 92.57 25  D 1 
ATOM   2821 C CA  . ARG D 4 25  ? 11.489  -12.984 -2.543  1.00 93.04 25  D 1 
ATOM   2822 C C   . ARG D 4 25  ? 10.400  -14.030 -2.376  1.00 92.85 25  D 1 
ATOM   2823 O O   . ARG D 4 25  ? 9.227   -13.748 -2.567  1.00 90.76 25  D 1 
ATOM   2824 C CB  . ARG D 4 25  ? 11.720  -12.196 -1.248  1.00 92.28 25  D 1 
ATOM   2825 C CG  . ARG D 4 25  ? 12.966  -11.307 -1.353  1.00 91.35 25  D 1 
ATOM   2826 C CD  . ARG D 4 25  ? 13.054  -10.328 -0.179  1.00 90.47 25  D 1 
ATOM   2827 N NE  . ARG D 4 25  ? 12.011  -9.299  -0.284  1.00 89.69 25  D 1 
ATOM   2828 C CZ  . ARG D 4 25  ? 11.946  -8.174  0.413   1.00 91.25 25  D 1 
ATOM   2829 N NH1 . ARG D 4 25  ? 12.834  -7.872  1.322   1.00 83.56 25  D 1 
ATOM   2830 N NH2 . ARG D 4 25  ? 10.993  -7.323  0.193   1.00 86.04 25  D 1 
ATOM   2831 N N   . HIS D 4 26  ? 10.800  -15.240 -1.988  1.00 93.58 26  D 1 
ATOM   2832 C CA  . HIS D 4 26  ? 9.884   -16.355 -1.836  1.00 93.77 26  D 1 
ATOM   2833 C C   . HIS D 4 26  ? 10.166  -17.095 -0.531  1.00 94.44 26  D 1 
ATOM   2834 O O   . HIS D 4 26  ? 11.309  -17.411 -0.227  1.00 93.57 26  D 1 
ATOM   2835 C CB  . HIS D 4 26  ? 10.006  -17.259 -3.078  1.00 91.24 26  D 1 
ATOM   2836 C CG  . HIS D 4 26  ? 9.098   -18.445 -3.120  1.00 87.41 26  D 1 
ATOM   2837 N ND1 . HIS D 4 26  ? 9.334   -19.593 -3.893  1.00 76.08 26  D 1 
ATOM   2838 C CD2 . HIS D 4 26  ? 7.906   -18.638 -2.471  1.00 78.41 26  D 1 
ATOM   2839 C CE1 . HIS D 4 26  ? 8.317   -20.423 -3.697  1.00 77.29 26  D 1 
ATOM   2840 N NE2 . HIS D 4 26  ? 7.434   -19.878 -2.848  1.00 78.70 26  D 1 
ATOM   2841 N N   . VAL D 4 27  ? 9.120   -17.350 0.238   1.00 94.84 27  D 1 
ATOM   2842 C CA  . VAL D 4 27  ? 9.185   -18.133 1.468   1.00 95.01 27  D 1 
ATOM   2843 C C   . VAL D 4 27  ? 8.078   -19.175 1.500   1.00 94.62 27  D 1 
ATOM   2844 O O   . VAL D 4 27  ? 7.044   -19.031 0.847   1.00 93.78 27  D 1 
ATOM   2845 C CB  . VAL D 4 27  ? 9.166   -17.249 2.739   1.00 94.65 27  D 1 
ATOM   2846 C CG1 . VAL D 4 27  ? 10.306  -16.232 2.749   1.00 89.36 27  D 1 
ATOM   2847 C CG2 . VAL D 4 27  ? 7.840   -16.503 2.924   1.00 89.78 27  D 1 
ATOM   2848 N N   . GLN D 4 28  ? 8.284   -20.240 2.272   1.00 94.41 28  D 1 
ATOM   2849 C CA  . GLN D 4 28  ? 7.279   -21.262 2.531   1.00 94.41 28  D 1 
ATOM   2850 C C   . GLN D 4 28  ? 7.199   -21.541 4.029   1.00 94.95 28  D 1 
ATOM   2851 O O   . GLN D 4 28  ? 8.225   -21.511 4.696   1.00 93.88 28  D 1 
ATOM   2852 C CB  . GLN D 4 28  ? 7.610   -22.555 1.772   1.00 91.88 28  D 1 
ATOM   2853 C CG  . GLN D 4 28  ? 7.576   -22.353 0.256   1.00 83.87 28  D 1 
ATOM   2854 C CD  . GLN D 4 28  ? 7.796   -23.647 -0.529  1.00 85.12 28  D 1 
ATOM   2855 O OE1 . GLN D 4 28  ? 7.964   -24.734 0.012   1.00 79.11 28  D 1 
ATOM   2856 N NE2 . GLN D 4 28  ? 7.766   -23.590 -1.836  1.00 75.80 28  D 1 
ATOM   2857 N N   . GLY D 4 29  ? 6.016   -21.826 4.549   1.00 94.39 29  D 1 
ATOM   2858 C CA  . GLY D 4 29  ? 5.864   -22.151 5.965   1.00 94.23 29  D 1 
ATOM   2859 C C   . GLY D 4 29  ? 4.408   -22.344 6.367   1.00 93.86 29  D 1 
ATOM   2860 O O   . GLY D 4 29  ? 3.515   -22.336 5.521   1.00 92.11 29  D 1 
ATOM   2861 N N   . ILE D 4 30  ? 4.159   -22.536 7.655   1.00 94.54 30  D 1 
ATOM   2862 C CA  . ILE D 4 30  ? 2.846   -22.886 8.204   1.00 94.54 30  D 1 
ATOM   2863 C C   . ILE D 4 30  ? 2.195   -21.633 8.793   1.00 94.32 30  D 1 
ATOM   2864 O O   . ILE D 4 30  ? 2.766   -21.004 9.676   1.00 93.04 30  D 1 
ATOM   2865 C CB  . ILE D 4 30  ? 2.979   -24.018 9.237   1.00 93.64 30  D 1 
ATOM   2866 C CG1 . ILE D 4 30  ? 3.645   -25.273 8.619   1.00 90.52 30  D 1 
ATOM   2867 C CG2 . ILE D 4 30  ? 1.591   -24.378 9.796   1.00 90.22 30  D 1 
ATOM   2868 C CD1 . ILE D 4 30  ? 4.018   -26.349 9.641   1.00 85.40 30  D 1 
ATOM   2869 N N   . LEU D 4 31  ? 0.981   -21.290 8.362   1.00 92.41 31  D 1 
ATOM   2870 C CA  . LEU D 4 31  ? 0.224   -20.181 8.927   1.00 91.11 31  D 1 
ATOM   2871 C C   . LEU D 4 31  ? -0.205  -20.506 10.365  1.00 90.30 31  D 1 
ATOM   2872 O O   . LEU D 4 31  ? -0.966  -21.445 10.590  1.00 88.82 31  D 1 
ATOM   2873 C CB  . LEU D 4 31  ? -0.984  -19.872 8.030   1.00 89.88 31  D 1 
ATOM   2874 C CG  . LEU D 4 31  ? -1.866  -18.705 8.526   1.00 88.84 31  D 1 
ATOM   2875 C CD1 . LEU D 4 31  ? -1.120  -17.374 8.531   1.00 85.15 31  D 1 
ATOM   2876 C CD2 . LEU D 4 31  ? -3.085  -18.560 7.622   1.00 84.18 31  D 1 
ATOM   2877 N N   . ARG D 4 32  ? 0.257   -19.705 11.333  1.00 92.26 32  D 1 
ATOM   2878 C CA  . ARG D 4 32  ? -0.075  -19.869 12.760  1.00 91.67 32  D 1 
ATOM   2879 C C   . ARG D 4 32  ? -0.998  -18.784 13.305  1.00 90.79 32  D 1 
ATOM   2880 O O   . ARG D 4 32  ? -1.613  -18.996 14.349  1.00 88.49 32  D 1 
ATOM   2881 C CB  . ARG D 4 32  ? 1.208   -19.904 13.590  1.00 91.61 32  D 1 
ATOM   2882 C CG  . ARG D 4 32  ? 2.096   -21.119 13.320  1.00 89.36 32  D 1 
ATOM   2883 C CD  . ARG D 4 32  ? 1.407   -22.437 13.684  1.00 87.81 32  D 1 
ATOM   2884 N NE  . ARG D 4 32  ? 2.393   -23.516 13.702  1.00 86.18 32  D 1 
ATOM   2885 C CZ  . ARG D 4 32  ? 2.186   -24.810 13.529  1.00 85.39 32  D 1 
ATOM   2886 N NH1 . ARG D 4 32  ? 0.989   -25.308 13.393  1.00 77.66 32  D 1 
ATOM   2887 N NH2 . ARG D 4 32  ? 3.200   -25.611 13.476  1.00 80.43 32  D 1 
ATOM   2888 N N   . GLY D 4 33  ? -1.072  -17.633 12.650  1.00 89.16 33  D 1 
ATOM   2889 C CA  . GLY D 4 33  ? -1.902  -16.535 13.092  1.00 88.54 33  D 1 
ATOM   2890 C C   . GLY D 4 33  ? -1.723  -15.264 12.272  1.00 88.70 33  D 1 
ATOM   2891 O O   . GLY D 4 33  ? -0.903  -15.218 11.348  1.00 87.26 33  D 1 
ATOM   2892 N N   . PHE D 4 34  ? -2.518  -14.260 12.623  1.00 88.24 34  D 1 
ATOM   2893 C CA  . PHE D 4 34  ? -2.542  -12.943 11.994  1.00 86.30 34  D 1 
ATOM   2894 C C   . PHE D 4 34  ? -3.023  -11.895 13.003  1.00 86.74 34  D 1 
ATOM   2895 O O   . PHE D 4 34  ? -3.469  -12.243 14.100  1.00 84.50 34  D 1 
ATOM   2896 C CB  . PHE D 4 34  ? -3.433  -12.989 10.741  1.00 82.72 34  D 1 
ATOM   2897 C CG  . PHE D 4 34  ? -4.866  -13.374 11.025  1.00 80.96 34  D 1 
ATOM   2898 C CD1 . PHE D 4 34  ? -5.228  -14.728 11.149  1.00 76.17 34  D 1 
ATOM   2899 C CD2 . PHE D 4 34  ? -5.834  -12.385 11.232  1.00 75.21 34  D 1 
ATOM   2900 C CE1 . PHE D 4 34  ? -6.531  -15.075 11.513  1.00 72.56 34  D 1 
ATOM   2901 C CE2 . PHE D 4 34  ? -7.141  -12.726 11.599  1.00 71.27 34  D 1 
ATOM   2902 C CZ  . PHE D 4 34  ? -7.487  -14.069 11.753  1.00 72.07 34  D 1 
ATOM   2903 N N   . ASP D 4 35  ? -2.911  -10.630 12.657  1.00 83.95 35  D 1 
ATOM   2904 C CA  . ASP D 4 35  ? -3.382  -9.495  13.458  1.00 82.75 35  D 1 
ATOM   2905 C C   . ASP D 4 35  ? -4.514  -8.729  12.739  1.00 82.99 35  D 1 
ATOM   2906 O O   . ASP D 4 35  ? -4.883  -9.085  11.616  1.00 80.84 35  D 1 
ATOM   2907 C CB  . ASP D 4 35  ? -2.178  -8.619  13.841  1.00 80.88 35  D 1 
ATOM   2908 C CG  . ASP D 4 35  ? -1.524  -7.848  12.699  1.00 80.26 35  D 1 
ATOM   2909 O OD1 . ASP D 4 35  ? -2.119  -7.752  11.608  1.00 76.22 35  D 1 
ATOM   2910 O OD2 . ASP D 4 35  ? -0.406  -7.351  12.910  1.00 76.78 35  D 1 
ATOM   2911 N N   . PRO D 4 36  ? -5.076  -7.659  13.347  1.00 81.40 36  D 1 
ATOM   2912 C CA  . PRO D 4 36  ? -6.113  -6.840  12.727  1.00 78.63 36  D 1 
ATOM   2913 C C   . PRO D 4 36  ? -5.737  -6.197  11.385  1.00 78.68 36  D 1 
ATOM   2914 O O   . PRO D 4 36  ? -6.623  -5.826  10.627  1.00 75.42 36  D 1 
ATOM   2915 C CB  . PRO D 4 36  ? -6.451  -5.774  13.773  1.00 76.39 36  D 1 
ATOM   2916 C CG  . PRO D 4 36  ? -6.143  -6.464  15.097  1.00 75.95 36  D 1 
ATOM   2917 C CD  . PRO D 4 36  ? -4.899  -7.274  14.746  1.00 79.07 36  D 1 
ATOM   2918 N N   . PHE D 4 37  ? -4.454  -6.082  11.064  1.00 79.98 37  D 1 
ATOM   2919 C CA  . PHE D 4 37  ? -3.948  -5.566  9.790   1.00 78.64 37  D 1 
ATOM   2920 C C   . PHE D 4 37  ? -3.602  -6.672  8.787   1.00 80.79 37  D 1 
ATOM   2921 O O   . PHE D 4 37  ? -3.031  -6.402  7.730   1.00 78.05 37  D 1 
ATOM   2922 C CB  . PHE D 4 37  ? -2.735  -4.675  10.058  1.00 76.28 37  D 1 
ATOM   2923 C CG  . PHE D 4 37  ? -3.043  -3.494  10.938  1.00 74.70 37  D 1 
ATOM   2924 C CD1 . PHE D 4 37  ? -3.721  -2.389  10.403  1.00 70.11 37  D 1 
ATOM   2925 C CD2 . PHE D 4 37  ? -2.618  -3.480  12.274  1.00 69.26 37  D 1 
ATOM   2926 C CE1 . PHE D 4 37  ? -3.931  -1.244  11.182  1.00 65.98 37  D 1 
ATOM   2927 C CE2 . PHE D 4 37  ? -2.828  -2.335  13.061  1.00 65.17 37  D 1 
ATOM   2928 C CZ  . PHE D 4 37  ? -3.472  -1.216  12.503  1.00 66.28 37  D 1 
ATOM   2929 N N   . MET D 4 38  ? -3.921  -7.923  9.101   1.00 80.62 38  D 1 
ATOM   2930 C CA  . MET D 4 38  ? -3.540  -9.100  8.320   1.00 83.17 38  D 1 
ATOM   2931 C C   . MET D 4 38  ? -2.027  -9.269  8.134   1.00 86.29 38  D 1 
ATOM   2932 O O   . MET D 4 38  ? -1.577  -9.839  7.140   1.00 84.46 38  D 1 
ATOM   2933 C CB  . MET D 4 38  ? -4.323  -9.156  6.993   1.00 78.53 38  D 1 
ATOM   2934 C CG  . MET D 4 38  ? -5.805  -9.483  7.218   1.00 73.02 38  D 1 
ATOM   2935 S SD  . MET D 4 38  ? -6.116  -11.120 7.940   1.00 66.74 38  D 1 
ATOM   2936 C CE  . MET D 4 38  ? -5.277  -12.156 6.743   1.00 58.43 38  D 1 
ATOM   2937 N N   . ASN D 4 39  ? -1.235  -8.840  9.099   1.00 88.81 39  D 1 
ATOM   2938 C CA  . ASN D 4 39  ? 0.130   -9.322  9.213   1.00 89.50 39  D 1 
ATOM   2939 C C   . ASN D 4 39  ? 0.092   -10.773 9.684   1.00 89.60 39  D 1 
ATOM   2940 O O   . ASN D 4 39  ? -0.699  -11.135 10.551  1.00 88.14 39  D 1 
ATOM   2941 C CB  . ASN D 4 39  ? 0.942   -8.434  10.164  1.00 89.67 39  D 1 
ATOM   2942 C CG  . ASN D 4 39  ? 0.887   -6.975  9.779   1.00 90.00 39  D 1 
ATOM   2943 O OD1 . ASN D 4 39  ? 1.191   -6.591  8.657   1.00 84.60 39  D 1 
ATOM   2944 N ND2 . ASN D 4 39  ? 0.508   -6.114  10.697  1.00 84.11 39  D 1 
ATOM   2945 N N   . LEU D 4 40  ? 0.928   -11.623 9.104   1.00 91.78 40  D 1 
ATOM   2946 C CA  . LEU D 4 40  ? 0.865   -13.065 9.320   1.00 92.50 40  D 1 
ATOM   2947 C C   . LEU D 4 40  ? 2.012   -13.552 10.202  1.00 93.89 40  D 1 
ATOM   2948 O O   . LEU D 4 40  ? 3.138   -13.078 10.086  1.00 93.53 40  D 1 
ATOM   2949 C CB  . LEU D 4 40  ? 0.866   -13.805 7.974   1.00 91.07 40  D 1 
ATOM   2950 C CG  . LEU D 4 40  ? -0.200  -13.357 6.943   1.00 89.12 40  D 1 
ATOM   2951 C CD1 . LEU D 4 40  ? -0.158  -14.299 5.740   1.00 84.70 40  D 1 
ATOM   2952 C CD2 . LEU D 4 40  ? -1.617  -13.382 7.508   1.00 83.39 40  D 1 
ATOM   2953 N N   . VAL D 4 41  ? 1.747   -14.563 11.024  1.00 94.15 41  D 1 
ATOM   2954 C CA  . VAL D 4 41  ? 2.779   -15.383 11.650  1.00 94.44 41  D 1 
ATOM   2955 C C   . VAL D 4 41  ? 2.927   -16.674 10.858  1.00 94.19 41  D 1 
ATOM   2956 O O   . VAL D 4 41  ? 1.978   -17.463 10.768  1.00 93.17 41  D 1 
ATOM   2957 C CB  . VAL D 4 41  ? 2.492   -15.668 13.132  1.00 94.04 41  D 1 
ATOM   2958 C CG1 . VAL D 4 41  ? 3.597   -16.530 13.758  1.00 90.16 41  D 1 
ATOM   2959 C CG2 . VAL D 4 41  ? 2.416   -14.359 13.928  1.00 90.66 41  D 1 
ATOM   2960 N N   . ILE D 4 42  ? 4.113   -16.903 10.306  1.00 95.28 42  D 1 
ATOM   2961 C CA  . ILE D 4 42  ? 4.468   -18.116 9.577   1.00 95.65 42  D 1 
ATOM   2962 C C   . ILE D 4 42  ? 5.513   -18.878 10.387  1.00 95.82 42  D 1 
ATOM   2963 O O   . ILE D 4 42  ? 6.576   -18.353 10.697  1.00 95.33 42  D 1 
ATOM   2964 C CB  . ILE D 4 42  ? 4.959   -17.772 8.156   1.00 95.18 42  D 1 
ATOM   2965 C CG1 . ILE D 4 42  ? 3.944   -16.938 7.340   1.00 92.63 42  D 1 
ATOM   2966 C CG2 . ILE D 4 42  ? 5.324   -19.048 7.396   1.00 92.87 42  D 1 
ATOM   2967 C CD1 . ILE D 4 42  ? 2.583   -17.611 7.101   1.00 87.63 42  D 1 
ATOM   2968 N N   . ASP D 4 43  ? 5.204   -20.115 10.730  1.00 95.51 43  D 1 
ATOM   2969 C CA  . ASP D 4 43  ? 6.071   -21.028 11.465  1.00 95.51 43  D 1 
ATOM   2970 C C   . ASP D 4 43  ? 6.792   -21.994 10.519  1.00 95.50 43  D 1 
ATOM   2971 O O   . ASP D 4 43  ? 6.362   -22.193 9.384   1.00 94.30 43  D 1 
ATOM   2972 C CB  . ASP D 4 43  ? 5.225   -21.778 12.494  1.00 94.36 43  D 1 
ATOM   2973 C CG  . ASP D 4 43  ? 6.023   -22.504 13.576  1.00 92.10 43  D 1 
ATOM   2974 O OD1 . ASP D 4 43  ? 7.226   -22.196 13.741  1.00 87.77 43  D 1 
ATOM   2975 O OD2 . ASP D 4 43  ? 5.397   -23.349 14.254  1.00 86.91 43  D 1 
ATOM   2976 N N   . GLU D 4 44  ? 7.893   -22.578 10.984  1.00 95.49 44  D 1 
ATOM   2977 C CA  . GLU D 4 44  ? 8.752   -23.455 10.175  1.00 95.58 44  D 1 
ATOM   2978 C C   . GLU D 4 44  ? 9.071   -22.844 8.808   1.00 95.81 44  D 1 
ATOM   2979 O O   . GLU D 4 44  ? 9.020   -23.501 7.762   1.00 93.63 44  D 1 
ATOM   2980 C CB  . GLU D 4 44  ? 8.141   -24.869 10.085  1.00 94.55 44  D 1 
ATOM   2981 C CG  . GLU D 4 44  ? 8.011   -25.549 11.448  1.00 90.84 44  D 1 
ATOM   2982 C CD  . GLU D 4 44  ? 7.298   -26.912 11.368  1.00 87.76 44  D 1 
ATOM   2983 O OE1 . GLU D 4 44  ? 6.585   -27.263 12.333  1.00 80.13 44  D 1 
ATOM   2984 O OE2 . GLU D 4 44  ? 7.451   -27.604 10.328  1.00 82.53 44  D 1 
ATOM   2985 N N   . CYS D 4 45  ? 9.344   -21.529 8.806   1.00 95.76 45  D 1 
ATOM   2986 C CA  . CYS D 4 45  ? 9.519   -20.770 7.582   1.00 96.10 45  D 1 
ATOM   2987 C C   . CYS D 4 45  ? 10.861  -21.095 6.917   1.00 96.43 45  D 1 
ATOM   2988 O O   . CYS D 4 45  ? 11.903  -21.170 7.565   1.00 95.32 45  D 1 
ATOM   2989 C CB  . CYS D 4 45  ? 9.331   -19.274 7.871   1.00 95.40 45  D 1 
ATOM   2990 S SG  . CYS D 4 45  ? 9.089   -18.362 6.322   1.00 92.57 45  D 1 
ATOM   2991 N N   . VAL D 4 46  ? 10.811  -21.259 5.601   1.00 96.32 46  D 1 
ATOM   2992 C CA  . VAL D 4 46  ? 11.972  -21.540 4.758   1.00 96.44 46  D 1 
ATOM   2993 C C   . VAL D 4 46  ? 12.055  -20.465 3.690   1.00 96.30 46  D 1 
ATOM   2994 O O   . VAL D 4 46  ? 11.132  -20.315 2.891   1.00 94.98 46  D 1 
ATOM   2995 C CB  . VAL D 4 46  ? 11.883  -22.943 4.133   1.00 95.44 46  D 1 
ATOM   2996 C CG1 . VAL D 4 46  ? 13.142  -23.277 3.337   1.00 87.85 46  D 1 
ATOM   2997 C CG2 . VAL D 4 46  ? 11.709  -24.036 5.202   1.00 88.59 46  D 1 
ATOM   2998 N N   . GLU D 4 47  ? 13.166  -19.721 3.654   1.00 96.28 47  D 1 
ATOM   2999 C CA  . GLU D 4 47  ? 13.501  -18.829 2.550   1.00 95.98 47  D 1 
ATOM   3000 C C   . GLU D 4 47  ? 13.912  -19.660 1.338   1.00 95.52 47  D 1 
ATOM   3001 O O   . GLU D 4 47  ? 14.840  -20.466 1.410   1.00 93.80 47  D 1 
ATOM   3002 C CB  . GLU D 4 47  ? 14.616  -17.863 2.975   1.00 94.61 47  D 1 
ATOM   3003 C CG  . GLU D 4 47  ? 15.118  -16.937 1.847   1.00 91.57 47  D 1 
ATOM   3004 C CD  . GLU D 4 47  ? 16.243  -15.973 2.297   1.00 90.54 47  D 1 
ATOM   3005 O OE1 . GLU D 4 47  ? 16.410  -14.907 1.661   1.00 83.27 47  D 1 
ATOM   3006 O OE2 . GLU D 4 47  ? 16.940  -16.263 3.282   1.00 85.28 47  D 1 
ATOM   3007 N N   . MET D 4 48  ? 13.246  -19.460 0.217   1.00 95.13 48  D 1 
ATOM   3008 C CA  . MET D 4 48  ? 13.536  -20.065 -1.078  1.00 93.96 48  D 1 
ATOM   3009 C C   . MET D 4 48  ? 14.393  -19.094 -1.882  1.00 93.09 48  D 1 
ATOM   3010 O O   . MET D 4 48  ? 13.876  -18.279 -2.656  1.00 90.19 48  D 1 
ATOM   3011 C CB  . MET D 4 48  ? 12.221  -20.407 -1.798  1.00 92.46 48  D 1 
ATOM   3012 C CG  . MET D 4 48  ? 11.250  -21.277 -0.985  1.00 89.06 48  D 1 
ATOM   3013 S SD  . MET D 4 48  ? 11.840  -22.936 -0.555  1.00 84.47 48  D 1 
ATOM   3014 C CE  . MET D 4 48  ? 11.829  -23.712 -2.178  1.00 73.98 48  D 1 
ATOM   3015 N N   . ALA D 4 49  ? 15.707  -19.135 -1.677  1.00 91.44 49  D 1 
ATOM   3016 C CA  . ALA D 4 49  ? 16.620  -18.226 -2.352  1.00 90.13 49  D 1 
ATOM   3017 C C   . ALA D 4 49  ? 16.656  -18.484 -3.870  1.00 90.01 49  D 1 
ATOM   3018 O O   . ALA D 4 49  ? 16.491  -19.611 -4.335  1.00 85.95 49  D 1 
ATOM   3019 C CB  . ALA D 4 49  ? 18.007  -18.340 -1.710  1.00 87.01 49  D 1 
ATOM   3020 N N   . THR D 4 50  ? 16.950  -17.438 -4.655  1.00 89.71 50  D 1 
ATOM   3021 C CA  . THR D 4 50  ? 17.044  -17.520 -6.124  1.00 88.22 50  D 1 
ATOM   3022 C C   . THR D 4 50  ? 18.116  -18.506 -6.606  1.00 89.10 50  D 1 
ATOM   3023 O O   . THR D 4 50  ? 17.972  -19.114 -7.660  1.00 83.65 50  D 1 
ATOM   3024 C CB  . THR D 4 50  ? 17.366  -16.147 -6.719  1.00 83.33 50  D 1 
ATOM   3025 O OG1 . THR D 4 50  ? 18.449  -15.561 -6.021  1.00 72.76 50  D 1 
ATOM   3026 C CG2 . THR D 4 50  ? 16.178  -15.185 -6.592  1.00 68.45 50  D 1 
ATOM   3027 N N   . SER D 4 51  ? 19.150  -18.740 -5.798  1.00 87.89 51  D 1 
ATOM   3028 C CA  . SER D 4 51  ? 20.177  -19.749 -6.055  1.00 87.91 51  D 1 
ATOM   3029 C C   . SER D 4 51  ? 19.677  -21.203 -5.926  1.00 89.68 51  D 1 
ATOM   3030 O O   . SER D 4 51  ? 20.438  -22.139 -6.168  1.00 84.99 51  D 1 
ATOM   3031 C CB  . SER D 4 51  ? 21.350  -19.527 -5.098  1.00 85.01 51  D 1 
ATOM   3032 O OG  . SER D 4 51  ? 20.928  -19.683 -3.753  1.00 79.67 51  D 1 
ATOM   3033 N N   . GLY D 4 52  ? 18.432  -21.407 -5.484  1.00 90.05 52  D 1 
ATOM   3034 C CA  . GLY D 4 52  ? 17.880  -22.707 -5.123  1.00 90.92 52  D 1 
ATOM   3035 C C   . GLY D 4 52  ? 18.234  -23.161 -3.699  1.00 92.95 52  D 1 
ATOM   3036 O O   . GLY D 4 52  ? 17.736  -24.193 -3.247  1.00 89.19 52  D 1 
ATOM   3037 N N   . GLN D 4 53  ? 19.063  -22.399 -2.979  1.00 93.36 53  D 1 
ATOM   3038 C CA  . GLN D 4 53  ? 19.340  -22.653 -1.575  1.00 93.86 53  D 1 
ATOM   3039 C C   . GLN D 4 53  ? 18.076  -22.437 -0.737  1.00 94.94 53  D 1 
ATOM   3040 O O   . GLN D 4 53  ? 17.344  -21.471 -0.935  1.00 92.86 53  D 1 
ATOM   3041 C CB  . GLN D 4 53  ? 20.503  -21.770 -1.105  1.00 90.70 53  D 1 
ATOM   3042 C CG  . GLN D 4 53  ? 20.902  -22.069 0.351   1.00 80.60 53  D 1 
ATOM   3043 C CD  . GLN D 4 53  ? 22.137  -21.295 0.815   1.00 73.08 53  D 1 
ATOM   3044 O OE1 . GLN D 4 53  ? 22.817  -20.623 0.062   1.00 66.60 53  D 1 
ATOM   3045 N NE2 . GLN D 4 53  ? 22.465  -21.382 2.081   1.00 61.99 53  D 1 
ATOM   3046 N N   . GLN D 4 54  ? 17.844  -23.330 0.219   1.00 95.14 54  D 1 
ATOM   3047 C CA  . GLN D 4 54  ? 16.770  -23.205 1.192   1.00 95.46 54  D 1 
ATOM   3048 C C   . GLN D 4 54  ? 17.366  -22.879 2.561   1.00 95.10 54  D 1 
ATOM   3049 O O   . GLN D 4 54  ? 18.208  -23.625 3.056   1.00 92.38 54  D 1 
ATOM   3050 C CB  . GLN D 4 54  ? 15.929  -24.491 1.236   1.00 93.60 54  D 1 
ATOM   3051 C CG  . GLN D 4 54  ? 15.237  -24.757 -0.105  1.00 89.80 54  D 1 
ATOM   3052 C CD  . GLN D 4 54  ? 14.281  -25.959 -0.062  1.00 88.54 54  D 1 
ATOM   3053 O OE1 . GLN D 4 54  ? 13.987  -26.544 0.969   1.00 82.04 54  D 1 
ATOM   3054 N NE2 . GLN D 4 54  ? 13.748  -26.358 -1.191  1.00 78.76 54  D 1 
ATOM   3055 N N   . ASN D 4 55  ? 16.917  -21.785 3.170   1.00 94.71 55  D 1 
ATOM   3056 C CA  . ASN D 4 55  ? 17.366  -21.346 4.477   1.00 93.77 55  D 1 
ATOM   3057 C C   . ASN D 4 55  ? 16.209  -21.444 5.471   1.00 94.30 55  D 1 
ATOM   3058 O O   . ASN D 4 55  ? 15.190  -20.771 5.296   1.00 92.63 55  D 1 
ATOM   3059 C CB  . ASN D 4 55  ? 17.911  -19.909 4.391   1.00 91.57 55  D 1 
ATOM   3060 C CG  . ASN D 4 55  ? 19.066  -19.738 3.419   1.00 88.30 55  D 1 
ATOM   3061 O OD1 . ASN D 4 55  ? 19.965  -20.556 3.325   1.00 80.96 55  D 1 
ATOM   3062 N ND2 . ASN D 4 55  ? 19.070  -18.654 2.677   1.00 79.71 55  D 1 
ATOM   3063 N N   . ASN D 4 56  ? 16.357  -22.243 6.518   1.00 95.40 56  D 1 
ATOM   3064 C CA  . ASN D 4 56  ? 15.383  -22.284 7.601   1.00 95.22 56  D 1 
ATOM   3065 C C   . ASN D 4 56  ? 15.512  -21.011 8.437   1.00 94.90 56  D 1 
ATOM   3066 O O   . ASN D 4 56  ? 16.575  -20.749 8.989   1.00 92.64 56  D 1 
ATOM   3067 C CB  . ASN D 4 56  ? 15.600  -23.538 8.463   1.00 93.67 56  D 1 
ATOM   3068 C CG  . ASN D 4 56  ? 15.315  -24.828 7.715   1.00 85.25 56  D 1 
ATOM   3069 O OD1 . ASN D 4 56  ? 14.558  -24.899 6.765   1.00 75.15 56  D 1 
ATOM   3070 N ND2 . ASN D 4 56  ? 15.921  -25.917 8.137   1.00 74.16 56  D 1 
ATOM   3071 N N   . ILE D 4 57  ? 14.430  -20.242 8.547   1.00 95.39 57  D 1 
ATOM   3072 C CA  . ILE D 4 57  ? 14.401  -18.958 9.268   1.00 94.95 57  D 1 
ATOM   3073 C C   . ILE D 4 57  ? 13.441  -18.977 10.470  1.00 95.26 57  D 1 
ATOM   3074 O O   . ILE D 4 57  ? 13.254  -17.965 11.140  1.00 93.21 57  D 1 
ATOM   3075 C CB  . ILE D 4 57  ? 14.160  -17.778 8.295   1.00 93.88 57  D 1 
ATOM   3076 C CG1 . ILE D 4 57  ? 12.817  -17.897 7.545   1.00 90.77 57  D 1 
ATOM   3077 C CG2 . ILE D 4 57  ? 15.341  -17.676 7.305   1.00 87.22 57  D 1 
ATOM   3078 C CD1 . ILE D 4 57  ? 12.487  -16.670 6.671   1.00 88.65 57  D 1 
ATOM   3079 N N   . GLY D 4 58  ? 12.871  -20.138 10.781  1.00 94.74 58  D 1 
ATOM   3080 C CA  . GLY D 4 58  ? 12.045  -20.369 11.958  1.00 94.66 58  D 1 
ATOM   3081 C C   . GLY D 4 58  ? 10.675  -19.698 11.881  1.00 95.57 58  D 1 
ATOM   3082 O O   . GLY D 4 58  ? 10.045  -19.652 10.822  1.00 93.65 58  D 1 
ATOM   3083 N N   . MET D 4 59  ? 10.197  -19.203 13.008  1.00 96.12 59  D 1 
ATOM   3084 C CA  . MET D 4 59  ? 8.936   -18.469 13.088  1.00 96.20 59  D 1 
ATOM   3085 C C   . MET D 4 59  ? 9.163   -16.990 12.780  1.00 96.52 59  D 1 
ATOM   3086 O O   . MET D 4 59  ? 10.018  -16.350 13.401  1.00 95.79 59  D 1 
ATOM   3087 C CB  . MET D 4 59  ? 8.297   -18.678 14.465  1.00 95.06 59  D 1 
ATOM   3088 C CG  . MET D 4 59  ? 6.870   -18.120 14.538  1.00 92.38 59  D 1 
ATOM   3089 S SD  . MET D 4 59  ? 6.055   -18.372 16.151  1.00 90.36 59  D 1 
ATOM   3090 C CE  . MET D 4 59  ? 5.759   -20.148 16.092  1.00 81.05 59  D 1 
ATOM   3091 N N   . VAL D 4 60  ? 8.384   -16.445 11.839  1.00 96.56 60  D 1 
ATOM   3092 C CA  . VAL D 4 60  ? 8.553   -15.086 11.312  1.00 96.87 60  D 1 
ATOM   3093 C C   . VAL D 4 60  ? 7.236   -14.320 11.315  1.00 96.78 60  D 1 
ATOM   3094 O O   . VAL D 4 60  ? 6.158   -14.908 11.262  1.00 95.94 60  D 1 
ATOM   3095 C CB  . VAL D 4 60  ? 9.166   -15.099 9.898   1.00 96.20 60  D 1 
ATOM   3096 C CG1 . VAL D 4 60  ? 10.507  -15.848 9.870   1.00 92.71 60  D 1 
ATOM   3097 C CG2 . VAL D 4 60  ? 8.243   -15.713 8.839   1.00 92.13 60  D 1 
ATOM   3098 N N   . VAL D 4 61  ? 7.342   -13.001 11.333  1.00 96.82 61  D 1 
ATOM   3099 C CA  . VAL D 4 61  ? 6.228   -12.091 11.027  1.00 96.83 61  D 1 
ATOM   3100 C C   . VAL D 4 61  ? 6.373   -11.616 9.591   1.00 97.13 61  D 1 
ATOM   3101 O O   . VAL D 4 61  ? 7.458   -11.208 9.193   1.00 96.56 61  D 1 
ATOM   3102 C CB  . VAL D 4 61  ? 6.193   -10.882 11.988  1.00 95.98 61  D 1 
ATOM   3103 C CG1 . VAL D 4 61  ? 5.016   -9.945  11.674  1.00 92.32 61  D 1 
ATOM   3104 C CG2 . VAL D 4 61  ? 6.050   -11.333 13.444  1.00 93.02 61  D 1 
ATOM   3105 N N   . ILE D 4 62  ? 5.284   -11.658 8.815   1.00 96.33 62  D 1 
ATOM   3106 C CA  . ILE D 4 62  ? 5.226   -11.139 7.447   1.00 96.16 62  D 1 
ATOM   3107 C C   . ILE D 4 62  ? 4.102   -10.110 7.355   1.00 95.26 62  D 1 
ATOM   3108 O O   . ILE D 4 62  ? 2.971   -10.420 7.715   1.00 93.64 62  D 1 
ATOM   3109 C CB  . ILE D 4 62  ? 5.030   -12.275 6.424   1.00 95.96 62  D 1 
ATOM   3110 C CG1 . ILE D 4 62  ? 6.161   -13.324 6.559   1.00 93.98 62  D 1 
ATOM   3111 C CG2 . ILE D 4 62  ? 4.978   -11.697 4.999   1.00 94.24 62  D 1 
ATOM   3112 C CD1 . ILE D 4 62  ? 6.083   -14.475 5.556   1.00 91.35 62  D 1 
ATOM   3113 N N   . ARG D 4 63  ? 4.385   -8.920  6.841   1.00 95.34 63  D 1 
ATOM   3114 C CA  . ARG D 4 63  ? 3.327   -7.934  6.580   1.00 94.55 63  D 1 
ATOM   3115 C C   . ARG D 4 63  ? 2.425   -8.386  5.431   1.00 93.72 63  D 1 
ATOM   3116 O O   . ARG D 4 63  ? 2.917   -8.727  4.352   1.00 91.18 63  D 1 
ATOM   3117 C CB  . ARG D 4 63  ? 3.893   -6.543  6.296   1.00 92.93 63  D 1 
ATOM   3118 C CG  . ARG D 4 63  ? 4.341   -5.835  7.584   1.00 86.02 63  D 1 
ATOM   3119 C CD  . ARG D 4 63  ? 4.504   -4.326  7.392   1.00 82.59 63  D 1 
ATOM   3120 N NE  . ARG D 4 63  ? 3.192   -3.647  7.217   1.00 79.15 63  D 1 
ATOM   3121 C CZ  . ARG D 4 63  ? 2.963   -2.336  7.346   1.00 77.24 63  D 1 
ATOM   3122 N NH1 . ARG D 4 63  ? 3.918   -1.508  7.628   1.00 68.50 63  D 1 
ATOM   3123 N NH2 . ARG D 4 63  ? 1.771   -1.831  7.205   1.00 69.93 63  D 1 
ATOM   3124 N N   . GLY D 4 64  ? 1.118   -8.330  5.641   1.00 90.54 64  D 1 
ATOM   3125 C CA  . GLY D 4 64  ? 0.130   -8.741  4.646   1.00 88.68 64  D 1 
ATOM   3126 C C   . GLY D 4 64  ? 0.237   -7.979  3.331   1.00 88.22 64  D 1 
ATOM   3127 O O   . GLY D 4 64  ? 0.215   -8.590  2.255   1.00 86.31 64  D 1 
ATOM   3128 N N   . ASN D 4 65  ? 0.462   -6.665  3.388   1.00 88.23 65  D 1 
ATOM   3129 C CA  . ASN D 4 65  ? 0.626   -5.827  2.198   1.00 87.43 65  D 1 
ATOM   3130 C C   . ASN D 4 65  ? 1.907   -6.122  1.390   1.00 88.18 65  D 1 
ATOM   3131 O O   . ASN D 4 65  ? 1.986   -5.761  0.225   1.00 84.65 65  D 1 
ATOM   3132 C CB  . ASN D 4 65  ? 0.508   -4.341  2.595   1.00 83.48 65  D 1 
ATOM   3133 C CG  . ASN D 4 65  ? 1.596   -3.847  3.531   1.00 76.79 65  D 1 
ATOM   3134 O OD1 . ASN D 4 65  ? 2.486   -4.569  3.932   1.00 63.55 65  D 1 
ATOM   3135 N ND2 . ASN D 4 65  ? 1.537   -2.584  3.899   1.00 68.49 65  D 1 
ATOM   3136 N N   . SER D 4 66  ? 2.873   -6.822  1.969   1.00 89.81 66  D 1 
ATOM   3137 C CA  . SER D 4 66  ? 4.095   -7.257  1.278   1.00 90.38 66  D 1 
ATOM   3138 C C   . SER D 4 66  ? 3.935   -8.560  0.494   1.00 89.99 66  D 1 
ATOM   3139 O O   . SER D 4 66  ? 4.847   -8.934  -0.248  1.00 87.57 66  D 1 
ATOM   3140 C CB  . SER D 4 66  ? 5.234   -7.418  2.289   1.00 90.31 66  D 1 
ATOM   3141 O OG  . SER D 4 66  ? 5.493   -6.191  2.948   1.00 85.44 66  D 1 
ATOM   3142 N N   . ILE D 4 67  ? 2.809   -9.257  0.628   1.00 90.00 67  D 1 
ATOM   3143 C CA  . ILE D 4 67  ? 2.541   -10.514 -0.061  1.00 88.16 67  D 1 
ATOM   3144 C C   . ILE D 4 67  ? 1.997   -10.200 -1.459  1.00 85.65 67  D 1 
ATOM   3145 O O   . ILE D 4 67  ? 0.942   -9.592  -1.591  1.00 82.33 67  D 1 
ATOM   3146 C CB  . ILE D 4 67  ? 1.577   -11.405 0.757   1.00 87.50 67  D 1 
ATOM   3147 C CG1 . ILE D 4 67  ? 2.143   -11.682 2.168   1.00 86.80 67  D 1 
ATOM   3148 C CG2 . ILE D 4 67  ? 1.324   -12.725 0.008   1.00 86.58 67  D 1 
ATOM   3149 C CD1 . ILE D 4 67  ? 1.150   -12.356 3.115   1.00 83.66 67  D 1 
ATOM   3150 N N   . ILE D 4 68  ? 2.686   -10.648 -2.487  1.00 84.38 68  D 1 
ATOM   3151 C CA  . ILE D 4 68  ? 2.302   -10.481 -3.895  1.00 80.35 68  D 1 
ATOM   3152 C C   . ILE D 4 68  ? 1.533   -11.691 -4.408  1.00 77.93 68  D 1 
ATOM   3153 O O   . ILE D 4 68  ? 0.639   -11.571 -5.248  1.00 73.63 68  D 1 
ATOM   3154 C CB  . ILE D 4 68  ? 3.567   -10.231 -4.744  1.00 78.77 68  D 1 
ATOM   3155 C CG1 . ILE D 4 68  ? 4.352   -8.974  -4.282  1.00 73.84 68  D 1 
ATOM   3156 C CG2 . ILE D 4 68  ? 3.249   -10.122 -6.241  1.00 71.45 68  D 1 
ATOM   3157 C CD1 . ILE D 4 68  ? 3.538   -7.666  -4.320  1.00 66.36 68  D 1 
ATOM   3158 N N   . MET D 4 69  ? 1.861   -12.872 -3.902  1.00 77.48 69  D 1 
ATOM   3159 C CA  . MET D 4 69  ? 1.193   -14.105 -4.275  1.00 77.44 69  D 1 
ATOM   3160 C C   . MET D 4 69  ? 1.160   -15.063 -3.087  1.00 79.87 69  D 1 
ATOM   3161 O O   . MET D 4 69  ? 2.164   -15.217 -2.396  1.00 77.41 69  D 1 
ATOM   3162 C CB  . MET D 4 69  ? 1.913   -14.720 -5.475  1.00 71.37 69  D 1 
ATOM   3163 C CG  . MET D 4 69  ? 1.077   -15.791 -6.156  1.00 62.18 69  D 1 
ATOM   3164 S SD  . MET D 4 69  ? 1.843   -16.391 -7.688  1.00 55.64 69  D 1 
ATOM   3165 C CE  . MET D 4 69  ? 0.407   -17.185 -8.378  1.00 47.83 69  D 1 
ATOM   3166 N N   . LEU D 4 70  ? 0.024   -15.717 -2.897  1.00 78.03 70  D 1 
ATOM   3167 C CA  . LEU D 4 70  ? -0.187  -16.691 -1.834  1.00 78.06 70  D 1 
ATOM   3168 C C   . LEU D 4 70  ? -0.781  -17.960 -2.441  1.00 77.79 70  D 1 
ATOM   3169 O O   . LEU D 4 70  ? -1.794  -17.909 -3.131  1.00 75.16 70  D 1 
ATOM   3170 C CB  . LEU D 4 70  ? -1.096  -16.049 -0.776  1.00 76.19 70  D 1 
ATOM   3171 C CG  . LEU D 4 70  ? -1.323  -16.910 0.475   1.00 74.59 70  D 1 
ATOM   3172 C CD1 . LEU D 4 70  ? -0.043  -17.121 1.266   1.00 69.40 70  D 1 
ATOM   3173 C CD2 . LEU D 4 70  ? -2.320  -16.211 1.397   1.00 70.08 70  D 1 
ATOM   3174 N N   . GLU D 4 71  ? -0.152  -19.108 -2.173  1.00 75.39 71  D 1 
ATOM   3175 C CA  . GLU D 4 71  ? -0.599  -20.410 -2.662  1.00 75.19 71  D 1 
ATOM   3176 C C   . GLU D 4 71  ? -0.595  -21.431 -1.525  1.00 76.71 71  D 1 
ATOM   3177 O O   . GLU D 4 71  ? 0.330   -21.475 -0.714  1.00 75.00 71  D 1 
ATOM   3178 C CB  . GLU D 4 71  ? 0.298   -20.894 -3.816  1.00 70.25 71  D 1 
ATOM   3179 C CG  . GLU D 4 71  ? 0.279   -19.979 -5.054  1.00 62.33 71  D 1 
ATOM   3180 C CD  . GLU D 4 71  ? 1.207   -20.439 -6.192  1.00 58.44 71  D 1 
ATOM   3181 O OE1 . GLU D 4 71  ? 1.161   -19.820 -7.274  1.00 52.03 71  D 1 
ATOM   3182 O OE2 . GLU D 4 71  ? 1.998   -21.382 -5.990  1.00 52.56 71  D 1 
ATOM   3183 N N   . ALA D 4 72  ? -1.610  -22.292 -1.470  1.00 74.50 72  D 1 
ATOM   3184 C CA  . ALA D 4 72  ? -1.617  -23.424 -0.556  1.00 73.22 72  D 1 
ATOM   3185 C C   . ALA D 4 72  ? -0.790  -24.571 -1.146  1.00 73.60 72  D 1 
ATOM   3186 O O   . ALA D 4 72  ? -1.003  -24.984 -2.280  1.00 70.96 72  D 1 
ATOM   3187 C CB  . ALA D 4 72  ? -3.061  -23.828 -0.260  1.00 69.50 72  D 1 
ATOM   3188 N N   . LEU D 4 73  ? 0.143   -25.122 -0.358  1.00 77.26 73  D 1 
ATOM   3189 C CA  . LEU D 4 73  ? 0.940   -26.299 -0.726  1.00 76.27 73  D 1 
ATOM   3190 C C   . LEU D 4 73  ? 0.288   -27.604 -0.272  1.00 74.12 73  D 1 
ATOM   3191 O O   . LEU D 4 73  ? 0.627   -28.681 -0.766  1.00 69.18 73  D 1 
ATOM   3192 C CB  . LEU D 4 73  ? 2.345   -26.173 -0.136  1.00 75.01 73  D 1 
ATOM   3193 C CG  . LEU D 4 73  ? 3.161   -24.979 -0.671  1.00 73.68 73  D 1 
ATOM   3194 C CD1 . LEU D 4 73  ? 4.519   -24.977 0.013   1.00 70.30 73  D 1 
ATOM   3195 C CD2 . LEU D 4 73  ? 3.381   -25.064 -2.182  1.00 70.74 73  D 1 
ATOM   3196 N N   . GLU D 4 74  ? -0.644  -27.502 0.666   1.00 72.68 74  D 1 
ATOM   3197 C CA  . GLU D 4 74  ? -1.436  -28.622 1.170   1.00 71.48 74  D 1 
ATOM   3198 C C   . GLU D 4 74  ? -2.875  -28.507 0.672   1.00 67.82 74  D 1 
ATOM   3199 O O   . GLU D 4 74  ? -3.415  -27.407 0.567   1.00 62.51 74  D 1 
ATOM   3200 C CB  . GLU D 4 74  ? -1.405  -28.656 2.699   1.00 67.91 74  D 1 
ATOM   3201 C CG  . GLU D 4 74  ? -0.015  -28.965 3.255   1.00 63.23 74  D 1 
ATOM   3202 C CD  . GLU D 4 74  ? 0.033   -28.957 4.790   1.00 60.84 74  D 1 
ATOM   3203 O OE1 . GLU D 4 74  ? 1.156   -28.918 5.326   1.00 55.61 74  D 1 
ATOM   3204 O OE2 . GLU D 4 74  ? -1.043  -28.990 5.424   1.00 60.48 74  D 1 
ATOM   3205 N N   . ARG D 4 75  ? -3.509  -29.645 0.394   1.00 66.22 75  D 1 
ATOM   3206 C CA  . ARG D 4 75  ? -4.944  -29.662 0.134   1.00 63.41 75  D 1 
ATOM   3207 C C   . ARG D 4 75  ? -5.685  -29.252 1.404   1.00 63.36 75  D 1 
ATOM   3208 O O   . ARG D 4 75  ? -5.405  -29.772 2.483   1.00 56.54 75  D 1 
ATOM   3209 C CB  . ARG D 4 75  ? -5.433  -31.024 -0.370  1.00 55.00 75  D 1 
ATOM   3210 C CG  . ARG D 4 75  ? -4.971  -31.273 -1.809  1.00 47.11 75  D 1 
ATOM   3211 C CD  . ARG D 4 75  ? -5.582  -32.564 -2.349  1.00 41.93 75  D 1 
ATOM   3212 N NE  . ARG D 4 75  ? -5.146  -32.819 -3.724  1.00 36.05 75  D 1 
ATOM   3213 C CZ  . ARG D 4 75  ? -5.499  -33.845 -4.481  1.00 30.32 75  D 1 
ATOM   3214 N NH1 . ARG D 4 75  ? -6.311  -34.764 -4.061  1.00 28.05 75  D 1 
ATOM   3215 N NH2 . ARG D 4 75  ? -5.013  -33.934 -5.680  1.00 27.14 75  D 1 
ATOM   3216 N N   . VAL D 4 76  ? -6.602  -28.309 1.241   1.00 56.76 76  D 1 
ATOM   3217 C CA  . VAL D 4 76  ? -7.457  -27.790 2.300   1.00 53.63 76  D 1 
ATOM   3218 C C   . VAL D 4 76  ? -8.804  -28.480 2.244   1.00 49.46 76  D 1 
ATOM   3219 O O   . VAL D 4 76  ? -9.362  -28.604 1.132   1.00 45.48 76  D 1 
ATOM   3220 C CB  . VAL D 4 76  ? -7.577  -26.272 2.208   1.00 49.70 76  D 1 
ATOM   3221 C CG1 . VAL D 4 76  ? -8.388  -25.736 3.382   1.00 44.67 76  D 1 
ATOM   3222 C CG2 . VAL D 4 76  ? -6.195  -25.624 2.257   1.00 45.11 76  D 1 
ATOM   3223 O OXT . VAL D 4 76  ? -9.272  -28.892 3.347   1.00 43.57 76  D 1 
ATOM   3224 N N   . MET E 5 1   ? 14.502  -5.650  33.935  1.00 44.91 1   E 1 
ATOM   3225 C CA  . MET E 5 1   ? 14.628  -5.455  32.473  1.00 47.90 1   E 1 
ATOM   3226 C C   . MET E 5 1   ? 14.702  -3.949  32.251  1.00 49.79 1   E 1 
ATOM   3227 O O   . MET E 5 1   ? 14.211  -3.216  33.096  1.00 46.49 1   E 1 
ATOM   3228 C CB  . MET E 5 1   ? 13.450  -6.084  31.734  1.00 46.31 1   E 1 
ATOM   3229 C CG  . MET E 5 1   ? 13.517  -7.622  31.785  1.00 42.79 1   E 1 
ATOM   3230 S SD  . MET E 5 1   ? 12.060  -8.420  31.092  1.00 39.65 1   E 1 
ATOM   3231 C CE  . MET E 5 1   ? 12.492  -10.162 31.273  1.00 34.40 1   E 1 
ATOM   3232 N N   . SER E 5 2   ? 15.396  -3.468  31.212  1.00 62.33 2   E 1 
ATOM   3233 C CA  . SER E 5 2   ? 15.327  -2.045  30.875  1.00 67.74 2   E 1 
ATOM   3234 C C   . SER E 5 2   ? 13.903  -1.753  30.416  1.00 73.84 2   E 1 
ATOM   3235 O O   . SER E 5 2   ? 13.395  -2.536  29.605  1.00 67.62 2   E 1 
ATOM   3236 C CB  . SER E 5 2   ? 16.308  -1.701  29.752  1.00 58.83 2   E 1 
ATOM   3237 O OG  . SER E 5 2   ? 16.171  -2.609  28.689  1.00 50.87 2   E 1 
ATOM   3238 N N   . LEU E 5 3   ? 13.298  -0.664  30.885  1.00 75.33 3   E 1 
ATOM   3239 C CA  . LEU E 5 3   ? 11.982  -0.230  30.432  1.00 79.98 3   E 1 
ATOM   3240 C C   . LEU E 5 3   ? 11.952  -0.178  28.899  1.00 84.78 3   E 1 
ATOM   3241 O O   . LEU E 5 3   ? 12.922  0.306   28.291  1.00 80.01 3   E 1 
ATOM   3242 C CB  . LEU E 5 3   ? 11.666  1.150   31.043  1.00 70.73 3   E 1 
ATOM   3243 C CG  . LEU E 5 3   ? 11.187  1.052   32.501  1.00 60.97 3   E 1 
ATOM   3244 C CD1 . LEU E 5 3   ? 11.566  2.313   33.282  1.00 54.83 3   E 1 
ATOM   3245 C CD2 . LEU E 5 3   ? 9.670   0.877   32.563  1.00 54.67 3   E 1 
ATOM   3246 N N   . PRO E 5 4   ? 10.872  -0.680  28.279  1.00 86.68 4   E 1 
ATOM   3247 C CA  . PRO E 5 4   ? 10.676  -0.542  26.842  1.00 89.79 4   E 1 
ATOM   3248 C C   . PRO E 5 4   ? 10.728  0.925   26.426  1.00 92.38 4   E 1 
ATOM   3249 O O   . PRO E 5 4   ? 10.192  1.800   27.111  1.00 90.14 4   E 1 
ATOM   3250 C CB  . PRO E 5 4   ? 9.312   -1.174  26.547  1.00 84.39 4   E 1 
ATOM   3251 C CG  . PRO E 5 4   ? 9.100   -2.144  27.705  1.00 79.06 4   E 1 
ATOM   3252 C CD  . PRO E 5 4   ? 9.769   -1.426  28.866  1.00 80.73 4   E 1 
ATOM   3253 N N   . LEU E 5 5   ? 11.373  1.209   25.310  1.00 93.95 5   E 1 
ATOM   3254 C CA  . LEU E 5 5   ? 11.418  2.544   24.738  1.00 95.67 5   E 1 
ATOM   3255 C C   . LEU E 5 5   ? 10.648  2.515   23.413  1.00 96.12 5   E 1 
ATOM   3256 O O   . LEU E 5 5   ? 11.191  2.140   22.374  1.00 94.04 5   E 1 
ATOM   3257 C CB  . LEU E 5 5   ? 12.879  2.995   24.591  1.00 94.46 5   E 1 
ATOM   3258 C CG  . LEU E 5 5   ? 13.019  4.413   24.002  1.00 94.03 5   E 1 
ATOM   3259 C CD1 . LEU E 5 5   ? 12.381  5.484   24.883  1.00 90.99 5   E 1 
ATOM   3260 C CD2 . LEU E 5 5   ? 14.492  4.757   23.844  1.00 90.68 5   E 1 
ATOM   3261 N N   . ASN E 5 6   ? 9.388   2.922   23.473  1.00 96.14 6   E 1 
ATOM   3262 C CA  . ASN E 5 6   ? 8.489   2.922   22.322  1.00 96.23 6   E 1 
ATOM   3263 C C   . ASN E 5 6   ? 8.811   4.065   21.333  1.00 96.58 6   E 1 
ATOM   3264 O O   . ASN E 5 6   ? 9.489   5.031   21.698  1.00 95.71 6   E 1 
ATOM   3265 C CB  . ASN E 5 6   ? 7.038   2.942   22.839  1.00 94.82 6   E 1 
ATOM   3266 C CG  . ASN E 5 6   ? 6.653   1.635   23.519  1.00 93.62 6   E 1 
ATOM   3267 O OD1 . ASN E 5 6   ? 7.287   0.598   23.341  1.00 88.01 6   E 1 
ATOM   3268 N ND2 . ASN E 5 6   ? 5.601   1.651   24.310  1.00 86.50 6   E 1 
ATOM   3269 N N   . PRO E 5 7   ? 8.331   3.995   20.081  1.00 96.85 7   E 1 
ATOM   3270 C CA  . PRO E 5 7   ? 8.657   4.968   19.036  1.00 96.71 7   E 1 
ATOM   3271 C C   . PRO E 5 7   ? 8.355   6.426   19.399  1.00 96.84 7   E 1 
ATOM   3272 O O   . PRO E 5 7   ? 9.222   7.288   19.234  1.00 95.99 7   E 1 
ATOM   3273 C CB  . PRO E 5 7   ? 7.851   4.516   17.820  1.00 96.09 7   E 1 
ATOM   3274 C CG  . PRO E 5 7   ? 7.808   2.998   17.996  1.00 95.04 7   E 1 
ATOM   3275 C CD  . PRO E 5 7   ? 7.657   2.840   19.505  1.00 96.20 7   E 1 
ATOM   3276 N N   . LYS E 5 8   ? 7.175   6.726   19.928  1.00 96.11 8   E 1 
ATOM   3277 C CA  . LYS E 5 8   ? 6.797   8.108   20.256  1.00 95.48 8   E 1 
ATOM   3278 C C   . LYS E 5 8   ? 7.640   8.707   21.398  1.00 95.97 8   E 1 
ATOM   3279 O O   . LYS E 5 8   ? 8.194   9.793   21.192  1.00 95.19 8   E 1 
ATOM   3280 C CB  . LYS E 5 8   ? 5.279   8.167   20.467  1.00 93.51 8   E 1 
ATOM   3281 C CG  . LYS E 5 8   ? 4.749   9.569   20.804  1.00 82.82 8   E 1 
ATOM   3282 C CD  . LYS E 5 8   ? 3.227   9.478   20.814  1.00 73.35 8   E 1 
ATOM   3283 C CE  . LYS E 5 8   ? 2.518   10.639  21.511  1.00 61.72 8   E 1 
ATOM   3284 N NZ  . LYS E 5 8   ? 1.258   10.145  22.120  1.00 53.47 8   E 1 
ATOM   3285 N N   . PRO E 5 9   ? 7.856   8.024   22.542  1.00 96.59 9   E 1 
ATOM   3286 C CA  . PRO E 5 9   ? 8.828   8.459   23.548  1.00 96.52 9   E 1 
ATOM   3287 C C   . PRO E 5 9   ? 10.256  8.605   23.007  1.00 97.09 9   E 1 
ATOM   3288 O O   . PRO E 5 9   ? 10.950  9.562   23.353  1.00 96.49 9   E 1 
ATOM   3289 C CB  . PRO E 5 9   ? 8.768   7.402   24.658  1.00 95.49 9   E 1 
ATOM   3290 C CG  . PRO E 5 9   ? 7.342   6.875   24.562  1.00 92.98 9   E 1 
ATOM   3291 C CD  . PRO E 5 9   ? 7.068   6.920   23.060  1.00 95.52 9   E 1 
ATOM   3292 N N   . PHE E 5 10  ? 10.686  7.713   22.119  1.00 97.16 10  E 1 
ATOM   3293 C CA  . PHE E 5 10  ? 11.998  7.809   21.482  1.00 97.57 10  E 1 
ATOM   3294 C C   . PHE E 5 10  ? 12.142  9.092   20.652  1.00 97.83 10  E 1 
ATOM   3295 O O   . PHE E 5 10  ? 13.112  9.835   20.832  1.00 97.45 10  E 1 
ATOM   3296 C CB  . PHE E 5 10  ? 12.250  6.557   20.636  1.00 97.59 10  E 1 
ATOM   3297 C CG  . PHE E 5 10  ? 13.539  6.601   19.846  1.00 97.94 10  E 1 
ATOM   3298 C CD1 . PHE E 5 10  ? 13.511  6.807   18.453  1.00 96.92 10  E 1 
ATOM   3299 C CD2 . PHE E 5 10  ? 14.772  6.448   20.496  1.00 97.16 10  E 1 
ATOM   3300 C CE1 . PHE E 5 10  ? 14.706  6.837   17.715  1.00 96.76 10  E 1 
ATOM   3301 C CE2 . PHE E 5 10  ? 15.968  6.481   19.770  1.00 96.82 10  E 1 
ATOM   3302 C CZ  . PHE E 5 10  ? 15.935  6.674   18.378  1.00 97.31 10  E 1 
ATOM   3303 N N   . LEU E 5 11  ? 11.155  9.408   19.806  1.00 97.77 11  E 1 
ATOM   3304 C CA  . LEU E 5 11  ? 11.143  10.627  18.992  1.00 97.71 11  E 1 
ATOM   3305 C C   . LEU E 5 11  ? 11.062  11.895  19.848  1.00 97.65 11  E 1 
ATOM   3306 O O   . LEU E 5 11  ? 11.789  12.855  19.583  1.00 97.02 11  E 1 
ATOM   3307 C CB  . LEU E 5 11  ? 9.969   10.568  18.004  1.00 97.54 11  E 1 
ATOM   3308 C CG  . LEU E 5 11  ? 10.101  9.496   16.909  1.00 96.77 11  E 1 
ATOM   3309 C CD1 . LEU E 5 11  ? 8.831   9.475   16.065  1.00 95.32 11  E 1 
ATOM   3310 C CD2 . LEU E 5 11  ? 11.295  9.755   15.991  1.00 94.88 11  E 1 
ATOM   3311 N N   . ASN E 5 12  ? 10.257  11.894  20.901  1.00 97.15 12  E 1 
ATOM   3312 C CA  . ASN E 5 12  ? 10.208  13.000  21.856  1.00 96.69 12  E 1 
ATOM   3313 C C   . ASN E 5 12  ? 11.577  13.228  22.523  1.00 96.91 12  E 1 
ATOM   3314 O O   . ASN E 5 12  ? 12.009  14.362  22.696  1.00 95.94 12  E 1 
ATOM   3315 C CB  . ASN E 5 12  ? 9.123   12.713  22.900  1.00 95.21 12  E 1 
ATOM   3316 C CG  . ASN E 5 12  ? 7.705   12.815  22.346  1.00 90.86 12  E 1 
ATOM   3317 O OD1 . ASN E 5 12  ? 7.438   13.403  21.317  1.00 81.99 12  E 1 
ATOM   3318 N ND2 . ASN E 5 12  ? 6.740   12.266  23.055  1.00 81.62 12  E 1 
ATOM   3319 N N   . GLY E 5 13  ? 12.285  12.151  22.842  1.00 96.83 13  E 1 
ATOM   3320 C CA  . GLY E 5 13  ? 13.642  12.223  23.386  1.00 96.71 13  E 1 
ATOM   3321 C C   . GLY E 5 13  ? 14.705  12.730  22.407  1.00 97.29 13  E 1 
ATOM   3322 O O   . GLY E 5 13  ? 15.761  13.206  22.851  1.00 95.95 13  E 1 
ATOM   3323 N N   . LEU E 5 14  ? 14.454  12.643  21.097  1.00 97.60 14  E 1 
ATOM   3324 C CA  . LEU E 5 14  ? 15.319  13.174  20.034  1.00 97.75 14  E 1 
ATOM   3325 C C   . LEU E 5 14  ? 14.994  14.633  19.662  1.00 97.98 14  E 1 
ATOM   3326 O O   . LEU E 5 14  ? 15.818  15.291  19.030  1.00 97.06 14  E 1 
ATOM   3327 C CB  . LEU E 5 14  ? 15.233  12.285  18.784  1.00 97.21 14  E 1 
ATOM   3328 C CG  . LEU E 5 14  ? 15.888  10.900  18.911  1.00 96.06 14  E 1 
ATOM   3329 C CD1 . LEU E 5 14  ? 15.730  10.170  17.565  1.00 94.09 14  E 1 
ATOM   3330 C CD2 . LEU E 5 14  ? 17.378  10.971  19.233  1.00 94.07 14  E 1 
ATOM   3331 N N   . THR E 5 15  ? 13.824  15.155  20.037  1.00 97.64 15  E 1 
ATOM   3332 C CA  . THR E 5 15  ? 13.440  16.535  19.725  1.00 97.68 15  E 1 
ATOM   3333 C C   . THR E 5 15  ? 14.432  17.524  20.344  1.00 97.62 15  E 1 
ATOM   3334 O O   . THR E 5 15  ? 14.776  17.428  21.523  1.00 95.96 15  E 1 
ATOM   3335 C CB  . THR E 5 15  ? 12.000  16.821  20.176  1.00 96.58 15  E 1 
ATOM   3336 O OG1 . THR E 5 15  ? 11.119  15.895  19.568  1.00 89.63 15  E 1 
ATOM   3337 C CG2 . THR E 5 15  ? 11.532  18.208  19.749  1.00 86.73 15  E 1 
ATOM   3338 N N   . GLY E 5 16  ? 14.903  18.459  19.528  1.00 97.42 16  E 1 
ATOM   3339 C CA  . GLY E 5 16  ? 15.940  19.433  19.879  1.00 97.36 16  E 1 
ATOM   3340 C C   . GLY E 5 16  ? 17.382  18.932  19.720  1.00 97.63 16  E 1 
ATOM   3341 O O   . GLY E 5 16  ? 18.305  19.718  19.924  1.00 95.96 16  E 1 
ATOM   3342 N N   . LYS E 5 17  ? 17.585  17.668  19.345  1.00 97.65 17  E 1 
ATOM   3343 C CA  . LYS E 5 17  ? 18.914  17.065  19.194  1.00 97.74 17  E 1 
ATOM   3344 C C   . LYS E 5 17  ? 19.293  16.870  17.718  1.00 98.01 17  E 1 
ATOM   3345 O O   . LYS E 5 17  ? 18.406  16.816  16.863  1.00 97.40 17  E 1 
ATOM   3346 C CB  . LYS E 5 17  ? 18.981  15.732  19.952  1.00 96.86 17  E 1 
ATOM   3347 C CG  . LYS E 5 17  ? 18.778  15.926  21.458  1.00 94.82 17  E 1 
ATOM   3348 C CD  . LYS E 5 17  ? 18.905  14.578  22.165  1.00 90.63 17  E 1 
ATOM   3349 C CE  . LYS E 5 17  ? 18.566  14.752  23.638  1.00 85.75 17  E 1 
ATOM   3350 N NZ  . LYS E 5 17  ? 18.326  13.434  24.269  1.00 76.45 17  E 1 
ATOM   3351 N N   . PRO E 5 18  ? 20.585  16.719  17.412  1.00 98.23 18  E 1 
ATOM   3352 C CA  . PRO E 5 18  ? 21.034  16.313  16.098  1.00 98.27 18  E 1 
ATOM   3353 C C   . PRO E 5 18  ? 20.597  14.880  15.791  1.00 98.34 18  E 1 
ATOM   3354 O O   . PRO E 5 18  ? 20.776  13.958  16.588  1.00 97.58 18  E 1 
ATOM   3355 C CB  . PRO E 5 18  ? 22.558  16.477  16.069  1.00 97.28 18  E 1 
ATOM   3356 C CG  . PRO E 5 18  ? 22.950  16.961  17.445  1.00 93.55 18  E 1 
ATOM   3357 C CD  . PRO E 5 18  ? 21.708  16.878  18.316  1.00 97.05 18  E 1 
ATOM   3358 N N   . VAL E 5 19  ? 20.023  14.704  14.610  1.00 98.35 19  E 1 
ATOM   3359 C CA  . VAL E 5 19  ? 19.526  13.426  14.112  1.00 98.41 19  E 1 
ATOM   3360 C C   . VAL E 5 19  ? 19.976  13.188  12.675  1.00 98.49 19  E 1 
ATOM   3361 O O   . VAL E 5 19  ? 20.274  14.121  11.933  1.00 98.02 19  E 1 
ATOM   3362 C CB  . VAL E 5 19  ? 17.991  13.310  14.215  1.00 98.03 19  E 1 
ATOM   3363 C CG1 . VAL E 5 19  ? 17.502  13.424  15.663  1.00 96.55 19  E 1 
ATOM   3364 C CG2 . VAL E 5 19  ? 17.255  14.350  13.361  1.00 96.14 19  E 1 
ATOM   3365 N N   . MET E 5 20  ? 19.981  11.920  12.282  1.00 98.52 20  E 1 
ATOM   3366 C CA  . MET E 5 20  ? 20.133  11.485  10.898  1.00 98.59 20  E 1 
ATOM   3367 C C   . MET E 5 20  ? 18.877  10.725  10.490  1.00 98.61 20  E 1 
ATOM   3368 O O   . MET E 5 20  ? 18.550  9.699   11.098  1.00 98.28 20  E 1 
ATOM   3369 C CB  . MET E 5 20  ? 21.389  10.624  10.765  1.00 97.85 20  E 1 
ATOM   3370 C CG  . MET E 5 20  ? 21.697  10.241  9.310   1.00 93.70 20  E 1 
ATOM   3371 S SD  . MET E 5 20  ? 22.360  11.585  8.296   1.00 91.50 20  E 1 
ATOM   3372 C CE  . MET E 5 20  ? 24.057  11.649  8.876   1.00 82.78 20  E 1 
ATOM   3373 N N   . VAL E 5 21  ? 18.183  11.212  9.472   1.00 98.63 21  E 1 
ATOM   3374 C CA  . VAL E 5 21  ? 16.995  10.579  8.904   1.00 98.61 21  E 1 
ATOM   3375 C C   . VAL E 5 21  ? 17.383  9.912   7.589   1.00 98.54 21  E 1 
ATOM   3376 O O   . VAL E 5 21  ? 17.753  10.598  6.641   1.00 98.03 21  E 1 
ATOM   3377 C CB  . VAL E 5 21  ? 15.855  11.592  8.693   1.00 98.46 21  E 1 
ATOM   3378 C CG1 . VAL E 5 21  ? 14.580  10.897  8.193   1.00 97.24 21  E 1 
ATOM   3379 C CG2 . VAL E 5 21  ? 15.511  12.331  9.988   1.00 97.41 21  E 1 
ATOM   3380 N N   . LYS E 5 22  ? 17.262  8.584   7.526   1.00 98.32 22  E 1 
ATOM   3381 C CA  . LYS E 5 22  ? 17.417  7.816   6.286   1.00 98.20 22  E 1 
ATOM   3382 C C   . LYS E 5 22  ? 16.065  7.735   5.585   1.00 98.16 22  E 1 
ATOM   3383 O O   . LYS E 5 22  ? 15.063  7.400   6.217   1.00 97.58 22  E 1 
ATOM   3384 C CB  . LYS E 5 22  ? 17.963  6.423   6.606   1.00 97.74 22  E 1 
ATOM   3385 C CG  . LYS E 5 22  ? 18.274  5.541   5.379   1.00 96.17 22  E 1 
ATOM   3386 C CD  . LYS E 5 22  ? 19.534  5.990   4.655   1.00 92.90 22  E 1 
ATOM   3387 C CE  . LYS E 5 22  ? 20.007  4.940   3.651   1.00 89.64 22  E 1 
ATOM   3388 N NZ  . LYS E 5 22  ? 21.399  5.200   3.226   1.00 84.44 22  E 1 
ATOM   3389 N N   . LEU E 5 23  ? 16.038  7.995   4.280   1.00 97.78 23  E 1 
ATOM   3390 C CA  . LEU E 5 23  ? 14.849  7.808   3.462   1.00 97.63 23  E 1 
ATOM   3391 C C   . LEU E 5 23  ? 14.868  6.457   2.737   1.00 97.19 23  E 1 
ATOM   3392 O O   . LEU E 5 23  ? 15.930  5.866   2.520   1.00 96.05 23  E 1 
ATOM   3393 C CB  . LEU E 5 23  ? 14.684  8.972   2.477   1.00 97.48 23  E 1 
ATOM   3394 C CG  . LEU E 5 23  ? 14.572  10.371  3.104   1.00 96.64 23  E 1 
ATOM   3395 C CD1 . LEU E 5 23  ? 14.001  11.329  2.058   1.00 95.37 23  E 1 
ATOM   3396 C CD2 . LEU E 5 23  ? 13.664  10.444  4.321   1.00 94.71 23  E 1 
ATOM   3397 N N   . LYS E 5 24  ? 13.688  5.999   2.303   1.00 96.17 24  E 1 
ATOM   3398 C CA  . LYS E 5 24  ? 13.494  4.782   1.496   1.00 95.06 24  E 1 
ATOM   3399 C C   . LYS E 5 24  ? 14.341  4.793   0.213   1.00 94.03 24  E 1 
ATOM   3400 O O   . LYS E 5 24  ? 14.815  3.758   -0.221  1.00 91.17 24  E 1 
ATOM   3401 C CB  . LYS E 5 24  ? 12.008  4.619   1.132   1.00 93.70 24  E 1 
ATOM   3402 C CG  . LYS E 5 24  ? 11.100  4.485   2.360   1.00 92.36 24  E 1 
ATOM   3403 C CD  . LYS E 5 24  ? 9.631   4.218   1.984   1.00 90.98 24  E 1 
ATOM   3404 C CE  . LYS E 5 24  ? 8.807   4.114   3.267   1.00 88.45 24  E 1 
ATOM   3405 N NZ  . LYS E 5 24  ? 7.374   3.810   3.043   1.00 84.30 24  E 1 
ATOM   3406 N N   . TRP E 5 25  ? 14.566  5.969   -0.343  1.00 93.57 25  E 1 
ATOM   3407 C CA  . TRP E 5 25  ? 15.279  6.213   -1.605  1.00 92.28 25  E 1 
ATOM   3408 C C   . TRP E 5 25  ? 16.807  6.332   -1.452  1.00 91.65 25  E 1 
ATOM   3409 O O   . TRP E 5 25  ? 17.500  6.812   -2.348  1.00 87.52 25  E 1 
ATOM   3410 C CB  . TRP E 5 25  ? 14.686  7.469   -2.260  1.00 91.14 25  E 1 
ATOM   3411 C CG  . TRP E 5 25  ? 13.199  7.631   -2.077  1.00 90.82 25  E 1 
ATOM   3412 C CD1 . TRP E 5 25  ? 12.594  8.604   -1.371  1.00 85.74 25  E 1 
ATOM   3413 C CD2 . TRP E 5 25  ? 12.127  6.729   -2.517  1.00 89.13 25  E 1 
ATOM   3414 N NE1 . TRP E 5 25  ? 11.223  8.385   -1.346  1.00 84.89 25  E 1 
ATOM   3415 C CE2 . TRP E 5 25  ? 10.902  7.238   -2.029  1.00 87.15 25  E 1 
ATOM   3416 C CE3 . TRP E 5 25  ? 12.101  5.529   -3.270  1.00 84.23 25  E 1 
ATOM   3417 C CZ2 . TRP E 5 25  ? 9.678   6.579   -2.259  1.00 85.60 25  E 1 
ATOM   3418 C CZ3 . TRP E 5 25  ? 10.886  4.882   -3.504  1.00 81.47 25  E 1 
ATOM   3419 C CH2 . TRP E 5 25  ? 9.694   5.389   -3.003  1.00 82.73 25  E 1 
ATOM   3420 N N   . GLY E 5 26  ? 17.345  5.966   -0.311  1.00 93.25 26  E 1 
ATOM   3421 C CA  . GLY E 5 26  ? 18.783  5.931   -0.058  1.00 93.09 26  E 1 
ATOM   3422 C C   . GLY E 5 26  ? 19.403  7.228   0.468   1.00 94.39 26  E 1 
ATOM   3423 O O   . GLY E 5 26  ? 20.413  7.160   1.166   1.00 92.99 26  E 1 
ATOM   3424 N N   . MET E 5 27  ? 18.798  8.395   0.212   1.00 95.73 27  E 1 
ATOM   3425 C CA  . MET E 5 27  ? 19.298  9.675   0.718   1.00 95.70 27  E 1 
ATOM   3426 C C   . MET E 5 27  ? 19.164  9.799   2.246   1.00 96.76 27  E 1 
ATOM   3427 O O   . MET E 5 27  ? 18.264  9.230   2.863   1.00 96.21 27  E 1 
ATOM   3428 C CB  . MET E 5 27  ? 18.624  10.850  -0.025  1.00 93.46 27  E 1 
ATOM   3429 C CG  . MET E 5 27  ? 17.093  10.810  0.055   1.00 88.44 27  E 1 
ATOM   3430 S SD  . MET E 5 27  ? 16.219  11.974  -1.029  1.00 86.33 27  E 1 
ATOM   3431 C CE  . MET E 5 27  ? 16.631  11.322  -2.649  1.00 74.55 27  E 1 
ATOM   3432 N N   . GLU E 5 28  ? 20.076  10.554  2.861   1.00 97.71 28  E 1 
ATOM   3433 C CA  . GLU E 5 28  ? 20.102  10.820  4.297   1.00 97.97 28  E 1 
ATOM   3434 C C   . GLU E 5 28  ? 20.048  12.332  4.563   1.00 98.11 28  E 1 
ATOM   3435 O O   . GLU E 5 28  ? 20.682  13.121  3.864   1.00 97.46 28  E 1 
ATOM   3436 C CB  . GLU E 5 28  ? 21.334  10.181  4.975   1.00 97.19 28  E 1 
ATOM   3437 C CG  . GLU E 5 28  ? 21.396  8.653   4.824   1.00 92.90 28  E 1 
ATOM   3438 C CD  . GLU E 5 28  ? 22.572  7.951   5.532   1.00 91.85 28  E 1 
ATOM   3439 O OE1 . GLU E 5 28  ? 22.687  6.700   5.406   1.00 85.49 28  E 1 
ATOM   3440 O OE2 . GLU E 5 28  ? 23.389  8.581   6.219   1.00 85.72 28  E 1 
ATOM   3441 N N   . TYR E 5 29  ? 19.324  12.750  5.605   1.00 98.53 29  E 1 
ATOM   3442 C CA  . TYR E 5 29  ? 19.233  14.135  6.044   1.00 98.59 29  E 1 
ATOM   3443 C C   . TYR E 5 29  ? 19.711  14.250  7.492   1.00 98.54 29  E 1 
ATOM   3444 O O   . TYR E 5 29  ? 19.083  13.690  8.399   1.00 98.04 29  E 1 
ATOM   3445 C CB  . TYR E 5 29  ? 17.807  14.663  5.874   1.00 98.26 29  E 1 
ATOM   3446 C CG  . TYR E 5 29  ? 17.364  14.729  4.428   1.00 98.02 29  E 1 
ATOM   3447 C CD1 . TYR E 5 29  ? 17.687  15.856  3.648   1.00 96.63 29  E 1 
ATOM   3448 C CD2 . TYR E 5 29  ? 16.673  13.660  3.840   1.00 96.65 29  E 1 
ATOM   3449 C CE1 . TYR E 5 29  ? 17.331  15.914  2.293   1.00 95.67 29  E 1 
ATOM   3450 C CE2 . TYR E 5 29  ? 16.318  13.702  2.478   1.00 95.65 29  E 1 
ATOM   3451 C CZ  . TYR E 5 29  ? 16.656  14.831  1.708   1.00 96.17 29  E 1 
ATOM   3452 O OH  . TYR E 5 29  ? 16.337  14.865  0.361   1.00 94.52 29  E 1 
ATOM   3453 N N   . LYS E 5 30  ? 20.805  14.966  7.722   1.00 98.20 30  E 1 
ATOM   3454 C CA  . LYS E 5 30  ? 21.343  15.287  9.052   1.00 98.21 30  E 1 
ATOM   3455 C C   . LYS E 5 30  ? 20.874  16.685  9.443   1.00 98.23 30  E 1 
ATOM   3456 O O   . LYS E 5 30  ? 20.995  17.609  8.658   1.00 97.55 30  E 1 
ATOM   3457 C CB  . LYS E 5 30  ? 22.874  15.168  9.038   1.00 97.79 30  E 1 
ATOM   3458 C CG  . LYS E 5 30  ? 23.528  15.386  10.420  1.00 96.24 30  E 1 
ATOM   3459 C CD  . LYS E 5 30  ? 25.074  15.345  10.312  1.00 93.86 30  E 1 
ATOM   3460 C CE  . LYS E 5 30  ? 25.762  15.656  11.646  1.00 86.25 30  E 1 
ATOM   3461 N NZ  . LYS E 5 30  ? 27.233  15.822  11.495  1.00 78.75 30  E 1 
ATOM   3462 N N   . GLY E 5 31  ? 20.375  16.856  10.671  1.00 98.11 31  E 1 
ATOM   3463 C CA  . GLY E 5 31  ? 19.988  18.165  11.184  1.00 98.07 31  E 1 
ATOM   3464 C C   . GLY E 5 31  ? 19.405  18.080  12.582  1.00 98.37 31  E 1 
ATOM   3465 O O   . GLY E 5 31  ? 19.277  16.993  13.141  1.00 97.75 31  E 1 
ATOM   3466 N N   . TYR E 5 32  ? 19.021  19.216  13.154  1.00 98.36 32  E 1 
ATOM   3467 C CA  . TYR E 5 32  ? 18.336  19.258  14.449  1.00 98.35 32  E 1 
ATOM   3468 C C   . TYR E 5 32  ? 16.854  18.934  14.270  1.00 98.36 32  E 1 
ATOM   3469 O O   . TYR E 5 32  ? 16.176  19.604  13.498  1.00 97.50 32  E 1 
ATOM   3470 C CB  . TYR E 5 32  ? 18.525  20.619  15.110  1.00 97.86 32  E 1 
ATOM   3471 C CG  . TYR E 5 32  ? 19.939  20.864  15.570  1.00 94.16 32  E 1 
ATOM   3472 C CD1 . TYR E 5 32  ? 20.335  20.478  16.872  1.00 88.18 32  E 1 
ATOM   3473 C CD2 . TYR E 5 32  ? 20.892  21.450  14.710  1.00 88.28 32  E 1 
ATOM   3474 C CE1 . TYR E 5 32  ? 21.654  20.668  17.306  1.00 85.59 32  E 1 
ATOM   3475 C CE2 . TYR E 5 32  ? 22.216  21.640  15.133  1.00 85.02 32  E 1 
ATOM   3476 C CZ  . TYR E 5 32  ? 22.588  21.249  16.438  1.00 85.40 32  E 1 
ATOM   3477 O OH  . TYR E 5 32  ? 23.892  21.421  16.853  1.00 83.82 32  E 1 
ATOM   3478 N N   . LEU E 5 33  ? 16.346  17.939  15.005  1.00 98.38 33  E 1 
ATOM   3479 C CA  . LEU E 5 33  ? 14.927  17.594  14.987  1.00 98.38 33  E 1 
ATOM   3480 C C   . LEU E 5 33  ? 14.125  18.679  15.720  1.00 98.25 33  E 1 
ATOM   3481 O O   . LEU E 5 33  ? 14.163  18.771  16.941  1.00 97.55 33  E 1 
ATOM   3482 C CB  . LEU E 5 33  ? 14.729  16.207  15.601  1.00 98.21 33  E 1 
ATOM   3483 C CG  . LEU E 5 33  ? 13.269  15.708  15.567  1.00 97.87 33  E 1 
ATOM   3484 C CD1 . LEU E 5 33  ? 12.769  15.511  14.132  1.00 96.99 33  E 1 
ATOM   3485 C CD2 . LEU E 5 33  ? 13.164  14.365  16.294  1.00 96.85 33  E 1 
ATOM   3486 N N   . VAL E 5 34  ? 13.373  19.501  14.982  1.00 98.21 34  E 1 
ATOM   3487 C CA  . VAL E 5 34  ? 12.586  20.611  15.546  1.00 97.92 34  E 1 
ATOM   3488 C C   . VAL E 5 34  ? 11.241  20.118  16.063  1.00 97.76 34  E 1 
ATOM   3489 O O   . VAL E 5 34  ? 10.829  20.472  17.167  1.00 96.35 34  E 1 
ATOM   3490 C CB  . VAL E 5 34  ? 12.374  21.721  14.505  1.00 97.20 34  E 1 
ATOM   3491 C CG1 . VAL E 5 34  ? 11.575  22.892  15.072  1.00 94.38 34  E 1 
ATOM   3492 C CG2 . VAL E 5 34  ? 13.721  22.270  14.010  1.00 94.83 34  E 1 
ATOM   3493 N N   . SER E 5 35  ? 10.535  19.309  15.258  1.00 97.71 35  E 1 
ATOM   3494 C CA  . SER E 5 35  ? 9.238   18.764  15.630  1.00 97.58 35  E 1 
ATOM   3495 C C   . SER E 5 35  ? 8.928   17.479  14.876  1.00 97.75 35  E 1 
ATOM   3496 O O   . SER E 5 35  ? 9.458   17.226  13.788  1.00 97.05 35  E 1 
ATOM   3497 C CB  . SER E 5 35  ? 8.124   19.803  15.411  1.00 96.28 35  E 1 
ATOM   3498 O OG  . SER E 5 35  ? 7.986   20.137  14.049  1.00 93.36 35  E 1 
ATOM   3499 N N   . VAL E 5 36  ? 8.036   16.680  15.473  1.00 97.11 36  E 1 
ATOM   3500 C CA  . VAL E 5 36  ? 7.433   15.489  14.878  1.00 96.80 36  E 1 
ATOM   3501 C C   . VAL E 5 36  ? 5.932   15.542  15.160  1.00 96.00 36  E 1 
ATOM   3502 O O   . VAL E 5 36  ? 5.535   15.982  16.241  1.00 94.13 36  E 1 
ATOM   3503 C CB  . VAL E 5 36  ? 8.044   14.193  15.453  1.00 96.09 36  E 1 
ATOM   3504 C CG1 . VAL E 5 36  ? 7.502   12.944  14.758  1.00 88.58 36  E 1 
ATOM   3505 C CG2 . VAL E 5 36  ? 9.568   14.167  15.300  1.00 88.31 36  E 1 
ATOM   3506 N N   . ASP E 5 37  ? 5.087   15.153  14.211  1.00 95.29 37  E 1 
ATOM   3507 C CA  . ASP E 5 37  ? 3.641   15.034  14.412  1.00 94.16 37  E 1 
ATOM   3508 C C   . ASP E 5 37  ? 3.191   13.575  14.577  1.00 93.61 37  E 1 
ATOM   3509 O O   . ASP E 5 37  ? 4.000   12.643  14.513  1.00 91.63 37  E 1 
ATOM   3510 C CB  . ASP E 5 37  ? 2.884   15.792  13.293  1.00 93.09 37  E 1 
ATOM   3511 C CG  . ASP E 5 37  ? 3.015   15.199  11.892  1.00 93.18 37  E 1 
ATOM   3512 O OD1 . ASP E 5 37  ? 3.355   14.003  11.751  1.00 90.94 37  E 1 
ATOM   3513 O OD2 . ASP E 5 37  ? 2.774   15.941  10.920  1.00 90.23 37  E 1 
ATOM   3514 N N   . GLY E 5 38  ? 1.893   13.359  14.785  1.00 91.86 38  E 1 
ATOM   3515 C CA  . GLY E 5 38  ? 1.300   12.024  14.959  1.00 90.52 38  E 1 
ATOM   3516 C C   . GLY E 5 38  ? 1.441   11.103  13.746  1.00 91.24 38  E 1 
ATOM   3517 O O   . GLY E 5 38  ? 1.352   9.884   13.887  1.00 88.90 38  E 1 
ATOM   3518 N N   . TYR E 5 39  ? 1.710   11.647  12.563  1.00 92.22 39  E 1 
ATOM   3519 C CA  . TYR E 5 39  ? 1.990   10.875  11.356  1.00 92.68 39  E 1 
ATOM   3520 C C   . TYR E 5 39  ? 3.485   10.568  11.179  1.00 93.98 39  E 1 
ATOM   3521 O O   . TYR E 5 39  ? 3.864   9.847   10.262  1.00 93.01 39  E 1 
ATOM   3522 C CB  . TYR E 5 39  ? 1.426   11.608  10.134  1.00 90.95 39  E 1 
ATOM   3523 C CG  . TYR E 5 39  ? -0.073  11.837  10.208  1.00 88.78 39  E 1 
ATOM   3524 C CD1 . TYR E 5 39  ? -0.964  10.777  9.944   1.00 83.88 39  E 1 
ATOM   3525 C CD2 . TYR E 5 39  ? -0.582  13.102  10.558  1.00 83.68 39  E 1 
ATOM   3526 C CE1 . TYR E 5 39  ? -2.348  10.971  10.029  1.00 81.35 39  E 1 
ATOM   3527 C CE2 . TYR E 5 39  ? -1.967  13.307  10.653  1.00 81.24 39  E 1 
ATOM   3528 C CZ  . TYR E 5 39  ? -2.849  12.233  10.387  1.00 82.07 39  E 1 
ATOM   3529 O OH  . TYR E 5 39  ? -4.204  12.430  10.489  1.00 79.63 39  E 1 
ATOM   3530 N N   . MET E 5 40  ? 4.330   11.090  12.055  1.00 94.31 40  E 1 
ATOM   3531 C CA  . MET E 5 40  ? 5.790   11.079  11.965  1.00 95.82 40  E 1 
ATOM   3532 C C   . MET E 5 40  ? 6.333   11.858  10.755  1.00 96.82 40  E 1 
ATOM   3533 O O   . MET E 5 40  ? 7.399   11.530  10.227  1.00 96.24 40  E 1 
ATOM   3534 C CB  . MET E 5 40  ? 6.374   9.657   12.064  1.00 95.14 40  E 1 
ATOM   3535 C CG  . MET E 5 40  ? 5.850   8.857   13.250  1.00 92.54 40  E 1 
ATOM   3536 S SD  . MET E 5 40  ? 6.671   7.247   13.371  1.00 88.93 40  E 1 
ATOM   3537 C CE  . MET E 5 40  ? 5.880   6.637   14.874  1.00 80.42 40  E 1 
ATOM   3538 N N   . ASN E 5 41  ? 5.637   12.907  10.305  1.00 96.97 41  E 1 
ATOM   3539 C CA  . ASN E 5 41  ? 6.298   13.953  9.536   1.00 97.14 41  E 1 
ATOM   3540 C C   . ASN E 5 41  ? 7.344   14.623  10.428  1.00 97.51 41  E 1 
ATOM   3541 O O   . ASN E 5 41  ? 7.131   14.772  11.629  1.00 97.23 41  E 1 
ATOM   3542 C CB  . ASN E 5 41  ? 5.299   14.987  9.005   1.00 96.72 41  E 1 
ATOM   3543 C CG  . ASN E 5 41  ? 4.230   14.398  8.112   1.00 96.00 41  E 1 
ATOM   3544 O OD1 . ASN E 5 41  ? 4.494   13.785  7.096   1.00 92.00 41  E 1 
ATOM   3545 N ND2 . ASN E 5 41  ? 2.971   14.583  8.475   1.00 91.82 41  E 1 
ATOM   3546 N N   . MET E 5 42  ? 8.468   15.015  9.855   1.00 97.86 42  E 1 
ATOM   3547 C CA  . MET E 5 42  ? 9.603   15.536  10.611  1.00 98.26 42  E 1 
ATOM   3548 C C   . MET E 5 42  ? 10.010  16.906  10.085  1.00 98.41 42  E 1 
ATOM   3549 O O   . MET E 5 42  ? 10.138  17.104  8.877   1.00 98.13 42  E 1 
ATOM   3550 C CB  . MET E 5 42  ? 10.775  14.550  10.540  1.00 97.82 42  E 1 
ATOM   3551 C CG  . MET E 5 42  ? 10.422  13.208  11.192  1.00 96.30 42  E 1 
ATOM   3552 S SD  . MET E 5 42  ? 11.708  11.951  11.027  1.00 95.13 42  E 1 
ATOM   3553 C CE  . MET E 5 42  ? 10.830  10.559  11.757  1.00 87.16 42  E 1 
ATOM   3554 N N   . GLN E 5 43  ? 10.248  17.836  10.996  1.00 98.27 43  E 1 
ATOM   3555 C CA  . GLN E 5 43  ? 10.860  19.118  10.698  1.00 98.20 43  E 1 
ATOM   3556 C C   . GLN E 5 43  ? 12.297  19.105  11.196  1.00 98.35 43  E 1 
ATOM   3557 O O   . GLN E 5 43  ? 12.534  18.880  12.384  1.00 97.83 43  E 1 
ATOM   3558 C CB  . GLN E 5 43  ? 10.030  20.223  11.348  1.00 97.53 43  E 1 
ATOM   3559 C CG  . GLN E 5 43  ? 10.496  21.643  10.982  1.00 96.14 43  E 1 
ATOM   3560 C CD  . GLN E 5 43  ? 9.673   22.709  11.724  1.00 95.56 43  E 1 
ATOM   3561 O OE1 . GLN E 5 43  ? 8.832   22.429  12.570  1.00 88.64 43  E 1 
ATOM   3562 N NE2 . GLN E 5 43  ? 9.885   23.974  11.451  1.00 87.03 43  E 1 
ATOM   3563 N N   . LEU E 5 44  ? 13.242  19.356  10.298  1.00 98.15 44  E 1 
ATOM   3564 C CA  . LEU E 5 44  ? 14.655  19.493  10.628  1.00 98.28 44  E 1 
ATOM   3565 C C   . LEU E 5 44  ? 15.111  20.938  10.402  1.00 97.94 44  E 1 
ATOM   3566 O O   . LEU E 5 44  ? 14.682  21.587  9.451   1.00 97.39 44  E 1 
ATOM   3567 C CB  . LEU E 5 44  ? 15.512  18.517  9.810   1.00 98.19 44  E 1 
ATOM   3568 C CG  . LEU E 5 44  ? 15.135  17.025  9.883   1.00 97.33 44  E 1 
ATOM   3569 C CD1 . LEU E 5 44  ? 16.154  16.204  9.091   1.00 95.82 44  E 1 
ATOM   3570 C CD2 . LEU E 5 44  ? 15.123  16.495  11.313  1.00 95.37 44  E 1 
ATOM   3571 N N   . ALA E 5 45  ? 16.019  21.418  11.253  1.00 97.75 45  E 1 
ATOM   3572 C CA  . ALA E 5 45  ? 16.725  22.682  11.082  1.00 97.34 45  E 1 
ATOM   3573 C C   . ALA E 5 45  ? 18.215  22.436  10.799  1.00 97.36 45  E 1 
ATOM   3574 O O   . ALA E 5 45  ? 18.751  21.399  11.172  1.00 96.20 45  E 1 
ATOM   3575 C CB  . ALA E 5 45  ? 16.530  23.540  12.332  1.00 96.30 45  E 1 
ATOM   3576 N N   . ASN E 5 46  ? 18.876  23.405  10.167  1.00 97.09 46  E 1 
ATOM   3577 C CA  . ASN E 5 46  ? 20.285  23.311  9.767   1.00 96.89 46  E 1 
ATOM   3578 C C   . ASN E 5 46  ? 20.582  21.992  9.041   1.00 97.14 46  E 1 
ATOM   3579 O O   . ASN E 5 46  ? 21.495  21.253  9.391   1.00 95.75 46  E 1 
ATOM   3580 C CB  . ASN E 5 46  ? 21.199  23.575  10.976  1.00 95.57 46  E 1 
ATOM   3581 C CG  . ASN E 5 46  ? 21.056  24.982  11.528  1.00 89.41 46  E 1 
ATOM   3582 O OD1 . ASN E 5 46  ? 20.528  25.888  10.904  1.00 78.27 46  E 1 
ATOM   3583 N ND2 . ASN E 5 46  ? 21.540  25.205  12.735  1.00 75.18 46  E 1 
ATOM   3584 N N   . THR E 5 47  ? 19.715  21.655  8.069   1.00 97.36 47  E 1 
ATOM   3585 C CA  . THR E 5 47  ? 19.716  20.337  7.450   1.00 97.44 47  E 1 
ATOM   3586 C C   . THR E 5 47  ? 20.794  20.222  6.385   1.00 97.21 47  E 1 
ATOM   3587 O O   . THR E 5 47  ? 20.916  21.079  5.513   1.00 96.42 47  E 1 
ATOM   3588 C CB  . THR E 5 47  ? 18.353  19.996  6.845   1.00 97.14 47  E 1 
ATOM   3589 O OG1 . THR E 5 47  ? 17.332  20.257  7.782   1.00 92.94 47  E 1 
ATOM   3590 C CG2 . THR E 5 47  ? 18.243  18.532  6.444   1.00 92.82 47  E 1 
ATOM   3591 N N   . GLU E 5 48  ? 21.522  19.107  6.437   1.00 97.27 48  E 1 
ATOM   3592 C CA  . GLU E 5 48  ? 22.479  18.676  5.432   1.00 97.39 48  E 1 
ATOM   3593 C C   . GLU E 5 48  ? 21.922  17.460  4.690   1.00 97.53 48  E 1 
ATOM   3594 O O   . GLU E 5 48  ? 21.388  16.537  5.308   1.00 96.87 48  E 1 
ATOM   3595 C CB  . GLU E 5 48  ? 23.804  18.327  6.100   1.00 96.42 48  E 1 
ATOM   3596 C CG  . GLU E 5 48  ? 24.446  19.522  6.819   1.00 92.48 48  E 1 
ATOM   3597 C CD  . GLU E 5 48  ? 25.749  19.154  7.540   1.00 92.84 48  E 1 
ATOM   3598 O OE1 . GLU E 5 48  ? 26.550  20.079  7.787   1.00 86.58 48  E 1 
ATOM   3599 O OE2 . GLU E 5 48  ? 25.950  17.956  7.855   1.00 88.15 48  E 1 
ATOM   3600 N N   . GLU E 5 49  ? 22.028  17.454  3.357   1.00 97.49 49  E 1 
ATOM   3601 C CA  . GLU E 5 49  ? 21.666  16.315  2.517   1.00 97.39 49  E 1 
ATOM   3602 C C   . GLU E 5 49  ? 22.905  15.483  2.199   1.00 97.41 49  E 1 
ATOM   3603 O O   . GLU E 5 49  ? 23.912  16.020  1.728   1.00 96.85 49  E 1 
ATOM   3604 C CB  . GLU E 5 49  ? 20.965  16.812  1.240   1.00 96.37 49  E 1 
ATOM   3605 C CG  . GLU E 5 49  ? 20.489  15.693  0.311   1.00 95.18 49  E 1 
ATOM   3606 C CD  . GLU E 5 49  ? 19.752  16.272  -0.927  1.00 94.10 49  E 1 
ATOM   3607 O OE1 . GLU E 5 49  ? 18.567  15.951  -1.127  1.00 89.26 49  E 1 
ATOM   3608 O OE2 . GLU E 5 49  ? 20.362  17.077  -1.661  1.00 89.36 49  E 1 
ATOM   3609 N N   . TYR E 5 50  ? 22.805  14.183  2.399   1.00 97.81 50  E 1 
ATOM   3610 C CA  . TYR E 5 50  ? 23.815  13.201  2.039   1.00 97.84 50  E 1 
ATOM   3611 C C   . TYR E 5 50  ? 23.243  12.239  1.005   1.00 97.57 50  E 1 
ATOM   3612 O O   . TYR E 5 50  ? 22.192  11.630  1.219   1.00 96.42 50  E 1 
ATOM   3613 C CB  . TYR E 5 50  ? 24.304  12.451  3.279   1.00 97.58 50  E 1 
ATOM   3614 C CG  . TYR E 5 50  ? 25.080  13.298  4.268   1.00 97.60 50  E 1 
ATOM   3615 C CD1 . TYR E 5 50  ? 26.481  13.247  4.303   1.00 95.32 50  E 1 
ATOM   3616 C CD2 . TYR E 5 50  ? 24.400  14.148  5.164   1.00 95.65 50  E 1 
ATOM   3617 C CE1 . TYR E 5 50  ? 27.205  14.037  5.213   1.00 94.98 50  E 1 
ATOM   3618 C CE2 . TYR E 5 50  ? 25.117  14.951  6.073   1.00 95.07 50  E 1 
ATOM   3619 C CZ  . TYR E 5 50  ? 26.521  14.892  6.087   1.00 96.02 50  E 1 
ATOM   3620 O OH  . TYR E 5 50  ? 27.235  15.697  6.956   1.00 94.61 50  E 1 
ATOM   3621 N N   . ILE E 5 51  ? 23.941  12.074  -0.118  1.00 96.80 51  E 1 
ATOM   3622 C CA  . ILE E 5 51  ? 23.629  11.114  -1.176  1.00 96.26 51  E 1 
ATOM   3623 C C   . ILE E 5 51  ? 24.814  10.159  -1.280  1.00 96.08 51  E 1 
ATOM   3624 O O   . ILE E 5 51  ? 25.957  10.604  -1.336  1.00 93.86 51  E 1 
ATOM   3625 C CB  . ILE E 5 51  ? 23.324  11.839  -2.510  1.00 94.90 51  E 1 
ATOM   3626 C CG1 . ILE E 5 51  ? 22.130  12.814  -2.335  1.00 91.92 51  E 1 
ATOM   3627 C CG2 . ILE E 5 51  ? 23.032  10.805  -3.615  1.00 91.43 51  E 1 
ATOM   3628 C CD1 . ILE E 5 51  ? 21.784  13.630  -3.594  1.00 82.56 51  E 1 
ATOM   3629 N N   . ASP E 5 52  ? 24.548  8.858   -1.248  1.00 93.72 52  E 1 
ATOM   3630 C CA  . ASP E 5 52  ? 25.581  7.808   -1.244  1.00 92.80 52  E 1 
ATOM   3631 C C   . ASP E 5 52  ? 26.676  8.021   -0.179  1.00 93.24 52  E 1 
ATOM   3632 O O   . ASP E 5 52  ? 27.859  7.737   -0.376  1.00 89.73 52  E 1 
ATOM   3633 C CB  . ASP E 5 52  ? 26.120  7.575   -2.668  1.00 90.65 52  E 1 
ATOM   3634 C CG  . ASP E 5 52  ? 25.003  7.170   -3.635  1.00 84.42 52  E 1 
ATOM   3635 O OD1 . ASP E 5 52  ? 24.100  6.424   -3.188  1.00 78.02 52  E 1 
ATOM   3636 O OD2 . ASP E 5 52  ? 25.071  7.612   -4.796  1.00 76.21 52  E 1 
ATOM   3637 N N   . GLY E 5 53  ? 26.281  8.566   0.964   1.00 91.63 53  E 1 
ATOM   3638 C CA  . GLY E 5 53  ? 27.176  8.867   2.079   1.00 92.17 53  E 1 
ATOM   3639 C C   . GLY E 5 53  ? 28.034  10.129  1.913   1.00 94.30 53  E 1 
ATOM   3640 O O   . GLY E 5 53  ? 28.774  10.473  2.841   1.00 92.28 53  E 1 
ATOM   3641 N N   . ALA E 5 54  ? 27.928  10.831  0.790   1.00 95.76 54  E 1 
ATOM   3642 C CA  . ALA E 5 54  ? 28.625  12.088  0.543   1.00 96.60 54  E 1 
ATOM   3643 C C   . ALA E 5 54  ? 27.700  13.293  0.782   1.00 97.11 54  E 1 
ATOM   3644 O O   . ALA E 5 54  ? 26.534  13.273  0.390   1.00 95.99 54  E 1 
ATOM   3645 C CB  . ALA E 5 54  ? 29.199  12.077  -0.881  1.00 95.52 54  E 1 
ATOM   3646 N N   . LEU E 5 55  ? 28.245  14.378  1.363   1.00 96.77 55  E 1 
ATOM   3647 C CA  . LEU E 5 55  ? 27.529  15.639  1.523   1.00 96.94 55  E 1 
ATOM   3648 C C   . LEU E 5 55  ? 27.169  16.221  0.149   1.00 96.63 55  E 1 
ATOM   3649 O O   . LEU E 5 55  ? 28.051  16.538  -0.650  1.00 94.92 55  E 1 
ATOM   3650 C CB  . LEU E 5 55  ? 28.389  16.606  2.353   1.00 96.34 55  E 1 
ATOM   3651 C CG  . LEU E 5 55  ? 27.734  17.988  2.603   1.00 94.71 55  E 1 
ATOM   3652 C CD1 . LEU E 5 55  ? 26.498  17.887  3.487   1.00 90.37 55  E 1 
ATOM   3653 C CD2 . LEU E 5 55  ? 28.740  18.915  3.291   1.00 90.11 55  E 1 
ATOM   3654 N N   . SER E 5 56  ? 25.855  16.371  -0.115  1.00 96.22 56  E 1 
ATOM   3655 C CA  . SER E 5 56  ? 25.289  16.924  -1.349  1.00 94.87 56  E 1 
ATOM   3656 C C   . SER E 5 56  ? 25.017  18.421  -1.223  1.00 94.32 56  E 1 
ATOM   3657 O O   . SER E 5 56  ? 25.223  19.180  -2.177  1.00 90.21 56  E 1 
ATOM   3658 C CB  . SER E 5 56  ? 24.004  16.161  -1.689  1.00 92.50 56  E 1 
ATOM   3659 O OG  . SER E 5 56  ? 23.334  16.708  -2.809  1.00 80.29 56  E 1 
ATOM   3660 N N   . GLY E 5 57  ? 24.558  18.889  -0.049  1.00 94.36 57  E 1 
ATOM   3661 C CA  . GLY E 5 57  ? 24.300  20.304  0.167   1.00 93.87 57  E 1 
ATOM   3662 C C   . GLY E 5 57  ? 23.713  20.648  1.532   1.00 95.10 57  E 1 
ATOM   3663 O O   . GLY E 5 57  ? 23.273  19.778  2.281   1.00 94.24 57  E 1 
ATOM   3664 N N   . HIS E 5 58  ? 23.665  21.953  1.816   1.00 95.54 58  E 1 
ATOM   3665 C CA  . HIS E 5 58  ? 23.016  22.526  2.988   1.00 95.45 58  E 1 
ATOM   3666 C C   . HIS E 5 58  ? 21.647  23.085  2.592   1.00 95.07 58  E 1 
ATOM   3667 O O   . HIS E 5 58  ? 21.554  23.940  1.716   1.00 93.01 58  E 1 
ATOM   3668 C CB  . HIS E 5 58  ? 23.903  23.613  3.608   1.00 94.82 58  E 1 
ATOM   3669 C CG  . HIS E 5 58  ? 25.227  23.105  4.088   1.00 92.02 58  E 1 
ATOM   3670 N ND1 . HIS E 5 58  ? 25.500  22.533  5.312   1.00 78.68 58  E 1 
ATOM   3671 C CD2 . HIS E 5 58  ? 26.415  23.124  3.394   1.00 78.89 58  E 1 
ATOM   3672 C CE1 . HIS E 5 58  ? 26.812  22.224  5.348   1.00 81.15 58  E 1 
ATOM   3673 N NE2 . HIS E 5 58  ? 27.396  22.565  4.205   1.00 81.82 58  E 1 
ATOM   3674 N N   . LEU E 5 59  ? 20.592  22.599  3.238   1.00 96.21 59  E 1 
ATOM   3675 C CA  . LEU E 5 59  ? 19.202  22.874  2.865   1.00 95.68 59  E 1 
ATOM   3676 C C   . LEU E 5 59  ? 18.489  23.829  3.831   1.00 94.97 59  E 1 
ATOM   3677 O O   . LEU E 5 59  ? 17.443  24.376  3.499   1.00 89.72 59  E 1 
ATOM   3678 C CB  . LEU E 5 59  ? 18.441  21.539  2.758   1.00 94.56 59  E 1 
ATOM   3679 C CG  . LEU E 5 59  ? 19.055  20.472  1.826   1.00 94.23 59  E 1 
ATOM   3680 C CD1 . LEU E 5 59  ? 18.076  19.300  1.734   1.00 90.24 59  E 1 
ATOM   3681 C CD2 . LEU E 5 59  ? 19.325  20.988  0.416   1.00 89.35 59  E 1 
ATOM   3682 N N   . GLY E 5 60  ? 19.042  24.057  5.015   1.00 95.04 60  E 1 
ATOM   3683 C CA  . GLY E 5 60  ? 18.419  24.858  6.070   1.00 94.96 60  E 1 
ATOM   3684 C C   . GLY E 5 60  ? 17.245  24.125  6.731   1.00 96.09 60  E 1 
ATOM   3685 O O   . GLY E 5 60  ? 17.395  22.994  7.187   1.00 95.09 60  E 1 
ATOM   3686 N N   . GLU E 5 61  ? 16.072  24.763  6.799   1.00 96.75 61  E 1 
ATOM   3687 C CA  . GLU E 5 61  ? 14.881  24.182  7.410   1.00 96.86 61  E 1 
ATOM   3688 C C   . GLU E 5 61  ? 14.076  23.384  6.385   1.00 97.11 61  E 1 
ATOM   3689 O O   . GLU E 5 61  ? 13.739  23.897  5.312   1.00 96.26 61  E 1 
ATOM   3690 C CB  . GLU E 5 61  ? 14.043  25.294  8.060   1.00 95.47 61  E 1 
ATOM   3691 C CG  . GLU E 5 61  ? 12.886  24.765  8.917   1.00 88.36 61  E 1 
ATOM   3692 C CD  . GLU E 5 61  ? 12.062  25.894  9.569   1.00 85.02 61  E 1 
ATOM   3693 O OE1 . GLU E 5 61  ? 11.146  25.613  10.366  1.00 78.58 61  E 1 
ATOM   3694 O OE2 . GLU E 5 61  ? 12.287  27.088  9.255   1.00 78.80 61  E 1 
ATOM   3695 N N   . VAL E 5 62  ? 13.742  22.140  6.731   1.00 97.43 62  E 1 
ATOM   3696 C CA  . VAL E 5 62  ? 13.018  21.230  5.843   1.00 97.62 62  E 1 
ATOM   3697 C C   . VAL E 5 62  ? 11.880  20.510  6.565   1.00 98.04 62  E 1 
ATOM   3698 O O   . VAL E 5 62  ? 11.961  20.203  7.748   1.00 97.70 62  E 1 
ATOM   3699 C CB  . VAL E 5 62  ? 13.944  20.207  5.152   1.00 96.27 62  E 1 
ATOM   3700 C CG1 . VAL E 5 62  ? 15.132  20.898  4.465   1.00 91.13 62  E 1 
ATOM   3701 C CG2 . VAL E 5 62  ? 14.491  19.128  6.083   1.00 91.37 62  E 1 
ATOM   3702 N N   . LEU E 5 63  ? 10.828  20.204  5.811   1.00 98.12 63  E 1 
ATOM   3703 C CA  . LEU E 5 63  ? 9.799   19.221  6.145   1.00 98.13 63  E 1 
ATOM   3704 C C   . LEU E 5 63  ? 10.105  17.925  5.382   1.00 98.31 63  E 1 
ATOM   3705 O O   . LEU E 5 63  ? 10.183  17.955  4.157   1.00 97.87 63  E 1 
ATOM   3706 C CB  . LEU E 5 63  ? 8.428   19.803  5.766   1.00 97.70 63  E 1 
ATOM   3707 C CG  . LEU E 5 63  ? 7.267   18.797  5.679   1.00 97.05 63  E 1 
ATOM   3708 C CD1 . LEU E 5 63  ? 6.920   18.209  7.034   1.00 94.80 63  E 1 
ATOM   3709 C CD2 . LEU E 5 63  ? 6.017   19.486  5.125   1.00 94.56 63  E 1 
ATOM   3710 N N   . ILE E 5 64  ? 10.203  16.810  6.092   1.00 98.45 64  E 1 
ATOM   3711 C CA  . ILE E 5 64  ? 10.272  15.460  5.519   1.00 98.49 64  E 1 
ATOM   3712 C C   . ILE E 5 64  ? 8.905   14.806  5.717   1.00 98.21 64  E 1 
ATOM   3713 O O   . ILE E 5 64  ? 8.444   14.662  6.848   1.00 97.57 64  E 1 
ATOM   3714 C CB  . ILE E 5 64  ? 11.406  14.625  6.149   1.00 98.43 64  E 1 
ATOM   3715 C CG1 . ILE E 5 64  ? 12.765  15.356  6.038   1.00 97.80 64  E 1 
ATOM   3716 C CG2 . ILE E 5 64  ? 11.461  13.239  5.478   1.00 97.88 64  E 1 
ATOM   3717 C CD1 . ILE E 5 64  ? 13.926  14.615  6.710   1.00 96.84 64  E 1 
ATOM   3718 N N   . ARG E 5 65  ? 8.263   14.372  4.627   1.00 97.93 65  E 1 
ATOM   3719 C CA  . ARG E 5 65  ? 6.981   13.677  4.710   1.00 97.71 65  E 1 
ATOM   3720 C C   . ARG E 5 65  ? 7.183   12.256  5.239   1.00 97.19 65  E 1 
ATOM   3721 O O   . ARG E 5 65  ? 8.037   11.525  4.746   1.00 95.40 65  E 1 
ATOM   3722 C CB  . ARG E 5 65  ? 6.284   13.720  3.340   1.00 97.08 65  E 1 
ATOM   3723 C CG  . ARG E 5 65  ? 4.879   13.109  3.410   1.00 95.53 65  E 1 
ATOM   3724 C CD  . ARG E 5 65  ? 4.213   13.108  2.035   1.00 93.22 65  E 1 
ATOM   3725 N NE  . ARG E 5 65  ? 2.997   12.273  2.029   1.00 90.38 65  E 1 
ATOM   3726 C CZ  . ARG E 5 65  ? 1.803   12.599  2.494   1.00 89.42 65  E 1 
ATOM   3727 N NH1 . ARG E 5 65  ? 1.555   13.764  2.992   1.00 81.36 65  E 1 
ATOM   3728 N NH2 . ARG E 5 65  ? 0.830   11.746  2.479   1.00 83.88 65  E 1 
ATOM   3729 N N   . CYS E 5 66  ? 6.333   11.847  6.182   1.00 96.31 66  E 1 
ATOM   3730 C CA  . CYS E 5 66  ? 6.413   10.594  6.946   1.00 95.63 66  E 1 
ATOM   3731 C C   . CYS E 5 66  ? 6.594   9.324   6.103   1.00 95.31 66  E 1 
ATOM   3732 O O   . CYS E 5 66  ? 7.404   8.470   6.455   1.00 93.17 66  E 1 
ATOM   3733 C CB  . CYS E 5 66  ? 5.149   10.475  7.804   1.00 93.24 66  E 1 
ATOM   3734 S SG  . CYS E 5 66  ? 3.611   10.563  6.814   1.00 88.62 66  E 1 
ATOM   3735 N N   . ASN E 5 67  ? 5.892   9.218   4.982   1.00 95.03 67  E 1 
ATOM   3736 C CA  . ASN E 5 67  ? 5.902   8.018   4.144   1.00 94.41 67  E 1 
ATOM   3737 C C   . ASN E 5 67  ? 7.226   7.779   3.411   1.00 94.62 67  E 1 
ATOM   3738 O O   . ASN E 5 67  ? 7.407   6.733   2.812   1.00 92.31 67  E 1 
ATOM   3739 C CB  . ASN E 5 67  ? 4.709   8.061   3.169   1.00 92.50 67  E 1 
ATOM   3740 C CG  . ASN E 5 67  ? 4.854   9.101   2.070   1.00 87.78 67  E 1 
ATOM   3741 O OD1 . ASN E 5 67  ? 5.507   10.115  2.210   1.00 77.44 67  E 1 
ATOM   3742 N ND2 . ASN E 5 67  ? 4.223   8.873   0.938   1.00 78.88 67  E 1 
ATOM   3743 N N   . ASN E 5 68  ? 8.170   8.716   3.441   1.00 96.65 68  E 1 
ATOM   3744 C CA  . ASN E 5 68  ? 9.493   8.562   2.829   1.00 96.84 68  E 1 
ATOM   3745 C C   . ASN E 5 68  ? 10.553  8.087   3.823   1.00 97.29 68  E 1 
ATOM   3746 O O   . ASN E 5 68  ? 11.631  7.684   3.396   1.00 95.94 68  E 1 
ATOM   3747 C CB  . ASN E 5 68  ? 9.910   9.894   2.187   1.00 96.32 68  E 1 
ATOM   3748 C CG  . ASN E 5 68  ? 8.895   10.354  1.158   1.00 95.75 68  E 1 
ATOM   3749 O OD1 . ASN E 5 68  ? 8.811   9.843   0.055   1.00 88.53 68  E 1 
ATOM   3750 N ND2 . ASN E 5 68  ? 8.094   11.326  1.515   1.00 89.13 68  E 1 
ATOM   3751 N N   . VAL E 5 69  ? 10.266  8.151   5.121   1.00 97.45 69  E 1 
ATOM   3752 C CA  . VAL E 5 69  ? 11.245  7.827   6.167   1.00 97.84 69  E 1 
ATOM   3753 C C   . VAL E 5 69  ? 11.417  6.320   6.257   1.00 97.61 69  E 1 
ATOM   3754 O O   . VAL E 5 69  ? 10.440  5.583   6.415   1.00 96.89 69  E 1 
ATOM   3755 C CB  . VAL E 5 69  ? 10.833  8.440   7.521   1.00 97.84 69  E 1 
ATOM   3756 C CG1 . VAL E 5 69  ? 11.825  8.093   8.628   1.00 96.96 69  E 1 
ATOM   3757 C CG2 . VAL E 5 69  ? 10.756  9.976   7.417   1.00 96.83 69  E 1 
ATOM   3758 N N   . LEU E 5 70  ? 12.665  5.852   6.183   1.00 97.75 70  E 1 
ATOM   3759 C CA  . LEU E 5 70  ? 13.041  4.474   6.495   1.00 97.86 70  E 1 
ATOM   3760 C C   . LEU E 5 70  ? 13.305  4.347   7.990   1.00 98.07 70  E 1 
ATOM   3761 O O   . LEU E 5 70  ? 12.611  3.594   8.677   1.00 97.69 70  E 1 
ATOM   3762 C CB  . LEU E 5 70  ? 14.252  4.080   5.631   1.00 97.45 70  E 1 
ATOM   3763 C CG  . LEU E 5 70  ? 14.816  2.678   5.937   1.00 96.67 70  E 1 
ATOM   3764 C CD1 . LEU E 5 70  ? 13.777  1.577   5.717   1.00 94.74 70  E 1 
ATOM   3765 C CD2 . LEU E 5 70  ? 16.012  2.394   5.030   1.00 94.54 70  E 1 
ATOM   3766 N N   . TYR E 5 71  ? 14.260  5.107   8.509   1.00 98.18 71  E 1 
ATOM   3767 C CA  . TYR E 5 71  ? 14.539  5.189   9.933   1.00 98.41 71  E 1 
ATOM   3768 C C   . TYR E 5 71  ? 15.075  6.566   10.331  1.00 98.55 71  E 1 
ATOM   3769 O O   . TYR E 5 71  ? 15.596  7.316   9.506   1.00 98.34 71  E 1 
ATOM   3770 C CB  . TYR E 5 71  ? 15.502  4.063   10.364  1.00 98.26 71  E 1 
ATOM   3771 C CG  . TYR E 5 71  ? 16.902  4.144   9.784   1.00 98.34 71  E 1 
ATOM   3772 C CD1 . TYR E 5 71  ? 17.321  3.256   8.771   1.00 97.21 71  E 1 
ATOM   3773 C CD2 . TYR E 5 71  ? 17.824  5.093   10.267  1.00 97.05 71  E 1 
ATOM   3774 C CE1 . TYR E 5 71  ? 18.610  3.337   8.234   1.00 97.00 71  E 1 
ATOM   3775 C CE2 . TYR E 5 71  ? 19.119  5.200   9.730   1.00 96.74 71  E 1 
ATOM   3776 C CZ  . TYR E 5 71  ? 19.508  4.320   8.707   1.00 97.48 71  E 1 
ATOM   3777 O OH  . TYR E 5 71  ? 20.760  4.441   8.167   1.00 96.32 71  E 1 
ATOM   3778 N N   . ILE E 5 72  ? 14.997  6.874   11.621  1.00 98.47 72  E 1 
ATOM   3779 C CA  . ILE E 5 72  ? 15.668  8.008   12.250  1.00 98.50 72  E 1 
ATOM   3780 C C   . ILE E 5 72  ? 16.566  7.509   13.377  1.00 98.58 72  E 1 
ATOM   3781 O O   . ILE E 5 72  ? 16.211  6.573   14.097  1.00 98.16 72  E 1 
ATOM   3782 C CB  . ILE E 5 72  ? 14.650  9.071   12.707  1.00 98.41 72  E 1 
ATOM   3783 C CG1 . ILE E 5 72  ? 15.357  10.288  13.337  1.00 97.48 72  E 1 
ATOM   3784 C CG2 . ILE E 5 72  ? 13.611  8.476   13.681  1.00 96.38 72  E 1 
ATOM   3785 C CD1 . ILE E 5 72  ? 14.426  11.472  13.625  1.00 96.08 72  E 1 
ATOM   3786 N N   . ARG E 5 73  ? 17.714  8.151   13.552  1.00 98.33 73  E 1 
ATOM   3787 C CA  . ARG E 5 73  ? 18.633  7.913   14.670  1.00 98.26 73  E 1 
ATOM   3788 C C   . ARG E 5 73  ? 19.197  9.224   15.203  1.00 98.42 73  E 1 
ATOM   3789 O O   . ARG E 5 73  ? 19.330  10.187  14.454  1.00 97.82 73  E 1 
ATOM   3790 C CB  . ARG E 5 73  ? 19.738  6.938   14.234  1.00 96.92 73  E 1 
ATOM   3791 C CG  . ARG E 5 73  ? 20.661  7.487   13.130  1.00 95.18 73  E 1 
ATOM   3792 C CD  . ARG E 5 73  ? 21.630  6.409   12.661  1.00 94.01 73  E 1 
ATOM   3793 N NE  . ARG E 5 73  ? 22.582  6.923   11.662  1.00 91.57 73  E 1 
ATOM   3794 C CZ  . ARG E 5 73  ? 23.826  7.342   11.893  1.00 91.53 73  E 1 
ATOM   3795 N NH1 . ARG E 5 73  ? 24.352  7.344   13.089  1.00 85.55 73  E 1 
ATOM   3796 N NH2 . ARG E 5 73  ? 24.553  7.764   10.903  1.00 85.89 73  E 1 
ATOM   3797 N N   . GLY E 5 74  ? 19.552  9.247   16.485  1.00 97.51 74  E 1 
ATOM   3798 C CA  . GLY E 5 74  ? 20.389  10.311  17.021  1.00 97.23 74  E 1 
ATOM   3799 C C   . GLY E 5 74  ? 21.803  10.236  16.444  1.00 96.98 74  E 1 
ATOM   3800 O O   . GLY E 5 74  ? 22.286  9.151   16.109  1.00 94.69 74  E 1 
ATOM   3801 N N   . VAL E 5 75  ? 22.455  11.388  16.334  1.00 96.66 75  E 1 
ATOM   3802 C CA  . VAL E 5 75  ? 23.890  11.470  16.064  1.00 95.22 75  E 1 
ATOM   3803 C C   . VAL E 5 75  ? 24.545  12.239  17.205  1.00 92.95 75  E 1 
ATOM   3804 O O   . VAL E 5 75  ? 23.890  13.035  17.869  1.00 83.04 75  E 1 
ATOM   3805 C CB  . VAL E 5 75  ? 24.207  12.068  14.682  1.00 92.84 75  E 1 
ATOM   3806 C CG1 . VAL E 5 75  ? 23.674  11.152  13.573  1.00 83.36 75  E 1 
ATOM   3807 C CG2 . VAL E 5 75  ? 23.627  13.467  14.474  1.00 85.84 75  E 1 
ATOM   3808 N N   . GLU E 5 76  ? 25.813  11.953  17.452  1.00 90.32 76  E 1 
ATOM   3809 C CA  . GLU E 5 76  ? 26.558  12.718  18.442  1.00 87.80 76  E 1 
ATOM   3810 C C   . GLU E 5 76  ? 26.697  14.165  17.967  1.00 85.48 76  E 1 
ATOM   3811 O O   . GLU E 5 76  ? 26.833  14.427  16.765  1.00 73.94 76  E 1 
ATOM   3812 C CB  . GLU E 5 76  ? 27.898  12.043  18.745  1.00 80.37 76  E 1 
ATOM   3813 C CG  . GLU E 5 76  ? 27.669  10.685  19.448  1.00 69.53 76  E 1 
ATOM   3814 C CD  . GLU E 5 76  ? 28.956  9.899   19.782  1.00 59.22 76  E 1 
ATOM   3815 O OE1 . GLU E 5 76  ? 28.795  8.844   20.431  1.00 51.69 76  E 1 
ATOM   3816 O OE2 . GLU E 5 76  ? 30.041  10.311  19.355  1.00 53.76 76  E 1 
ATOM   3817 N N   . GLU E 5 77  ? 26.592  15.114  18.907  1.00 80.81 77  E 1 
ATOM   3818 C CA  . GLU E 5 77  ? 27.033  16.475  18.642  1.00 77.17 77  E 1 
ATOM   3819 C C   . GLU E 5 77  ? 28.537  16.389  18.365  1.00 74.62 77  E 1 
ATOM   3820 O O   . GLU E 5 77  ? 29.288  15.864  19.183  1.00 64.65 77  E 1 
ATOM   3821 C CB  . GLU E 5 77  ? 26.698  17.427  19.805  1.00 68.64 77  E 1 
ATOM   3822 C CG  . GLU E 5 77  ? 25.187  17.720  19.852  1.00 60.76 77  E 1 
ATOM   3823 C CD  . GLU E 5 77  ? 24.734  18.746  20.890  1.00 55.11 77  E 1 
ATOM   3824 O OE1 . GLU E 5 77  ? 23.605  19.280  20.711  1.00 50.63 77  E 1 
ATOM   3825 O OE2 . GLU E 5 77  ? 25.463  18.991  21.877  1.00 52.40 77  E 1 
ATOM   3826 N N   . GLU E 5 78  ? 28.952  16.848  17.184  1.00 68.44 78  E 1 
ATOM   3827 C CA  . GLU E 5 78  ? 30.364  17.150  16.986  1.00 66.35 78  E 1 
ATOM   3828 C C   . GLU E 5 78  ? 30.686  18.242  18.002  1.00 64.34 78  E 1 
ATOM   3829 O O   . GLU E 5 78  ? 30.199  19.364  17.871  1.00 57.90 78  E 1 
ATOM   3830 C CB  . GLU E 5 78  ? 30.630  17.572  15.531  1.00 59.45 78  E 1 
ATOM   3831 C CG  . GLU E 5 78  ? 30.592  16.371  14.566  1.00 52.06 78  E 1 
ATOM   3832 C CD  . GLU E 5 78  ? 30.556  16.745  13.079  1.00 47.37 78  E 1 
ATOM   3833 O OE1 . GLU E 5 78  ? 29.945  15.951  12.307  1.00 42.80 78  E 1 
ATOM   3834 O OE2 . GLU E 5 78  ? 31.038  17.820  12.677  1.00 44.09 78  E 1 
ATOM   3835 N N   . GLU E 5 79  ? 31.421  17.889  19.055  1.00 50.52 79  E 1 
ATOM   3836 C CA  . GLU E 5 79  ? 32.013  18.902  19.916  1.00 50.46 79  E 1 
ATOM   3837 C C   . GLU E 5 79  ? 32.826  19.813  18.991  1.00 48.73 79  E 1 
ATOM   3838 O O   . GLU E 5 79  ? 33.682  19.352  18.239  1.00 46.17 79  E 1 
ATOM   3839 C CB  . GLU E 5 79  ? 32.874  18.286  21.032  1.00 46.77 79  E 1 
ATOM   3840 C CG  . GLU E 5 79  ? 32.027  17.612  22.143  1.00 39.82 79  E 1 
ATOM   3841 C CD  . GLU E 5 79  ? 32.844  17.072  23.338  1.00 36.30 79  E 1 
ATOM   3842 O OE1 . GLU E 5 79  ? 32.236  16.907  24.425  1.00 29.92 79  E 1 
ATOM   3843 O OE2 . GLU E 5 79  ? 34.048  16.787  23.191  1.00 35.63 79  E 1 
ATOM   3844 N N   . GLU E 5 80  ? 32.525  21.123  19.018  1.00 46.70 80  E 1 
ATOM   3845 C CA  . GLU E 5 80  ? 33.441  22.138  18.513  1.00 46.05 80  E 1 
ATOM   3846 C C   . GLU E 5 80  ? 34.680  22.158  19.421  1.00 43.22 80  E 1 
ATOM   3847 O O   . GLU E 5 80  ? 34.928  23.116  20.147  1.00 40.69 80  E 1 
ATOM   3848 C CB  . GLU E 5 80  ? 32.774  23.532  18.421  1.00 44.00 80  E 1 
ATOM   3849 C CG  . GLU E 5 80  ? 31.805  23.723  17.250  1.00 39.47 80  E 1 
ATOM   3850 C CD  . GLU E 5 80  ? 31.315  25.185  17.100  1.00 36.79 80  E 1 
ATOM   3851 O OE1 . GLU E 5 80  ? 30.847  25.543  15.987  1.00 32.53 80  E 1 
ATOM   3852 O OE2 . GLU E 5 80  ? 31.399  25.961  18.073  1.00 35.82 80  E 1 
ATOM   3853 N N   . ASP E 5 81  ? 35.477  21.114  19.374  1.00 40.12 81  E 1 
ATOM   3854 C CA  . ASP E 5 81  ? 36.833  21.055  19.928  1.00 38.67 81  E 1 
ATOM   3855 C C   . ASP E 5 81  ? 37.797  21.996  19.170  1.00 35.57 81  E 1 
ATOM   3856 O O   . ASP E 5 81  ? 39.018  21.948  19.313  1.00 33.36 81  E 1 
ATOM   3857 C CB  . ASP E 5 81  ? 37.312  19.586  19.937  1.00 36.33 81  E 1 
ATOM   3858 C CG  . ASP E 5 81  ? 37.420  18.918  21.319  1.00 31.96 81  E 1 
ATOM   3859 O OD1 . ASP E 5 81  ? 37.187  19.603  22.345  1.00 32.83 81  E 1 
ATOM   3860 O OD2 . ASP E 5 81  ? 37.839  17.738  21.335  1.00 32.30 81  E 1 
ATOM   3861 N N   . GLY E 5 82  ? 37.229  22.883  18.364  1.00 38.35 82  E 1 
ATOM   3862 C CA  . GLY E 5 82  ? 37.949  23.965  17.719  1.00 36.16 82  E 1 
ATOM   3863 C C   . GLY E 5 82  ? 38.470  25.043  18.669  1.00 34.84 82  E 1 
ATOM   3864 O O   . GLY E 5 82  ? 39.135  25.972  18.192  1.00 32.93 82  E 1 
ATOM   3865 N N   . GLU E 5 83  ? 38.252  24.959  19.988  1.00 29.46 83  E 1 
ATOM   3866 C CA  . GLU E 5 83  ? 39.133  25.663  20.917  1.00 30.79 83  E 1 
ATOM   3867 C C   . GLU E 5 83  ? 40.542  25.044  20.823  1.00 28.78 83  E 1 
ATOM   3868 O O   . GLU E 5 83  ? 40.975  24.260  21.657  1.00 29.02 83  E 1 
ATOM   3869 C CB  . GLU E 5 83  ? 38.604  25.719  22.360  1.00 31.77 83  E 1 
ATOM   3870 C CG  . GLU E 5 83  ? 37.556  26.818  22.589  1.00 29.74 83  E 1 
ATOM   3871 C CD  . GLU E 5 83  ? 37.319  27.177  24.074  1.00 28.81 83  E 1 
ATOM   3872 O OE1 . GLU E 5 83  ? 36.628  28.189  24.327  1.00 24.65 83  E 1 
ATOM   3873 O OE2 . GLU E 5 83  ? 37.866  26.490  24.964  1.00 28.98 83  E 1 
ATOM   3874 N N   . MET E 5 84  ? 41.267  25.447  19.792  1.00 27.00 84  E 1 
ATOM   3875 C CA  . MET E 5 84  ? 42.717  25.546  19.892  1.00 28.12 84  E 1 
ATOM   3876 C C   . MET E 5 84  ? 42.988  26.397  21.127  1.00 27.32 84  E 1 
ATOM   3877 O O   . MET E 5 84  ? 42.911  27.630  21.089  1.00 28.31 84  E 1 
ATOM   3878 C CB  . MET E 5 84  ? 43.343  26.203  18.656  1.00 29.00 84  E 1 
ATOM   3879 C CG  . MET E 5 84  ? 43.417  25.268  17.446  1.00 27.33 84  E 1 
ATOM   3880 S SD  . MET E 5 84  ? 44.446  25.944  16.100  1.00 26.18 84  E 1 
ATOM   3881 C CE  . MET E 5 84  ? 44.123  24.724  14.809  1.00 23.27 84  E 1 
ATOM   3882 N N   . ARG E 5 85  ? 43.291  25.738  22.235  1.00 24.45 85  E 1 
ATOM   3883 C CA  . ARG E 5 85  ? 44.034  26.369  23.317  1.00 25.43 85  E 1 
ATOM   3884 C C   . ARG E 5 85  ? 45.386  26.772  22.727  1.00 24.37 85  E 1 
ATOM   3885 O O   . ARG E 5 85  ? 46.256  25.923  22.562  1.00 24.01 85  E 1 
ATOM   3886 C CB  . ARG E 5 85  ? 44.194  25.422  24.507  1.00 25.16 85  E 1 
ATOM   3887 C CG  . ARG E 5 85  ? 42.869  25.212  25.254  1.00 23.64 85  E 1 
ATOM   3888 C CD  . ARG E 5 85  ? 43.110  24.343  26.490  1.00 23.83 85  E 1 
ATOM   3889 N NE  . ARG E 5 85  ? 41.869  24.132  27.222  1.00 20.82 85  E 1 
ATOM   3890 C CZ  . ARG E 5 85  ? 41.733  23.487  28.371  1.00 20.31 85  E 1 
ATOM   3891 N NH1 . ARG E 5 85  ? 42.753  22.958  28.981  1.00 19.78 85  E 1 
ATOM   3892 N NH2 . ARG E 5 85  ? 40.543  23.355  28.908  1.00 19.62 85  E 1 
ATOM   3893 N N   . GLU E 5 86  ? 45.495  28.034  22.349  1.00 23.36 86  E 1 
ATOM   3894 C CA  . GLU E 5 86  ? 46.788  28.729  22.350  1.00 23.86 86  E 1 
ATOM   3895 C C   . GLU E 5 86  ? 47.354  28.825  23.786  1.00 21.42 86  E 1 
ATOM   3896 O O   . GLU E 5 86  ? 46.549  28.965  24.744  1.00 19.30 86  E 1 
ATOM   3897 C CB  . GLU E 5 86  ? 46.684  30.125  21.711  1.00 23.27 86  E 1 
ATOM   3898 C CG  . GLU E 5 86  ? 46.620  30.109  20.169  1.00 22.73 86  E 1 
ATOM   3899 C CD  . GLU E 5 86  ? 46.814  31.511  19.532  1.00 22.21 86  E 1 
ATOM   3900 O OE1 . GLU E 5 86  ? 47.280  31.566  18.367  1.00 19.06 86  E 1 
ATOM   3901 O OE2 . GLU E 5 86  ? 46.524  32.531  20.197  1.00 23.98 86  E 1 
ATOM   3902 O OXT . GLU E 5 86  ? 48.601  28.764  23.886  1.00 25.04 86  E 1 
ATOM   3903 N N   . MET F 6 1   ? 5.950   -20.271 -19.340 1.00 28.34 1   F 1 
ATOM   3904 C CA  . MET F 6 1   ? 4.557   -20.768 -19.353 1.00 29.19 1   F 1 
ATOM   3905 C C   . MET F 6 1   ? 3.666   -19.581 -19.649 1.00 31.04 1   F 1 
ATOM   3906 O O   . MET F 6 1   ? 4.103   -18.466 -19.397 1.00 29.14 1   F 1 
ATOM   3907 C CB  . MET F 6 1   ? 4.179   -21.427 -18.024 1.00 27.57 1   F 1 
ATOM   3908 C CG  . MET F 6 1   ? 4.788   -22.817 -17.875 1.00 24.63 1   F 1 
ATOM   3909 S SD  . MET F 6 1   ? 4.410   -23.605 -16.293 1.00 22.29 1   F 1 
ATOM   3910 C CE  . MET F 6 1   ? 5.133   -25.231 -16.505 1.00 19.83 1   F 1 
ATOM   3911 N N   . SER F 6 2   ? 2.472   -19.790 -20.202 1.00 44.17 2   F 1 
ATOM   3912 C CA  . SER F 6 2   ? 1.527   -18.686 -20.346 1.00 46.19 2   F 1 
ATOM   3913 C C   . SER F 6 2   ? 1.162   -18.151 -18.965 1.00 50.39 2   F 1 
ATOM   3914 O O   . SER F 6 2   ? 0.984   -18.951 -18.044 1.00 48.07 2   F 1 
ATOM   3915 C CB  . SER F 6 2   ? 0.273   -19.163 -21.082 1.00 43.48 2   F 1 
ATOM   3916 O OG  . SER F 6 2   ? -0.661  -18.118 -21.180 1.00 38.73 2   F 1 
ATOM   3917 N N   . PHE F 6 3   ? 1.028   -16.838 -18.830 1.00 64.17 3   F 1 
ATOM   3918 C CA  . PHE F 6 3   ? 0.506   -16.222 -17.602 1.00 67.28 3   F 1 
ATOM   3919 C C   . PHE F 6 3   ? -0.969  -16.565 -17.347 1.00 69.14 3   F 1 
ATOM   3920 O O   . PHE F 6 3   ? -1.489  -16.296 -16.273 1.00 66.96 3   F 1 
ATOM   3921 C CB  . PHE F 6 3   ? 0.711   -14.700 -17.678 1.00 63.60 3   F 1 
ATOM   3922 C CG  . PHE F 6 3   ? -0.266  -14.004 -18.607 1.00 62.78 3   F 1 
ATOM   3923 C CD1 . PHE F 6 3   ? -0.031  -13.957 -19.991 1.00 60.43 3   F 1 
ATOM   3924 C CD2 . PHE F 6 3   ? -1.439  -13.430 -18.092 1.00 60.55 3   F 1 
ATOM   3925 C CE1 . PHE F 6 3   ? -0.959  -13.367 -20.855 1.00 57.07 3   F 1 
ATOM   3926 C CE2 . PHE F 6 3   ? -2.375  -12.829 -18.951 1.00 59.02 3   F 1 
ATOM   3927 C CZ  . PHE F 6 3   ? -2.138  -12.808 -20.330 1.00 58.83 3   F 1 
ATOM   3928 N N   . LEU F 6 4   ? -1.645  -17.165 -18.324 1.00 77.31 4   F 1 
ATOM   3929 C CA  . LEU F 6 4   ? -3.032  -17.598 -18.205 1.00 77.40 4   F 1 
ATOM   3930 C C   . LEU F 6 4   ? -3.129  -18.782 -17.232 1.00 76.42 4   F 1 
ATOM   3931 O O   . LEU F 6 4   ? -2.378  -19.754 -17.331 1.00 73.49 4   F 1 
ATOM   3932 C CB  . LEU F 6 4   ? -3.619  -17.976 -19.578 1.00 75.72 4   F 1 
ATOM   3933 C CG  . LEU F 6 4   ? -3.580  -16.877 -20.644 1.00 75.25 4   F 1 
ATOM   3934 C CD1 . LEU F 6 4   ? -4.225  -17.395 -21.942 1.00 71.83 4   F 1 
ATOM   3935 C CD2 . LEU F 6 4   ? -4.325  -15.610 -20.230 1.00 72.53 4   F 1 
ATOM   3936 N N   . LYS F 6 5   ? -4.095  -18.695 -16.312 1.00 78.84 5   F 1 
ATOM   3937 C CA  . LYS F 6 5   ? -4.384  -19.702 -15.303 1.00 77.79 5   F 1 
ATOM   3938 C C   . LYS F 6 5   ? -5.813  -20.215 -15.453 1.00 79.09 5   F 1 
ATOM   3939 O O   . LYS F 6 5   ? -6.675  -19.517 -15.979 1.00 74.80 5   F 1 
ATOM   3940 C CB  . LYS F 6 5   ? -4.145  -19.138 -13.900 1.00 71.25 5   F 1 
ATOM   3941 C CG  . LYS F 6 5   ? -2.669  -18.772 -13.661 1.00 64.37 5   F 1 
ATOM   3942 C CD  . LYS F 6 5   ? -2.448  -18.407 -12.195 1.00 59.42 5   F 1 
ATOM   3943 C CE  . LYS F 6 5   ? -0.986  -18.110 -11.907 1.00 51.70 5   F 1 
ATOM   3944 N NZ  . LYS F 6 5   ? -0.737  -18.035 -10.451 1.00 46.04 5   F 1 
ATOM   3945 N N   . SER F 6 6   ? -6.058  -21.423 -14.957 1.00 76.93 6   F 1 
ATOM   3946 C CA  . SER F 6 6   ? -7.413  -21.938 -14.809 1.00 77.01 6   F 1 
ATOM   3947 C C   . SER F 6 6   ? -7.969  -21.508 -13.458 1.00 76.81 6   F 1 
ATOM   3948 O O   . SER F 6 6   ? -7.364  -21.792 -12.418 1.00 72.54 6   F 1 
ATOM   3949 C CB  . SER F 6 6   ? -7.423  -23.464 -14.941 1.00 71.59 6   F 1 
ATOM   3950 O OG  . SER F 6 6   ? -8.750  -23.939 -14.923 1.00 62.83 6   F 1 
ATOM   3951 N N   . PHE F 6 7   ? -9.108  -20.842 -13.462 1.00 75.23 7   F 1 
ATOM   3952 C CA  . PHE F 6 7   ? -9.840  -20.449 -12.264 1.00 75.64 7   F 1 
ATOM   3953 C C   . PHE F 6 7   ? -11.337 -20.396 -12.568 1.00 75.90 7   F 1 
ATOM   3954 O O   . PHE F 6 7   ? -11.730 -20.257 -13.723 1.00 72.76 7   F 1 
ATOM   3955 C CB  . PHE F 6 7   ? -9.300  -19.108 -11.728 1.00 72.81 7   F 1 
ATOM   3956 C CG  . PHE F 6 7   ? -9.382  -17.943 -12.687 1.00 74.53 7   F 1 
ATOM   3957 C CD1 . PHE F 6 7   ? -8.346  -17.704 -13.608 1.00 70.73 7   F 1 
ATOM   3958 C CD2 . PHE F 6 7   ? -10.482 -17.076 -12.662 1.00 72.21 7   F 1 
ATOM   3959 C CE1 . PHE F 6 7   ? -8.409  -16.623 -14.492 1.00 68.72 7   F 1 
ATOM   3960 C CE2 . PHE F 6 7   ? -10.556 -15.990 -13.542 1.00 70.15 7   F 1 
ATOM   3961 C CZ  . PHE F 6 7   ? -9.521  -15.756 -14.460 1.00 72.03 7   F 1 
ATOM   3962 N N   . PRO F 6 8   ? -12.199 -20.545 -11.543 1.00 75.60 8   F 1 
ATOM   3963 C CA  . PRO F 6 8   ? -13.630 -20.446 -11.749 1.00 76.03 8   F 1 
ATOM   3964 C C   . PRO F 6 8   ? -14.014 -18.993 -12.091 1.00 78.30 8   F 1 
ATOM   3965 O O   . PRO F 6 8   ? -13.445 -18.058 -11.520 1.00 75.58 8   F 1 
ATOM   3966 C CB  . PRO F 6 8   ? -14.262 -20.922 -10.441 1.00 71.04 8   F 1 
ATOM   3967 C CG  . PRO F 6 8   ? -13.202 -20.576 -9.396  1.00 69.19 8   F 1 
ATOM   3968 C CD  . PRO F 6 8   ? -11.891 -20.768 -10.145 1.00 71.29 8   F 1 
ATOM   3969 N N   . PRO F 6 9   ? -14.981 -18.787 -12.980 1.00 78.21 9   F 1 
ATOM   3970 C CA  . PRO F 6 9   ? -15.497 -17.455 -13.230 1.00 78.71 9   F 1 
ATOM   3971 C C   . PRO F 6 9   ? -16.118 -16.879 -11.956 1.00 80.03 9   F 1 
ATOM   3972 O O   . PRO F 6 9   ? -16.706 -17.632 -11.167 1.00 77.01 9   F 1 
ATOM   3973 C CB  . PRO F 6 9   ? -16.534 -17.614 -14.344 1.00 75.36 9   F 1 
ATOM   3974 C CG  . PRO F 6 9   ? -17.007 -19.055 -14.185 1.00 73.84 9   F 1 
ATOM   3975 C CD  . PRO F 6 9   ? -15.750 -19.778 -13.705 1.00 76.23 9   F 1 
ATOM   3976 N N   . PRO F 6 10  ? -16.038 -15.544 -11.742 1.00 78.95 10  F 1 
ATOM   3977 C CA  . PRO F 6 10  ? -16.687 -14.884 -10.618 1.00 78.57 10  F 1 
ATOM   3978 C C   . PRO F 6 10  ? -18.178 -15.204 -10.583 1.00 78.59 10  F 1 
ATOM   3979 O O   . PRO F 6 10  ? -18.904 -15.007 -11.561 1.00 74.21 10  F 1 
ATOM   3980 C CB  . PRO F 6 10  ? -16.434 -13.387 -10.792 1.00 75.75 10  F 1 
ATOM   3981 C CG  . PRO F 6 10  ? -15.186 -13.338 -11.650 1.00 74.79 10  F 1 
ATOM   3982 C CD  . PRO F 6 10  ? -15.317 -14.566 -12.536 1.00 77.41 10  F 1 
ATOM   3983 N N   . GLY F 6 11  ? -18.637 -15.711 -9.447  1.00 77.88 11  F 1 
ATOM   3984 C CA  . GLY F 6 11  ? -20.045 -15.990 -9.240  1.00 76.95 11  F 1 
ATOM   3985 C C   . GLY F 6 11  ? -20.839 -14.740 -8.856  1.00 78.89 11  F 1 
ATOM   3986 O O   . GLY F 6 11  ? -20.271 -13.730 -8.436  1.00 75.00 11  F 1 
ATOM   3987 N N   . PRO F 6 12  ? -22.179 -14.811 -8.883  1.00 78.19 12  F 1 
ATOM   3988 C CA  . PRO F 6 12  ? -23.044 -13.729 -8.392  1.00 77.33 12  F 1 
ATOM   3989 C C   . PRO F 6 12  ? -22.772 -13.337 -6.937  1.00 77.97 12  F 1 
ATOM   3990 O O   . PRO F 6 12  ? -23.072 -12.218 -6.519  1.00 74.00 12  F 1 
ATOM   3991 C CB  . PRO F 6 12  ? -24.473 -14.271 -8.529  1.00 74.65 12  F 1 
ATOM   3992 C CG  . PRO F 6 12  ? -24.360 -15.353 -9.601  1.00 72.97 12  F 1 
ATOM   3993 C CD  . PRO F 6 12  ? -22.958 -15.916 -9.391  1.00 74.70 12  F 1 
ATOM   3994 N N   . ALA F 6 13  ? -22.245 -14.264 -6.150  1.00 75.36 13  F 1 
ATOM   3995 C CA  . ALA F 6 13  ? -21.854 -14.045 -4.771  1.00 74.61 13  F 1 
ATOM   3996 C C   . ALA F 6 13  ? -20.684 -13.053 -4.654  1.00 75.65 13  F 1 
ATOM   3997 O O   . ALA F 6 13  ? -20.626 -12.299 -3.687  1.00 71.15 13  F 1 
ATOM   3998 C CB  . ALA F 6 13  ? -21.535 -15.418 -4.155  1.00 70.03 13  F 1 
ATOM   3999 N N   . GLU F 6 14  ? -19.803 -12.986 -5.637  1.00 77.82 14  F 1 
ATOM   4000 C CA  . GLU F 6 14  ? -18.617 -12.116 -5.668  1.00 78.31 14  F 1 
ATOM   4001 C C   . GLU F 6 14  ? -18.922 -10.704 -6.187  1.00 80.28 14  F 1 
ATOM   4002 O O   . GLU F 6 14  ? -18.012 -9.961  -6.553  1.00 76.73 14  F 1 
ATOM   4003 C CB  . GLU F 6 14  ? -17.518 -12.791 -6.500  1.00 73.73 14  F 1 
ATOM   4004 C CG  . GLU F 6 14  ? -17.033 -14.126 -5.906  1.00 67.86 14  F 1 
ATOM   4005 C CD  . GLU F 6 14  ? -15.977 -14.774 -6.796  1.00 64.59 14  F 1 
ATOM   4006 O OE1 . GLU F 6 14  ? -16.101 -15.980 -7.109  1.00 57.92 14  F 1 
ATOM   4007 O OE2 . GLU F 6 14  ? -15.037 -14.079 -7.216  1.00 58.31 14  F 1 
ATOM   4008 N N   . GLY F 6 15  ? -20.197 -10.320 -6.232  1.00 83.75 15  F 1 
ATOM   4009 C CA  . GLY F 6 15  ? -20.599 -9.007  -6.719  1.00 85.52 15  F 1 
ATOM   4010 C C   . GLY F 6 15  ? -20.386 -8.841  -8.229  1.00 88.17 15  F 1 
ATOM   4011 O O   . GLY F 6 15  ? -19.932 -7.807  -8.685  1.00 85.78 15  F 1 
ATOM   4012 N N   . LEU F 6 16  ? -20.709 -9.871  -9.014  1.00 89.17 16  F 1 
ATOM   4013 C CA  . LEU F 6 16  ? -20.623 -9.787  -10.471 1.00 90.75 16  F 1 
ATOM   4014 C C   . LEU F 6 16  ? -21.610 -8.738  -11.009 1.00 91.36 16  F 1 
ATOM   4015 O O   . LEU F 6 16  ? -22.812 -8.980  -11.064 1.00 89.66 16  F 1 
ATOM   4016 C CB  . LEU F 6 16  ? -20.864 -11.180 -11.079 1.00 89.27 16  F 1 
ATOM   4017 C CG  . LEU F 6 16  ? -20.758 -11.218 -12.617 1.00 88.16 16  F 1 
ATOM   4018 C CD1 . LEU F 6 16  ? -19.342 -10.915 -13.104 1.00 83.72 16  F 1 
ATOM   4019 C CD2 . LEU F 6 16  ? -21.139 -12.612 -13.131 1.00 84.15 16  F 1 
ATOM   4020 N N   . LEU F 6 17  ? -21.076 -7.585  -11.434 1.00 92.93 17  F 1 
ATOM   4021 C CA  . LEU F 6 17  ? -21.864 -6.493  -12.004 1.00 92.69 17  F 1 
ATOM   4022 C C   . LEU F 6 17  ? -22.172 -6.722  -13.483 1.00 93.16 17  F 1 
ATOM   4023 O O   . LEU F 6 17  ? -23.265 -6.414  -13.961 1.00 90.90 17  F 1 
ATOM   4024 C CB  . LEU F 6 17  ? -21.097 -5.173  -11.848 1.00 91.22 17  F 1 
ATOM   4025 C CG  . LEU F 6 17  ? -20.891 -4.694  -10.394 1.00 88.78 17  F 1 
ATOM   4026 C CD1 . LEU F 6 17  ? -20.184 -3.340  -10.419 1.00 81.51 17  F 1 
ATOM   4027 C CD2 . LEU F 6 17  ? -22.215 -4.514  -9.656  1.00 80.72 17  F 1 
ATOM   4028 N N   . ARG F 6 18  ? -21.199 -7.275  -14.214 1.00 94.09 18  F 1 
ATOM   4029 C CA  . ARG F 6 18  ? -21.353 -7.482  -15.651 1.00 94.48 18  F 1 
ATOM   4030 C C   . ARG F 6 18  ? -20.538 -8.663  -16.146 1.00 94.98 18  F 1 
ATOM   4031 O O   . ARG F 6 18  ? -19.374 -8.827  -15.818 1.00 93.66 18  F 1 
ATOM   4032 C CB  . ARG F 6 18  ? -20.975 -6.170  -16.377 1.00 93.16 18  F 1 
ATOM   4033 C CG  . ARG F 6 18  ? -21.412 -6.202  -17.836 1.00 87.64 18  F 1 
ATOM   4034 C CD  . ARG F 6 18  ? -21.162 -4.852  -18.504 1.00 85.95 18  F 1 
ATOM   4035 N NE  . ARG F 6 18  ? -21.684 -4.847  -19.878 1.00 82.76 18  F 1 
ATOM   4036 C CZ  . ARG F 6 18  ? -22.893 -4.468  -20.270 1.00 80.49 18  F 1 
ATOM   4037 N NH1 . ARG F 6 18  ? -23.774 -3.990  -19.447 1.00 70.63 18  F 1 
ATOM   4038 N NH2 . ARG F 6 18  ? -23.227 -4.568  -21.517 1.00 74.15 18  F 1 
ATOM   4039 N N   . GLN F 6 19  ? -21.164 -9.424  -17.045 1.00 94.74 19  F 1 
ATOM   4040 C CA  . GLN F 6 19  ? -20.519 -10.440 -17.859 1.00 94.38 19  F 1 
ATOM   4041 C C   . GLN F 6 19  ? -20.680 -10.041 -19.326 1.00 94.91 19  F 1 
ATOM   4042 O O   . GLN F 6 19  ? -21.802 -9.822  -19.772 1.00 93.01 19  F 1 
ATOM   4043 C CB  . GLN F 6 19  ? -21.164 -11.798 -17.534 1.00 90.96 19  F 1 
ATOM   4044 C CG  . GLN F 6 19  ? -20.548 -12.942 -18.340 1.00 82.40 19  F 1 
ATOM   4045 C CD  . GLN F 6 19  ? -21.188 -14.303 -18.010 1.00 82.61 19  F 1 
ATOM   4046 O OE1 . GLN F 6 19  ? -22.072 -14.432 -17.180 1.00 75.45 19  F 1 
ATOM   4047 N NE2 . GLN F 6 19  ? -20.769 -15.351 -18.666 1.00 72.64 19  F 1 
ATOM   4048 N N   . GLN F 6 20  ? -19.565 -9.942  -20.042 1.00 95.88 20  F 1 
ATOM   4049 C CA  . GLN F 6 20  ? -19.562 -9.598  -21.456 1.00 96.39 20  F 1 
ATOM   4050 C C   . GLN F 6 20  ? -18.928 -10.731 -22.277 1.00 96.67 20  F 1 
ATOM   4051 O O   . GLN F 6 20  ? -17.700 -10.810 -22.342 1.00 95.66 20  F 1 
ATOM   4052 C CB  . GLN F 6 20  ? -18.845 -8.250  -21.649 1.00 95.89 20  F 1 
ATOM   4053 C CG  . GLN F 6 20  ? -19.016 -7.716  -23.077 1.00 91.35 20  F 1 
ATOM   4054 C CD  . GLN F 6 20  ? -20.478 -7.419  -23.413 1.00 93.01 20  F 1 
ATOM   4055 O OE1 . GLN F 6 20  ? -21.222 -6.850  -22.613 1.00 84.06 20  F 1 
ATOM   4056 N NE2 . GLN F 6 20  ? -20.946 -7.800  -24.577 1.00 82.35 20  F 1 
ATOM   4057 N N   . PRO F 6 21  ? -19.734 -11.629 -22.867 1.00 95.90 21  F 1 
ATOM   4058 C CA  . PRO F 6 21  ? -19.233 -12.673 -23.755 1.00 95.41 21  F 1 
ATOM   4059 C C   . PRO F 6 21  ? -18.707 -12.074 -25.068 1.00 95.66 21  F 1 
ATOM   4060 O O   . PRO F 6 21  ? -18.848 -10.875 -25.320 1.00 93.26 21  F 1 
ATOM   4061 C CB  . PRO F 6 21  ? -20.434 -13.603 -23.980 1.00 93.61 21  F 1 
ATOM   4062 C CG  . PRO F 6 21  ? -21.614 -12.649 -23.901 1.00 90.95 21  F 1 
ATOM   4063 C CD  . PRO F 6 21  ? -21.183 -11.646 -22.830 1.00 94.37 21  F 1 
ATOM   4064 N N   . ASP F 6 22  ? -18.098 -12.918 -25.889 1.00 96.13 22  F 1 
ATOM   4065 C CA  . ASP F 6 22  ? -17.561 -12.562 -27.204 1.00 96.62 22  F 1 
ATOM   4066 C C   . ASP F 6 22  ? -16.672 -11.313 -27.159 1.00 96.74 22  F 1 
ATOM   4067 O O   . ASP F 6 22  ? -16.808 -10.376 -27.953 1.00 94.18 22  F 1 
ATOM   4068 C CB  . ASP F 6 22  ? -18.690 -12.477 -28.245 1.00 95.58 22  F 1 
ATOM   4069 C CG  . ASP F 6 22  ? -19.488 -13.769 -28.369 1.00 91.01 22  F 1 
ATOM   4070 O OD1 . ASP F 6 22  ? -18.876 -14.857 -28.275 1.00 83.13 22  F 1 
ATOM   4071 O OD2 . ASP F 6 22  ? -20.718 -13.666 -28.569 1.00 82.30 22  F 1 
ATOM   4072 N N   . THR F 6 23  ? -15.763 -11.289 -26.178 1.00 96.52 23  F 1 
ATOM   4073 C CA  . THR F 6 23  ? -14.818 -10.196 -25.958 1.00 96.61 23  F 1 
ATOM   4074 C C   . THR F 6 23  ? -13.397 -10.689 -26.195 1.00 96.68 23  F 1 
ATOM   4075 O O   . THR F 6 23  ? -12.899 -11.551 -25.476 1.00 95.08 23  F 1 
ATOM   4076 C CB  . THR F 6 23  ? -14.973 -9.606  -24.553 1.00 96.11 23  F 1 
ATOM   4077 O OG1 . THR F 6 23  ? -16.289 -9.128  -24.384 1.00 91.74 23  F 1 
ATOM   4078 C CG2 . THR F 6 23  ? -14.046 -8.423  -24.315 1.00 91.21 23  F 1 
ATOM   4079 N N   . GLU F 6 24  ? -12.735 -10.137 -27.197 1.00 96.75 24  F 1 
ATOM   4080 C CA  . GLU F 6 24  ? -11.315 -10.374 -27.433 1.00 96.63 24  F 1 
ATOM   4081 C C   . GLU F 6 24  ? -10.490 -9.630  -26.388 1.00 96.74 24  F 1 
ATOM   4082 O O   . GLU F 6 24  ? -10.751 -8.460  -26.091 1.00 95.73 24  F 1 
ATOM   4083 C CB  . GLU F 6 24  ? -10.955 -9.969  -28.868 1.00 95.70 24  F 1 
ATOM   4084 C CG  . GLU F 6 24  ? -9.509  -10.336 -29.237 1.00 85.77 24  F 1 
ATOM   4085 C CD  . GLU F 6 24  ? -9.134  -9.991  -30.691 1.00 81.26 24  F 1 
ATOM   4086 O OE1 . GLU F 6 24  ? -7.977  -10.283 -31.073 1.00 73.60 24  F 1 
ATOM   4087 O OE2 . GLU F 6 24  ? -9.993  -9.452  -31.425 1.00 74.30 24  F 1 
ATOM   4088 N N   . ALA F 6 25  ? -9.460  -10.286 -25.843 1.00 96.09 25  F 1 
ATOM   4089 C CA  . ALA F 6 25  ? -8.472  -9.648  -24.996 1.00 95.81 25  F 1 
ATOM   4090 C C   . ALA F 6 25  ? -7.159  -9.472  -25.756 1.00 95.82 25  F 1 
ATOM   4091 O O   . ALA F 6 25  ? -6.674  -10.384 -26.423 1.00 94.49 25  F 1 
ATOM   4092 C CB  . ALA F 6 25  ? -8.290  -10.447 -23.700 1.00 94.90 25  F 1 
ATOM   4093 N N   . VAL F 6 26  ? -6.553  -8.292  -25.626 1.00 95.64 26  F 1 
ATOM   4094 C CA  . VAL F 6 26  ? -5.270  -7.947  -26.243 1.00 95.70 26  F 1 
ATOM   4095 C C   . VAL F 6 26  ? -4.332  -7.423  -25.159 1.00 95.64 26  F 1 
ATOM   4096 O O   . VAL F 6 26  ? -4.611  -6.402  -24.538 1.00 94.88 26  F 1 
ATOM   4097 C CB  . VAL F 6 26  ? -5.453  -6.923  -27.375 1.00 95.09 26  F 1 
ATOM   4098 C CG1 . VAL F 6 26  ? -4.132  -6.669  -28.105 1.00 91.96 26  F 1 
ATOM   4099 C CG2 . VAL F 6 26  ? -6.477  -7.396  -28.418 1.00 92.27 26  F 1 
ATOM   4100 N N   . LEU F 6 27  ? -3.195  -8.100  -24.949 1.00 94.38 27  F 1 
ATOM   4101 C CA  . LEU F 6 27  ? -2.149  -7.736  -24.003 1.00 93.77 27  F 1 
ATOM   4102 C C   . LEU F 6 27  ? -0.981  -7.098  -24.756 1.00 93.02 27  F 1 
ATOM   4103 O O   . LEU F 6 27  ? -0.327  -7.758  -25.559 1.00 90.57 27  F 1 
ATOM   4104 C CB  . LEU F 6 27  ? -1.701  -8.996  -23.249 1.00 92.24 27  F 1 
ATOM   4105 C CG  . LEU F 6 27  ? -0.439  -8.806  -22.384 1.00 90.81 27  F 1 
ATOM   4106 C CD1 . LEU F 6 27  ? -0.663  -7.805  -21.254 1.00 84.84 27  F 1 
ATOM   4107 C CD2 . LEU F 6 27  ? -0.024  -10.134 -21.759 1.00 83.82 27  F 1 
ATOM   4108 N N   . ASN F 6 28  ? -0.681  -5.823  -24.493 1.00 92.95 28  F 1 
ATOM   4109 C CA  . ASN F 6 28  ? 0.436   -5.098  -25.115 1.00 92.27 28  F 1 
ATOM   4110 C C   . ASN F 6 28  ? 0.500   -5.257  -26.655 1.00 91.50 28  F 1 
ATOM   4111 O O   . ASN F 6 28  ? 1.576   -5.351  -27.245 1.00 87.44 28  F 1 
ATOM   4112 C CB  . ASN F 6 28  ? 1.752   -5.484  -24.407 1.00 91.00 28  F 1 
ATOM   4113 C CG  . ASN F 6 28  ? 1.819   -5.014  -22.961 1.00 90.25 28  F 1 
ATOM   4114 O OD1 . ASN F 6 28  ? 1.209   -4.036  -22.569 1.00 83.38 28  F 1 
ATOM   4115 N ND2 . ASN F 6 28  ? 2.604   -5.685  -22.136 1.00 83.00 28  F 1 
ATOM   4116 N N   . GLY F 6 29  ? -0.656  -5.302  -27.307 1.00 91.24 29  F 1 
ATOM   4117 C CA  . GLY F 6 29  ? -0.770  -5.514  -28.753 1.00 90.70 29  F 1 
ATOM   4118 C C   . GLY F 6 29  ? -0.807  -6.986  -29.199 1.00 91.15 29  F 1 
ATOM   4119 O O   . GLY F 6 29  ? -1.074  -7.238  -30.369 1.00 88.08 29  F 1 
ATOM   4120 N N   . LYS F 6 30  ? -0.592  -7.962  -28.309 1.00 92.27 30  F 1 
ATOM   4121 C CA  . LYS F 6 30  ? -0.713  -9.397  -28.592 1.00 91.94 30  F 1 
ATOM   4122 C C   . LYS F 6 30  ? -2.122  -9.893  -28.262 1.00 93.01 30  F 1 
ATOM   4123 O O   . LYS F 6 30  ? -2.538  -9.819  -27.112 1.00 91.88 30  F 1 
ATOM   4124 C CB  . LYS F 6 30  ? 0.369   -10.166 -27.814 1.00 89.27 30  F 1 
ATOM   4125 C CG  . LYS F 6 30  ? 0.399   -11.661 -28.149 1.00 76.54 30  F 1 
ATOM   4126 C CD  . LYS F 6 30  ? 1.478   -12.358 -27.314 1.00 70.57 30  F 1 
ATOM   4127 C CE  . LYS F 6 30  ? 1.503   -13.867 -27.579 1.00 58.92 30  F 1 
ATOM   4128 N NZ  . LYS F 6 30  ? 2.508   -14.556 -26.730 1.00 51.41 30  F 1 
ATOM   4129 N N   . GLY F 6 31  ? -2.829  -10.413 -29.253 1.00 92.75 31  F 1 
ATOM   4130 C CA  . GLY F 6 31  ? -4.133  -11.034 -29.048 1.00 92.91 31  F 1 
ATOM   4131 C C   . GLY F 6 31  ? -4.019  -12.320 -28.207 1.00 92.95 31  F 1 
ATOM   4132 O O   . GLY F 6 31  ? -3.154  -13.156 -28.464 1.00 90.73 31  F 1 
ATOM   4133 N N   . LEU F 6 32  ? -4.899  -12.472 -27.230 1.00 93.47 32  F 1 
ATOM   4134 C CA  . LEU F 6 32  ? -5.030  -13.650 -26.369 1.00 92.85 32  F 1 
ATOM   4135 C C   . LEU F 6 32  ? -6.175  -14.576 -26.829 1.00 92.49 32  F 1 
ATOM   4136 O O   . LEU F 6 32  ? -6.311  -15.686 -26.331 1.00 88.38 32  F 1 
ATOM   4137 C CB  . LEU F 6 32  ? -5.235  -13.213 -24.913 1.00 91.68 32  F 1 
ATOM   4138 C CG  . LEU F 6 32  ? -4.136  -12.304 -24.341 1.00 91.15 32  F 1 
ATOM   4139 C CD1 . LEU F 6 32  ? -4.501  -11.929 -22.899 1.00 87.50 32  F 1 
ATOM   4140 C CD2 . LEU F 6 32  ? -2.764  -12.981 -24.343 1.00 86.52 32  F 1 
ATOM   4141 N N   . GLY F 6 33  ? -6.973  -14.118 -27.758 1.00 93.54 33  F 1 
ATOM   4142 C CA  . GLY F 6 33  ? -8.148  -14.804 -28.270 1.00 93.95 33  F 1 
ATOM   4143 C C   . GLY F 6 33  ? -9.456  -14.187 -27.774 1.00 95.17 33  F 1 
ATOM   4144 O O   . GLY F 6 33  ? -9.471  -13.168 -27.082 1.00 93.60 33  F 1 
ATOM   4145 N N   . THR F 6 34  ? -10.560 -14.808 -28.140 1.00 95.28 34  F 1 
ATOM   4146 C CA  . THR F 6 34  ? -11.906 -14.383 -27.745 1.00 95.76 34  F 1 
ATOM   4147 C C   . THR F 6 34  ? -12.381 -15.183 -26.549 1.00 95.53 34  F 1 
ATOM   4148 O O   . THR F 6 34  ? -12.238 -16.407 -26.506 1.00 92.43 34  F 1 
ATOM   4149 C CB  . THR F 6 34  ? -12.885 -14.517 -28.917 1.00 94.35 34  F 1 
ATOM   4150 O OG1 . THR F 6 34  ? -12.406 -13.795 -30.025 1.00 82.85 34  F 1 
ATOM   4151 C CG2 . THR F 6 34  ? -14.271 -13.949 -28.595 1.00 81.46 34  F 1 
ATOM   4152 N N   . GLY F 6 35  ? -12.974 -14.497 -25.590 1.00 95.57 35  F 1 
ATOM   4153 C CA  . GLY F 6 35  ? -13.499 -15.093 -24.379 1.00 95.64 35  F 1 
ATOM   4154 C C   . GLY F 6 35  ? -14.600 -14.250 -23.754 1.00 96.33 35  F 1 
ATOM   4155 O O   . GLY F 6 35  ? -15.330 -13.535 -24.434 1.00 94.62 35  F 1 
ATOM   4156 N N   . THR F 6 36  ? -14.732 -14.354 -22.441 1.00 95.77 36  F 1 
ATOM   4157 C CA  . THR F 6 36  ? -15.716 -13.611 -21.659 1.00 95.59 36  F 1 
ATOM   4158 C C   . THR F 6 36  ? -15.017 -12.716 -20.644 1.00 95.40 36  F 1 
ATOM   4159 O O   . THR F 6 36  ? -14.191 -13.188 -19.867 1.00 93.98 36  F 1 
ATOM   4160 C CB  . THR F 6 36  ? -16.705 -14.555 -20.969 1.00 94.34 36  F 1 
ATOM   4161 O OG1 . THR F 6 36  ? -17.354 -15.355 -21.939 1.00 87.20 36  F 1 
ATOM   4162 C CG2 . THR F 6 36  ? -17.793 -13.806 -20.215 1.00 86.57 36  F 1 
ATOM   4163 N N   . LEU F 6 37  ? -15.370 -11.433 -20.630 1.00 96.04 37  F 1 
ATOM   4164 C CA  . LEU F 6 37  ? -14.954 -10.488 -19.603 1.00 96.27 37  F 1 
ATOM   4165 C C   . LEU F 6 37  ? -15.979 -10.485 -18.452 1.00 96.20 37  F 1 
ATOM   4166 O O   . LEU F 6 37  ? -17.178 -10.349 -18.683 1.00 95.40 37  F 1 
ATOM   4167 C CB  . LEU F 6 37  ? -14.792 -9.095  -20.226 1.00 96.06 37  F 1 
ATOM   4168 C CG  . LEU F 6 37  ? -14.240 -8.035  -19.254 1.00 95.52 37  F 1 
ATOM   4169 C CD1 . LEU F 6 37  ? -12.775 -8.284  -18.926 1.00 92.60 37  F 1 
ATOM   4170 C CD2 . LEU F 6 37  ? -14.347 -6.649  -19.880 1.00 92.34 37  F 1 
ATOM   4171 N N   . TYR F 6 38  ? -15.477 -10.583 -17.224 1.00 94.97 38  F 1 
ATOM   4172 C CA  . TYR F 6 38  ? -16.251 -10.525 -15.991 1.00 94.23 38  F 1 
ATOM   4173 C C   . TYR F 6 38  ? -15.822 -9.295  -15.189 1.00 94.07 38  F 1 
ATOM   4174 O O   . TYR F 6 38  ? -14.664 -9.191  -14.787 1.00 92.89 38  F 1 
ATOM   4175 C CB  . TYR F 6 38  ? -16.041 -11.808 -15.183 1.00 93.24 38  F 1 
ATOM   4176 C CG  . TYR F 6 38  ? -16.420 -13.080 -15.907 1.00 92.73 38  F 1 
ATOM   4177 C CD1 . TYR F 6 38  ? -17.701 -13.637 -15.754 1.00 89.67 38  F 1 
ATOM   4178 C CD2 . TYR F 6 38  ? -15.483 -13.737 -16.729 1.00 90.28 38  F 1 
ATOM   4179 C CE1 . TYR F 6 38  ? -18.055 -14.821 -16.414 1.00 89.01 38  F 1 
ATOM   4180 C CE2 . TYR F 6 38  ? -15.820 -14.919 -17.400 1.00 88.91 38  F 1 
ATOM   4181 C CZ  . TYR F 6 38  ? -17.113 -15.460 -17.233 1.00 90.48 38  F 1 
ATOM   4182 O OH  . TYR F 6 38  ? -17.455 -16.619 -17.901 1.00 88.90 38  F 1 
ATOM   4183 N N   . ILE F 6 39  ? -16.757 -8.384  -14.940 1.00 94.90 39  F 1 
ATOM   4184 C CA  . ILE F 6 39  ? -16.561 -7.202  -14.107 1.00 95.42 39  F 1 
ATOM   4185 C C   . ILE F 6 39  ? -17.295 -7.461  -12.786 1.00 94.97 39  F 1 
ATOM   4186 O O   . ILE F 6 39  ? -18.511 -7.324  -12.718 1.00 93.69 39  F 1 
ATOM   4187 C CB  . ILE F 6 39  ? -17.048 -5.920  -14.820 1.00 95.96 39  F 1 
ATOM   4188 C CG1 . ILE F 6 39  ? -16.403 -5.775  -16.221 1.00 95.09 39  F 1 
ATOM   4189 C CG2 . ILE F 6 39  ? -16.733 -4.702  -13.939 1.00 95.15 39  F 1 
ATOM   4190 C CD1 . ILE F 6 39  ? -16.922 -4.586  -17.046 1.00 93.12 39  F 1 
ATOM   4191 N N   . ALA F 6 40  ? -16.543 -7.897  -11.773 1.00 92.60 40  F 1 
ATOM   4192 C CA  . ALA F 6 40  ? -17.037 -8.148  -10.428 1.00 91.78 40  F 1 
ATOM   4193 C C   . ALA F 6 40  ? -16.502 -7.086  -9.456  1.00 91.88 40  F 1 
ATOM   4194 O O   . ALA F 6 40  ? -15.461 -6.492  -9.710  1.00 90.90 40  F 1 
ATOM   4195 C CB  . ALA F 6 40  ? -16.644 -9.567  -10.007 1.00 90.20 40  F 1 
ATOM   4196 N N   . GLU F 6 41  ? -17.170 -6.887  -8.331  1.00 91.06 41  F 1 
ATOM   4197 C CA  . GLU F 6 41  ? -16.748 -5.922  -7.306  1.00 90.04 41  F 1 
ATOM   4198 C C   . GLU F 6 41  ? -15.320 -6.192  -6.796  1.00 89.47 41  F 1 
ATOM   4199 O O   . GLU F 6 41  ? -14.569 -5.257  -6.559  1.00 87.12 41  F 1 
ATOM   4200 C CB  . GLU F 6 41  ? -17.731 -5.954  -6.125  1.00 88.66 41  F 1 
ATOM   4201 C CG  . GLU F 6 41  ? -19.117 -5.398  -6.473  1.00 85.58 41  F 1 
ATOM   4202 C CD  . GLU F 6 41  ? -20.134 -5.477  -5.309  1.00 83.49 41  F 1 
ATOM   4203 O OE1 . GLU F 6 41  ? -21.289 -5.004  -5.507  1.00 76.65 41  F 1 
ATOM   4204 O OE2 . GLU F 6 41  ? -19.815 -6.037  -4.235  1.00 78.59 41  F 1 
ATOM   4205 N N   . SER F 6 42  ? -14.922 -7.463  -6.679  1.00 86.07 42  F 1 
ATOM   4206 C CA  . SER F 6 42  ? -13.613 -7.885  -6.165  1.00 83.41 42  F 1 
ATOM   4207 C C   . SER F 6 42  ? -12.480 -7.756  -7.181  1.00 84.01 42  F 1 
ATOM   4208 O O   . SER F 6 42  ? -11.351 -7.417  -6.822  1.00 81.39 42  F 1 
ATOM   4209 C CB  . SER F 6 42  ? -13.701 -9.332  -5.671  1.00 79.48 42  F 1 
ATOM   4210 O OG  . SER F 6 42  ? -14.151 -10.201 -6.704  1.00 71.83 42  F 1 
ATOM   4211 N N   . ARG F 6 43  ? -12.739 -8.049  -8.462  1.00 87.43 43  F 1 
ATOM   4212 C CA  . ARG F 6 43  ? -11.705 -8.113  -9.505  1.00 87.88 43  F 1 
ATOM   4213 C C   . ARG F 6 43  ? -12.283 -8.057  -10.917 1.00 90.34 43  F 1 
ATOM   4214 O O   . ARG F 6 43  ? -13.419 -8.446  -11.167 1.00 89.12 43  F 1 
ATOM   4215 C CB  . ARG F 6 43  ? -10.832 -9.363  -9.299  1.00 83.25 43  F 1 
ATOM   4216 C CG  . ARG F 6 43  ? -11.596 -10.700 -9.429  1.00 75.20 43  F 1 
ATOM   4217 C CD  . ARG F 6 43  ? -10.681 -11.880 -9.070  1.00 72.31 43  F 1 
ATOM   4218 N NE  . ARG F 6 43  ? -11.351 -13.175 -9.269  1.00 63.89 43  F 1 
ATOM   4219 C CZ  . ARG F 6 43  ? -12.156 -13.792 -8.396  1.00 58.11 43  F 1 
ATOM   4220 N NH1 . ARG F 6 43  ? -12.370 -13.345 -7.198  1.00 53.67 43  F 1 
ATOM   4221 N NH2 . ARG F 6 43  ? -12.786 -14.867 -8.742  1.00 50.10 43  F 1 
ATOM   4222 N N   . LEU F 6 44  ? -11.434 -7.647  -11.854 1.00 90.89 44  F 1 
ATOM   4223 C CA  . LEU F 6 44  ? -11.694 -7.767  -13.283 1.00 92.23 44  F 1 
ATOM   4224 C C   . LEU F 6 44  ? -11.083 -9.075  -13.785 1.00 92.13 44  F 1 
ATOM   4225 O O   . LEU F 6 44  ? -9.883  -9.288  -13.637 1.00 90.77 44  F 1 
ATOM   4226 C CB  . LEU F 6 44  ? -11.094 -6.542  -13.991 1.00 93.10 44  F 1 
ATOM   4227 C CG  . LEU F 6 44  ? -11.408 -6.486  -15.498 1.00 92.67 44  F 1 
ATOM   4228 C CD1 . LEU F 6 44  ? -12.867 -6.109  -15.738 1.00 88.72 44  F 1 
ATOM   4229 C CD2 . LEU F 6 44  ? -10.531 -5.438  -16.171 1.00 88.41 44  F 1 
ATOM   4230 N N   . SER F 6 45  ? -11.868 -9.950  -14.404 1.00 92.28 45  F 1 
ATOM   4231 C CA  . SER F 6 45  ? -11.385 -11.236 -14.901 1.00 91.61 45  F 1 
ATOM   4232 C C   . SER F 6 45  ? -11.741 -11.439 -16.369 1.00 92.77 45  F 1 
ATOM   4233 O O   . SER F 6 45  ? -12.797 -11.019 -16.822 1.00 92.32 45  F 1 
ATOM   4234 C CB  . SER F 6 45  ? -11.933 -12.395 -14.068 1.00 88.68 45  F 1 
ATOM   4235 O OG  . SER F 6 45  ? -11.675 -12.207 -12.692 1.00 80.84 45  F 1 
ATOM   4236 N N   . TRP F 6 46  ? -10.863 -12.114 -17.097 1.00 92.67 46  F 1 
ATOM   4237 C CA  . TRP F 6 46  ? -11.147 -12.556 -18.459 1.00 93.50 46  F 1 
ATOM   4238 C C   . TRP F 6 46  ? -10.800 -14.035 -18.581 1.00 93.09 46  F 1 
ATOM   4239 O O   . TRP F 6 46  ? -9.732  -14.456 -18.137 1.00 91.39 46  F 1 
ATOM   4240 C CB  . TRP F 6 46  ? -10.383 -11.703 -19.460 1.00 93.76 46  F 1 
ATOM   4241 C CG  . TRP F 6 46  ? -10.598 -12.095 -20.894 1.00 94.23 46  F 1 
ATOM   4242 C CD1 . TRP F 6 46  ? -11.559 -11.617 -21.709 1.00 92.44 46  F 1 
ATOM   4243 C CD2 . TRP F 6 46  ? -9.835  -13.058 -21.677 1.00 93.93 46  F 1 
ATOM   4244 N NE1 . TRP F 6 46  ? -11.438 -12.202 -22.965 1.00 92.57 46  F 1 
ATOM   4245 C CE2 . TRP F 6 46  ? -10.391 -13.087 -22.982 1.00 93.65 46  F 1 
ATOM   4246 C CE3 . TRP F 6 46  ? -8.719  -13.887 -21.407 1.00 93.23 46  F 1 
ATOM   4247 C CZ2 . TRP F 6 46  ? -9.839  -13.908 -24.009 1.00 93.34 46  F 1 
ATOM   4248 C CZ3 . TRP F 6 46  ? -8.186  -14.701 -22.430 1.00 91.97 46  F 1 
ATOM   4249 C CH2 . TRP F 6 46  ? -8.740  -14.714 -23.708 1.00 91.67 46  F 1 
ATOM   4250 N N   . LEU F 6 47  ? -11.698 -14.815 -19.173 1.00 91.90 47  F 1 
ATOM   4251 C CA  . LEU F 6 47  ? -11.530 -16.241 -19.415 1.00 92.04 47  F 1 
ATOM   4252 C C   . LEU F 6 47  ? -11.774 -16.538 -20.893 1.00 93.03 47  F 1 
ATOM   4253 O O   . LEU F 6 47  ? -12.771 -16.092 -21.458 1.00 92.00 47  F 1 
ATOM   4254 C CB  . LEU F 6 47  ? -12.507 -17.046 -18.540 1.00 89.75 47  F 1 
ATOM   4255 C CG  . LEU F 6 47  ? -12.117 -17.106 -17.058 1.00 85.45 47  F 1 
ATOM   4256 C CD1 . LEU F 6 47  ? -13.289 -17.614 -16.219 1.00 80.14 47  F 1 
ATOM   4257 C CD2 . LEU F 6 47  ? -10.939 -18.059 -16.838 1.00 80.02 47  F 1 
ATOM   4258 N N   . ASP F 6 48  ? -10.873 -17.308 -21.489 1.00 91.74 48  F 1 
ATOM   4259 C CA  . ASP F 6 48  ? -11.068 -17.812 -22.844 1.00 91.19 48  F 1 
ATOM   4260 C C   . ASP F 6 48  ? -12.113 -18.948 -22.891 1.00 89.94 48  F 1 
ATOM   4261 O O   . ASP F 6 48  ? -12.650 -19.396 -21.872 1.00 82.28 48  F 1 
ATOM   4262 C CB  . ASP F 6 48  ? -9.709  -18.167 -23.478 1.00 87.70 48  F 1 
ATOM   4263 C CG  . ASP F 6 48  ? -9.071  -19.486 -23.033 1.00 86.11 48  F 1 
ATOM   4264 O OD1 . ASP F 6 48  ? -9.729  -20.290 -22.341 1.00 78.23 48  F 1 
ATOM   4265 O OD2 . ASP F 6 48  ? -7.932  -19.760 -23.472 1.00 80.32 48  F 1 
ATOM   4266 N N   . GLY F 6 49  ? -12.394 -19.433 -24.072 1.00 87.66 49  F 1 
ATOM   4267 C CA  . GLY F 6 49  ? -13.346 -20.528 -24.260 1.00 86.13 49  F 1 
ATOM   4268 C C   . GLY F 6 49  ? -12.915 -21.880 -23.670 1.00 86.69 49  F 1 
ATOM   4269 O O   . GLY F 6 49  ? -13.728 -22.796 -23.594 1.00 79.95 49  F 1 
ATOM   4270 N N   . SER F 6 50  ? -11.644 -22.025 -23.256 1.00 88.30 50  F 1 
ATOM   4271 C CA  . SER F 6 50  ? -11.103 -23.226 -22.611 1.00 87.35 50  F 1 
ATOM   4272 C C   . SER F 6 50  ? -11.138 -23.168 -21.081 1.00 87.24 50  F 1 
ATOM   4273 O O   . SER F 6 50  ? -10.866 -24.167 -20.421 1.00 81.05 50  F 1 
ATOM   4274 C CB  . SER F 6 50  ? -9.691  -23.511 -23.130 1.00 84.16 50  F 1 
ATOM   4275 O OG  . SER F 6 50  ? -8.706  -22.683 -22.555 1.00 77.88 50  F 1 
ATOM   4276 N N   . GLY F 6 51  ? -11.484 -22.009 -20.507 1.00 83.65 51  F 1 
ATOM   4277 C CA  . GLY F 6 51  ? -11.473 -21.763 -19.068 1.00 82.61 51  F 1 
ATOM   4278 C C   . GLY F 6 51  ? -10.117 -21.298 -18.530 1.00 83.66 51  F 1 
ATOM   4279 O O   . GLY F 6 51  ? -9.932  -21.248 -17.314 1.00 79.58 51  F 1 
ATOM   4280 N N   . LEU F 6 52  ? -9.174  -20.984 -19.415 1.00 85.97 52  F 1 
ATOM   4281 C CA  . LEU F 6 52  ? -7.930  -20.301 -19.066 1.00 86.88 52  F 1 
ATOM   4282 C C   . LEU F 6 52  ? -8.133  -18.793 -19.168 1.00 88.05 52  F 1 
ATOM   4283 O O   . LEU F 6 52  ? -8.826  -18.296 -20.050 1.00 85.59 52  F 1 
ATOM   4284 C CB  . LEU F 6 52  ? -6.786  -20.759 -19.971 1.00 83.72 52  F 1 
ATOM   4285 C CG  . LEU F 6 52  ? -6.397  -22.234 -19.808 1.00 79.36 52  F 1 
ATOM   4286 C CD1 . LEU F 6 52  ? -5.357  -22.613 -20.864 1.00 73.45 52  F 1 
ATOM   4287 C CD2 . LEU F 6 52  ? -5.776  -22.522 -18.439 1.00 73.38 52  F 1 
ATOM   4288 N N   . GLY F 6 53  ? -7.483  -18.049 -18.266 1.00 87.53 53  F 1 
ATOM   4289 C CA  . GLY F 6 53  ? -7.590  -16.610 -18.264 1.00 87.14 53  F 1 
ATOM   4290 C C   . GLY F 6 53  ? -6.684  -15.933 -17.256 1.00 87.32 53  F 1 
ATOM   4291 O O   . GLY F 6 53  ? -5.702  -16.499 -16.766 1.00 84.59 53  F 1 
ATOM   4292 N N   . PHE F 6 54  ? -7.011  -14.692 -16.951 1.00 88.02 54  F 1 
ATOM   4293 C CA  . PHE F 6 54  ? -6.310  -13.871 -15.983 1.00 88.26 54  F 1 
ATOM   4294 C C   . PHE F 6 54  ? -7.297  -13.029 -15.178 1.00 88.70 54  F 1 
ATOM   4295 O O   . PHE F 6 54  ? -8.450  -12.837 -15.567 1.00 87.89 54  F 1 
ATOM   4296 C CB  . PHE F 6 54  ? -5.256  -13.003 -16.681 1.00 88.29 54  F 1 
ATOM   4297 C CG  . PHE F 6 54  ? -5.833  -12.008 -17.665 1.00 89.85 54  F 1 
ATOM   4298 C CD1 . PHE F 6 54  ? -6.017  -12.372 -19.019 1.00 87.89 54  F 1 
ATOM   4299 C CD2 . PHE F 6 54  ? -6.203  -10.722 -17.248 1.00 88.03 54  F 1 
ATOM   4300 C CE1 . PHE F 6 54  ? -6.568  -11.464 -19.929 1.00 86.86 54  F 1 
ATOM   4301 C CE2 . PHE F 6 54  ? -6.764  -9.807  -18.154 1.00 87.24 54  F 1 
ATOM   4302 C CZ  . PHE F 6 54  ? -6.950  -10.174 -19.499 1.00 89.10 54  F 1 
ATOM   4303 N N   . SER F 6 55  ? -6.810  -12.527 -14.046 1.00 86.72 55  F 1 
ATOM   4304 C CA  . SER F 6 55  ? -7.549  -11.659 -13.151 1.00 85.87 55  F 1 
ATOM   4305 C C   . SER F 6 55  ? -6.695  -10.439 -12.812 1.00 86.62 55  F 1 
ATOM   4306 O O   . SER F 6 55  ? -5.473  -10.555 -12.670 1.00 84.54 55  F 1 
ATOM   4307 C CB  . SER F 6 55  ? -7.941  -12.429 -11.891 1.00 81.96 55  F 1 
ATOM   4308 O OG  . SER F 6 55  ? -8.842  -11.676 -11.116 1.00 72.54 55  F 1 
ATOM   4309 N N   . LEU F 6 56  ? -7.338  -9.275  -12.719 1.00 89.44 56  F 1 
ATOM   4310 C CA  . LEU F 6 56  ? -6.730  -7.993  -12.387 1.00 89.91 56  F 1 
ATOM   4311 C C   . LEU F 6 56  ? -7.410  -7.432  -11.142 1.00 89.79 56  F 1 
ATOM   4312 O O   . LEU F 6 56  ? -8.626  -7.240  -11.131 1.00 88.47 56  F 1 
ATOM   4313 C CB  . LEU F 6 56  ? -6.858  -7.009  -13.566 1.00 90.45 56  F 1 
ATOM   4314 C CG  . LEU F 6 56  ? -6.309  -7.500  -14.911 1.00 90.20 56  F 1 
ATOM   4315 C CD1 . LEU F 6 56  ? -6.554  -6.442  -15.995 1.00 87.20 56  F 1 
ATOM   4316 C CD2 . LEU F 6 56  ? -4.812  -7.782  -14.859 1.00 87.33 56  F 1 
ATOM   4317 N N   . GLU F 6 57  ? -6.613  -7.132  -10.127 1.00 87.93 57  F 1 
ATOM   4318 C CA  . GLU F 6 57  ? -7.095  -6.466  -8.931  1.00 87.60 57  F 1 
ATOM   4319 C C   . GLU F 6 57  ? -7.288  -4.968  -9.212  1.00 90.36 57  F 1 
ATOM   4320 O O   . GLU F 6 57  ? -6.392  -4.322  -9.752  1.00 89.68 57  F 1 
ATOM   4321 C CB  . GLU F 6 57  ? -6.092  -6.659  -7.778  1.00 84.01 57  F 1 
ATOM   4322 C CG  . GLU F 6 57  ? -5.844  -8.133  -7.394  1.00 78.75 57  F 1 
ATOM   4323 C CD  . GLU F 6 57  ? -7.122  -8.862  -6.954  1.00 69.97 57  F 1 
ATOM   4324 O OE1 . GLU F 6 57  ? -7.204  -10.083 -7.237  1.00 61.96 57  F 1 
ATOM   4325 O OE2 . GLU F 6 57  ? -7.990  -8.207  -6.366  1.00 60.94 57  F 1 
ATOM   4326 N N   . TYR F 6 58  ? -8.427  -4.392  -8.808  1.00 91.15 58  F 1 
ATOM   4327 C CA  . TYR F 6 58  ? -8.715  -2.972  -9.059  1.00 92.54 58  F 1 
ATOM   4328 C C   . TYR F 6 58  ? -7.641  -1.997  -8.538  1.00 92.93 58  F 1 
ATOM   4329 O O   . TYR F 6 58  ? -7.323  -1.052  -9.256  1.00 92.33 58  F 1 
ATOM   4330 C CB  . TYR F 6 58  ? -10.098 -2.588  -8.518  1.00 92.68 58  F 1 
ATOM   4331 C CG  . TYR F 6 58  ? -11.233 -3.189  -9.311  1.00 93.46 58  F 1 
ATOM   4332 C CD1 . TYR F 6 58  ? -11.513 -2.716  -10.607 1.00 91.40 58  F 1 
ATOM   4333 C CD2 . TYR F 6 58  ? -11.990 -4.232  -8.770  1.00 91.17 58  F 1 
ATOM   4334 C CE1 . TYR F 6 58  ? -12.529 -3.299  -11.370 1.00 91.13 58  F 1 
ATOM   4335 C CE2 . TYR F 6 58  ? -13.012 -4.834  -9.525  1.00 90.98 58  F 1 
ATOM   4336 C CZ  . TYR F 6 58  ? -13.265 -4.364  -10.828 1.00 93.15 58  F 1 
ATOM   4337 O OH  . TYR F 6 58  ? -14.242 -4.975  -11.584 1.00 92.44 58  F 1 
ATOM   4338 N N   . PRO F 6 59  ? -7.016  -2.219  -7.365  1.00 90.54 59  F 1 
ATOM   4339 C CA  . PRO F 6 59  ? -5.918  -1.371  -6.903  1.00 89.24 59  F 1 
ATOM   4340 C C   . PRO F 6 59  ? -4.712  -1.300  -7.852  1.00 89.84 59  F 1 
ATOM   4341 O O   . PRO F 6 59  ? -4.002  -0.299  -7.862  1.00 88.35 59  F 1 
ATOM   4342 C CB  . PRO F 6 59  ? -5.515  -1.934  -5.536  1.00 87.12 59  F 1 
ATOM   4343 C CG  . PRO F 6 59  ? -6.810  -2.553  -5.030  1.00 85.54 59  F 1 
ATOM   4344 C CD  . PRO F 6 59  ? -7.415  -3.129  -6.305  1.00 88.34 59  F 1 
ATOM   4345 N N   . THR F 6 60  ? -4.491  -2.326  -8.680  1.00 90.69 60  F 1 
ATOM   4346 C CA  . THR F 6 60  ? -3.397  -2.352  -9.665  1.00 90.18 60  F 1 
ATOM   4347 C C   . THR F 6 60  ? -3.751  -1.638  -10.970 1.00 91.76 60  F 1 
ATOM   4348 O O   . THR F 6 60  ? -2.859  -1.301  -11.743 1.00 90.96 60  F 1 
ATOM   4349 C CB  . THR F 6 60  ? -2.937  -3.785  -9.969  1.00 87.68 60  F 1 
ATOM   4350 O OG1 . THR F 6 60  ? -3.887  -4.498  -10.732 1.00 80.35 60  F 1 
ATOM   4351 C CG2 . THR F 6 60  ? -2.615  -4.591  -8.714  1.00 78.40 60  F 1 
ATOM   4352 N N   . ILE F 6 61  ? -5.032  -1.384  -11.216 1.00 94.05 61  F 1 
ATOM   4353 C CA  . ILE F 6 61  ? -5.511  -0.695  -12.412 1.00 95.20 61  F 1 
ATOM   4354 C C   . ILE F 6 61  ? -5.354  0.814   -12.208 1.00 95.42 61  F 1 
ATOM   4355 O O   . ILE F 6 61  ? -6.083  1.433   -11.436 1.00 94.59 61  F 1 
ATOM   4356 C CB  . ILE F 6 61  ? -6.960  -1.097  -12.747 1.00 95.48 61  F 1 
ATOM   4357 C CG1 . ILE F 6 61  ? -7.050  -2.615  -13.022 1.00 94.45 61  F 1 
ATOM   4358 C CG2 . ILE F 6 61  ? -7.464  -0.290  -13.960 1.00 94.39 61  F 1 
ATOM   4359 C CD1 . ILE F 6 61  ? -8.476  -3.147  -13.257 1.00 93.23 61  F 1 
ATOM   4360 N N   . SER F 6 62  ? -4.410  1.416   -12.935 1.00 96.12 62  F 1 
ATOM   4361 C CA  . SER F 6 62  ? -4.129  2.849   -12.832 1.00 96.16 62  F 1 
ATOM   4362 C C   . SER F 6 62  ? -5.181  3.705   -13.526 1.00 96.92 62  F 1 
ATOM   4363 O O   . SER F 6 62  ? -5.534  4.783   -13.043 1.00 95.82 62  F 1 
ATOM   4364 C CB  . SER F 6 62  ? -2.742  3.143   -13.417 1.00 94.13 62  F 1 
ATOM   4365 O OG  . SER F 6 62  ? -2.641  2.730   -14.760 1.00 84.31 62  F 1 
ATOM   4366 N N   . LEU F 6 63  ? -5.682  3.242   -14.665 1.00 97.13 63  F 1 
ATOM   4367 C CA  . LEU F 6 63  ? -6.774  3.888   -15.388 1.00 97.47 63  F 1 
ATOM   4368 C C   . LEU F 6 63  ? -7.478  2.905   -16.319 1.00 97.78 63  F 1 
ATOM   4369 O O   . LEU F 6 63  ? -6.910  1.895   -16.745 1.00 96.90 63  F 1 
ATOM   4370 C CB  . LEU F 6 63  ? -6.254  5.140   -16.124 1.00 96.21 63  F 1 
ATOM   4371 C CG  . LEU F 6 63  ? -5.228  4.906   -17.261 1.00 95.44 63  F 1 
ATOM   4372 C CD1 . LEU F 6 63  ? -5.883  4.598   -18.598 1.00 91.41 63  F 1 
ATOM   4373 C CD2 . LEU F 6 63  ? -4.389  6.169   -17.454 1.00 90.99 63  F 1 
ATOM   4374 N N   . HIS F 6 64  ? -8.703  3.249   -16.698 1.00 97.88 64  F 1 
ATOM   4375 C CA  . HIS F 6 64  ? -9.432  2.611   -17.781 1.00 97.92 64  F 1 
ATOM   4376 C C   . HIS F 6 64  ? -10.123 3.664   -18.636 1.00 98.05 64  F 1 
ATOM   4377 O O   . HIS F 6 64  ? -10.382 4.771   -18.177 1.00 97.38 64  F 1 
ATOM   4378 C CB  . HIS F 6 64  ? -10.406 1.561   -17.221 1.00 97.36 64  F 1 
ATOM   4379 C CG  . HIS F 6 64  ? -11.461 2.142   -16.347 1.00 97.66 64  F 1 
ATOM   4380 N ND1 . HIS F 6 64  ? -11.324 2.482   -15.009 1.00 91.98 64  F 1 
ATOM   4381 C CD2 . HIS F 6 64  ? -12.761 2.412   -16.699 1.00 91.81 64  F 1 
ATOM   4382 C CE1 . HIS F 6 64  ? -12.510 2.932   -14.578 1.00 93.32 64  F 1 
ATOM   4383 N NE2 . HIS F 6 64  ? -13.400 2.912   -15.571 1.00 93.82 64  F 1 
ATOM   4384 N N   . ALA F 6 65  ? -10.383 3.335   -19.893 1.00 97.91 65  F 1 
ATOM   4385 C CA  . ALA F 6 65  ? -10.893 4.299   -20.858 1.00 97.96 65  F 1 
ATOM   4386 C C   . ALA F 6 65  ? -11.686 3.634   -21.981 1.00 97.99 65  F 1 
ATOM   4387 O O   . ALA F 6 65  ? -11.514 2.451   -22.264 1.00 97.08 65  F 1 
ATOM   4388 C CB  . ALA F 6 65  ? -9.705  5.088   -21.421 1.00 97.14 65  F 1 
ATOM   4389 N N   . LEU F 6 66  ? -12.509 4.421   -22.667 1.00 97.57 66  F 1 
ATOM   4390 C CA  . LEU F 6 66  ? -13.146 4.018   -23.913 1.00 97.42 66  F 1 
ATOM   4391 C C   . LEU F 6 66  ? -12.418 4.642   -25.098 1.00 97.13 66  F 1 
ATOM   4392 O O   . LEU F 6 66  ? -12.340 5.863   -25.224 1.00 95.67 66  F 1 
ATOM   4393 C CB  . LEU F 6 66  ? -14.630 4.392   -23.907 1.00 96.14 66  F 1 
ATOM   4394 C CG  . LEU F 6 66  ? -15.481 3.610   -22.893 1.00 92.24 66  F 1 
ATOM   4395 C CD1 . LEU F 6 66  ? -16.944 4.031   -23.035 1.00 88.84 66  F 1 
ATOM   4396 C CD2 . LEU F 6 66  ? -15.382 2.098   -23.096 1.00 90.10 66  F 1 
ATOM   4397 N N   . SER F 6 67  ? -11.945 3.781   -25.998 1.00 96.36 67  F 1 
ATOM   4398 C CA  . SER F 6 67  ? -11.555 4.180   -27.342 1.00 95.30 67  F 1 
ATOM   4399 C C   . SER F 6 67  ? -12.747 3.998   -28.275 1.00 94.54 67  F 1 
ATOM   4400 O O   . SER F 6 67  ? -13.310 2.909   -28.363 1.00 92.09 67  F 1 
ATOM   4401 C CB  . SER F 6 67  ? -10.368 3.363   -27.830 1.00 94.13 67  F 1 
ATOM   4402 O OG  . SER F 6 67  ? -9.997  3.809   -29.121 1.00 87.88 67  F 1 
ATOM   4403 N N   . ARG F 6 68  ? -13.110 5.053   -28.965 1.00 93.09 68  F 1 
ATOM   4404 C CA  . ARG F 6 68  ? -14.147 5.060   -30.014 1.00 90.84 68  F 1 
ATOM   4405 C C   . ARG F 6 68  ? -13.550 5.320   -31.394 1.00 89.57 68  F 1 
ATOM   4406 O O   . ARG F 6 68  ? -14.282 5.541   -32.355 1.00 83.93 68  F 1 
ATOM   4407 C CB  . ARG F 6 68  ? -15.239 6.084   -29.671 1.00 87.64 68  F 1 
ATOM   4408 C CG  . ARG F 6 68  ? -16.041 5.744   -28.407 1.00 84.62 68  F 1 
ATOM   4409 C CD  . ARG F 6 68  ? -16.969 4.546   -28.608 1.00 80.15 68  F 1 
ATOM   4410 N NE  . ARG F 6 68  ? -17.912 4.456   -27.476 1.00 78.57 68  F 1 
ATOM   4411 C CZ  . ARG F 6 68  ? -18.935 3.627   -27.360 1.00 75.50 68  F 1 
ATOM   4412 N NH1 . ARG F 6 68  ? -19.223 2.733   -28.264 1.00 67.70 68  F 1 
ATOM   4413 N NH2 . ARG F 6 68  ? -19.685 3.689   -26.308 1.00 71.36 68  F 1 
ATOM   4414 N N   . ASP F 6 69  ? -12.229 5.300   -31.501 1.00 87.54 69  F 1 
ATOM   4415 C CA  . ASP F 6 69  ? -11.549 5.502   -32.766 1.00 84.77 69  F 1 
ATOM   4416 C C   . ASP F 6 69  ? -11.689 4.262   -33.653 1.00 84.53 69  F 1 
ATOM   4417 O O   . ASP F 6 69  ? -11.026 3.241   -33.473 1.00 78.69 69  F 1 
ATOM   4418 C CB  . ASP F 6 69  ? -10.092 5.911   -32.556 1.00 79.58 69  F 1 
ATOM   4419 C CG  . ASP F 6 69  ? -9.440  6.366   -33.870 1.00 74.53 69  F 1 
ATOM   4420 O OD1 . ASP F 6 69  ? -10.086 6.235   -34.939 1.00 67.80 69  F 1 
ATOM   4421 O OD2 . ASP F 6 69  ? -8.306  6.876   -33.817 1.00 69.19 69  F 1 
ATOM   4422 N N   . ARG F 6 70  ? -12.552 4.352   -34.657 1.00 84.37 70  F 1 
ATOM   4423 C CA  . ARG F 6 70  ? -12.796 3.283   -35.635 1.00 82.68 70  F 1 
ATOM   4424 C C   . ARG F 6 70  ? -11.654 3.098   -36.628 1.00 83.22 70  F 1 
ATOM   4425 O O   . ARG F 6 70  ? -11.687 2.139   -37.397 1.00 76.98 70  F 1 
ATOM   4426 C CB  . ARG F 6 70  ? -14.099 3.552   -36.390 1.00 78.26 70  F 1 
ATOM   4427 C CG  . ARG F 6 70  ? -15.294 3.516   -35.450 1.00 73.47 70  F 1 
ATOM   4428 C CD  . ARG F 6 70  ? -16.576 3.701   -36.256 1.00 69.91 70  F 1 
ATOM   4429 N NE  . ARG F 6 70  ? -17.744 3.640   -35.377 1.00 63.44 70  F 1 
ATOM   4430 C CZ  . ARG F 6 70  ? -19.016 3.717   -35.702 1.00 57.01 70  F 1 
ATOM   4431 N NH1 . ARG F 6 70  ? -19.385 3.889   -36.952 1.00 53.64 70  F 1 
ATOM   4432 N NH2 . ARG F 6 70  ? -19.902 3.616   -34.762 1.00 50.77 70  F 1 
ATOM   4433 N N   . SER F 6 71  ? -10.707 4.027   -36.672 1.00 79.28 71  F 1 
ATOM   4434 C CA  . SER F 6 71  ? -9.512  3.900   -37.501 1.00 78.20 71  F 1 
ATOM   4435 C C   . SER F 6 71  ? -8.452  2.993   -36.877 1.00 80.62 71  F 1 
ATOM   4436 O O   . SER F 6 71  ? -7.591  2.490   -37.599 1.00 74.73 71  F 1 
ATOM   4437 C CB  . SER F 6 71  ? -8.946  5.275   -37.853 1.00 74.82 71  F 1 
ATOM   4438 O OG  . SER F 6 71  ? -8.252  5.887   -36.790 1.00 69.32 71  F 1 
ATOM   4439 N N   . ASP F 6 72  ? -8.545  2.730   -35.570 1.00 81.89 72  F 1 
ATOM   4440 C CA  . ASP F 6 72  ? -7.734  1.727   -34.899 1.00 81.41 72  F 1 
ATOM   4441 C C   . ASP F 6 72  ? -8.037  0.331   -35.472 1.00 82.68 72  F 1 
ATOM   4442 O O   . ASP F 6 72  ? -9.194  -0.035  -35.717 1.00 78.09 72  F 1 
ATOM   4443 C CB  . ASP F 6 72  ? -7.960  1.790   -33.379 1.00 76.68 72  F 1 
ATOM   4444 C CG  . ASP F 6 72  ? -6.916  1.025   -32.557 1.00 74.73 72  F 1 
ATOM   4445 O OD1 . ASP F 6 72  ? -6.360  0.028   -33.061 1.00 69.92 72  F 1 
ATOM   4446 O OD2 . ASP F 6 72  ? -6.675  1.427   -31.398 1.00 69.50 72  F 1 
ATOM   4447 N N   . CYS F 6 73  ? -7.005  -0.468  -35.674 1.00 83.08 73  F 1 
ATOM   4448 C CA  . CYS F 6 73  ? -7.121  -1.834  -36.166 1.00 84.40 73  F 1 
ATOM   4449 C C   . CYS F 6 73  ? -7.987  -2.737  -35.266 1.00 87.06 73  F 1 
ATOM   4450 O O   . CYS F 6 73  ? -8.582  -3.682  -35.759 1.00 82.69 73  F 1 
ATOM   4451 C CB  . CYS F 6 73  ? -5.708  -2.416  -36.334 1.00 78.77 73  F 1 
ATOM   4452 S SG  . CYS F 6 73  ? -4.782  -2.442  -34.777 1.00 67.34 73  F 1 
ATOM   4453 N N   . LEU F 6 74  ? -8.081  -2.417  -33.958 1.00 86.14 74  F 1 
ATOM   4454 C CA  . LEU F 6 74  ? -8.950  -3.109  -33.007 1.00 87.46 74  F 1 
ATOM   4455 C C   . LEU F 6 74  ? -10.400 -2.592  -33.046 1.00 89.30 74  F 1 
ATOM   4456 O O   . LEU F 6 74  ? -11.309 -3.259  -32.551 1.00 85.05 74  F 1 
ATOM   4457 C CB  . LEU F 6 74  ? -8.352  -2.976  -31.599 1.00 83.69 74  F 1 
ATOM   4458 C CG  . LEU F 6 74  ? -6.943  -3.578  -31.454 1.00 82.38 74  F 1 
ATOM   4459 C CD1 . LEU F 6 74  ? -6.427  -3.310  -30.040 1.00 77.18 74  F 1 
ATOM   4460 C CD2 . LEU F 6 74  ? -6.941  -5.096  -31.678 1.00 78.40 74  F 1 
ATOM   4461 N N   . GLY F 6 75  ? -10.629 -1.435  -33.633 1.00 88.63 75  F 1 
ATOM   4462 C CA  . GLY F 6 75  ? -11.903 -0.739  -33.565 1.00 89.89 75  F 1 
ATOM   4463 C C   . GLY F 6 75  ? -12.218 -0.211  -32.159 1.00 92.19 75  F 1 
ATOM   4464 O O   . GLY F 6 75  ? -11.335 0.014   -31.328 1.00 89.06 75  F 1 
ATOM   4465 N N   . GLU F 6 76  ? -13.503 -0.012  -31.866 1.00 94.27 76  F 1 
ATOM   4466 C CA  . GLU F 6 76  ? -13.954 0.481   -30.564 1.00 94.91 76  F 1 
ATOM   4467 C C   . GLU F 6 76  ? -13.697 -0.565  -29.466 1.00 95.31 76  F 1 
ATOM   4468 O O   . GLU F 6 76  ? -14.094 -1.723  -29.608 1.00 93.81 76  F 1 
ATOM   4469 C CB  . GLU F 6 76  ? -15.440 0.853   -30.613 1.00 93.69 76  F 1 
ATOM   4470 C CG  . GLU F 6 76  ? -15.771 1.953   -31.638 1.00 91.21 76  F 1 
ATOM   4471 C CD  . GLU F 6 76  ? -17.269 2.305   -31.691 1.00 90.96 76  F 1 
ATOM   4472 O OE1 . GLU F 6 76  ? -17.807 2.501   -32.803 1.00 83.46 76  F 1 
ATOM   4473 O OE2 . GLU F 6 76  ? -17.907 2.394   -30.632 1.00 84.42 76  F 1 
ATOM   4474 N N   . HIS F 6 77  ? -13.067 -0.163  -28.360 1.00 96.55 77  F 1 
ATOM   4475 C CA  . HIS F 6 77  ? -12.684 -1.069  -27.275 1.00 97.05 77  F 1 
ATOM   4476 C C   . HIS F 6 77  ? -12.602 -0.366  -25.915 1.00 97.29 77  F 1 
ATOM   4477 O O   . HIS F 6 77  ? -12.533 0.857   -25.816 1.00 96.42 77  F 1 
ATOM   4478 C CB  . HIS F 6 77  ? -11.349 -1.744  -27.632 1.00 95.98 77  F 1 
ATOM   4479 C CG  . HIS F 6 77  ? -10.192 -0.810  -27.814 1.00 96.18 77  F 1 
ATOM   4480 N ND1 . HIS F 6 77  ? -9.793  -0.217  -29.004 1.00 88.34 77  F 1 
ATOM   4481 C CD2 . HIS F 6 77  ? -9.281  -0.414  -26.866 1.00 87.24 77  F 1 
ATOM   4482 C CE1 . HIS F 6 77  ? -8.692  0.507   -28.758 1.00 89.12 77  F 1 
ATOM   4483 N NE2 . HIS F 6 77  ? -8.350  0.412   -27.478 1.00 90.75 77  F 1 
ATOM   4484 N N   . LEU F 6 78  ? -12.583 -1.187  -24.851 1.00 97.44 78  F 1 
ATOM   4485 C CA  . LEU F 6 78  ? -12.245 -0.774  -23.495 1.00 97.59 78  F 1 
ATOM   4486 C C   . LEU F 6 78  ? -10.731 -0.916  -23.297 1.00 97.43 78  F 1 
ATOM   4487 O O   . LEU F 6 78  ? -10.183 -2.009  -23.451 1.00 96.74 78  F 1 
ATOM   4488 C CB  . LEU F 6 78  ? -13.045 -1.638  -22.515 1.00 97.33 78  F 1 
ATOM   4489 C CG  . LEU F 6 78  ? -12.770 -1.351  -21.024 1.00 96.38 78  F 1 
ATOM   4490 C CD1 . LEU F 6 78  ? -13.306 0.011   -20.596 1.00 93.16 78  F 1 
ATOM   4491 C CD2 . LEU F 6 78  ? -13.460 -2.416  -20.175 1.00 92.64 78  F 1 
ATOM   4492 N N   . TYR F 6 79  ? -10.059 0.173   -22.935 1.00 97.48 79  F 1 
ATOM   4493 C CA  . TYR F 6 79  ? -8.638  0.208   -22.613 1.00 97.48 79  F 1 
ATOM   4494 C C   . TYR F 6 79  ? -8.444  0.164   -21.096 1.00 97.66 79  F 1 
ATOM   4495 O O   . TYR F 6 79  ? -9.153  0.860   -20.371 1.00 97.14 79  F 1 
ATOM   4496 C CB  . TYR F 6 79  ? -8.027  1.465   -23.225 1.00 96.93 79  F 1 
ATOM   4497 C CG  . TYR F 6 79  ? -6.571  1.680   -22.880 1.00 97.08 79  F 1 
ATOM   4498 C CD1 . TYR F 6 79  ? -6.207  2.389   -21.717 1.00 95.45 79  F 1 
ATOM   4499 C CD2 . TYR F 6 79  ? -5.570  1.154   -23.716 1.00 95.76 79  F 1 
ATOM   4500 C CE1 . TYR F 6 79  ? -4.852  2.581   -21.389 1.00 95.14 79  F 1 
ATOM   4501 C CE2 . TYR F 6 79  ? -4.219  1.347   -23.407 1.00 94.92 79  F 1 
ATOM   4502 C CZ  . TYR F 6 79  ? -3.859  2.063   -22.243 1.00 95.83 79  F 1 
ATOM   4503 O OH  . TYR F 6 79  ? -2.535  2.265   -21.939 1.00 94.63 79  F 1 
ATOM   4504 N N   . VAL F 6 80  ? -7.475  -0.628  -20.628 1.00 97.55 80  F 1 
ATOM   4505 C CA  . VAL F 6 80  ? -7.127  -0.761  -19.204 1.00 97.52 80  F 1 
ATOM   4506 C C   . VAL F 6 80  ? -5.612  -0.707  -19.057 1.00 97.21 80  F 1 
ATOM   4507 O O   . VAL F 6 80  ? -4.899  -1.471  -19.696 1.00 96.37 80  F 1 
ATOM   4508 C CB  . VAL F 6 80  ? -7.695  -2.073  -18.622 1.00 97.15 80  F 1 
ATOM   4509 C CG1 . VAL F 6 80  ? -7.349  -2.227  -17.146 1.00 94.78 80  F 1 
ATOM   4510 C CG2 . VAL F 6 80  ? -9.226  -2.147  -18.752 1.00 95.07 80  F 1 
ATOM   4511 N N   . MET F 6 81  ? -5.112  0.190   -18.204 1.00 97.43 81  F 1 
ATOM   4512 C CA  . MET F 6 81  ? -3.696  0.287   -17.865 1.00 97.27 81  F 1 
ATOM   4513 C C   . MET F 6 81  ? -3.458  -0.262  -16.458 1.00 96.90 81  F 1 
ATOM   4514 O O   . MET F 6 81  ? -4.148  0.130   -15.517 1.00 95.66 81  F 1 
ATOM   4515 C CB  . MET F 6 81  ? -3.227  1.743   -17.995 1.00 96.72 81  F 1 
ATOM   4516 C CG  . MET F 6 81  ? -1.732  1.920   -17.714 1.00 95.49 81  F 1 
ATOM   4517 S SD  . MET F 6 81  ? -1.168  3.654   -17.733 1.00 94.03 81  F 1 
ATOM   4518 C CE  . MET F 6 81  ? -1.447  4.077   -19.469 1.00 86.73 81  F 1 
ATOM   4519 N N   . VAL F 6 82  ? -2.470  -1.149  -16.317 1.00 95.74 82  F 1 
ATOM   4520 C CA  . VAL F 6 82  ? -2.124  -1.834  -15.065 1.00 94.89 82  F 1 
ATOM   4521 C C   . VAL F 6 82  ? -0.676  -1.535  -14.695 1.00 93.97 82  F 1 
ATOM   4522 O O   . VAL F 6 82  ? 0.215   -1.657  -15.536 1.00 92.31 82  F 1 
ATOM   4523 C CB  . VAL F 6 82  ? -2.366  -3.350  -15.184 1.00 93.49 82  F 1 
ATOM   4524 C CG1 . VAL F 6 82  ? -2.151  -4.059  -13.852 1.00 87.38 82  F 1 
ATOM   4525 C CG2 . VAL F 6 82  ? -3.800  -3.659  -15.645 1.00 88.07 82  F 1 
ATOM   4526 N N   . ASN F 6 83  ? -0.424  -1.192  -13.421 1.00 91.50 83  F 1 
ATOM   4527 C CA  . ASN F 6 83  ? 0.901   -0.967  -12.854 1.00 89.38 83  F 1 
ATOM   4528 C C   . ASN F 6 83  ? 1.557   -2.284  -12.419 1.00 87.32 83  F 1 
ATOM   4529 O O   . ASN F 6 83  ? 1.878   -2.502  -11.250 1.00 82.37 83  F 1 
ATOM   4530 C CB  . ASN F 6 83  ? 0.801   0.032   -11.690 1.00 87.00 83  F 1 
ATOM   4531 C CG  . ASN F 6 83  ? 0.430   1.442   -12.109 1.00 85.04 83  F 1 
ATOM   4532 O OD1 . ASN F 6 83  ? 0.459   1.840   -13.258 1.00 75.69 83  F 1 
ATOM   4533 N ND2 . ASN F 6 83  ? 0.064   2.252   -11.140 1.00 76.62 83  F 1 
ATOM   4534 N N   . ALA F 6 84  ? 1.706   -3.213  -13.344 1.00 85.97 84  F 1 
ATOM   4535 C CA  . ALA F 6 84  ? 2.370   -4.490  -13.120 1.00 83.87 84  F 1 
ATOM   4536 C C   . ALA F 6 84  ? 2.897   -5.049  -14.446 1.00 84.41 84  F 1 
ATOM   4537 O O   . ALA F 6 84  ? 2.358   -4.761  -15.513 1.00 80.64 84  F 1 
ATOM   4538 C CB  . ALA F 6 84  ? 1.385   -5.463  -12.464 1.00 79.19 84  F 1 
ATOM   4539 N N   . LYS F 6 85  ? 3.933   -5.895  -14.370 1.00 80.46 85  F 1 
ATOM   4540 C CA  . LYS F 6 85  ? 4.398   -6.665  -15.522 1.00 79.15 85  F 1 
ATOM   4541 C C   . LYS F 6 85  ? 3.607   -7.963  -15.643 1.00 79.12 85  F 1 
ATOM   4542 O O   . LYS F 6 85  ? 3.509   -8.719  -14.685 1.00 74.00 85  F 1 
ATOM   4543 C CB  . LYS F 6 85  ? 5.901   -6.952  -15.433 1.00 73.41 85  F 1 
ATOM   4544 C CG  . LYS F 6 85  ? 6.776   -5.719  -15.741 1.00 65.25 85  F 1 
ATOM   4545 C CD  . LYS F 6 85  ? 8.242   -6.162  -15.717 1.00 58.27 85  F 1 
ATOM   4546 C CE  . LYS F 6 85  ? 9.220   -5.111  -16.229 1.00 50.36 85  F 1 
ATOM   4547 N NZ  . LYS F 6 85  ? 10.535  -5.752  -16.481 1.00 43.39 85  F 1 
ATOM   4548 N N   . PHE F 6 86  ? 3.119   -8.230  -16.831 1.00 79.46 86  F 1 
ATOM   4549 C CA  . PHE F 6 86  ? 2.566   -9.517  -17.239 1.00 76.24 86  F 1 
ATOM   4550 C C   . PHE F 6 86  ? 3.481   -10.097 -18.311 1.00 72.25 86  F 1 
ATOM   4551 O O   . PHE F 6 86  ? 3.188   -10.042 -19.500 1.00 64.13 86  F 1 
ATOM   4552 C CB  . PHE F 6 86  ? 1.113   -9.361  -17.692 1.00 73.74 86  F 1 
ATOM   4553 C CG  . PHE F 6 86  ? 0.155   -9.038  -16.571 1.00 75.06 86  F 1 
ATOM   4554 C CD1 . PHE F 6 86  ? -0.608  -10.058 -15.976 1.00 70.85 86  F 1 
ATOM   4555 C CD2 . PHE F 6 86  ? 0.025   -7.727  -16.105 1.00 70.74 86  F 1 
ATOM   4556 C CE1 . PHE F 6 86  ? -1.486  -9.773  -14.925 1.00 69.22 86  F 1 
ATOM   4557 C CE2 . PHE F 6 86  ? -0.849  -7.428  -15.049 1.00 69.13 86  F 1 
ATOM   4558 C CZ  . PHE F 6 86  ? -1.608  -8.452  -14.460 1.00 72.51 86  F 1 
ATOM   4559 N N   . GLU F 6 87  ? 4.641   -10.600 -17.874 1.00 66.55 87  F 1 
ATOM   4560 C CA  . GLU F 6 87  ? 5.550   -11.293 -18.770 1.00 62.80 87  F 1 
ATOM   4561 C C   . GLU F 6 87  ? 5.092   -12.755 -18.904 1.00 61.74 87  F 1 
ATOM   4562 O O   . GLU F 6 87  ? 4.768   -13.421 -17.922 1.00 54.20 87  F 1 
ATOM   4563 C CB  . GLU F 6 87  ? 7.008   -11.133 -18.325 1.00 54.23 87  F 1 
ATOM   4564 C CG  . GLU F 6 87  ? 7.493   -9.694  -18.580 1.00 46.30 87  F 1 
ATOM   4565 C CD  . GLU F 6 87  ? 8.940   -9.391  -18.127 1.00 42.02 87  F 1 
ATOM   4566 O OE1 . GLU F 6 87  ? 9.307   -8.185  -18.149 1.00 36.40 87  F 1 
ATOM   4567 O OE2 . GLU F 6 87  ? 9.643   -10.339 -17.739 1.00 37.41 87  F 1 
ATOM   4568 N N   . GLU F 6 88  ? 5.056   -13.259 -20.132 1.00 55.84 88  F 1 
ATOM   4569 C CA  . GLU F 6 88  ? 5.131   -14.702 -20.315 1.00 53.66 88  F 1 
ATOM   4570 C C   . GLU F 6 88  ? 6.481   -15.136 -19.747 1.00 52.80 88  F 1 
ATOM   4571 O O   . GLU F 6 88  ? 7.510   -14.591 -20.144 1.00 48.36 88  F 1 
ATOM   4572 C CB  . GLU F 6 88  ? 4.991   -15.101 -21.792 1.00 48.46 88  F 1 
ATOM   4573 C CG  . GLU F 6 88  ? 3.556   -14.941 -22.319 1.00 42.86 88  F 1 
ATOM   4574 C CD  . GLU F 6 88  ? 3.340   -15.404 -23.767 1.00 39.73 88  F 1 
ATOM   4575 O OE1 . GLU F 6 88  ? 2.165   -15.544 -24.176 1.00 36.24 88  F 1 
ATOM   4576 O OE2 . GLU F 6 88  ? 4.302   -15.557 -24.537 1.00 36.33 88  F 1 
ATOM   4577 N N   . GLU F 6 89  ? 6.507   -16.120 -18.829 1.00 47.13 89  F 1 
ATOM   4578 C CA  . GLU F 6 89  ? 7.752   -16.770 -18.423 1.00 46.35 89  F 1 
ATOM   4579 C C   . GLU F 6 89  ? 8.396   -17.397 -19.668 1.00 45.26 89  F 1 
ATOM   4580 O O   . GLU F 6 89  ? 8.195   -18.580 -19.980 1.00 42.23 89  F 1 
ATOM   4581 C CB  . GLU F 6 89  ? 7.501   -17.854 -17.352 1.00 43.23 89  F 1 
ATOM   4582 C CG  . GLU F 6 89  ? 7.221   -17.348 -15.925 1.00 38.50 89  F 1 
ATOM   4583 C CD  . GLU F 6 89  ? 7.041   -18.509 -14.917 1.00 35.88 89  F 1 
ATOM   4584 O OE1 . GLU F 6 89  ? 7.009   -18.253 -13.698 1.00 32.15 89  F 1 
ATOM   4585 O OE2 . GLU F 6 89  ? 6.896   -19.683 -15.348 1.00 32.98 89  F 1 
ATOM   4586 N N   . SER F 6 90  ? 9.156   -16.601 -20.409 1.00 42.61 90  F 1 
ATOM   4587 C CA  . SER F 6 90  ? 10.068  -17.146 -21.390 1.00 41.55 90  F 1 
ATOM   4588 C C   . SER F 6 90  ? 11.131  -17.892 -20.597 1.00 41.10 90  F 1 
ATOM   4589 O O   . SER F 6 90  ? 11.807  -17.320 -19.740 1.00 39.17 90  F 1 
ATOM   4590 C CB  . SER F 6 90  ? 10.647  -16.061 -22.307 1.00 38.76 90  F 1 
ATOM   4591 O OG  . SER F 6 90  ? 11.390  -15.109 -21.587 1.00 34.83 90  F 1 
ATOM   4592 N N   . LYS F 6 91  ? 11.257  -19.211 -20.851 1.00 39.80 91  F 1 
ATOM   4593 C CA  . LYS F 6 91  ? 12.250  -20.065 -20.188 1.00 39.85 91  F 1 
ATOM   4594 C C   . LYS F 6 91  ? 13.694  -19.688 -20.494 1.00 39.76 91  F 1 
ATOM   4595 O O   . LYS F 6 91  ? 14.579  -20.335 -19.935 1.00 36.98 91  F 1 
ATOM   4596 C CB  . LYS F 6 91  ? 12.066  -21.525 -20.626 1.00 36.34 91  F 1 
ATOM   4597 C CG  . LYS F 6 91  ? 10.956  -22.264 -19.884 1.00 31.84 91  F 1 
ATOM   4598 C CD  . LYS F 6 91  ? 11.044  -23.727 -20.303 1.00 30.69 91  F 1 
ATOM   4599 C CE  . LYS F 6 91  ? 10.046  -24.562 -19.533 1.00 26.54 91  F 1 
ATOM   4600 N NZ  . LYS F 6 91  ? 10.168  -25.993 -19.906 1.00 24.24 91  F 1 
ATOM   4601 N N   . GLU F 6 92  ? 13.940  -18.800 -21.432 1.00 38.67 92  F 1 
ATOM   4602 C CA  . GLU F 6 92  ? 15.324  -18.416 -21.686 1.00 39.40 92  F 1 
ATOM   4603 C C   . GLU F 6 92  ? 15.831  -17.752 -20.412 1.00 38.77 92  F 1 
ATOM   4604 O O   . GLU F 6 92  ? 15.191  -16.821 -19.931 1.00 36.81 92  F 1 
ATOM   4605 C CB  . GLU F 6 92  ? 15.485  -17.550 -22.930 1.00 37.77 92  F 1 
ATOM   4606 C CG  . GLU F 6 92  ? 15.297  -18.416 -24.195 1.00 33.48 92  F 1 
ATOM   4607 C CD  . GLU F 6 92  ? 15.755  -17.762 -25.501 1.00 30.81 92  F 1 
ATOM   4608 O OE1 . GLU F 6 92  ? 15.891  -18.525 -26.492 1.00 27.60 92  F 1 
ATOM   4609 O OE2 . GLU F 6 92  ? 15.966  -16.530 -25.533 1.00 30.08 92  F 1 
ATOM   4610 N N   . PRO F 6 93  ? 16.918  -18.300 -19.822 1.00 36.40 93  F 1 
ATOM   4611 C CA  . PRO F 6 93  ? 17.573  -17.613 -18.746 1.00 35.71 93  F 1 
ATOM   4612 C C   . PRO F 6 93  ? 17.994  -16.271 -19.341 1.00 35.44 93  F 1 
ATOM   4613 O O   . PRO F 6 93  ? 18.887  -16.224 -20.184 1.00 35.21 93  F 1 
ATOM   4614 C CB  . PRO F 6 93  ? 18.758  -18.507 -18.343 1.00 32.91 93  F 1 
ATOM   4615 C CG  . PRO F 6 93  ? 19.079  -19.273 -19.620 1.00 32.44 93  F 1 
ATOM   4616 C CD  . PRO F 6 93  ? 17.735  -19.389 -20.326 1.00 36.50 93  F 1 
ATOM   4617 N N   . VAL F 6 94  ? 17.281  -15.224 -18.965 1.00 38.62 94  F 1 
ATOM   4618 C CA  . VAL F 6 94  ? 17.757  -13.868 -19.192 1.00 38.62 94  F 1 
ATOM   4619 C C   . VAL F 6 94  ? 19.124  -13.878 -18.532 1.00 37.63 94  F 1 
ATOM   4620 O O   . VAL F 6 94  ? 19.219  -14.109 -17.326 1.00 36.63 94  F 1 
ATOM   4621 C CB  . VAL F 6 94  ? 16.824  -12.802 -18.600 1.00 36.51 94  F 1 
ATOM   4622 C CG1 . VAL F 6 94  ? 17.243  -11.400 -19.060 1.00 33.11 94  F 1 
ATOM   4623 C CG2 . VAL F 6 94  ? 15.372  -13.013 -19.062 1.00 34.13 94  F 1 
ATOM   4624 N N   . ALA F 6 95  ? 20.170  -13.834 -19.339 1.00 32.41 95  F 1 
ATOM   4625 C CA  . ALA F 6 95  ? 21.490  -13.653 -18.794 1.00 32.52 95  F 1 
ATOM   4626 C C   . ALA F 6 95  ? 21.413  -12.423 -17.893 1.00 32.46 95  F 1 
ATOM   4627 O O   . ALA F 6 95  ? 20.621  -11.515 -18.167 1.00 31.33 95  F 1 
ATOM   4628 C CB  . ALA F 6 95  ? 22.498  -13.499 -19.941 1.00 29.75 95  F 1 
ATOM   4629 N N   . ASP F 6 96  ? 22.251  -12.396 -16.846 1.00 35.24 96  F 1 
ATOM   4630 C CA  . ASP F 6 96  ? 22.614  -11.157 -16.178 1.00 35.97 96  F 1 
ATOM   4631 C C   . ASP F 6 96  ? 23.256  -10.231 -17.237 1.00 34.88 96  F 1 
ATOM   4632 O O   . ASP F 6 96  ? 24.472  -10.038 -17.269 1.00 32.93 96  F 1 
ATOM   4633 C CB  . ASP F 6 96  ? 23.580  -11.414 -15.001 1.00 33.14 96  F 1 
ATOM   4634 C CG  . ASP F 6 96  ? 22.973  -12.045 -13.739 1.00 30.09 96  F 1 
ATOM   4635 O OD1 . ASP F 6 96  ? 21.821  -11.715 -13.387 1.00 29.42 96  F 1 
ATOM   4636 O OD2 . ASP F 6 96  ? 23.707  -12.836 -13.098 1.00 28.37 96  F 1 
ATOM   4637 N N   . GLU F 6 97  ? 22.460  -9.734  -18.176 1.00 33.89 97  F 1 
ATOM   4638 C CA  . GLU F 6 97  ? 22.747  -8.414  -18.671 1.00 34.04 97  F 1 
ATOM   4639 C C   . GLU F 6 97  ? 22.779  -7.579  -17.394 1.00 32.85 97  F 1 
ATOM   4640 O O   . GLU F 6 97  ? 21.842  -7.621  -16.594 1.00 31.16 97  F 1 
ATOM   4641 C CB  . GLU F 6 97  ? 21.724  -7.916  -19.700 1.00 32.82 97  F 1 
ATOM   4642 C CG  . GLU F 6 97  ? 21.920  -8.608  -21.073 1.00 30.11 97  F 1 
ATOM   4643 C CD  . GLU F 6 97  ? 21.177  -7.961  -22.251 1.00 29.32 97  F 1 
ATOM   4644 O OE1 . GLU F 6 97  ? 21.560  -8.278  -23.418 1.00 26.53 97  F 1 
ATOM   4645 O OE2 . GLU F 6 97  ? 20.253  -7.145  -22.062 1.00 28.18 97  F 1 
ATOM   4646 N N   . GLU F 6 98  ? 23.912  -6.932  -17.175 1.00 33.90 98  F 1 
ATOM   4647 C CA  . GLU F 6 98  ? 23.980  -5.829  -16.245 1.00 34.39 98  F 1 
ATOM   4648 C C   . GLU F 6 98  ? 22.845  -4.890  -16.679 1.00 33.34 98  F 1 
ATOM   4649 O O   . GLU F 6 98  ? 23.012  -4.101  -17.608 1.00 31.64 98  F 1 
ATOM   4650 C CB  . GLU F 6 98  ? 25.354  -5.132  -16.311 1.00 32.49 98  F 1 
ATOM   4651 C CG  . GLU F 6 98  ? 26.525  -5.966  -15.752 1.00 28.92 98  F 1 
ATOM   4652 C CD  . GLU F 6 98  ? 27.899  -5.268  -15.860 1.00 27.95 98  F 1 
ATOM   4653 O OE1 . GLU F 6 98  ? 28.844  -5.713  -15.161 1.00 24.51 98  F 1 
ATOM   4654 O OE2 . GLU F 6 98  ? 28.046  -4.306  -16.657 1.00 26.69 98  F 1 
ATOM   4655 N N   . GLU F 6 99  ? 21.675  -5.069  -16.075 1.00 40.11 99  F 1 
ATOM   4656 C CA  . GLU F 6 99  ? 20.736  -3.986  -15.976 1.00 39.45 99  F 1 
ATOM   4657 C C   . GLU F 6 99  ? 21.584  -2.876  -15.363 1.00 38.23 99  F 1 
ATOM   4658 O O   . GLU F 6 99  ? 21.870  -2.887  -14.170 1.00 36.42 99  F 1 
ATOM   4659 C CB  . GLU F 6 99  ? 19.507  -4.340  -15.124 1.00 37.80 99  F 1
[truncated: 85,335 more chars]
