# Supplementary material for: Spliceosomal Sm core assembly: AlphaFold 3 predicted structure and phosphorylation-dependent regulation of the human 6S complex
Source: Comput Struct Biotechnol J. 2025 Dec 16;31:51–60. doi: 10.1016/j.csbj.2025.12.013 (PMC12771329; doi:10.1016/j.csbj.2025.12.013)
Supplement: Supplementary file 8 — Supplementary material [file mmc4.zip › fold_6s_complex_phospho_picln_model_4.cif]

# By using this file you agree to the legally binding terms of use found at alphafoldserver.com/output-terms
data_72792b4879711be2
#
_entry.id 72792b4879711be2
#
loop_
_atom_type.symbol
C 
N 
O 
P 
S 
#
loop_
_audit_author.name
_audit_author.pdbx_ordinal
"Google DeepMind" 1 
"Isomorphic Labs" 2 
#
_audit_conform.dict_location https://raw.githubusercontent.com/ihmwg/ModelCIF/master/dist/mmcif_ma.dic
_audit_conform.dict_name     mmcif_ma.dic
_audit_conform.dict_version  1.4.5
#
loop_
_chem_comp.formula
_chem_comp.formula_weight
_chem_comp.id
_chem_comp.mon_nstd_flag
_chem_comp.name
_chem_comp.pdbx_smiles
_chem_comp.pdbx_synonyms
_chem_comp.type
"C3 H7 N O2"    89.093  ALA y ALANINE         C[C@H](N)C(O)=O                  ?               "L-PEPTIDE LINKING" 
"C6 H15 N4 O2"  175.209 ARG y ARGININE        N[C@@H](CCCNC(N)=[NH2+])C(O)=O   ?               "L-PEPTIDE LINKING" 
"C4 H8 N2 O3"   132.118 ASN y ASPARAGINE      N[C@@H](CC(N)=O)C(O)=O           ?               "L-PEPTIDE LINKING" 
"C4 H7 N O4"    133.103 ASP y "ASPARTIC ACID" N[C@@H](CC(O)=O)C(O)=O           ?               "L-PEPTIDE LINKING" 
"C3 H7 N O2 S"  121.158 CYS y CYSTEINE        N[C@@H](CS)C(O)=O                ?               "L-PEPTIDE LINKING" 
"C5 H10 N2 O3"  146.144 GLN y GLUTAMINE       N[C@@H](CCC(N)=O)C(O)=O          ?               "L-PEPTIDE LINKING" 
"C5 H9 N O4"    147.129 GLU y "GLUTAMIC ACID" N[C@@H](CCC(O)=O)C(O)=O          ?               "L-PEPTIDE LINKING" 
"C2 H5 N O2"    75.067  GLY y GLYCINE         NCC(O)=O                         ?               "PEPTIDE LINKING"   
"C6 H10 N3 O2"  156.162 HIS y HISTIDINE       N[C@@H](Cc1c[nH]c[nH+]1)C(O)=O   ?               "L-PEPTIDE LINKING" 
"C6 H13 N O2"   131.173 ILE y ISOLEUCINE      CC[C@H](C)[C@H](N)C(O)=O         ?               "L-PEPTIDE LINKING" 
"C6 H13 N O2"   131.173 LEU y LEUCINE         CC(C)C[C@H](N)C(O)=O             ?               "L-PEPTIDE LINKING" 
"C6 H15 N2 O2"  147.195 LYS y LYSINE          N[C@@H](CCCC[NH3+])C(O)=O        ?               "L-PEPTIDE LINKING" 
"C5 H11 N O2 S" 149.211 MET y METHIONINE      CSCC[C@H](N)C(O)=O               ?               "L-PEPTIDE LINKING" 
"C9 H11 N O2"   165.189 PHE y PHENYLALANINE   N[C@@H](Cc1ccccc1)C(O)=O         ?               "L-PEPTIDE LINKING" 
"C5 H9 N O2"    115.130 PRO y PROLINE         OC(=O)[C@@H]1CCCN1               ?               "L-PEPTIDE LINKING" 
"C3 H8 N O6 P"  185.072 SEP n PHOSPHOSERINE   N[C@@H](CO[P](O)(O)=O)C(O)=O     PHOSPHONOSERINE "L-PEPTIDE LINKING" 
"C3 H7 N O3"    105.093 SER y SERINE          N[C@@H](CO)C(O)=O                ?               "L-PEPTIDE LINKING" 
"C4 H9 N O3"    119.119 THR y THREONINE       C[C@@H](O)[C@H](N)C(O)=O         ?               "L-PEPTIDE LINKING" 
"C11 H12 N2 O2" 204.225 TRP y TRYPTOPHAN      N[C@@H](Cc1c[nH]c2ccccc12)C(O)=O ?               "L-PEPTIDE LINKING" 
"C9 H11 N O3"   181.189 TYR y TYROSINE        N[C@@H](Cc1ccc(O)cc1)C(O)=O      ?               "L-PEPTIDE LINKING" 
"C5 H11 N O2"   117.146 VAL y VALINE          CC(C)[C@H](N)C(O)=O              ?               "L-PEPTIDE LINKING" 
#
_citation.book_publisher          ?
_citation.country                 UK
_citation.id                      primary
_citation.journal_full            Nature
_citation.journal_id_ASTM         NATUAS
_citation.journal_id_CSD          0006
_citation.journal_id_ISSN         0028-0836
_citation.journal_volume          ?
_citation.page_first              ?
_citation.page_last               ?
_citation.pdbx_database_id_DOI    ?
_citation.pdbx_database_id_PubMed ?
_citation.title                   "Accurate structure prediction of biomolecular interactions with AlphaFold 3"
_citation.year                    2024
#
loop_
_citation_author.citation_id
_citation_author.name
_citation_author.ordinal
primary "Google DeepMind" 1 
primary "Isomorphic Labs" 2 
#
loop_
_entity.id
_entity.pdbx_description
_entity.type
1 . polymer 
2 . polymer 
3 . polymer 
4 . polymer 
5 . polymer 
6 . polymer 
#
loop_
_entity_poly.entity_id
_entity_poly.pdbx_strand_id
_entity_poly.type
1 A polypeptide(L) 
2 B polypeptide(L) 
3 C polypeptide(L) 
4 D polypeptide(L) 
5 E polypeptide(L) 
6 F polypeptide(L) 
#
loop_
_entity_poly_seq.entity_id
_entity_poly_seq.hetero
_entity_poly_seq.mon_id
_entity_poly_seq.num
1 n MET 1   
1 n LYS 2   
1 n LEU 3   
1 n VAL 4   
1 n ARG 5   
1 n PHE 6   
1 n LEU 7   
1 n MET 8   
1 n LYS 9   
1 n LEU 10  
1 n SER 11  
1 n HIS 12  
1 n GLU 13  
1 n THR 14  
1 n VAL 15  
1 n THR 16  
1 n ILE 17  
1 n GLU 18  
1 n LEU 19  
1 n LYS 20  
1 n ASN 21  
1 n GLY 22  
1 n THR 23  
1 n GLN 24  
1 n VAL 25  
1 n HIS 26  
1 n GLY 27  
1 n THR 28  
1 n ILE 29  
1 n THR 30  
1 n GLY 31  
1 n VAL 32  
1 n ASP 33  
1 n VAL 34  
1 n SER 35  
1 n MET 36  
1 n ASN 37  
1 n THR 38  
1 n HIS 39  
1 n LEU 40  
1 n LYS 41  
1 n ALA 42  
1 n VAL 43  
1 n LYS 44  
1 n MET 45  
1 n THR 46  
1 n LEU 47  
1 n LYS 48  
1 n ASN 49  
1 n ARG 50  
1 n GLU 51  
1 n PRO 52  
1 n VAL 53  
1 n GLN 54  
1 n LEU 55  
1 n GLU 56  
1 n THR 57  
1 n LEU 58  
1 n SER 59  
1 n ILE 60  
1 n ARG 61  
1 n GLY 62  
1 n ASN 63  
1 n ASN 64  
1 n ILE 65  
1 n ARG 66  
1 n TYR 67  
1 n PHE 68  
1 n ILE 69  
1 n LEU 70  
1 n PRO 71  
1 n ASP 72  
1 n SER 73  
1 n LEU 74  
1 n PRO 75  
1 n LEU 76  
1 n ASP 77  
1 n THR 78  
1 n LEU 79  
1 n LEU 80  
1 n VAL 81  
1 n ASP 82  
1 n VAL 83  
1 n GLU 84  
1 n PRO 85  
1 n LYS 86  
1 n VAL 87  
1 n LYS 88  
1 n SER 89  
1 n LYS 90  
1 n LYS 91  
1 n ARG 92  
1 n GLU 93  
1 n ALA 94  
1 n VAL 95  
1 n ALA 96  
1 n GLY 97  
1 n ARG 98  
1 n GLY 99  
1 n ARG 100 
1 n GLY 101 
1 n ARG 102 
1 n GLY 103 
1 n ARG 104 
1 n GLY 105 
1 n ARG 106 
1 n GLY 107 
1 n ARG 108 
1 n GLY 109 
1 n ARG 110 
1 n GLY 111 
1 n ARG 112 
1 n GLY 113 
1 n ARG 114 
1 n GLY 115 
1 n GLY 116 
1 n PRO 117 
1 n ARG 118 
1 n ARG 119 
2 n MET 1   
2 n SER 2   
2 n LEU 3   
2 n LEU 4   
2 n ASN 5   
2 n LYS 6   
2 n PRO 7   
2 n LYS 8   
2 n SER 9   
2 n GLU 10  
2 n MET 11  
2 n THR 12  
2 n PRO 13  
2 n GLU 14  
2 n GLU 15  
2 n LEU 16  
2 n GLN 17  
2 n LYS 18  
2 n ARG 19  
2 n GLU 20  
2 n GLU 21  
2 n GLU 22  
2 n GLU 23  
2 n PHE 24  
2 n ASN 25  
2 n THR 26  
2 n GLY 27  
2 n PRO 28  
2 n LEU 29  
2 n SER 30  
2 n VAL 31  
2 n LEU 32  
2 n THR 33  
2 n GLN 34  
2 n SER 35  
2 n VAL 36  
2 n LYS 37  
2 n ASN 38  
2 n ASN 39  
2 n THR 40  
2 n GLN 41  
2 n VAL 42  
2 n LEU 43  
2 n ILE 44  
2 n ASN 45  
2 n CYS 46  
2 n ARG 47  
2 n ASN 48  
2 n ASN 49  
2 n LYS 50  
2 n LYS 51  
2 n LEU 52  
2 n LEU 53  
2 n GLY 54  
2 n ARG 55  
2 n VAL 56  
2 n LYS 57  
2 n ALA 58  
2 n PHE 59  
2 n ASP 60  
2 n ARG 61  
2 n HIS 62  
2 n CYS 63  
2 n ASN 64  
2 n MET 65  
2 n VAL 66  
2 n LEU 67  
2 n GLU 68  
2 n ASN 69  
2 n VAL 70  
2 n LYS 71  
2 n GLU 72  
2 n MET 73  
2 n TRP 74  
2 n THR 75  
2 n GLU 76  
2 n VAL 77  
2 n PRO 78  
2 n LYS 79  
2 n SER 80  
2 n GLY 81  
2 n LYS 82  
2 n GLY 83  
2 n LYS 84  
2 n LYS 85  
2 n LYS 86  
2 n SER 87  
2 n LYS 88  
2 n PRO 89  
2 n VAL 90  
2 n ASN 91  
2 n LYS 92  
2 n ASP 93  
2 n ARG 94  
2 n TYR 95  
2 n ILE 96  
2 n SER 97  
2 n LYS 98  
2 n MET 99  
2 n PHE 100 
2 n LEU 101 
2 n ARG 102 
2 n GLY 103 
2 n ASP 104 
2 n SER 105 
2 n VAL 106 
2 n ILE 107 
2 n VAL 108 
2 n VAL 109 
2 n LEU 110 
2 n ARG 111 
2 n ASN 112 
2 n PRO 113 
2 n LEU 114 
2 n ILE 115 
2 n ALA 116 
2 n GLY 117 
2 n LYS 118 
3 n MET 1   
3 n ALA 2   
3 n TYR 3   
3 n ARG 4   
3 n GLY 5   
3 n GLN 6   
3 n GLY 7   
3 n GLN 8   
3 n LYS 9   
3 n VAL 10  
3 n GLN 11  
3 n LYS 12  
3 n VAL 13  
3 n MET 14  
3 n VAL 15  
3 n GLN 16  
3 n PRO 17  
3 n ILE 18  
3 n ASN 19  
3 n LEU 20  
3 n ILE 21  
3 n PHE 22  
3 n ARG 23  
3 n TYR 24  
3 n LEU 25  
3 n GLN 26  
3 n ASN 27  
3 n ARG 28  
3 n SER 29  
3 n ARG 30  
3 n ILE 31  
3 n GLN 32  
3 n VAL 33  
3 n TRP 34  
3 n LEU 35  
3 n TYR 36  
3 n GLU 37  
3 n GLN 38  
3 n VAL 39  
3 n ASN 40  
3 n MET 41  
3 n ARG 42  
3 n ILE 43  
3 n GLU 44  
3 n GLY 45  
3 n CYS 46  
3 n ILE 47  
3 n ILE 48  
3 n GLY 49  
3 n PHE 50  
3 n ASP 51  
3 n GLU 52  
3 n TYR 53  
3 n MET 54  
3 n ASN 55  
3 n LEU 56  
3 n VAL 57  
3 n LEU 58  
3 n ASP 59  
3 n ASP 60  
3 n ALA 61  
3 n GLU 62  
3 n GLU 63  
3 n ILE 64  
3 n HIS 65  
3 n SER 66  
3 n LYS 67  
3 n THR 68  
3 n LYS 69  
3 n SER 70  
3 n ARG 71  
3 n LYS 72  
3 n GLN 73  
3 n LEU 74  
3 n GLY 75  
3 n ARG 76  
3 n ILE 77  
3 n MET 78  
3 n LEU 79  
3 n LYS 80  
3 n GLY 81  
3 n ASP 82  
3 n ASN 83  
3 n ILE 84  
3 n THR 85  
3 n LEU 86  
3 n LEU 87  
3 n GLN 88  
3 n SER 89  
3 n VAL 90  
3 n SER 91  
3 n ASN 92  
4 n MET 1   
4 n SER 2   
4 n LYS 3   
4 n ALA 4   
4 n HIS 5   
4 n PRO 6   
4 n PRO 7   
4 n GLU 8   
4 n LEU 9   
4 n LYS 10  
4 n LYS 11  
4 n PHE 12  
4 n MET 13  
4 n ASP 14  
4 n LYS 15  
4 n LYS 16  
4 n LEU 17  
4 n SER 18  
4 n LEU 19  
4 n LYS 20  
4 n LEU 21  
4 n ASN 22  
4 n GLY 23  
4 n GLY 24  
4 n ARG 25  
4 n HIS 26  
4 n VAL 27  
4 n GLN 28  
4 n GLY 29  
4 n ILE 30  
4 n LEU 31  
4 n ARG 32  
4 n GLY 33  
4 n PHE 34  
4 n ASP 35  
4 n PRO 36  
4 n PHE 37  
4 n MET 38  
4 n ASN 39  
4 n LEU 40  
4 n VAL 41  
4 n ILE 42  
4 n ASP 43  
4 n GLU 44  
4 n CYS 45  
4 n VAL 46  
4 n GLU 47  
4 n MET 48  
4 n ALA 49  
4 n THR 50  
4 n SER 51  
4 n GLY 52  
4 n GLN 53  
4 n GLN 54  
4 n ASN 55  
4 n ASN 56  
4 n ILE 57  
4 n GLY 58  
4 n MET 59  
4 n VAL 60  
4 n VAL 61  
4 n ILE 62  
4 n ARG 63  
4 n GLY 64  
4 n ASN 65  
4 n SER 66  
4 n ILE 67  
4 n ILE 68  
4 n MET 69  
4 n LEU 70  
4 n GLU 71  
4 n ALA 72  
4 n LEU 73  
4 n GLU 74  
4 n ARG 75  
4 n VAL 76  
5 n MET 1   
5 n SER 2   
5 n LEU 3   
5 n PRO 4   
5 n LEU 5   
5 n ASN 6   
5 n PRO 7   
5 n LYS 8   
5 n PRO 9   
5 n PHE 10  
5 n LEU 11  
5 n ASN 12  
5 n GLY 13  
5 n LEU 14  
5 n THR 15  
5 n GLY 16  
5 n LYS 17  
5 n PRO 18  
5 n VAL 19  
5 n MET 20  
5 n VAL 21  
5 n LYS 22  
5 n LEU 23  
5 n LYS 24  
5 n TRP 25  
5 n GLY 26  
5 n MET 27  
5 n GLU 28  
5 n TYR 29  
5 n LYS 30  
5 n GLY 31  
5 n TYR 32  
5 n LEU 33  
5 n VAL 34  
5 n SER 35  
5 n VAL 36  
5 n ASP 37  
5 n GLY 38  
5 n TYR 39  
5 n MET 40  
5 n ASN 41  
5 n MET 42  
5 n GLN 43  
5 n LEU 44  
5 n ALA 45  
5 n ASN 46  
5 n THR 47  
5 n GLU 48  
5 n GLU 49  
5 n TYR 50  
5 n ILE 51  
5 n ASP 52  
5 n GLY 53  
5 n ALA 54  
5 n LEU 55  
5 n SER 56  
5 n GLY 57  
5 n HIS 58  
5 n LEU 59  
5 n GLY 60  
5 n GLU 61  
5 n VAL 62  
5 n LEU 63  
5 n ILE 64  
5 n ARG 65  
5 n CYS 66  
5 n ASN 67  
5 n ASN 68  
5 n VAL 69  
5 n LEU 70  
5 n TYR 71  
5 n ILE 72  
5 n ARG 73  
5 n GLY 74  
5 n VAL 75  
5 n GLU 76  
5 n GLU 77  
5 n GLU 78  
5 n GLU 79  
5 n GLU 80  
5 n ASP 81  
5 n GLY 82  
5 n GLU 83  
5 n MET 84  
5 n ARG 85  
5 n GLU 86  
6 n MET 1   
6 n SER 2   
6 n PHE 3   
6 n LEU 4   
6 n LYS 5   
6 n SER 6   
6 n PHE 7   
6 n PRO 8   
6 n PRO 9   
6 n PRO 10  
6 n GLY 11  
6 n PRO 12  
6 n ALA 13  
6 n GLU 14  
6 n GLY 15  
6 n LEU 16  
6 n LEU 17  
6 n ARG 18  
6 n GLN 19  
6 n GLN 20  
6 n PRO 21  
6 n ASP 22  
6 n THR 23  
6 n GLU 24  
6 n ALA 25  
6 n VAL 26  
6 n LEU 27  
6 n ASN 28  
6 n GLY 29  
6 n LYS 30  
6 n GLY 31  
6 n LEU 32  
6 n GLY 33  
6 n THR 34  
6 n GLY 35  
6 n THR 36  
6 n LEU 37  
6 n TYR 38  
6 n ILE 39  
6 n ALA 40  
6 n GLU 41  
6 n SER 42  
6 n ARG 43  
6 n LEU 44  
6 n SER 45  
6 n TRP 46  
6 n LEU 47  
6 n ASP 48  
6 n GLY 49  
6 n SER 50  
6 n GLY 51  
6 n LEU 52  
6 n GLY 53  
6 n PHE 54  
6 n SER 55  
6 n LEU 56  
6 n GLU 57  
6 n TYR 58  
6 n PRO 59  
6 n THR 60  
6 n ILE 61  
6 n SER 62  
6 n LEU 63  
6 n HIS 64  
6 n ALA 65  
6 n LEU 66  
6 n SER 67  
6 n ARG 68  
6 n ASP 69  
6 n ARG 70  
6 n SER 71  
6 n ASP 72  
6 n CYS 73  
6 n LEU 74  
6 n GLY 75  
6 n GLU 76  
6 n HIS 77  
6 n LEU 78  
6 n TYR 79  
6 n VAL 80  
6 n MET 81  
6 n VAL 82  
6 n ASN 83  
6 n ALA 84  
6 n LYS 85  
6 n PHE 86  
6 n GLU 87  
6 n GLU 88  
6 n GLU 89  
6 n SER 90  
6 n LYS 91  
6 n GLU 92  
6 n PRO 93  
6 n VAL 94  
6 n ALA 95  
6 n ASP 96  
6 n GLU 97  
6 n GLU 98  
6 n GLU 99  
6 n GLU 100 
6 n ASP 101 
6 n SER 102 
6 n ASP 103 
6 n ASP 104 
6 n ASP 105 
6 n VAL 106 
6 n GLU 107 
6 n PRO 108 
6 n ILE 109 
6 n THR 110 
6 n GLU 111 
6 n PHE 112 
6 n ARG 113 
6 n PHE 114 
6 n VAL 115 
6 n PRO 116 
6 n SER 117 
6 n ASP 118 
6 n LYS 119 
6 n SER 120 
6 n ALA 121 
6 n LEU 122 
6 n GLU 123 
6 n ALA 124 
6 n MET 125 
6 n PHE 126 
6 n THR 127 
6 n ALA 128 
6 n MET 129 
6 n CYS 130 
6 n GLU 131 
6 n CYS 132 
6 n GLN 133 
6 n ALA 134 
6 n LEU 135 
6 n HIS 136 
6 n PRO 137 
6 n ASP 138 
6 n PRO 139 
6 n GLU 140 
6 n ASP 141 
6 n GLU 142 
6 n ASP 143 
6 n SER 144 
6 n ASP 145 
6 n ASP 146 
6 n TYR 147 
6 n ASP 148 
6 n GLY 149 
6 n GLU 150 
6 n GLU 151 
6 n TYR 152 
6 n ASP 153 
6 n VAL 154 
6 n GLU 155 
6 n ALA 156 
6 n HIS 157 
6 n GLU 158 
6 n GLN 159 
6 n GLY 160 
6 n GLN 161 
6 n GLY 162 
6 n ASP 163 
6 n ILE 164 
6 n PRO 165 
6 n THR 166 
6 n PHE 167 
6 n TYR 168 
6 n THR 169 
6 n TYR 170 
6 n GLU 171 
6 n GLU 172 
6 n GLY 173 
6 n LEU 174 
6 n SER 175 
6 n HIS 176 
6 n LEU 177 
6 n THR 178 
6 n ALA 179 
6 n GLU 180 
6 n GLY 181 
6 n GLN 182 
6 n ALA 183 
6 n THR 184 
6 n LEU 185 
6 n GLU 186 
6 n ARG 187 
6 n LEU 188 
6 n GLU 189 
6 n GLY 190 
6 n MET 191 
6 n LEU 192 
6 n SEP 193 
6 n GLN 194 
6 n SEP 195 
6 n VAL 196 
6 n SEP 197 
6 n SER 198 
6 n GLN 199 
6 n TYR 200 
6 n ASN 201 
6 n MET 202 
6 n ALA 203 
6 n GLY 204 
6 n VAL 205 
6 n ARG 206 
6 n THR 207 
6 n GLU 208 
6 n ASP 209 
6 n SER 210 
6 n ILE 211 
6 n ARG 212 
6 n ASP 213 
6 n TYR 214 
6 n GLU 215 
6 n ASP 216 
6 n GLY 217 
6 n MET 218 
6 n GLU 219 
6 n VAL 220 
6 n ASP 221 
6 n THR 222 
6 n THR 223 
6 n PRO 224 
6 n THR 225 
6 n VAL 226 
6 n ALA 227 
6 n GLY 228 
6 n GLN 229 
6 n PHE 230 
6 n GLU 231 
6 n ASP 232 
6 n ALA 233 
6 n ASP 234 
6 n VAL 235 
6 n ASP 236 
6 n HIS 237 
#
_ma_data.content_type "model coordinates"
_ma_data.id           1
_ma_data.name         Model
#
_ma_model_list.data_id          1
_ma_model_list.model_group_id   1
_ma_model_list.model_group_name "AlphaFold-beta-20231127 (fb0b9d13-0bdd-4522-ba5f-0ee1f426d085 @ 2025-02-03 03:47:51)"
_ma_model_list.model_id         1
_ma_model_list.model_name       "Top ranked model"
_ma_model_list.model_type       "Ab initio model"
_ma_model_list.ordinal_id       1
#
loop_
_ma_protocol_step.method_type
_ma_protocol_step.ordinal_id
_ma_protocol_step.protocol_id
_ma_protocol_step.step_id
"coevolution MSA" 1 1 1 
"template search" 2 1 2 
modeling          3 1 3 
#
loop_
_ma_qa_metric.id
_ma_qa_metric.mode
_ma_qa_metric.name
_ma_qa_metric.software_group_id
_ma_qa_metric.type
1 global pLDDT 1 pLDDT 
2 local  pLDDT 1 pLDDT 
#
_ma_qa_metric_global.metric_id    1
_ma_qa_metric_global.metric_value 74.72
_ma_qa_metric_global.model_id     1
_ma_qa_metric_global.ordinal_id   1
#
_ma_software_group.group_id    1
_ma_software_group.ordinal_id  1
_ma_software_group.software_id 1
#
loop_
_ma_target_entity.data_id
_ma_target_entity.entity_id
_ma_target_entity.origin
1 1 . 
1 2 . 
1 3 . 
1 4 . 
1 5 . 
1 6 . 
#
loop_
_ma_target_entity_instance.asym_id
_ma_target_entity_instance.details
_ma_target_entity_instance.entity_id
A . 1 
B . 2 
C . 3 
D . 4 
E . 5 
F . 6 
#
loop_
_pdbx_data_usage.details
_pdbx_data_usage.id
_pdbx_data_usage.type
_pdbx_data_usage.url
;NON-COMMERCIAL USE ONLY, BY USING THIS FILE YOU AGREE TO THE TERMS OF USE FOUND
AT alphafoldserver.com/output-terms.
;
1 license    ? 
;THE INFORMATION IS NOT INTENDED FOR, HAS NOT BEEN VALIDATED FOR, AND IS NOT
APPROVED FOR CLINICAL USE. IT SHOULD NOT BE USED FOR CLINICAL PURPOSE OR RELIED
ON FOR MEDICAL OR OTHER PROFESSIONAL ADVICE. IT IS THEORETICAL MODELLING ONLY
AND CAUTION SHOULD BE EXERCISED IN ITS USE. IT IS PROVIDED "AS-IS" WITHOUT ANY
WARRANTY OF ANY KIND, WHETHER EXPRESSED OR IMPLIED. NO WARRANTY IS GIVEN THAT
USE OF THE INFORMATION SHALL NOT INFRINGE THE RIGHTS OF ANY THIRD PARTY.
;
2 disclaimer ? 
#
loop_
_pdbx_poly_seq_scheme.asym_id
_pdbx_poly_seq_scheme.auth_seq_num
_pdbx_poly_seq_scheme.entity_id
_pdbx_poly_seq_scheme.hetero
_pdbx_poly_seq_scheme.mon_id
_pdbx_poly_seq_scheme.pdb_ins_code
_pdbx_poly_seq_scheme.pdb_seq_num
_pdbx_poly_seq_scheme.pdb_strand_id
_pdbx_poly_seq_scheme.seq_id
A 1   1 n MET . 1   A 1   
A 2   1 n LYS . 2   A 2   
A 3   1 n LEU . 3   A 3   
A 4   1 n VAL . 4   A 4   
A 5   1 n ARG . 5   A 5   
A 6   1 n PHE . 6   A 6   
A 7   1 n LEU . 7   A 7   
A 8   1 n MET . 8   A 8   
A 9   1 n LYS . 9   A 9   
A 10  1 n LEU . 10  A 10  
A 11  1 n SER . 11  A 11  
A 12  1 n HIS . 12  A 12  
A 13  1 n GLU . 13  A 13  
A 14  1 n THR . 14  A 14  
A 15  1 n VAL . 15  A 15  
A 16  1 n THR . 16  A 16  
A 17  1 n ILE . 17  A 17  
A 18  1 n GLU . 18  A 18  
A 19  1 n LEU . 19  A 19  
A 20  1 n LYS . 20  A 20  
A 21  1 n ASN . 21  A 21  
A 22  1 n GLY . 22  A 22  
A 23  1 n THR . 23  A 23  
A 24  1 n GLN . 24  A 24  
A 25  1 n VAL . 25  A 25  
A 26  1 n HIS . 26  A 26  
A 27  1 n GLY . 27  A 27  
A 28  1 n THR . 28  A 28  
A 29  1 n ILE . 29  A 29  
A 30  1 n THR . 30  A 30  
A 31  1 n GLY . 31  A 31  
A 32  1 n VAL . 32  A 32  
A 33  1 n ASP . 33  A 33  
A 34  1 n VAL . 34  A 34  
A 35  1 n SER . 35  A 35  
A 36  1 n MET . 36  A 36  
A 37  1 n ASN . 37  A 37  
A 38  1 n THR . 38  A 38  
A 39  1 n HIS . 39  A 39  
A 40  1 n LEU . 40  A 40  
A 41  1 n LYS . 41  A 41  
A 42  1 n ALA . 42  A 42  
A 43  1 n VAL . 43  A 43  
A 44  1 n LYS . 44  A 44  
A 45  1 n MET . 45  A 45  
A 46  1 n THR . 46  A 46  
A 47  1 n LEU . 47  A 47  
A 48  1 n LYS . 48  A 48  
A 49  1 n ASN . 49  A 49  
A 50  1 n ARG . 50  A 50  
A 51  1 n GLU . 51  A 51  
A 52  1 n PRO . 52  A 52  
A 53  1 n VAL . 53  A 53  
A 54  1 n GLN . 54  A 54  
A 55  1 n LEU . 55  A 55  
A 56  1 n GLU . 56  A 56  
A 57  1 n THR . 57  A 57  
A 58  1 n LEU . 58  A 58  
A 59  1 n SER . 59  A 59  
A 60  1 n ILE . 60  A 60  
A 61  1 n ARG . 61  A 61  
A 62  1 n GLY . 62  A 62  
A 63  1 n ASN . 63  A 63  
A 64  1 n ASN . 64  A 64  
A 65  1 n ILE . 65  A 65  
A 66  1 n ARG . 66  A 66  
A 67  1 n TYR . 67  A 67  
A 68  1 n PHE . 68  A 68  
A 69  1 n ILE . 69  A 69  
A 70  1 n LEU . 70  A 70  
A 71  1 n PRO . 71  A 71  
A 72  1 n ASP . 72  A 72  
A 73  1 n SER . 73  A 73  
A 74  1 n LEU . 74  A 74  
A 75  1 n PRO . 75  A 75  
A 76  1 n LEU . 76  A 76  
A 77  1 n ASP . 77  A 77  
A 78  1 n THR . 78  A 78  
A 79  1 n LEU . 79  A 79  
A 80  1 n LEU . 80  A 80  
A 81  1 n VAL . 81  A 81  
A 82  1 n ASP . 82  A 82  
A 83  1 n VAL . 83  A 83  
A 84  1 n GLU . 84  A 84  
A 85  1 n PRO . 85  A 85  
A 86  1 n LYS . 86  A 86  
A 87  1 n VAL . 87  A 87  
A 88  1 n LYS . 88  A 88  
A 89  1 n SER . 89  A 89  
A 90  1 n LYS . 90  A 90  
A 91  1 n LYS . 91  A 91  
A 92  1 n ARG . 92  A 92  
A 93  1 n GLU . 93  A 93  
A 94  1 n ALA . 94  A 94  
A 95  1 n VAL . 95  A 95  
A 96  1 n ALA . 96  A 96  
A 97  1 n GLY . 97  A 97  
A 98  1 n ARG . 98  A 98  
A 99  1 n GLY . 99  A 99  
A 100 1 n ARG . 100 A 100 
A 101 1 n GLY . 101 A 101 
A 102 1 n ARG . 102 A 102 
A 103 1 n GLY . 103 A 103 
A 104 1 n ARG . 104 A 104 
A 105 1 n GLY . 105 A 105 
A 106 1 n ARG . 106 A 106 
A 107 1 n GLY . 107 A 107 
A 108 1 n ARG . 108 A 108 
A 109 1 n GLY . 109 A 109 
A 110 1 n ARG . 110 A 110 
A 111 1 n GLY . 111 A 111 
A 112 1 n ARG . 112 A 112 
A 113 1 n GLY . 113 A 113 
A 114 1 n ARG . 114 A 114 
A 115 1 n GLY . 115 A 115 
A 116 1 n GLY . 116 A 116 
A 117 1 n PRO . 117 A 117 
A 118 1 n ARG . 118 A 118 
A 119 1 n ARG . 119 A 119 
B 1   2 n MET . 1   B 1   
B 2   2 n SER . 2   B 2   
B 3   2 n LEU . 3   B 3   
B 4   2 n LEU . 4   B 4   
B 5   2 n ASN . 5   B 5   
B 6   2 n LYS . 6   B 6   
B 7   2 n PRO . 7   B 7   
B 8   2 n LYS . 8   B 8   
B 9   2 n SER . 9   B 9   
B 10  2 n GLU . 10  B 10  
B 11  2 n MET . 11  B 11  
B 12  2 n THR . 12  B 12  
B 13  2 n PRO . 13  B 13  
B 14  2 n GLU . 14  B 14  
B 15  2 n GLU . 15  B 15  
B 16  2 n LEU . 16  B 16  
B 17  2 n GLN . 17  B 17  
B 18  2 n LYS . 18  B 18  
B 19  2 n ARG . 19  B 19  
B 20  2 n GLU . 20  B 20  
B 21  2 n GLU . 21  B 21  
B 22  2 n GLU . 22  B 22  
B 23  2 n GLU . 23  B 23  
B 24  2 n PHE . 24  B 24  
B 25  2 n ASN . 25  B 25  
B 26  2 n THR . 26  B 26  
B 27  2 n GLY . 27  B 27  
B 28  2 n PRO . 28  B 28  
B 29  2 n LEU . 29  B 29  
B 30  2 n SER . 30  B 30  
B 31  2 n VAL . 31  B 31  
B 32  2 n LEU . 32  B 32  
B 33  2 n THR . 33  B 33  
B 34  2 n GLN . 34  B 34  
B 35  2 n SER . 35  B 35  
B 36  2 n VAL . 36  B 36  
B 37  2 n LYS . 37  B 37  
B 38  2 n ASN . 38  B 38  
B 39  2 n ASN . 39  B 39  
B 40  2 n THR . 40  B 40  
B 41  2 n GLN . 41  B 41  
B 42  2 n VAL . 42  B 42  
B 43  2 n LEU . 43  B 43  
B 44  2 n ILE . 44  B 44  
B 45  2 n ASN . 45  B 45  
B 46  2 n CYS . 46  B 46  
B 47  2 n ARG . 47  B 47  
B 48  2 n ASN . 48  B 48  
B 49  2 n ASN . 49  B 49  
B 50  2 n LYS . 50  B 50  
B 51  2 n LYS . 51  B 51  
B 52  2 n LEU . 52  B 52  
B 53  2 n LEU . 53  B 53  
B 54  2 n GLY . 54  B 54  
B 55  2 n ARG . 55  B 55  
B 56  2 n VAL . 56  B 56  
B 57  2 n LYS . 57  B 57  
B 58  2 n ALA . 58  B 58  
B 59  2 n PHE . 59  B 59  
B 60  2 n ASP . 60  B 60  
B 61  2 n ARG . 61  B 61  
B 62  2 n HIS . 62  B 62  
B 63  2 n CYS . 63  B 63  
B 64  2 n ASN . 64  B 64  
B 65  2 n MET . 65  B 65  
B 66  2 n VAL . 66  B 66  
B 67  2 n LEU . 67  B 67  
B 68  2 n GLU . 68  B 68  
B 69  2 n ASN . 69  B 69  
B 70  2 n VAL . 70  B 70  
B 71  2 n LYS . 71  B 71  
B 72  2 n GLU . 72  B 72  
B 73  2 n MET . 73  B 73  
B 74  2 n TRP . 74  B 74  
B 75  2 n THR . 75  B 75  
B 76  2 n GLU . 76  B 76  
B 77  2 n VAL . 77  B 77  
B 78  2 n PRO . 78  B 78  
B 79  2 n LYS . 79  B 79  
B 80  2 n SER . 80  B 80  
B 81  2 n GLY . 81  B 81  
B 82  2 n LYS . 82  B 82  
B 83  2 n GLY . 83  B 83  
B 84  2 n LYS . 84  B 84  
B 85  2 n LYS . 85  B 85  
B 86  2 n LYS . 86  B 86  
B 87  2 n SER . 87  B 87  
B 88  2 n LYS . 88  B 88  
B 89  2 n PRO . 89  B 89  
B 90  2 n VAL . 90  B 90  
B 91  2 n ASN . 91  B 91  
B 92  2 n LYS . 92  B 92  
B 93  2 n ASP . 93  B 93  
B 94  2 n ARG . 94  B 94  
B 95  2 n TYR . 95  B 95  
B 96  2 n ILE . 96  B 96  
B 97  2 n SER . 97  B 97  
B 98  2 n LYS . 98  B 98  
B 99  2 n MET . 99  B 99  
B 100 2 n PHE . 100 B 100 
B 101 2 n LEU . 101 B 101 
B 102 2 n ARG . 102 B 102 
B 103 2 n GLY . 103 B 103 
B 104 2 n ASP . 104 B 104 
B 105 2 n SER . 105 B 105 
B 106 2 n VAL . 106 B 106 
B 107 2 n ILE . 107 B 107 
B 108 2 n VAL . 108 B 108 
B 109 2 n VAL . 109 B 109 
B 110 2 n LEU . 110 B 110 
B 111 2 n ARG . 111 B 111 
B 112 2 n ASN . 112 B 112 
B 113 2 n PRO . 113 B 113 
B 114 2 n LEU . 114 B 114 
B 115 2 n ILE . 115 B 115 
B 116 2 n ALA . 116 B 116 
B 117 2 n GLY . 117 B 117 
B 118 2 n LYS . 118 B 118 
C 1   3 n MET . 1   C 1   
C 2   3 n ALA . 2   C 2   
C 3   3 n TYR . 3   C 3   
C 4   3 n ARG . 4   C 4   
C 5   3 n GLY . 5   C 5   
C 6   3 n GLN . 6   C 6   
C 7   3 n GLY . 7   C 7   
C 8   3 n GLN . 8   C 8   
C 9   3 n LYS . 9   C 9   
C 10  3 n VAL . 10  C 10  
C 11  3 n GLN . 11  C 11  
C 12  3 n LYS . 12  C 12  
C 13  3 n VAL . 13  C 13  
C 14  3 n MET . 14  C 14  
C 15  3 n VAL . 15  C 15  
C 16  3 n GLN . 16  C 16  
C 17  3 n PRO . 17  C 17  
C 18  3 n ILE . 18  C 18  
C 19  3 n ASN . 19  C 19  
C 20  3 n LEU . 20  C 20  
C 21  3 n ILE . 21  C 21  
C 22  3 n PHE . 22  C 22  
C 23  3 n ARG . 23  C 23  
C 24  3 n TYR . 24  C 24  
C 25  3 n LEU . 25  C 25  
C 26  3 n GLN . 26  C 26  
C 27  3 n ASN . 27  C 27  
C 28  3 n ARG . 28  C 28  
C 29  3 n SER . 29  C 29  
C 30  3 n ARG . 30  C 30  
C 31  3 n ILE . 31  C 31  
C 32  3 n GLN . 32  C 32  
C 33  3 n VAL . 33  C 33  
C 34  3 n TRP . 34  C 34  
C 35  3 n LEU . 35  C 35  
C 36  3 n TYR . 36  C 36  
C 37  3 n GLU . 37  C 37  
C 38  3 n GLN . 38  C 38  
C 39  3 n VAL . 39  C 39  
C 40  3 n ASN . 40  C 40  
C 41  3 n MET . 41  C 41  
C 42  3 n ARG . 42  C 42  
C 43  3 n ILE . 43  C 43  
C 44  3 n GLU . 44  C 44  
C 45  3 n GLY . 45  C 45  
C 46  3 n CYS . 46  C 46  
C 47  3 n ILE . 47  C 47  
C 48  3 n ILE . 48  C 48  
C 49  3 n GLY . 49  C 49  
C 50  3 n PHE . 50  C 50  
C 51  3 n ASP . 51  C 51  
C 52  3 n GLU . 52  C 52  
C 53  3 n TYR . 53  C 53  
C 54  3 n MET . 54  C 54  
C 55  3 n ASN . 55  C 55  
C 56  3 n LEU . 56  C 56  
C 57  3 n VAL . 57  C 57  
C 58  3 n LEU . 58  C 58  
C 59  3 n ASP . 59  C 59  
C 60  3 n ASP . 60  C 60  
C 61  3 n ALA . 61  C 61  
C 62  3 n GLU . 62  C 62  
C 63  3 n GLU . 63  C 63  
C 64  3 n ILE . 64  C 64  
C 65  3 n HIS . 65  C 65  
C 66  3 n SER . 66  C 66  
C 67  3 n LYS . 67  C 67  
C 68  3 n THR . 68  C 68  
C 69  3 n LYS . 69  C 69  
C 70  3 n SER . 70  C 70  
C 71  3 n ARG . 71  C 71  
C 72  3 n LYS . 72  C 72  
C 73  3 n GLN . 73  C 73  
C 74  3 n LEU . 74  C 74  
C 75  3 n GLY . 75  C 75  
C 76  3 n ARG . 76  C 76  
C 77  3 n ILE . 77  C 77  
C 78  3 n MET . 78  C 78  
C 79  3 n LEU . 79  C 79  
C 80  3 n LYS . 80  C 80  
C 81  3 n GLY . 81  C 81  
C 82  3 n ASP . 82  C 82  
C 83  3 n ASN . 83  C 83  
C 84  3 n ILE . 84  C 84  
C 85  3 n THR . 85  C 85  
C 86  3 n LEU . 86  C 86  
C 87  3 n LEU . 87  C 87  
C 88  3 n GLN . 88  C 88  
C 89  3 n SER . 89  C 89  
C 90  3 n VAL . 90  C 90  
C 91  3 n SER . 91  C 91  
C 92  3 n ASN . 92  C 92  
D 1   4 n MET . 1   D 1   
D 2   4 n SER . 2   D 2   
D 3   4 n LYS . 3   D 3   
D 4   4 n ALA . 4   D 4   
D 5   4 n HIS . 5   D 5   
D 6   4 n PRO . 6   D 6   
D 7   4 n PRO . 7   D 7   
D 8   4 n GLU . 8   D 8   
D 9   4 n LEU . 9   D 9   
D 10  4 n LYS . 10  D 10  
D 11  4 n LYS . 11  D 11  
D 12  4 n PHE . 12  D 12  
D 13  4 n MET . 13  D 13  
D 14  4 n ASP . 14  D 14  
D 15  4 n LYS . 15  D 15  
D 16  4 n LYS . 16  D 16  
D 17  4 n LEU . 17  D 17  
D 18  4 n SER . 18  D 18  
D 19  4 n LEU . 19  D 19  
D 20  4 n LYS . 20  D 20  
D 21  4 n LEU . 21  D 21  
D 22  4 n ASN . 22  D 22  
D 23  4 n GLY . 23  D 23  
D 24  4 n GLY . 24  D 24  
D 25  4 n ARG . 25  D 25  
D 26  4 n HIS . 26  D 26  
D 27  4 n VAL . 27  D 27  
D 28  4 n GLN . 28  D 28  
D 29  4 n GLY . 29  D 29  
D 30  4 n ILE . 30  D 30  
D 31  4 n LEU . 31  D 31  
D 32  4 n ARG . 32  D 32  
D 33  4 n GLY . 33  D 33  
D 34  4 n PHE . 34  D 34  
D 35  4 n ASP . 35  D 35  
D 36  4 n PRO . 36  D 36  
D 37  4 n PHE . 37  D 37  
D 38  4 n MET . 38  D 38  
D 39  4 n ASN . 39  D 39  
D 40  4 n LEU . 40  D 40  
D 41  4 n VAL . 41  D 41  
D 42  4 n ILE . 42  D 42  
D 43  4 n ASP . 43  D 43  
D 44  4 n GLU . 44  D 44  
D 45  4 n CYS . 45  D 45  
D 46  4 n VAL . 46  D 46  
D 47  4 n GLU . 47  D 47  
D 48  4 n MET . 48  D 48  
D 49  4 n ALA . 49  D 49  
D 50  4 n THR . 50  D 50  
D 51  4 n SER . 51  D 51  
D 52  4 n GLY . 52  D 52  
D 53  4 n GLN . 53  D 53  
D 54  4 n GLN . 54  D 54  
D 55  4 n ASN . 55  D 55  
D 56  4 n ASN . 56  D 56  
D 57  4 n ILE . 57  D 57  
D 58  4 n GLY . 58  D 58  
D 59  4 n MET . 59  D 59  
D 60  4 n VAL . 60  D 60  
D 61  4 n VAL . 61  D 61  
D 62  4 n ILE . 62  D 62  
D 63  4 n ARG . 63  D 63  
D 64  4 n GLY . 64  D 64  
D 65  4 n ASN . 65  D 65  
D 66  4 n SER . 66  D 66  
D 67  4 n ILE . 67  D 67  
D 68  4 n ILE . 68  D 68  
D 69  4 n MET . 69  D 69  
D 70  4 n LEU . 70  D 70  
D 71  4 n GLU . 71  D 71  
D 72  4 n ALA . 72  D 72  
D 73  4 n LEU . 73  D 73  
D 74  4 n GLU . 74  D 74  
D 75  4 n ARG . 75  D 75  
D 76  4 n VAL . 76  D 76  
E 1   5 n MET . 1   E 1   
E 2   5 n SER . 2   E 2   
E 3   5 n LEU . 3   E 3   
E 4   5 n PRO . 4   E 4   
E 5   5 n LEU . 5   E 5   
E 6   5 n ASN . 6   E 6   
E 7   5 n PRO . 7   E 7   
E 8   5 n LYS . 8   E 8   
E 9   5 n PRO . 9   E 9   
E 10  5 n PHE . 10  E 10  
E 11  5 n LEU . 11  E 11  
E 12  5 n ASN . 12  E 12  
E 13  5 n GLY . 13  E 13  
E 14  5 n LEU . 14  E 14  
E 15  5 n THR . 15  E 15  
E 16  5 n GLY . 16  E 16  
E 17  5 n LYS . 17  E 17  
E 18  5 n PRO . 18  E 18  
E 19  5 n VAL . 19  E 19  
E 20  5 n MET . 20  E 20  
E 21  5 n VAL . 21  E 21  
E 22  5 n LYS . 22  E 22  
E 23  5 n LEU . 23  E 23  
E 24  5 n LYS . 24  E 24  
E 25  5 n TRP . 25  E 25  
E 26  5 n GLY . 26  E 26  
E 27  5 n MET . 27  E 27  
E 28  5 n GLU . 28  E 28  
E 29  5 n TYR . 29  E 29  
E 30  5 n LYS . 30  E 30  
E 31  5 n GLY . 31  E 31  
E 32  5 n TYR . 32  E 32  
E 33  5 n LEU . 33  E 33  
E 34  5 n VAL . 34  E 34  
E 35  5 n SER . 35  E 35  
E 36  5 n VAL . 36  E 36  
E 37  5 n ASP . 37  E 37  
E 38  5 n GLY . 38  E 38  
E 39  5 n TYR . 39  E 39  
E 40  5 n MET . 40  E 40  
E 41  5 n ASN . 41  E 41  
E 42  5 n MET . 42  E 42  
E 43  5 n GLN . 43  E 43  
E 44  5 n LEU . 44  E 44  
E 45  5 n ALA . 45  E 45  
E 46  5 n ASN . 46  E 46  
E 47  5 n THR . 47  E 47  
E 48  5 n GLU . 48  E 48  
E 49  5 n GLU . 49  E 49  
E 50  5 n TYR . 50  E 50  
E 51  5 n ILE . 51  E 51  
E 52  5 n ASP . 52  E 52  
E 53  5 n GLY . 53  E 53  
E 54  5 n ALA . 54  E 54  
E 55  5 n LEU . 55  E 55  
E 56  5 n SER . 56  E 56  
E 57  5 n GLY . 57  E 57  
E 58  5 n HIS . 58  E 58  
E 59  5 n LEU . 59  E 59  
E 60  5 n GLY . 60  E 60  
E 61  5 n GLU . 61  E 61  
E 62  5 n VAL . 62  E 62  
E 63  5 n LEU . 63  E 63  
E 64  5 n ILE . 64  E 64  
E 65  5 n ARG . 65  E 65  
E 66  5 n CYS . 66  E 66  
E 67  5 n ASN . 67  E 67  
E 68  5 n ASN . 68  E 68  
E 69  5 n VAL . 69  E 69  
E 70  5 n LEU . 70  E 70  
E 71  5 n TYR . 71  E 71  
E 72  5 n ILE . 72  E 72  
E 73  5 n ARG . 73  E 73  
E 74  5 n GLY . 74  E 74  
E 75  5 n VAL . 75  E 75  
E 76  5 n GLU . 76  E 76  
E 77  5 n GLU . 77  E 77  
E 78  5 n GLU . 78  E 78  
E 79  5 n GLU . 79  E 79  
E 80  5 n GLU . 80  E 80  
E 81  5 n ASP . 81  E 81  
E 82  5 n GLY . 82  E 82  
E 83  5 n GLU . 83  E 83  
E 84  5 n MET . 84  E 84  
E 85  5 n ARG . 85  E 85  
E 86  5 n GLU . 86  E 86  
F 1   6 n MET . 1   F 1   
F 2   6 n SER . 2   F 2   
F 3   6 n PHE . 3   F 3   
F 4   6 n LEU . 4   F 4   
F 5   6 n LYS . 5   F 5   
F 6   6 n SER . 6   F 6   
F 7   6 n PHE . 7   F 7   
F 8   6 n PRO . 8   F 8   
F 9   6 n PRO . 9   F 9   
F 10  6 n PRO . 10  F 10  
F 11  6 n GLY . 11  F 11  
F 12  6 n PRO . 12  F 12  
F 13  6 n ALA . 13  F 13  
F 14  6 n GLU . 14  F 14  
F 15  6 n GLY . 15  F 15  
F 16  6 n LEU . 16  F 16  
F 17  6 n LEU . 17  F 17  
F 18  6 n ARG . 18  F 18  
F 19  6 n GLN . 19  F 19  
F 20  6 n GLN . 20  F 20  
F 21  6 n PRO . 21  F 21  
F 22  6 n ASP . 22  F 22  
F 23  6 n THR . 23  F 23  
F 24  6 n GLU . 24  F 24  
F 25  6 n ALA . 25  F 25  
F 26  6 n VAL . 26  F 26  
F 27  6 n LEU . 27  F 27  
F 28  6 n ASN . 28  F 28  
F 29  6 n GLY . 29  F 29  
F 30  6 n LYS . 30  F 30  
F 31  6 n GLY . 31  F 31  
F 32  6 n LEU . 32  F 32  
F 33  6 n GLY . 33  F 33  
F 34  6 n THR . 34  F 34  
F 35  6 n GLY . 35  F 35  
F 36  6 n THR . 36  F 36  
F 37  6 n LEU . 37  F 37  
F 38  6 n TYR . 38  F 38  
F 39  6 n ILE . 39  F 39  
F 40  6 n ALA . 40  F 40  
F 41  6 n GLU . 41  F 41  
F 42  6 n SER . 42  F 42  
F 43  6 n ARG . 43  F 43  
F 44  6 n LEU . 44  F 44  
F 45  6 n SER . 45  F 45  
F 46  6 n TRP . 46  F 46  
F 47  6 n LEU . 47  F 47  
F 48  6 n ASP . 48  F 48  
F 49  6 n GLY . 49  F 49  
F 50  6 n SER . 50  F 50  
F 51  6 n GLY . 51  F 51  
F 52  6 n LEU . 52  F 52  
F 53  6 n GLY . 53  F 53  
F 54  6 n PHE . 54  F 54  
F 55  6 n SER . 55  F 55  
F 56  6 n LEU . 56  F 56  
F 57  6 n GLU . 57  F 57  
F 58  6 n TYR . 58  F 58  
F 59  6 n PRO . 59  F 59  
F 60  6 n THR . 60  F 60  
F 61  6 n ILE . 61  F 61  
F 62  6 n SER . 62  F 62  
F 63  6 n LEU . 63  F 63  
F 64  6 n HIS . 64  F 64  
F 65  6 n ALA . 65  F 65  
F 66  6 n LEU . 66  F 66  
F 67  6 n SER . 67  F 67  
F 68  6 n ARG . 68  F 68  
F 69  6 n ASP . 69  F 69  
F 70  6 n ARG . 70  F 70  
F 71  6 n SER . 71  F 71  
F 72  6 n ASP . 72  F 72  
F 73  6 n CYS . 73  F 73  
F 74  6 n LEU . 74  F 74  
F 75  6 n GLY . 75  F 75  
F 76  6 n GLU . 76  F 76  
F 77  6 n HIS . 77  F 77  
F 78  6 n LEU . 78  F 78  
F 79  6 n TYR . 79  F 79  
F 80  6 n VAL . 80  F 80  
F 81  6 n MET . 81  F 81  
F 82  6 n VAL . 82  F 82  
F 83  6 n ASN . 83  F 83  
F 84  6 n ALA . 84  F 84  
F 85  6 n LYS . 85  F 85  
F 86  6 n PHE . 86  F 86  
F 87  6 n GLU . 87  F 87  
F 88  6 n GLU . 88  F 88  
F 89  6 n GLU . 89  F 89  
F 90  6 n SER . 90  F 90  
F 91  6 n LYS . 91  F 91  
F 92  6 n GLU . 92  F 92  
F 93  6 n PRO . 93  F 93  
F 94  6 n VAL . 94  F 94  
F 95  6 n ALA . 95  F 95  
F 96  6 n ASP . 96  F 96  
F 97  6 n GLU . 97  F 97  
F 98  6 n GLU . 98  F 98  
F 99  6 n GLU . 99  F 99  
F 100 6 n GLU . 100 F 100 
F 101 6 n ASP . 101 F 101 
F 102 6 n SER . 102 F 102 
F 103 6 n ASP . 103 F 103 
F 104 6 n ASP . 104 F 104 
F 105 6 n ASP . 105 F 105 
F 106 6 n VAL . 106 F 106 
F 107 6 n GLU . 107 F 107 
F 108 6 n PRO . 108 F 108 
F 109 6 n ILE . 109 F 109 
F 110 6 n THR . 110 F 110 
F 111 6 n GLU . 111 F 111 
F 112 6 n PHE . 112 F 112 
F 113 6 n ARG . 113 F 113 
F 114 6 n PHE . 114 F 114 
F 115 6 n VAL . 115 F 115 
F 116 6 n PRO . 116 F 116 
F 117 6 n SER . 117 F 117 
F 118 6 n ASP . 118 F 118 
F 119 6 n LYS . 119 F 119 
F 120 6 n SER . 120 F 120 
F 121 6 n ALA . 121 F 121 
F 122 6 n LEU . 122 F 122 
F 123 6 n GLU . 123 F 123 
F 124 6 n ALA . 124 F 124 
F 125 6 n MET . 125 F 125 
F 126 6 n PHE . 126 F 126 
F 127 6 n THR . 127 F 127 
F 128 6 n ALA . 128 F 128 
F 129 6 n MET . 129 F 129 
F 130 6 n CYS . 130 F 130 
F 131 6 n GLU . 131 F 131 
F 132 6 n CYS . 132 F 132 
F 133 6 n GLN . 133 F 133 
F 134 6 n ALA . 134 F 134 
F 135 6 n LEU . 135 F 135 
F 136 6 n HIS . 136 F 136 
F 137 6 n PRO . 137 F 137 
F 138 6 n ASP . 138 F 138 
F 139 6 n PRO . 139 F 139 
F 140 6 n GLU . 140 F 140 
F 141 6 n ASP . 141 F 141 
F 142 6 n GLU . 142 F 142 
F 143 6 n ASP . 143 F 143 
F 144 6 n SER . 144 F 144 
F 145 6 n ASP . 145 F 145 
F 146 6 n ASP . 146 F 146 
F 147 6 n TYR . 147 F 147 
F 148 6 n ASP . 148 F 148 
F 149 6 n GLY . 149 F 149 
F 150 6 n GLU . 150 F 150 
F 151 6 n GLU . 151 F 151 
F 152 6 n TYR . 152 F 152 
F 153 6 n ASP . 153 F 153 
F 154 6 n VAL . 154 F 154 
F 155 6 n GLU . 155 F 155 
F 156 6 n ALA . 156 F 156 
F 157 6 n HIS . 157 F 157 
F 158 6 n GLU . 158 F 158 
F 159 6 n GLN . 159 F 159 
F 160 6 n GLY . 160 F 160 
F 161 6 n GLN . 161 F 161 
F 162 6 n GLY . 162 F 162 
F 163 6 n ASP . 163 F 163 
F 164 6 n ILE . 164 F 164 
F 165 6 n PRO . 165 F 165 
F 166 6 n THR . 166 F 166 
F 167 6 n PHE . 167 F 167 
F 168 6 n TYR . 168 F 168 
F 169 6 n THR . 169 F 169 
F 170 6 n TYR . 170 F 170 
F 171 6 n GLU . 171 F 171 
F 172 6 n GLU . 172 F 172 
F 173 6 n GLY . 173 F 173 
F 174 6 n LEU . 174 F 174 
F 175 6 n SER . 175 F 175 
F 176 6 n HIS . 176 F 176 
F 177 6 n LEU . 177 F 177 
F 178 6 n THR . 178 F 178 
F 179 6 n ALA . 179 F 179 
F 180 6 n GLU . 180 F 180 
F 181 6 n GLY . 181 F 181 
F 182 6 n GLN . 182 F 182 
F 183 6 n ALA . 183 F 183 
F 184 6 n THR . 184 F 184 
F 185 6 n LEU . 185 F 185 
F 186 6 n GLU . 186 F 186 
F 187 6 n ARG . 187 F 187 
F 188 6 n LEU . 188 F 188 
F 189 6 n GLU . 189 F 189 
F 190 6 n GLY . 190 F 190 
F 191 6 n MET . 191 F 191 
F 192 6 n LEU . 192 F 192 
F 193 6 n SEP . 193 F 193 
F 194 6 n GLN . 194 F 194 
F 195 6 n SEP . 195 F 195 
F 196 6 n VAL . 196 F 196 
F 197 6 n SEP . 197 F 197 
F 198 6 n SER . 198 F 198 
F 199 6 n GLN . 199 F 199 
F 200 6 n TYR . 200 F 200 
F 201 6 n ASN . 201 F 201 
F 202 6 n MET . 202 F 202 
F 203 6 n ALA . 203 F 203 
F 204 6 n GLY . 204 F 204 
F 205 6 n VAL . 205 F 205 
F 206 6 n ARG . 206 F 206 
F 207 6 n THR . 207 F 207 
F 208 6 n GLU . 208 F 208 
F 209 6 n ASP . 209 F 209 
F 210 6 n SER . 210 F 210 
F 211 6 n ILE . 211 F 211 
F 212 6 n ARG . 212 F 212 
F 213 6 n ASP . 213 F 213 
F 214 6 n TYR . 214 F 214 
F 215 6 n GLU . 215 F 215 
F 216 6 n ASP . 216 F 216 
F 217 6 n GLY . 217 F 217 
F 218 6 n MET . 218 F 218 
F 219 6 n GLU . 219 F 219 
F 220 6 n VAL . 220 F 220 
F 221 6 n ASP . 221 F 221 
F 222 6 n THR . 222 F 222 
F 223 6 n THR . 223 F 223 
F 224 6 n PRO . 224 F 224 
F 225 6 n THR . 225 F 225 
F 226 6 n VAL . 226 F 226 
F 227 6 n ALA . 227 F 227 
F 228 6 n GLY . 228 F 228 
F 229 6 n GLN . 229 F 229 
F 230 6 n PHE . 230 F 230 
F 231 6 n GLU . 231 F 231 
F 232 6 n ASP . 232 F 232 
F 233 6 n ALA . 233 F 233 
F 234 6 n ASP . 234 F 234 
F 235 6 n VAL . 235 F 235 
F 236 6 n ASP . 236 F 236 
F 237 6 n HIS . 237 F 237 
#
_software.classification other
_software.date           ?
_software.description    "Structure prediction"
_software.name           AlphaFold
_software.pdbx_ordinal   1
_software.type           package
_software.version        "AlphaFold-beta-20231127 (fb0b9d13-0bdd-4522-ba5f-0ee1f426d085 @ 2025-02-03 03:47:51)"
#
loop_
_struct_asym.entity_id
_struct_asym.id
1 A 
2 B 
3 C 
4 D 
5 E 
6 F 
#
loop_
_atom_site.group_PDB
_atom_site.id
_atom_site.type_symbol
_atom_site.label_atom_id
_atom_site.label_alt_id
_atom_site.label_comp_id
_atom_site.label_asym_id
_atom_site.label_entity_id
_atom_site.label_seq_id
_atom_site.pdbx_PDB_ins_code
_atom_site.Cartn_x
_atom_site.Cartn_y
_atom_site.Cartn_z
_atom_site.occupancy
_atom_site.B_iso_or_equiv
_atom_site.auth_seq_id
_atom_site.auth_asym_id
_atom_site.pdbx_PDB_model_num
ATOM   1    N N   . MET A 1 1   ? -2.602  3.705   -20.674 1.00 64.32 1   A 1 
ATOM   2    C CA  . MET A 1 1   ? -2.012  2.448   -21.185 1.00 71.17 1   A 1 
ATOM   3    C C   . MET A 1 1   ? -1.468  1.691   -19.987 1.00 77.07 1   A 1 
ATOM   4    O O   . MET A 1 1   ? -0.778  2.298   -19.182 1.00 72.60 1   A 1 
ATOM   5    C CB  . MET A 1 1   ? -0.919  2.776   -22.205 1.00 62.38 1   A 1 
ATOM   6    C CG  . MET A 1 1   ? -0.109  1.575   -22.701 1.00 52.09 1   A 1 
ATOM   7    S SD  . MET A 1 1   ? 1.065   2.078   -23.992 1.00 45.43 1   A 1 
ATOM   8    C CE  . MET A 1 1   ? 2.169   0.692   -24.057 1.00 38.74 1   A 1 
ATOM   9    N N   . LYS A 1 2   ? -1.798  0.394   -19.837 1.00 79.82 2   A 1 
ATOM   10   C CA  . LYS A 1 2   ? -1.258  -0.442  -18.760 1.00 84.40 2   A 1 
ATOM   11   C C   . LYS A 1 2   ? -0.060  -1.216  -19.294 1.00 88.50 2   A 1 
ATOM   12   O O   . LYS A 1 2   ? -0.225  -2.088  -20.148 1.00 87.18 2   A 1 
ATOM   13   C CB  . LYS A 1 2   ? -2.328  -1.375  -18.188 1.00 77.40 2   A 1 
ATOM   14   C CG  . LYS A 1 2   ? -3.468  -0.617  -17.479 1.00 70.57 2   A 1 
ATOM   15   C CD  . LYS A 1 2   ? -4.395  -1.585  -16.720 1.00 65.21 2   A 1 
ATOM   16   C CE  . LYS A 1 2   ? -5.436  -0.830  -15.890 1.00 55.23 2   A 1 
ATOM   17   N NZ  . LYS A 1 2   ? -5.976  -1.656  -14.791 1.00 49.47 2   A 1 
ATOM   18   N N   . LEU A 1 3   ? 1.133   -0.884  -18.834 1.00 90.81 3   A 1 
ATOM   19   C CA  . LEU A 1 3   ? 2.367   -1.452  -19.369 1.00 93.07 3   A 1 
ATOM   20   C C   . LEU A 1 3   ? 2.571   -2.918  -18.959 1.00 94.01 3   A 1 
ATOM   21   O O   . LEU A 1 3   ? 3.290   -3.651  -19.639 1.00 93.06 3   A 1 
ATOM   22   C CB  . LEU A 1 3   ? 3.541   -0.548  -18.961 1.00 92.54 3   A 1 
ATOM   23   C CG  . LEU A 1 3   ? 4.749   -0.644  -19.910 1.00 91.24 3   A 1 
ATOM   24   C CD1 . LEU A 1 3   ? 4.446   -0.105  -21.308 1.00 88.60 3   A 1 
ATOM   25   C CD2 . LEU A 1 3   ? 5.901   0.180   -19.342 1.00 88.28 3   A 1 
ATOM   26   N N   . VAL A 1 4   ? 1.866   -3.393  -17.926 1.00 93.90 4   A 1 
ATOM   27   C CA  . VAL A 1 4   ? 1.820   -4.819  -17.563 1.00 94.22 4   A 1 
ATOM   28   C C   . VAL A 1 4   ? 1.368   -5.695  -18.738 1.00 94.60 4   A 1 
ATOM   29   O O   . VAL A 1 4   ? 1.895   -6.787  -18.937 1.00 93.91 4   A 1 
ATOM   30   C CB  . VAL A 1 4   ? 0.934   -5.039  -16.321 1.00 93.18 4   A 1 
ATOM   31   C CG1 . VAL A 1 4   ? -0.557  -4.794  -16.589 1.00 87.40 4   A 1 
ATOM   32   C CG2 . VAL A 1 4   ? 1.121   -6.449  -15.762 1.00 87.71 4   A 1 
ATOM   33   N N   . ARG A 1 5   ? 0.505   -5.187  -19.624 1.00 94.43 5   A 1 
ATOM   34   C CA  . ARG A 1 5   ? 0.065   -5.910  -20.830 1.00 94.08 5   A 1 
ATOM   35   C C   . ARG A 1 5   ? 1.207   -6.193  -21.806 1.00 94.69 5   A 1 
ATOM   36   O O   . ARG A 1 5   ? 1.094   -7.110  -22.618 1.00 93.24 5   A 1 
ATOM   37   C CB  . ARG A 1 5   ? -1.044  -5.133  -21.547 1.00 92.36 5   A 1 
ATOM   38   C CG  . ARG A 1 5   ? -2.323  -5.031  -20.704 1.00 87.23 5   A 1 
ATOM   39   C CD  . ARG A 1 5   ? -3.436  -4.368  -21.516 1.00 78.55 5   A 1 
ATOM   40   N NE  . ARG A 1 5   ? -4.685  -4.321  -20.761 1.00 70.12 5   A 1 
ATOM   41   C CZ  . ARG A 1 5   ? -5.878  -3.967  -21.217 1.00 62.61 5   A 1 
ATOM   42   N NH1 . ARG A 1 5   ? -6.058  -3.580  -22.454 1.00 56.11 5   A 1 
ATOM   43   N NH2 . ARG A 1 5   ? -6.908  -3.997  -20.418 1.00 56.06 5   A 1 
ATOM   44   N N   . PHE A 1 6   ? 2.274   -5.439  -21.750 1.00 95.60 6   A 1 
ATOM   45   C CA  . PHE A 1 6   ? 3.496   -5.750  -22.483 1.00 96.07 6   A 1 
ATOM   46   C C   . PHE A 1 6   ? 4.135   -7.023  -21.914 1.00 96.57 6   A 1 
ATOM   47   O O   . PHE A 1 6   ? 4.434   -7.934  -22.682 1.00 96.04 6   A 1 
ATOM   48   C CB  . PHE A 1 6   ? 4.440   -4.547  -22.453 1.00 96.05 6   A 1 
ATOM   49   C CG  . PHE A 1 6   ? 5.860   -4.862  -22.844 1.00 96.85 6   A 1 
ATOM   50   C CD1 . PHE A 1 6   ? 6.814   -5.152  -21.856 1.00 95.87 6   A 1 
ATOM   51   C CD2 . PHE A 1 6   ? 6.241   -4.887  -24.200 1.00 96.18 6   A 1 
ATOM   52   C CE1 . PHE A 1 6   ? 8.138   -5.458  -22.215 1.00 95.76 6   A 1 
ATOM   53   C CE2 . PHE A 1 6   ? 7.549   -5.194  -24.557 1.00 95.62 6   A 1 
ATOM   54   C CZ  . PHE A 1 6   ? 8.500   -5.482  -23.572 1.00 96.17 6   A 1 
ATOM   55   N N   . LEU A 1 7   ? 4.248   -7.137  -20.586 1.00 96.71 7   A 1 
ATOM   56   C CA  . LEU A 1 7   ? 4.800   -8.331  -19.930 1.00 96.74 7   A 1 
ATOM   57   C C   . LEU A 1 7   ? 3.954   -9.576  -20.210 1.00 96.52 7   A 1 
ATOM   58   O O   . LEU A 1 7   ? 4.512   -10.648 -20.454 1.00 95.54 7   A 1 
ATOM   59   C CB  . LEU A 1 7   ? 4.907   -8.105  -18.418 1.00 96.60 7   A 1 
ATOM   60   C CG  . LEU A 1 7   ? 5.868   -6.993  -17.977 1.00 96.29 7   A 1 
ATOM   61   C CD1 . LEU A 1 7   ? 5.804   -6.880  -16.455 1.00 95.36 7   A 1 
ATOM   62   C CD2 . LEU A 1 7   ? 7.311   -7.295  -18.391 1.00 95.04 7   A 1 
ATOM   63   N N   . MET A 1 8   ? 2.633   -9.439  -20.269 1.00 96.30 8   A 1 
ATOM   64   C CA  . MET A 1 8   ? 1.711   -10.538 -20.583 1.00 95.70 8   A 1 
ATOM   65   C C   . MET A 1 8   ? 1.945   -11.163 -21.968 1.00 95.75 8   A 1 
ATOM   66   O O   . MET A 1 8   ? 1.549   -12.300 -22.213 1.00 94.18 8   A 1 
ATOM   67   C CB  . MET A 1 8   ? 0.262   -10.043 -20.478 1.00 94.79 8   A 1 
ATOM   68   C CG  . MET A 1 8   ? -0.130  -9.599  -19.058 1.00 93.10 8   A 1 
ATOM   69   S SD  . MET A 1 8   ? -1.790  -8.874  -18.974 1.00 90.48 8   A 1 
ATOM   70   C CE  . MET A 1 8   ? -2.783  -10.380 -18.983 1.00 82.43 8   A 1 
ATOM   71   N N   . LYS A 1 9   ? 2.612   -10.451 -22.874 1.00 95.74 9   A 1 
ATOM   72   C CA  . LYS A 1 9   ? 2.980   -10.951 -24.206 1.00 95.41 9   A 1 
ATOM   73   C C   . LYS A 1 9   ? 4.310   -11.704 -24.229 1.00 95.83 9   A 1 
ATOM   74   O O   . LYS A 1 9   ? 4.666   -12.249 -25.269 1.00 94.16 9   A 1 
ATOM   75   C CB  . LYS A 1 9   ? 3.026   -9.786  -25.207 1.00 94.29 9   A 1 
ATOM   76   C CG  . LYS A 1 9   ? 1.671   -9.094  -25.399 1.00 92.69 9   A 1 
ATOM   77   C CD  . LYS A 1 9   ? 1.860   -7.893  -26.324 1.00 89.87 9   A 1 
ATOM   78   C CE  . LYS A 1 9   ? 0.560   -7.135  -26.504 1.00 85.70 9   A 1 
ATOM   79   N NZ  . LYS A 1 9   ? 0.765   -5.992  -27.415 1.00 79.50 9   A 1 
ATOM   80   N N   . LEU A 1 10  ? 5.036   -11.729 -23.122 1.00 96.54 10  A 1 
ATOM   81   C CA  . LEU A 1 10  ? 6.385   -12.294 -23.066 1.00 97.05 10  A 1 
ATOM   82   C C   . LEU A 1 10  ? 6.412   -13.794 -22.753 1.00 97.30 10  A 1 
ATOM   83   O O   . LEU A 1 10  ? 7.449   -14.339 -22.347 1.00 96.08 10  A 1 
ATOM   84   C CB  . LEU A 1 10  ? 7.267   -11.489 -22.094 1.00 96.78 10  A 1 
ATOM   85   C CG  . LEU A 1 10  ? 7.347   -9.988  -22.372 1.00 96.19 10  A 1 
ATOM   86   C CD1 . LEU A 1 10  ? 8.389   -9.375  -21.438 1.00 94.04 10  A 1 
ATOM   87   C CD2 . LEU A 1 10  ? 7.743   -9.664  -23.809 1.00 93.82 10  A 1 
ATOM   88   N N   . SER A 1 11  ? 5.296   -14.487 -22.930 1.00 96.67 11  A 1 
ATOM   89   C CA  . SER A 1 11  ? 5.260   -15.939 -22.777 1.00 96.55 11  A 1 
ATOM   90   C C   . SER A 1 11  ? 6.282   -16.603 -23.709 1.00 96.64 11  A 1 
ATOM   91   O O   . SER A 1 11  ? 6.376   -16.269 -24.885 1.00 93.12 11  A 1 
ATOM   92   C CB  . SER A 1 11  ? 3.868   -16.489 -23.059 1.00 94.50 11  A 1 
ATOM   93   O OG  . SER A 1 11  ? 2.937   -15.974 -22.127 1.00 80.30 11  A 1 
ATOM   94   N N   . HIS A 1 12  ? 7.002   -17.565 -23.149 1.00 96.87 12  A 1 
ATOM   95   C CA  . HIS A 1 12  ? 8.117   -18.290 -23.774 1.00 97.33 12  A 1 
ATOM   96   C C   . HIS A 1 12  ? 9.443   -17.519 -23.877 1.00 97.55 12  A 1 
ATOM   97   O O   . HIS A 1 12  ? 10.446  -18.137 -24.245 1.00 95.37 12  A 1 
ATOM   98   C CB  . HIS A 1 12  ? 7.714   -18.918 -25.115 1.00 95.78 12  A 1 
ATOM   99   C CG  . HIS A 1 12  ? 6.435   -19.697 -25.041 1.00 93.11 12  A 1 
ATOM   100  N ND1 . HIS A 1 12  ? 6.218   -20.815 -24.270 1.00 80.84 12  A 1 
ATOM   101  C CD2 . HIS A 1 12  ? 5.262   -19.431 -25.689 1.00 80.32 12  A 1 
ATOM   102  C CE1 . HIS A 1 12  ? 4.955   -21.207 -24.443 1.00 81.42 12  A 1 
ATOM   103  N NE2 . HIS A 1 12  ? 4.335   -20.392 -25.306 1.00 82.18 12  A 1 
ATOM   104  N N   . GLU A 1 13  ? 9.494   -16.256 -23.478 1.00 97.77 13  A 1 
ATOM   105  C CA  . GLU A 1 13  ? 10.750  -15.515 -23.406 1.00 98.03 13  A 1 
ATOM   106  C C   . GLU A 1 13  ? 11.560  -15.914 -22.164 1.00 98.25 13  A 1 
ATOM   107  O O   . GLU A 1 13  ? 11.015  -16.095 -21.075 1.00 97.75 13  A 1 
ATOM   108  C CB  . GLU A 1 13  ? 10.499  -14.006 -23.441 1.00 97.68 13  A 1 
ATOM   109  C CG  . GLU A 1 13  ? 9.907   -13.514 -24.777 1.00 95.36 13  A 1 
ATOM   110  C CD  . GLU A 1 13  ? 10.835  -13.690 -25.978 1.00 95.80 13  A 1 
ATOM   111  O OE1 . GLU A 1 13  ? 10.353  -13.558 -27.123 1.00 90.03 13  A 1 
ATOM   112  O OE2 . GLU A 1 13  ? 12.054  -13.937 -25.778 1.00 91.07 13  A 1 
ATOM   113  N N   . THR A 1 14  ? 12.867  -16.027 -22.335 1.00 98.30 14  A 1 
ATOM   114  C CA  . THR A 1 14  ? 13.784  -16.270 -21.221 1.00 98.40 14  A 1 
ATOM   115  C C   . THR A 1 14  ? 14.308  -14.943 -20.701 1.00 98.45 14  A 1 
ATOM   116  O O   . THR A 1 14  ? 14.908  -14.173 -21.451 1.00 97.56 14  A 1 
ATOM   117  C CB  . THR A 1 14  ? 14.929  -17.204 -21.618 1.00 97.88 14  A 1 
ATOM   118  O OG1 . THR A 1 14  ? 14.393  -18.445 -22.045 1.00 94.04 14  A 1 
ATOM   119  C CG2 . THR A 1 14  ? 15.860  -17.519 -20.447 1.00 92.94 14  A 1 
ATOM   120  N N   . VAL A 1 15  ? 14.085  -14.680 -19.417 1.00 98.44 15  A 1 
ATOM   121  C CA  . VAL A 1 15  ? 14.382  -13.405 -18.769 1.00 98.42 15  A 1 
ATOM   122  C C   . VAL A 1 15  ? 15.175  -13.616 -17.482 1.00 98.52 15  A 1 
ATOM   123  O O   . VAL A 1 15  ? 15.237  -14.718 -16.939 1.00 98.18 15  A 1 
ATOM   124  C CB  . VAL A 1 15  ? 13.096  -12.601 -18.484 1.00 97.99 15  A 1 
ATOM   125  C CG1 . VAL A 1 15  ? 12.324  -12.290 -19.770 1.00 96.10 15  A 1 
ATOM   126  C CG2 . VAL A 1 15  ? 12.161  -13.317 -17.500 1.00 95.65 15  A 1 
ATOM   127  N N   . THR A 1 16  ? 15.761  -12.540 -16.969 1.00 98.62 16  A 1 
ATOM   128  C CA  . THR A 1 16  ? 16.245  -12.480 -15.592 1.00 98.60 16  A 1 
ATOM   129  C C   . THR A 1 16  ? 15.441  -11.434 -14.841 1.00 98.69 16  A 1 
ATOM   130  O O   . THR A 1 16  ? 15.360  -10.296 -15.291 1.00 98.23 16  A 1 
ATOM   131  C CB  . THR A 1 16  ? 17.741  -12.165 -15.520 1.00 98.31 16  A 1 
ATOM   132  O OG1 . THR A 1 16  ? 18.475  -13.111 -16.271 1.00 94.89 16  A 1 
ATOM   133  C CG2 . THR A 1 16  ? 18.279  -12.217 -14.086 1.00 94.39 16  A 1 
ATOM   134  N N   . ILE A 1 17  ? 14.870  -11.801 -13.712 1.00 98.61 17  A 1 
ATOM   135  C CA  . ILE A 1 17  ? 14.087  -10.910 -12.854 1.00 98.69 17  A 1 
ATOM   136  C C   . ILE A 1 17  ? 14.913  -10.616 -11.605 1.00 98.54 17  A 1 
ATOM   137  O O   . ILE A 1 17  ? 15.371  -11.541 -10.952 1.00 97.99 17  A 1 
ATOM   138  C CB  . ILE A 1 17  ? 12.715  -11.533 -12.523 1.00 98.58 17  A 1 
ATOM   139  C CG1 . ILE A 1 17  ? 11.984  -11.957 -13.815 1.00 97.86 17  A 1 
ATOM   140  C CG2 . ILE A 1 17  ? 11.887  -10.527 -11.705 1.00 98.03 17  A 1 
ATOM   141  C CD1 . ILE A 1 17  ? 10.593  -12.557 -13.600 1.00 96.85 17  A 1 
ATOM   142  N N   . GLU A 1 18  ? 15.087  -9.342  -11.275 1.00 98.39 18  A 1 
ATOM   143  C CA  . GLU A 1 18  ? 15.595  -8.939  -9.962  1.00 98.14 18  A 1 
ATOM   144  C C   . GLU A 1 18  ? 14.415  -8.595  -9.062  1.00 98.15 18  A 1 
ATOM   145  O O   . GLU A 1 18  ? 13.541  -7.811  -9.427  1.00 97.46 18  A 1 
ATOM   146  C CB  . GLU A 1 18  ? 16.611  -7.783  -10.075 1.00 97.32 18  A 1 
ATOM   147  C CG  . GLU A 1 18  ? 17.313  -7.502  -8.727  1.00 92.69 18  A 1 
ATOM   148  C CD  . GLU A 1 18  ? 18.486  -6.493  -8.812  1.00 89.03 18  A 1 
ATOM   149  O OE1 . GLU A 1 18  ? 18.454  -5.463  -8.106  1.00 80.81 18  A 1 
ATOM   150  O OE2 . GLU A 1 18  ? 19.460  -6.742  -9.552  1.00 82.06 18  A 1 
ATOM   151  N N   . LEU A 1 19  ? 14.388  -9.188  -7.864  1.00 97.53 19  A 1 
ATOM   152  C CA  . LEU A 1 19  ? 13.403  -8.890  -6.832  1.00 97.29 19  A 1 
ATOM   153  C C   . LEU A 1 19  ? 13.884  -7.746  -5.935  1.00 96.52 19  A 1 
ATOM   154  O O   . LEU A 1 19  ? 15.079  -7.448  -5.853  1.00 95.18 19  A 1 
ATOM   155  C CB  . LEU A 1 19  ? 13.084  -10.155 -6.016  1.00 97.24 19  A 1 
ATOM   156  C CG  . LEU A 1 19  ? 12.626  -11.378 -6.837  1.00 96.64 19  A 1 
ATOM   157  C CD1 . LEU A 1 19  ? 12.117  -12.473 -5.888  1.00 94.92 19  A 1 
ATOM   158  C CD2 . LEU A 1 19  ? 11.495  -11.037 -7.809  1.00 94.33 19  A 1 
ATOM   159  N N   . LYS A 1 20  ? 12.947  -7.137  -5.199  1.00 95.84 20  A 1 
ATOM   160  C CA  . LYS A 1 20  ? 13.231  -6.043  -4.259  1.00 94.82 20  A 1 
ATOM   161  C C   . LYS A 1 20  ? 14.212  -6.481  -3.164  1.00 93.81 20  A 1 
ATOM   162  O O   . LYS A 1 20  ? 15.109  -5.712  -2.840  1.00 91.57 20  A 1 
ATOM   163  C CB  . LYS A 1 20  ? 11.916  -5.540  -3.650  1.00 94.08 20  A 1 
ATOM   164  C CG  . LYS A 1 20  ? 11.057  -4.803  -4.693  1.00 93.64 20  A 1 
ATOM   165  C CD  . LYS A 1 20  ? 9.719   -4.381  -4.072  1.00 91.97 20  A 1 
ATOM   166  C CE  . LYS A 1 20  ? 8.841   -3.720  -5.119  1.00 90.85 20  A 1 
ATOM   167  N NZ  . LYS A 1 20  ? 7.476   -3.454  -4.595  1.00 87.83 20  A 1 
ATOM   168  N N   . ASN A 1 21  ? 14.120  -7.717  -2.698  1.00 94.90 21  A 1 
ATOM   169  C CA  . ASN A 1 21  ? 15.031  -8.321  -1.714  1.00 94.63 21  A 1 
ATOM   170  C C   . ASN A 1 21  ? 16.408  -8.753  -2.287  1.00 94.43 21  A 1 
ATOM   171  O O   . ASN A 1 21  ? 17.159  -9.473  -1.637  1.00 92.48 21  A 1 
ATOM   172  C CB  . ASN A 1 21  ? 14.284  -9.467  -1.014  1.00 94.07 21  A 1 
ATOM   173  C CG  . ASN A 1 21  ? 13.939  -10.633 -1.919  1.00 94.16 21  A 1 
ATOM   174  O OD1 . ASN A 1 21  ? 14.463  -10.809 -3.007  1.00 90.64 21  A 1 
ATOM   175  N ND2 . ASN A 1 21  ? 13.039  -11.484 -1.478  1.00 89.77 21  A 1 
ATOM   176  N N   . GLY A 1 22  ? 16.720  -8.362  -3.510  1.00 94.40 22  A 1 
ATOM   177  C CA  . GLY A 1 22  ? 17.999  -8.664  -4.153  1.00 94.33 22  A 1 
ATOM   178  C C   . GLY A 1 22  ? 18.128  -10.079 -4.725  1.00 95.33 22  A 1 
ATOM   179  O O   . GLY A 1 22  ? 19.171  -10.396 -5.309  1.00 94.45 22  A 1 
ATOM   180  N N   . THR A 1 23  ? 17.099  -10.923 -4.603  1.00 96.12 23  A 1 
ATOM   181  C CA  . THR A 1 23  ? 17.068  -12.241 -5.247  1.00 96.74 23  A 1 
ATOM   182  C C   . THR A 1 23  ? 17.034  -12.078 -6.762  1.00 97.24 23  A 1 
ATOM   183  O O   . THR A 1 23  ? 16.301  -11.244 -7.288  1.00 96.84 23  A 1 
ATOM   184  C CB  . THR A 1 23  ? 15.875  -13.072 -4.778  1.00 96.46 23  A 1 
ATOM   185  O OG1 . THR A 1 23  ? 15.946  -13.244 -3.377  1.00 92.75 23  A 1 
ATOM   186  C CG2 . THR A 1 23  ? 15.809  -14.472 -5.390  1.00 92.13 23  A 1 
ATOM   187  N N   . GLN A 1 24  ? 17.806  -12.896 -7.476  1.00 97.97 24  A 1 
ATOM   188  C CA  . GLN A 1 24  ? 17.763  -12.977 -8.926  1.00 98.04 24  A 1 
ATOM   189  C C   . GLN A 1 24  ? 17.131  -14.292 -9.365  1.00 98.32 24  A 1 
ATOM   190  O O   . GLN A 1 24  ? 17.497  -15.359 -8.882  1.00 97.61 24  A 1 
ATOM   191  C CB  . GLN A 1 24  ? 19.160  -12.808 -9.535  1.00 97.12 24  A 1 
ATOM   192  C CG  . GLN A 1 24  ? 19.689  -11.385 -9.317  1.00 88.96 24  A 1 
ATOM   193  C CD  . GLN A 1 24  ? 20.996  -11.092 -10.059 1.00 86.10 24  A 1 
ATOM   194  O OE1 . GLN A 1 24  ? 21.585  -11.920 -10.727 1.00 77.03 24  A 1 
ATOM   195  N NE2 . GLN A 1 24  ? 21.478  -9.874  -9.975  1.00 72.24 24  A 1 
ATOM   196  N N   . VAL A 1 25  ? 16.203  -14.205 -10.308 1.00 98.42 25  A 1 
ATOM   197  C CA  . VAL A 1 25  ? 15.483  -15.355 -10.853 1.00 98.51 25  A 1 
ATOM   198  C C   . VAL A 1 25  ? 15.665  -15.358 -12.364 1.00 98.60 25  A 1 
ATOM   199  O O   . VAL A 1 25  ? 15.185  -14.469 -13.047 1.00 98.23 25  A 1 
ATOM   200  C CB  . VAL A 1 25  ? 13.999  -15.307 -10.455 1.00 98.06 25  A 1 
ATOM   201  C CG1 . VAL A 1 25  ? 13.275  -16.540 -10.988 1.00 96.19 25  A 1 
ATOM   202  C CG2 . VAL A 1 25  ? 13.822  -15.271 -8.927  1.00 96.39 25  A 1 
ATOM   203  N N   . HIS A 1 26  ? 16.349  -16.359 -12.876 1.00 98.42 26  A 1 
ATOM   204  C CA  . HIS A 1 26  ? 16.497  -16.565 -14.307 1.00 98.45 26  A 1 
ATOM   205  C C   . HIS A 1 26  ? 15.627  -17.734 -14.750 1.00 98.41 26  A 1 
ATOM   206  O O   . HIS A 1 26  ? 15.725  -18.818 -14.183 1.00 97.79 26  A 1 
ATOM   207  C CB  . HIS A 1 26  ? 17.974  -16.789 -14.637 1.00 98.03 26  A 1 
ATOM   208  C CG  . HIS A 1 26  ? 18.214  -16.980 -16.100 1.00 97.14 26  A 1 
ATOM   209  N ND1 . HIS A 1 26  ? 18.286  -15.975 -17.056 1.00 85.20 26  A 1 
ATOM   210  C CD2 . HIS A 1 26  ? 18.398  -18.162 -16.774 1.00 85.88 26  A 1 
ATOM   211  C CE1 . HIS A 1 26  ? 18.502  -16.550 -18.245 1.00 88.72 26  A 1 
ATOM   212  N NE2 . HIS A 1 26  ? 18.585  -17.867 -18.124 1.00 90.17 26  A 1 
ATOM   213  N N   . GLY A 1 27  ? 14.792  -17.542 -15.765 1.00 98.25 27  A 1 
ATOM   214  C CA  . GLY A 1 27  ? 13.913  -18.598 -16.241 1.00 98.38 27  A 1 
ATOM   215  C C   . GLY A 1 27  ? 13.093  -18.193 -17.460 1.00 98.57 27  A 1 
ATOM   216  O O   . GLY A 1 27  ? 13.189  -17.073 -17.954 1.00 97.89 27  A 1 
ATOM   217  N N   . THR A 1 28  ? 12.291  -19.129 -17.956 1.00 98.52 28  A 1 
ATOM   218  C CA  . THR A 1 28  ? 11.412  -18.906 -19.108 1.00 98.51 28  A 1 
ATOM   219  C C   . THR A 1 28  ? 10.002  -18.591 -18.627 1.00 98.53 28  A 1 
ATOM   220  O O   . THR A 1 28  ? 9.415   -19.402 -17.901 1.00 97.77 28  A 1 
ATOM   221  C CB  . THR A 1 28  ? 11.405  -20.121 -20.039 1.00 98.13 28  A 1 
ATOM   222  O OG1 . THR A 1 28  ? 12.717  -20.430 -20.452 1.00 95.12 28  A 1 
ATOM   223  C CG2 . THR A 1 28  ? 10.594  -19.867 -21.312 1.00 94.74 28  A 1 
ATOM   224  N N   . ILE A 1 29  ? 9.445   -17.457 -19.049 1.00 98.46 29  A 1 
ATOM   225  C CA  . ILE A 1 29  ? 8.090   -17.032 -18.688 1.00 98.43 29  A 1 
ATOM   226  C C   . ILE A 1 29  ? 7.067   -18.030 -19.240 1.00 98.24 29  A 1 
ATOM   227  O O   . ILE A 1 29  ? 7.082   -18.374 -20.429 1.00 97.61 29  A 1 
ATOM   228  C CB  . ILE A 1 29  ? 7.814   -15.587 -19.160 1.00 98.21 29  A 1 
ATOM   229  C CG1 . ILE A 1 29  ? 8.758   -14.598 -18.439 1.00 97.49 29  A 1 
ATOM   230  C CG2 . ILE A 1 29  ? 6.345   -15.199 -18.900 1.00 97.65 29  A 1 
ATOM   231  C CD1 . ILE A 1 29  ? 8.642   -13.139 -18.925 1.00 96.43 29  A 1 
ATOM   232  N N   . THR A 1 30  ? 6.147   -18.469 -18.389 1.00 98.18 30  A 1 
ATOM   233  C CA  . THR A 1 30  ? 4.957   -19.240 -18.782 1.00 97.86 30  A 1 
ATOM   234  C C   . THR A 1 30  ? 3.706   -18.372 -18.806 1.00 97.67 30  A 1 
ATOM   235  O O   . THR A 1 30  ? 2.813   -18.624 -19.604 1.00 95.55 30  A 1 
ATOM   236  C CB  . THR A 1 30  ? 4.733   -20.450 -17.870 1.00 97.09 30  A 1 
ATOM   237  O OG1 . THR A 1 30  ? 4.677   -20.068 -16.516 1.00 89.33 30  A 1 
ATOM   238  C CG2 . THR A 1 30  ? 5.868   -21.460 -17.988 1.00 88.70 30  A 1 
ATOM   239  N N   . GLY A 1 31  ? 3.652   -17.327 -17.984 1.00 97.61 31  A 1 
ATOM   240  C CA  . GLY A 1 31  ? 2.578   -16.353 -17.964 1.00 97.58 31  A 1 
ATOM   241  C C   . GLY A 1 31  ? 2.881   -15.189 -17.027 1.00 97.80 31  A 1 
ATOM   242  O O   . GLY A 1 31  ? 3.677   -15.317 -16.094 1.00 96.74 31  A 1 
ATOM   243  N N   . VAL A 1 32  ? 2.226   -14.061 -17.291 1.00 97.48 32  A 1 
ATOM   244  C CA  . VAL A 1 32  ? 2.184   -12.890 -16.407 1.00 97.13 32  A 1 
ATOM   245  C C   . VAL A 1 32  ? 0.730   -12.448 -16.335 1.00 96.47 32  A 1 
ATOM   246  O O   . VAL A 1 32  ? 0.066   -12.380 -17.369 1.00 95.04 32  A 1 
ATOM   247  C CB  . VAL A 1 32  ? 3.066   -11.739 -16.928 1.00 96.98 32  A 1 
ATOM   248  C CG1 . VAL A 1 32  ? 3.062   -10.555 -15.956 1.00 95.24 32  A 1 
ATOM   249  C CG2 . VAL A 1 32  ? 4.528   -12.171 -17.130 1.00 95.49 32  A 1 
ATOM   250  N N   . ASP A 1 33  ? 0.224   -12.187 -15.125 1.00 96.05 33  A 1 
ATOM   251  C CA  . ASP A 1 33  ? -1.145  -11.701 -14.927 1.00 95.01 33  A 1 
ATOM   252  C C   . ASP A 1 33  ? -1.194  -10.162 -14.802 1.00 94.90 33  A 1 
ATOM   253  O O   . ASP A 1 33  ? -0.185  -9.461  -14.914 1.00 93.76 33  A 1 
ATOM   254  C CB  . ASP A 1 33  ? -1.813  -12.456 -13.766 1.00 93.52 33  A 1 
ATOM   255  C CG  . ASP A 1 33  ? -1.266  -12.128 -12.376 1.00 92.44 33  A 1 
ATOM   256  O OD1 . ASP A 1 33  ? -0.641  -11.071 -12.204 1.00 89.81 33  A 1 
ATOM   257  O OD2 . ASP A 1 33  ? -1.491  -12.947 -11.455 1.00 89.07 33  A 1 
ATOM   258  N N   . VAL A 1 34  ? -2.404  -9.628  -14.586 1.00 93.08 34  A 1 
ATOM   259  C CA  . VAL A 1 34  ? -2.643  -8.182  -14.472 1.00 92.55 34  A 1 
ATOM   260  C C   . VAL A 1 34  ? -1.994  -7.559  -13.235 1.00 93.04 34  A 1 
ATOM   261  O O   . VAL A 1 34  ? -1.627  -6.391  -13.283 1.00 91.66 34  A 1 
ATOM   262  C CB  . VAL A 1 34  ? -4.153  -7.858  -14.497 1.00 90.73 34  A 1 
ATOM   263  C CG1 . VAL A 1 34  ? -4.745  -8.231  -15.865 1.00 81.51 34  A 1 
ATOM   264  C CG2 . VAL A 1 34  ? -4.933  -8.588  -13.402 1.00 82.26 34  A 1 
ATOM   265  N N   . SER A 1 35  ? -1.783  -8.340  -12.178 1.00 93.60 35  A 1 
ATOM   266  C CA  . SER A 1 35  ? -1.068  -7.938  -10.961 1.00 93.97 35  A 1 
ATOM   267  C C   . SER A 1 35  ? 0.453   -8.095  -11.096 1.00 94.65 35  A 1 
ATOM   268  O O   . SER A 1 35  ? 1.193   -7.977  -10.116 1.00 93.26 35  A 1 
ATOM   269  C CB  . SER A 1 35  ? -1.583  -8.739  -9.765  1.00 92.95 35  A 1 
ATOM   270  O OG  . SER A 1 35  ? -2.979  -8.581  -9.617  1.00 88.68 35  A 1 
ATOM   271  N N   . MET A 1 36  ? 0.926   -8.374  -12.303 1.00 95.38 36  A 1 
ATOM   272  C CA  . MET A 1 36  ? 2.333   -8.634  -12.598 1.00 96.09 36  A 1 
ATOM   273  C C   . MET A 1 36  ? 2.884   -9.900  -11.901 1.00 96.63 36  A 1 
ATOM   274  O O   . MET A 1 36  ? 4.101   -10.101 -11.897 1.00 96.07 36  A 1 
ATOM   275  C CB  . MET A 1 36  ? 3.156   -7.367  -12.335 1.00 95.46 36  A 1 
ATOM   276  C CG  . MET A 1 36  ? 4.372   -7.210  -13.226 1.00 93.11 36  A 1 
ATOM   277  S SD  . MET A 1 36  ? 5.357   -5.698  -12.922 1.00 92.88 36  A 1 
ATOM   278  C CE  . MET A 1 36  ? 4.159   -4.422  -13.371 1.00 87.83 36  A 1 
ATOM   279  N N   . ASN A 1 37  ? 2.031   -10.772 -11.345 1.00 96.68 37  A 1 
ATOM   280  C CA  . ASN A 1 37  ? 2.471   -12.082 -10.880 1.00 96.61 37  A 1 
ATOM   281  C C   . ASN A 1 37  ? 3.052   -12.840 -12.069 1.00 96.88 37  A 1 
ATOM   282  O O   . ASN A 1 37  ? 2.436   -12.943 -13.134 1.00 96.16 37  A 1 
ATOM   283  C CB  . ASN A 1 37  ? 1.341   -12.877 -10.218 1.00 96.26 37  A 1 
ATOM   284  C CG  . ASN A 1 37  ? 0.756   -12.204 -8.997  1.00 95.76 37  A 1 
ATOM   285  O OD1 . ASN A 1 37  ? 1.452   -11.707 -8.132  1.00 91.72 37  A 1 
ATOM   286  N ND2 . ASN A 1 37  ? -0.556  -12.197 -8.885  1.00 91.22 37  A 1 
ATOM   287  N N   . THR A 1 38  ? 4.262   -13.333 -11.903 1.00 97.44 38  A 1 
ATOM   288  C CA  . THR A 1 38  ? 5.015   -13.899 -13.017 1.00 97.84 38  A 1 
ATOM   289  C C   . THR A 1 38  ? 5.313   -15.359 -12.753 1.00 97.94 38  A 1 
ATOM   290  O O   . THR A 1 38  ? 5.971   -15.701 -11.775 1.00 97.33 38  A 1 
ATOM   291  C CB  . THR A 1 38  ? 6.304   -13.112 -13.272 1.00 97.60 38  A 1 
ATOM   292  O OG1 . THR A 1 38  ? 5.997   -11.769 -13.576 1.00 94.05 38  A 1 
ATOM   293  C CG2 . THR A 1 38  ? 7.078   -13.653 -14.468 1.00 94.99 38  A 1 
ATOM   294  N N   . HIS A 1 39  ? 4.877   -16.208 -13.662 1.00 98.27 39  A 1 
ATOM   295  C CA  . HIS A 1 39  ? 5.117   -17.645 -13.634 1.00 98.02 39  A 1 
ATOM   296  C C   . HIS A 1 39  ? 6.253   -18.003 -14.588 1.00 98.12 39  A 1 
ATOM   297  O O   . HIS A 1 39  ? 6.286   -17.572 -15.744 1.00 97.44 39  A 1 
ATOM   298  C CB  . HIS A 1 39  ? 3.832   -18.409 -13.952 1.00 97.45 39  A 1 
ATOM   299  C CG  . HIS A 1 39  ? 2.656   -17.964 -13.133 1.00 96.74 39  A 1 
ATOM   300  N ND1 . HIS A 1 39  ? 2.431   -18.223 -11.792 1.00 88.38 39  A 1 
ATOM   301  C CD2 . HIS A 1 39  ? 1.626   -17.165 -13.559 1.00 89.20 39  A 1 
ATOM   302  C CE1 . HIS A 1 39  ? 1.292   -17.597 -11.435 1.00 90.48 39  A 1 
ATOM   303  N NE2 . HIS A 1 39  ? 0.777   -16.951 -12.482 1.00 91.62 39  A 1 
ATOM   304  N N   . LEU A 1 40  ? 7.176   -18.816 -14.099 1.00 98.22 40  A 1 
ATOM   305  C CA  . LEU A 1 40  ? 8.390   -19.211 -14.792 1.00 98.36 40  A 1 
ATOM   306  C C   . LEU A 1 40  ? 8.571   -20.734 -14.749 1.00 98.34 40  A 1 
ATOM   307  O O   . LEU A 1 40  ? 8.146   -21.399 -13.805 1.00 97.70 40  A 1 
ATOM   308  C CB  . LEU A 1 40  ? 9.601   -18.521 -14.145 1.00 98.03 40  A 1 
ATOM   309  C CG  . LEU A 1 40  ? 9.603   -16.987 -14.261 1.00 96.36 40  A 1 
ATOM   310  C CD1 . LEU A 1 40  ? 10.445  -16.387 -13.139 1.00 91.98 40  A 1 
ATOM   311  C CD2 . LEU A 1 40  ? 10.229  -16.527 -15.578 1.00 91.47 40  A 1 
ATOM   312  N N   . LYS A 1 41  ? 9.291   -21.269 -15.747 1.00 97.93 41  A 1 
ATOM   313  C CA  . LYS A 1 41  ? 9.783   -22.651 -15.796 1.00 97.89 41  A 1 
ATOM   314  C C   . LYS A 1 41  ? 11.281  -22.685 -16.076 1.00 97.82 41  A 1 
ATOM   315  O O   . LYS A 1 41  ? 11.834  -21.711 -16.586 1.00 97.11 41  A 1 
ATOM   316  C CB  . LYS A 1 41  ? 8.984   -23.462 -16.826 1.00 96.77 41  A 1 
ATOM   317  C CG  . LYS A 1 41  ? 9.212   -22.969 -18.265 1.00 93.13 41  A 1 
ATOM   318  C CD  . LYS A 1 41  ? 8.372   -23.772 -19.269 1.00 91.89 41  A 1 
ATOM   319  C CE  . LYS A 1 41  ? 8.619   -23.216 -20.674 1.00 82.82 41  A 1 
ATOM   320  N NZ  . LYS A 1 41  ? 7.742   -23.853 -21.677 1.00 77.62 41  A 1 
ATOM   321  N N   . ALA A 1 42  ? 11.910  -23.819 -15.798 1.00 97.72 42  A 1 
ATOM   322  C CA  . ALA A 1 42  ? 13.351  -24.020 -15.959 1.00 97.71 42  A 1 
ATOM   323  C C   . ALA A 1 42  ? 14.147  -22.900 -15.271 1.00 97.82 42  A 1 
ATOM   324  O O   . ALA A 1 42  ? 14.873  -22.134 -15.904 1.00 96.21 42  A 1 
ATOM   325  C CB  . ALA A 1 42  ? 13.674  -24.225 -17.447 1.00 96.70 42  A 1 
ATOM   326  N N   . VAL A 1 43  ? 13.937  -22.785 -13.967 1.00 98.04 43  A 1 
ATOM   327  C CA  . VAL A 1 43  ? 14.348  -21.626 -13.181 1.00 98.06 43  A 1 
ATOM   328  C C   . VAL A 1 43  ? 15.685  -21.871 -12.502 1.00 97.86 43  A 1 
ATOM   329  O O   . VAL A 1 43  ? 15.909  -22.895 -11.860 1.00 96.81 43  A 1 
ATOM   330  C CB  . VAL A 1 43  ? 13.277  -21.251 -12.149 1.00 97.57 43  A 1 
ATOM   331  C CG1 . VAL A 1 43  ? 13.697  -20.052 -11.306 1.00 95.16 43  A 1 
ATOM   332  C CG2 . VAL A 1 43  ? 11.952  -20.905 -12.840 1.00 95.55 43  A 1 
ATOM   333  N N   . LYS A 1 44  ? 16.562  -20.870 -12.587 1.00 97.86 44  A 1 
ATOM   334  C CA  . LYS A 1 44  ? 17.736  -20.737 -11.744 1.00 97.75 44  A 1 
ATOM   335  C C   . LYS A 1 44  ? 17.534  -19.543 -10.812 1.00 97.73 44  A 1 
ATOM   336  O O   . LYS A 1 44  ? 17.554  -18.403 -11.265 1.00 97.08 44  A 1 
ATOM   337  C CB  . LYS A 1 44  ? 18.972  -20.599 -12.640 1.00 97.11 44  A 1 
ATOM   338  C CG  . LYS A 1 44  ? 20.256  -20.542 -11.817 1.00 90.36 44  A 1 
ATOM   339  C CD  . LYS A 1 44  ? 21.472  -20.431 -12.749 1.00 86.94 44  A 1 
ATOM   340  C CE  . LYS A 1 44  ? 22.732  -20.393 -11.904 1.00 74.62 44  A 1 
ATOM   341  N NZ  . LYS A 1 44  ? 23.957  -20.329 -12.729 1.00 68.02 44  A 1 
ATOM   342  N N   . MET A 1 45  ? 17.366  -19.810 -9.523  1.00 97.83 45  A 1 
ATOM   343  C CA  . MET A 1 45  ? 17.189  -18.786 -8.497  1.00 97.72 45  A 1 
ATOM   344  C C   . MET A 1 45  ? 18.487  -18.571 -7.726  1.00 97.85 45  A 1 
ATOM   345  O O   . MET A 1 45  ? 19.138  -19.522 -7.314  1.00 96.91 45  A 1 
ATOM   346  C CB  . MET A 1 45  ? 16.038  -19.182 -7.572  1.00 97.05 45  A 1 
ATOM   347  C CG  . MET A 1 45  ? 15.735  -18.096 -6.524  1.00 95.50 45  A 1 
ATOM   348  S SD  . MET A 1 45  ? 14.359  -18.498 -5.417  1.00 93.55 45  A 1 
ATOM   349  C CE  . MET A 1 45  ? 15.051  -19.887 -4.495  1.00 84.20 45  A 1 
ATOM   350  N N   . THR A 1 46  ? 18.871  -17.309 -7.512  1.00 97.68 46  A 1 
ATOM   351  C CA  . THR A 1 46  ? 20.053  -16.934 -6.744  1.00 97.50 46  A 1 
ATOM   352  C C   . THR A 1 46  ? 19.666  -15.896 -5.700  1.00 97.23 46  A 1 
ATOM   353  O O   . THR A 1 46  ? 19.438  -14.735 -6.052  1.00 96.19 46  A 1 
ATOM   354  C CB  . THR A 1 46  ? 21.163  -16.393 -7.664  1.00 96.98 46  A 1 
ATOM   355  O OG1 . THR A 1 46  ? 21.378  -17.251 -8.764  1.00 90.72 46  A 1 
ATOM   356  C CG2 . THR A 1 46  ? 22.496  -16.255 -6.936  1.00 90.12 46  A 1 
ATOM   357  N N   . LEU A 1 47  ? 19.592  -16.298 -4.432  1.00 96.35 47  A 1 
ATOM   358  C CA  . LEU A 1 47  ? 19.423  -15.366 -3.326  1.00 95.73 47  A 1 
ATOM   359  C C   . LEU A 1 47  ? 20.689  -14.522 -3.162  1.00 94.82 47  A 1 
ATOM   360  O O   . LEU A 1 47  ? 21.788  -14.947 -3.519  1.00 92.65 47  A 1 
ATOM   361  C CB  . LEU A 1 47  ? 19.100  -16.109 -2.012  1.00 94.59 47  A 1 
ATOM   362  C CG  . LEU A 1 47  ? 17.631  -16.551 -1.875  1.00 91.36 47  A 1 
ATOM   363  C CD1 . LEU A 1 47  ? 17.291  -17.745 -2.780  1.00 84.17 47  A 1 
ATOM   364  C CD2 . LEU A 1 47  ? 17.355  -16.979 -0.436  1.00 83.35 47  A 1 
ATOM   365  N N   . LYS A 1 48  ? 20.554  -13.329 -2.567  1.00 93.20 48  A 1 
ATOM   366  C CA  . LYS A 1 48  ? 21.696  -12.466 -2.294  1.00 91.11 48  A 1 
ATOM   367  C C   . LYS A 1 48  ? 22.738  -13.206 -1.445  1.00 90.24 48  A 1 
ATOM   368  O O   . LYS A 1 48  ? 22.436  -13.735 -0.374  1.00 84.25 48  A 1 
ATOM   369  C CB  . LYS A 1 48  ? 21.210  -11.158 -1.627  1.00 88.07 48  A 1 
ATOM   370  C CG  . LYS A 1 48  ? 22.295  -10.068 -1.618  1.00 79.86 48  A 1 
ATOM   371  C CD  . LYS A 1 48  ? 21.775  -8.770  -0.967  1.00 74.36 48  A 1 
ATOM   372  C CE  . LYS A 1 48  ? 22.852  -7.684  -0.920  1.00 67.14 48  A 1 
ATOM   373  N NZ  . LYS A 1 48  ? 22.404  -6.469  -0.207  1.00 59.80 48  A 1 
ATOM   374  N N   . ASN A 1 49  ? 23.975  -13.223 -1.917  1.00 88.85 49  A 1 
ATOM   375  C CA  . ASN A 1 49  ? 25.105  -13.907 -1.261  1.00 88.83 49  A 1 
ATOM   376  C C   . ASN A 1 49  ? 24.916  -15.424 -1.048  1.00 89.81 49  A 1 
ATOM   377  O O   . ASN A 1 49  ? 25.503  -15.991 -0.120  1.00 86.86 49  A 1 
ATOM   378  C CB  . ASN A 1 49  ? 25.490  -13.164 0.033   1.00 85.76 49  A 1 
ATOM   379  C CG  . ASN A 1 49  ? 25.773  -11.685 -0.166  1.00 81.79 49  A 1 
ATOM   380  O OD1 . ASN A 1 49  ? 26.426  -11.278 -1.112  1.00 72.58 49  A 1 
ATOM   381  N ND2 . ASN A 1 49  ? 25.312  -10.848 0.732   1.00 71.18 49  A 1 
ATOM   382  N N   . ARG A 1 50  ? 24.112  -16.094 -1.881  1.00 91.34 50  A 1 
ATOM   383  C CA  . ARG A 1 50  ? 23.887  -17.544 -1.853  1.00 92.20 50  A 1 
ATOM   384  C C   . ARG A 1 50  ? 24.270  -18.181 -3.186  1.00 93.31 50  A 1 
ATOM   385  O O   . ARG A 1 50  ? 24.352  -17.511 -4.213  1.00 91.58 50  A 1 
ATOM   386  C CB  . ARG A 1 50  ? 22.416  -17.844 -1.510  1.00 90.52 50  A 1 
ATOM   387  C CG  . ARG A 1 50  ? 21.989  -17.444 -0.075  1.00 86.71 50  A 1 
ATOM   388  C CD  . ARG A 1 50  ? 22.458  -18.457 0.964   1.00 81.98 50  A 1 
ATOM   389  N NE  . ARG A 1 50  ? 21.932  -18.111 2.314   1.00 76.56 50  A 1 
ATOM   390  C CZ  . ARG A 1 50  ? 21.283  -18.910 3.147   1.00 70.77 50  A 1 
ATOM   391  N NH1 . ARG A 1 50  ? 21.075  -20.166 2.883   1.00 65.71 50  A 1 
ATOM   392  N NH2 . ARG A 1 50  ? 20.819  -18.438 4.263   1.00 63.51 50  A 1 
ATOM   393  N N   . GLU A 1 51  ? 24.485  -19.492 -3.151  1.00 93.78 51  A 1 
ATOM   394  C CA  . GLU A 1 51  ? 24.669  -20.278 -4.360  1.00 93.96 51  A 1 
ATOM   395  C C   . GLU A 1 51  ? 23.349  -20.411 -5.138  1.00 94.97 51  A 1 
ATOM   396  O O   . GLU A 1 51  ? 22.274  -20.440 -4.538  1.00 94.29 51  A 1 
ATOM   397  C CB  . GLU A 1 51  ? 25.245  -21.661 -4.027  1.00 92.13 51  A 1 
ATOM   398  C CG  . GLU A 1 51  ? 26.714  -21.606 -3.572  1.00 83.78 51  A 1 
ATOM   399  C CD  . GLU A 1 51  ? 27.655  -21.050 -4.654  1.00 73.28 51  A 1 
ATOM   400  O OE1 . GLU A 1 51  ? 28.651  -20.389 -4.273  1.00 66.54 51  A 1 
ATOM   401  O OE2 . GLU A 1 51  ? 27.388  -21.266 -5.853  1.00 67.43 51  A 1 
ATOM   402  N N   . PRO A 1 52  ? 23.420  -20.497 -6.470  1.00 95.21 52  A 1 
ATOM   403  C CA  . PRO A 1 52  ? 22.233  -20.688 -7.295  1.00 95.31 52  A 1 
ATOM   404  C C   . PRO A 1 52  ? 21.574  -22.047 -7.043  1.00 95.11 52  A 1 
ATOM   405  O O   . PRO A 1 52  ? 22.253  -23.066 -6.988  1.00 93.52 52  A 1 
ATOM   406  C CB  . PRO A 1 52  ? 22.704  -20.574 -8.748  1.00 94.14 52  A 1 
ATOM   407  C CG  . PRO A 1 52  ? 24.040  -19.844 -8.649  1.00 91.10 52  A 1 
ATOM   408  C CD  . PRO A 1 52  ? 24.591  -20.312 -7.313  1.00 94.51 52  A 1 
ATOM   409  N N   . VAL A 1 53  ? 20.244  -22.057 -7.013  1.00 95.33 53  A 1 
ATOM   410  C CA  . VAL A 1 53  ? 19.414  -23.259 -6.885  1.00 95.01 53  A 1 
ATOM   411  C C   . VAL A 1 53  ? 18.606  -23.452 -8.168  1.00 95.64 53  A 1 
ATOM   412  O O   . VAL A 1 53  ? 18.124  -22.479 -8.753  1.00 95.16 53  A 1 
ATOM   413  C CB  . VAL A 1 53  ? 18.506  -23.184 -5.641  1.00 93.74 53  A 1 
ATOM   414  C CG1 . VAL A 1 53  ? 17.739  -24.489 -5.425  1.00 85.06 53  A 1 
ATOM   415  C CG2 . VAL A 1 53  ? 19.320  -22.911 -4.374  1.00 84.90 53  A 1 
ATOM   416  N N   . GLN A 1 54  ? 18.477  -24.699 -8.614  1.00 95.46 54  A 1 
ATOM   417  C CA  . GLN A 1 54  ? 17.633  -25.057 -9.748  1.00 95.26 54  A 1 
ATOM   418  C C   . GLN A 1 54  ? 16.224  -25.416 -9.266  1.00 95.45 54  A 1 
ATOM   419  O O   . GLN A 1 54  ? 16.067  -26.164 -8.304  1.00 94.24 54  A 1 
ATOM   420  C CB  . GLN A 1 54  ? 18.243  -26.229 -10.532 1.00 93.75 54  A 1 
ATOM   421  C CG  . GLN A 1 54  ? 19.601  -25.892 -11.170 1.00 84.92 54  A 1 
ATOM   422  C CD  . GLN A 1 54  ? 19.531  -24.864 -12.316 1.00 80.47 54  A 1 
ATOM   423  O OE1 . GLN A 1 54  ? 18.494  -24.449 -12.798 1.00 70.87 54  A 1 
ATOM   424  N NE2 . GLN A 1 54  ? 20.664  -24.420 -12.811 1.00 67.36 54  A 1 
ATOM   425  N N   . LEU A 1 55  ? 15.219  -24.894 -9.953  1.00 96.58 55  A 1 
ATOM   426  C CA  . LEU A 1 55  ? 13.811  -25.131 -9.660  1.00 96.66 55  A 1 
ATOM   427  C C   . LEU A 1 55  ? 13.077  -25.443 -10.963 1.00 96.85 55  A 1 
ATOM   428  O O   . LEU A 1 55  ? 13.426  -24.919 -12.022 1.00 95.85 55  A 1 
ATOM   429  C CB  . LEU A 1 55  ? 13.221  -23.901 -8.944  1.00 96.35 55  A 1 
ATOM   430  C CG  . LEU A 1 55  ? 13.895  -23.562 -7.596  1.00 95.73 55  A 1 
ATOM   431  C CD1 . LEU A 1 55  ? 13.454  -22.184 -7.117  1.00 93.65 55  A 1 
ATOM   432  C CD2 . LEU A 1 55  ? 13.529  -24.570 -6.505  1.00 93.23 55  A 1 
ATOM   433  N N   . GLU A 1 56  ? 12.056  -26.296 -10.895 1.00 96.72 56  A 1 
ATOM   434  C CA  . GLU A 1 56  ? 11.302  -26.663 -12.095 1.00 96.52 56  A 1 
ATOM   435  C C   . GLU A 1 56  ? 10.358  -25.536 -12.530 1.00 96.93 56  A 1 
ATOM   436  O O   . GLU A 1 56  ? 10.405  -25.070 -13.668 1.00 95.40 56  A 1 
ATOM   437  C CB  . GLU A 1 56  ? 10.537  -27.970 -11.828 1.00 94.68 56  A 1 
ATOM   438  C CG  . GLU A 1 56  ? 9.821   -28.483 -13.085 1.00 85.27 56  A 1 
ATOM   439  C CD  . GLU A 1 56  ? 9.086   -29.813 -12.827 1.00 78.80 56  A 1 
ATOM   440  O OE1 . GLU A 1 56  ? 8.050   -30.043 -13.474 1.00 70.99 56  A 1 
ATOM   441  O OE2 . GLU A 1 56  ? 9.575   -30.598 -11.997 1.00 70.49 56  A 1 
ATOM   442  N N   . THR A 1 57  ? 9.523   -25.090 -11.592 1.00 97.86 57  A 1 
ATOM   443  C CA  . THR A 1 57  ? 8.563   -23.997 -11.782 1.00 97.78 57  A 1 
ATOM   444  C C   . THR A 1 57  ? 8.651   -23.034 -10.613 1.00 98.00 57  A 1 
ATOM   445  O O   . THR A 1 57  ? 8.991   -23.421 -9.502  1.00 96.70 57  A 1 
ATOM   446  C CB  . THR A 1 57  ? 7.125   -24.520 -11.927 1.00 95.59 57  A 1 
ATOM   447  O OG1 . THR A 1 57  ? 6.760   -25.315 -10.831 1.00 81.62 57  A 1 
ATOM   448  C CG2 . THR A 1 57  ? 6.925   -25.373 -13.172 1.00 80.80 57  A 1 
ATOM   449  N N   . LEU A 1 58  ? 8.349   -21.759 -10.872 1.00 98.29 58  A 1 
ATOM   450  C CA  . LEU A 1 58  ? 8.369   -20.715 -9.859  1.00 98.42 58  A 1 
ATOM   451  C C   . LEU A 1 58  ? 7.310   -19.663 -10.187 1.00 98.40 58  A 1 
ATOM   452  O O   . LEU A 1 58  ? 7.164   -19.282 -11.349 1.00 97.72 58  A 1 
ATOM   453  C CB  . LEU A 1 58  ? 9.807   -20.168 -9.756  1.00 97.91 58  A 1 
ATOM   454  C CG  . LEU A 1 58  ? 10.054  -19.076 -8.694  1.00 97.20 58  A 1 
ATOM   455  C CD1 . LEU A 1 58  ? 11.503  -19.115 -8.217  1.00 93.46 58  A 1 
ATOM   456  C CD2 . LEU A 1 58  ? 9.812   -17.675 -9.266  1.00 92.94 58  A 1 
ATOM   457  N N   . SER A 1 59  ? 6.611   -19.181 -9.170  1.00 98.45 59  A 1 
ATOM   458  C CA  . SER A 1 59  ? 5.681   -18.060 -9.250  1.00 98.23 59  A 1 
ATOM   459  C C   . SER A 1 59  ? 6.163   -16.931 -8.350  1.00 98.27 59  A 1 
ATOM   460  O O   . SER A 1 59  ? 6.429   -17.156 -7.176  1.00 97.37 59  A 1 
ATOM   461  C CB  . SER A 1 59  ? 4.275   -18.509 -8.858  1.00 97.52 59  A 1 
ATOM   462  O OG  . SER A 1 59  ? 3.362   -17.440 -9.025  1.00 91.86 59  A 1 
ATOM   463  N N   . ILE A 1 60  ? 6.285   -15.725 -8.902  1.00 98.26 60  A 1 
ATOM   464  C CA  . ILE A 1 60  ? 6.691   -14.512 -8.186  1.00 98.16 60  A 1 
ATOM   465  C C   . ILE A 1 60  ? 5.464   -13.624 -8.022  1.00 97.76 60  A 1 
ATOM   466  O O   . ILE A 1 60  ? 4.793   -13.323 -9.009  1.00 96.77 60  A 1 
ATOM   467  C CB  . ILE A 1 60  ? 7.797   -13.751 -8.932  1.00 98.00 60  A 1 
ATOM   468  C CG1 . ILE A 1 60  ? 8.996   -14.661 -9.273  1.00 96.13 60  A 1 
ATOM   469  C CG2 . ILE A 1 60  ? 8.270   -12.542 -8.094  1.00 96.31 60  A 1 
ATOM   470  C CD1 . ILE A 1 60  ? 10.041  -13.990 -10.164 1.00 94.87 60  A 1 
ATOM   471  N N   . ARG A 1 61  ? 5.226   -13.144 -6.807  1.00 97.64 61  A 1 
ATOM   472  C CA  . ARG A 1 61  ? 4.240   -12.098 -6.555  1.00 97.06 61  A 1 
ATOM   473  C C   . ARG A 1 61  ? 4.714   -10.782 -7.177  1.00 96.74 61  A 1 
ATOM   474  O O   . ARG A 1 61  ? 5.836   -10.339 -6.915  1.00 95.22 61  A 1 
ATOM   475  C CB  . ARG A 1 61  ? 4.008   -11.995 -5.039  1.00 95.90 61  A 1 
ATOM   476  C CG  . ARG A 1 61  ? 2.939   -10.957 -4.697  1.00 93.47 61  A 1 
ATOM   477  C CD  . ARG A 1 61  ? 2.724   -10.880 -3.181  1.00 90.46 61  A 1 
ATOM   478  N NE  . ARG A 1 61  ? 1.823   -9.770  -2.842  1.00 87.52 61  A 1 
ATOM   479  C CZ  . ARG A 1 61  ? 0.497   -9.782  -2.898  1.00 86.06 61  A 1 
ATOM   480  N NH1 . ARG A 1 61  ? -0.183  -10.859 -3.155  1.00 77.10 61  A 1 
ATOM   481  N NH2 . ARG A 1 61  ? -0.153  -8.682  -2.706  1.00 80.43 61  A 1 
ATOM   482  N N   . GLY A 1 62  ? 3.862   -10.146 -7.979  1.00 96.32 62  A 1 
ATOM   483  C CA  . GLY A 1 62  ? 4.229   -9.012  -8.828  1.00 95.96 62  A 1 
ATOM   484  C C   . GLY A 1 62  ? 4.867   -7.841  -8.086  1.00 95.82 62  A 1 
ATOM   485  O O   . GLY A 1 62  ? 5.901   -7.319  -8.532  1.00 94.84 62  A 1 
ATOM   486  N N   . ASN A 1 63  ? 4.333   -7.469  -6.919  1.00 95.34 63  A 1 
ATOM   487  C CA  . ASN A 1 63  ? 4.856   -6.356  -6.119  1.00 94.88 63  A 1 
ATOM   488  C C   . ASN A 1 63  ? 6.262   -6.592  -5.537  1.00 95.03 63  A 1 
ATOM   489  O O   . ASN A 1 63  ? 6.889   -5.654  -5.056  1.00 92.96 63  A 1 
ATOM   490  C CB  . ASN A 1 63  ? 3.832   -6.000  -5.023  1.00 92.67 63  A 1 
ATOM   491  C CG  . ASN A 1 63  ? 3.727   -7.022  -3.909  1.00 90.61 63  A 1 
ATOM   492  O OD1 . ASN A 1 63  ? 4.174   -8.150  -4.007  1.00 82.34 63  A 1 
ATOM   493  N ND2 . ASN A 1 63  ? 3.123   -6.629  -2.803  1.00 82.61 63  A 1 
ATOM   494  N N   . ASN A 1 64  ? 6.797   -7.812  -5.613  1.00 96.04 64  A 1 
ATOM   495  C CA  . ASN A 1 64  ? 8.163   -8.120  -5.213  1.00 96.23 64  A 1 
ATOM   496  C C   . ASN A 1 64  ? 9.184   -7.893  -6.334  1.00 96.51 64  A 1 
ATOM   497  O O   . ASN A 1 64  ? 10.389  -7.918  -6.086  1.00 95.08 64  A 1 
ATOM   498  C CB  . ASN A 1 64  ? 8.233   -9.557  -4.683  1.00 95.38 64  A 1 
ATOM   499  C CG  . ASN A 1 64  ? 7.591   -9.641  -3.318  1.00 93.63 64  A 1 
ATOM   500  O OD1 . ASN A 1 64  ? 8.227   -9.429  -2.305  1.00 83.88 64  A 1 
ATOM   501  N ND2 . ASN A 1 64  ? 6.303   -9.917  -3.256  1.00 83.46 64  A 1 
ATOM   502  N N   . ILE A 1 65  ? 8.715   -7.667  -7.553  1.00 97.40 65  A 1 
ATOM   503  C CA  . ILE A 1 65  ? 9.581   -7.476  -8.713  1.00 97.69 65  A 1 
ATOM   504  C C   . ILE A 1 65  ? 10.158  -6.056  -8.686  1.00 97.20 65  A 1 
ATOM   505  O O   . ILE A 1 65  ? 9.441   -5.082  -8.481  1.00 96.49 65  A 1 
ATOM   506  C CB  . ILE A 1 65  ? 8.824   -7.804  -10.014 1.00 97.68 65  A 1 
ATOM   507  C CG1 . ILE A 1 65  ? 8.393   -9.297  -9.995  1.00 96.94 65  A 1 
ATOM   508  C CG2 . ILE A 1 65  ? 9.689   -7.486  -11.244 1.00 97.05 65  A 1 
ATOM   509  C CD1 . ILE A 1 65  ? 7.501   -9.721  -11.159 1.00 95.74 65  A 1 
ATOM   510  N N   . ARG A 1 66  ? 11.461  -5.925  -8.912  1.00 97.74 66  A 1 
ATOM   511  C CA  . ARG A 1 66  ? 12.114  -4.651  -9.155  1.00 97.71 66  A 1 
ATOM   512  C C   . ARG A 1 66  ? 12.187  -4.366  -10.650 1.00 97.86 66  A 1 
ATOM   513  O O   . ARG A 1 66  ? 11.712  -3.324  -11.092 1.00 97.45 66  A 1 
ATOM   514  C CB  . ARG A 1 66  ? 13.492  -4.619  -8.472  1.00 96.82 66  A 1 
ATOM   515  C CG  . ARG A 1 66  ? 14.088  -3.211  -8.521  1.00 91.23 66  A 1 
ATOM   516  C CD  . ARG A 1 66  ? 15.426  -3.134  -7.761  1.00 87.64 66  A 1 
ATOM   517  N NE  . ARG A 1 66  ? 15.304  -3.464  -6.326  1.00 84.29 66  A 1 
ATOM   518  C CZ  . ARG A 1 66  ? 14.833  -2.708  -5.350  1.00 80.97 66  A 1 
ATOM   519  N NH1 . ARG A 1 66  ? 14.379  -1.503  -5.551  1.00 70.21 66  A 1 
ATOM   520  N NH2 . ARG A 1 66  ? 14.820  -3.140  -4.121  1.00 76.51 66  A 1 
ATOM   521  N N   . TYR A 1 67  ? 12.751  -5.277  -11.416 1.00 98.25 67  A 1 
ATOM   522  C CA  . TYR A 1 67  ? 12.783  -5.169  -12.870 1.00 98.49 67  A 1 
ATOM   523  C C   . TYR A 1 67  ? 12.990  -6.522  -13.556 1.00 98.51 67  A 1 
ATOM   524  O O   . TYR A 1 67  ? 13.487  -7.477  -12.962 1.00 98.26 67  A 1 
ATOM   525  C CB  . TYR A 1 67  ? 13.857  -4.156  -13.304 1.00 98.20 67  A 1 
ATOM   526  C CG  . TYR A 1 67  ? 15.266  -4.463  -12.821 1.00 98.18 67  A 1 
ATOM   527  C CD1 . TYR A 1 67  ? 15.893  -3.623  -11.871 1.00 95.87 67  A 1 
ATOM   528  C CD2 . TYR A 1 67  ? 15.981  -5.550  -13.342 1.00 95.70 67  A 1 
ATOM   529  C CE1 . TYR A 1 67  ? 17.196  -3.882  -11.441 1.00 95.55 67  A 1 
ATOM   530  C CE2 . TYR A 1 67  ? 17.286  -5.830  -12.912 1.00 94.81 67  A 1 
ATOM   531  C CZ  . TYR A 1 67  ? 17.890  -4.994  -11.960 1.00 96.25 67  A 1 
ATOM   532  O OH  . TYR A 1 67  ? 19.159  -5.272  -11.550 1.00 94.35 67  A 1 
ATOM   533  N N   . PHE A 1 68  ? 12.647  -6.567  -14.822 1.00 98.65 68  A 1 
ATOM   534  C CA  . PHE A 1 68  ? 12.989  -7.640  -15.747 1.00 98.60 68  A 1 
ATOM   535  C C   . PHE A 1 68  ? 14.156  -7.200  -16.627 1.00 98.63 68  A 1 
ATOM   536  O O   . PHE A 1 68  ? 14.104  -6.123  -17.220 1.00 98.13 68  A 1 
ATOM   537  C CB  . PHE A 1 68  ? 11.790  -7.988  -16.631 1.00 98.52 68  A 1 
ATOM   538  C CG  . PHE A 1 68  ? 10.550  -8.498  -15.921 1.00 98.57 68  A 1 
ATOM   539  C CD1 . PHE A 1 68  ? 10.141  -9.833  -16.107 1.00 97.23 68  A 1 
ATOM   540  C CD2 . PHE A 1 68  ? 9.764   -7.647  -15.127 1.00 97.58 68  A 1 
ATOM   541  C CE1 . PHE A 1 68  ? 8.966   -10.310 -15.505 1.00 97.07 68  A 1 
ATOM   542  C CE2 . PHE A 1 68  ? 8.596   -8.125  -14.515 1.00 96.76 68  A 1 
ATOM   543  C CZ  . PHE A 1 68  ? 8.191   -9.456  -14.706 1.00 97.49 68  A 1 
ATOM   544  N N   . ILE A 1 69  ? 15.167  -8.043  -16.771 1.00 98.69 69  A 1 
ATOM   545  C CA  . ILE A 1 69  ? 16.152  -7.967  -17.843 1.00 98.62 69  A 1 
ATOM   546  C C   . ILE A 1 69  ? 15.597  -8.785  -19.007 1.00 98.67 69  A 1 
ATOM   547  O O   . ILE A 1 69  ? 15.392  -9.994  -18.883 1.00 98.19 69  A 1 
ATOM   548  C CB  . ILE A 1 69  ? 17.530  -8.470  -17.386 1.00 98.43 69  A 1 
ATOM   549  C CG1 . ILE A 1 69  ? 18.038  -7.646  -16.180 1.00 97.49 69  A 1 
ATOM   550  C CG2 . ILE A 1 69  ? 18.516  -8.421  -18.564 1.00 97.70 69  A 1 
ATOM   551  C CD1 . ILE A 1 69  ? 19.349  -8.159  -15.581 1.00 94.45 69  A 1 
ATOM   552  N N   . LEU A 1 70  ? 15.333  -8.106  -20.107 1.00 98.42 70  A 1 
ATOM   553  C CA  . LEU A 1 70  ? 14.704  -8.674  -21.290 1.00 98.34 70  A 1 
ATOM   554  C C   . LEU A 1 70  ? 15.771  -9.164  -22.282 1.00 98.27 70  A 1 
ATOM   555  O O   . LEU A 1 70  ? 16.888  -8.637  -22.290 1.00 97.41 70  A 1 
ATOM   556  C CB  . LEU A 1 70  ? 13.779  -7.619  -21.921 1.00 98.02 70  A 1 
ATOM   557  C CG  . LEU A 1 70  ? 12.699  -7.055  -20.981 1.00 97.70 70  A 1 
ATOM   558  C CD1 . LEU A 1 70  ? 11.936  -5.929  -21.686 1.00 96.52 70  A 1 
ATOM   559  C CD2 . LEU A 1 70  ? 11.693  -8.121  -20.545 1.00 96.26 70  A 1 
ATOM   560  N N   . PRO A 1 71  ? 15.433  -10.139 -23.160 1.00 98.26 71  A 1 
ATOM   561  C CA  . PRO A 1 71  ? 16.339  -10.568 -24.219 1.00 97.96 71  A 1 
ATOM   562  C C   . PRO A 1 71  ? 16.691  -9.422  -25.173 1.00 97.77 71  A 1 
ATOM   563  O O   . PRO A 1 71  ? 15.822  -8.650  -25.591 1.00 96.21 71  A 1 
ATOM   564  C CB  . PRO A 1 71  ? 15.616  -11.697 -24.961 1.00 97.01 71  A 1 
ATOM   565  C CG  . PRO A 1 71  ? 14.582  -12.201 -23.956 1.00 94.65 71  A 1 
ATOM   566  C CD  . PRO A 1 71  ? 14.224  -10.953 -23.170 1.00 97.58 71  A 1 
ATOM   567  N N   . ASP A 1 72  ? 17.950  -9.347  -25.593 1.00 97.33 72  A 1 
ATOM   568  C CA  . ASP A 1 72  ? 18.411  -8.324  -26.542 1.00 96.78 72  A 1 
ATOM   569  C C   . ASP A 1 72  ? 17.669  -8.379  -27.881 1.00 96.74 72  A 1 
ATOM   570  O O   . ASP A 1 72  ? 17.428  -7.351  -28.520 1.00 94.10 72  A 1 
ATOM   571  C CB  . ASP A 1 72  ? 19.914  -8.509  -26.807 1.00 94.58 72  A 1 
ATOM   572  C CG  . ASP A 1 72  ? 20.797  -8.178  -25.609 1.00 83.12 72  A 1 
ATOM   573  O OD1 . ASP A 1 72  ? 20.307  -7.489  -24.688 1.00 73.66 72  A 1 
ATOM   574  O OD2 . ASP A 1 72  ? 21.978  -8.583  -25.634 1.00 74.87 72  A 1 
ATOM   575  N N   . SER A 1 73  ? 17.256  -9.580  -28.295 1.00 96.68 73  A 1 
ATOM   576  C CA  . SER A 1 73  ? 16.512  -9.828  -29.527 1.00 96.19 73  A 1 
ATOM   577  C C   . SER A 1 73  ? 15.047  -9.388  -29.466 1.00 96.45 73  A 1 
ATOM   578  O O   . SER A 1 73  ? 14.396  -9.359  -30.508 1.00 93.99 73  A 1 
ATOM   579  C CB  . SER A 1 73  ? 16.580  -11.319 -29.873 1.00 94.57 73  A 1 
ATOM   580  O OG  . SER A 1 73  ? 16.119  -12.094 -28.778 1.00 88.07 73  A 1 
ATOM   581  N N   . LEU A 1 74  ? 14.503  -9.062  -28.289 1.00 96.82 74  A 1 
ATOM   582  C CA  . LEU A 1 74  ? 13.083  -8.790  -28.111 1.00 96.77 74  A 1 
ATOM   583  C C   . LEU A 1 74  ? 12.634  -7.573  -28.950 1.00 96.68 74  A 1 
ATOM   584  O O   . LEU A 1 74  ? 13.171  -6.475  -28.782 1.00 95.27 74  A 1 
ATOM   585  C CB  . LEU A 1 74  ? 12.785  -8.598  -26.611 1.00 96.07 74  A 1 
ATOM   586  C CG  . LEU A 1 74  ? 11.281  -8.623  -26.278 1.00 95.05 74  A 1 
ATOM   587  C CD1 . LEU A 1 74  ? 10.709  -10.030 -26.412 1.00 92.19 74  A 1 
ATOM   588  C CD2 . LEU A 1 74  ? 11.073  -8.157  -24.842 1.00 92.15 74  A 1 
ATOM   589  N N   . PRO A 1 75  ? 11.633  -7.716  -29.829 1.00 96.15 75  A 1 
ATOM   590  C CA  . PRO A 1 75  ? 11.200  -6.634  -30.720 1.00 95.55 75  A 1 
ATOM   591  C C   . PRO A 1 75  ? 10.276  -5.656  -29.980 1.00 95.49 75  A 1 
ATOM   592  O O   . PRO A 1 75  ? 9.054   -5.706  -30.123 1.00 93.67 75  A 1 
ATOM   593  C CB  . PRO A 1 75  ? 10.540  -7.352  -31.899 1.00 94.62 75  A 1 
ATOM   594  C CG  . PRO A 1 75  ? 9.919   -8.592  -31.258 1.00 93.08 75  A 1 
ATOM   595  C CD  . PRO A 1 75  ? 10.940  -8.959  -30.182 1.00 95.35 75  A 1 
ATOM   596  N N   . LEU A 1 76  ? 10.832  -4.736  -29.216 1.00 95.59 76  A 1 
ATOM   597  C CA  . LEU A 1 76  ? 10.084  -3.794  -28.383 1.00 95.19 76  A 1 
ATOM   598  C C   . LEU A 1 76  ? 9.044   -2.981  -29.167 1.00 94.44 76  A 1 
ATOM   599  O O   . LEU A 1 76  ? 7.897   -2.911  -28.742 1.00 92.64 76  A 1 
ATOM   600  C CB  . LEU A 1 76  ? 11.039  -2.819  -27.660 1.00 94.65 76  A 1 
ATOM   601  C CG  . LEU A 1 76  ? 11.998  -3.467  -26.649 1.00 94.82 76  A 1 
ATOM   602  C CD1 . LEU A 1 76  ? 12.817  -2.365  -25.964 1.00 93.18 76  A 1 
ATOM   603  C CD2 . LEU A 1 76  ? 11.268  -4.259  -25.564 1.00 93.10 76  A 1 
ATOM   604  N N   . ASP A 1 77  ? 9.405   -2.437  -30.313 1.00 93.71 77  A 1 
ATOM   605  C CA  . ASP A 1 77  ? 8.490   -1.628  -31.126 1.00 93.02 77  A 1 
ATOM   606  C C   . ASP A 1 77  ? 7.224   -2.396  -31.506 1.00 93.11 77  A 1 
ATOM   607  O O   . ASP A 1 77  ? 6.117   -1.880  -31.383 1.00 90.27 77  A 1 
ATOM   608  C CB  . ASP A 1 77  ? 9.213   -1.132  -32.394 1.00 91.35 77  A 1 
ATOM   609  C CG  . ASP A 1 77  ? 10.314  -0.134  -32.063 1.00 88.18 77  A 1 
ATOM   610  O OD1 . ASP A 1 77  ? 10.001  0.919   -31.472 1.00 81.71 77  A 1 
ATOM   611  O OD2 . ASP A 1 77  ? 11.503  -0.400  -32.336 1.00 81.71 77  A 1 
ATOM   612  N N   . THR A 1 78  ? 7.357   -3.661  -31.895 1.00 93.36 78  A 1 
ATOM   613  C CA  . THR A 1 78  ? 6.222   -4.508  -32.275 1.00 93.01 78  A 1 
ATOM   614  C C   . THR A 1 78  ? 5.344   -4.857  -31.070 1.00 92.86 78  A 1 
ATOM   615  O O   . THR A 1 78  ? 4.119   -4.878  -31.177 1.00 90.17 78  A 1 
ATOM   616  C CB  . THR A 1 78  ? 6.722   -5.813  -32.923 1.00 91.80 78  A 1 
ATOM   617  O OG1 . THR A 1 78  ? 7.665   -5.533  -33.932 1.00 80.97 78  A 1 
ATOM   618  C CG2 . THR A 1 78  ? 5.598   -6.619  -33.566 1.00 79.08 78  A 1 
ATOM   619  N N   . LEU A 1 79  ? 5.950   -5.125  -29.924 1.00 94.43 79  A 1 
ATOM   620  C CA  . LEU A 1 79  ? 5.221   -5.533  -28.716 1.00 93.72 79  A 1 
ATOM   621  C C   . LEU A 1 79  ? 4.510   -4.362  -28.035 1.00 93.29 79  A 1 
ATOM   622  O O   . LEU A 1 79  ? 3.467   -4.568  -27.425 1.00 90.88 79  A 1 
ATOM   623  C CB  . LEU A 1 79  ? 6.195   -6.228  -27.747 1.00 93.68 79  A 1 
ATOM   624  C CG  . LEU A 1 79  ? 6.732   -7.574  -28.262 1.00 93.30 79  A 1 
ATOM   625  C CD1 . LEU A 1 79  ? 7.813   -8.073  -27.312 1.00 90.40 79  A 1 
ATOM   626  C CD2 . LEU A 1 79  ? 5.644   -8.639  -28.347 1.00 90.36 79  A 1 
ATOM   627  N N   . LEU A 1 80  ? 5.032   -3.145  -28.158 1.00 93.04 80  A 1 
ATOM   628  C CA  . LEU A 1 80  ? 4.476   -1.948  -27.535 1.00 91.51 80  A 1 
ATOM   629  C C   . LEU A 1 80  ? 3.313   -1.338  -28.328 1.00 89.19 80  A 1 
ATOM   630  O O   . LEU A 1 80  ? 2.373   -0.853  -27.713 1.00 84.04 80  A 1 
ATOM   631  C CB  . LEU A 1 80  ? 5.600   -0.921  -27.320 1.00 91.17 80  A 1 
ATOM   632  C CG  . LEU A 1 80  ? 6.605   -1.311  -26.216 1.00 92.00 80  A 1 
ATOM   633  C CD1 . LEU A 1 80  ? 7.806   -0.369  -26.264 1.00 88.96 80  A 1 
ATOM   634  C CD2 . LEU A 1 80  ? 5.985   -1.242  -24.817 1.00 89.63 80  A 1 
ATOM   635  N N   . VAL A 1 81  ? 3.312   -1.421  -29.652 1.00 87.22 81  A 1 
ATOM   636  C CA  . VAL A 1 81  ? 2.235   -0.860  -30.498 1.00 83.89 81  A 1 
ATOM   637  C C   . VAL A 1 81  ? 0.864   -1.436  -30.157 1.00 80.61 81  A 1 
ATOM   638  O O   . VAL A 1 81  ? -0.132  -0.719  -30.071 1.00 70.87 81  A 1 
ATOM   639  C CB  . VAL A 1 81  ? 2.552   -1.087  -31.990 1.00 79.57 81  A 1 
ATOM   640  C CG1 . VAL A 1 81  ? 1.364   -0.787  -32.916 1.00 69.68 81  A 1 
ATOM   641  C CG2 . VAL A 1 81  ? 3.695   -0.184  -32.445 1.00 71.71 81  A 1 
ATOM   642  N N   . ASP A 1 82  ? 0.785   -2.745  -29.920 1.00 71.35 82  A 1 
ATOM   643  C CA  . ASP A 1 82  ? -0.491  -3.423  -29.639 1.00 67.61 82  A 1 
ATOM   644  C C   . ASP A 1 82  ? -0.898  -3.388  -28.158 1.00 67.34 82  A 1 
ATOM   645  O O   . ASP A 1 82  ? -1.874  -4.032  -27.777 1.00 60.65 82  A 1 
ATOM   646  C CB  . ASP A 1 82  ? -0.438  -4.857  -30.164 1.00 59.54 82  A 1 
ATOM   647  C CG  . ASP A 1 82  ? -0.640  -5.007  -31.675 1.00 53.17 82  A 1 
ATOM   648  O OD1 . ASP A 1 82  ? -1.421  -4.223  -32.267 1.00 47.53 82  A 1 
ATOM   649  O OD2 . ASP A 1 82  ? -0.151  -6.025  -32.210 1.00 47.07 82  A 1 
ATOM   650  N N   . VAL A 1 83  ? -0.157  -2.703  -27.294 1.00 69.82 83  A 1 
ATOM   651  C CA  . VAL A 1 83  ? -0.513  -2.548  -25.870 1.00 66.05 83  A 1 
ATOM   652  C C   . VAL A 1 83  ? -1.527  -1.432  -25.673 1.00 67.04 83  A 1 
ATOM   653  O O   . VAL A 1 83  ? -2.344  -1.511  -24.758 1.00 60.77 83  A 1 
ATOM   654  C CB  . VAL A 1 83  ? 0.706   -2.313  -24.963 1.00 59.22 83  A 1 
ATOM   655  C CG1 . VAL A 1 83  ? 0.303   -2.261  -23.482 1.00 54.83 83  A 1 
ATOM   656  C CG2 . VAL A 1 83  ? 1.747   -3.423  -25.086 1.00 57.53 83  A 1 
ATOM   657  N N   . GLU A 1 84  ? -1.529  -0.420  -26.530 1.00 60.02 84  A 1 
ATOM   658  C CA  . GLU A 1 84  ? -2.629  0.532   -26.552 1.00 58.01 84  A 1 
ATOM   659  C C   . GLU A 1 84  ? -3.922  -0.249  -26.796 1.00 57.79 84  A 1 
ATOM   660  O O   . GLU A 1 84  ? -4.000  -1.025  -27.754 1.00 51.45 84  A 1 
ATOM   661  C CB  . GLU A 1 84  ? -2.442  1.616   -27.613 1.00 50.91 84  A 1 
ATOM   662  C CG  . GLU A 1 84  ? -1.338  2.593   -27.193 1.00 43.90 84  A 1 
ATOM   663  C CD  . GLU A 1 84  ? -1.247  3.838   -28.085 1.00 39.83 84  A 1 
ATOM   664  O OE1 . GLU A 1 84  ? -0.532  4.771   -27.674 1.00 35.71 84  A 1 
ATOM   665  O OE2 . GLU A 1 84  ? -1.873  3.838   -29.172 1.00 35.51 84  A 1 
ATOM   666  N N   . PRO A 1 85  ? -4.930  -0.112  -25.922 1.00 46.32 85  A 1 
ATOM   667  C CA  . PRO A 1 85  ? -6.219  -0.697  -26.186 1.00 44.36 85  A 1 
ATOM   668  C C   . PRO A 1 85  ? -6.672  -0.104  -27.521 1.00 44.75 85  A 1 
ATOM   669  O O   . PRO A 1 85  ? -6.965  1.079   -27.610 1.00 42.54 85  A 1 
ATOM   670  C CB  . PRO A 1 85  ? -7.116  -0.305  -25.000 1.00 40.35 85  A 1 
ATOM   671  C CG  . PRO A 1 85  ? -6.460  0.958   -24.447 1.00 38.89 85  A 1 
ATOM   672  C CD  . PRO A 1 85  ? -4.980  0.768   -24.767 1.00 41.07 85  A 1 
ATOM   673  N N   . LYS A 1 86  ? -6.673  -0.933  -28.560 1.00 42.42 86  A 1 
ATOM   674  C CA  . LYS A 1 86  ? -7.288  -0.542  -29.824 1.00 41.16 86  A 1 
ATOM   675  C C   . LYS A 1 86  ? -8.692  -0.146  -29.441 1.00 41.27 86  A 1 
ATOM   676  O O   . LYS A 1 86  ? -9.494  -1.020  -29.109 1.00 38.56 86  A 1 
ATOM   677  C CB  . LYS A 1 86  ? -7.279  -1.684  -30.851 1.00 37.70 86  A 1 
ATOM   678  C CG  . LYS A 1 86  ? -5.906  -1.804  -31.535 1.00 32.89 86  A 1 
ATOM   679  C CD  . LYS A 1 86  ? -5.833  -2.947  -32.556 1.00 31.24 86  A 1 
ATOM   680  C CE  . LYS A 1 86  ? -4.418  -2.941  -33.123 1.00 26.57 86  A 1 
ATOM   681  N NZ  . LYS A 1 86  ? -3.961  -4.224  -33.703 1.00 24.30 86  A 1 
ATOM   682  N N   . VAL A 1 87  ? -8.960  1.161   -29.423 1.00 40.36 87  A 1 
ATOM   683  C CA  . VAL A 1 87  ? -10.316 1.688   -29.319 1.00 39.42 87  A 1 
ATOM   684  C C   . VAL A 1 87  ? -11.078 0.863   -30.333 1.00 39.93 87  A 1 
ATOM   685  O O   . VAL A 1 87  ? -10.754 0.915   -31.525 1.00 37.37 87  A 1 
ATOM   686  C CB  . VAL A 1 87  ? -10.389 3.185   -29.640 1.00 36.50 87  A 1 
ATOM   687  C CG1 . VAL A 1 87  ? -11.842 3.692   -29.553 1.00 31.13 87  A 1 
ATOM   688  C CG2 . VAL A 1 87  ? -9.551  3.997   -28.643 1.00 32.20 87  A 1 
ATOM   689  N N   . LYS A 1 88  ? -11.977 -0.009  -29.856 1.00 38.53 88  A 1 
ATOM   690  C CA  . LYS A 1 88  ? -12.842 -0.747  -30.765 1.00 37.76 88  A 1 
ATOM   691  C C   . LYS A 1 88  ? -13.653 0.343   -31.445 1.00 37.66 88  A 1 
ATOM   692  O O   . LYS A 1 88  ? -14.691 0.748   -30.942 1.00 35.44 88  A 1 
ATOM   693  C CB  . LYS A 1 88  ? -13.739 -1.765  -30.038 1.00 35.44 88  A 1 
ATOM   694  C CG  . LYS A 1 88  ? -13.051 -3.106  -29.755 1.00 32.29 88  A 1 
ATOM   695  C CD  . LYS A 1 88  ? -14.034 -4.082  -29.070 1.00 30.87 88  A 1 
ATOM   696  C CE  . LYS A 1 88  ? -13.386 -5.437  -28.797 1.00 27.33 88  A 1 
ATOM   697  N NZ  . LYS A 1 88  ? -14.258 -6.337  -28.003 1.00 24.33 88  A 1 
ATOM   698  N N   . SER A 1 89  ? -13.145 0.830   -32.542 1.00 33.63 89  A 1 
ATOM   699  C CA  . SER A 1 89  ? -13.920 1.550   -33.518 1.00 31.88 89  A 1 
ATOM   700  C C   . SER A 1 89  ? -15.038 0.576   -33.834 1.00 31.85 89  A 1 
ATOM   701  O O   . SER A 1 89  ? -14.844 -0.384  -34.581 1.00 30.15 89  A 1 
ATOM   702  C CB  . SER A 1 89  ? -13.072 1.897   -34.739 1.00 30.32 89  A 1 
ATOM   703  O OG  . SER A 1 89  ? -13.879 2.477   -35.741 1.00 28.05 89  A 1 
ATOM   704  N N   . LYS A 1 90  ? -16.168 0.758   -33.149 1.00 36.53 90  A 1 
ATOM   705  C CA  . LYS A 1 90  ? -17.410 0.164   -33.584 1.00 35.80 90  A 1 
ATOM   706  C C   . LYS A 1 90  ? -17.532 0.687   -35.005 1.00 34.99 90  A 1 
ATOM   707  O O   . LYS A 1 90  ? -17.913 1.842   -35.197 1.00 32.76 90  A 1 
ATOM   708  C CB  . LYS A 1 90  ? -18.607 0.586   -32.711 1.00 33.39 90  A 1 
ATOM   709  C CG  . LYS A 1 90  ? -18.769 -0.277  -31.456 1.00 31.29 90  A 1 
ATOM   710  C CD  . LYS A 1 90  ? -20.023 0.140   -30.649 1.00 29.95 90  A 1 
ATOM   711  C CE  . LYS A 1 90  ? -20.231 -0.768  -29.441 1.00 26.07 90  A 1 
ATOM   712  N NZ  . LYS A 1 90  ? -21.376 -0.346  -28.576 1.00 23.35 90  A 1 
ATOM   713  N N   . LYS A 1 91  ? -17.121 -0.130  -35.959 1.00 38.03 91  A 1 
ATOM   714  C CA  . LYS A 1 91  ? -17.555 0.063   -37.327 1.00 36.19 91  A 1 
ATOM   715  C C   . LYS A 1 91  ? -19.057 0.166   -37.183 1.00 34.57 91  A 1 
ATOM   716  O O   . LYS A 1 91  ? -19.723 -0.838  -36.921 1.00 32.61 91  A 1 
ATOM   717  C CB  . LYS A 1 91  ? -17.150 -1.104  -38.244 1.00 34.55 91  A 1 
ATOM   718  C CG  . LYS A 1 91  ? -15.821 -0.855  -38.969 1.00 32.31 91  A 1 
ATOM   719  C CD  . LYS A 1 91  ? -15.507 -2.020  -39.933 1.00 31.85 91  A 1 
ATOM   720  C CE  . LYS A 1 91  ? -14.265 -1.723  -40.764 1.00 28.75 91  A 1 
ATOM   721  N NZ  . LYS A 1 91  ? -13.905 -2.850  -41.652 1.00 25.43 91  A 1 
ATOM   722  N N   . ARG A 1 92  ? -19.575 1.384   -37.247 1.00 35.80 92  A 1 
ATOM   723  C CA  . ARG A 1 92  ? -20.964 1.590   -37.590 1.00 35.19 92  A 1 
ATOM   724  C C   . ARG A 1 92  ? -21.088 0.866   -38.921 1.00 32.68 92  A 1 
ATOM   725  O O   . ARG A 1 92  ? -20.666 1.403   -39.939 1.00 30.89 92  A 1 
ATOM   726  C CB  . ARG A 1 92  ? -21.311 3.084   -37.720 1.00 32.72 92  A 1 
ATOM   727  C CG  . ARG A 1 92  ? -21.746 3.718   -36.392 1.00 31.30 92  A 1 
ATOM   728  C CD  . ARG A 1 92  ? -22.114 5.190   -36.610 1.00 30.43 92  A 1 
ATOM   729  N NE  . ARG A 1 92  ? -22.791 5.783   -35.437 1.00 28.27 92  A 1 
ATOM   730  C CZ  . ARG A 1 92  ? -23.181 7.057   -35.295 1.00 26.27 92  A 1 
ATOM   731  N NH1 . ARG A 1 92  ? -22.943 7.936   -36.217 1.00 23.44 92  A 1 
ATOM   732  N NH2 . ARG A 1 92  ? -23.810 7.438   -34.214 1.00 24.01 92  A 1 
ATOM   733  N N   . GLU A 1 93  ? -21.573 -0.363  -38.876 1.00 33.74 93  A 1 
ATOM   734  C CA  . GLU A 1 93  ? -22.177 -0.927  -40.058 1.00 33.66 93  A 1 
ATOM   735  C C   . GLU A 1 93  ? -23.255 0.079   -40.423 1.00 32.55 93  A 1 
ATOM   736  O O   . GLU A 1 93  ? -24.292 0.201   -39.766 1.00 31.67 93  A 1 
ATOM   737  C CB  . GLU A 1 93  ? -22.748 -2.322  -39.819 1.00 33.62 93  A 1 
ATOM   738  C CG  . GLU A 1 93  ? -21.648 -3.398  -39.855 1.00 31.37 93  A 1 
ATOM   739  C CD  . GLU A 1 93  ? -22.221 -4.821  -39.862 1.00 28.82 93  A 1 
ATOM   740  O OE1 . GLU A 1 93  ? -21.506 -5.717  -40.349 1.00 26.04 93  A 1 
ATOM   741  O OE2 . GLU A 1 93  ? -23.369 -4.997  -39.404 1.00 28.09 93  A 1 
ATOM   742  N N   . ALA A 1 94  ? -22.934 0.902   -41.398 1.00 33.49 94  A 1 
ATOM   743  C CA  . ALA A 1 94  ? -23.900 1.750   -42.038 1.00 34.04 94  A 1 
ATOM   744  C C   . ALA A 1 94  ? -24.844 0.784   -42.738 1.00 32.84 94  A 1 
ATOM   745  O O   . ALA A 1 94  ? -24.671 0.468   -43.915 1.00 31.41 94  A 1 
ATOM   746  C CB  . ALA A 1 94  ? -23.173 2.724   -42.978 1.00 32.16 94  A 1 
ATOM   747  N N   . VAL A 1 95  ? -25.813 0.251   -41.974 1.00 39.30 95  A 1 
ATOM   748  C CA  . VAL A 1 95  ? -26.938 -0.482  -42.530 1.00 39.81 95  A 1 
ATOM   749  C C   . VAL A 1 95  ? -27.580 0.513   -43.477 1.00 39.05 95  A 1 
ATOM   750  O O   . VAL A 1 95  ? -28.251 1.461   -43.049 1.00 36.31 95  A 1 
ATOM   751  C CB  . VAL A 1 95  ? -27.907 -0.987  -41.450 1.00 36.27 95  A 1 
ATOM   752  C CG1 . VAL A 1 95  ? -29.077 -1.743  -42.090 1.00 31.15 95  A 1 
ATOM   753  C CG2 . VAL A 1 95  ? -27.199 -1.935  -40.475 1.00 33.75 95  A 1 
ATOM   754  N N   . ALA A 1 96  ? -27.281 0.351   -44.741 1.00 34.55 96  A 1 
ATOM   755  C CA  . ALA A 1 96  ? -27.822 1.154   -45.811 1.00 35.20 96  A 1 
ATOM   756  C C   . ALA A 1 96  ? -29.303 0.799   -45.952 1.00 34.41 96  A 1 
ATOM   757  O O   . ALA A 1 96  ? -29.727 0.136   -46.890 1.00 33.01 96  A 1 
ATOM   758  C CB  . ALA A 1 96  ? -26.988 0.919   -47.087 1.00 33.27 96  A 1 
ATOM   759  N N   . GLY A 1 97  ? -30.099 1.197   -44.971 1.00 37.09 97  A 1 
ATOM   760  C CA  . GLY A 1 97  ? -31.534 1.034   -44.953 1.00 37.71 97  A 1 
ATOM   761  C C   . GLY A 1 97  ? -32.113 1.796   -46.127 1.00 37.12 97  A 1 
ATOM   762  O O   . GLY A 1 97  ? -32.366 2.993   -46.047 1.00 33.90 97  A 1 
ATOM   763  N N   . ARG A 1 98  ? -32.285 1.101   -47.213 1.00 38.19 98  A 1 
ATOM   764  C CA  . ARG A 1 98  ? -32.746 1.617   -48.516 1.00 38.02 98  A 1 
ATOM   765  C C   . ARG A 1 98  ? -34.232 2.006   -48.489 1.00 36.41 98  A 1 
ATOM   766  O O   . ARG A 1 98  ? -34.906 1.939   -49.509 1.00 33.56 98  A 1 
ATOM   767  C CB  . ARG A 1 98  ? -32.419 0.544   -49.573 1.00 34.54 98  A 1 
ATOM   768  C CG  . ARG A 1 98  ? -32.190 1.092   -50.974 1.00 31.99 98  A 1 
ATOM   769  C CD  . ARG A 1 98  ? -31.884 -0.077  -51.927 1.00 30.58 98  A 1 
ATOM   770  N NE  . ARG A 1 98  ? -31.460 0.395   -53.260 1.00 29.02 98  A 1 
ATOM   771  C CZ  . ARG A 1 98  ? -31.161 -0.380  -54.300 1.00 25.98 98  A 1 
ATOM   772  N NH1 . ARG A 1 98  ? -31.259 -1.674  -54.237 1.00 23.87 98  A 1 
ATOM   773  N NH2 . ARG A 1 98  ? -30.753 0.146   -55.413 1.00 23.91 98  A 1 
ATOM   774  N N   . GLY A 1 99  ? -34.794 2.331   -47.347 1.00 37.31 99  A 1 
ATOM   775  C CA  . GLY A 1 99  ? -36.221 2.477   -47.106 1.00 38.97 99  A 1 
ATOM   776  C C   . GLY A 1 99  ? -36.871 3.494   -48.034 1.00 38.01 99  A 1 
ATOM   777  O O   . GLY A 1 99  ? -36.545 4.672   -48.043 1.00 34.75 99  A 1 
ATOM   778  N N   . ARG A 1 100 ? -37.805 3.015   -48.803 1.00 38.59 100 A 1 
ATOM   779  C CA  . ARG A 1 100 ? -38.431 3.654   -49.976 1.00 38.73 100 A 1 
ATOM   780  C C   . ARG A 1 100 ? -39.463 4.746   -49.625 1.00 36.61 100 A 1 
ATOM   781  O O   . ARG A 1 100 ? -40.243 5.105   -50.494 1.00 33.77 100 A 1 
ATOM   782  C CB  . ARG A 1 100 ? -39.073 2.506   -50.786 1.00 36.03 100 A 1 
ATOM   783  C CG  . ARG A 1 100 ? -39.408 2.827   -52.235 1.00 33.40 100 A 1 
ATOM   784  C CD  . ARG A 1 100 ? -40.086 1.606   -52.871 1.00 31.15 100 A 1 
ATOM   785  N NE  . ARG A 1 100 ? -40.321 1.786   -54.306 1.00 29.48 100 A 1 
ATOM   786  C CZ  . ARG A 1 100 ? -40.929 0.915   -55.106 1.00 25.93 100 A 1 
ATOM   787  N NH1 . ARG A 1 100 ? -41.435 -0.196  -54.668 1.00 24.09 100 A 1 
ATOM   788  N NH2 . ARG A 1 100 ? -41.038 1.151   -56.379 1.00 23.97 100 A 1 
ATOM   789  N N   . GLY A 1 101 ? -39.595 5.189   -48.402 1.00 37.82 101 A 1 
ATOM   790  C CA  . GLY A 1 101 ? -40.774 5.889   -47.889 1.00 39.26 101 A 1 
ATOM   791  C C   . GLY A 1 101 ? -41.149 7.153   -48.672 1.00 37.94 101 A 1 
ATOM   792  O O   . GLY A 1 101 ? -40.645 8.234   -48.413 1.00 34.70 101 A 1 
ATOM   793  N N   . ARG A 1 102 ? -42.060 7.004   -49.617 1.00 38.27 102 A 1 
ATOM   794  C CA  . ARG A 1 102 ? -42.467 7.997   -50.628 1.00 38.20 102 A 1 
ATOM   795  C C   . ARG A 1 102 ? -43.472 9.030   -50.118 1.00 35.44 102 A 1 
ATOM   796  O O   . ARG A 1 102 ? -43.975 9.812   -50.921 1.00 32.81 102 A 1 
ATOM   797  C CB  . ARG A 1 102 ? -43.034 7.207   -51.822 1.00 35.92 102 A 1 
ATOM   798  C CG  . ARG A 1 102 ? -43.016 7.950   -53.162 1.00 33.50 102 A 1 
ATOM   799  C CD  . ARG A 1 102 ? -43.658 7.086   -54.248 1.00 31.09 102 A 1 
ATOM   800  N NE  . ARG A 1 102 ? -43.511 7.679   -55.589 1.00 29.43 102 A 1 
ATOM   801  C CZ  . ARG A 1 102 ? -44.011 7.191   -56.720 1.00 26.17 102 A 1 
ATOM   802  N NH1 . ARG A 1 102 ? -44.750 6.114   -56.740 1.00 24.55 102 A 1 
ATOM   803  N NH2 . ARG A 1 102 ? -43.788 7.790   -57.859 1.00 24.57 102 A 1 
ATOM   804  N N   . GLY A 1 103 ? -43.894 8.998   -48.882 1.00 37.71 103 A 1 
ATOM   805  C CA  . GLY A 1 103 ? -45.117 9.634   -48.392 1.00 39.39 103 A 1 
ATOM   806  C C   . GLY A 1 103 ? -45.157 11.148  -48.584 1.00 37.83 103 A 1 
ATOM   807  O O   . GLY A 1 103 ? -44.600 11.905  -47.809 1.00 34.50 103 A 1 
ATOM   808  N N   . ARG A 1 104 ? -45.847 11.591  -49.619 1.00 38.49 104 A 1 
ATOM   809  C CA  . ARG A 1 104 ? -45.947 12.974  -50.121 1.00 38.90 104 A 1 
ATOM   810  C C   . ARG A 1 104 ? -46.955 13.836  -49.326 1.00 35.80 104 A 1 
ATOM   811  O O   . ARG A 1 104 ? -47.623 14.675  -49.930 1.00 33.15 104 A 1 
ATOM   812  C CB  . ARG A 1 104 ? -46.298 12.895  -51.617 1.00 36.69 104 A 1 
ATOM   813  C CG  . ARG A 1 104 ? -45.933 14.140  -52.428 1.00 34.21 104 A 1 
ATOM   814  C CD  . ARG A 1 104 ? -46.410 13.959  -53.877 1.00 31.91 104 A 1 
ATOM   815  N NE  . ARG A 1 104 ? -45.950 15.051  -54.764 1.00 30.07 104 A 1 
ATOM   816  C CZ  . ARG A 1 104 ? -46.250 15.191  -56.055 1.00 27.13 104 A 1 
ATOM   817  N NH1 . ARG A 1 104 ? -47.049 14.360  -56.660 1.00 25.40 104 A 1 
ATOM   818  N NH2 . ARG A 1 104 ? -45.743 16.167  -56.736 1.00 25.53 104 A 1 
ATOM   819  N N   . GLY A 1 105 ? -47.159 13.611  -48.056 1.00 37.74 105 A 1 
ATOM   820  C CA  . GLY A 1 105 ? -48.242 14.220  -47.281 1.00 39.45 105 A 1 
ATOM   821  C C   . GLY A 1 105 ? -48.242 15.749  -47.336 1.00 37.64 105 A 1 
ATOM   822  O O   . GLY A 1 105 ? -47.486 16.412  -46.641 1.00 34.10 105 A 1 
ATOM   823  N N   . ARG A 1 106 ? -49.096 16.314  -48.185 1.00 38.79 106 A 1 
ATOM   824  C CA  . ARG A 1 106 ? -49.222 17.748  -48.510 1.00 39.91 106 A 1 
ATOM   825  C C   . ARG A 1 106 ? -49.982 18.474  -47.390 1.00 36.72 106 A 1 
ATOM   826  O O   . ARG A 1 106 ? -51.162 18.774  -47.540 1.00 33.61 106 A 1 
ATOM   827  C CB  . ARG A 1 106 ? -49.902 17.863  -49.889 1.00 37.56 106 A 1 
ATOM   828  C CG  . ARG A 1 106 ? -49.696 19.204  -50.585 1.00 34.81 106 A 1 
ATOM   829  C CD  . ARG A 1 106 ? -50.455 19.193  -51.920 1.00 32.51 106 A 1 
ATOM   830  N NE  . ARG A 1 106 ? -50.126 20.361  -52.773 1.00 30.74 106 A 1 
ATOM   831  C CZ  . ARG A 1 106 ? -50.696 20.666  -53.934 1.00 27.75 106 A 1 
ATOM   832  N NH1 . ARG A 1 106 ? -51.667 19.949  -54.439 1.00 26.24 106 A 1 
ATOM   833  N NH2 . ARG A 1 106 ? -50.306 21.710  -54.610 1.00 26.68 106 A 1 
ATOM   834  N N   . GLY A 1 107 ? -49.368 18.690  -46.280 1.00 38.31 107 A 1 
ATOM   835  C CA  . GLY A 1 107 ? -50.002 19.190  -45.065 1.00 40.59 107 A 1 
ATOM   836  C C   . GLY A 1 107 ? -50.692 20.552  -45.177 1.00 38.60 107 A 1 
ATOM   837  O O   . GLY A 1 107 ? -50.486 21.346  -46.091 1.00 35.13 107 A 1 
ATOM   838  N N   . ARG A 1 108 ? -51.548 20.806  -44.227 1.00 39.46 108 A 1 
ATOM   839  C CA  . ARG A 1 108 ? -52.644 21.781  -44.217 1.00 40.81 108 A 1 
ATOM   840  C C   . ARG A 1 108 ? -52.142 23.225  -44.046 1.00 37.33 108 A 1 
ATOM   841  O O   . ARG A 1 108 ? -51.828 23.635  -42.933 1.00 34.26 108 A 1 
ATOM   842  C CB  . ARG A 1 108 ? -53.590 21.342  -43.078 1.00 38.49 108 A 1 
ATOM   843  C CG  . ARG A 1 108 ? -55.075 21.633  -43.296 1.00 35.77 108 A 1 
ATOM   844  C CD  . ARG A 1 108 ? -55.863 21.027  -42.122 1.00 33.46 108 A 1 
ATOM   845  N NE  . ARG A 1 108 ? -57.324 21.042  -42.329 1.00 31.48 108 A 1 
ATOM   846  C CZ  . ARG A 1 108 ? -58.235 20.510  -41.518 1.00 28.59 108 A 1 
ATOM   847  N NH1 . ARG A 1 108 ? -57.901 19.951  -40.390 1.00 26.89 108 A 1 
ATOM   848  N NH2 . ARG A 1 108 ? -59.497 20.541  -41.841 1.00 27.55 108 A 1 
ATOM   849  N N   . GLY A 1 109 ? -52.145 24.008  -45.117 1.00 39.40 109 A 1 
ATOM   850  C CA  . GLY A 1 109 ? -51.800 25.434  -45.106 1.00 42.19 109 A 1 
ATOM   851  C C   . GLY A 1 109 ? -52.837 26.279  -44.383 1.00 40.22 109 A 1 
ATOM   852  O O   . GLY A 1 109 ? -53.804 26.722  -44.978 1.00 36.60 109 A 1 
ATOM   853  N N   . ARG A 1 110 ? -52.666 26.527  -43.076 1.00 38.78 110 A 1 
ATOM   854  C CA  . ARG A 1 110 ? -53.581 27.359  -42.270 1.00 40.94 110 A 1 
ATOM   855  C C   . ARG A 1 110 ? -53.271 28.858  -42.462 1.00 37.50 110 A 1 
ATOM   856  O O   . ARG A 1 110 ? -52.904 29.540  -41.513 1.00 34.34 110 A 1 
ATOM   857  C CB  . ARG A 1 110 ? -53.550 26.888  -40.804 1.00 38.70 110 A 1 
ATOM   858  C CG  . ARG A 1 110 ? -54.821 27.269  -40.026 1.00 35.88 110 A 1 
ATOM   859  C CD  . ARG A 1 110 ? -54.717 26.808  -38.569 1.00 33.56 110 A 1 
ATOM   860  N NE  . ARG A 1 110 ? -56.002 26.933  -37.844 1.00 31.80 110 A 1 
ATOM   861  C CZ  . ARG A 1 110 ? -56.210 26.669  -36.555 1.00 28.93 110 A 1 
ATOM   862  N NH1 . ARG A 1 110 ? -55.242 26.323  -35.758 1.00 27.40 110 A 1 
ATOM   863  N NH2 . ARG A 1 110 ? -57.412 26.760  -36.051 1.00 28.26 110 A 1 
ATOM   864  N N   . GLY A 1 111 ? -53.389 29.361  -43.677 1.00 40.10 111 A 1 
ATOM   865  C CA  . GLY A 1 111 ? -53.193 30.775  -44.007 1.00 43.36 111 A 1 
ATOM   866  C C   . GLY A 1 111 ? -54.303 31.662  -43.450 1.00 41.80 111 A 1 
ATOM   867  O O   . GLY A 1 111 ? -55.261 31.952  -44.145 1.00 38.32 111 A 1 
ATOM   868  N N   . ARG A 1 112 ? -54.197 32.064  -42.181 1.00 38.16 112 A 1 
ATOM   869  C CA  . ARG A 1 112 ? -55.171 32.988  -41.580 1.00 41.01 112 A 1 
ATOM   870  C C   . ARG A 1 112 ? -54.895 34.404  -42.102 1.00 37.52 112 A 1 
ATOM   871  O O   . ARG A 1 112 ? -54.072 35.120  -41.538 1.00 34.58 112 A 1 
ATOM   872  C CB  . ARG A 1 112 ? -55.132 32.869  -40.044 1.00 39.10 112 A 1 
ATOM   873  C CG  . ARG A 1 112 ? -56.456 33.299  -39.396 1.00 36.27 112 A 1 
ATOM   874  C CD  . ARG A 1 112 ? -56.397 33.123  -37.871 1.00 34.08 112 A 1 
ATOM   875  N NE  . ARG A 1 112 ? -57.720 33.289  -37.234 1.00 32.34 112 A 1 
ATOM   876  C CZ  . ARG A 1 112 ? -57.982 33.266  -35.931 1.00 29.44 112 A 1 
ATOM   877  N NH1 . ARG A 1 112 ? -57.033 33.121  -35.043 1.00 27.90 112 A 1 
ATOM   878  N NH2 . ARG A 1 112 ? -59.205 33.393  -35.498 1.00 29.07 112 A 1 
ATOM   879  N N   . GLY A 1 113 ? -55.559 34.781  -43.208 1.00 41.00 113 A 1 
ATOM   880  C CA  . GLY A 1 113 ? -55.368 36.058  -43.899 1.00 45.29 113 A 1 
ATOM   881  C C   . GLY A 1 113 ? -55.782 37.244  -43.027 1.00 43.24 113 A 1 
ATOM   882  O O   . GLY A 1 113 ? -56.941 37.378  -42.656 1.00 39.80 113 A 1 
ATOM   883  N N   . ARG A 1 114 ? -54.809 38.098  -42.695 1.00 36.55 114 A 1 
ATOM   884  C CA  . ARG A 1 114 ? -55.072 39.386  -42.034 1.00 39.71 114 A 1 
ATOM   885  C C   . ARG A 1 114 ? -55.670 40.337  -43.071 1.00 35.84 114 A 1 
ATOM   886  O O   . ARG A 1 114 ? -54.959 40.786  -43.962 1.00 32.66 114 A 1 
ATOM   887  C CB  . ARG A 1 114 ? -53.765 39.915  -41.410 1.00 37.50 114 A 1 
ATOM   888  C CG  . ARG A 1 114 ? -53.980 41.066  -40.418 1.00 35.04 114 A 1 
ATOM   889  C CD  . ARG A 1 114 ? -52.642 41.491  -39.788 1.00 32.87 114 A 1 
ATOM   890  N NE  . ARG A 1 114 ? -52.806 42.496  -38.719 1.00 31.49 114 A 1 
ATOM   891  C CZ  . ARG A 1 114 ? -51.831 43.050  -37.994 1.00 28.60 114 A 1 
ATOM   892  N NH1 . ARG A 1 114 ? -50.578 42.755  -38.204 1.00 26.43 114 A 1 
ATOM   893  N NH2 . ARG A 1 114 ? -52.111 43.908  -37.055 1.00 27.92 114 A 1 
ATOM   894  N N   . GLY A 1 115 ? -56.968 40.605  -42.993 1.00 41.30 115 A 1 
ATOM   895  C CA  . GLY A 1 115 ? -57.684 41.493  -43.908 1.00 45.07 115 A 1 
ATOM   896  C C   . GLY A 1 115 ? -57.168 42.925  -43.806 1.00 42.92 115 A 1 
ATOM   897  O O   . GLY A 1 115 ? -57.229 43.526  -42.741 1.00 38.67 115 A 1 
ATOM   898  N N   . GLY A 1 116 ? -56.655 43.450  -44.912 1.00 37.64 116 A 1 
ATOM   899  C CA  . GLY A 1 116 ? -56.255 44.843  -45.017 1.00 41.22 116 A 1 
ATOM   900  C C   . GLY A 1 116 ? -57.477 45.762  -45.062 1.00 38.28 116 A 1 
ATOM   901  O O   . GLY A 1 116 ? -58.471 45.405  -45.701 1.00 34.80 116 A 1 
ATOM   902  N N   . PRO A 1 117 ? -57.448 46.919  -44.409 1.00 35.98 117 A 1 
ATOM   903  C CA  . PRO A 1 117 ? -58.537 47.880  -44.442 1.00 41.59 117 A 1 
ATOM   904  C C   . PRO A 1 117 ? -58.661 48.522  -45.830 1.00 41.46 117 A 1 
ATOM   905  O O   . PRO A 1 117 ? -57.737 48.484  -46.645 1.00 38.82 117 A 1 
ATOM   906  C CB  . PRO A 1 117 ? -58.222 48.887  -43.329 1.00 37.20 117 A 1 
ATOM   907  C CG  . PRO A 1 117 ? -56.695 48.885  -43.285 1.00 36.04 117 A 1 
ATOM   908  C CD  . PRO A 1 117 ? -56.336 47.437  -43.642 1.00 41.34 117 A 1 
ATOM   909  N N   . ARG A 1 118 ? -59.795 49.074  -46.075 1.00 33.41 118 A 1 
ATOM   910  C CA  . ARG A 1 118 ? -60.297 49.424  -47.422 1.00 38.02 118 A 1 
ATOM   911  C C   . ARG A 1 118 ? -59.730 50.714  -48.026 1.00 33.90 118 A 1 
ATOM   912  O O   . ARG A 1 118 ? -59.115 50.666  -49.074 1.00 31.88 118 A 1 
ATOM   913  C CB  . ARG A 1 118 ? -61.839 49.514  -47.357 1.00 36.38 118 A 1 
ATOM   914  C CG  . ARG A 1 118 ? -62.541 48.922  -48.586 1.00 33.77 118 A 1 
ATOM   915  C CD  . ARG A 1 118 ? -64.045 49.184  -48.467 1.00 32.23 118 A 1 
ATOM   916  N NE  . ARG A 1 118 ? -64.803 48.461  -49.492 1.00 30.80 118 A 1 
ATOM   917  C CZ  . ARG A 1 118 ? -66.119 48.547  -49.693 1.00 29.07 118 A 1 
ATOM   918  N NH1 . ARG A 1 118 ? -66.874 49.359  -49.002 1.00 27.77 118 A 1 
ATOM   919  N NH2 . ARG A 1 118 ? -66.701 47.798  -50.592 1.00 29.87 118 A 1 
ATOM   920  N N   . ARG A 1 119 ? -60.133 51.842  -47.472 1.00 27.08 119 A 1 
ATOM   921  C CA  . ARG A 1 119 ? -60.023 53.201  -48.032 1.00 30.38 119 A 1 
ATOM   922  C C   . ARG A 1 119 ? -59.014 54.035  -47.268 1.00 26.63 119 A 1 
ATOM   923  O O   . ARG A 1 119 ? -58.918 53.810  -46.034 1.00 24.46 119 A 1 
ATOM   924  C CB  . ARG A 1 119 ? -61.378 53.919  -48.031 1.00 29.56 119 A 1 
ATOM   925  C CG  . ARG A 1 119 ? -61.950 54.105  -49.428 1.00 28.04 119 A 1 
ATOM   926  C CD  . ARG A 1 119 ? -63.166 55.042  -49.360 1.00 27.00 119 A 1 
ATOM   927  N NE  . ARG A 1 119 ? -63.774 55.244  -50.688 1.00 25.66 119 A 1 
ATOM   928  C CZ  . ARG A 1 119 ? -64.792 56.056  -50.957 1.00 24.48 119 A 1 
ATOM   929  N NH1 . ARG A 1 119 ? -65.345 56.779  -50.036 1.00 26.11 119 A 1 
ATOM   930  N NH2 . ARG A 1 119 ? -65.259 56.154  -52.175 1.00 27.85 119 A 1 
ATOM   931  O OXT . ARG A 1 119 ? -58.429 54.913  -47.962 1.00 41.58 119 A 1 
ATOM   932  N N   . MET B 2 1   ? -11.585 23.816  -23.961 1.00 38.53 1   B 1 
ATOM   933  C CA  . MET B 2 1   ? -11.536 23.690  -22.491 1.00 41.23 1   B 1 
ATOM   934  C C   . MET B 2 1   ? -10.639 22.510  -22.198 1.00 42.42 1   B 1 
ATOM   935  O O   . MET B 2 1   ? -10.754 21.525  -22.919 1.00 39.58 1   B 1 
ATOM   936  C CB  . MET B 2 1   ? -12.932 23.457  -21.892 1.00 39.35 1   B 1 
ATOM   937  C CG  . MET B 2 1   ? -13.745 24.758  -21.808 1.00 36.17 1   B 1 
ATOM   938  S SD  . MET B 2 1   ? -15.449 24.496  -21.258 1.00 33.94 1   B 1 
ATOM   939  C CE  . MET B 2 1   ? -16.005 26.203  -21.047 1.00 28.33 1   B 1 
ATOM   940  N N   . SER B 2 2   ? -9.737  22.638  -21.241 1.00 53.21 2   B 1 
ATOM   941  C CA  . SER B 2 2   ? -8.893  21.514  -20.846 1.00 57.64 2   B 1 
ATOM   942  C C   . SER B 2 2   ? -9.769  20.423  -20.234 1.00 61.12 2   B 1 
ATOM   943  O O   . SER B 2 2   ? -10.657 20.722  -19.426 1.00 57.43 2   B 1 
ATOM   944  C CB  . SER B 2 2   ? -7.812  21.965  -19.860 1.00 53.05 2   B 1 
ATOM   945  O OG  . SER B 2 2   ? -7.149  20.852  -19.330 1.00 46.99 2   B 1 
ATOM   946  N N   . LEU B 2 3   ? -9.553  19.174  -20.628 1.00 64.75 3   B 1 
ATOM   947  C CA  . LEU B 2 3   ? -10.256 18.024  -20.064 1.00 65.24 3   B 1 
ATOM   948  C C   . LEU B 2 3   ? -9.831  17.758  -18.610 1.00 66.67 3   B 1 
ATOM   949  O O   . LEU B 2 3   ? -10.505 17.014  -17.914 1.00 63.19 3   B 1 
ATOM   950  C CB  . LEU B 2 3   ? -9.994  16.793  -20.950 1.00 60.99 3   B 1 
ATOM   951  C CG  . LEU B 2 3   ? -10.652 16.858  -22.347 1.00 57.98 3   B 1 
ATOM   952  C CD1 . LEU B 2 3   ? -10.131 15.709  -23.210 1.00 54.98 3   B 1 
ATOM   953  C CD2 . LEU B 2 3   ? -12.167 16.743  -22.279 1.00 58.03 3   B 1 
ATOM   954  N N   . LEU B 2 4   ? -8.764  18.406  -18.152 1.00 67.91 4   B 1 
ATOM   955  C CA  . LEU B 2 4   ? -8.241  18.253  -16.793 1.00 66.66 4   B 1 
ATOM   956  C C   . LEU B 2 4   ? -9.227  18.710  -15.708 1.00 67.66 4   B 1 
ATOM   957  O O   . LEU B 2 4   ? -9.184  18.184  -14.605 1.00 63.42 4   B 1 
ATOM   958  C CB  . LEU B 2 4   ? -6.921  19.033  -16.661 1.00 62.58 4   B 1 
ATOM   959  C CG  . LEU B 2 4   ? -5.773  18.499  -17.542 1.00 59.38 4   B 1 
ATOM   960  C CD1 . LEU B 2 4   ? -4.574  19.451  -17.445 1.00 55.65 4   B 1 
ATOM   961  C CD2 . LEU B 2 4   ? -5.327  17.104  -17.125 1.00 58.18 4   B 1 
ATOM   962  N N   . ASN B 2 5   ? -10.127 19.641  -16.031 1.00 66.15 5   B 1 
ATOM   963  C CA  . ASN B 2 5   ? -11.112 20.179  -15.085 1.00 66.61 5   B 1 
ATOM   964  C C   . ASN B 2 5   ? -12.484 19.505  -15.191 1.00 67.42 5   B 1 
ATOM   965  O O   . ASN B 2 5   ? -13.433 19.941  -14.543 1.00 62.54 5   B 1 
ATOM   966  C CB  . ASN B 2 5   ? -11.238 21.692  -15.294 1.00 60.66 5   B 1 
ATOM   967  C CG  . ASN B 2 5   ? -9.966  22.472  -15.001 1.00 55.67 5   B 1 
ATOM   968  O OD1 . ASN B 2 5   ? -8.955  21.976  -14.552 1.00 50.06 5   B 1 
ATOM   969  N ND2 . ASN B 2 5   ? -9.992  23.756  -15.265 1.00 50.61 5   B 1 
ATOM   970  N N   . LYS B 2 6   ? -12.633 18.502  -16.044 1.00 64.18 6   B 1 
ATOM   971  C CA  . LYS B 2 6   ? -13.883 17.743  -16.163 1.00 66.28 6   B 1 
ATOM   972  C C   . LYS B 2 6   ? -13.828 16.548  -15.211 1.00 66.59 6   B 1 
ATOM   973  O O   . LYS B 2 6   ? -12.810 15.852  -15.215 1.00 63.17 6   B 1 
ATOM   974  C CB  . LYS B 2 6   ? -14.105 17.332  -17.626 1.00 62.08 6   B 1 
ATOM   975  C CG  . LYS B 2 6   ? -15.512 16.749  -17.840 1.00 57.40 6   B 1 
ATOM   976  C CD  . LYS B 2 6   ? -15.708 16.286  -19.287 1.00 57.36 6   B 1 
ATOM   977  C CE  . LYS B 2 6   ? -17.089 15.638  -19.426 1.00 51.94 6   B 1 
ATOM   978  N NZ  . LYS B 2 6   ? -17.256 14.951  -20.723 1.00 46.84 6   B 1 
ATOM   979  N N   . PRO B 2 7   ? -14.922 16.269  -14.453 1.00 62.54 7   B 1 
ATOM   980  C CA  . PRO B 2 7   ? -15.001 15.060  -13.637 1.00 62.21 7   B 1 
ATOM   981  C C   . PRO B 2 7   ? -14.748 13.808  -14.476 1.00 64.37 7   B 1 
ATOM   982  O O   . PRO B 2 7   ? -15.326 13.653  -15.551 1.00 61.76 7   B 1 
ATOM   983  C CB  . PRO B 2 7   ? -16.411 15.051  -13.044 1.00 57.88 7   B 1 
ATOM   984  C CG  . PRO B 2 7   ? -16.810 16.524  -13.031 1.00 57.34 7   B 1 
ATOM   985  C CD  . PRO B 2 7   ? -16.114 17.074  -14.280 1.00 61.01 7   B 1 
ATOM   986  N N   . LYS B 2 8   ? -13.888 12.908  -14.013 1.00 63.22 8   B 1 
ATOM   987  C CA  . LYS B 2 8   ? -13.571 11.690  -14.780 1.00 63.23 8   B 1 
ATOM   988  C C   . LYS B 2 8   ? -14.783 10.764  -14.913 1.00 64.35 8   B 1 
ATOM   989  O O   . LYS B 2 8   ? -14.926 10.135  -15.961 1.00 61.93 8   B 1 
ATOM   990  C CB  . LYS B 2 8   ? -12.388 10.927  -14.166 1.00 59.47 8   B 1 
ATOM   991  C CG  . LYS B 2 8   ? -11.034 11.637  -14.321 1.00 55.96 8   B 1 
ATOM   992  C CD  . LYS B 2 8   ? -9.934  10.643  -13.951 1.00 53.63 8   B 1 
ATOM   993  C CE  . LYS B 2 8   ? -8.562  11.237  -13.664 1.00 48.65 8   B 1 
ATOM   994  N NZ  . LYS B 2 8   ? -7.759  10.252  -12.883 1.00 45.80 8   B 1 
ATOM   995  N N   . SER B 2 9   ? -15.675 10.767  -13.937 1.00 62.38 9   B 1 
ATOM   996  C CA  . SER B 2 9   ? -16.958 10.055  -13.945 1.00 62.58 9   B 1 
ATOM   997  C C   . SER B 2 9   ? -17.853 10.423  -15.141 1.00 64.85 9   B 1 
ATOM   998  O O   . SER B 2 9   ? -18.596 9.595   -15.659 1.00 60.88 9   B 1 
ATOM   999  C CB  . SER B 2 9   ? -17.697 10.387  -12.637 1.00 58.80 9   B 1 
ATOM   1000 O OG  . SER B 2 9   ? -17.858 11.787  -12.527 1.00 54.56 9   B 1 
ATOM   1001 N N   . GLU B 2 10  ? -17.738 11.646  -15.648 1.00 67.18 10  B 1 
ATOM   1002 C CA  . GLU B 2 10  ? -18.515 12.132  -16.792 1.00 69.62 10  B 1 
ATOM   1003 C C   . GLU B 2 10  ? -17.777 12.008  -18.132 1.00 71.37 10  B 1 
ATOM   1004 O O   . GLU B 2 10  ? -18.252 12.492  -19.174 1.00 67.61 10  B 1 
ATOM   1005 C CB  . GLU B 2 10  ? -18.927 13.587  -16.572 1.00 64.48 10  B 1 
ATOM   1006 C CG  . GLU B 2 10  ? -19.834 13.818  -15.363 1.00 58.27 10  B 1 
ATOM   1007 C CD  . GLU B 2 10  ? -20.409 15.237  -15.344 1.00 51.89 10  B 1 
ATOM   1008 O OE1 . GLU B 2 10  ? -21.266 15.517  -14.476 1.00 46.38 10  B 1 
ATOM   1009 O OE2 . GLU B 2 10  ? -20.050 16.049  -16.245 1.00 50.08 10  B 1 
ATOM   1010 N N   . MET B 2 11  ? -16.592 11.406  -18.135 1.00 68.48 11  B 1 
ATOM   1011 C CA  . MET B 2 11  ? -15.754 11.312  -19.323 1.00 69.97 11  B 1 
ATOM   1012 C C   . MET B 2 11  ? -16.003 10.015  -20.086 1.00 70.83 11  B 1 
ATOM   1013 O O   . MET B 2 11  ? -16.084 8.927   -19.529 1.00 68.58 11  B 1 
ATOM   1014 C CB  . MET B 2 11  ? -14.277 11.515  -18.984 1.00 66.65 11  B 1 
ATOM   1015 C CG  . MET B 2 11  ? -14.012 12.933  -18.465 1.00 65.83 11  B 1 
ATOM   1016 S SD  . MET B 2 11  ? -12.286 13.290  -18.061 1.00 63.24 11  B 1 
ATOM   1017 C CE  . MET B 2 11  ? -11.596 13.394  -19.709 1.00 55.98 11  B 1 
ATOM   1018 N N   . THR B 2 12  ? -16.052 10.135  -21.410 1.00 74.13 12  B 1 
ATOM   1019 C CA  . THR B 2 12  ? -16.029 8.958   -22.283 1.00 73.61 12  B 1 
ATOM   1020 C C   . THR B 2 12  ? -14.640 8.301   -22.260 1.00 75.57 12  B 1 
ATOM   1021 O O   . THR B 2 12  ? -13.653 8.994   -21.988 1.00 73.47 12  B 1 
ATOM   1022 C CB  . THR B 2 12  ? -16.422 9.311   -23.721 1.00 69.19 12  B 1 
ATOM   1023 O OG1 . THR B 2 12  ? -15.521 10.224  -24.281 1.00 63.43 12  B 1 
ATOM   1024 C CG2 . THR B 2 12  ? -17.820 9.911   -23.821 1.00 61.68 12  B 1 
ATOM   1025 N N   . PRO B 2 13  ? -14.511 7.019   -22.635 1.00 76.23 13  B 1 
ATOM   1026 C CA  . PRO B 2 13  ? -13.195 6.370   -22.729 1.00 75.64 13  B 1 
ATOM   1027 C C   . PRO B 2 13  ? -12.189 7.126   -23.609 1.00 77.80 13  B 1 
ATOM   1028 O O   . PRO B 2 13  ? -11.004 7.190   -23.295 1.00 75.64 13  B 1 
ATOM   1029 C CB  . PRO B 2 13  ? -13.478 4.973   -23.283 1.00 72.39 13  B 1 
ATOM   1030 C CG  . PRO B 2 13  ? -14.905 4.688   -22.800 1.00 70.42 13  B 1 
ATOM   1031 C CD  . PRO B 2 13  ? -15.573 6.062   -22.866 1.00 72.72 13  B 1 
ATOM   1032 N N   . GLU B 2 14  ? -12.661 7.750   -24.692 1.00 76.79 14  B 1 
ATOM   1033 C CA  . GLU B 2 14  ? -11.820 8.581   -25.561 1.00 77.27 14  B 1 
ATOM   1034 C C   . GLU B 2 14  ? -11.392 9.895   -24.891 1.00 78.86 14  B 1 
ATOM   1035 O O   . GLU B 2 14  ? -10.304 10.400  -25.156 1.00 76.68 14  B 1 
ATOM   1036 C CB  . GLU B 2 14  ? -12.577 8.940   -26.848 1.00 74.15 14  B 1 
ATOM   1037 C CG  . GLU B 2 14  ? -12.850 7.747   -27.774 1.00 66.01 14  B 1 
ATOM   1038 C CD  . GLU B 2 14  ? -13.588 8.139   -29.062 1.00 56.57 14  B 1 
ATOM   1039 O OE1 . GLU B 2 14  ? -13.856 7.225   -29.883 1.00 50.67 14  B 1 
ATOM   1040 O OE2 . GLU B 2 14  ? -13.908 9.338   -29.245 1.00 52.33 14  B 1 
ATOM   1041 N N   . GLU B 2 15  ? -12.254 10.474  -24.046 1.00 78.21 15  B 1 
ATOM   1042 C CA  . GLU B 2 15  ? -11.916 11.670  -23.280 1.00 78.66 15  B 1 
ATOM   1043 C C   . GLU B 2 15  ? -10.949 11.340  -22.145 1.00 79.43 15  B 1 
ATOM   1044 O O   . GLU B 2 15  ? -10.012 12.107  -21.931 1.00 78.36 15  B 1 
ATOM   1045 C CB  . GLU B 2 15  ? -13.174 12.338  -22.723 1.00 76.60 15  B 1 
ATOM   1046 C CG  . GLU B 2 15  ? -14.005 13.078  -23.783 1.00 72.44 15  B 1 
ATOM   1047 C CD  . GLU B 2 15  ? -15.343 13.563  -23.197 1.00 69.46 15  B 1 
ATOM   1048 O OE1 . GLU B 2 15  ? -15.765 14.695  -23.506 1.00 64.54 15  B 1 
ATOM   1049 O OE2 . GLU B 2 15  ? -15.973 12.806  -22.422 1.00 68.69 15  B 1 
ATOM   1050 N N   . LEU B 2 16  ? -11.124 10.202  -21.499 1.00 77.74 16  B 1 
ATOM   1051 C CA  . LEU B 2 16  ? -10.194 9.709   -20.474 1.00 77.30 16  B 1 
ATOM   1052 C C   . LEU B 2 16  ? -8.803  9.499   -21.057 1.00 78.83 16  B 1 
ATOM   1053 O O   . LEU B 2 16  ? -7.830  9.997   -20.501 1.00 77.50 16  B 1 
ATOM   1054 C CB  . LEU B 2 16  ? -10.727 8.403   -19.859 1.00 75.36 16  B 1 
ATOM   1055 C CG  . LEU B 2 16  ? -11.920 8.593   -18.904 1.00 69.84 16  B 1 
ATOM   1056 C CD1 . LEU B 2 16  ? -12.537 7.236   -18.563 1.00 64.00 16  B 1 
ATOM   1057 C CD2 . LEU B 2 16  ? -11.500 9.271   -17.604 1.00 66.63 16  B 1 
ATOM   1058 N N   . GLN B 2 17  ? -8.700  8.850   -22.214 1.00 80.78 17  B 1 
ATOM   1059 C CA  . GLN B 2 17  ? -7.416  8.670   -22.888 1.00 80.28 17  B 1 
ATOM   1060 C C   . GLN B 2 17  ? -6.780  10.012  -23.271 1.00 82.16 17  B 1 
ATOM   1061 O O   . GLN B 2 17  ? -5.581  10.210  -23.065 1.00 80.84 17  B 1 
ATOM   1062 C CB  . GLN B 2 17  ? -7.614  7.769   -24.120 1.00 76.12 17  B 1 
ATOM   1063 C CG  . GLN B 2 17  ? -6.255  7.418   -24.740 1.00 67.37 17  B 1 
ATOM   1064 C CD  . GLN B 2 17  ? -6.348  6.489   -25.952 1.00 61.45 17  B 1 
ATOM   1065 O OE1 . GLN B 2 17  ? -7.406  6.063   -26.403 1.00 56.57 17  B 1 
ATOM   1066 N NE2 . GLN B 2 17  ? -5.222  6.154   -26.521 1.00 53.28 17  B 1 
ATOM   1067 N N   . LYS B 2 18  ? -7.571  10.956  -23.772 1.00 80.72 18  B 1 
ATOM   1068 C CA  . LYS B 2 18  ? -7.062  12.303  -24.080 1.00 81.45 18  B 1 
ATOM   1069 C C   . LYS B 2 18  ? -6.629  13.057  -22.839 1.00 83.05 18  B 1 
ATOM   1070 O O   . LYS B 2 18  ? -5.652  13.796  -22.901 1.00 81.61 18  B 1 
ATOM   1071 C CB  . LYS B 2 18  ? -8.124  13.121  -24.810 1.00 78.53 18  B 1 
ATOM   1072 C CG  . LYS B 2 18  ? -8.225  12.712  -26.278 1.00 70.59 18  B 1 
ATOM   1073 C CD  . LYS B 2 18  ? -9.352  13.518  -26.918 1.00 64.10 18  B 1 
ATOM   1074 C CE  . LYS B 2 18  ? -9.501  13.078  -28.366 1.00 55.57 18  B 1 
ATOM   1075 N NZ  . LYS B 2 18  ? -10.641 13.761  -29.007 1.00 48.67 18  B 1 
ATOM   1076 N N   . ARG B 2 19  ? -7.347  12.897  -21.727 1.00 81.53 19  B 1 
ATOM   1077 C CA  . ARG B 2 19  ? -6.961  13.498  -20.451 1.00 82.06 19  B 1 
ATOM   1078 C C   . ARG B 2 19  ? -5.641  12.914  -19.958 1.00 84.49 19  B 1 
ATOM   1079 O O   . ARG B 2 19  ? -4.770  13.684  -19.591 1.00 82.58 19  B 1 
ATOM   1080 C CB  . ARG B 2 19  ? -8.076  13.321  -19.421 1.00 77.49 19  B 1 
ATOM   1081 C CG  . ARG B 2 19  ? -7.710  13.955  -18.071 1.00 72.54 19  B 1 
ATOM   1082 C CD  . ARG B 2 19  ? -8.909  13.910  -17.117 1.00 69.34 19  B 1 
ATOM   1083 N NE  . ARG B 2 19  ? -8.563  14.369  -15.760 1.00 64.63 19  B 1 
ATOM   1084 C CZ  . ARG B 2 19  ? -9.416  14.531  -14.769 1.00 59.90 19  B 1 
ATOM   1085 N NH1 . ARG B 2 19  ? -10.699 14.380  -14.908 1.00 55.00 19  B 1 
ATOM   1086 N NH2 . ARG B 2 19  ? -8.996  14.848  -13.572 1.00 53.27 19  B 1 
ATOM   1087 N N   . GLU B 2 20  ? -5.480  11.594  -20.028 1.00 82.27 20  B 1 
ATOM   1088 C CA  . GLU B 2 20  ? -4.222  10.935  -19.676 1.00 83.68 20  B 1 
ATOM   1089 C C   . GLU B 2 20  ? -3.069  11.441  -20.565 1.00 85.86 20  B 1 
ATOM   1090 O O   . GLU B 2 20  ? -2.009  11.802  -20.060 1.00 86.05 20  B 1 
ATOM   1091 C CB  . GLU B 2 20  ? -4.404  9.409   -19.789 1.00 80.85 20  B 1 
ATOM   1092 C CG  . GLU B 2 20  ? -3.187  8.638   -19.256 1.00 76.14 20  B 1 
ATOM   1093 C CD  . GLU B 2 20  ? -3.314  7.114   -19.383 1.00 73.75 20  B 1 
ATOM   1094 O OE1 . GLU B 2 20  ? -2.936  6.405   -18.431 1.00 67.99 20  B 1 
ATOM   1095 O OE2 . GLU B 2 20  ? -3.730  6.643   -20.462 1.00 69.92 20  B 1 
ATOM   1096 N N   . GLU B 2 21  ? -3.276  11.558  -21.870 1.00 84.93 21  B 1 
ATOM   1097 C CA  . GLU B 2 21  ? -2.285  12.131  -22.779 1.00 85.76 21  B 1 
ATOM   1098 C C   . GLU B 2 21  ? -1.956  13.594  -22.451 1.00 87.94 21  B 1 
ATOM   1099 O O   . GLU B 2 21  ? -0.802  14.002  -22.538 1.00 87.01 21  B 1 
ATOM   1100 C CB  . GLU B 2 21  ? -2.780  12.060  -24.230 1.00 82.62 21  B 1 
ATOM   1101 C CG  . GLU B 2 21  ? -2.709  10.665  -24.858 1.00 72.93 21  B 1 
ATOM   1102 C CD  . GLU B 2 21  ? -3.275  10.631  -26.294 1.00 65.38 21  B 1 
ATOM   1103 O OE1 . GLU B 2 21  ? -3.499  9.517   -26.824 1.00 59.65 21  B 1 
ATOM   1104 O OE2 . GLU B 2 21  ? -3.480  11.717  -26.890 1.00 60.47 21  B 1 
ATOM   1105 N N   . GLU B 2 22  ? -2.975  14.393  -22.098 1.00 86.82 22  B 1 
ATOM   1106 C CA  . GLU B 2 22  ? -2.774  15.786  -21.688 1.00 87.87 22  B 1 
ATOM   1107 C C   . GLU B 2 22  ? -1.964  15.852  -20.388 1.00 89.24 22  B 1 
ATOM   1108 O O   . GLU B 2 22  ? -0.984  16.591  -20.319 1.00 87.63 22  B 1 
ATOM   1109 C CB  . GLU B 2 22  ? -4.135  16.504  -21.596 1.00 85.75 22  B 1 
ATOM   1110 C CG  . GLU B 2 22  ? -3.997  18.015  -21.381 1.00 75.63 22  B 1 
ATOM   1111 C CD  . GLU B 2 22  ? -5.347  18.781  -21.395 1.00 67.07 22  B 1 
ATOM   1112 O OE1 . GLU B 2 22  ? -5.349  19.999  -21.064 1.00 61.27 22  B 1 
ATOM   1113 O OE2 . GLU B 2 22  ? -6.397  18.208  -21.749 1.00 63.07 22  B 1 
ATOM   1114 N N   . GLU B 2 23  ? -2.306  15.025  -19.415 1.00 88.37 23  B 1 
ATOM   1115 C CA  . GLU B 2 23  ? -1.625  14.921  -18.126 1.00 88.62 23  B 1 
ATOM   1116 C C   . GLU B 2 23  ? -0.173  14.451  -18.289 1.00 90.76 23  B 1 
ATOM   1117 O O   . GLU B 2 23  ? 0.742   15.023  -17.710 1.00 89.24 23  B 1 
ATOM   1118 C CB  . GLU B 2 23  ? -2.454  13.992  -17.227 1.00 85.17 23  B 1 
ATOM   1119 C CG  . GLU B 2 23  ? -2.081  14.075  -15.743 1.00 74.56 23  B 1 
ATOM   1120 C CD  . GLU B 2 23  ? -3.146  13.406  -14.841 1.00 68.98 23  B 1 
ATOM   1121 O OE1 . GLU B 2 23  ? -3.286  13.855  -13.685 1.00 61.82 23  B 1 
ATOM   1122 O OE2 . GLU B 2 23  ? -3.836  12.487  -15.323 1.00 64.37 23  B 1 
ATOM   1123 N N   . PHE B 2 24  ? 0.083   13.491  -19.195 1.00 89.75 24  B 1 
ATOM   1124 C CA  . PHE B 2 24  ? 1.439   13.063  -19.535 1.00 91.59 24  B 1 
ATOM   1125 C C   . PHE B 2 24  ? 2.254   14.134  -20.274 1.00 92.78 24  B 1 
ATOM   1126 O O   . PHE B 2 24  ? 3.483   14.068  -20.291 1.00 91.02 24  B 1 
ATOM   1127 C CB  . PHE B 2 24  ? 1.390   11.792  -20.394 1.00 89.72 24  B 1 
ATOM   1128 C CG  . PHE B 2 24  ? 0.940   10.516  -19.708 1.00 90.50 24  B 1 
ATOM   1129 C CD1 . PHE B 2 24  ? 0.663   10.441  -18.334 1.00 86.44 24  B 1 
ATOM   1130 C CD2 . PHE B 2 24  ? 0.828   9.346   -20.485 1.00 85.76 24  B 1 
ATOM   1131 C CE1 . PHE B 2 24  ? 0.281   9.239   -17.732 1.00 84.08 24  B 1 
ATOM   1132 C CE2 . PHE B 2 24  ? 0.448   8.139   -19.894 1.00 83.63 24  B 1 
ATOM   1133 C CZ  . PHE B 2 24  ? 0.173   8.078   -18.519 1.00 84.74 24  B 1 
ATOM   1134 N N   . ASN B 2 25  ? 1.610   15.092  -20.915 1.00 92.11 25  B 1 
ATOM   1135 C CA  . ASN B 2 25  ? 2.297   16.170  -21.606 1.00 93.01 25  B 1 
ATOM   1136 C C   . ASN B 2 25  ? 2.536   17.398  -20.723 1.00 93.67 25  B 1 
ATOM   1137 O O   . ASN B 2 25  ? 3.502   18.122  -20.968 1.00 91.29 25  B 1 
ATOM   1138 C CB  . ASN B 2 25  ? 1.517   16.541  -22.874 1.00 91.53 25  B 1 
ATOM   1139 C CG  . ASN B 2 25  ? 1.673   15.517  -23.988 1.00 89.01 25  B 1 
ATOM   1140 O OD1 . ASN B 2 25  ? 2.764   15.139  -24.383 1.00 80.88 25  B 1 
ATOM   1141 N ND2 . ASN B 2 25  ? 0.588   15.080  -24.576 1.00 79.94 25  B 1 
ATOM   1142 N N   . THR B 2 26  ? 1.667   17.645  -19.740 1.00 93.49 26  B 1 
ATOM   1143 C CA  . THR B 2 26  ? 1.665   18.877  -18.936 1.00 93.30 26  B 1 
ATOM   1144 C C   . THR B 2 26  ? 1.965   18.651  -17.460 1.00 94.01 26  B 1 
ATOM   1145 O O   . THR B 2 26  ? 2.438   19.568  -16.792 1.00 89.85 26  B 1 
ATOM   1146 C CB  . THR B 2 26  ? 0.321   19.613  -19.059 1.00 90.45 26  B 1 
ATOM   1147 O OG1 . THR B 2 26  ? -0.734  18.815  -18.581 1.00 82.61 26  B 1 
ATOM   1148 C CG2 . THR B 2 26  ? 0.001   20.006  -20.502 1.00 81.01 26  B 1 
ATOM   1149 N N   . GLY B 2 27  ? 1.699   17.453  -16.948 1.00 94.36 27  B 1 
ATOM   1150 C CA  . GLY B 2 27  ? 1.936   17.076  -15.570 1.00 94.64 27  B 1 
ATOM   1151 C C   . GLY B 2 27  ? 3.363   16.581  -15.301 1.00 95.72 27  B 1 
ATOM   1152 O O   . GLY B 2 27  ? 4.226   16.603  -16.186 1.00 94.66 27  B 1 
ATOM   1153 N N   . PRO B 2 28  ? 3.617   16.067  -14.089 1.00 96.60 28  B 1 
ATOM   1154 C CA  . PRO B 2 28  ? 4.932   15.574  -13.681 1.00 96.66 28  B 1 
ATOM   1155 C C   . PRO B 2 28  ? 5.512   14.499  -14.597 1.00 96.68 28  B 1 
ATOM   1156 O O   . PRO B 2 28  ? 6.707   14.497  -14.887 1.00 95.42 28  B 1 
ATOM   1157 C CB  . PRO B 2 28  ? 4.730   15.042  -12.260 1.00 95.87 28  B 1 
ATOM   1158 C CG  . PRO B 2 28  ? 3.543   15.842  -11.739 1.00 94.21 28  B 1 
ATOM   1159 C CD  . PRO B 2 28  ? 2.690   16.039  -12.975 1.00 95.98 28  B 1 
ATOM   1160 N N   . LEU B 2 29  ? 4.662   13.615  -15.136 1.00 96.62 29  B 1 
ATOM   1161 C CA  . LEU B 2 29  ? 5.074   12.549  -16.058 1.00 96.43 29  B 1 
ATOM   1162 C C   . LEU B 2 29  ? 5.538   13.067  -17.425 1.00 96.28 29  B 1 
ATOM   1163 O O   . LEU B 2 29  ? 6.121   12.315  -18.207 1.00 94.69 29  B 1 
ATOM   1164 C CB  . LEU B 2 29  ? 3.943   11.508  -16.193 1.00 95.74 29  B 1 
ATOM   1165 C CG  . LEU B 2 29  ? 3.579   10.781  -14.885 1.00 94.14 29  B 1 
ATOM   1166 C CD1 . LEU B 2 29  ? 2.485   9.752   -15.149 1.00 88.61 29  B 1 
ATOM   1167 C CD2 . LEU B 2 29  ? 4.764   10.024  -14.288 1.00 87.14 29  B 1 
ATOM   1168 N N   . SER B 2 30  ? 5.398   14.365  -17.693 1.00 96.39 30  B 1 
ATOM   1169 C CA  . SER B 2 30  ? 5.994   15.002  -18.872 1.00 96.08 30  B 1 
ATOM   1170 C C   . SER B 2 30  ? 7.510   14.801  -18.953 1.00 95.94 30  B 1 
ATOM   1171 O O   . SER B 2 30  ? 8.051   14.718  -20.058 1.00 94.94 30  B 1 
ATOM   1172 C CB  . SER B 2 30  ? 5.672   16.499  -18.914 1.00 95.26 30  B 1 
ATOM   1173 O OG  . SER B 2 30  ? 6.284   17.187  -17.845 1.00 91.88 30  B 1 
ATOM   1174 N N   . VAL B 2 31  ? 8.188   14.629  -17.829 1.00 96.26 31  B 1 
ATOM   1175 C CA  . VAL B 2 31  ? 9.617   14.266  -17.789 1.00 95.86 31  B 1 
ATOM   1176 C C   . VAL B 2 31  ? 9.872   12.968  -18.570 1.00 95.74 31  B 1 
ATOM   1177 O O   . VAL B 2 31  ? 10.803  12.895  -19.375 1.00 94.73 31  B 1 
ATOM   1178 C CB  . VAL B 2 31  ? 10.096  14.125  -16.326 1.00 95.55 31  B 1 
ATOM   1179 C CG1 . VAL B 2 31  ? 11.530  13.615  -16.233 1.00 93.31 31  B 1 
ATOM   1180 C CG2 . VAL B 2 31  ? 10.036  15.483  -15.610 1.00 93.47 31  B 1 
ATOM   1181 N N   . LEU B 2 32  ? 9.012   11.964  -18.396 1.00 96.51 32  B 1 
ATOM   1182 C CA  . LEU B 2 32  ? 9.102   10.685  -19.108 1.00 96.30 32  B 1 
ATOM   1183 C C   . LEU B 2 32  ? 8.666   10.835  -20.569 1.00 95.94 32  B 1 
ATOM   1184 O O   . LEU B 2 32  ? 9.358   10.357  -21.472 1.00 95.00 32  B 1 
ATOM   1185 C CB  . LEU B 2 32  ? 8.259   9.618   -18.389 1.00 96.49 32  B 1 
ATOM   1186 C CG  . LEU B 2 32  ? 8.606   9.393   -16.905 1.00 96.35 32  B 1 
ATOM   1187 C CD1 . LEU B 2 32  ? 7.751   8.264   -16.343 1.00 95.04 32  B 1 
ATOM   1188 C CD2 . LEU B 2 32  ? 10.086  9.034   -16.706 1.00 94.70 32  B 1 
ATOM   1189 N N   . THR B 2 33  ? 7.597   11.584  -20.826 1.00 96.05 33  B 1 
ATOM   1190 C CA  . THR B 2 33  ? 7.125   11.888  -22.185 1.00 95.61 33  B 1 
ATOM   1191 C C   . THR B 2 33  ? 8.219   12.534  -23.035 1.00 95.49 33  B 1 
ATOM   1192 O O   . THR B 2 33  ? 8.411   12.166  -24.202 1.00 94.66 33  B 1 
ATOM   1193 C CB  . THR B 2 33  ? 5.906   12.821  -22.134 1.00 94.82 33  B 1 
ATOM   1194 O OG1 . THR B 2 33  ? 4.855   12.212  -21.431 1.00 88.88 33  B 1 
ATOM   1195 C CG2 . THR B 2 33  ? 5.349   13.138  -23.521 1.00 87.97 33  B 1 
ATOM   1196 N N   . GLN B 2 34  ? 8.976   13.467  -22.467 1.00 93.90 34  B 1 
ATOM   1197 C CA  . GLN B 2 34  ? 10.079  14.118  -23.165 1.00 93.15 34  B 1 
ATOM   1198 C C   . GLN B 2 34  ? 11.212  13.136  -23.492 1.00 93.42 34  B 1 
ATOM   1199 O O   . GLN B 2 34  ? 11.768  13.199  -24.590 1.00 92.01 34  B 1 
ATOM   1200 C CB  . GLN B 2 34  ? 10.603  15.292  -22.329 1.00 92.07 34  B 1 
ATOM   1201 C CG  . GLN B 2 34  ? 9.604   16.473  -22.260 1.00 85.17 34  B 1 
ATOM   1202 C CD  . GLN B 2 34  ? 9.358   17.151  -23.601 1.00 79.02 34  B 1 
ATOM   1203 O OE1 . GLN B 2 34  ? 10.208  17.181  -24.481 1.00 71.17 34  B 1 
ATOM   1204 N NE2 . GLN B 2 34  ? 8.204   17.731  -23.794 1.00 66.71 34  B 1 
ATOM   1205 N N   . SER B 2 35  ? 11.516  12.203  -22.599 1.00 92.71 35  B 1 
ATOM   1206 C CA  . SER B 2 35  ? 12.508  11.160  -22.876 1.00 92.55 35  B 1 
ATOM   1207 C C   . SER B 2 35  ? 12.076  10.257  -24.033 1.00 93.18 35  B 1 
ATOM   1208 O O   . SER B 2 35  ? 12.886  9.973   -24.914 1.00 92.39 35  B 1 
ATOM   1209 C CB  . SER B 2 35  ? 12.789  10.326  -21.621 1.00 92.44 35  B 1 
ATOM   1210 O OG  . SER B 2 35  ? 13.794  9.370   -21.899 1.00 86.57 35  B 1 
ATOM   1211 N N   . VAL B 2 36  ? 10.799  9.857   -24.067 1.00 94.84 36  B 1 
ATOM   1212 C CA  . VAL B 2 36  ? 10.246  9.037   -25.163 1.00 94.60 36  B 1 
ATOM   1213 C C   . VAL B 2 36  ? 10.284  9.792   -26.494 1.00 94.99 36  B 1 
ATOM   1214 O O   . VAL B 2 36  ? 10.810  9.273   -27.476 1.00 93.92 36  B 1 
ATOM   1215 C CB  . VAL B 2 36  ? 8.806   8.581   -24.839 1.00 93.96 36  B 1 
ATOM   1216 C CG1 . VAL B 2 36  ? 8.182   7.800   -26.003 1.00 90.63 36  B 1 
ATOM   1217 C CG2 . VAL B 2 36  ? 8.779   7.660   -23.617 1.00 91.45 36  B 1 
ATOM   1218 N N   . LYS B 2 37  ? 9.775   11.026  -26.527 1.00 94.08 37  B 1 
ATOM   1219 C CA  . LYS B 2 37  ? 9.670   11.820  -27.762 1.00 94.03 37  B 1 
ATOM   1220 C C   . LYS B 2 37  ? 11.028  12.203  -28.345 1.00 94.25 37  B 1 
ATOM   1221 O O   . LYS B 2 37  ? 11.211  12.159  -29.556 1.00 92.39 37  B 1 
ATOM   1222 C CB  . LYS B 2 37  ? 8.826   13.083  -27.510 1.00 92.96 37  B 1 
ATOM   1223 C CG  . LYS B 2 37  ? 7.330   12.771  -27.368 1.00 85.99 37  B 1 
ATOM   1224 C CD  . LYS B 2 37  ? 6.522   14.053  -27.111 1.00 82.07 37  B 1 
ATOM   1225 C CE  . LYS B 2 37  ? 5.017   13.722  -26.992 1.00 73.38 37  B 1 
ATOM   1226 N NZ  . LYS B 2 37  ? 4.196   14.892  -26.612 1.00 65.56 37  B 1 
ATOM   1227 N N   . ASN B 2 38  ? 11.962  12.582  -27.492 1.00 93.77 38  B 1 
ATOM   1228 C CA  . ASN B 2 38  ? 13.258  13.116  -27.916 1.00 93.89 38  B 1 
ATOM   1229 C C   . ASN B 2 38  ? 14.374  12.066  -27.897 1.00 94.08 38  B 1 
ATOM   1230 O O   . ASN B 2 38  ? 15.512  12.379  -28.252 1.00 91.98 38  B 1 
ATOM   1231 C CB  . ASN B 2 38  ? 13.596  14.345  -27.054 1.00 92.96 38  B 1 
ATOM   1232 C CG  . ASN B 2 38  ? 12.571  15.459  -27.173 1.00 90.65 38  B 1 
ATOM   1233 O OD1 . ASN B 2 38  ? 11.914  15.662  -28.181 1.00 82.51 38  B 1 
ATOM   1234 N ND2 . ASN B 2 38  ? 12.410  16.242  -26.128 1.00 82.26 38  B 1 
ATOM   1235 N N   . ASN B 2 39  ? 14.066  10.825  -27.465 1.00 93.35 39  B 1 
ATOM   1236 C CA  . ASN B 2 39  ? 15.030  9.743   -27.297 1.00 93.66 39  B 1 
ATOM   1237 C C   . ASN B 2 39  ? 16.237  10.158  -26.428 1.00 93.91 39  B 1 
ATOM   1238 O O   . ASN B 2 39  ? 17.393  9.850   -26.740 1.00 91.90 39  B 1 
ATOM   1239 C CB  . ASN B 2 39  ? 15.377  9.173   -28.683 1.00 92.05 39  B 1 
ATOM   1240 C CG  . ASN B 2 39  ? 16.033  7.806   -28.632 1.00 86.44 39  B 1 
ATOM   1241 O OD1 . ASN B 2 39  ? 16.052  7.100   -27.646 1.00 77.87 39  B 1 
ATOM   1242 N ND2 . ASN B 2 39  ? 16.596  7.367   -29.744 1.00 75.12 39  B 1 
ATOM   1243 N N   . THR B 2 40  ? 15.956  10.910  -25.361 1.00 94.30 40  B 1 
ATOM   1244 C CA  . THR B 2 40  ? 16.961  11.421  -24.429 1.00 94.20 40  B 1 
ATOM   1245 C C   . THR B 2 40  ? 17.132  10.483  -23.241 1.00 94.76 40  B 1 
ATOM   1246 O O   . THR B 2 40  ? 16.222  9.739   -22.869 1.00 93.63 40  B 1 
ATOM   1247 C CB  . THR B 2 40  ? 16.644  12.840  -23.937 1.00 92.31 40  B 1 
ATOM   1248 O OG1 . THR B 2 40  ? 15.342  12.920  -23.405 1.00 84.57 40  B 1 
ATOM   1249 C CG2 . THR B 2 40  ? 16.751  13.857  -25.069 1.00 84.26 40  B 1 
ATOM   1250 N N   . GLN B 2 41  ? 18.313  10.516  -22.644 1.00 95.67 41  B 1 
ATOM   1251 C CA  . GLN B 2 41  ? 18.584  9.758   -21.428 1.00 95.81 41  B 1 
ATOM   1252 C C   . GLN B 2 41  ? 17.946  10.423  -20.214 1.00 96.10 41  B 1 
ATOM   1253 O O   . GLN B 2 41  ? 17.915  11.647  -20.094 1.00 95.18 41  B 1 
ATOM   1254 C CB  . GLN B 2 41  ? 20.092  9.562   -21.235 1.00 94.63 41  B 1 
ATOM   1255 C CG  . GLN B 2 41  ? 20.668  8.593   -22.277 1.00 90.22 41  B 1 
ATOM   1256 C CD  . GLN B 2 41  ? 22.166  8.333   -22.080 1.00 91.03 41  B 1 
ATOM   1257 O OE1 . GLN B 2 41  ? 22.943  9.217   -21.764 1.00 82.64 41  B 1 
ATOM   1258 N NE2 . GLN B 2 41  ? 22.623  7.121   -22.279 1.00 80.71 41  B 1 
ATOM   1259 N N   . VAL B 2 42  ? 17.486  9.574   -19.294 1.00 96.86 42  B 1 
ATOM   1260 C CA  . VAL B 2 42  ? 17.085  9.942   -17.933 1.00 96.92 42  B 1 
ATOM   1261 C C   . VAL B 2 42  ? 17.963  9.192   -16.936 1.00 97.27 42  B 1 
ATOM   1262 O O   . VAL B 2 42  ? 18.472  8.111   -17.236 1.00 96.89 42  B 1 
ATOM   1263 C CB  . VAL B 2 42  ? 15.591  9.678   -17.676 1.00 96.43 42  B 1 
ATOM   1264 C CG1 . VAL B 2 42  ? 14.716  10.557  -18.580 1.00 94.22 42  B 1 
ATOM   1265 C CG2 . VAL B 2 42  ? 15.199  8.202   -17.876 1.00 94.05 42  B 1 
ATOM   1266 N N   . LEU B 2 43  ? 18.126  9.769   -15.754 1.00 97.30 43  B 1 
ATOM   1267 C CA  . LEU B 2 43  ? 18.748  9.098   -14.622 1.00 97.30 43  B 1 
ATOM   1268 C C   . LEU B 2 43  ? 17.669  8.804   -13.576 1.00 97.53 43  B 1 
ATOM   1269 O O   . LEU B 2 43  ? 17.021  9.722   -13.092 1.00 97.22 43  B 1 
ATOM   1270 C CB  . LEU B 2 43  ? 19.882  9.969   -14.059 1.00 96.84 43  B 1 
ATOM   1271 C CG  . LEU B 2 43  ? 20.633  9.341   -12.869 1.00 95.95 43  B 1 
ATOM   1272 C CD1 . LEU B 2 43  ? 21.464  8.138   -13.307 1.00 93.57 43  B 1 
ATOM   1273 C CD2 . LEU B 2 43  ? 21.586  10.372  -12.262 1.00 92.74 43  B 1 
ATOM   1274 N N   . ILE B 2 44  ? 17.486  7.539   -13.240 1.00 97.80 44  B 1 
ATOM   1275 C CA  . ILE B 2 44  ? 16.464  7.071   -12.315 1.00 97.91 44  B 1 
ATOM   1276 C C   . ILE B 2 44  ? 17.149  6.619   -11.030 1.00 97.70 44  B 1 
ATOM   1277 O O   . ILE B 2 44  ? 17.960  5.697   -11.062 1.00 97.18 44  B 1 
ATOM   1278 C CB  . ILE B 2 44  ? 15.631  5.939   -12.955 1.00 97.97 44  B 1 
ATOM   1279 C CG1 . ILE B 2 44  ? 15.052  6.355   -14.335 1.00 97.37 44  B 1 
ATOM   1280 C CG2 . ILE B 2 44  ? 14.504  5.509   -11.989 1.00 97.42 44  B 1 
ATOM   1281 C CD1 . ILE B 2 44  ? 14.408  5.205   -15.117 1.00 96.12 44  B 1 
ATOM   1282 N N   . ASN B 2 45  ? 16.802  7.250   -9.905  1.00 97.23 45  B 1 
ATOM   1283 C CA  . ASN B 2 45  ? 17.179  6.763   -8.589  1.00 96.90 45  B 1 
ATOM   1284 C C   . ASN B 2 45  ? 16.148  5.715   -8.140  1.00 97.19 45  B 1 
ATOM   1285 O O   . ASN B 2 45  ? 14.948  5.992   -8.135  1.00 96.45 45  B 1 
ATOM   1286 C CB  . ASN B 2 45  ? 17.280  7.929   -7.595  1.00 95.75 45  B 1 
ATOM   1287 C CG  . ASN B 2 45  ? 18.464  8.856   -7.826  1.00 87.98 45  B 1 
ATOM   1288 O OD1 . ASN B 2 45  ? 19.390  8.589   -8.580  1.00 78.29 45  B 1 
ATOM   1289 N ND2 . ASN B 2 45  ? 18.493  9.980   -7.136  1.00 78.17 45  B 1 
ATOM   1290 N N   . CYS B 2 46  ? 16.614  4.522   -7.778  1.00 96.88 46  B 1 
ATOM   1291 C CA  . CYS B 2 46  ? 15.779  3.407   -7.346  1.00 96.86 46  B 1 
ATOM   1292 C C   . CYS B 2 46  ? 15.913  3.165   -5.835  1.00 95.87 46  B 1 
ATOM   1293 O O   . CYS B 2 46  ? 16.945  3.458   -5.237  1.00 93.29 46  B 1 
ATOM   1294 C CB  . CYS B 2 46  ? 16.156  2.148   -8.137  1.00 96.49 46  B 1 
ATOM   1295 S SG  . CYS B 2 46  ? 15.762  2.342   -9.901  1.00 93.87 46  B 1 
ATOM   1296 N N   . ARG B 2 47  ? 14.906  2.525   -5.245  1.00 95.89 47  B 1 
ATOM   1297 C CA  . ARG B 2 47  ? 14.831  2.221   -3.805  1.00 94.10 47  B 1 
ATOM   1298 C C   . ARG B 2 47  ? 15.957  1.330   -3.259  1.00 91.90 47  B 1 
ATOM   1299 O O   . ARG B 2 47  ? 16.106  1.221   -2.056  1.00 82.03 47  B 1 
ATOM   1300 C CB  . ARG B 2 47  ? 13.492  1.559   -3.463  1.00 92.03 47  B 1 
ATOM   1301 C CG  . ARG B 2 47  ? 12.280  2.508   -3.583  1.00 85.23 47  B 1 
ATOM   1302 C CD  . ARG B 2 47  ? 11.067  1.807   -2.980  1.00 79.77 47  B 1 
ATOM   1303 N NE  . ARG B 2 47  ? 9.823   2.597   -3.092  1.00 74.90 47  B 1 
ATOM   1304 C CZ  . ARG B 2 47  ? 8.709   2.353   -2.449  1.00 70.27 47  B 1 
ATOM   1305 N NH1 . ARG B 2 47  ? 8.569   1.380   -1.588  1.00 62.56 47  B 1 
ATOM   1306 N NH2 . ARG B 2 47  ? 7.662   3.091   -2.657  1.00 63.07 47  B 1 
ATOM   1307 N N   . ASN B 2 48  ? 16.728  0.672   -4.098  1.00 91.95 48  B 1 
ATOM   1308 C CA  . ASN B 2 48  ? 17.861  -0.164  -3.689  1.00 91.71 48  B 1 
ATOM   1309 C C   . ASN B 2 48  ? 19.210  0.578   -3.744  1.00 92.51 48  B 1 
ATOM   1310 O O   . ASN B 2 48  ? 20.244  -0.063  -3.946  1.00 88.50 48  B 1 
ATOM   1311 C CB  . ASN B 2 48  ? 17.885  -1.453  -4.529  1.00 88.32 48  B 1 
ATOM   1312 C CG  . ASN B 2 48  ? 18.114  -1.219  -6.018  1.00 87.45 48  B 1 
ATOM   1313 O OD1 . ASN B 2 48  ? 18.014  -0.124  -6.546  1.00 78.18 48  B 1 
ATOM   1314 N ND2 . ASN B 2 48  ? 18.393  -2.272  -6.755  1.00 79.74 48  B 1 
ATOM   1315 N N   . ASN B 2 49  ? 19.196  1.893   -3.668  1.00 92.30 49  B 1 
ATOM   1316 C CA  . ASN B 2 49  ? 20.386  2.738   -3.796  1.00 92.81 49  B 1 
ATOM   1317 C C   . ASN B 2 49  ? 21.161  2.556   -5.119  1.00 94.06 49  B 1 
ATOM   1318 O O   . ASN B 2 49  ? 22.305  3.006   -5.264  1.00 91.81 49  B 1 
ATOM   1319 C CB  . ASN B 2 49  ? 21.236  2.618   -2.516  1.00 90.25 49  B 1 
ATOM   1320 C CG  . ASN B 2 49  ? 20.489  3.163   -1.298  1.00 82.53 49  B 1 
ATOM   1321 O OD1 . ASN B 2 49  ? 19.782  4.151   -1.421  1.00 72.46 49  B 1 
ATOM   1322 N ND2 . ASN B 2 49  ? 20.624  2.551   -0.145  1.00 69.73 49  B 1 
ATOM   1323 N N   . LYS B 2 50  ? 20.538  1.949   -6.138  1.00 95.66 50  B 1 
ATOM   1324 C CA  . LYS B 2 50  ? 21.081  1.865   -7.492  1.00 95.99 50  B 1 
ATOM   1325 C C   . LYS B 2 50  ? 20.499  2.965   -8.372  1.00 96.27 50  B 1 
ATOM   1326 O O   . LYS B 2 50  ? 19.353  3.379   -8.212  1.00 95.17 50  B 1 
ATOM   1327 C CB  . LYS B 2 50  ? 20.870  0.474   -8.106  1.00 95.41 50  B 1 
ATOM   1328 C CG  . LYS B 2 50  ? 21.514  -0.663  -7.292  1.00 93.61 50  B 1 
ATOM   1329 C CD  . LYS B 2 50  ? 21.392  -1.984  -8.057  1.00 89.71 50  B 1 
ATOM   1330 C CE  . LYS B 2 50  ? 21.865  -3.192  -7.267  1.00 85.97 50  B 1 
ATOM   1331 N NZ  . LYS B 2 50  ? 21.511  -4.458  -7.976  1.00 78.05 50  B 1 
ATOM   1332 N N   . LYS B 2 51  ? 21.285  3.412   -9.343  1.00 96.60 51  B 1 
ATOM   1333 C CA  . LYS B 2 51  ? 20.892  4.405   -10.335 1.00 96.84 51  B 1 
ATOM   1334 C C   . LYS B 2 51  ? 20.846  3.755   -11.711 1.00 97.20 51  B 1 
ATOM   1335 O O   . LYS B 2 51  ? 21.753  3.009   -12.065 1.00 96.71 51  B 1 
ATOM   1336 C CB  . LYS B 2 51  ? 21.829  5.620   -10.302 1.00 95.86 51  B 1 
ATOM   1337 C CG  . LYS B 2 51  ? 21.869  6.275   -8.899  1.00 93.33 51  B 1 
ATOM   1338 C CD  . LYS B 2 51  ? 22.610  7.622   -8.877  1.00 90.13 51  B 1 
ATOM   1339 C CE  . LYS B 2 51  ? 22.561  8.175   -7.443  1.00 84.14 51  B 1 
ATOM   1340 N NZ  . LYS B 2 51  ? 22.958  9.600   -7.325  1.00 75.83 51  B 1 
ATOM   1341 N N   . LEU B 2 52  ? 19.811  4.053   -12.489 1.00 97.52 52  B 1 
ATOM   1342 C CA  . LEU B 2 52  ? 19.647  3.577   -13.856 1.00 97.71 52  B 1 
ATOM   1343 C C   . LEU B 2 52  ? 19.759  4.764   -14.813 1.00 97.72 52  B 1 
ATOM   1344 O O   . LEU B 2 52  ? 18.915  5.650   -14.786 1.00 97.32 52  B 1 
ATOM   1345 C CB  . LEU B 2 52  ? 18.306  2.853   -14.021 1.00 97.82 52  B 1 
ATOM   1346 C CG  . LEU B 2 52  ? 18.060  1.673   -13.057 1.00 97.37 52  B 1 
ATOM   1347 C CD1 . LEU B 2 52  ? 16.673  1.090   -13.318 1.00 96.54 52  B 1 
ATOM   1348 C CD2 . LEU B 2 52  ? 19.081  0.553   -13.243 1.00 96.37 52  B 1 
ATOM   1349 N N   . LEU B 2 53  ? 20.775  4.772   -15.654 1.00 97.33 53  B 1 
ATOM   1350 C CA  . LEU B 2 53  ? 20.909  5.738   -16.739 1.00 97.23 53  B 1 
ATOM   1351 C C   . LEU B 2 53  ? 20.467  5.072   -18.039 1.00 97.34 53  B 1 
ATOM   1352 O O   . LEU B 2 53  ? 21.134  4.148   -18.501 1.00 96.78 53  B 1 
ATOM   1353 C CB  . LEU B 2 53  ? 22.365  6.220   -16.796 1.00 96.69 53  B 1 
ATOM   1354 C CG  . LEU B 2 53  ? 22.636  7.245   -17.916 1.00 95.78 53  B 1 
ATOM   1355 C CD1 . LEU B 2 53  ? 21.955  8.586   -17.646 1.00 93.44 53  B 1 
ATOM   1356 C CD2 . LEU B 2 53  ? 24.139  7.489   -18.031 1.00 92.36 53  B 1 
ATOM   1357 N N   . GLY B 2 54  ? 19.367  5.525   -18.645 1.00 97.01 54  B 1 
ATOM   1358 C CA  . GLY B 2 54  ? 18.826  4.888   -19.841 1.00 96.89 54  B 1 
ATOM   1359 C C   . GLY B 2 54  ? 17.850  5.768   -20.603 1.00 96.90 54  B 1 
ATOM   1360 O O   . GLY B 2 54  ? 17.623  6.929   -20.261 1.00 96.08 54  B 1 
ATOM   1361 N N   . ARG B 2 55  ? 17.272  5.209   -21.658 1.00 96.66 55  B 1 
ATOM   1362 C CA  . ARG B 2 55  ? 16.264  5.871   -22.485 1.00 96.34 55  B 1 
ATOM   1363 C C   . ARG B 2 55  ? 14.916  5.226   -22.240 1.00 96.40 55  B 1 
ATOM   1364 O O   . ARG B 2 55  ? 14.812  4.009   -22.291 1.00 95.57 55  B 1 
ATOM   1365 C CB  . ARG B 2 55  ? 16.631  5.784   -23.964 1.00 95.09 55  B 1 
ATOM   1366 C CG  . ARG B 2 55  ? 17.936  6.553   -24.252 1.00 89.26 55  B 1 
ATOM   1367 C CD  . ARG B 2 55  ? 18.296  6.425   -25.719 1.00 85.28 55  B 1 
ATOM   1368 N NE  . ARG B 2 55  ? 19.587  7.077   -26.000 1.00 78.29 55  B 1 
ATOM   1369 C CZ  . ARG B 2 55  ? 20.113  7.259   -27.198 1.00 72.59 55  B 1 
ATOM   1370 N NH1 . ARG B 2 55  ? 19.509  6.856   -28.277 1.00 63.14 55  B 1 
ATOM   1371 N NH2 . ARG B 2 55  ? 21.256  7.848   -27.310 1.00 64.62 55  B 1 
ATOM   1372 N N   . VAL B 2 56  ? 13.887  6.044   -22.020 1.00 96.78 56  B 1 
ATOM   1373 C CA  . VAL B 2 56  ? 12.521  5.554   -21.852 1.00 96.51 56  B 1 
ATOM   1374 C C   . VAL B 2 56  ? 11.934  5.258   -23.227 1.00 96.18 56  B 1 
ATOM   1375 O O   . VAL B 2 56  ? 11.850  6.143   -24.075 1.00 95.14 56  B 1 
ATOM   1376 C CB  . VAL B 2 56  ? 11.643  6.541   -21.068 1.00 96.32 56  B 1 
ATOM   1377 C CG1 . VAL B 2 56  ? 10.292  5.913   -20.732 1.00 94.75 56  B 1 
ATOM   1378 C CG2 . VAL B 2 56  ? 12.300  6.964   -19.745 1.00 94.81 56  B 1 
ATOM   1379 N N   . LYS B 2 57  ? 11.540  4.004   -23.435 1.00 96.56 57  B 1 
ATOM   1380 C CA  . LYS B 2 57  ? 10.884  3.558   -24.657 1.00 96.26 57  B 1 
ATOM   1381 C C   . LYS B 2 57  ? 9.363   3.644   -24.544 1.00 96.06 57  B 1 
ATOM   1382 O O   . LYS B 2 57  ? 8.696   4.040   -25.491 1.00 94.35 57  B 1 
ATOM   1383 C CB  . LYS B 2 57  ? 11.353  2.126   -24.960 1.00 95.30 57  B 1 
ATOM   1384 C CG  . LYS B 2 57  ? 10.901  1.611   -26.331 1.00 87.75 57  B 1 
ATOM   1385 C CD  . LYS B 2 57  ? 11.579  2.374   -27.475 1.00 85.49 57  B 1 
ATOM   1386 C CE  . LYS B 2 57  ? 11.194  1.696   -28.777 1.00 81.82 57  B 1 
ATOM   1387 N NZ  . LYS B 2 57  ? 11.970  2.170   -29.932 1.00 74.79 57  B 1 
ATOM   1388 N N   . ALA B 2 58  ? 8.839   3.293   -23.389 1.00 96.11 58  B 1 
ATOM   1389 C CA  . ALA B 2 58  ? 7.438   3.433   -23.021 1.00 96.01 58  B 1 
ATOM   1390 C C   . ALA B 2 58  ? 7.319   3.536   -21.501 1.00 96.31 58  B 1 
ATOM   1391 O O   . ALA B 2 58  ? 8.189   3.060   -20.775 1.00 95.74 58  B 1 
ATOM   1392 C CB  . ALA B 2 58  ? 6.650   2.232   -23.549 1.00 95.36 58  B 1 
ATOM   1393 N N   . PHE B 2 59  ? 6.216   4.133   -21.026 1.00 95.62 59  B 1 
ATOM   1394 C CA  . PHE B 2 59  ? 5.873   4.215   -19.614 1.00 95.47 59  B 1 
ATOM   1395 C C   . PHE B 2 59  ? 4.346   4.219   -19.431 1.00 94.75 59  B 1 
ATOM   1396 O O   . PHE B 2 59  ? 3.599   4.374   -20.404 1.00 93.60 59  B 1 
ATOM   1397 C CB  . PHE B 2 59  ? 6.523   5.451   -18.968 1.00 95.32 59  B 1 
ATOM   1398 C CG  . PHE B 2 59  ? 5.945   6.776   -19.422 1.00 95.73 59  B 1 
ATOM   1399 C CD1 . PHE B 2 59  ? 6.379   7.379   -20.618 1.00 95.07 59  B 1 
ATOM   1400 C CD2 . PHE B 2 59  ? 4.956   7.404   -18.651 1.00 94.87 59  B 1 
ATOM   1401 C CE1 . PHE B 2 59  ? 5.829   8.601   -21.042 1.00 94.54 59  B 1 
ATOM   1402 C CE2 . PHE B 2 59  ? 4.398   8.621   -19.064 1.00 94.34 59  B 1 
ATOM   1403 C CZ  . PHE B 2 59  ? 4.835   9.218   -20.262 1.00 94.54 59  B 1 
ATOM   1404 N N   . ASP B 2 60  ? 3.884   4.055   -18.208 1.00 93.85 60  B 1 
ATOM   1405 C CA  . ASP B 2 60  ? 2.492   4.234   -17.799 1.00 93.22 60  B 1 
ATOM   1406 C C   . ASP B 2 60  ? 2.384   5.156   -16.577 1.00 93.11 60  B 1 
ATOM   1407 O O   . ASP B 2 60  ? 3.387   5.663   -16.053 1.00 91.81 60  B 1 
ATOM   1408 C CB  . ASP B 2 60  ? 1.826   2.859   -17.588 1.00 92.41 60  B 1 
ATOM   1409 C CG  . ASP B 2 60  ? 2.416   2.022   -16.454 1.00 92.17 60  B 1 
ATOM   1410 O OD1 . ASP B 2 60  ? 3.036   2.589   -15.530 1.00 90.62 60  B 1 
ATOM   1411 O OD2 . ASP B 2 60  ? 2.264   0.787   -16.524 1.00 89.73 60  B 1 
ATOM   1412 N N   . ARG B 2 61  ? 1.146   5.373   -16.113 1.00 90.44 61  B 1 
ATOM   1413 C CA  . ARG B 2 61  ? 0.841   6.231   -14.959 1.00 89.97 61  B 1 
ATOM   1414 C C   . ARG B 2 61  ? 1.493   5.784   -13.642 1.00 91.23 61  B 1 
ATOM   1415 O O   . ARG B 2 61  ? 1.729   6.609   -12.772 1.00 89.40 61  B 1 
ATOM   1416 C CB  . ARG B 2 61  ? -0.686  6.358   -14.805 1.00 86.43 61  B 1 
ATOM   1417 C CG  . ARG B 2 61  ? -1.372  5.036   -14.405 1.00 76.37 61  B 1 
ATOM   1418 C CD  . ARG B 2 61  ? -2.879  5.216   -14.284 1.00 71.10 61  B 1 
ATOM   1419 N NE  . ARG B 2 61  ? -3.521  3.966   -13.845 1.00 63.14 61  B 1 
ATOM   1420 C CZ  . ARG B 2 61  ? -4.626  3.410   -14.317 1.00 57.18 61  B 1 
ATOM   1421 N NH1 . ARG B 2 61  ? -5.316  3.960   -15.271 1.00 52.97 61  B 1 
ATOM   1422 N NH2 . ARG B 2 61  ? -5.023  2.282   -13.840 1.00 51.26 61  B 1 
ATOM   1423 N N   . HIS B 2 62  ? 1.827   4.497   -13.529 1.00 91.83 62  B 1 
ATOM   1424 C CA  . HIS B 2 62  ? 2.497   3.932   -12.350 1.00 92.50 62  B 1 
ATOM   1425 C C   . HIS B 2 62  ? 4.017   4.115   -12.384 1.00 93.98 62  B 1 
ATOM   1426 O O   . HIS B 2 62  ? 4.735   3.645   -11.501 1.00 93.07 62  B 1 
ATOM   1427 C CB  . HIS B 2 62  ? 2.135   2.446   -12.225 1.00 90.95 62  B 1 
ATOM   1428 C CG  . HIS B 2 62  ? 0.643   2.253   -12.180 1.00 89.16 62  B 1 
ATOM   1429 N ND1 . HIS B 2 62  ? -0.141  1.744   -13.183 1.00 80.99 62  B 1 
ATOM   1430 C CD2 . HIS B 2 62  ? -0.186  2.725   -11.201 1.00 80.39 62  B 1 
ATOM   1431 C CE1 . HIS B 2 62  ? -1.412  1.897   -12.809 1.00 81.54 62  B 1 
ATOM   1432 N NE2 . HIS B 2 62  ? -1.477  2.498   -11.616 1.00 82.10 62  B 1 
ATOM   1433 N N   . CYS B 2 63  ? 4.525   4.813   -13.399 1.00 93.72 63  B 1 
ATOM   1434 C CA  . CYS B 2 63  ? 5.951   4.913   -13.695 1.00 95.14 63  B 1 
ATOM   1435 C C   . CYS B 2 63  ? 6.603   3.555   -14.009 1.00 96.13 63  B 1 
ATOM   1436 O O   . CYS B 2 63  ? 7.835   3.461   -13.944 1.00 95.64 63  B 1 
ATOM   1437 C CB  . CYS B 2 63  ? 6.691   5.690   -12.588 1.00 94.75 63  B 1 
ATOM   1438 S SG  . CYS B 2 63  ? 6.004   7.353   -12.353 1.00 92.86 63  B 1 
ATOM   1439 N N   . ASN B 2 64  ? 5.850   2.520   -14.369 1.00 95.66 64  B 1 
ATOM   1440 C CA  . ASN B 2 64  ? 6.433   1.360   -15.029 1.00 95.90 64  B 1 
ATOM   1441 C C   . ASN B 2 64  ? 7.073   1.832   -16.331 1.00 96.11 64  B 1 
ATOM   1442 O O   . ASN B 2 64  ? 6.513   2.675   -17.041 1.00 95.68 64  B 1 
ATOM   1443 C CB  . ASN B 2 64  ? 5.388   0.276   -15.305 1.00 95.64 64  B 1 
ATOM   1444 C CG  . ASN B 2 64  ? 4.738   -0.273  -14.055 1.00 95.08 64  B 1 
ATOM   1445 O OD1 . ASN B 2 64  ? 5.393   -0.620  -13.091 1.00 92.13 64  B 1 
ATOM   1446 N ND2 . ASN B 2 64  ? 3.421   -0.390  -14.058 1.00 91.64 64  B 1 
ATOM   1447 N N   . MET B 2 65  ? 8.247   1.327   -16.645 1.00 96.92 65  B 1 
ATOM   1448 C CA  . MET B 2 65  ? 9.000   1.796   -17.800 1.00 97.42 65  B 1 
ATOM   1449 C C   . MET B 2 65  ? 9.619   0.635   -18.556 1.00 97.94 65  B 1 
ATOM   1450 O O   . MET B 2 65  ? 10.231  -0.243  -17.965 1.00 97.64 65  B 1 
ATOM   1451 C CB  . MET B 2 65  ? 10.110  2.770   -17.374 1.00 96.69 65  B 1 
ATOM   1452 C CG  . MET B 2 65  ? 9.582   4.064   -16.758 1.00 93.98 65  B 1 
ATOM   1453 S SD  . MET B 2 65  ? 10.901  5.184   -16.214 1.00 94.31 65  B 1 
ATOM   1454 C CE  . MET B 2 65  ? 10.255  5.613   -14.593 1.00 86.57 65  B 1 
ATOM   1455 N N   . VAL B 2 66  ? 9.540   0.690   -19.880 1.00 97.61 66  B 1 
ATOM   1456 C CA  . VAL B 2 66  ? 10.455  -0.060  -20.743 1.00 97.65 66  B 1 
ATOM   1457 C C   . VAL B 2 66  ? 11.632  0.849   -21.062 1.00 97.55 66  B 1 
ATOM   1458 O O   . VAL B 2 66  ? 11.451  1.936   -21.623 1.00 96.92 66  B 1 
ATOM   1459 C CB  . VAL B 2 66  ? 9.765   -0.590  -22.003 1.00 97.39 66  B 1 
ATOM   1460 C CG1 . VAL B 2 66  ? 10.753  -1.363  -22.882 1.00 95.82 66  B 1 
ATOM   1461 C CG2 . VAL B 2 66  ? 8.629   -1.551  -21.628 1.00 95.94 66  B 1 
ATOM   1462 N N   . LEU B 2 67  ? 12.820  0.408   -20.686 1.00 97.59 67  B 1 
ATOM   1463 C CA  . LEU B 2 67  ? 14.064  1.142   -20.866 1.00 97.68 67  B 1 
ATOM   1464 C C   . LEU B 2 67  ? 14.972  0.430   -21.870 1.00 97.77 67  B 1 
ATOM   1465 O O   . LEU B 2 67  ? 15.053  -0.798  -21.886 1.00 97.31 67  B 1 
ATOM   1466 C CB  . LEU B 2 67  ? 14.775  1.313   -19.510 1.00 97.54 67  B 1 
ATOM   1467 C CG  . LEU B 2 67  ? 13.981  2.049   -18.414 1.00 96.86 67  B 1 
ATOM   1468 C CD1 . LEU B 2 67  ? 14.769  2.022   -17.098 1.00 95.34 67  B 1 
ATOM   1469 C CD2 . LEU B 2 67  ? 13.737  3.511   -18.776 1.00 94.82 67  B 1 
ATOM   1470 N N   . GLU B 2 68  ? 15.708  1.217   -22.652 1.00 97.28 68  B 1 
ATOM   1471 C CA  . GLU B 2 68  ? 16.738  0.740   -23.572 1.00 97.10 68  B 1 
ATOM   1472 C C   . GLU B 2 68  ? 18.105  1.327   -23.232 1.00 97.36 68  B 1 
ATOM   1473 O O   . GLU B 2 68  ? 18.209  2.464   -22.763 1.00 96.61 68  B 1 
ATOM   1474 C CB  . GLU B 2 68  ? 16.377  1.065   -25.028 1.00 95.35 68  B 1 
ATOM   1475 C CG  . GLU B 2 68  ? 15.201  0.242   -25.556 1.00 86.82 68  B 1 
ATOM   1476 C CD  . GLU B 2 68  ? 14.985  0.462   -27.065 1.00 87.87 68  B 1 
ATOM   1477 O OE1 . GLU B 2 68  ? 14.932  -0.536  -27.819 1.00 82.01 68  B 1 
ATOM   1478 O OE2 . GLU B 2 68  ? 14.851  1.630   -27.498 1.00 82.42 68  B 1 
ATOM   1479 N N   . ASN B 2 69  ? 19.159  0.570   -23.532 1.00 97.00 69  B 1 
ATOM   1480 C CA  . ASN B 2 69  ? 20.554  0.963   -23.352 1.00 97.05 69  B 1 
ATOM   1481 C C   . ASN B 2 69  ? 20.827  1.483   -21.935 1.00 97.26 69  B 1 
ATOM   1482 O O   . ASN B 2 69  ? 21.295  2.608   -21.746 1.00 96.26 69  B 1 
ATOM   1483 C CB  . ASN B 2 69  ? 20.966  1.947   -24.461 1.00 96.15 69  B 1 
ATOM   1484 C CG  . ASN B 2 69  ? 20.833  1.338   -25.851 1.00 92.25 69  B 1 
ATOM   1485 O OD1 . ASN B 2 69  ? 21.336  0.280   -26.144 1.00 82.12 69  B 1 
ATOM   1486 N ND2 . ASN B 2 69  ? 20.149  2.006   -26.746 1.00 79.71 69  B 1 
ATOM   1487 N N   . VAL B 2 70  ? 20.473  0.657   -20.941 1.00 97.89 70  B 1 
ATOM   1488 C CA  . VAL B 2 70  ? 20.549  1.014   -19.530 1.00 98.04 70  B 1 
ATOM   1489 C C   . VAL B 2 70  ? 21.946  0.749   -18.998 1.00 98.24 70  B 1 
ATOM   1490 O O   . VAL B 2 70  ? 22.494  -0.342  -19.153 1.00 97.77 70  B 1 
ATOM   1491 C CB  . VAL B 2 70  ? 19.492  0.283   -18.698 1.00 97.66 70  B 1 
ATOM   1492 C CG1 . VAL B 2 70  ? 19.510  0.727   -17.239 1.00 95.98 70  B 1 
ATOM   1493 C CG2 . VAL B 2 70  ? 18.078  0.533   -19.249 1.00 96.33 70  B 1 
ATOM   1494 N N   . LYS B 2 71  ? 22.489  1.742   -18.305 1.00 97.54 71  B 1 
ATOM   1495 C CA  . LYS B 2 71  ? 23.647  1.585   -17.444 1.00 97.42 71  B 1 
ATOM   1496 C C   . LYS B 2 71  ? 23.171  1.612   -15.997 1.00 97.30 71  B 1 
ATOM   1497 O O   . LYS B 2 71  ? 22.809  2.672   -15.498 1.00 96.92 71  B 1 
ATOM   1498 C CB  . LYS B 2 71  ? 24.680  2.670   -17.779 1.00 96.99 71  B 1 
ATOM   1499 C CG  . LYS B 2 71  ? 25.970  2.431   -16.999 1.00 93.34 71  B 1 
ATOM   1500 C CD  . LYS B 2 71  ? 27.051  3.463   -17.339 1.00 90.05 71  B 1 
ATOM   1501 C CE  . LYS B 2 71  ? 28.261  3.030   -16.521 1.00 80.73 71  B 1 
ATOM   1502 N NZ  . LYS B 2 71  ? 29.516  3.768   -16.806 1.00 74.02 71  B 1 
ATOM   1503 N N   . GLU B 2 72  ? 23.185  0.460   -15.335 1.00 97.95 72  B 1 
ATOM   1504 C CA  . GLU B 2 72  ? 22.961  0.395   -13.890 1.00 97.96 72  B 1 
ATOM   1505 C C   . GLU B 2 72  ? 24.266  0.709   -13.164 1.00 97.70 72  B 1 
ATOM   1506 O O   . GLU B 2 72  ? 25.307  0.152   -13.491 1.00 96.82 72  B 1 
ATOM   1507 C CB  . GLU B 2 72  ? 22.403  -0.973  -13.501 1.00 97.51 72  B 1 
ATOM   1508 C CG  . GLU B 2 72  ? 22.011  -1.040  -12.015 1.00 96.59 72  B 1 
ATOM   1509 C CD  . GLU B 2 72  ? 21.472  -2.429  -11.638 1.00 96.17 72  B 1 
ATOM   1510 O OE1 . GLU B 2 72  ? 20.572  -2.534  -10.796 1.00 92.30 72  B 1 
ATOM   1511 O OE2 . GLU B 2 72  ? 21.990  -3.419  -12.190 1.00 92.42 72  B 1 
ATOM   1512 N N   . MET B 2 73  ? 24.203  1.604   -12.178 1.00 97.62 73  B 1 
ATOM   1513 C CA  . MET B 2 73  ? 25.340  2.087   -11.410 1.00 97.25 73  B 1 
ATOM   1514 C C   . MET B 2 73  ? 25.039  1.971   -9.923  1.00 97.39 73  B 1 
ATOM   1515 O O   . MET B 2 73  ? 23.966  2.367   -9.465  1.00 96.19 73  B 1 
ATOM   1516 C CB  . MET B 2 73  ? 25.643  3.549   -11.766 1.00 95.84 73  B 1 
ATOM   1517 C CG  . MET B 2 73  ? 25.972  3.752   -13.247 1.00 92.68 73  B 1 
ATOM   1518 S SD  . MET B 2 73  ? 26.168  5.483   -13.754 1.00 89.81 73  B 1 
ATOM   1519 C CE  . MET B 2 73  ? 24.485  6.066   -13.551 1.00 78.68 73  B 1 
ATOM   1520 N N   . TRP B 2 74  ? 26.007  1.482   -9.152  1.00 96.56 74  B 1 
ATOM   1521 C CA  . TRP B 2 74  ? 25.912  1.376   -7.710  1.00 96.20 74  B 1 
ATOM   1522 C C   . TRP B 2 74  ? 27.293  1.462   -7.064  1.00 96.12 74  B 1 
ATOM   1523 O O   . TRP B 2 74  ? 28.327  1.372   -7.728  1.00 94.71 74  B 1 
ATOM   1524 C CB  . TRP B 2 74  ? 25.189  0.086   -7.320  1.00 95.24 74  B 1 
ATOM   1525 C CG  . TRP B 2 74  ? 25.926  -1.190  -7.600  1.00 95.00 74  B 1 
ATOM   1526 C CD1 . TRP B 2 74  ? 26.590  -1.942  -6.691  1.00 92.90 74  B 1 
ATOM   1527 C CD2 . TRP B 2 74  ? 26.061  -1.904  -8.873  1.00 94.07 74  B 1 
ATOM   1528 N NE1 . TRP B 2 74  ? 27.114  -3.062  -7.304  1.00 91.80 74  B 1 
ATOM   1529 C CE2 . TRP B 2 74  ? 26.817  -3.085  -8.638  1.00 93.03 74  B 1 
ATOM   1530 C CE3 . TRP B 2 74  ? 25.603  -1.662  -10.187 1.00 92.22 74  B 1 
ATOM   1531 C CZ2 . TRP B 2 74  ? 27.119  -3.998  -9.683  1.00 91.37 74  B 1 
ATOM   1532 C CZ3 . TRP B 2 74  ? 25.909  -2.570  -11.219 1.00 91.12 74  B 1 
ATOM   1533 C CH2 . TRP B 2 74  ? 26.661  -3.721  -10.967 1.00 90.43 74  B 1 
ATOM   1534 N N   . THR B 2 75  ? 27.299  1.642   -5.750  1.00 94.36 75  B 1 
ATOM   1535 C CA  . THR B 2 75  ? 28.521  1.680   -4.964  1.00 93.03 75  B 1 
ATOM   1536 C C   . THR B 2 75  ? 28.548  0.469   -4.049  1.00 92.49 75  B 1 
ATOM   1537 O O   . THR B 2 75  ? 27.575  0.186   -3.355  1.00 89.37 75  B 1 
ATOM   1538 C CB  . THR B 2 75  ? 28.626  2.998   -4.180  1.00 90.68 75  B 1 
ATOM   1539 O OG1 . THR B 2 75  ? 28.521  4.088   -5.074  1.00 76.64 75  B 1 
ATOM   1540 C CG2 . THR B 2 75  ? 29.968  3.140   -3.483  1.00 74.19 75  B 1 
ATOM   1541 N N   . GLU B 2 76  ? 29.661  -0.262  -4.035  1.00 91.20 76  B 1 
ATOM   1542 C CA  . GLU B 2 76  ? 29.883  -1.372  -3.113  1.00 90.04 76  B 1 
ATOM   1543 C C   . GLU B 2 76  ? 31.064  -1.071  -2.198  1.00 90.26 76  B 1 
ATOM   1544 O O   . GLU B 2 76  ? 32.116  -0.614  -2.647  1.00 87.14 76  B 1 
ATOM   1545 C CB  . GLU B 2 76  ? 30.135  -2.684  -3.872  1.00 85.91 76  B 1 
ATOM   1546 C CG  . GLU B 2 76  ? 28.859  -3.289  -4.478  1.00 76.49 76  B 1 
ATOM   1547 C CD  . GLU B 2 76  ? 29.158  -4.588  -5.249  1.00 76.44 76  B 1 
ATOM   1548 O OE1 . GLU B 2 76  ? 28.425  -4.918  -6.207  1.00 71.31 76  B 1 
ATOM   1549 O OE2 . GLU B 2 76  ? 30.196  -5.233  -4.990  1.00 73.41 76  B 1 
ATOM   1550 N N   . VAL B 2 77  ? 30.917  -1.398  -0.918  1.00 86.63 77  B 1 
ATOM   1551 C CA  . VAL B 2 77  ? 32.049  -1.444  -0.001  1.00 85.13 77  B 1 
ATOM   1552 C C   . VAL B 2 77  ? 32.570  -2.882  -0.006  1.00 84.34 77  B 1 
ATOM   1553 O O   . VAL B 2 77  ? 31.856  -3.790  0.411   1.00 79.65 77  B 1 
ATOM   1554 C CB  . VAL B 2 77  ? 31.675  -0.969  1.413   1.00 81.71 77  B 1 
ATOM   1555 C CG1 . VAL B 2 77  ? 32.910  -0.950  2.307   1.00 72.56 77  B 1 
ATOM   1556 C CG2 . VAL B 2 77  ? 31.100  0.459   1.365   1.00 74.71 77  B 1 
ATOM   1557 N N   . PRO B 2 78  ? 33.783  -3.139  -0.490  1.00 84.24 78  B 1 
ATOM   1558 C CA  . PRO B 2 78  ? 34.337  -4.485  -0.461  1.00 82.68 78  B 1 
ATOM   1559 C C   . PRO B 2 78  ? 34.379  -4.996  0.974   1.00 81.51 78  B 1 
ATOM   1560 O O   . PRO B 2 78  ? 34.959  -4.337  1.842   1.00 75.90 78  B 1 
ATOM   1561 C CB  . PRO B 2 78  ? 35.736  -4.378  -1.073  1.00 78.96 78  B 1 
ATOM   1562 C CG  . PRO B 2 78  ? 35.686  -3.085  -1.887  1.00 76.98 78  B 1 
ATOM   1563 C CD  . PRO B 2 78  ? 34.702  -2.212  -1.108  1.00 80.76 78  B 1 
ATOM   1564 N N   . LYS B 2 79  ? 33.802  -6.180  1.229   1.00 78.04 79  B 1 
ATOM   1565 C CA  . LYS B 2 79  ? 33.885  -6.833  2.534   1.00 76.31 79  B 1 
ATOM   1566 C C   . LYS B 2 79  ? 35.360  -7.113  2.837   1.00 76.17 79  B 1 
ATOM   1567 O O   . LYS B 2 79  ? 35.941  -8.081  2.341   1.00 67.65 79  B 1 
ATOM   1568 C CB  . LYS B 2 79  ? 33.023  -8.113  2.590   1.00 69.58 79  B 1 
ATOM   1569 C CG  . LYS B 2 79  ? 31.514  -7.801  2.632   1.00 61.01 79  B 1 
ATOM   1570 C CD  . LYS B 2 79  ? 30.650  -9.053  2.881   1.00 56.35 79  B 1 
ATOM   1571 C CE  . LYS B 2 79  ? 29.180  -8.643  2.965   1.00 49.89 79  B 1 
ATOM   1572 N NZ  . LYS B 2 79  ? 28.252  -9.755  3.291   1.00 43.78 79  B 1 
ATOM   1573 N N   . SER B 2 80  ? 35.977  -6.250  3.635   1.00 72.73 80  B 1 
ATOM   1574 C CA  . SER B 2 80  ? 37.278  -6.543  4.219   1.00 72.14 80  B 1 
ATOM   1575 C C   . SER B 2 80  ? 37.093  -7.595  5.309   1.00 73.36 80  B 1 
ATOM   1576 O O   . SER B 2 80  ? 36.133  -7.552  6.071   1.00 65.02 80  B 1 
ATOM   1577 C CB  . SER B 2 80  ? 37.939  -5.266  4.738   1.00 63.85 80  B 1 
ATOM   1578 O OG  . SER B 2 80  ? 37.138  -4.615  5.680   1.00 57.05 80  B 1 
ATOM   1579 N N   . GLY B 2 81  ? 37.996  -8.550  5.410   1.00 71.92 81  B 1 
ATOM   1580 C CA  . GLY B 2 81  ? 38.014  -9.468  6.547   1.00 71.91 81  B 1 
ATOM   1581 C C   . GLY B 2 81  ? 38.162  -8.701  7.867   1.00 72.42 81  B 1 
ATOM   1582 O O   . GLY B 2 81  ? 38.797  -7.651  7.884   1.00 67.28 81  B 1 
ATOM   1583 N N   . LYS B 2 82  ? 37.618  -9.254  8.972   1.00 69.77 82  B 1 
ATOM   1584 C CA  . LYS B 2 82  ? 37.438  -8.673  10.327  1.00 70.71 82  B 1 
ATOM   1585 C C   . LYS B 2 82  ? 38.284  -7.445  10.706  1.00 71.51 82  B 1 
ATOM   1586 O O   . LYS B 2 82  ? 37.741  -6.409  11.057  1.00 65.00 82  B 1 
ATOM   1587 C CB  . LYS B 2 82  ? 37.675  -9.757  11.422  1.00 65.08 82  B 1 
ATOM   1588 C CG  . LYS B 2 82  ? 36.496  -10.715 11.637  1.00 58.50 82  B 1 
ATOM   1589 C CD  . LYS B 2 82  ? 36.718  -11.582 12.890  1.00 54.94 82  B 1 
ATOM   1590 C CE  . LYS B 2 82  ? 35.466  -12.400 13.209  1.00 49.47 82  B 1 
ATOM   1591 N NZ  . LYS B 2 82  ? 35.547  -13.114 14.515  1.00 42.67 82  B 1 
ATOM   1592 N N   . GLY B 2 83  ? 39.587  -7.564  10.719  1.00 71.23 83  B 1 
ATOM   1593 C CA  . GLY B 2 83  ? 40.459  -6.559  11.341  1.00 72.06 83  B 1 
ATOM   1594 C C   . GLY B 2 83  ? 41.008  -5.458  10.422  1.00 73.40 83  B 1 
ATOM   1595 O O   . GLY B 2 83  ? 41.780  -4.614  10.887  1.00 69.19 83  B 1 
ATOM   1596 N N   . LYS B 2 84  ? 40.717  -5.450  9.126   1.00 72.86 84  B 1 
ATOM   1597 C CA  . LYS B 2 84  ? 41.257  -4.432  8.222   1.00 73.33 84  B 1 
ATOM   1598 C C   . LYS B 2 84  ? 40.325  -3.219  8.138   1.00 73.79 84  B 1 
ATOM   1599 O O   . LYS B 2 84  ? 39.110  -3.361  8.183   1.00 68.46 84  B 1 
ATOM   1600 C CB  . LYS B 2 84  ? 41.591  -5.009  6.835   1.00 67.27 84  B 1 
ATOM   1601 C CG  . LYS B 2 84  ? 42.924  -5.765  6.856   1.00 61.68 84  B 1 
ATOM   1602 C CD  . LYS B 2 84  ? 43.341  -6.193  5.437   1.00 57.26 84  B 1 
ATOM   1603 C CE  . LYS B 2 84  ? 44.696  -6.890  5.470   1.00 52.66 84  B 1 
ATOM   1604 N NZ  . LYS B 2 84  ? 45.122  -7.343  4.116   1.00 46.35 84  B 1 
ATOM   1605 N N   . LYS B 2 85  ? 40.906  -2.031  7.958   1.00 73.92 85  B 1 
ATOM   1606 C CA  . LYS B 2 85  ? 40.209  -0.747  7.765   1.00 75.28 85  B 1 
ATOM   1607 C C   . LYS B 2 85  ? 39.058  -0.888  6.762   1.00 76.06 85  B 1 
ATOM   1608 O O   . LYS B 2 85  ? 39.262  -1.512  5.720   1.00 70.84 85  B 1 
ATOM   1609 C CB  . LYS B 2 85  ? 41.184  0.325   7.226   1.00 69.38 85  B 1 
ATOM   1610 C CG  . LYS B 2 85  ? 42.127  0.890   8.305   1.00 62.13 85  B 1 
ATOM   1611 C CD  . LYS B 2 85  ? 43.006  2.003   7.725   1.00 56.85 85  B 1 
ATOM   1612 C CE  . LYS B 2 85  ? 43.845  2.643   8.839   1.00 50.79 85  B 1 
ATOM   1613 N NZ  . LYS B 2 85  ? 44.686  3.759   8.366   1.00 44.42 85  B 1 
ATOM   1614 N N   . LYS B 2 86  ? 37.913  -0.234  7.053   1.00 73.91 86  B 1 
ATOM   1615 C CA  . LYS B 2 86  ? 36.771  -0.096  6.134   1.00 74.74 86  B 1 
ATOM   1616 C C   . LYS B 2 86  ? 37.315  0.232   4.737   1.00 76.69 86  B 1 
ATOM   1617 O O   . LYS B 2 86  ? 38.003  1.237   4.539   1.00 71.13 86  B 1 
ATOM   1618 C CB  . LYS B 2 86  ? 35.763  0.975   6.607   1.00 67.89 86  B 1 
ATOM   1619 C CG  . LYS B 2 86  ? 34.847  0.516   7.764   1.00 59.43 86  B 1 
ATOM   1620 C CD  . LYS B 2 86  ? 33.732  1.539   8.097   1.00 54.50 86  B 1 
ATOM   1621 C CE  . LYS B 2 86  ? 32.776  1.003   9.180   1.00 49.43 86  B 1 
ATOM   1622 N NZ  . LYS B 2 86  ? 31.584  1.862   9.460   1.00 43.89 86  B 1 
ATOM   1623 N N   . SER B 2 87  ? 37.097  -0.668  3.796   1.00 77.31 87  B 1 
ATOM   1624 C CA  . SER B 2 87  ? 37.568  -0.515  2.429   1.00 78.85 87  B 1 
ATOM   1625 C C   . SER B 2 87  ? 36.858  0.681   1.794   1.00 81.17 87  B 1 
ATOM   1626 O O   . SER B 2 87  ? 35.705  0.949   2.107   1.00 76.73 87  B 1 
ATOM   1627 C CB  . SER B 2 87  ? 37.328  -1.788  1.622   1.00 71.75 87  B 1 
ATOM   1628 O OG  . SER B 2 87  ? 38.114  -2.845  2.157   1.00 62.32 87  B 1 
ATOM   1629 N N   . LYS B 2 88  ? 37.533  1.413   0.927   1.00 83.82 88  B 1 
ATOM   1630 C CA  . LYS B 2 88  ? 36.896  2.534   0.245   1.00 85.43 88  B 1 
ATOM   1631 C C   . LYS B 2 88  ? 35.748  2.021   -0.621  1.00 87.05 88  B 1 
ATOM   1632 O O   . LYS B 2 88  ? 35.932  0.987   -1.276  1.00 83.58 88  B 1 
ATOM   1633 C CB  . LYS B 2 88  ? 37.902  3.331   -0.599  1.00 80.05 88  B 1 
ATOM   1634 C CG  . LYS B 2 88  ? 38.814  4.207   0.273   1.00 69.86 88  B 1 
ATOM   1635 C CD  . LYS B 2 88  ? 39.697  5.093   -0.623  1.00 63.21 88  B 1 
ATOM   1636 C CE  . LYS B 2 88  ? 40.549  6.037   0.220   1.00 54.71 88  B 1 
ATOM   1637 N NZ  . LYS B 2 88  ? 41.347  6.976   -0.606  1.00 46.01 88  B 1 
ATOM   1638 N N   . PRO B 2 89  ? 34.622  2.739   -0.691  1.00 87.94 89  B 1 
ATOM   1639 C CA  . PRO B 2 89  ? 33.557  2.433   -1.638  1.00 88.98 89  B 1 
ATOM   1640 C C   . PRO B 2 89  ? 34.092  2.368   -3.070  1.00 91.02 89  B 1 
ATOM   1641 O O   . PRO B 2 89  ? 34.888  3.208   -3.487  1.00 88.99 89  B 1 
ATOM   1642 C CB  . PRO B 2 89  ? 32.520  3.550   -1.467  1.00 85.23 89  B 1 
ATOM   1643 C CG  . PRO B 2 89  ? 32.760  4.058   -0.051  1.00 80.48 89  B 1 
ATOM   1644 C CD  . PRO B 2 89  ? 34.271  3.879   0.124   1.00 83.63 89  B 1 
ATOM   1645 N N   . VAL B 2 90  ? 33.659  1.356   -3.815  1.00 92.28 90  B 1 
ATOM   1646 C CA  . VAL B 2 90  ? 34.014  1.152   -5.222  1.00 93.25 90  B 1 
ATOM   1647 C C   . VAL B 2 90  ? 32.753  1.311   -6.057  1.00 94.12 90  B 1 
ATOM   1648 O O   . VAL B 2 90  ? 31.768  0.604   -5.845  1.00 92.72 90  B 1 
ATOM   1649 C CB  . VAL B 2 90  ? 34.684  -0.209  -5.462  1.00 90.71 90  B 1 
ATOM   1650 C CG1 . VAL B 2 90  ? 35.063  -0.397  -6.932  1.00 80.13 90  B 1 
ATOM   1651 C CG2 . VAL B 2 90  ? 35.968  -0.336  -4.632  1.00 82.00 90  B 1 
ATOM   1652 N N   . ASN B 2 91  ? 32.801  2.213   -7.031  1.00 94.32 91  B 1 
ATOM   1653 C CA  . ASN B 2 91  ? 31.717  2.362   -7.991  1.00 94.88 91  B 1 
ATOM   1654 C C   . ASN B 2 91  ? 31.734  1.190   -8.964  1.00 95.52 91  B 1 
ATOM   1655 O O   . ASN B 2 91  ? 32.769  0.872   -9.557  1.00 93.94 91  B 1 
ATOM   1656 C CB  . ASN B 2 91  ? 31.843  3.697   -8.732  1.00 92.77 91  B 1 
ATOM   1657 C CG  . ASN B 2 91  ? 31.617  4.894   -7.806  1.00 89.03 91  B 1 
ATOM   1658 O OD1 . ASN B 2 91  ? 31.016  4.805   -6.759  1.00 80.12 91  B 1 
ATOM   1659 N ND2 . ASN B 2 91  ? 32.114  6.054   -8.178  1.00 79.74 91  B 1 
ATOM   1660 N N   . LYS B 2 92  ? 30.585  0.565   -9.143  1.00 95.91 92  B 1 
ATOM   1661 C CA  . LYS B 2 92  ? 30.352  -0.496  -10.111 1.00 95.97 92  B 1 
ATOM   1662 C C   . LYS B 2 92  ? 29.281  -0.069  -11.096 1.00 96.57 92  B 1 
ATOM   1663 O O   . LYS B 2 92  ? 28.422  0.752   -10.786 1.00 95.47 92  B 1 
ATOM   1664 C CB  . LYS B 2 92  ? 29.977  -1.799  -9.409  1.00 94.18 92  B 1 
ATOM   1665 C CG  . LYS B 2 92  ? 31.154  -2.393  -8.626  1.00 90.17 92  B 1 
ATOM   1666 C CD  . LYS B 2 92  ? 30.828  -3.839  -8.251  1.00 83.19 92  B 1 
ATOM   1667 C CE  . LYS B 2 92  ? 31.978  -4.512  -7.510  1.00 78.01 92  B 1 
ATOM   1668 N NZ  . LYS B 2 92  ? 31.578  -5.874  -7.094  1.00 69.48 92  B 1 
ATOM   1669 N N   . ASP B 2 93  ? 29.335  -0.641  -12.277 1.00 97.07 93  B 1 
ATOM   1670 C CA  . ASP B 2 93  ? 28.292  -0.493  -13.265 1.00 97.17 93  B 1 
ATOM   1671 C C   . ASP B 2 93  ? 28.161  -1.750  -14.121 1.00 97.39 93  B 1 
ATOM   1672 O O   . ASP B 2 93  ? 29.084  -2.554  -14.227 1.00 95.42 93  B 1 
ATOM   1673 C CB  . ASP B 2 93  ? 28.503  0.789   -14.094 1.00 95.01 93  B 1 
ATOM   1674 C CG  . ASP B 2 93  ? 29.816  0.942   -14.854 1.00 92.11 93  B 1 
ATOM   1675 O OD1 . ASP B 2 93  ? 29.902  0.437   -15.989 1.00 85.78 93  B 1 
ATOM   1676 O OD2 . ASP B 2 93  ? 30.651  1.782   -14.450 1.00 84.71 93  B 1 
ATOM   1677 N N   . ARG B 2 94  ? 26.968  -1.946  -14.698 1.00 97.65 94  B 1 
ATOM   1678 C CA  . ARG B 2 94  ? 26.692  -2.957  -15.711 1.00 97.25 94  B 1 
ATOM   1679 C C   . ARG B 2 94  ? 25.788  -2.394  -16.797 1.00 97.92 94  B 1 
ATOM   1680 O O   . ARG B 2 94  ? 24.982  -1.506  -16.552 1.00 97.28 94  B 1 
ATOM   1681 C CB  . ARG B 2 94  ? 26.125  -4.245  -15.088 1.00 94.15 94  B 1 
ATOM   1682 C CG  . ARG B 2 94  ? 24.715  -4.095  -14.478 1.00 91.27 94  B 1 
ATOM   1683 C CD  . ARG B 2 94  ? 24.207  -5.462  -13.974 1.00 90.60 94  B 1 
ATOM   1684 N NE  . ARG B 2 94  ? 22.905  -5.361  -13.296 1.00 87.88 94  B 1 
ATOM   1685 C CZ  . ARG B 2 94  ? 22.100  -6.352  -12.953 1.00 88.74 94  B 1 
ATOM   1686 N NH1 . ARG B 2 94  ? 22.372  -7.592  -13.218 1.00 83.03 94  B 1 
ATOM   1687 N NH2 . ARG B 2 94  ? 21.008  -6.105  -12.320 1.00 82.90 94  B 1 
ATOM   1688 N N   . TYR B 2 95  ? 25.918  -2.957  -17.993 1.00 97.75 95  B 1 
ATOM   1689 C CA  . TYR B 2 95  ? 25.061  -2.637  -19.121 1.00 97.93 95  B 1 
ATOM   1690 C C   . TYR B 2 95  ? 23.900  -3.630  -19.211 1.00 98.03 95  B 1 
ATOM   1691 O O   . TYR B 2 95  ? 24.097  -4.833  -19.059 1.00 97.17 95  B 1 
ATOM   1692 C CB  . TYR B 2 95  ? 25.899  -2.613  -20.395 1.00 97.42 95  B 1 
ATOM   1693 C CG  . TYR B 2 95  ? 25.079  -2.358  -21.637 1.00 96.10 95  B 1 
ATOM   1694 C CD1 . TYR B 2 95  ? 24.735  -3.428  -22.493 1.00 93.09 95  B 1 
ATOM   1695 C CD2 . TYR B 2 95  ? 24.638  -1.050  -21.943 1.00 93.55 95  B 1 
ATOM   1696 C CE1 . TYR B 2 95  ? 23.977  -3.196  -23.642 1.00 92.29 95  B 1 
ATOM   1697 C CE2 . TYR B 2 95  ? 23.873  -0.816  -23.091 1.00 91.84 95  B 1 
ATOM   1698 C CZ  . TYR B 2 95  ? 23.546  -1.890  -23.943 1.00 92.41 95  B 1 
ATOM   1699 O OH  . TYR B 2 95  ? 22.813  -1.661  -25.077 1.00 90.56 95  B 1 
ATOM   1700 N N   . ILE B 2 96  ? 22.698  -3.109  -19.466 1.00 98.48 96  B 1 
ATOM   1701 C CA  . ILE B 2 96  ? 21.481  -3.877  -19.705 1.00 98.37 96  B 1 
ATOM   1702 C C   . ILE B 2 96  ? 20.836  -3.299  -20.960 1.00 98.39 96  B 1 
ATOM   1703 O O   . ILE B 2 96  ? 20.437  -2.142  -20.975 1.00 97.61 96  B 1 
ATOM   1704 C CB  . ILE B 2 96  ? 20.540  -3.814  -18.481 1.00 97.97 96  B 1 
ATOM   1705 C CG1 . ILE B 2 96  ? 21.206  -4.406  -17.213 1.00 96.66 96  B 1 
ATOM   1706 C CG2 . ILE B 2 96  ? 19.229  -4.555  -18.792 1.00 96.81 96  B 1 
ATOM   1707 C CD1 . ILE B 2 96  ? 20.451  -4.122  -15.903 1.00 93.43 96  B 1 
ATOM   1708 N N   . SER B 2 97  ? 20.733  -4.100  -22.019 1.00 98.37 97  B 1 
ATOM   1709 C CA  . SER B 2 97  ? 20.230  -3.624  -23.310 1.00 98.05 97  B 1 
ATOM   1710 C C   . SER B 2 97  ? 18.759  -3.220  -23.250 1.00 97.96 97  B 1 
ATOM   1711 O O   . SER B 2 97  ? 18.392  -2.127  -23.693 1.00 96.56 97  B 1 
ATOM   1712 C CB  . SER B 2 97  ? 20.454  -4.713  -24.350 1.00 97.20 97  B 1 
ATOM   1713 O OG  . SER B 2 97  ? 19.869  -4.413  -25.589 1.00 88.41 97  B 1 
ATOM   1714 N N   . LYS B 2 98  ? 17.915  -4.088  -22.672 1.00 98.32 98  B 1 
ATOM   1715 C CA  . LYS B 2 98  ? 16.472  -3.907  -22.563 1.00 98.49 98  B 1 
ATOM   1716 C C   . LYS B 2 98  ? 15.999  -4.293  -21.169 1.00 98.44 98  B 1 
ATOM   1717 O O   . LYS B 2 98  ? 16.336  -5.365  -20.666 1.00 97.86 98  B 1 
ATOM   1718 C CB  . LYS B 2 98  ? 15.743  -4.734  -23.630 1.00 98.10 98  B 1 
ATOM   1719 C CG  . LYS B 2 98  ? 16.092  -4.268  -25.045 1.00 96.91 98  B 1 
ATOM   1720 C CD  . LYS B 2 98  ? 15.415  -5.117  -26.115 1.00 95.67 98  B 1 
ATOM   1721 C CE  . LYS B 2 98  ? 15.913  -4.649  -27.469 1.00 93.40 98  B 1 
ATOM   1722 N NZ  . LYS B 2 98  ? 15.524  -5.565  -28.556 1.00 89.63 98  B 1 
ATOM   1723 N N   . MET B 2 99  ? 15.191  -3.430  -20.566 1.00 98.22 99  B 1 
ATOM   1724 C CA  . MET B 2 99  ? 14.697  -3.621  -19.212 1.00 98.03 99  B 1 
ATOM   1725 C C   . MET B 2 99  ? 13.229  -3.212  -19.121 1.00 98.30 99  B 1 
ATOM   1726 O O   . MET B 2 99  ? 12.829  -2.213  -19.703 1.00 97.57 99  B 1 
ATOM   1727 C CB  . MET B 2 99  ? 15.575  -2.804  -18.243 1.00 95.48 99  B 1 
ATOM   1728 C CG  . MET B 2 99  ? 15.079  -2.806  -16.790 1.00 92.28 99  B 1 
ATOM   1729 S SD  . MET B 2 99  ? 16.031  -1.749  -15.655 1.00 92.96 99  B 1 
ATOM   1730 C CE  . MET B 2 99  ? 17.541  -2.707  -15.494 1.00 86.84 99  B 1 
ATOM   1731 N N   . PHE B 2 100 ? 12.447  -3.958  -18.345 1.00 98.42 100 B 1 
ATOM   1732 C CA  . PHE B 2 100 ? 11.186  -3.466  -17.806 1.00 98.43 100 B 1 
ATOM   1733 C C   . PHE B 2 100 ? 11.397  -3.137  -16.329 1.00 98.51 100 B 1 
ATOM   1734 O O   . PHE B 2 100 ? 11.687  -4.035  -15.550 1.00 98.30 100 B 1 
ATOM   1735 C CB  . PHE B 2 100 ? 10.080  -4.510  -18.001 1.00 98.12 100 B 1 
ATOM   1736 C CG  . PHE B 2 100 ? 8.733   -4.078  -17.470 1.00 98.00 100 B 1 
ATOM   1737 C CD1 . PHE B 2 100 ? 8.456   -4.129  -16.091 1.00 97.05 100 B 1 
ATOM   1738 C CD2 . PHE B 2 100 ? 7.746   -3.616  -18.351 1.00 96.97 100 B 1 
ATOM   1739 C CE1 . PHE B 2 100 ? 7.206   -3.720  -15.597 1.00 96.54 100 B 1 
ATOM   1740 C CE2 . PHE B 2 100 ? 6.497   -3.215  -17.868 1.00 96.08 100 B 1 
ATOM   1741 C CZ  . PHE B 2 100 ? 6.226   -3.263  -16.491 1.00 96.39 100 B 1 
ATOM   1742 N N   . LEU B 2 101 ? 11.270  -1.869  -15.949 1.00 98.29 101 B 1 
ATOM   1743 C CA  . LEU B 2 101 ? 11.361  -1.404  -14.574 1.00 98.28 101 B 1 
ATOM   1744 C C   . LEU B 2 101 ? 9.958   -1.235  -13.996 1.00 97.92 101 B 1 
ATOM   1745 O O   . LEU B 2 101 ? 9.137   -0.522  -14.578 1.00 97.17 101 B 1 
ATOM   1746 C CB  . LEU B 2 101 ? 12.149  -0.082  -14.555 1.00 98.13 101 B 1 
ATOM   1747 C CG  . LEU B 2 101 ? 12.240  0.595   -13.176 1.00 97.89 101 B 1 
ATOM   1748 C CD1 . LEU B 2 101 ? 13.036  -0.241  -12.176 1.00 96.77 101 B 1 
ATOM   1749 C CD2 . LEU B 2 101 ? 12.935  1.946   -13.330 1.00 96.74 101 B 1 
ATOM   1750 N N   . ARG B 2 102 ? 9.698   -1.842  -12.837 1.00 97.78 102 B 1 
ATOM   1751 C CA  . ARG B 2 102 ? 8.448   -1.644  -12.103 1.00 97.49 102 B 1 
ATOM   1752 C C   . ARG B 2 102 ? 8.469   -0.284  -11.393 1.00 97.05 102 B 1 
ATOM   1753 O O   . ARG B 2 102 ? 9.438   0.053   -10.716 1.00 95.74 102 B 1 
ATOM   1754 C CB  . ARG B 2 102 ? 8.230   -2.829  -11.158 1.00 96.85 102 B 1 
ATOM   1755 C CG  . ARG B 2 102 ? 6.828   -2.795  -10.536 1.00 95.71 102 B 1 
ATOM   1756 C CD  . ARG B 2 102 ? 6.583   -4.019  -9.658  1.00 94.11 102 B 1 
ATOM   1757 N NE  . ARG B 2 102 ? 5.593   -3.700  -8.643  1.00 92.07 102 B 1 
ATOM   1758 C CZ  . ARG B 2 102 ? 4.303   -4.007  -8.578  1.00 92.13 102 B 1 
ATOM   1759 N NH1 . ARG B 2 102 ? 3.688   -4.755  -9.438  1.00 84.41 102 B 1 
ATOM   1760 N NH2 . ARG B 2 102 ? 3.613   -3.523  -7.613  1.00 87.21 102 B 1 
ATOM   1761 N N   . GLY B 2 103 ? 7.397   0.481   -11.546 1.00 96.17 103 B 1 
ATOM   1762 C CA  . GLY B 2 103 ? 7.336   1.885   -11.140 1.00 95.98 103 B 1 
ATOM   1763 C C   . GLY B 2 103 ? 7.508   2.135   -9.644  1.00 96.07 103 B 1 
ATOM   1764 O O   . GLY B 2 103 ? 8.119   3.127   -9.256  1.00 95.07 103 B 1 
ATOM   1765 N N   . ASP B 2 104 ? 7.028   1.227   -8.790  1.00 95.23 104 B 1 
ATOM   1766 C CA  . ASP B 2 104 ? 7.097   1.397   -7.338  1.00 94.90 104 B 1 
ATOM   1767 C C   . ASP B 2 104 ? 8.528   1.358   -6.766  1.00 95.37 104 B 1 
ATOM   1768 O O   . ASP B 2 104 ? 8.753   1.757   -5.632  1.00 93.34 104 B 1 
ATOM   1769 C CB  . ASP B 2 104 ? 6.186   0.359   -6.667  1.00 93.08 104 B 1 
ATOM   1770 C CG  . ASP B 2 104 ? 6.706   -1.069  -6.775  1.00 92.32 104 B 1 
ATOM   1771 O OD1 . ASP B 2 104 ? 7.693   -1.337  -7.511  1.00 88.93 104 B 1 
ATOM   1772 O OD2 . ASP B 2 104 ? 6.163   -1.934  -6.069  1.00 87.22 104 B 1 
ATOM   1773 N N   . SER B 2 105 ? 9.499   0.951   -7.559  1.00 96.21 105 B 1 
ATOM   1774 C CA  . SER B 2 105 ? 10.922  1.049   -7.224  1.00 96.60 105 B 1 
ATOM   1775 C C   . SER B 2 105 ? 11.558  2.377   -7.633  1.00 97.11 105 B 1 
ATOM   1776 O O   . SER B 2 105 ? 12.718  2.619   -7.293  1.00 95.74 105 B 1 
ATOM   1777 C CB  . SER B 2 105 ? 11.686  -0.127  -7.832  1.00 95.61 105 B 1 
ATOM   1778 O OG  . SER B 2 105 ? 11.283  -1.326  -7.201  1.00 89.08 105 B 1 
ATOM   1779 N N   . VAL B 2 106 ? 10.832  3.237   -8.339  1.00 97.56 106 B 1 
ATOM   1780 C CA  . VAL B 2 106 ? 11.302  4.559   -8.759  1.00 97.89 106 B 1 
ATOM   1781 C C   . VAL B 2 106 ? 11.115  5.550   -7.610  1.00 97.73 106 B 1 
ATOM   1782 O O   . VAL B 2 106 ? 10.018  5.688   -7.079  1.00 96.87 106 B 1 
ATOM   1783 C CB  . VAL B 2 106 ? 10.574  5.040   -10.019 1.00 97.65 106 B 1 
ATOM   1784 C CG1 . VAL B 2 106 ? 11.026  6.438   -10.454 1.00 96.59 106 B 1 
ATOM   1785 C CG2 . VAL B 2 106 ? 10.821  4.080   -11.193 1.00 96.60 106 B 1 
ATOM   1786 N N   . ILE B 2 107 ? 12.171  6.261   -7.247  1.00 97.75 107 B 1 
ATOM   1787 C CA  . ILE B 2 107 ? 12.133  7.366   -6.289  1.00 97.73 107 B 1 
ATOM   1788 C C   . ILE B 2 107 ? 12.037  8.682   -7.053  1.00 97.95 107 B 1 
ATOM   1789 O O   . ILE B 2 107 ? 11.051  9.403   -6.937  1.00 97.56 107 B 1 
ATOM   1790 C CB  . ILE B 2 107 ? 13.357  7.331   -5.340  1.00 97.03 107 B 1 
ATOM   1791 C CG1 . ILE B 2 107 ? 13.472  5.969   -4.612  1.00 94.81 107 B 1 
ATOM   1792 C CG2 . ILE B 2 107 ? 13.258  8.486   -4.332  1.00 94.06 107 B 1 
ATOM   1793 C CD1 . ILE B 2 107 ? 14.680  5.875   -3.683  1.00 90.67 107 B 1 
ATOM   1794 N N   . VAL B 2 108 ? 13.058  8.977   -7.837  1.00 97.86 108 B 1 
ATOM   1795 C CA  . VAL B 2 108 ? 13.211  10.229  -8.574  1.00 97.97 108 B 1 
ATOM   1796 C C   . VAL B 2 108 ? 13.736  9.924   -9.972  1.00 98.13 108 B 1 
ATOM   1797 O O   . VAL B 2 108 ? 14.592  9.060   -10.142 1.00 97.67 108 B 1 
ATOM   1798 C CB  . VAL B 2 108 ? 14.147  11.193  -7.825  1.00 96.56 108 B 1 
ATOM   1799 C CG1 . VAL B 2 108 ? 14.426  12.475  -8.602  1.00 89.30 108 B 1 
ATOM   1800 C CG2 . VAL B 2 108 ? 13.551  11.608  -6.476  1.00 88.17 108 B 1 
ATOM   1801 N N   . VAL B 2 109 ? 13.243  10.662  -10.960 1.00 98.15 109 B 1 
ATOM   1802 C CA  . VAL B 2 109 ? 13.746  10.638  -12.338 1.00 98.14 109 B 1 
ATOM   1803 C C   . VAL B 2 109 ? 14.285  12.018  -12.684 1.00 98.10 109 B 1 
ATOM   1804 O O   . VAL B 2 109 ? 13.540  12.993  -12.653 1.00 97.66 109 B 1 
ATOM   1805 C CB  . VAL B 2 109 ? 12.659  10.218  -13.340 1.00 97.85 109 B 1 
ATOM   1806 C CG1 . VAL B 2 109 ? 13.241  10.073  -14.741 1.00 96.75 109 B 1 
ATOM   1807 C CG2 . VAL B 2 109 ? 12.011  8.880   -12.946 1.00 96.90 109 B 1 
ATOM   1808 N N   . LEU B 2 110 ? 15.554  12.106  -13.042 1.00 97.51 110 B 1 
ATOM   1809 C CA  . LEU B 2 110 ? 16.207  13.330  -13.489 1.00 97.19 110 B 1 
ATOM   1810 C C   . LEU B 2 110 ? 16.125  13.416  -15.006 1.00 96.84 110 B 1 
ATOM   1811 O O   . LEU B 2 110 ? 16.540  12.498  -15.726 1.00 95.64 110 B 1 
ATOM   1812 C CB  . LEU B 2 110 ? 17.673  13.373  -13.048 1.00 96.44 110 B 1 
ATOM   1813 C CG  . LEU B 2 110 ? 17.930  13.539  -11.537 1.00 91.72 110 B 1 
ATOM   1814 C CD1 . LEU B 2 110 ? 17.582  12.303  -10.709 1.00 84.44 110 B 1 
ATOM   1815 C CD2 . LEU B 2 110 ? 19.432  13.808  -11.348 1.00 84.28 110 B 1 
ATOM   1816 N N   . ARG B 2 111 ? 15.637  14.546  -15.505 1.00 94.97 111 B 1 
ATOM   1817 C CA  . ARG B 2 111 ? 15.668  14.866  -16.925 1.00 92.50 111 B 1 
ATOM   1818 C C   . ARG B 2 111 ? 17.028  15.439  -17.306 1.00 89.39 111 B 1 
ATOM   1819 O O   . ARG B 2 111 ? 17.568  16.273  -16.595 1.00 79.62 111 B 1 
ATOM   1820 C CB  . ARG B 2 111 ? 14.528  15.843  -17.222 1.00 89.54 111 B 1 
ATOM   1821 C CG  . ARG B 2 111 ? 14.431  16.140  -18.723 1.00 83.99 111 B 1 
ATOM   1822 C CD  . ARG B 2 111 ? 13.352  17.190  -18.942 1.00 80.58 111 B 1 
ATOM   1823 N NE  . ARG B 2 111 ? 13.323  17.654  -20.334 1.00 73.48 111 B 1 
ATOM   1824 C CZ  . ARG B 2 111 ? 12.552  18.616  -20.775 1.00 68.79 111 B 1 
ATOM   1825 N NH1 . ARG B 2 111 ? 11.688  19.214  -20.001 1.00 62.15 111 B 1 
ATOM   1826 N NH2 . ARG B 2 111 ? 12.631  19.001  -22.012 1.00 59.87 111 B 1 
ATOM   1827 N N   . ASN B 2 112 ? 17.532  15.045  -18.485 1.00 83.16 112 B 1 
ATOM   1828 C CA  . ASN B 2 112 ? 18.815  15.523  -19.019 1.00 81.68 112 B 1 
ATOM   1829 C C   . ASN B 2 112 ? 19.918  15.548  -17.951 1.00 82.35 112 B 1 
ATOM   1830 O O   . ASN B 2 112 ? 20.503  16.607  -17.694 1.00 75.59 112 B 1 
ATOM   1831 C CB  . ASN B 2 112 ? 18.625  16.903  -19.690 1.00 73.01 112 B 1 
ATOM   1832 C CG  . ASN B 2 112 ? 17.737  16.870  -20.924 1.00 68.06 112 B 1 
ATOM   1833 O OD1 . ASN B 2 112 ? 17.470  15.851  -21.535 1.00 60.72 112 B 1 
ATOM   1834 N ND2 . ASN B 2 112 ? 17.264  18.021  -21.338 1.00 58.61 112 B 1 
ATOM   1835 N N   . PRO B 2 113 ? 20.197  14.409  -17.304 1.00 80.30 113 B 1 
ATOM   1836 C CA  . PRO B 2 113 ? 21.205  14.377  -16.263 1.00 77.73 113 B 1 
ATOM   1837 C C   . PRO B 2 113 ? 22.525  14.887  -16.848 1.00 77.63 113 B 1 
ATOM   1838 O O   . PRO B 2 113 ? 22.982  14.411  -17.887 1.00 71.79 113 B 1 
ATOM   1839 C CB  . PRO B 2 113 ? 21.287  12.921  -15.808 1.00 72.13 113 B 1 
ATOM   1840 C CG  . PRO B 2 113 ? 20.784  12.131  -17.017 1.00 71.88 113 B 1 
ATOM   1841 C CD  . PRO B 2 113 ? 19.731  13.061  -17.612 1.00 74.21 113 B 1 
ATOM   1842 N N   . LEU B 2 114 ? 23.112  15.844  -16.145 1.00 73.49 114 B 1 
ATOM   1843 C CA  . LEU B 2 114 ? 24.489  16.221  -16.415 1.00 70.32 114 B 1 
ATOM   1844 C C   . LEU B 2 114 ? 25.335  14.986  -16.125 1.00 68.89 114 B 1 
ATOM   1845 O O   . LEU B 2 114 ? 25.656  14.689  -14.978 1.00 62.40 114 B 1 
ATOM   1846 C CB  . LEU B 2 114 ? 24.891  17.420  -15.542 1.00 62.63 114 B 1 
ATOM   1847 C CG  . LEU B 2 114 ? 24.254  18.758  -15.975 1.00 56.25 114 B 1 
ATOM   1848 C CD1 . LEU B 2 114 ? 24.483  19.811  -14.892 1.00 51.28 114 B 1 
ATOM   1849 C CD2 . LEU B 2 114 ? 24.857  19.284  -17.292 1.00 50.25 114 B 1 
ATOM   1850 N N   . ILE B 2 115 ? 25.645  14.233  -17.181 1.00 62.85 115 B 1 
ATOM   1851 C CA  . ILE B 2 115 ? 26.624  13.167  -17.085 1.00 59.54 115 B 1 
ATOM   1852 C C   . ILE B 2 115 ? 27.932  13.880  -16.786 1.00 58.54 115 B 1 
ATOM   1853 O O   . ILE B 2 115 ? 28.536  14.462  -17.691 1.00 52.53 115 B 1 
ATOM   1854 C CB  . ILE B 2 115 ? 26.681  12.304  -18.373 1.00 52.80 115 B 1 
ATOM   1855 C CG1 . ILE B 2 115 ? 25.287  11.733  -18.728 1.00 48.35 115 B 1 
ATOM   1856 C CG2 . ILE B 2 115 ? 27.695  11.160  -18.174 1.00 46.46 115 B 1 
ATOM   1857 C CD1 . ILE B 2 115 ? 25.251  11.009  -20.083 1.00 42.29 115 B 1 
ATOM   1858 N N   . ALA B 2 116 ? 28.320  13.894  -15.523 1.00 47.29 116 B 1 
ATOM   1859 C CA  . ALA B 2 116 ? 29.660  14.300  -15.168 1.00 45.22 116 B 1 
ATOM   1860 C C   . ALA B 2 116 ? 30.602  13.403  -15.976 1.00 44.56 116 B 1 
ATOM   1861 O O   . ALA B 2 116 ? 30.631  12.186  -15.773 1.00 41.42 116 B 1 
ATOM   1862 C CB  . ALA B 2 116 ? 29.858  14.176  -13.652 1.00 41.48 116 B 1 
ATOM   1863 N N   . GLY B 2 117 ? 31.270  13.983  -16.961 1.00 40.88 117 B 1 
ATOM   1864 C CA  . GLY B 2 117 ? 32.269  13.271  -17.726 1.00 37.47 117 B 1 
ATOM   1865 C C   . GLY B 2 117 ? 33.286  12.690  -16.750 1.00 36.42 117 B 1 
ATOM   1866 O O   . GLY B 2 117 ? 33.803  13.412  -15.897 1.00 33.07 117 B 1 
ATOM   1867 N N   . LYS B 2 118 ? 33.542  11.387  -16.853 1.00 32.43 118 B 1 
ATOM   1868 C CA  . LYS B 2 118 ? 34.796  10.804  -16.377 1.00 30.54 118 B 1 
ATOM   1869 C C   . LYS B 2 118 ? 35.922  11.285  -17.272 1.00 29.38 118 B 1 
ATOM   1870 O O   . LYS B 2 118 ? 35.683  11.425  -18.486 1.00 26.65 118 B 1 
ATOM   1871 C CB  . LYS B 2 118 ? 34.748  9.272   -16.368 1.00 28.42 118 B 1 
ATOM   1872 C CG  . LYS B 2 118 ? 34.113  8.690   -15.095 1.00 25.94 118 B 1 
ATOM   1873 C CD  . LYS B 2 118 ? 34.261  7.160   -15.118 1.00 24.99 118 B 1 
ATOM   1874 C CE  . LYS B 2 118 ? 33.720  6.545   -13.821 1.00 22.26 118 B 1 
ATOM   1875 N NZ  . LYS B 2 118 ? 33.777  5.055   -13.844 1.00 20.02 118 B 1 
ATOM   1876 O OXT . LYS B 2 118 ? 37.038  11.452  -16.691 1.00 21.79 118 B 1 
ATOM   1877 N N   . MET C 3 1   ? -51.591 -2.157  33.124  1.00 23.17 1   C 1 
ATOM   1878 C CA  . MET C 3 1   ? -50.845 -2.787  32.009  1.00 30.08 1   C 1 
ATOM   1879 C C   . MET C 3 1   ? -49.424 -2.272  32.075  1.00 32.86 1   C 1 
ATOM   1880 O O   . MET C 3 1   ? -49.222 -1.075  31.930  1.00 30.37 1   C 1 
ATOM   1881 C CB  . MET C 3 1   ? -51.483 -2.440  30.661  1.00 28.91 1   C 1 
ATOM   1882 C CG  . MET C 3 1   ? -52.787 -3.214  30.421  1.00 25.44 1   C 1 
ATOM   1883 S SD  . MET C 3 1   ? -53.606 -2.717  28.904  1.00 23.12 1   C 1 
ATOM   1884 C CE  . MET C 3 1   ? -54.941 -3.919  28.824  1.00 19.03 1   C 1 
ATOM   1885 N N   . ALA C 3 2   ? -48.444 -3.125  32.398  1.00 32.50 2   C 1 
ATOM   1886 C CA  . ALA C 3 2   ? -47.056 -2.701  32.507  1.00 37.65 2   C 1 
ATOM   1887 C C   . ALA C 3 2   ? -46.537 -2.415  31.093  1.00 37.46 2   C 1 
ATOM   1888 O O   . ALA C 3 2   ? -46.500 -3.310  30.252  1.00 35.80 2   C 1 
ATOM   1889 C CB  . ALA C 3 2   ? -46.245 -3.796  33.215  1.00 36.10 2   C 1 
ATOM   1890 N N   . TYR C 3 3   ? -46.176 -1.151  30.824  1.00 31.95 3   C 1 
ATOM   1891 C CA  . TYR C 3 3   ? -45.552 -0.752  29.571  1.00 35.58 3   C 1 
ATOM   1892 C C   . TYR C 3 3   ? -44.172 -1.416  29.533  1.00 34.64 3   C 1 
ATOM   1893 O O   . TYR C 3 3   ? -43.214 -0.904  30.101  1.00 32.61 3   C 1 
ATOM   1894 C CB  . TYR C 3 3   ? -45.493 0.787   29.506  1.00 34.29 3   C 1 
ATOM   1895 C CG  . TYR C 3 3   ? -45.243 1.351   28.119  1.00 32.87 3   C 1 
ATOM   1896 C CD1 . TYR C 3 3   ? -43.940 1.692   27.704  1.00 31.00 3   C 1 
ATOM   1897 C CD2 . TYR C 3 3   ? -46.325 1.577   27.257  1.00 30.84 3   C 1 
ATOM   1898 C CE1 . TYR C 3 3   ? -43.722 2.258   26.435  1.00 25.83 3   C 1 
ATOM   1899 C CE2 . TYR C 3 3   ? -46.122 2.142   25.981  1.00 25.25 3   C 1 
ATOM   1900 C CZ  . TYR C 3 3   ? -44.814 2.486   25.574  1.00 27.18 3   C 1 
ATOM   1901 O OH  . TYR C 3 3   ? -44.618 3.037   24.343  1.00 27.74 3   C 1 
ATOM   1902 N N   . ARG C 3 4   ? -44.092 -2.613  28.934  1.00 32.44 4   C 1 
ATOM   1903 C CA  . ARG C 3 4   ? -42.804 -3.202  28.558  1.00 35.12 4   C 1 
ATOM   1904 C C   . ARG C 3 4   ? -42.200 -2.234  27.546  1.00 33.28 4   C 1 
ATOM   1905 O O   . ARG C 3 4   ? -42.581 -2.259  26.383  1.00 31.99 4   C 1 
ATOM   1906 C CB  . ARG C 3 4   ? -42.964 -4.610  27.946  1.00 34.48 4   C 1 
ATOM   1907 C CG  . ARG C 3 4   ? -42.978 -5.724  29.001  1.00 32.02 4   C 1 
ATOM   1908 C CD  . ARG C 3 4   ? -43.026 -7.099  28.310  1.00 32.28 4   C 1 
ATOM   1909 N NE  . ARG C 3 4   ? -42.865 -8.214  29.257  1.00 29.20 4   C 1 
ATOM   1910 C CZ  . ARG C 3 4   ? -42.860 -9.516  28.954  1.00 26.10 4   C 1 
ATOM   1911 N NH1 . ARG C 3 4   ? -43.039 -9.931  27.736  1.00 24.26 4   C 1 
ATOM   1912 N NH2 . ARG C 3 4   ? -42.678 -10.410 29.888  1.00 25.18 4   C 1 
ATOM   1913 N N   . GLY C 3 5   ? -41.331 -1.346  28.017  1.00 32.86 5   C 1 
ATOM   1914 C CA  . GLY C 3 5   ? -40.539 -0.504  27.156  1.00 33.50 5   C 1 
ATOM   1915 C C   . GLY C 3 5   ? -39.842 -1.432  26.168  1.00 33.78 5   C 1 
ATOM   1916 O O   . GLY C 3 5   ? -39.028 -2.256  26.576  1.00 30.86 5   C 1 
ATOM   1917 N N   . GLN C 3 6   ? -40.251 -1.379  24.887  1.00 33.22 6   C 1 
ATOM   1918 C CA  . GLN C 3 6   ? -39.468 -2.010  23.828  1.00 34.41 6   C 1 
ATOM   1919 C C   . GLN C 3 6   ? -38.084 -1.372  23.937  1.00 33.98 6   C 1 
ATOM   1920 O O   . GLN C 3 6   ? -37.957 -0.170  23.725  1.00 32.76 6   C 1 
ATOM   1921 C CB  . GLN C 3 6   ? -40.092 -1.746  22.449  1.00 33.86 6   C 1 
ATOM   1922 C CG  . GLN C 3 6   ? -41.206 -2.747  22.113  1.00 32.14 6   C 1 
ATOM   1923 C CD  . GLN C 3 6   ? -41.838 -2.476  20.747  1.00 30.23 6   C 1 
ATOM   1924 O OE1 . GLN C 3 6   ? -41.899 -1.356  20.278  1.00 29.60 6   C 1 
ATOM   1925 N NE2 . GLN C 3 6   ? -42.346 -3.481  20.077  1.00 30.04 6   C 1 
ATOM   1926 N N   . GLY C 3 7   ? -37.101 -2.150  24.362  1.00 30.80 7   C 1 
ATOM   1927 C CA  . GLY C 3 7   ? -35.724 -1.715  24.352  1.00 31.02 7   C 1 
ATOM   1928 C C   . GLY C 3 7   ? -35.419 -1.361  22.906  1.00 31.84 7   C 1 
ATOM   1929 O O   . GLY C 3 7   ? -35.253 -2.271  22.092  1.00 29.86 7   C 1 
ATOM   1930 N N   . GLN C 3 8   ? -35.480 -0.058  22.573  1.00 35.61 8   C 1 
ATOM   1931 C CA  . GLN C 3 8   ? -34.974 0.422   21.304  1.00 37.30 8   C 1 
ATOM   1932 C C   . GLN C 3 8   ? -33.552 -0.122  21.242  1.00 38.09 8   C 1 
ATOM   1933 O O   . GLN C 3 8   ? -32.722 0.235   22.073  1.00 36.80 8   C 1 
ATOM   1934 C CB  . GLN C 3 8   ? -34.997 1.953   21.225  1.00 36.21 8   C 1 
ATOM   1935 C CG  . GLN C 3 8   ? -36.354 2.492   20.733  1.00 33.32 8   C 1 
ATOM   1936 C CD  . GLN C 3 8   ? -36.384 4.022   20.663  1.00 30.59 8   C 1 
ATOM   1937 O OE1 . GLN C 3 8   ? -35.752 4.722   21.435  1.00 29.23 8   C 1 
ATOM   1938 N NE2 . GLN C 3 8   ? -37.136 4.593   19.753  1.00 29.20 8   C 1 
ATOM   1939 N N   . LYS C 3 9   ? -33.307 -1.051  20.313  1.00 37.56 9   C 1 
ATOM   1940 C CA  . LYS C 3 9   ? -31.949 -1.401  19.939  1.00 38.93 9   C 1 
ATOM   1941 C C   . LYS C 3 9   ? -31.355 -0.091  19.423  1.00 39.03 9   C 1 
ATOM   1942 O O   . LYS C 3 9   ? -31.603 0.269   18.280  1.00 37.52 9   C 1 
ATOM   1943 C CB  . LYS C 3 9   ? -31.914 -2.487  18.850  1.00 38.29 9   C 1 
ATOM   1944 C CG  . LYS C 3 9   ? -32.063 -3.921  19.389  1.00 34.23 9   C 1 
ATOM   1945 C CD  . LYS C 3 9   ? -31.931 -4.903  18.220  1.00 32.92 9   C 1 
ATOM   1946 C CE  . LYS C 3 9   ? -31.932 -6.363  18.683  1.00 28.51 9   C 1 
ATOM   1947 N NZ  . LYS C 3 9   ? -31.766 -7.292  17.539  1.00 26.07 9   C 1 
ATOM   1948 N N   . VAL C 3 10  ? -30.709 0.647   20.312  1.00 41.90 10  C 1 
ATOM   1949 C CA  . VAL C 3 10  ? -29.906 1.796   19.948  1.00 44.02 10  C 1 
ATOM   1950 C C   . VAL C 3 10  ? -28.879 1.205   19.000  1.00 45.60 10  C 1 
ATOM   1951 O O   . VAL C 3 10  ? -27.986 0.483   19.446  1.00 44.28 10  C 1 
ATOM   1952 C CB  . VAL C 3 10  ? -29.262 2.454   21.176  1.00 42.14 10  C 1 
ATOM   1953 C CG1 . VAL C 3 10  ? -28.445 3.674   20.783  1.00 37.08 10  C 1 
ATOM   1954 C CG2 . VAL C 3 10  ? -30.334 2.911   22.184  1.00 37.84 10  C 1 
ATOM   1955 N N   . GLN C 3 11  ? -29.097 1.374   17.687  1.00 44.03 11  C 1 
ATOM   1956 C CA  . GLN C 3 11  ? -28.090 1.037   16.702  1.00 45.96 11  C 1 
ATOM   1957 C C   . GLN C 3 11  ? -26.884 1.874   17.098  1.00 48.10 11  C 1 
ATOM   1958 O O   . GLN C 3 11  ? -26.927 3.099   17.026  1.00 46.73 11  C 1 
ATOM   1959 C CB  . GLN C 3 11  ? -28.569 1.356   15.277  1.00 44.20 11  C 1 
ATOM   1960 C CG  . GLN C 3 11  ? -29.337 0.179   14.651  1.00 40.21 11  C 1 
ATOM   1961 C CD  . GLN C 3 11  ? -29.862 0.509   13.247  1.00 36.43 11  C 1 
ATOM   1962 O OE1 . GLN C 3 11  ? -30.332 1.597   12.998  1.00 34.91 11  C 1 
ATOM   1963 N NE2 . GLN C 3 11  ? -29.820 -0.413  12.319  1.00 33.30 11  C 1 
ATOM   1964 N N   . LYS C 3 12  ? -25.874 1.216   17.671  1.00 58.59 12  C 1 
ATOM   1965 C CA  . LYS C 3 12  ? -24.683 1.896   18.150  1.00 60.42 12  C 1 
ATOM   1966 C C   . LYS C 3 12  ? -24.037 2.531   16.936  1.00 63.34 12  C 1 
ATOM   1967 O O   . LYS C 3 12  ? -23.563 1.835   16.047  1.00 60.28 12  C 1 
ATOM   1968 C CB  . LYS C 3 12  ? -23.727 0.933   18.864  1.00 55.28 12  C 1 
ATOM   1969 C CG  . LYS C 3 12  ? -24.101 0.714   20.340  1.00 49.11 12  C 1 
ATOM   1970 C CD  . LYS C 3 12  ? -23.044 -0.212  20.941  1.00 44.95 12  C 1 
ATOM   1971 C CE  . LYS C 3 12  ? -23.054 -0.299  22.457  1.00 39.47 12  C 1 
ATOM   1972 N NZ  . LYS C 3 12  ? -21.831 -1.016  22.901  1.00 35.67 12  C 1 
ATOM   1973 N N   . VAL C 3 13  ? -24.086 3.848   16.931  1.00 70.15 13  C 1 
ATOM   1974 C CA  . VAL C 3 13  ? -23.481 4.664   15.898  1.00 73.72 13  C 1 
ATOM   1975 C C   . VAL C 3 13  ? -21.979 4.452   15.960  1.00 78.24 13  C 1 
ATOM   1976 O O   . VAL C 3 13  ? -21.362 4.581   17.020  1.00 75.35 13  C 1 
ATOM   1977 C CB  . VAL C 3 13  ? -23.853 6.133   16.101  1.00 67.15 13  C 1 
ATOM   1978 C CG1 . VAL C 3 13  ? -23.141 6.992   15.083  1.00 58.50 13  C 1 
ATOM   1979 C CG2 . VAL C 3 13  ? -25.374 6.341   15.954  1.00 59.13 13  C 1 
ATOM   1980 N N   . MET C 3 14  ? -21.407 4.110   14.825  1.00 78.04 14  C 1 
ATOM   1981 C CA  . MET C 3 14  ? -19.970 3.930   14.691  1.00 81.16 14  C 1 
ATOM   1982 C C   . MET C 3 14  ? -19.281 5.290   14.609  1.00 83.41 14  C 1 
ATOM   1983 O O   . MET C 3 14  ? -19.733 6.182   13.890  1.00 82.14 14  C 1 
ATOM   1984 C CB  . MET C 3 14  ? -19.723 3.059   13.453  1.00 75.60 14  C 1 
ATOM   1985 C CG  . MET C 3 14  ? -18.250 2.747   13.259  1.00 71.72 14  C 1 
ATOM   1986 S SD  . MET C 3 14  ? -17.927 1.539   11.951  1.00 69.84 14  C 1 
ATOM   1987 C CE  . MET C 3 14  ? -18.480 2.453   10.501  1.00 62.45 14  C 1 
ATOM   1988 N N   . VAL C 3 15  ? -18.173 5.462   15.317  1.00 85.49 15  C 1 
ATOM   1989 C CA  . VAL C 3 15  ? -17.308 6.636   15.158  1.00 87.20 15  C 1 
ATOM   1990 C C   . VAL C 3 15  ? -16.344 6.357   14.016  1.00 88.56 15  C 1 
ATOM   1991 O O   . VAL C 3 15  ? -15.487 5.488   14.136  1.00 86.59 15  C 1 
ATOM   1992 C CB  . VAL C 3 15  ? -16.551 6.981   16.451  1.00 84.97 15  C 1 
ATOM   1993 C CG1 . VAL C 3 15  ? -15.715 8.250   16.270  1.00 78.09 15  C 1 
ATOM   1994 C CG2 . VAL C 3 15  ? -17.516 7.222   17.617  1.00 79.64 15  C 1 
ATOM   1995 N N   . GLN C 3 16  ? -16.472 7.089   12.912  1.00 87.69 16  C 1 
ATOM   1996 C CA  . GLN C 3 16  ? -15.570 6.919   11.785  1.00 87.94 16  C 1 
ATOM   1997 C C   . GLN C 3 16  ? -14.292 7.754   11.953  1.00 90.15 16  C 1 
ATOM   1998 O O   . GLN C 3 16  ? -14.342 8.840   12.540  1.00 88.86 16  C 1 
ATOM   1999 C CB  . GLN C 3 16  ? -16.271 7.270   10.477  1.00 83.72 16  C 1 
ATOM   2000 C CG  . GLN C 3 16  ? -17.453 6.342   10.182  1.00 78.29 16  C 1 
ATOM   2001 C CD  . GLN C 3 16  ? -18.080 6.659   8.838   1.00 74.62 16  C 1 
ATOM   2002 O OE1 . GLN C 3 16  ? -17.429 7.094   7.904   1.00 66.88 16  C 1 
ATOM   2003 N NE2 . GLN C 3 16  ? -19.363 6.467   8.701   1.00 64.15 16  C 1 
ATOM   2004 N N   . PRO C 3 17  ? -13.157 7.308   11.388  1.00 91.76 17  C 1 
ATOM   2005 C CA  . PRO C 3 17  ? -11.910 8.081   11.350  1.00 91.98 17  C 1 
ATOM   2006 C C   . PRO C 3 17  ? -12.091 9.518   10.858  1.00 92.66 17  C 1 
ATOM   2007 O O   . PRO C 3 17  ? -11.644 10.448  11.521  1.00 91.40 17  C 1 
ATOM   2008 C CB  . PRO C 3 17  ? -10.993 7.276   10.424  1.00 90.56 17  C 1 
ATOM   2009 C CG  . PRO C 3 17  ? -11.440 5.839   10.680  1.00 88.53 17  C 1 
ATOM   2010 C CD  . PRO C 3 17  ? -12.950 5.979   10.851  1.00 90.14 17  C 1 
ATOM   2011 N N   . ILE C 3 18  ? -12.842 9.719   9.774   1.00 91.13 18  C 1 
ATOM   2012 C CA  . ILE C 3 18  ? -13.102 11.049  9.216   1.00 90.69 18  C 1 
ATOM   2013 C C   . ILE C 3 18  ? -13.822 11.970  10.213  1.00 91.97 18  C 1 
ATOM   2014 O O   . ILE C 3 18  ? -13.505 13.153  10.301  1.00 91.13 18  C 1 
ATOM   2015 C CB  . ILE C 3 18  ? -13.842 10.925  7.873   1.00 87.71 18  C 1 
ATOM   2016 C CG1 . ILE C 3 18  ? -13.766 12.251  7.096   1.00 77.45 18  C 1 
ATOM   2017 C CG2 . ILE C 3 18  ? -15.300 10.440  8.046   1.00 74.80 18  C 1 
ATOM   2018 C CD1 . ILE C 3 18  ? -14.163 12.126  5.620   1.00 69.02 18  C 1 
ATOM   2019 N N   . ASN C 3 19  ? -14.725 11.435  11.043  1.00 92.45 19  C 1 
ATOM   2020 C CA  . ASN C 3 19  ? -15.422 12.218  12.064  1.00 92.09 19  C 1 
ATOM   2021 C C   . ASN C 3 19  ? -14.468 12.682  13.165  1.00 92.88 19  C 1 
ATOM   2022 O O   . ASN C 3 19  ? -14.616 13.785  13.699  1.00 91.77 19  C 1 
ATOM   2023 C CB  . ASN C 3 19  ? -16.554 11.398  12.695  1.00 89.99 19  C 1 
ATOM   2024 C CG  . ASN C 3 19  ? -17.581 10.874  11.715  1.00 85.08 19  C 1 
ATOM   2025 O OD1 . ASN C 3 19  ? -17.994 9.735   11.803  1.00 75.82 19  C 1 
ATOM   2026 N ND2 . ASN C 3 19  ? -18.038 11.690  10.795  1.00 75.88 19  C 1 
ATOM   2027 N N   . LEU C 3 20  ? -13.507 11.846  13.516  1.00 93.41 20  C 1 
ATOM   2028 C CA  . LEU C 3 20  ? -12.513 12.190  14.519  1.00 94.09 20  C 1 
ATOM   2029 C C   . LEU C 3 20  ? -11.530 13.242  13.982  1.00 94.64 20  C 1 
ATOM   2030 O O   . LEU C 3 20  ? -11.260 14.224  14.669  1.00 93.83 20  C 1 
ATOM   2031 C CB  . LEU C 3 20  ? -11.829 10.908  15.011  1.00 93.52 20  C 1 
ATOM   2032 C CG  . LEU C 3 20  ? -10.861 11.135  16.180  1.00 90.13 20  C 1 
ATOM   2033 C CD1 . LEU C 3 20  ? -11.528 11.808  17.385  1.00 86.60 20  C 1 
ATOM   2034 C CD2 . LEU C 3 20  ? -10.310 9.789   16.655  1.00 87.30 20  C 1 
ATOM   2035 N N   . ILE C 3 21  ? -11.078 13.093  12.743  1.00 94.97 21  C 1 
ATOM   2036 C CA  . ILE C 3 21  ? -10.219 14.075  12.070  1.00 95.04 21  C 1 
ATOM   2037 C C   . ILE C 3 21  ? -10.940 15.425  11.942  1.00 95.11 21  C 1 
ATOM   2038 O O   . ILE C 3 21  ? -10.368 16.472  12.273  1.00 94.54 21  C 1 
ATOM   2039 C CB  . ILE C 3 21  ? -9.770  13.539  10.693  1.00 95.00 21  C 1 
ATOM   2040 C CG1 . ILE C 3 21  ? -8.888  12.274  10.864  1.00 93.75 21  C 1 
ATOM   2041 C CG2 . ILE C 3 21  ? -8.985  14.614  9.918   1.00 93.62 21  C 1 
ATOM   2042 C CD1 . ILE C 3 21  ? -8.650  11.517  9.558   1.00 89.87 21  C 1 
ATOM   2043 N N   . PHE C 3 22  ? -12.214 15.417  11.558  1.00 94.24 22  C 1 
ATOM   2044 C CA  . PHE C 3 22  ? -13.021 16.631  11.477  1.00 93.60 22  C 1 
ATOM   2045 C C   . PHE C 3 22  ? -13.178 17.309  12.847  1.00 93.73 22  C 1 
ATOM   2046 O O   . PHE C 3 22  ? -13.085 18.537  12.955  1.00 92.80 22  C 1 
ATOM   2047 C CB  . PHE C 3 22  ? -14.381 16.288  10.862  1.00 92.06 22  C 1 
ATOM   2048 C CG  . PHE C 3 22  ? -15.176 17.517  10.463  1.00 86.88 22  C 1 
ATOM   2049 C CD1 . PHE C 3 22  ? -16.321 17.893  11.177  1.00 80.02 22  C 1 
ATOM   2050 C CD2 . PHE C 3 22  ? -14.772 18.271  9.352   1.00 77.26 22  C 1 
ATOM   2051 C CE1 . PHE C 3 22  ? -17.062 19.012  10.780  1.00 73.60 22  C 1 
ATOM   2052 C CE2 . PHE C 3 22  ? -15.503 19.391  8.952   1.00 70.97 22  C 1 
ATOM   2053 C CZ  . PHE C 3 22  ? -16.653 19.768  9.662   1.00 71.73 22  C 1 
ATOM   2054 N N   . ARG C 3 23  ? -13.329 16.525  13.917  1.00 93.75 23  C 1 
ATOM   2055 C CA  . ARG C 3 23  ? -13.351 17.046  15.293  1.00 93.37 23  C 1 
ATOM   2056 C C   . ARG C 3 23  ? -12.015 17.703  15.672  1.00 93.79 23  C 1 
ATOM   2057 O O   . ARG C 3 23  ? -12.021 18.757  16.295  1.00 92.75 23  C 1 
ATOM   2058 C CB  . ARG C 3 23  ? -13.729 15.916  16.258  1.00 91.81 23  C 1 
ATOM   2059 C CG  . ARG C 3 23  ? -14.010 16.423  17.673  1.00 80.17 23  C 1 
ATOM   2060 C CD  . ARG C 3 23  ? -14.265 15.251  18.637  1.00 78.65 23  C 1 
ATOM   2061 N NE  . ARG C 3 23  ? -15.410 14.423  18.216  1.00 69.78 23  C 1 
ATOM   2062 C CZ  . ARG C 3 23  ? -15.730 13.216  18.677  1.00 64.60 23  C 1 
ATOM   2063 N NH1 . ARG C 3 23  ? -15.050 12.640  19.640  1.00 59.06 23  C 1 
ATOM   2064 N NH2 . ARG C 3 23  ? -16.736 12.559  18.170  1.00 55.02 23  C 1 
ATOM   2065 N N   . TYR C 3 24  ? -10.894 17.119  15.287  1.00 95.32 24  C 1 
ATOM   2066 C CA  . TYR C 3 24  ? -9.574  17.717  15.507  1.00 95.29 24  C 1 
ATOM   2067 C C   . TYR C 3 24  ? -9.430  19.050  14.764  1.00 95.52 24  C 1 
ATOM   2068 O O   . TYR C 3 24  ? -8.950  20.026  15.353  1.00 94.65 24  C 1 
ATOM   2069 C CB  . TYR C 3 24  ? -8.475  16.743  15.077  1.00 95.23 24  C 1 
ATOM   2070 C CG  . TYR C 3 24  ? -8.361  15.450  15.840  1.00 95.05 24  C 1 
ATOM   2071 C CD1 . TYR C 3 24  ? -8.656  15.374  17.220  1.00 91.81 24  C 1 
ATOM   2072 C CD2 . TYR C 3 24  ? -7.896  14.293  15.172  1.00 92.32 24  C 1 
ATOM   2073 C CE1 . TYR C 3 24  ? -8.478  14.175  17.929  1.00 91.41 24  C 1 
ATOM   2074 C CE2 . TYR C 3 24  ? -7.715  13.092  15.877  1.00 91.37 24  C 1 
ATOM   2075 C CZ  . TYR C 3 24  ? -7.996  13.033  17.256  1.00 92.52 24  C 1 
ATOM   2076 O OH  . TYR C 3 24  ? -7.795  11.866  17.946  1.00 90.77 24  C 1 
ATOM   2077 N N   . LEU C 3 25  ? -9.903  19.127  13.524  1.00 95.02 25  C 1 
ATOM   2078 C CA  . LEU C 3 25  ? -9.919  20.346  12.731  1.00 94.84 25  C 1 
ATOM   2079 C C   . LEU C 3 25  ? -10.788 21.433  13.391  1.00 94.53 25  C 1 
ATOM   2080 O O   . LEU C 3 25  ? -10.334 22.560  13.583  1.00 92.95 25  C 1 
ATOM   2081 C CB  . LEU C 3 25  ? -10.364 19.991  11.297  1.00 94.27 25  C 1 
ATOM   2082 C CG  . LEU C 3 25  ? -10.338 21.168  10.296  1.00 93.04 25  C 1 
ATOM   2083 C CD1 . LEU C 3 25  ? -10.196 20.620  8.876   1.00 86.41 25  C 1 
ATOM   2084 C CD2 . LEU C 3 25  ? -11.627 22.003  10.311  1.00 85.55 25  C 1 
ATOM   2085 N N   . GLN C 3 26  ? -12.018 21.094  13.778  1.00 94.62 26  C 1 
ATOM   2086 C CA  . GLN C 3 26  ? -12.944 22.046  14.406  1.00 94.07 26  C 1 
ATOM   2087 C C   . GLN C 3 26  ? -12.405 22.613  15.718  1.00 93.82 26  C 1 
ATOM   2088 O O   . GLN C 3 26  ? -12.507 23.817  15.973  1.00 92.31 26  C 1 
ATOM   2089 C CB  . GLN C 3 26  ? -14.288 21.362  14.662  1.00 92.63 26  C 1 
ATOM   2090 C CG  . GLN C 3 26  ? -15.135 21.222  13.383  1.00 85.41 26  C 1 
ATOM   2091 C CD  . GLN C 3 26  ? -16.519 20.650  13.682  1.00 80.39 26  C 1 
ATOM   2092 O OE1 . GLN C 3 26  ? -16.767 20.001  14.689  1.00 72.40 26  C 1 
ATOM   2093 N NE2 . GLN C 3 26  ? -17.488 20.897  12.835  1.00 70.04 26  C 1 
ATOM   2094 N N   . ASN C 3 27  ? -11.819 21.753  16.537  1.00 93.99 27  C 1 
ATOM   2095 C CA  . ASN C 3 27  ? -11.290 22.132  17.844  1.00 93.43 27  C 1 
ATOM   2096 C C   . ASN C 3 27  ? -9.896  22.772  17.763  1.00 93.15 27  C 1 
ATOM   2097 O O   . ASN C 3 27  ? -9.378  23.200  18.796  1.00 90.54 27  C 1 
ATOM   2098 C CB  . ASN C 3 27  ? -11.292 20.893  18.747  1.00 92.17 27  C 1 
ATOM   2099 C CG  . ASN C 3 27  ? -12.689 20.389  19.102  1.00 88.61 27  C 1 
ATOM   2100 O OD1 . ASN C 3 27  ? -13.702 21.039  18.931  1.00 80.66 27  C 1 
ATOM   2101 N ND2 . ASN C 3 27  ? -12.762 19.196  19.650  1.00 80.09 27  C 1 
ATOM   2102 N N   . ARG C 3 28  ? -9.275  22.829  16.577  1.00 92.95 28  C 1 
ATOM   2103 C CA  . ARG C 3 28  ? -7.868  23.223  16.385  1.00 92.91 28  C 1 
ATOM   2104 C C   . ARG C 3 28  ? -6.921  22.463  17.327  1.00 93.77 28  C 1 
ATOM   2105 O O   . ARG C 3 28  ? -5.972  23.027  17.865  1.00 91.25 28  C 1 
ATOM   2106 C CB  . ARG C 3 28  ? -7.704  24.746  16.501  1.00 90.69 28  C 1 
ATOM   2107 C CG  . ARG C 3 28  ? -8.528  25.513  15.463  1.00 79.63 28  C 1 
ATOM   2108 C CD  . ARG C 3 28  ? -8.211  27.001  15.611  1.00 71.25 28  C 1 
ATOM   2109 N NE  . ARG C 3 28  ? -8.853  27.803  14.556  1.00 61.23 28  C 1 
ATOM   2110 C CZ  . ARG C 3 28  ? -8.600  29.065  14.300  1.00 53.58 28  C 1 
ATOM   2111 N NH1 . ARG C 3 28  ? -7.783  29.772  15.044  1.00 48.48 28  C 1 
ATOM   2112 N NH2 . ARG C 3 28  ? -9.161  29.649  13.278  1.00 46.68 28  C 1 
ATOM   2113 N N   . SER C 3 29  ? -7.196  21.188  17.535  1.00 94.42 29  C 1 
ATOM   2114 C CA  . SER C 3 29  ? -6.381  20.341  18.393  1.00 94.46 29  C 1 
ATOM   2115 C C   . SER C 3 29  ? -4.997  20.158  17.778  1.00 95.26 29  C 1 
ATOM   2116 O O   . SER C 3 29  ? -4.870  19.936  16.576  1.00 94.13 29  C 1 
ATOM   2117 C CB  . SER C 3 29  ? -7.039  18.973  18.604  1.00 92.80 29  C 1 
ATOM   2118 O OG  . SER C 3 29  ? -8.338  19.121  19.150  1.00 85.12 29  C 1 
ATOM   2119 N N   . ARG C 3 30  ? -3.964  20.203  18.607  1.00 96.02 30  C 1 
ATOM   2120 C CA  . ARG C 3 30  ? -2.629  19.801  18.178  1.00 96.73 30  C 1 
ATOM   2121 C C   . ARG C 3 30  ? -2.584  18.282  18.105  1.00 97.19 30  C 1 
ATOM   2122 O O   . ARG C 3 30  ? -2.914  17.601  19.077  1.00 96.03 30  C 1 
ATOM   2123 C CB  . ARG C 3 30  ? -1.563  20.402  19.102  1.00 95.82 30  C 1 
ATOM   2124 C CG  . ARG C 3 30  ? -0.153  20.259  18.493  1.00 91.59 30  C 1 
ATOM   2125 C CD  . ARG C 3 30  ? 0.866   21.078  19.309  1.00 90.94 30  C 1 
ATOM   2126 N NE  . ARG C 3 30  ? 2.211   21.059  18.713  1.00 89.65 30  C 1 
ATOM   2127 C CZ  . ARG C 3 30  ? 2.661   21.806  17.708  1.00 91.28 30  C 1 
ATOM   2128 N NH1 . ARG C 3 30  ? 1.909   22.670  17.088  1.00 81.20 30  C 1 
ATOM   2129 N NH2 . ARG C 3 30  ? 3.881   21.693  17.299  1.00 85.21 30  C 1 
ATOM   2130 N N   . ILE C 3 31  ? -2.205  17.758  16.938  1.00 97.27 31  C 1 
ATOM   2131 C CA  . ILE C 3 31  ? -2.182  16.330  16.642  1.00 97.12 31  C 1 
ATOM   2132 C C   . ILE C 3 31  ? -0.740  15.874  16.502  1.00 97.89 31  C 1 
ATOM   2133 O O   . ILE C 3 31  ? 0.065   16.538  15.861  1.00 97.16 31  C 1 
ATOM   2134 C CB  . ILE C 3 31  ? -3.003  16.027  15.367  1.00 94.85 31  C 1 
ATOM   2135 C CG1 . ILE C 3 31  ? -4.450  16.554  15.457  1.00 82.61 31  C 1 
ATOM   2136 C CG2 . ILE C 3 31  ? -3.028  14.522  15.059  1.00 77.85 31  C 1 
ATOM   2137 C CD1 . ILE C 3 31  ? -5.230  16.071  16.691  1.00 73.38 31  C 1 
ATOM   2138 N N   . GLN C 3 32  ? -0.438  14.716  17.076  1.00 97.92 32  C 1 
ATOM   2139 C CA  . GLN C 3 32  ? 0.791   13.993  16.812  1.00 97.80 32  C 1 
ATOM   2140 C C   . GLN C 3 32  ? 0.507   12.825  15.868  1.00 98.00 32  C 1 
ATOM   2141 O O   . GLN C 3 32  ? -0.380  12.004  16.116  1.00 97.52 32  C 1 
ATOM   2142 C CB  . GLN C 3 32  ? 1.433   13.554  18.133  1.00 96.94 32  C 1 
ATOM   2143 C CG  . GLN C 3 32  ? 2.828   12.975  17.913  1.00 93.66 32  C 1 
ATOM   2144 C CD  . GLN C 3 32  ? 3.494   12.618  19.242  1.00 93.60 32  C 1 
ATOM   2145 O OE1 . GLN C 3 32  ? 3.571   11.466  19.618  1.00 84.87 32  C 1 
ATOM   2146 N NE2 . GLN C 3 32  ? 3.995   13.586  19.977  1.00 83.17 32  C 1 
ATOM   2147 N N   . VAL C 3 33  ? 1.286   12.760  14.804  1.00 98.25 33  C 1 
ATOM   2148 C CA  . VAL C 3 33  ? 1.213   11.724  13.777  1.00 98.39 33  C 1 
ATOM   2149 C C   . VAL C 3 33  ? 2.363   10.749  13.972  1.00 98.32 33  C 1 
ATOM   2150 O O   . VAL C 3 33  ? 3.539   11.130  13.936  1.00 97.75 33  C 1 
ATOM   2151 C CB  . VAL C 3 33  ? 1.267   12.337  12.365  1.00 97.98 33  C 1 
ATOM   2152 C CG1 . VAL C 3 33  ? 1.000   11.256  11.313  1.00 96.67 33  C 1 
ATOM   2153 C CG2 . VAL C 3 33  ? 0.260   13.481  12.191  1.00 96.76 33  C 1 
ATOM   2154 N N   . TRP C 3 34  ? 2.026   9.482   14.167  1.00 98.15 34  C 1 
ATOM   2155 C CA  . TRP C 3 34  ? 2.986   8.386   14.112  1.00 98.02 34  C 1 
ATOM   2156 C C   . TRP C 3 34  ? 3.155   7.974   12.661  1.00 98.02 34  C 1 
ATOM   2157 O O   . TRP C 3 34  ? 2.169   7.726   11.967  1.00 97.07 34  C 1 
ATOM   2158 C CB  . TRP C 3 34  ? 2.511   7.216   14.961  1.00 97.74 34  C 1 
ATOM   2159 C CG  . TRP C 3 34  ? 2.307   7.442   16.428  1.00 97.62 34  C 1 
ATOM   2160 C CD1 . TRP C 3 34  ? 2.111   8.623   17.055  1.00 96.02 34  C 1 
ATOM   2161 C CD2 . TRP C 3 34  ? 2.230   6.417   17.466  1.00 97.22 34  C 1 
ATOM   2162 N NE1 . TRP C 3 34  ? 1.914   8.406   18.418  1.00 96.06 34  C 1 
ATOM   2163 C CE2 . TRP C 3 34  ? 1.977   7.062   18.701  1.00 96.67 34  C 1 
ATOM   2164 C CE3 . TRP C 3 34  ? 2.345   5.012   17.458  1.00 96.52 34  C 1 
ATOM   2165 C CZ2 . TRP C 3 34  ? 1.843   6.338   19.908  1.00 95.76 34  C 1 
ATOM   2166 C CZ3 . TRP C 3 34  ? 2.216   4.296   18.656  1.00 94.81 34  C 1 
ATOM   2167 C CH2 . TRP C 3 34  ? 1.967   4.954   19.852  1.00 94.62 34  C 1 
ATOM   2168 N N   . LEU C 3 35  ? 4.402   7.894   12.205  1.00 97.74 35  C 1 
ATOM   2169 C CA  . LEU C 3 35  ? 4.719   7.615   10.812  1.00 97.56 35  C 1 
ATOM   2170 C C   . LEU C 3 35  ? 4.902   6.113   10.574  1.00 96.86 35  C 1 
ATOM   2171 O O   . LEU C 3 35  ? 5.370   5.398   11.458  1.00 95.48 35  C 1 
ATOM   2172 C CB  . LEU C 3 35  ? 5.969   8.408   10.416  1.00 97.37 35  C 1 
ATOM   2173 C CG  . LEU C 3 35  ? 5.834   9.927   10.587  1.00 97.01 35  C 1 
ATOM   2174 C CD1 . LEU C 3 35  ? 7.160   10.592  10.243  1.00 95.91 35  C 1 
ATOM   2175 C CD2 . LEU C 3 35  ? 4.747   10.523  9.688   1.00 95.54 35  C 1 
ATOM   2176 N N   . TYR C 3 36  ? 4.533   5.636   9.381   1.00 95.62 36  C 1 
ATOM   2177 C CA  . TYR C 3 36  ? 4.494   4.212   9.033   1.00 93.79 36  C 1 
ATOM   2178 C C   . TYR C 3 36  ? 5.849   3.517   9.191   1.00 90.36 36  C 1 
ATOM   2179 O O   . TYR C 3 36  ? 5.982   2.593   9.979   1.00 84.55 36  C 1 
ATOM   2180 C CB  . TYR C 3 36  ? 3.933   4.077   7.611   1.00 92.15 36  C 1 
ATOM   2181 C CG  . TYR C 3 36  ? 3.766   2.633   7.166   1.00 91.40 36  C 1 
ATOM   2182 C CD1 . TYR C 3 36  ? 4.737   2.015   6.361   1.00 87.11 36  C 1 
ATOM   2183 C CD2 . TYR C 3 36  ? 2.643   1.894   7.582   1.00 86.12 36  C 1 
ATOM   2184 C CE1 . TYR C 3 36  ? 4.592   0.671   5.968   1.00 84.47 36  C 1 
ATOM   2185 C CE2 . TYR C 3 36  ? 2.491   0.548   7.200   1.00 83.22 36  C 1 
ATOM   2186 C CZ  . TYR C 3 36  ? 3.474   -0.055  6.394   1.00 86.25 36  C 1 
ATOM   2187 O OH  . TYR C 3 36  ? 3.338   -1.377  6.042   1.00 83.96 36  C 1 
ATOM   2188 N N   . GLU C 3 37  ? 6.888   4.005   8.528   1.00 89.43 37  C 1 
ATOM   2189 C CA  . GLU C 3 37  ? 8.233   3.395   8.549   1.00 87.02 37  C 1 
ATOM   2190 C C   . GLU C 3 37  ? 9.191   4.084   9.535   1.00 88.19 37  C 1 
ATOM   2191 O O   . GLU C 3 37  ? 10.182  3.503   9.960   1.00 83.49 37  C 1 
ATOM   2192 C CB  . GLU C 3 37  ? 8.810   3.397   7.127   1.00 82.06 37  C 1 
ATOM   2193 C CG  . GLU C 3 37  ? 7.995   2.511   6.169   1.00 75.94 37  C 1 
ATOM   2194 C CD  . GLU C 3 37  ? 8.464   2.555   4.702   1.00 68.12 37  C 1 
ATOM   2195 O OE1 . GLU C 3 37  ? 7.971   1.720   3.912   1.00 59.39 37  C 1 
ATOM   2196 O OE2 . GLU C 3 37  ? 9.248   3.467   4.352   1.00 59.87 37  C 1 
ATOM   2197 N N   . GLN C 3 38  ? 8.876   5.307   9.943   1.00 89.97 38  C 1 
ATOM   2198 C CA  . GLN C 3 38  ? 9.746   6.139   10.763  1.00 91.76 38  C 1 
ATOM   2199 C C   . GLN C 3 38  ? 9.355   6.063   12.250  1.00 93.74 38  C 1 
ATOM   2200 O O   . GLN C 3 38  ? 8.570   6.862   12.764  1.00 92.19 38  C 1 
ATOM   2201 C CB  . GLN C 3 38  ? 9.714   7.578   10.225  1.00 89.46 38  C 1 
ATOM   2202 C CG  . GLN C 3 38  ? 10.507  7.747   8.906   1.00 81.70 38  C 1 
ATOM   2203 C CD  . GLN C 3 38  ? 12.022  7.788   9.108   1.00 79.06 38  C 1 
ATOM   2204 O OE1 . GLN C 3 38  ? 12.522  7.823   10.225  1.00 71.80 38  C 1 
ATOM   2205 N NE2 . GLN C 3 38  ? 12.786  7.830   8.045   1.00 67.72 38  C 1 
ATOM   2206 N N   . VAL C 3 39  ? 9.942   5.114   12.971  1.00 93.44 39  C 1 
ATOM   2207 C CA  . VAL C 3 39  ? 9.707   4.971   14.416  1.00 93.21 39  C 1 
ATOM   2208 C C   . VAL C 3 39  ? 10.435  6.026   15.250  1.00 93.55 39  C 1 
ATOM   2209 O O   . VAL C 3 39  ? 9.988   6.382   16.340  1.00 90.65 39  C 1 
ATOM   2210 C CB  . VAL C 3 39  ? 10.077  3.557   14.922  1.00 91.31 39  C 1 
ATOM   2211 C CG1 . VAL C 3 39  ? 9.172   2.518   14.252  1.00 81.96 39  C 1 
ATOM   2212 C CG2 . VAL C 3 39  ? 11.539  3.191   14.647  1.00 83.13 39  C 1 
ATOM   2213 N N   . ASN C 3 40  ? 11.527  6.568   14.729  1.00 94.65 40  C 1 
ATOM   2214 C CA  . ASN C 3 40  ? 12.372  7.539   15.419  1.00 94.49 40  C 1 
ATOM   2215 C C   . ASN C 3 40  ? 11.928  8.993   15.205  1.00 95.15 40  C 1 
ATOM   2216 O O   . ASN C 3 40  ? 12.522  9.899   15.790  1.00 93.46 40  C 1 
ATOM   2217 C CB  . ASN C 3 40  ? 13.822  7.324   14.969  1.00 92.50 40  C 1 
ATOM   2218 C CG  . ASN C 3 40  ? 14.336  5.952   15.365  1.00 87.38 40  C 1 
ATOM   2219 O OD1 . ASN C 3 40  ? 14.146  5.482   16.478  1.00 77.48 40  C 1 
ATOM   2220 N ND2 . ASN C 3 40  ? 15.026  5.273   14.469  1.00 76.50 40  C 1 
ATOM   2221 N N   . MET C 3 41  ? 10.919  9.219   14.371  1.00 96.00 41  C 1 
ATOM   2222 C CA  . MET C 3 41  ? 10.385  10.539  14.060  1.00 96.41 41  C 1 
ATOM   2223 C C   . MET C 3 41  ? 8.866   10.505  14.101  1.00 97.13 41  C 1 
ATOM   2224 O O   . MET C 3 41  ? 8.238   9.565   13.614  1.00 96.37 41  C 1 
ATOM   2225 C CB  . MET C 3 41  ? 10.922  11.004  12.698  1.00 94.99 41  C 1 
ATOM   2226 C CG  . MET C 3 41  ? 10.504  12.445  12.361  1.00 91.46 41  C 1 
ATOM   2227 S SD  . MET C 3 41  ? 11.207  13.074  10.806  1.00 89.19 41  C 1 
ATOM   2228 C CE  . MET C 3 41  ? 10.367  12.039  9.605   1.00 78.87 41  C 1 
ATOM   2229 N N   . ARG C 3 42  ? 8.275   11.558  14.666  1.00 97.48 42  C 1 
ATOM   2230 C CA  . ARG C 3 42  ? 6.841   11.840  14.584  1.00 97.57 42  C 1 
ATOM   2231 C C   . ARG C 3 42  ? 6.652   13.254  14.040  1.00 97.81 42  C 1 
ATOM   2232 O O   . ARG C 3 42  ? 7.585   14.050  14.050  1.00 97.15 42  C 1 
ATOM   2233 C CB  . ARG C 3 42  ? 6.168   11.627  15.959  1.00 96.63 42  C 1 
ATOM   2234 C CG  . ARG C 3 42  ? 6.280   10.181  16.470  1.00 94.85 42  C 1 
ATOM   2235 C CD  . ARG C 3 42  ? 5.516   9.988   17.794  1.00 92.82 42  C 1 
ATOM   2236 N NE  . ARG C 3 42  ? 5.655   8.623   18.345  1.00 90.06 42  C 1 
ATOM   2237 C CZ  . ARG C 3 42  ? 5.091   8.158   19.459  1.00 88.55 42  C 1 
ATOM   2238 N NH1 . ARG C 3 42  ? 4.320   8.880   20.225  1.00 83.32 42  C 1 
ATOM   2239 N NH2 . ARG C 3 42  ? 5.300   6.933   19.842  1.00 84.66 42  C 1 
ATOM   2240 N N   . ILE C 3 43  ? 5.459   13.570  13.582  1.00 98.11 43  C 1 
ATOM   2241 C CA  . ILE C 3 43  ? 5.115   14.924  13.164  1.00 98.27 43  C 1 
ATOM   2242 C C   . ILE C 3 43  ? 4.017   15.448  14.081  1.00 98.21 43  C 1 
ATOM   2243 O O   . ILE C 3 43  ? 3.050   14.748  14.346  1.00 97.74 43  C 1 
ATOM   2244 C CB  . ILE C 3 43  ? 4.759   14.986  11.658  1.00 97.70 43  C 1 
ATOM   2245 C CG1 . ILE C 3 43  ? 6.017   14.622  10.833  1.00 94.52 43  C 1 
ATOM   2246 C CG2 . ILE C 3 43  ? 4.222   16.377  11.269  1.00 95.95 43  C 1 
ATOM   2247 C CD1 . ILE C 3 43  ? 5.831   14.637  9.324   1.00 84.54 43  C 1 
ATOM   2248 N N   . GLU C 3 44  ? 4.161   16.672  14.578  1.00 97.93 44  C 1 
ATOM   2249 C CA  . GLU C 3 44  ? 3.085   17.387  15.261  1.00 97.81 44  C 1 
ATOM   2250 C C   . GLU C 3 44  ? 2.600   18.554  14.417  1.00 98.03 44  C 1 
ATOM   2251 O O   . GLU C 3 44  ? 3.362   19.127  13.652  1.00 97.26 44  C 1 
ATOM   2252 C CB  . GLU C 3 44  ? 3.526   17.864  16.650  1.00 96.05 44  C 1 
ATOM   2253 C CG  . GLU C 3 44  ? 3.341   16.767  17.700  1.00 88.20 44  C 1 
ATOM   2254 C CD  . GLU C 3 44  ? 3.748   17.201  19.117  1.00 91.14 44  C 1 
ATOM   2255 O OE1 . GLU C 3 44  ? 4.031   16.300  19.946  1.00 86.23 44  C 1 
ATOM   2256 O OE2 . GLU C 3 44  ? 3.840   18.415  19.399  1.00 87.67 44  C 1 
ATOM   2257 N N   . GLY C 3 45  ? 1.334   18.910  14.569  1.00 97.64 45  C 1 
ATOM   2258 C CA  . GLY C 3 45  ? 0.770   20.094  13.941  1.00 97.69 45  C 1 
ATOM   2259 C C   . GLY C 3 45  ? -0.723  20.220  14.193  1.00 97.66 45  C 1 
ATOM   2260 O O   . GLY C 3 45  ? -1.343  19.353  14.811  1.00 96.68 45  C 1 
ATOM   2261 N N   . CYS C 3 46  ? -1.326  21.308  13.706  1.00 97.35 46  C 1 
ATOM   2262 C CA  . CYS C 3 46  ? -2.765  21.526  13.773  1.00 97.21 46  C 1 
ATOM   2263 C C   . CYS C 3 46  ? -3.382  21.221  12.411  1.00 97.41 46  C 1 
ATOM   2264 O O   . CYS C 3 46  ? -2.993  21.841  11.421  1.00 96.46 46  C 1 
ATOM   2265 C CB  . CYS C 3 46  ? -3.051  22.960  14.216  1.00 96.23 46  C 1 
ATOM   2266 S SG  . CYS C 3 46  ? -2.478  23.215  15.934  1.00 89.31 46  C 1 
ATOM   2267 N N   . ILE C 3 47  ? -4.357  20.320  12.348  1.00 97.27 47  C 1 
ATOM   2268 C CA  . ILE C 3 47  ? -5.040  20.005  11.088  1.00 97.12 47  C 1 
ATOM   2269 C C   . ILE C 3 47  ? -5.866  21.221  10.656  1.00 96.85 47  C 1 
ATOM   2270 O O   . ILE C 3 47  ? -6.748  21.669  11.392  1.00 95.72 47  C 1 
ATOM   2271 C CB  . ILE C 3 47  ? -5.909  18.734  11.202  1.00 96.64 47  C 1 
ATOM   2272 C CG1 . ILE C 3 47  ? -5.051  17.511  11.606  1.00 95.30 47  C 1 
ATOM   2273 C CG2 . ILE C 3 47  ? -6.632  18.463  9.862   1.00 95.20 47  C 1 
ATOM   2274 C CD1 . ILE C 3 47  ? -5.844  16.220  11.851  1.00 93.07 47  C 1 
ATOM   2275 N N   . ILE C 3 48  ? -5.603  21.734  9.458   1.00 97.18 48  C 1 
ATOM   2276 C CA  . ILE C 3 48  ? -6.379  22.815  8.830   1.00 96.86 48  C 1 
ATOM   2277 C C   . ILE C 3 48  ? -7.127  22.353  7.575   1.00 96.77 48  C 1 
ATOM   2278 O O   . ILE C 3 48  ? -7.982  23.071  7.077   1.00 95.40 48  C 1 
ATOM   2279 C CB  . ILE C 3 48  ? -5.505  24.053  8.549   1.00 95.93 48  C 1 
ATOM   2280 C CG1 . ILE C 3 48  ? -4.352  23.741  7.568   1.00 91.31 48  C 1 
ATOM   2281 C CG2 . ILE C 3 48  ? -4.979  24.619  9.879   1.00 88.90 48  C 1 
ATOM   2282 C CD1 . ILE C 3 48  ? -3.651  25.008  7.058   1.00 88.06 48  C 1 
ATOM   2283 N N   . GLY C 3 49  ? -6.836  21.160  7.089   1.00 97.00 49  C 1 
ATOM   2284 C CA  . GLY C 3 49  ? -7.519  20.508  5.990   1.00 96.82 49  C 1 
ATOM   2285 C C   . GLY C 3 49  ? -7.076  19.061  5.836   1.00 97.09 49  C 1 
ATOM   2286 O O   . GLY C 3 49  ? -6.032  18.668  6.363   1.00 96.22 49  C 1 
ATOM   2287 N N   . PHE C 3 50  ? -7.899  18.278  5.139   1.00 96.31 50  C 1 
ATOM   2288 C CA  . PHE C 3 50  ? -7.641  16.879  4.834   1.00 95.72 50  C 1 
ATOM   2289 C C   . PHE C 3 50  ? -8.478  16.444  3.629   1.00 95.04 50  C 1 
ATOM   2290 O O   . PHE C 3 50  ? -9.376  17.173  3.204   1.00 93.40 50  C 1 
ATOM   2291 C CB  . PHE C 3 50  ? -7.926  16.003  6.067   1.00 94.59 50  C 1 
ATOM   2292 C CG  . PHE C 3 50  ? -9.364  15.990  6.531   1.00 94.60 50  C 1 
ATOM   2293 C CD1 . PHE C 3 50  ? -9.859  17.013  7.367   1.00 92.71 50  C 1 
ATOM   2294 C CD2 . PHE C 3 50  ? -10.231 14.954  6.137   1.00 91.95 50  C 1 
ATOM   2295 C CE1 . PHE C 3 50  ? -11.199 17.000  7.796   1.00 91.05 50  C 1 
ATOM   2296 C CE2 . PHE C 3 50  ? -11.574 14.930  6.563   1.00 90.65 50  C 1 
ATOM   2297 C CZ  . PHE C 3 50  ? -12.045 15.961  7.386   1.00 90.52 50  C 1 
ATOM   2298 N N   . ASP C 3 51  ? -8.189  15.267  3.091   1.00 93.43 51  C 1 
ATOM   2299 C CA  . ASP C 3 51  ? -8.975  14.617  2.045   1.00 92.59 51  C 1 
ATOM   2300 C C   . ASP C 3 51  ? -9.351  13.176  2.445   1.00 91.62 51  C 1 
ATOM   2301 O O   . ASP C 3 51  ? -9.047  12.711  3.550   1.00 89.74 51  C 1 
ATOM   2302 C CB  . ASP C 3 51  ? -8.223  14.694  0.698   1.00 92.03 51  C 1 
ATOM   2303 C CG  . ASP C 3 51  ? -6.872  13.979  0.666   1.00 92.29 51  C 1 
ATOM   2304 O OD1 . ASP C 3 51  ? -6.658  13.031  1.447   1.00 90.16 51  C 1 
ATOM   2305 O OD2 . ASP C 3 51  ? -6.004  14.394  -0.131  1.00 89.92 51  C 1 
ATOM   2306 N N   . GLU C 3 52  ? -10.035 12.489  1.537   1.00 88.69 52  C 1 
ATOM   2307 C CA  . GLU C 3 52  ? -10.512 11.123  1.710   1.00 86.88 52  C 1 
ATOM   2308 C C   . GLU C 3 52  ? -9.392  10.079  1.809   1.00 86.83 52  C 1 
ATOM   2309 O O   . GLU C 3 52  ? -9.604  8.996   2.358   1.00 84.79 52  C 1 
ATOM   2310 C CB  . GLU C 3 52  ? -11.492 10.773  0.570   1.00 84.50 52  C 1 
ATOM   2311 C CG  . GLU C 3 52  ? -10.917 10.706  -0.855  1.00 77.91 52  C 1 
ATOM   2312 C CD  . GLU C 3 52  ? -10.686 12.063  -1.551  1.00 73.07 52  C 1 
ATOM   2313 O OE1 . GLU C 3 52  ? -10.285 12.037  -2.730  1.00 66.35 52  C 1 
ATOM   2314 O OE2 . GLU C 3 52  ? -10.889 13.126  -0.931  1.00 68.29 52  C 1 
ATOM   2315 N N   . TYR C 3 53  ? -8.177  10.407  1.357   1.00 89.09 53  C 1 
ATOM   2316 C CA  . TYR C 3 53  ? -6.995  9.551   1.466   1.00 89.57 53  C 1 
ATOM   2317 C C   . TYR C 3 53  ? -6.218  9.793   2.762   1.00 91.17 53  C 1 
ATOM   2318 O O   . TYR C 3 53  ? -5.117  9.265   2.954   1.00 89.89 53  C 1 
ATOM   2319 C CB  . TYR C 3 53  ? -6.112  9.741   0.233   1.00 87.94 53  C 1 
ATOM   2320 C CG  . TYR C 3 53  ? -6.845  9.503   -1.071  1.00 86.89 53  C 1 
ATOM   2321 C CD1 . TYR C 3 53  ? -7.201  8.193   -1.449  1.00 82.98 53  C 1 
ATOM   2322 C CD2 . TYR C 3 53  ? -7.216  10.588  -1.880  1.00 82.92 53  C 1 
ATOM   2323 C CE1 . TYR C 3 53  ? -7.922  7.962   -2.638  1.00 80.94 53  C 1 
ATOM   2324 C CE2 . TYR C 3 53  ? -7.938  10.372  -3.070  1.00 80.79 53  C 1 
ATOM   2325 C CZ  . TYR C 3 53  ? -8.292  9.063   -3.443  1.00 81.61 53  C 1 
ATOM   2326 O OH  . TYR C 3 53  ? -9.008  8.847   -4.597  1.00 79.38 53  C 1 
ATOM   2327 N N   . MET C 3 54  ? -6.789  10.590  3.663   1.00 91.14 54  C 1 
ATOM   2328 C CA  . MET C 3 54  ? -6.157  11.002  4.913   1.00 92.90 54  C 1 
ATOM   2329 C C   . MET C 3 54  ? -4.875  11.832  4.699   1.00 94.62 54  C 1 
ATOM   2330 O O   . MET C 3 54  ? -4.073  11.965  5.621   1.00 94.15 54  C 1 
ATOM   2331 C CB  . MET C 3 54  ? -5.979  9.773   5.826   1.00 91.28 54  C 1 
ATOM   2332 C CG  . MET C 3 54  ? -5.962  10.094  7.307   1.00 85.85 54  C 1 
ATOM   2333 S SD  . MET C 3 54  ? -5.655  8.664   8.394   1.00 83.86 54  C 1 
ATOM   2334 C CE  . MET C 3 54  ? -7.023  7.591   7.925   1.00 75.15 54  C 1 
ATOM   2335 N N   . ASN C 3 55  ? -4.666  12.424  3.518   1.00 95.21 55  C 1 
ATOM   2336 C CA  . ASN C 3 55  ? -3.662  13.464  3.375   1.00 95.80 55  C 1 
ATOM   2337 C C   . ASN C 3 55  ? -4.062  14.641  4.264   1.00 96.24 55  C 1 
ATOM   2338 O O   . ASN C 3 55  ? -5.221  15.052  4.279   1.00 95.91 55  C 1 
ATOM   2339 C CB  . ASN C 3 55  ? -3.524  13.905  1.908   1.00 95.95 55  C 1 
ATOM   2340 C CG  . ASN C 3 55  ? -3.146  12.769  0.972   1.00 95.44 55  C 1 
ATOM   2341 O OD1 . ASN C 3 55  ? -2.159  12.089  1.152   1.00 91.75 55  C 1 
ATOM   2342 N ND2 . ASN C 3 55  ? -3.927  12.549  -0.074  1.00 91.61 55  C 1 
ATOM   2343 N N   . LEU C 3 56  ? -3.117  15.186  5.014   1.00 97.36 56  C 1 
ATOM   2344 C CA  . LEU C 3 56  ? -3.393  16.225  5.999   1.00 97.61 56  C 1 
ATOM   2345 C C   . LEU C 3 56  ? -2.635  17.498  5.632   1.00 98.18 56  C 1 
ATOM   2346 O O   . LEU C 3 56  ? -1.432  17.458  5.398   1.00 97.85 56  C 1 
ATOM   2347 C CB  . LEU C 3 56  ? -2.997  15.758  7.408   1.00 97.25 56  C 1 
ATOM   2348 C CG  . LEU C 3 56  ? -3.614  14.432  7.890   1.00 96.72 56  C 1 
ATOM   2349 C CD1 . LEU C 3 56  ? -3.141  14.146  9.320   1.00 95.07 56  C 1 
ATOM   2350 C CD2 . LEU C 3 56  ? -5.145  14.456  7.908   1.00 94.96 56  C 1 
ATOM   2351 N N   . VAL C 3 57  ? -3.309  18.636  5.690   1.00 97.95 57  C 1 
ATOM   2352 C CA  . VAL C 3 57  ? -2.627  19.925  5.764   1.00 98.05 57  C 1 
ATOM   2353 C C   . VAL C 3 57  ? -2.487  20.301  7.234   1.00 98.03 57  C 1 
ATOM   2354 O O   . VAL C 3 57  ? -3.487  20.437  7.945   1.00 97.53 57  C 1 
ATOM   2355 C CB  . VAL C 3 57  ? -3.320  21.029  4.943   1.00 97.91 57  C 1 
ATOM   2356 C CG1 . VAL C 3 57  ? -2.451  22.296  4.913   1.00 96.63 57  C 1 
ATOM   2357 C CG2 . VAL C 3 57  ? -3.537  20.583  3.495   1.00 96.43 57  C 1 
ATOM   2358 N N   . LEU C 3 58  ? -1.251  20.439  7.684   1.00 98.06 58  C 1 
ATOM   2359 C CA  . LEU C 3 58  ? -0.899  20.769  9.058   1.00 98.06 58  C 1 
ATOM   2360 C C   . LEU C 3 58  ? -0.317  22.173  9.116   1.00 98.04 58  C 1 
ATOM   2361 O O   . LEU C 3 58  ? 0.611   22.495  8.370   1.00 97.39 58  C 1 
ATOM   2362 C CB  . LEU C 3 58  ? 0.095   19.743  9.626   1.00 97.84 58  C 1 
ATOM   2363 C CG  . LEU C 3 58  ? -0.375  18.271  9.606   1.00 96.98 58  C 1 
ATOM   2364 C CD1 . LEU C 3 58  ? 0.738   17.366  10.167  1.00 95.39 58  C 1 
ATOM   2365 C CD2 . LEU C 3 58  ? -1.620  18.059  10.461  1.00 95.04 58  C 1 
ATOM   2366 N N   . ASP C 3 59  ? -0.839  22.989  10.021  1.00 97.32 59  C 1 
ATOM   2367 C CA  . ASP C 3 59  ? -0.258  24.279  10.380  1.00 97.06 59  C 1 
ATOM   2368 C C   . ASP C 3 59  ? 0.646   24.142  11.609  1.00 97.23 59  C 1 
ATOM   2369 O O   . ASP C 3 59  ? 0.478   23.211  12.405  1.00 95.65 59  C 1 
ATOM   2370 C CB  . ASP C 3 59  ? -1.373  25.323  10.604  1.00 95.24 59  C 1 
ATOM   2371 C CG  . ASP C 3 59  ? -1.112  26.667  9.926   1.00 90.83 59  C 1 
ATOM   2372 O OD1 . ASP C 3 59  ? -0.019  26.893  9.363   1.00 85.11 59  C 1 
ATOM   2373 O OD2 . ASP C 3 59  ? -2.078  27.460  9.782   1.00 83.89 59  C 1 
ATOM   2374 N N   . ASP C 3 60  ? 1.610   25.040  11.759  1.00 96.84 60  C 1 
ATOM   2375 C CA  . ASP C 3 60  ? 2.609   25.008  12.834  1.00 96.88 60  C 1 
ATOM   2376 C C   . ASP C 3 60  ? 3.221   23.615  13.038  1.00 97.35 60  C 1 
ATOM   2377 O O   . ASP C 3 60  ? 3.335   23.103  14.159  1.00 95.78 60  C 1 
ATOM   2378 C CB  . ASP C 3 60  ? 2.027   25.611  14.123  1.00 95.23 60  C 1 
ATOM   2379 C CG  . ASP C 3 60  ? 1.652   27.088  13.985  1.00 86.55 60  C 1 
ATOM   2380 O OD1 . ASP C 3 60  ? 2.372   27.809  13.272  1.00 79.94 60  C 1 
ATOM   2381 O OD2 . ASP C 3 60  ? 0.663   27.481  14.651  1.00 77.25 60  C 1 
ATOM   2382 N N   . ALA C 3 61  ? 3.564   22.946  11.922  1.00 97.84 61  C 1 
ATOM   2383 C CA  . ALA C 3 61  ? 4.067   21.591  11.945  1.00 98.13 61  C 1 
ATOM   2384 C C   . ALA C 3 61  ? 5.520   21.531  12.448  1.00 98.13 61  C 1 
ATOM   2385 O O   . ALA C 3 61  ? 6.342   22.405  12.183  1.00 97.34 61  C 1 
ATOM   2386 C CB  . ALA C 3 61  ? 3.891   20.938  10.573  1.00 97.83 61  C 1 
ATOM   2387 N N   . GLU C 3 62  ? 5.822   20.449  13.150  1.00 98.00 62  C 1 
ATOM   2388 C CA  . GLU C 3 62  ? 7.148   20.162  13.689  1.00 97.90 62  C 1 
ATOM   2389 C C   . GLU C 3 62  ? 7.503   18.690  13.463  1.00 98.17 62  C 1 
ATOM   2390 O O   . GLU C 3 62  ? 6.688   17.801  13.731  1.00 97.38 62  C 1 
ATOM   2391 C CB  . GLU C 3 62  ? 7.210   20.475  15.195  1.00 96.40 62  C 1 
ATOM   2392 C CG  . GLU C 3 62  ? 6.941   21.937  15.544  1.00 88.03 62  C 1 
ATOM   2393 C CD  . GLU C 3 62  ? 7.051   22.224  17.055  1.00 90.64 62  C 1 
ATOM   2394 O OE1 . GLU C 3 62  ? 7.434   23.350  17.427  1.00 84.68 62  C 1 
ATOM   2395 O OE2 . GLU C 3 62  ? 6.734   21.340  17.885  1.00 85.49 62  C 1 
ATOM   2396 N N   . GLU C 3 63  ? 8.730   18.419  13.041  1.00 97.90 63  C 1 
ATOM   2397 C CA  . GLU C 3 63  ? 9.318   17.093  13.214  1.00 97.63 63  C 1 
ATOM   2398 C C   . GLU C 3 63  ? 9.800   16.923  14.646  1.00 97.59 63  C 1 
ATOM   2399 O O   . GLU C 3 63  ? 10.515  17.778  15.179  1.00 96.38 63  C 1 
ATOM   2400 C CB  . GLU C 3 63  ? 10.515  16.875  12.284  1.00 96.60 63  C 1 
ATOM   2401 C CG  . GLU C 3 63  ? 10.143  16.744  10.812  1.00 92.48 63  C 1 
ATOM   2402 C CD  . GLU C 3 63  ? 11.370  16.553  9.913   1.00 94.34 63  C 1 
ATOM   2403 O OE1 . GLU C 3 63  ? 11.216  16.543  8.675   1.00 89.45 63  C 1 
ATOM   2404 O OE2 . GLU C 3 63  ? 12.512  16.398  10.407  1.00 91.04 63  C 1 
ATOM   2405 N N   . ILE C 3 64  ? 9.466   15.793  15.257  1.00 97.57 64  C 1 
ATOM   2406 C CA  . ILE C 3 64  ? 9.911   15.407  16.591  1.00 97.12 64  C 1 
ATOM   2407 C C   . ILE C 3 64  ? 10.781  14.167  16.456  1.00 97.12 64  C 1 
ATOM   2408 O O   . ILE C 3 64  ? 10.286  13.085  16.157  1.00 95.86 64  C 1 
ATOM   2409 C CB  . ILE C 3 64  ? 8.723   15.146  17.535  1.00 95.91 64  C 1 
ATOM   2410 C CG1 . ILE C 3 64  ? 7.778   16.367  17.562  1.00 89.57 64  C 1 
ATOM   2411 C CG2 . ILE C 3 64  ? 9.241   14.821  18.945  1.00 85.61 64  C 1 
ATOM   2412 C CD1 . ILE C 3 64  ? 6.535   16.111  18.407  1.00 78.31 64  C 1 
ATOM   2413 N N   . HIS C 3 65  ? 12.066  14.318  16.727  1.00 96.41 65  C 1 
ATOM   2414 C CA  . HIS C 3 65  ? 13.027  13.233  16.668  1.00 95.93 65  C 1 
ATOM   2415 C C   . HIS C 3 65  ? 13.153  12.568  18.048  1.00 95.55 65  C 1 
ATOM   2416 O O   . HIS C 3 65  ? 13.666  13.166  18.990  1.00 93.02 65  C 1 
ATOM   2417 C CB  . HIS C 3 65  ? 14.364  13.755  16.150  1.00 94.80 65  C 1 
ATOM   2418 C CG  . HIS C 3 65  ? 14.281  14.256  14.730  1.00 93.34 65  C 1 
ATOM   2419 N ND1 . HIS C 3 65  ? 14.501  13.502  13.588  1.00 80.70 65  C 1 
ATOM   2420 C CD2 . HIS C 3 65  ? 13.929  15.513  14.332  1.00 81.13 65  C 1 
ATOM   2421 C CE1 . HIS C 3 65  ? 14.286  14.301  12.528  1.00 83.91 65  C 1 
ATOM   2422 N NE2 . HIS C 3 65  ? 13.943  15.519  12.953  1.00 85.28 65  C 1 
ATOM   2423 N N   . SER C 3 66  ? 12.715  11.307  18.165  1.00 93.36 66  C 1 
ATOM   2424 C CA  . SER C 3 66  ? 12.609  10.599  19.445  1.00 91.88 66  C 1 
ATOM   2425 C C   . SER C 3 66  ? 13.969  10.331  20.096  1.00 92.17 66  C 1 
ATOM   2426 O O   . SER C 3 66  ? 14.106  10.478  21.310  1.00 87.08 66  C 1 
ATOM   2427 C CB  . SER C 3 66  ? 11.866  9.276   19.250  1.00 88.22 66  C 1 
ATOM   2428 O OG  . SER C 3 66  ? 10.583  9.514   18.712  1.00 75.79 66  C 1 
ATOM   2429 N N   . LYS C 3 67  ? 14.996  9.976   19.301  1.00 91.73 67  C 1 
ATOM   2430 C CA  . LYS C 3 67  ? 16.351  9.694   19.816  1.00 90.78 67  C 1 
ATOM   2431 C C   . LYS C 3 67  ? 17.028  10.950  20.383  1.00 91.24 67  C 1 
ATOM   2432 O O   . LYS C 3 67  ? 17.551  10.929  21.493  1.00 86.15 67  C 1 
ATOM   2433 C CB  . LYS C 3 67  ? 17.228  9.047   18.720  1.00 87.17 67  C 1 
ATOM   2434 C CG  . LYS C 3 67  ? 16.838  7.587   18.392  1.00 78.49 67  C 1 
ATOM   2435 C CD  . LYS C 3 67  ? 17.844  6.940   17.426  1.00 69.72 67  C 1 
ATOM   2436 C CE  . LYS C 3 67  ? 17.516  5.465   17.174  1.00 61.77 67  C 1 
ATOM   2437 N NZ  . LYS C 3 67  ? 18.449  4.792   16.234  1.00 53.46 67  C 1 
ATOM   2438 N N   . THR C 3 68  ? 16.998  12.047  19.622  1.00 92.42 68  C 1 
ATOM   2439 C CA  . THR C 3 68  ? 17.670  13.301  20.000  1.00 92.04 68  C 1 
ATOM   2440 C C   . THR C 3 68  ? 16.784  14.231  20.838  1.00 92.35 68  C 1 
ATOM   2441 O O   . THR C 3 68  ? 17.284  15.195  21.398  1.00 88.33 68  C 1 
ATOM   2442 C CB  . THR C 3 68  ? 18.157  14.053  18.757  1.00 89.90 68  C 1 
ATOM   2443 O OG1 . THR C 3 68  ? 17.051  14.339  17.928  1.00 82.37 68  C 1 
ATOM   2444 C CG2 . THR C 3 68  ? 19.152  13.238  17.932  1.00 79.41 68  C 1 
ATOM   2445 N N   . LYS C 3 69  ? 15.498  13.961  20.915  1.00 92.24 69  C 1 
ATOM   2446 C CA  . LYS C 3 69  ? 14.457  14.835  21.473  1.00 92.58 69  C 1 
ATOM   2447 C C   . LYS C 3 69  ? 14.463  16.249  20.875  1.00 94.26 69  C 1 
ATOM   2448 O O   . LYS C 3 69  ? 13.994  17.194  21.504  1.00 90.39 69  C 1 
ATOM   2449 C CB  . LYS C 3 69  ? 14.489  14.830  23.008  1.00 88.80 69  C 1 
ATOM   2450 C CG  . LYS C 3 69  ? 14.339  13.422  23.591  1.00 82.31 69  C 1 
ATOM   2451 C CD  . LYS C 3 69  ? 14.139  13.491  25.106  1.00 70.44 69  C 1 
ATOM   2452 C CE  . LYS C 3 69  ? 13.922  12.077  25.644  1.00 63.53 69  C 1 
ATOM   2453 N NZ  . LYS C 3 69  ? 13.582  12.069  27.084  1.00 54.48 69  C 1 
ATOM   2454 N N   . SER C 3 70  ? 14.989  16.394  19.661  1.00 94.32 70  C 1 
ATOM   2455 C CA  . SER C 3 70  ? 14.987  17.655  18.932  1.00 94.89 70  C 1 
ATOM   2456 C C   . SER C 3 70  ? 13.654  17.860  18.218  1.00 95.68 70  C 1 
ATOM   2457 O O   . SER C 3 70  ? 12.976  16.902  17.836  1.00 93.66 70  C 1 
ATOM   2458 C CB  . SER C 3 70  ? 16.167  17.748  17.965  1.00 91.69 70  C 1 
ATOM   2459 O OG  . SER C 3 70  ? 16.092  16.759  16.959  1.00 80.65 70  C 1 
ATOM   2460 N N   . ARG C 3 71  ? 13.296  19.135  18.034  1.00 96.34 71  C 1 
ATOM   2461 C CA  . ARG C 3 71  ? 12.149  19.564  17.247  1.00 96.16 71  C 1 
ATOM   2462 C C   . ARG C 3 71  ? 12.633  20.442  16.097  1.00 96.39 71  C 1 
ATOM   2463 O O   . ARG C 3 71  ? 13.407  21.373  16.328  1.00 94.65 71  C 1 
ATOM   2464 C CB  . ARG C 3 71  ? 11.133  20.302  18.131  1.00 94.09 71  C 1 
ATOM   2465 C CG  . ARG C 3 71  ? 10.440  19.368  19.137  1.00 89.22 71  C 1 
ATOM   2466 C CD  . ARG C 3 71  ? 9.444   20.141  20.018  1.00 88.41 71  C 1 
ATOM   2467 N NE  . ARG C 3 71  ? 8.589   19.235  20.814  1.00 85.32 71  C 1 
ATOM   2468 C CZ  . ARG C 3 71  ? 7.263   19.154  20.758  1.00 86.21 71  C 1 
ATOM   2469 N NH1 . ARG C 3 71  ? 6.533   19.952  20.030  1.00 75.45 71  C 1 
ATOM   2470 N NH2 . ARG C 3 71  ? 6.639   18.254  21.444  1.00 78.08 71  C 1 
ATOM   2471 N N   . LYS C 3 72  ? 12.200  20.149  14.875  1.00 96.41 72  C 1 
ATOM   2472 C CA  . LYS C 3 72  ? 12.457  20.965  13.680  1.00 96.11 72  C 1 
ATOM   2473 C C   . LYS C 3 72  ? 11.148  21.609  13.256  1.00 96.60 72  C 1 
ATOM   2474 O O   . LYS C 3 72  ? 10.217  20.904  12.879  1.00 95.94 72  C 1 
ATOM   2475 C CB  . LYS C 3 72  ? 13.090  20.093  12.575  1.00 94.48 72  C 1 
ATOM   2476 C CG  . LYS C 3 72  ? 13.367  20.840  11.249  1.00 88.53 72  C 1 
ATOM   2477 C CD  . LYS C 3 72  ? 13.914  19.873  10.162  1.00 85.69 72  C 1 
ATOM   2478 C CE  . LYS C 3 72  ? 14.112  20.560  8.803   1.00 76.10 72  C 1 
ATOM   2479 N NZ  . LYS C 3 72  ? 14.470  19.595  7.713   1.00 69.55 72  C 1 
ATOM   2480 N N   . GLN C 3 73  ? 11.085  22.937  13.308  1.00 96.59 73  C 1 
ATOM   2481 C CA  . GLN C 3 73  ? 9.945   23.710  12.821  1.00 96.87 73  C 1 
ATOM   2482 C C   . GLN C 3 73  ? 9.839   23.588  11.297  1.00 96.98 73  C 1 
ATOM   2483 O O   . GLN C 3 73  ? 10.831  23.750  10.586  1.00 95.11 73  C 1 
ATOM   2484 C CB  . GLN C 3 73  ? 10.107  25.188  13.231  1.00 95.70 73  C 1 
ATOM   2485 C CG  . GLN C 3 73  ? 9.973   25.417  14.753  1.00 86.50 73  C 1 
ATOM   2486 C CD  . GLN C 3 73  ? 8.556   25.153  15.266  1.00 78.99 73  C 1 
ATOM   2487 O OE1 . GLN C 3 73  ? 7.607   25.068  14.516  1.00 69.29 73  C 1 
ATOM   2488 N NE2 . GLN C 3 73  ? 8.375   25.018  16.548  1.00 66.49 73  C 1 
ATOM   2489 N N   . LEU C 3 74  ? 8.637   23.308  10.805  1.00 97.48 74  C 1 
ATOM   2490 C CA  . LEU C 3 74  ? 8.351   23.132  9.380   1.00 97.20 74  C 1 
ATOM   2491 C C   . LEU C 3 74  ? 7.406   24.207  8.835   1.00 97.02 74  C 1 
ATOM   2492 O O   . LEU C 3 74  ? 7.394   24.446  7.626   1.00 94.27 74  C 1 
ATOM   2493 C CB  . LEU C 3 74  ? 7.764   21.734  9.140   1.00 96.78 74  C 1 
ATOM   2494 C CG  . LEU C 3 74  ? 8.620   20.550  9.626   1.00 96.75 74  C 1 
ATOM   2495 C CD1 . LEU C 3 74  ? 7.881   19.244  9.329   1.00 94.63 74  C 1 
ATOM   2496 C CD2 . LEU C 3 74  ? 9.989   20.504  8.941   1.00 94.37 74  C 1 
ATOM   2497 N N   . GLY C 3 75  ? 6.616   24.838  9.698   1.00 97.13 75  C 1 
ATOM   2498 C CA  . GLY C 3 75  ? 5.521   25.713  9.302   1.00 97.06 75  C 1 
ATOM   2499 C C   . GLY C 3 75  ? 4.339   24.913  8.754   1.00 97.64 75  C 1 
ATOM   2500 O O   . GLY C 3 75  ? 3.965   23.880  9.310   1.00 96.34 75  C 1 
ATOM   2501 N N   . ARG C 3 76  ? 3.752   25.361  7.660   1.00 97.89 76  C 1 
ATOM   2502 C CA  . ARG C 3 76  ? 2.623   24.677  7.012   1.00 97.80 76  C 1 
ATOM   2503 C C   . ARG C 3 76  ? 3.115   23.612  6.050   1.00 97.96 76  C 1 
ATOM   2504 O O   . ARG C 3 76  ? 3.904   23.899  5.156   1.00 97.29 76  C 1 
ATOM   2505 C CB  . ARG C 3 76  ? 1.720   25.707  6.340   1.00 97.26 76  C 1 
ATOM   2506 C CG  . ARG C 3 76  ? 0.436   25.061  5.786   1.00 95.60 76  C 1 
ATOM   2507 C CD  . ARG C 3 76  ? -0.519  26.128  5.247   1.00 94.24 76  C 1 
ATOM   2508 N NE  . ARG C 3 76  ? -1.016  26.984  6.337   1.00 92.11 76  C 1 
ATOM   2509 C CZ  . ARG C 3 76  ? -1.667  28.125  6.243   1.00 91.50 76  C 1 
ATOM   2510 N NH1 . ARG C 3 76  ? -1.999  28.643  5.099   1.00 86.12 76  C 1 
ATOM   2511 N NH2 . ARG C 3 76  ? -1.996  28.769  7.337   1.00 87.12 76  C 1 
ATOM   2512 N N   . ILE C 3 77  ? 2.598   22.396  6.197   1.00 98.22 77  C 1 
ATOM   2513 C CA  . ILE C 3 77  ? 2.949   21.252  5.353   1.00 98.21 77  C 1 
ATOM   2514 C C   . ILE C 3 77  ? 1.702   20.517  4.866   1.00 98.49 77  C 1 
ATOM   2515 O O   . ILE C 3 77  ? 0.656   20.562  5.519   1.00 98.01 77  C 1 
ATOM   2516 C CB  . ILE C 3 77  ? 3.931   20.286  6.064   1.00 97.72 77  C 1 
ATOM   2517 C CG1 . ILE C 3 77  ? 3.251   19.442  7.173   1.00 95.72 77  C 1 
ATOM   2518 C CG2 . ILE C 3 77  ? 5.130   21.060  6.645   1.00 93.60 77  C 1 
ATOM   2519 C CD1 . ILE C 3 77  ? 4.161   18.362  7.780   1.00 95.64 77  C 1 
ATOM   2520 N N   . MET C 3 78  ? 1.829   19.783  3.771   1.00 98.58 78  C 1 
ATOM   2521 C CA  . MET C 3 78  ? 0.919   18.702  3.415   1.00 98.54 78  C 1 
ATOM   2522 C C   . MET C 3 78  ? 1.632   17.380  3.659   1.00 98.57 78  C 1 
ATOM   2523 O O   . MET C 3 78  ? 2.636   17.086  3.014   1.00 98.33 78  C 1 
ATOM   2524 C CB  . MET C 3 78  ? 0.427   18.886  1.975   1.00 98.13 78  C 1 
ATOM   2525 C CG  . MET C 3 78  ? -0.656  17.872  1.566   1.00 96.48 78  C 1 
ATOM   2526 S SD  . MET C 3 78  ? -0.098  16.200  1.146   1.00 93.59 78  C 1 
ATOM   2527 C CE  . MET C 3 78  ? 0.809   16.532  -0.382  1.00 82.76 78  C 1 
ATOM   2528 N N   . LEU C 3 79  ? 1.127   16.605  4.620   1.00 98.35 79  C 1 
ATOM   2529 C CA  . LEU C 3 79  ? 1.589   15.264  4.943   1.00 98.33 79  C 1 
ATOM   2530 C C   . LEU C 3 79  ? 0.747   14.247  4.176   1.00 98.26 79  C 1 
ATOM   2531 O O   . LEU C 3 79  ? -0.475  14.254  4.281   1.00 97.54 79  C 1 
ATOM   2532 C CB  . LEU C 3 79  ? 1.466   15.060  6.461   1.00 98.18 79  C 1 
ATOM   2533 C CG  . LEU C 3 79  ? 1.791   13.633  6.942   1.00 97.42 79  C 1 
ATOM   2534 C CD1 . LEU C 3 79  ? 3.270   13.289  6.785   1.00 95.20 79  C 1 
ATOM   2535 C CD2 . LEU C 3 79  ? 1.441   13.500  8.427   1.00 95.04 79  C 1 
ATOM   2536 N N   . LYS C 3 80  ? 1.392   13.340  3.442   1.00 97.92 80  C 1 
ATOM   2537 C CA  . LYS C 3 80  ? 0.684   12.297  2.710   1.00 97.54 80  C 1 
ATOM   2538 C C   . LYS C 3 80  ? 0.135   11.213  3.650   1.00 97.29 80  C 1 
ATOM   2539 O O   . LYS C 3 80  ? 0.848   10.712  4.513   1.00 96.13 80  C 1 
ATOM   2540 C CB  . LYS C 3 80  ? 1.575   11.677  1.643   1.00 96.69 80  C 1 
ATOM   2541 C CG  . LYS C 3 80  ? 1.773   12.611  0.435   1.00 91.77 80  C 1 
ATOM   2542 C CD  . LYS C 3 80  ? 2.090   11.819  -0.835  1.00 87.88 80  C 1 
ATOM   2543 C CE  . LYS C 3 80  ? 0.910   10.934  -1.233  1.00 85.25 80  C 1 
ATOM   2544 N NZ  . LYS C 3 80  ? 1.249   9.941   -2.256  1.00 80.43 80  C 1 
ATOM   2545 N N   . GLY C 3 81  ? -1.120  10.828  3.413   1.00 95.96 81  C 1 
ATOM   2546 C CA  . GLY C 3 81  ? -1.857  9.884   4.237   1.00 95.25 81  C 1 
ATOM   2547 C C   . GLY C 3 81  ? -1.252  8.486   4.312   1.00 94.92 81  C 1 
ATOM   2548 O O   . GLY C 3 81  ? -1.324  7.837   5.352   1.00 93.71 81  C 1 
ATOM   2549 N N   . ASP C 3 82  ? -0.589  8.034   3.250   1.00 94.28 82  C 1 
ATOM   2550 C CA  . ASP C 3 82  ? 0.080   6.729   3.193   1.00 93.48 82  C 1 
ATOM   2551 C C   . ASP C 3 82  ? 1.258   6.598   4.179   1.00 94.09 82  C 1 
ATOM   2552 O O   . ASP C 3 82  ? 1.688   5.485   4.485   1.00 92.26 82  C 1 
ATOM   2553 C CB  . ASP C 3 82  ? 0.501   6.421   1.746   1.00 90.91 82  C 1 
ATOM   2554 C CG  . ASP C 3 82  ? 1.581   7.370   1.203   1.00 84.43 82  C 1 
ATOM   2555 O OD1 . ASP C 3 82  ? 1.706   8.497   1.721   1.00 76.45 82  C 1 
ATOM   2556 O OD2 . ASP C 3 82  ? 2.322   6.976   0.282   1.00 78.01 82  C 1 
ATOM   2557 N N   . ASN C 3 83  ? 1.728   7.706   4.747   1.00 96.47 83  C 1 
ATOM   2558 C CA  . ASN C 3 83  ? 2.753   7.726   5.788   1.00 96.76 83  C 1 
ATOM   2559 C C   . ASN C 3 83  ? 2.197   7.636   7.208   1.00 97.03 83  C 1 
ATOM   2560 O O   . ASN C 3 83  ? 2.970   7.587   8.160   1.00 95.83 83  C 1 
ATOM   2561 C CB  . ASN C 3 83  ? 3.584   9.006   5.647   1.00 96.31 83  C 1 
ATOM   2562 C CG  . ASN C 3 83  ? 4.239   9.068   4.289   1.00 95.48 83  C 1 
ATOM   2563 O OD1 . ASN C 3 83  ? 5.153   8.320   3.996   1.00 88.25 83  C 1 
ATOM   2564 N ND2 . ASN C 3 83  ? 3.775   9.939   3.416   1.00 88.51 83  C 1 
ATOM   2565 N N   . ILE C 3 84  ? 0.876   7.652   7.373   1.00 97.29 84  C 1 
ATOM   2566 C CA  . ILE C 3 84  ? 0.253   7.700   8.693   1.00 97.24 84  C 1 
ATOM   2567 C C   . ILE C 3 84  ? 0.078   6.276   9.223   1.00 96.80 84  C 1 
ATOM   2568 O O   . ILE C 3 84  ? -0.479  5.414   8.551   1.00 95.55 84  C 1 
ATOM   2569 C CB  . ILE C 3 84  ? -1.063  8.509   8.643   1.00 96.93 84  C 1 
ATOM   2570 C CG1 . ILE C 3 84  ? -0.775  9.954   8.170   1.00 95.49 84  C 1 
ATOM   2571 C CG2 . ILE C 3 84  ? -1.757  8.491   10.023  1.00 95.73 84  C 1 
ATOM   2572 C CD1 . ILE C 3 84  ? -2.023  10.829  8.000   1.00 93.18 84  C 1 
ATOM   2573 N N   . THR C 3 85  ? 0.516   6.052   10.445  1.00 97.04 85  C 1 
ATOM   2574 C CA  . THR C 3 85  ? 0.183   4.863   11.234  1.00 96.96 85  C 1 
ATOM   2575 C C   . THR C 3 85  ? -0.878  5.174   12.278  1.00 96.95 85  C 1 
ATOM   2576 O O   . THR C 3 85  ? -1.825  4.407   12.429  1.00 95.76 85  C 1 
ATOM   2577 C CB  . THR C 3 85  ? 1.437   4.285   11.899  1.00 95.80 85  C 1 
ATOM   2578 O OG1 . THR C 3 85  ? 2.239   3.670   10.916  1.00 87.33 85  C 1 
ATOM   2579 C CG2 . THR C 3 85  ? 1.139   3.201   12.937  1.00 86.97 85  C 1 
ATOM   2580 N N   . LEU C 3 86  ? -0.733  6.277   13.005  1.00 97.32 86  C 1 
ATOM   2581 C CA  . LEU C 3 86  ? -1.640  6.644   14.082  1.00 97.54 86  C 1 
ATOM   2582 C C   . LEU C 3 86  ? -1.745  8.167   14.191  1.00 97.65 86  C 1 
ATOM   2583 O O   . LEU C 3 86  ? -0.736  8.863   14.100  1.00 97.09 86  C 1 
ATOM   2584 C CB  . LEU C 3 86  ? -1.167  5.946   15.376  1.00 97.05 86  C 1 
ATOM   2585 C CG  . LEU C 3 86  ? -2.029  6.161   16.635  1.00 96.27 86  C 1 
ATOM   2586 C CD1 . LEU C 3 86  ? -1.858  4.979   17.594  1.00 92.99 86  C 1 
ATOM   2587 C CD2 . LEU C 3 86  ? -1.629  7.423   17.409  1.00 92.30 86  C 1 
ATOM   2588 N N   . LEU C 3 87  ? -2.957  8.658   14.453  1.00 97.50 87  C 1 
ATOM   2589 C CA  . LEU C 3 87  ? -3.218  10.048  14.814  1.00 97.35 87  C 1 
ATOM   2590 C C   . LEU C 3 87  ? -3.685  10.112  16.263  1.00 97.22 87  C 1 
ATOM   2591 O O   . LEU C 3 87  ? -4.668  9.451   16.612  1.00 96.31 87  C 1 
ATOM   2592 C CB  . LEU C 3 87  ? -4.294  10.653  13.886  1.00 96.66 87  C 1 
ATOM   2593 C CG  . LEU C 3 87  ? -3.971  10.623  12.387  1.00 94.99 87  C 1 
ATOM   2594 C CD1 . LEU C 3 87  ? -5.138  11.217  11.592  1.00 92.74 87  C 1 
ATOM   2595 C CD2 . LEU C 3 87  ? -2.723  11.438  12.069  1.00 92.95 87  C 1 
ATOM   2596 N N   . GLN C 3 88  ? -3.044  10.918  17.090  1.00 97.12 88  C 1 
ATOM   2597 C CA  . GLN C 3 88  ? -3.470  11.199  18.458  1.00 96.71 88  C 1 
ATOM   2598 C C   . GLN C 3 88  ? -3.536  12.701  18.715  1.00 96.81 88  C 1 
ATOM   2599 O O   . GLN C 3 88  ? -2.719  13.461  18.212  1.00 96.02 88  C 1 
ATOM   2600 C CB  . GLN C 3 88  ? -2.544  10.501  19.481  1.00 94.25 88  C 1 
ATOM   2601 C CG  . GLN C 3 88  ? -1.106  11.019  19.474  1.00 90.64 88  C 1 
ATOM   2602 C CD  . GLN C 3 88  ? -0.270  10.452  20.624  1.00 92.30 88  C 1 
ATOM   2603 O OE1 . GLN C 3 88  ? 0.341   9.419   20.513  1.00 84.75 88  C 1 
ATOM   2604 N NE2 . GLN C 3 88  ? -0.209  11.135  21.742  1.00 82.88 88  C 1 
ATOM   2605 N N   . SER C 3 89  ? -4.486  13.117  19.543  1.00 96.32 89  C 1 
ATOM   2606 C CA  . SER C 3 89  ? -4.473  14.476  20.080  1.00 95.76 89  C 1 
ATOM   2607 C C   . SER C 3 89  ? -3.406  14.595  21.168  1.00 95.58 89  C 1 
ATOM   2608 O O   . SER C 3 89  ? -3.301  13.735  22.039  1.00 93.47 89  C 1 
ATOM   2609 C CB  . SER C 3 89  ? -5.849  14.852  20.628  1.00 93.42 89  C 1 
ATOM   2610 O OG  . SER C 3 89  ? -5.873  16.201  21.031  1.00 83.17 89  C 1 
ATOM   2611 N N   . VAL C 3 90  ? -2.637  15.673  21.113  1.00 94.65 90  C 1 
ATOM   2612 C CA  . VAL C 3 90  ? -1.694  16.032  22.175  1.00 92.34 90  C 1 
ATOM   2613 C C   . VAL C 3 90  ? -2.351  17.144  22.982  1.00 87.44 90  C 1 
ATOM   2614 O O   . VAL C 3 90  ? -2.558  18.247  22.475  1.00 73.63 90  C 1 
ATOM   2615 C CB  . VAL C 3 90  ? -0.325  16.446  21.626  1.00 90.29 90  C 1 
ATOM   2616 C CG1 . VAL C 3 90  ? 0.689   16.569  22.768  1.00 80.64 90  C 1 
ATOM   2617 C CG2 . VAL C 3 90  ? 0.219   15.413  20.629  1.00 83.08 90  C 1 
ATOM   2618 N N   . SER C 3 91  ? -2.694  16.838  24.213  1.00 80.59 91  C 1 
ATOM   2619 C CA  . SER C 3 91  ? -3.153  17.873  25.131  1.00 74.07 91  C 1 
ATOM   2620 C C   . SER C 3 91  ? -1.969  18.789  25.449  1.00 70.38 91  C 1 
ATOM   2621 O O   . SER C 3 91  ? -0.976  18.317  26.000  1.00 57.90 91  C 1 
ATOM   2622 C CB  . SER C 3 91  ? -3.704  17.255  26.413  1.00 62.47 91  C 1 
ATOM   2623 O OG  . SER C 3 91  ? -4.741  16.321  26.104  1.00 52.95 91  C 1 
ATOM   2624 N N   . ASN C 3 92  ? -2.064  20.062  25.053  1.00 62.87 92  C 1 
ATOM   2625 C CA  . ASN C 3 92  ? -1.168  21.094  25.561  1.00 58.02 92  C 1 
ATOM   2626 C C   . ASN C 3 92  ? -1.472  21.395  27.026  1.00 52.84 92  C 1 
ATOM   2627 O O   . ASN C 3 92  ? -2.668  21.337  27.402  1.00 45.49 92  C 1 
ATOM   2628 C CB  . ASN C 3 92  ? -1.256  22.365  24.708  1.00 50.82 92  C 1 
ATOM   2629 C CG  . ASN C 3 92  ? -0.418  22.342  23.437  1.00 45.10 92  C 1 
ATOM   2630 O OD1 . ASN C 3 92  ? 0.469   21.532  23.218  1.00 42.06 92  C 1 
ATOM   2631 N ND2 . ASN C 3 92  ? -0.647  23.299  22.548  1.00 38.97 92  C 1 
ATOM   2632 O OXT . ASN C 3 92  ? -0.494  21.718  27.764  1.00 35.45 92  C 1 
ATOM   2633 N N   . MET D 4 1   ? -16.362 -14.076 -7.921  1.00 23.14 1   D 1 
ATOM   2634 C CA  . MET D 4 1   ? -16.874 -13.451 -6.684  1.00 23.83 1   D 1 
ATOM   2635 C C   . MET D 4 1   ? -16.191 -14.189 -5.549  1.00 26.02 1   D 1 
ATOM   2636 O O   . MET D 4 1   ? -16.543 -15.342 -5.334  1.00 23.37 1   D 1 
ATOM   2637 C CB  . MET D 4 1   ? -18.395 -13.604 -6.563  1.00 20.94 1   D 1 
ATOM   2638 C CG  . MET D 4 1   ? -19.157 -12.708 -7.546  1.00 17.65 1   D 1 
ATOM   2639 S SD  . MET D 4 1   ? -20.953 -12.967 -7.483  1.00 15.44 1   D 1 
ATOM   2640 C CE  . MET D 4 1   ? -21.500 -11.679 -8.629  1.00 13.14 1   D 1 
ATOM   2641 N N   . SER D 4 2   ? -15.195 -13.576 -4.913  1.00 30.06 2   D 1 
ATOM   2642 C CA  . SER D 4 2   ? -14.673 -14.140 -3.675  1.00 30.48 2   D 1 
ATOM   2643 C C   . SER D 4 2   ? -15.862 -14.279 -2.732  1.00 31.70 2   D 1 
ATOM   2644 O O   . SER D 4 2   ? -16.715 -13.384 -2.669  1.00 30.45 2   D 1 
ATOM   2645 C CB  . SER D 4 2   ? -13.572 -13.259 -3.065  1.00 29.88 2   D 1 
ATOM   2646 O OG  . SER D 4 2   ? -13.203 -13.832 -1.840  1.00 27.39 2   D 1 
ATOM   2647 N N   . LYS D 4 3   ? -16.034 -15.447 -2.108  1.00 31.04 3   D 1 
ATOM   2648 C CA  . LYS D 4 3   ? -17.121 -15.661 -1.160  1.00 30.68 3   D 1 
ATOM   2649 C C   . LYS D 4 3   ? -16.798 -14.797 0.052   1.00 31.90 3   D 1 
ATOM   2650 O O   . LYS D 4 3   ? -16.019 -15.225 0.895   1.00 30.30 3   D 1 
ATOM   2651 C CB  . LYS D 4 3   ? -17.245 -17.130 -0.773  1.00 28.92 3   D 1 
ATOM   2652 C CG  . LYS D 4 3   ? -17.928 -17.983 -1.856  1.00 25.44 3   D 1 
ATOM   2653 C CD  . LYS D 4 3   ? -17.964 -19.424 -1.355  1.00 23.47 3   D 1 
ATOM   2654 C CE  . LYS D 4 3   ? -18.602 -20.358 -2.372  1.00 20.63 3   D 1 
ATOM   2655 N NZ  . LYS D 4 3   ? -18.412 -21.762 -1.952  1.00 18.37 3   D 1 
ATOM   2656 N N   . ALA D 4 4   ? -17.376 -13.594 0.105   1.00 33.75 4   D 1 
ATOM   2657 C CA  . ALA D 4 4   ? -17.257 -12.710 1.248   1.00 33.09 4   D 1 
ATOM   2658 C C   . ALA D 4 4   ? -17.729 -13.480 2.480   1.00 34.95 4   D 1 
ATOM   2659 O O   . ALA D 4 4   ? -18.926 -13.729 2.659   1.00 32.96 4   D 1 
ATOM   2660 C CB  . ALA D 4 4   ? -18.078 -11.440 0.989   1.00 30.46 4   D 1 
ATOM   2661 N N   . HIS D 4 5   ? -16.776 -13.931 3.293   1.00 38.96 5   D 1 
ATOM   2662 C CA  . HIS D 4 5   ? -17.094 -14.516 4.578   1.00 39.53 5   D 1 
ATOM   2663 C C   . HIS D 4 5   ? -17.774 -13.436 5.405   1.00 41.27 5   D 1 
ATOM   2664 O O   . HIS D 4 5   ? -17.368 -12.283 5.338   1.00 39.54 5   D 1 
ATOM   2665 C CB  . HIS D 4 5   ? -15.841 -15.095 5.241   1.00 36.95 5   D 1 
ATOM   2666 C CG  . HIS D 4 5   ? -15.460 -16.373 4.567   1.00 34.28 5   D 1 
ATOM   2667 N ND1 . HIS D 4 5   ? -16.297 -17.484 4.504   1.00 31.06 5   D 1 
ATOM   2668 C CD2 . HIS D 4 5   ? -14.429 -16.575 3.696   1.00 30.40 5   D 1 
ATOM   2669 C CE1 . HIS D 4 5   ? -15.797 -18.297 3.574   1.00 27.32 5   D 1 
ATOM   2670 N NE2 . HIS D 4 5   ? -14.668 -17.781 3.072   1.00 27.06 5   D 1 
ATOM   2671 N N   . PRO D 4 6   ? -18.862 -13.756 6.130   1.00 38.09 6   D 1 
ATOM   2672 C CA  . PRO D 4 6   ? -19.527 -12.762 6.944   1.00 37.92 6   D 1 
ATOM   2673 C C   . PRO D 4 6   ? -18.499 -12.180 7.915   1.00 41.32 6   D 1 
ATOM   2674 O O   . PRO D 4 6   ? -17.903 -12.948 8.677   1.00 40.80 6   D 1 
ATOM   2675 C CB  . PRO D 4 6   ? -20.667 -13.501 7.642   1.00 34.52 6   D 1 
ATOM   2676 C CG  . PRO D 4 6   ? -20.232 -14.961 7.611   1.00 33.89 6   D 1 
ATOM   2677 C CD  . PRO D 4 6   ? -19.425 -15.069 6.324   1.00 37.54 6   D 1 
ATOM   2678 N N   . PRO D 4 7   ? -18.274 -10.869 7.873   1.00 44.98 7   D 1 
ATOM   2679 C CA  . PRO D 4 7   ? -17.191 -10.254 8.612   1.00 44.73 7   D 1 
ATOM   2680 C C   . PRO D 4 7   ? -17.366 -10.473 10.115  1.00 48.18 7   D 1 
ATOM   2681 O O   . PRO D 4 7   ? -18.368 -10.083 10.721  1.00 46.34 7   D 1 
ATOM   2682 C CB  . PRO D 4 7   ? -17.189 -8.789  8.187   1.00 40.11 7   D 1 
ATOM   2683 C CG  . PRO D 4 7   ? -18.576 -8.555  7.608   1.00 39.00 7   D 1 
ATOM   2684 C CD  . PRO D 4 7   ? -18.947 -9.901  7.027   1.00 41.26 7   D 1 
ATOM   2685 N N   . GLU D 4 8   ? -16.380 -11.122 10.710  1.00 54.60 8   D 1 
ATOM   2686 C CA  . GLU D 4 8   ? -16.387 -11.440 12.139  1.00 56.32 8   D 1 
ATOM   2687 C C   . GLU D 4 8   ? -16.012 -10.229 12.998  1.00 60.84 8   D 1 
ATOM   2688 O O   . GLU D 4 8   ? -16.316 -10.217 14.189  1.00 57.19 8   D 1 
ATOM   2689 C CB  . GLU D 4 8   ? -15.483 -12.628 12.445  1.00 50.54 8   D 1 
ATOM   2690 C CG  . GLU D 4 8   ? -15.926 -13.949 11.808  1.00 44.07 8   D 1 
ATOM   2691 C CD  . GLU D 4 8   ? -15.856 -15.105 12.807  1.00 39.86 8   D 1 
ATOM   2692 O OE1 . GLU D 4 8   ? -16.866 -15.841 12.881  1.00 36.39 8   D 1 
ATOM   2693 O OE2 . GLU D 4 8   ? -14.939 -15.179 13.643  1.00 36.10 8   D 1 
ATOM   2694 N N   . LEU D 4 9   ? -15.437 -9.187  12.403  1.00 61.64 9   D 1 
ATOM   2695 C CA  . LEU D 4 9   ? -15.043 -7.967  13.105  1.00 62.78 9   D 1 
ATOM   2696 C C   . LEU D 4 9   ? -16.201 -7.324  13.884  1.00 65.64 9   D 1 
ATOM   2697 O O   . LEU D 4 9   ? -15.981 -6.645  14.884  1.00 62.70 9   D 1 
ATOM   2698 C CB  . LEU D 4 9   ? -14.435 -6.970  12.097  1.00 58.80 9   D 1 
ATOM   2699 C CG  . LEU D 4 9   ? -13.585 -5.886  12.775  1.00 55.42 9   D 1 
ATOM   2700 C CD1 . LEU D 4 9   ? -12.201 -6.406  13.140  1.00 52.33 9   D 1 
ATOM   2701 C CD2 . LEU D 4 9   ? -13.401 -4.686  11.861  1.00 54.05 9   D 1 
ATOM   2702 N N   . LYS D 4 10  ? -17.458 -7.599  13.502  1.00 67.22 10  D 1 
ATOM   2703 C CA  . LYS D 4 10  ? -18.668 -7.189  14.226  1.00 66.27 10  D 1 
ATOM   2704 C C   . LYS D 4 10  ? -18.646 -7.602  15.698  1.00 68.69 10  D 1 
ATOM   2705 O O   . LYS D 4 10  ? -19.127 -6.866  16.551  1.00 66.00 10  D 1 
ATOM   2706 C CB  . LYS D 4 10  ? -19.902 -7.772  13.535  1.00 60.38 10  D 1 
ATOM   2707 C CG  . LYS D 4 10  ? -21.215 -7.208  14.100  1.00 54.06 10  D 1 
ATOM   2708 C CD  . LYS D 4 10  ? -22.402 -7.640  13.248  1.00 48.31 10  D 1 
ATOM   2709 C CE  . LYS D 4 10  ? -23.685 -6.976  13.727  1.00 41.92 10  D 1 
ATOM   2710 N NZ  . LYS D 4 10  ? -24.817 -7.273  12.820  1.00 36.64 10  D 1 
ATOM   2711 N N   . LYS D 4 11  ? -18.097 -8.764  15.983  1.00 69.02 11  D 1 
ATOM   2712 C CA  . LYS D 4 11  ? -18.014 -9.300  17.345  1.00 68.90 11  D 1 
ATOM   2713 C C   . LYS D 4 11  ? -17.076 -8.467  18.222  1.00 71.32 11  D 1 
ATOM   2714 O O   . LYS D 4 11  ? -17.254 -8.414  19.432  1.00 67.85 11  D 1 
ATOM   2715 C CB  . LYS D 4 11  ? -17.554 -10.762 17.293  1.00 63.35 11  D 1 
ATOM   2716 C CG  . LYS D 4 11  ? -18.510 -11.690 16.521  1.00 57.63 11  D 1 
ATOM   2717 C CD  . LYS D 4 11  ? -17.895 -13.096 16.430  1.00 52.60 11  D 1 
ATOM   2718 C CE  . LYS D 4 11  ? -18.721 -14.043 15.575  1.00 46.06 11  D 1 
ATOM   2719 N NZ  . LYS D 4 11  ? -17.956 -15.277 15.242  1.00 40.24 11  D 1 
ATOM   2720 N N   . PHE D 4 12  ? -16.127 -7.780  17.613  1.00 75.84 12  D 1 
ATOM   2721 C CA  . PHE D 4 12  ? -15.079 -7.021  18.284  1.00 75.62 12  D 1 
ATOM   2722 C C   . PHE D 4 12  ? -15.404 -5.530  18.444  1.00 78.75 12  D 1 
ATOM   2723 O O   . PHE D 4 12  ? -14.644 -4.807  19.081  1.00 76.85 12  D 1 
ATOM   2724 C CB  . PHE D 4 12  ? -13.758 -7.247  17.554  1.00 71.75 12  D 1 
ATOM   2725 C CG  . PHE D 4 12  ? -13.367 -8.709  17.477  1.00 69.99 12  D 1 
ATOM   2726 C CD1 . PHE D 4 12  ? -12.735 -9.334  18.563  1.00 65.90 12  D 1 
ATOM   2727 C CD2 . PHE D 4 12  ? -13.670 -9.463  16.329  1.00 64.39 12  D 1 
ATOM   2728 C CE1 . PHE D 4 12  ? -12.382 -10.687 18.503  1.00 61.96 12  D 1 
ATOM   2729 C CE2 . PHE D 4 12  ? -13.323 -10.826 16.257  1.00 61.46 12  D 1 
ATOM   2730 C CZ  . PHE D 4 12  ? -12.680 -11.433 17.346  1.00 59.75 12  D 1 
ATOM   2731 N N   . MET D 4 13  ? -16.530 -5.061  17.907  1.00 81.57 13  D 1 
ATOM   2732 C CA  . MET D 4 13  ? -16.996 -3.701  18.155  1.00 82.69 13  D 1 
ATOM   2733 C C   . MET D 4 13  ? -17.257 -3.474  19.646  1.00 83.09 13  D 1 
ATOM   2734 O O   . MET D 4 13  ? -17.873 -4.290  20.315  1.00 80.65 13  D 1 
ATOM   2735 C CB  . MET D 4 13  ? -18.265 -3.408  17.345  1.00 81.51 13  D 1 
ATOM   2736 C CG  . MET D 4 13  ? -17.952 -3.132  15.870  1.00 77.07 13  D 1 
ATOM   2737 S SD  . MET D 4 13  ? -16.958 -1.648  15.550  1.00 76.08 13  D 1 
ATOM   2738 C CE  . MET D 4 13  ? -18.038 -0.364  16.210  1.00 66.91 13  D 1 
ATOM   2739 N N   . ASP D 4 14  ? -16.791 -2.332  20.144  1.00 85.70 14  D 1 
ATOM   2740 C CA  . ASP D 4 14  ? -16.813 -1.950  21.558  1.00 86.64 14  D 1 
ATOM   2741 C C   . ASP D 4 14  ? -16.084 -2.940  22.493  1.00 86.78 14  D 1 
ATOM   2742 O O   . ASP D 4 14  ? -16.341 -2.953  23.703  1.00 83.83 14  D 1 
ATOM   2743 C CB  . ASP D 4 14  ? -18.242 -1.652  22.032  1.00 84.98 14  D 1 
ATOM   2744 C CG  . ASP D 4 14  ? -18.928 -0.536  21.259  1.00 82.69 14  D 1 
ATOM   2745 O OD1 . ASP D 4 14  ? -18.323 0.543   21.088  1.00 77.27 14  D 1 
ATOM   2746 O OD2 . ASP D 4 14  ? -20.137 -0.687  20.973  1.00 76.47 14  D 1 
ATOM   2747 N N   . LYS D 4 15  ? -15.164 -3.739  21.941  1.00 83.67 15  D 1 
ATOM   2748 C CA  . LYS D 4 15  ? -14.305 -4.644  22.697  1.00 83.77 15  D 1 
ATOM   2749 C C   . LYS D 4 15  ? -12.888 -4.102  22.793  1.00 86.18 15  D 1 
ATOM   2750 O O   . LYS D 4 15  ? -12.425 -3.379  21.909  1.00 85.37 15  D 1 
ATOM   2751 C CB  . LYS D 4 15  ? -14.309 -6.043  22.066  1.00 79.93 15  D 1 
ATOM   2752 C CG  . LYS D 4 15  ? -15.691 -6.710  22.042  1.00 76.64 15  D 1 
ATOM   2753 C CD  . LYS D 4 15  ? -16.211 -6.960  23.449  1.00 71.51 15  D 1 
ATOM   2754 C CE  . LYS D 4 15  ? -17.499 -7.774  23.388  1.00 65.69 15  D 1 
ATOM   2755 N NZ  . LYS D 4 15  ? -17.812 -8.338  24.711  1.00 59.91 15  D 1 
ATOM   2756 N N   . LYS D 4 16  ? -12.192 -4.473  23.871  1.00 86.12 16  D 1 
ATOM   2757 C CA  . LYS D 4 16  ? -10.794 -4.123  24.061  1.00 86.40 16  D 1 
ATOM   2758 C C   . LYS D 4 16  ? -9.907  -5.013  23.196  1.00 85.41 16  D 1 
ATOM   2759 O O   . LYS D 4 16  ? -9.958  -6.235  23.288  1.00 83.89 16  D 1 
ATOM   2760 C CB  . LYS D 4 16  ? -10.443 -4.167  25.548  1.00 86.07 16  D 1 
ATOM   2761 C CG  . LYS D 4 16  ? -9.088  -3.504  25.816  1.00 80.12 16  D 1 
ATOM   2762 C CD  . LYS D 4 16  ? -8.816  -3.418  27.318  1.00 78.13 16  D 1 
ATOM   2763 C CE  . LYS D 4 16  ? -7.481  -2.705  27.537  1.00 71.21 16  D 1 
ATOM   2764 N NZ  . LYS D 4 16  ? -7.181  -2.523  28.982  1.00 64.59 16  D 1 
ATOM   2765 N N   . LEU D 4 17  ? -9.071  -4.372  22.379  1.00 87.42 17  D 1 
ATOM   2766 C CA  . LEU D 4 17  ? -8.135  -5.009  21.459  1.00 88.06 17  D 1 
ATOM   2767 C C   . LEU D 4 17  ? -6.694  -4.640  21.811  1.00 89.94 17  D 1 
ATOM   2768 O O   . LEU D 4 17  ? -6.422  -3.554  22.318  1.00 89.56 17  D 1 
ATOM   2769 C CB  . LEU D 4 17  ? -8.470  -4.603  20.012  1.00 85.63 17  D 1 
ATOM   2770 C CG  . LEU D 4 17  ? -9.909  -4.892  19.534  1.00 83.31 17  D 1 
ATOM   2771 C CD1 . LEU D 4 17  ? -10.044 -4.488  18.082  1.00 79.39 17  D 1 
ATOM   2772 C CD2 . LEU D 4 17  ? -10.276 -6.368  19.656  1.00 78.64 17  D 1 
ATOM   2773 N N   . SER D 4 18  ? -5.783  -5.541  21.503  1.00 86.56 18  D 1 
ATOM   2774 C CA  . SER D 4 18  ? -4.341  -5.317  21.460  1.00 85.37 18  D 1 
ATOM   2775 C C   . SER D 4 18  ? -3.908  -5.248  20.002  1.00 84.88 18  D 1 
ATOM   2776 O O   . SER D 4 18  ? -4.194  -6.159  19.230  1.00 83.17 18  D 1 
ATOM   2777 C CB  . SER D 4 18  ? -3.639  -6.474  22.178  1.00 83.96 18  D 1 
ATOM   2778 O OG  . SER D 4 18  ? -2.244  -6.317  22.170  1.00 78.59 18  D 1 
ATOM   2779 N N   . LEU D 4 19  ? -3.236  -4.168  19.630  1.00 88.26 19  D 1 
ATOM   2780 C CA  . LEU D 4 19  ? -2.782  -3.923  18.266  1.00 89.64 19  D 1 
ATOM   2781 C C   . LEU D 4 19  ? -1.266  -3.762  18.249  1.00 90.38 19  D 1 
ATOM   2782 O O   . LEU D 4 19  ? -0.735  -2.804  18.812  1.00 89.39 19  D 1 
ATOM   2783 C CB  . LEU D 4 19  ? -3.475  -2.692  17.660  1.00 88.95 19  D 1 
ATOM   2784 C CG  . LEU D 4 19  ? -5.020  -2.726  17.649  1.00 86.83 19  D 1 
ATOM   2785 C CD1 . LEU D 4 19  ? -5.626  -2.059  18.890  1.00 79.81 19  D 1 
ATOM   2786 C CD2 . LEU D 4 19  ? -5.548  -1.955  16.444  1.00 80.08 19  D 1 
ATOM   2787 N N   . LYS D 4 20  ? -0.562  -4.678  17.578  1.00 89.15 20  D 1 
ATOM   2788 C CA  . LYS D 4 20  ? 0.838   -4.483  17.214  1.00 87.33 20  D 1 
ATOM   2789 C C   . LYS D 4 20  ? 0.895   -3.771  15.868  1.00 88.10 20  D 1 
ATOM   2790 O O   . LYS D 4 20  ? 0.297   -4.234  14.903  1.00 86.87 20  D 1 
ATOM   2791 C CB  . LYS D 4 20  ? 1.604   -5.810  17.194  1.00 84.58 20  D 1 
ATOM   2792 C CG  . LYS D 4 20  ? 1.683   -6.432  18.588  1.00 76.85 20  D 1 
ATOM   2793 C CD  . LYS D 4 20  ? 2.558   -7.696  18.572  1.00 68.71 20  D 1 
ATOM   2794 C CE  . LYS D 4 20  ? 2.555   -8.341  19.948  1.00 61.42 20  D 1 
ATOM   2795 N NZ  . LYS D 4 20  ? 3.246   -9.660  19.938  1.00 54.99 20  D 1 
ATOM   2796 N N   . LEU D 4 21  ? 1.591   -2.650  15.852  1.00 91.38 21  D 1 
ATOM   2797 C CA  . LEU D 4 21  ? 1.708   -1.789  14.683  1.00 92.21 21  D 1 
ATOM   2798 C C   . LEU D 4 21  ? 3.081   -1.939  14.034  1.00 91.72 21  D 1 
ATOM   2799 O O   . LEU D 4 21  ? 4.045   -2.389  14.661  1.00 90.37 21  D 1 
ATOM   2800 C CB  . LEU D 4 21  ? 1.424   -0.328  15.082  1.00 92.81 21  D 1 
ATOM   2801 C CG  . LEU D 4 21  ? 0.117   -0.076  15.865  1.00 92.95 21  D 1 
ATOM   2802 C CD1 . LEU D 4 21  ? -0.025  1.411   16.169  1.00 89.95 21  D 1 
ATOM   2803 C CD2 . LEU D 4 21  ? -1.116  -0.541  15.093  1.00 89.51 21  D 1 
ATOM   2804 N N   . ASN D 4 22  ? 3.174   -1.502  12.783  1.00 90.65 22  D 1 
ATOM   2805 C CA  . ASN D 4 22  ? 4.438   -1.418  12.067  1.00 90.28 22  D 1 
ATOM   2806 C C   . ASN D 4 22  ? 5.524   -0.680  12.895  1.00 90.53 22  D 1 
ATOM   2807 O O   . ASN D 4 22  ? 5.238   0.300   13.596  1.00 87.50 22  D 1 
ATOM   2808 C CB  . ASN D 4 22  ? 4.174   -0.742  10.708  1.00 86.83 22  D 1 
ATOM   2809 C CG  . ASN D 4 22  ? 5.439   -0.611  9.900   1.00 84.37 22  D 1 
ATOM   2810 O OD1 . ASN D 4 22  ? 6.283   0.202   10.198  1.00 69.71 22  D 1 
ATOM   2811 N ND2 . ASN D 4 22  ? 5.627   -1.432  8.896   1.00 75.90 22  D 1 
ATOM   2812 N N   . GLY D 4 23  ? 6.760   -1.164  12.805  1.00 89.86 23  D 1 
ATOM   2813 C CA  . GLY D 4 23  ? 7.889   -0.638  13.562  1.00 89.32 23  D 1 
ATOM   2814 C C   . GLY D 4 23  ? 7.944   -1.092  15.027  1.00 89.98 23  D 1 
ATOM   2815 O O   . GLY D 4 23  ? 8.493   -0.382  15.859  1.00 86.91 23  D 1 
ATOM   2816 N N   . GLY D 4 24  ? 7.329   -2.226  15.350  1.00 89.25 24  D 1 
ATOM   2817 C CA  . GLY D 4 24  ? 7.373   -2.817  16.701  1.00 89.10 24  D 1 
ATOM   2818 C C   . GLY D 4 24  ? 6.561   -2.064  17.762  1.00 90.59 24  D 1 
ATOM   2819 O O   . GLY D 4 24  ? 6.690   -2.333  18.953  1.00 88.23 24  D 1 
ATOM   2820 N N   . ARG D 4 25  ? 5.703   -1.126  17.350  1.00 92.77 25  D 1 
ATOM   2821 C CA  . ARG D 4 25  ? 4.862   -0.350  18.265  1.00 93.24 25  D 1 
ATOM   2822 C C   . ARG D 4 25  ? 3.649   -1.157  18.704  1.00 92.95 25  D 1 
ATOM   2823 O O   . ARG D 4 25  ? 3.105   -1.931  17.926  1.00 90.93 25  D 1 
ATOM   2824 C CB  . ARG D 4 25  ? 4.450   0.976   17.609  1.00 92.45 25  D 1 
ATOM   2825 C CG  . ARG D 4 25  ? 5.670   1.878   17.364  1.00 91.52 25  D 1 
ATOM   2826 C CD  . ARG D 4 25  ? 5.328   3.055   16.444  1.00 90.65 25  D 1 
ATOM   2827 N NE  . ARG D 4 25  ? 5.099   2.586   15.073  1.00 90.04 25  D 1 
ATOM   2828 C CZ  . ARG D 4 25  ? 5.012   3.334   13.984  1.00 91.62 25  D 1 
ATOM   2829 N NH1 . ARG D 4 25  ? 5.082   4.630   14.028  1.00 84.05 25  D 1 
ATOM   2830 N NH2 . ARG D 4 25  ? 4.865   2.775   12.820  1.00 86.55 25  D 1 
ATOM   2831 N N   . HIS D 4 26  ? 3.205   -0.944  19.934  1.00 93.58 26  D 1 
ATOM   2832 C CA  . HIS D 4 26  ? 2.089   -1.685  20.502  1.00 93.77 26  D 1 
ATOM   2833 C C   . HIS D 4 26  ? 1.136   -0.734  21.220  1.00 94.54 26  D 1 
ATOM   2834 O O   . HIS D 4 26  ? 1.559   0.104   22.007  1.00 93.68 26  D 1 
ATOM   2835 C CB  . HIS D 4 26  ? 2.649   -2.783  21.422  1.00 91.29 26  D 1 
ATOM   2836 C CG  . HIS D 4 26  ? 1.644   -3.681  22.069  1.00 87.46 26  D 1 
ATOM   2837 N ND1 . HIS D 4 26  ? 1.905   -4.465  23.203  1.00 76.23 26  D 1 
ATOM   2838 C CD2 . HIS D 4 26  ? 0.348   -3.929  21.708  1.00 78.54 26  D 1 
ATOM   2839 C CE1 . HIS D 4 26  ? 0.797   -5.138  23.489  1.00 77.46 26  D 1 
ATOM   2840 N NE2 . HIS D 4 26  ? -0.161  -4.843  22.606  1.00 78.87 26  D 1 
ATOM   2841 N N   . VAL D 4 27  ? -0.151  -0.862  20.929  1.00 94.84 27  D 1 
ATOM   2842 C CA  . VAL D 4 27  ? -1.216  -0.113  21.590  1.00 95.01 27  D 1 
ATOM   2843 C C   . VAL D 4 27  ? -2.354  -1.037  21.999  1.00 94.62 27  D 1 
ATOM   2844 O O   . VAL D 4 27  ? -2.539  -2.114  21.433  1.00 93.75 27  D 1 
ATOM   2845 C CB  . VAL D 4 27  ? -1.733  1.063   20.740  1.00 94.68 27  D 1 
ATOM   2846 C CG1 . VAL D 4 27  ? -0.612  2.043   20.366  1.00 89.36 27  D 1 
ATOM   2847 C CG2 . VAL D 4 27  ? -2.418  0.604   19.443  1.00 89.82 27  D 1 
ATOM   2848 N N   . GLN D 4 28  ? -3.139  -0.607  22.980  1.00 94.31 28  D 1 
ATOM   2849 C CA  . GLN D 4 28  ? -4.352  -1.294  23.410  1.00 94.31 28  D 1 
ATOM   2850 C C   . GLN D 4 28  ? -5.491  -0.294  23.541  1.00 94.95 28  D 1 
ATOM   2851 O O   . GLN D 4 28  ? -5.256  0.834   23.955  1.00 93.91 28  D 1 
ATOM   2852 C CB  . GLN D 4 28  ? -4.114  -2.008  24.745  1.00 91.80 28  D 1 
ATOM   2853 C CG  . GLN D 4 28  ? -3.067  -3.113  24.635  1.00 83.78 28  D 1 
ATOM   2854 C CD  . GLN D 4 28  ? -2.891  -3.917  25.935  1.00 84.97 28  D 1 
ATOM   2855 O OE1 . GLN D 4 28  ? -3.515  -3.666  26.949  1.00 78.86 28  D 1 
ATOM   2856 N NE2 . GLN D 4 28  ? -2.056  -4.919  25.925  1.00 75.53 28  D 1 
ATOM   2857 N N   . GLY D 4 29  ? -6.714  -0.699  23.229  1.00 94.39 29  D 1 
ATOM   2858 C CA  . GLY D 4 29  ? -7.871  0.180   23.372  1.00 94.13 29  D 1 
ATOM   2859 C C   . GLY D 4 29  ? -9.154  -0.444  22.843  1.00 93.76 29  D 1 
ATOM   2860 O O   . GLY D 4 29  ? -9.175  -1.617  22.472  1.00 92.00 29  D 1 
ATOM   2861 N N   . ILE D 4 30  ? -10.235 0.318   22.836  1.00 94.54 30  D 1 
ATOM   2862 C CA  . ILE D 4 30  ? -11.583 -0.160  22.510  1.00 94.54 30  D 1 
ATOM   2863 C C   . ILE D 4 30  ? -11.924 0.223   21.070  1.00 94.32 30  D 1 
ATOM   2864 O O   . ILE D 4 30  ? -11.905 1.401   20.728  1.00 93.04 30  D 1 
ATOM   2865 C CB  . ILE D 4 30  ? -12.603 0.388   23.517  1.00 93.61 30  D 1 
ATOM   2866 C CG1 . ILE D 4 30  ? -12.237 -0.003  24.964  1.00 90.48 30  D 1 
ATOM   2867 C CG2 . ILE D 4 30  ? -14.011 -0.135  23.169  1.00 90.18 30  D 1 
ATOM   2868 C CD1 . ILE D 4 30  ? -13.078 0.695   26.040  1.00 85.34 30  D 1 
ATOM   2869 N N   . LEU D 4 31  ? -12.284 -0.741  20.225  1.00 92.41 31  D 1 
ATOM   2870 C CA  . LEU D 4 31  ? -12.722 -0.477  18.858  1.00 91.11 31  D 1 
ATOM   2871 C C   . LEU D 4 31  ? -14.072 0.249   18.858  1.00 90.30 31  D 1 
ATOM   2872 O O   . LEU D 4 31  ? -15.067 -0.296  19.320  1.00 88.82 31  D 1 
ATOM   2873 C CB  . LEU D 4 31  ? -12.784 -1.804  18.082  1.00 89.86 31  D 1 
ATOM   2874 C CG  . LEU D 4 31  ? -13.228 -1.655  16.605  1.00 88.84 31  D 1 
ATOM   2875 C CD1 . LEU D 4 31  ? -12.246 -0.832  15.783  1.00 85.12 31  D 1 
ATOM   2876 C CD2 . LEU D 4 31  ? -13.344 -3.036  15.964  1.00 84.16 31  D 1 
ATOM   2877 N N   . ARG D 4 32  ? -14.108 1.462   18.307  1.00 92.46 32  D 1 
ATOM   2878 C CA  . ARG D 4 32  ? -15.334 2.280   18.196  1.00 91.97 32  D 1 
ATOM   2879 C C   . ARG D 4 32  ? -15.868 2.402   16.774  1.00 91.09 32  D 1 
ATOM   2880 O O   . ARG D 4 32  ? -17.033 2.746   16.603  1.00 88.86 32  D 1 
ATOM   2881 C CB  . ARG D 4 32  ? -15.076 3.686   18.758  1.00 91.88 32  D 1 
ATOM   2882 C CG  . ARG D 4 32  ? -14.767 3.714   20.255  1.00 89.64 32  D 1 
ATOM   2883 C CD  . ARG D 4 32  ? -15.927 3.177   21.098  1.00 88.09 32  D 1 
ATOM   2884 N NE  . ARG D 4 32  ? -15.681 3.475   22.509  1.00 86.46 32  D 1 
ATOM   2885 C CZ  . ARG D 4 32  ? -16.129 2.814   23.566  1.00 85.70 32  D 1 
ATOM   2886 N NH1 . ARG D 4 32  ? -16.957 1.814   23.459  1.00 77.96 32  D 1 
ATOM   2887 N NH2 . ARG D 4 32  ? -15.713 3.163   24.734  1.00 80.74 32  D 1 
ATOM   2888 N N   . GLY D 4 33  ? -15.036 2.164   15.772  1.00 89.16 33  D 1 
ATOM   2889 C CA  . GLY D 4 33  ? -15.443 2.254   14.386  1.00 88.54 33  D 1 
ATOM   2890 C C   . GLY D 4 33  ? -14.289 2.129   13.403  1.00 88.80 33  D 1 
ATOM   2891 O O   . GLY D 4 33  ? -13.130 1.997   13.800  1.00 87.30 33  D 1 
ATOM   2892 N N   . PHE D 4 34  ? -14.653 2.160   12.125  1.00 88.04 34  D 1 
ATOM   2893 C CA  . PHE D 4 34  ? -13.735 2.058   10.997  1.00 86.00 34  D 1 
ATOM   2894 C C   . PHE D 4 34  ? -14.311 2.802   9.784   1.00 86.34 34  D 1 
ATOM   2895 O O   . PHE D 4 34  ? -15.465 3.230   9.795   1.00 84.14 34  D 1 
ATOM   2896 C CB  . PHE D 4 34  ? -13.457 0.578   10.689  1.00 82.43 34  D 1 
ATOM   2897 C CG  . PHE D 4 34  ? -14.701 -0.235  10.375  1.00 80.66 34  D 1 
ATOM   2898 C CD1 . PHE D 4 34  ? -15.404 -0.869  11.416  1.00 75.88 34  D 1 
ATOM   2899 C CD2 . PHE D 4 34  ? -15.177 -0.328  9.066   1.00 74.87 34  D 1 
ATOM   2900 C CE1 . PHE D 4 34  ? -16.583 -1.573  11.138  1.00 72.29 34  D 1 
ATOM   2901 C CE2 . PHE D 4 34  ? -16.358 -1.023  8.782   1.00 71.00 34  D 1 
ATOM   2902 C CZ  . PHE D 4 34  ? -17.065 -1.633  9.819   1.00 71.88 34  D 1 
ATOM   2903 N N   . ASP D 4 35  ? -13.509 2.977   8.754   1.00 83.65 35  D 1 
ATOM   2904 C CA  . ASP D 4 35  ? -13.898 3.583   7.475   1.00 82.35 35  D 1 
ATOM   2905 C C   . ASP D 4 35  ? -13.836 2.559   6.319   1.00 82.59 35  D 1 
ATOM   2906 O O   . ASP D 4 35  ? -13.459 1.403   6.539   1.00 80.44 35  D 1 
ATOM   2907 C CB  . ASP D 4 35  ? -13.046 4.841   7.241   1.00 80.42 35  D 1 
ATOM   2908 C CG  . ASP D 4 35  ? -11.567 4.601   6.962   1.00 79.77 35  D 1 
ATOM   2909 O OD1 . ASP D 4 35  ? -11.174 3.455   6.668   1.00 75.65 35  D 1 
ATOM   2910 O OD2 . ASP D 4 35  ? -10.799 5.576   7.062   1.00 76.34 35  D 1 
ATOM   2911 N N   . PRO D 4 36  ? -14.184 2.958   5.082   1.00 80.80 36  D 1 
ATOM   2912 C CA  . PRO D 4 36  ? -14.105 2.076   3.917   1.00 78.03 36  D 1 
ATOM   2913 C C   . PRO D 4 36  ? -12.714 1.502   3.613   1.00 78.08 36  D 1 
ATOM   2914 O O   . PRO D 4 36  ? -12.623 0.491   2.924   1.00 75.02 36  D 1 
ATOM   2915 C CB  . PRO D 4 36  ? -14.614 2.931   2.752   1.00 75.76 36  D 1 
ATOM   2916 C CG  . PRO D 4 36  ? -15.567 3.914   3.416   1.00 75.41 36  D 1 
ATOM   2917 C CD  . PRO D 4 36  ? -14.855 4.204   4.730   1.00 78.51 36  D 1 
ATOM   2918 N N   . PHE D 4 37  ? -11.648 2.097   4.124   1.00 78.48 37  D 1 
ATOM   2919 C CA  . PHE D 4 37  ? -10.276 1.614   3.987   1.00 77.34 37  D 1 
ATOM   2920 C C   . PHE D 4 37  ? -9.823  0.761   5.180   1.00 79.39 37  D 1 
ATOM   2921 O O   . PHE D 4 37  ? -8.650  0.407   5.293   1.00 76.70 37  D 1 
ATOM   2922 C CB  . PHE D 4 37  ? -9.337  2.800   3.762   1.00 74.90 37  D 1 
ATOM   2923 C CG  . PHE D 4 37  ? -9.652  3.598   2.511   1.00 73.40 37  D 1 
ATOM   2924 C CD1 . PHE D 4 37  ? -9.215  3.136   1.258   1.00 68.98 37  D 1 
ATOM   2925 C CD2 . PHE D 4 37  ? -10.396 4.786   2.586   1.00 68.01 37  D 1 
ATOM   2926 C CE1 . PHE D 4 37  ? -9.494  3.860   0.096   1.00 64.82 37  D 1 
ATOM   2927 C CE2 . PHE D 4 37  ? -10.682 5.517   1.423   1.00 64.02 37  D 1 
ATOM   2928 C CZ  . PHE D 4 37  ? -10.225 5.054   0.177   1.00 65.07 37  D 1 
ATOM   2929 N N   . MET D 4 38  ? -10.731 0.430   6.094   1.00 79.72 38  D 1 
ATOM   2930 C CA  . MET D 4 38  ? -10.441 -0.253  7.356   1.00 82.47 38  D 1 
ATOM   2931 C C   . MET D 4 38  ? -9.433  0.476   8.243   1.00 85.69 38  D 1 
ATOM   2932 O O   . MET D 4 38  ? -8.722  -0.151  9.035   1.00 83.85 38  D 1 
ATOM   2933 C CB  . MET D 4 38  ? -10.087 -1.733  7.113   1.00 78.04 38  D 1 
ATOM   2934 C CG  . MET D 4 38  ? -11.311 -2.570  6.739   1.00 72.68 38  D 1 
ATOM   2935 S SD  . MET D 4 38  ? -12.582 -2.682  8.030   1.00 66.55 38  D 1 
ATOM   2936 C CE  . MET D 4 38  ? -11.603 -3.331  9.390   1.00 58.19 38  D 1 
ATOM   2937 N N   . ASN D 4 39  ? -9.391  1.796   8.180   1.00 88.51 39  D 1 
ATOM   2938 C CA  . ASN D 4 39  ? -8.778  2.579   9.240   1.00 89.30 39  D 1 
ATOM   2939 C C   . ASN D 4 39  ? -9.684  2.514   10.472  1.00 89.40 39  D 1 
ATOM   2940 O O   . ASN D 4 39  ? -10.908 2.574   10.354  1.00 88.08 39  D 1 
ATOM   2941 C CB  . ASN D 4 39  ? -8.542  4.019   8.783   1.00 89.40 39  D 1 
ATOM   2942 C CG  . ASN D 4 39  ? -7.730  4.089   7.509   1.00 89.77 39  D 1 
ATOM   2943 O OD1 . ASN D 4 39  ? -6.650  3.533   7.402   1.00 84.45 39  D 1 
ATOM   2944 N ND2 . ASN D 4 39  ? -8.224  4.776   6.505   1.00 83.98 39  D 1 
ATOM   2945 N N   . LEU D 4 40  ? -9.102  2.376   11.653  1.00 91.68 40  D 1 
ATOM   2946 C CA  . LEU D 4 40  ? -9.839  2.108   12.879  1.00 92.40 40  D 1 
ATOM   2947 C C   . LEU D 4 40  ? -9.876  3.335   13.781  1.00 93.89 40  D 1 
ATOM   2948 O O   . LEU D 4 40  ? -8.900  4.070   13.897  1.00 93.55 40  D 1 
ATOM   2949 C CB  . LEU D 4 40  ? -9.232  0.906   13.616  1.00 91.00 40  D 1 
ATOM   2950 C CG  . LEU D 4 40  ? -9.051  -0.385  12.787  1.00 89.03 40  D 1 
ATOM   2951 C CD1 . LEU D 4 40  ? -8.589  -1.513  13.712  1.00 84.65 40  D 1 
ATOM   2952 C CD2 . LEU D 4 40  ? -10.337 -0.843  12.107  1.00 83.33 40  D 1 
ATOM   2953 N N   . VAL D 4 41  ? -10.986 3.512   14.502  1.00 94.25 41  D 1 
ATOM   2954 C CA  . VAL D 4 41  ? -11.056 4.391   15.672  1.00 94.54 41  D 1 
ATOM   2955 C C   . VAL D 4 41  ? -10.932 3.541   16.920  1.00 94.29 41  D 1 
ATOM   2956 O O   . VAL D 4 41  ? -11.788 2.689   17.184  1.00 93.26 41  D 1 
ATOM   2957 C CB  . VAL D 4 41  ? -12.333 5.244   15.694  1.00 94.11 41  D 1 
ATOM   2958 C CG1 . VAL D 4 41  ? -12.372 6.149   16.933  1.00 90.27 41  D 1 
ATOM   2959 C CG2 . VAL D 4 41  ? -12.405 6.149   14.462  1.00 90.78 41  D 1 
ATOM   2960 N N   . ILE D 4 42  ? -9.892  3.786   17.700  1.00 95.38 42  D 1 
ATOM   2961 C CA  . ILE D 4 42  ? -9.640  3.130   18.980  1.00 95.65 42  D 1 
ATOM   2962 C C   . ILE D 4 42  ? -9.790  4.162   20.092  1.00 95.82 42  D 1 
ATOM   2963 O O   . ILE D 4 42  ? -9.110  5.179   20.095  1.00 95.44 42  D 1 
ATOM   2964 C CB  . ILE D 4 42  ? -8.259  2.447   18.988  1.00 95.25 42  D 1 
ATOM   2965 C CG1 . ILE D 4 42  ? -8.059  1.449   17.821  1.00 92.75 42  D 1 
ATOM   2966 C CG2 . ILE D 4 42  ? -8.016  1.748   20.321  1.00 92.98 42  D 1 
ATOM   2967 C CD1 . ILE D 4 42  ? -9.032  0.262   17.793  1.00 87.80 42  D 1 
ATOM   2968 N N   . ASP D 4 43  ? -10.685 3.894   21.024  1.00 95.61 43  D 1 
ATOM   2969 C CA  . ASP D 4 43  ? -10.946 4.716   22.196  1.00 95.61 43  D 1 
ATOM   2970 C C   . ASP D 4 43  ? -10.194 4.196   23.421  1.00 95.60 43  D 1 
ATOM   2971 O O   . ASP D 4 43  ? -9.784  3.035   23.454  1.00 94.44 43  D 1 
ATOM   2972 C CB  . ASP D 4 43  ? -12.456 4.759   22.433  1.00 94.44 43  D 1 
ATOM   2973 C CG  . ASP D 4 43  ? -12.927 5.859   23.376  1.00 92.11 43  D 1 
ATOM   2974 O OD1 . ASP D 4 43  ? -12.147 6.810   23.626  1.00 87.69 43  D 1 
ATOM   2975 O OD2 . ASP D 4 43  ? -14.099 5.759   23.797  1.00 86.87 43  D 1 
ATOM   2976 N N   . GLU D 4 44  ? -10.015 5.049   24.424  1.00 95.69 44  D 1 
ATOM   2977 C CA  . GLU D 4 44  ? -9.254  4.723   25.640  1.00 95.78 44  D 1 
ATOM   2978 C C   . GLU D 4 44  ? -7.903  4.060   25.315  1.00 96.01 44  D 1 
ATOM   2979 O O   . GLU D 4 44  ? -7.488  3.084   25.937  1.00 93.90 44  D 1 
ATOM   2980 C CB  . GLU D 4 44  ? -10.118 3.906   26.612  1.00 94.77 44  D 1 
ATOM   2981 C CG  . GLU D 4 44  ? -11.361 4.664   27.086  1.00 91.08 44  D 1 
ATOM   2982 C CD  . GLU D 4 44  ? -12.292 3.795   27.958  1.00 88.04 44  D 1 
ATOM   2983 O OE1 . GLU D 4 44  ? -13.524 3.979   27.863  1.00 80.50 44  D 1 
ATOM   2984 O OE2 . GLU D 4 44  ? -11.772 2.930   28.708  1.00 82.84 44  D 1 
ATOM   2985 N N   . CYS D 4 45  ? -7.234  4.570   24.275  1.00 95.86 45  D 1 
ATOM   2986 C CA  . CYS D 4 45  ? -6.030  3.956   23.756  1.00 96.20 45  D 1 
ATOM   2987 C C   . CYS D 4 45  ? -4.842  4.179   24.691  1.00 96.53 45  D 1 
ATOM   2988 O O   . CYS D 4 45  ? -4.617  5.271   25.215  1.00 95.45 45  D 1 
ATOM   2989 C CB  . CYS D 4 45  ? -5.773  4.462   22.328  1.00 95.54 45  D 1 
ATOM   2990 S SG  . CYS D 4 45  ? -4.569  3.393   21.482  1.00 92.81 45  D 1 
ATOM   2991 N N   . VAL D 4 46  ? -4.071  3.122   24.890  1.00 96.52 46  D 1 
ATOM   2992 C CA  . VAL D 4 46  ? -2.864  3.106   25.714  1.00 96.64 46  D 1 
ATOM   2993 C C   . VAL D 4 46  ? -1.698  2.655   24.845  1.00 96.50 46  D 1 
ATOM   2994 O O   . VAL D 4 46  ? -1.718  1.550   24.313  1.00 95.20 46  D 1 
ATOM   2995 C CB  . VAL D 4 46  ? -3.036  2.194   26.939  1.00 95.65 46  D 1 
ATOM   2996 C CG1 . VAL D 4 46  ? -1.812  2.264   27.855  1.00 88.17 46  D 1 
ATOM   2997 C CG2 . VAL D 4 46  ? -4.260  2.581   27.779  1.00 88.86 46  D 1 
ATOM   2998 N N   . GLU D 4 47  ? -0.677  3.498   24.709  1.00 96.58 47  D 1 
ATOM   2999 C CA  . GLU D 4 47  ? 0.604   3.116   24.130  1.00 96.28 47  D 1 
ATOM   3000 C C   . GLU D 4 47  ? 1.372   2.239   25.115  1.00 95.82 47  D 1 
ATOM   3001 O O   . GLU D 4 47  ? 1.610   2.635   26.255  1.00 94.21 47  D 1 
ATOM   3002 C CB  . GLU D 4 47  ? 1.405   4.374   23.750  1.00 94.93 47  D 1 
ATOM   3003 C CG  . GLU D 4 47  ? 2.832   4.090   23.241  1.00 92.03 47  D 1 
ATOM   3004 C CD  . GLU D 4 47  ? 3.622   5.366   22.874  1.00 90.99 47  D 1 
ATOM   3005 O OE1 . GLU D 4 47  ? 4.549   5.288   22.033  1.00 83.86 47  D 1 
ATOM   3006 O OE2 . GLU D 4 47  ? 3.312   6.453   23.399  1.00 85.82 47  D 1 
ATOM   3007 N N   . MET D 4 48  ? 1.781   1.067   24.671  1.00 95.33 48  D 1 
ATOM   3008 C CA  . MET D 4 48  ? 2.620   0.122   25.409  1.00 94.16 48  D 1 
ATOM   3009 C C   . MET D 4 48  ? 4.063   0.315   24.953  1.00 93.39 48  D 1 
ATOM   3010 O O   . MET D 4 48  ? 4.519   -0.316  24.003  1.00 90.49 48  D 1 
ATOM   3011 C CB  . MET D 4 48  ? 2.131   -1.310  25.151  1.00 92.77 48  D 1 
ATOM   3012 C CG  . MET D 4 48  ? 0.638   -1.536  25.441  1.00 89.32 48  D 1 
ATOM   3013 S SD  . MET D 4 48  ? 0.104   -1.288  27.157  1.00 84.69 48  D 1 
ATOM   3014 C CE  . MET D 4 48  ? 0.881   -2.708  27.947  1.00 74.13 48  D 1 
ATOM   3015 N N   . ALA D 4 49  ? 4.782   1.232   25.598  1.00 91.84 49  D 1 
ATOM   3016 C CA  . ALA D 4 49  ? 6.154   1.535   25.229  1.00 90.53 49  D 1 
ATOM   3017 C C   . ALA D 4 49  ? 7.089   0.341   25.519  1.00 90.31 49  D 1 
ATOM   3018 O O   . ALA D 4 49  ? 6.871   -0.432  26.449  1.00 86.41 49  D 1 
ATOM   3019 C CB  . ALA D 4 49  ? 6.599   2.812   25.954  1.00 87.51 49  D 1 
ATOM   3020 N N   . THR D 4 50  ? 8.187   0.233   24.768  1.00 90.11 50  D 1 
ATOM   3021 C CA  . THR D 4 50  ? 9.192   -0.832  24.936  1.00 88.52 50  D 1 
ATOM   3022 C C   . THR D 4 50  ? 9.836   -0.839  26.320  1.00 89.40 50  D 1 
ATOM   3023 O O   . THR D 4 50  ? 10.212  -1.896  26.825  1.00 84.13 50  D 1 
ATOM   3024 C CB  . THR D 4 50  ? 10.303  -0.681  23.891  1.00 83.79 50  D 1 
ATOM   3025 O OG1 . THR D 4 50  ? 10.773  0.654   23.875  1.00 73.19 50  D 1 
ATOM   3026 C CG2 . THR D 4 50  ? 9.802   -1.001  22.481  1.00 68.94 50  D 1 
ATOM   3027 N N   . SER D 4 51  ? 9.878   0.310   26.994  1.00 88.39 51  D 1 
ATOM   3028 C CA  . SER D 4 51  ? 10.337  0.439   28.379  1.00 88.41 51  D 1 
ATOM   3029 C C   . SER D 4 51  ? 9.375   -0.168  29.423  1.00 90.18 51  D 1 
ATOM   3030 O O   . SER D 4 51  ? 9.664   -0.135  30.616  1.00 85.56 51  D 1 
ATOM   3031 C CB  . SER D 4 51  ? 10.562  1.919   28.696  1.00 85.56 51  D 1 
ATOM   3032 O OG  . SER D 4 51  ? 9.339   2.640   28.608  1.00 80.08 51  D 1 
ATOM   3033 N N   . GLY D 4 52  ? 8.207   -0.651  28.985  1.00 90.55 52  D 1 
ATOM   3034 C CA  . GLY D 4 52  ? 7.111   -1.068  29.867  1.00 91.42 52  D 1 
ATOM   3035 C C   . GLY D 4 52  ? 6.236   0.086   30.364  1.00 93.25 52  D 1 
ATOM   3036 O O   . GLY D 4 52  ? 5.223   -0.155  31.028  1.00 89.64 52  D 1 
ATOM   3037 N N   . GLN D 4 53  ? 6.579   1.332   30.038  1.00 93.76 53  D 1 
ATOM   3038 C CA  . GLN D 4 53  ? 5.740   2.484   30.345  1.00 94.26 53  D 1 
ATOM   3039 C C   . GLN D 4 53  ? 4.441   2.425   29.539  1.00 95.34 53  D 1 
ATOM   3040 O O   . GLN D 4 53  ? 4.453   2.134   28.345  1.00 93.35 53  D 1 
ATOM   3041 C CB  . GLN D 4 53  ? 6.524   3.779   30.094  1.00 91.16 53  D 1 
ATOM   3042 C CG  . GLN D 4 53  ? 5.714   5.027   30.479  1.00 81.12 53  D 1 
ATOM   3043 C CD  . GLN D 4 53  ? 6.498   6.329   30.350  1.00 73.56 53  D 1 
ATOM   3044 O OE1 . GLN D 4 53  ? 7.698   6.361   30.120  1.00 66.98 53  D 1 
ATOM   3045 N NE2 . GLN D 4 53  ? 5.848   7.452   30.509  1.00 62.30 53  D 1 
ATOM   3046 N N   . GLN D 4 54  ? 3.330   2.750   30.194  1.00 95.44 54  D 1 
ATOM   3047 C CA  . GLN D 4 54  ? 2.028   2.868   29.555  1.00 95.76 54  D 1 
ATOM   3048 C C   . GLN D 4 54  ? 1.631   4.349   29.478  1.00 95.50 54  D 1 
ATOM   3049 O O   . GLN D 4 54  ? 1.595   5.024   30.504  1.00 92.85 54  D 1 
ATOM   3050 C CB  . GLN D 4 54  ? 0.977   2.045   30.311  1.00 94.08 54  D 1 
ATOM   3051 C CG  . GLN D 4 54  ? 1.309   0.547   30.295  1.00 90.29 54  D 1 
ATOM   3052 C CD  . GLN D 4 54  ? 0.209   -0.326  30.915  1.00 89.00 54  D 1 
ATOM   3053 O OE1 . GLN D 4 54  ? -0.849  0.130   31.313  1.00 82.48 54  D 1 
ATOM   3054 N NE2 . GLN D 4 54  ? 0.428   -1.615  31.015  1.00 79.19 54  D 1 
ATOM   3055 N N   . ASN D 4 55  ? 1.318   4.825   28.283  1.00 95.01 55  D 1 
ATOM   3056 C CA  . ASN D 4 55  ? 0.909   6.199   28.042  1.00 94.17 55  D 1 
ATOM   3057 C C   . ASN D 4 55  ? -0.534  6.223   27.543  1.00 94.60 55  D 1 
ATOM   3058 O O   . ASN D 4 55  ? -0.827  5.671   26.482  1.00 93.08 55  D 1 
ATOM   3059 C CB  . ASN D 4 55  ? 1.862   6.854   27.028  1.00 91.99 55  D 1 
ATOM   3060 C CG  . ASN D 4 55  ? 3.317   6.879   27.458  1.00 88.77 55  D 1 
ATOM   3061 O OD1 . ASN D 4 55  ? 3.654   7.149   28.603  1.00 81.55 55  D 1 
ATOM   3062 N ND2 . ASN D 4 55  ? 4.218   6.613   26.541  1.00 80.20 55  D 1 
ATOM   3063 N N   . ASN D 4 56  ? -1.433  6.872   28.272  1.00 95.70 56  D 1 
ATOM   3064 C CA  . ASN D 4 56  ? -2.800  7.080   27.807  1.00 95.42 56  D 1 
ATOM   3065 C C   . ASN D 4 56  ? -2.800  8.133   26.701  1.00 95.20 56  D 1 
ATOM   3066 O O   . ASN D 4 56  ? -2.376  9.265   26.930  1.00 93.07 56  D 1 
ATOM   3067 C CB  . ASN D 4 56  ? -3.701  7.505   28.976  1.00 93.99 56  D 1 
ATOM   3068 C CG  . ASN D 4 56  ? -3.868  6.420   30.027  1.00 85.64 56  D 1 
ATOM   3069 O OD1 . ASN D 4 56  ? -3.798  5.231   29.778  1.00 75.64 56  D 1 
ATOM   3070 N ND2 . ASN D 4 56  ? -4.098  6.802   31.269  1.00 74.62 56  D 1 
ATOM   3071 N N   . ILE D 4 57  ? -3.293  7.781   25.523  1.00 95.59 57  D 1 
ATOM   3072 C CA  . ILE D 4 57  ? -3.306  8.658   24.345  1.00 95.25 57  D 1 
ATOM   3073 C C   . ILE D 4 57  ? -4.728  8.990   23.860  1.00 95.56 57  D 1 
ATOM   3074 O O   . ILE D 4 57  ? -4.909  9.689   22.866  1.00 93.60 57  D 1 
ATOM   3075 C CB  . ILE D 4 57  ? -2.388  8.106   23.228  1.00 94.27 57  D 1 
ATOM   3076 C CG1 . ILE D 4 57  ? -2.817  6.700   22.749  1.00 91.34 57  D 1 
ATOM   3077 C CG2 . ILE D 4 57  ? -0.928  8.094   23.722  1.00 87.86 57  D 1 
ATOM   3078 C CD1 . ILE D 4 57  ? -1.996  6.174   21.554  1.00 89.27 57  D 1 
ATOM   3079 N N   . GLY D 4 58  ? -5.738  8.535   24.596  1.00 94.94 58  D 1 
ATOM   3080 C CA  . GLY D 4 58  ? -7.141  8.854   24.361  1.00 94.86 58  D 1 
ATOM   3081 C C   . GLY D 4 58  ? -7.730  8.155   23.137  1.00 95.77 58  D 1 
ATOM   3082 O O   . GLY D 4 58  ? -7.412  6.999   22.853  1.00 93.86 58  D 1 
ATOM   3083 N N   . MET D 4 59  ? -8.606  8.850   22.432  1.00 96.22 59  D 1 
ATOM   3084 C CA  . MET D 4 59  ? -9.202  8.345   21.198  1.00 96.30 59  D 1 
ATOM   3085 C C   . MET D 4 59  ? -8.287  8.663   20.006  1.00 96.62 59  D 1 
ATOM   3086 O O   . MET D 4 59  ? -7.916  9.822   19.799  1.00 95.84 59  D 1 
ATOM   3087 C CB  . MET D 4 59  ? -10.605 8.931   21.014  1.00 95.20 59  D 1 
ATOM   3088 C CG  . MET D 4 59  ? -11.361 8.277   19.857  1.00 92.55 59  D 1 
ATOM   3089 S SD  . MET D 4 59  ? -13.050 8.923   19.604  1.00 90.57 59  D 1 
ATOM   3090 C CE  . MET D 4 59  ? -13.889 8.208   21.035  1.00 81.20 59  D 1 
ATOM   3091 N N   . VAL D 4 60  ? -7.964  7.641   19.225  1.00 96.66 60  D 1 
ATOM   3092 C CA  . VAL D 4 60  ? -6.994  7.720   18.128  1.00 96.87 60  D 1 
ATOM   3093 C C   . VAL D 4 60  ? -7.561  7.137   16.841  1.00 96.88 60  D 1 
ATOM   3094 O O   . VAL D 4 60  ? -8.462  6.300   16.857  1.00 96.01 60  D 1 
ATOM   3095 C CB  . VAL D 4 60  ? -5.669  7.018   18.499  1.00 96.25 60  D 1 
ATOM   3096 C CG1 . VAL D 4 60  ? -5.062  7.598   19.780  1.00 92.82 60  D 1 
ATOM   3097 C CG2 . VAL D 4 60  ? -5.814  5.499   18.669  1.00 92.20 60  D 1 
ATOM   3098 N N   . VAL D 4 61  ? -6.992  7.552   15.722  1.00 96.82 61  D 1 
ATOM   3099 C CA  . VAL D 4 61  ? -7.161  6.888   14.424  1.00 96.83 61  D 1 
ATOM   3100 C C   . VAL D 4 61  ? -5.936  6.028   14.163  1.00 97.13 61  D 1 
ATOM   3101 O O   . VAL D 4 61  ? -4.819  6.499   14.331  1.00 96.51 61  D 1 
ATOM   3102 C CB  . VAL D 4 61  ? -7.361  7.903   13.283  1.00 95.95 61  D 1 
ATOM   3103 C CG1 . VAL D 4 61  ? -7.549  7.197   11.931  1.00 92.22 61  D 1 
ATOM   3104 C CG2 . VAL D 4 61  ? -8.582  8.788   13.524  1.00 92.93 61  D 1 
ATOM   3105 N N   . ILE D 4 62  ? -6.145  4.786   13.739  1.00 96.33 62  D 1 
ATOM   3106 C CA  . ILE D 4 62  ? -5.084  3.858   13.337  1.00 96.16 62  D 1 
ATOM   3107 C C   . ILE D 4 62  ? -5.359  3.389   11.911  1.00 95.26 62  D 1 
ATOM   3108 O O   . ILE D 4 62  ? -6.451  2.903   11.633  1.00 93.63 62  D 1 
ATOM   3109 C CB  . ILE D 4 62  ? -4.974  2.675   14.308  1.00 95.96 62  D 1 
ATOM   3110 C CG1 . ILE D 4 62  ? -4.745  3.168   15.760  1.00 94.02 62  D 1 
ATOM   3111 C CG2 . ILE D 4 62  ? -3.849  1.718   13.864  1.00 94.30 62  D 1 
ATOM   3112 C CD1 . ILE D 4 62  ? -4.588  2.062   16.795  1.00 91.44 62  D 1 
ATOM   3113 N N   . ARG D 4 63  ? -4.374  3.478   11.028  1.00 95.14 63  D 1 
ATOM   3114 C CA  . ARG D 4 63  ? -4.509  2.915   9.685   1.00 94.25 63  D 1 
ATOM   3115 C C   . ARG D 4 63  ? -4.498  1.386   9.731   1.00 93.32 63  D 1 
ATOM   3116 O O   . ARG D 4 63  ? -3.613  0.785   10.340  1.00 90.79 63  D 1 
ATOM   3117 C CB  . ARG D 4 63  ? -3.421  3.435   8.744   1.00 92.67 63  D 1 
ATOM   3118 C CG  . ARG D 4 63  ? -3.715  4.857   8.251   1.00 86.02 63  D 1 
ATOM   3119 C CD  . ARG D 4 63  ? -2.727  5.309   7.182   1.00 82.47 63  D 1 
ATOM   3120 N NE  . ARG D 4 63  ? -2.783  4.471   5.960   1.00 78.98 63  D 1 
ATOM   3121 C CZ  . ARG D 4 63  ? -3.168  4.840   4.733   1.00 76.94 63  D 1 
ATOM   3122 N NH1 . ARG D 4 63  ? -3.589  6.043   4.479   1.00 68.43 63  D 1 
ATOM   3123 N NH2 . ARG D 4 63  ? -3.143  4.011   3.741   1.00 69.70 63  D 1 
ATOM   3124 N N   . GLY D 4 64  ? -5.450  0.766   9.032   1.00 90.04 64  D 1 
ATOM   3125 C CA  . GLY D 4 64  ? -5.590  -0.687  8.993   1.00 87.98 64  D 1 
ATOM   3126 C C   . GLY D 4 64  ? -4.360  -1.396  8.438   1.00 87.52 64  D 1 
ATOM   3127 O O   . GLY D 4 64  ? -3.890  -2.378  9.025   1.00 85.50 64  D 1 
ATOM   3128 N N   . ASN D 4 65  ? -3.765  -0.862  7.377   1.00 87.43 65  D 1 
ATOM   3129 C CA  . ASN D 4 65  ? -2.554  -1.425  6.769   1.00 86.63 65  D 1 
ATOM   3130 C C   . ASN D 4 65  ? -1.311  -1.366  7.682   1.00 87.28 65  D 1 
ATOM   3131 O O   . ASN D 4 65  ? -0.374  -2.135  7.497   1.00 83.90 65  D 1 
ATOM   3132 C CB  . ASN D 4 65  ? -2.308  -0.767  5.396   1.00 82.76 65  D 1 
ATOM   3133 C CG  . ASN D 4 65  ? -2.006  0.719   5.441   1.00 76.27 65  D 1 
ATOM   3134 O OD1 . ASN D 4 65  ? -1.909  1.328   6.490   1.00 63.51 65  D 1 
ATOM   3135 N ND2 . ASN D 4 65  ? -1.856  1.329   4.286   1.00 68.26 65  D 1 
ATOM   3136 N N   . SER D 4 66  ? -1.324  -0.520  8.703   1.00 89.41 66  D 1 
ATOM   3137 C CA  . SER D 4 66  ? -0.250  -0.425  9.699   1.00 89.98 66  D 1 
ATOM   3138 C C   . SER D 4 66  ? -0.342  -1.473  10.815  1.00 89.69 66  D 1 
ATOM   3139 O O   . SER D 4 66  ? 0.585   -1.582  11.621  1.00 87.30 66  D 1 
ATOM   3140 C CB  . SER D 4 66  ? -0.237  0.968   10.326  1.00 89.90 66  D 1 
ATOM   3141 O OG  . SER D 4 66  ? -0.005  1.959   9.344   1.00 85.08 66  D 1 
ATOM   3142 N N   . ILE D 4 67  ? -1.427  -2.236  10.886  1.00 89.30 67  D 1 
ATOM   3143 C CA  . ILE D 4 67  ? -1.634  -3.259  11.908  1.00 87.36 67  D 1 
ATOM   3144 C C   . ILE D 4 67  ? -0.947  -4.549  11.467  1.00 84.95 67  D 1 
ATOM   3145 O O   . ILE D 4 67  ? -1.287  -5.116  10.436  1.00 81.77 67  D 1 
ATOM   3146 C CB  . ILE D 4 67  ? -3.139  -3.465  12.201  1.00 86.69 67  D 1 
ATOM   3147 C CG1 . ILE D 4 67  ? -3.803  -2.135  12.627  1.00 85.96 67  D 1 
ATOM   3148 C CG2 . ILE D 4 67  ? -3.319  -4.533  13.288  1.00 85.78 67  D 1 
ATOM   3149 C CD1 . ILE D 4 67  ? -5.331  -2.207  12.711  1.00 82.73 67  D 1 
ATOM   3150 N N   . ILE D 4 68  ? -0.006  -5.025  12.264  1.00 83.88 68  D 1 
ATOM   3151 C CA  . ILE D 4 68  ? 0.763   -6.250  12.028  1.00 80.05 68  D 1 
ATOM   3152 C C   . ILE D 4 68  ? 0.169   -7.437  12.784  1.00 77.53 68  D 1 
ATOM   3153 O O   . ILE D 4 68  ? 0.244   -8.578  12.331  1.00 73.36 68  D 1 
ATOM   3154 C CB  . ILE D 4 68  ? 2.235   -6.023  12.428  1.00 78.41 68  D 1 
ATOM   3155 C CG1 . ILE D 4 68  ? 2.882   -4.796  11.729  1.00 73.55 68  D 1 
ATOM   3156 C CG2 . ILE D 4 68  ? 3.090   -7.273  12.187  1.00 71.28 68  D 1 
ATOM   3157 C CD1 . ILE D 4 68  ? 2.873   -4.842  10.197  1.00 66.27 68  D 1 
ATOM   3158 N N   . MET D 4 69  ? -0.429  -7.185  13.944  1.00 76.88 69  D 1 
ATOM   3159 C CA  . MET D 4 69  ? -1.105  -8.198  14.730  1.00 76.84 69  D 1 
ATOM   3160 C C   . MET D 4 69  ? -2.267  -7.570  15.484  1.00 79.27 69  D 1 
ATOM   3161 O O   . MET D 4 69  ? -2.132  -6.483  16.041  1.00 76.88 69  D 1 
ATOM   3162 C CB  . MET D 4 69  ? -0.096  -8.861  15.691  1.00 70.70 69  D 1 
ATOM   3163 C CG  . MET D 4 69  ? -0.669  -10.054 16.460  1.00 61.50 69  D 1 
ATOM   3164 S SD  . MET D 4 69  ? 0.558   -10.872 17.527  1.00 55.04 69  D 1 
ATOM   3165 C CE  . MET D 4 69  ? 1.576   -11.674 16.287  1.00 47.39 69  D 1 
ATOM   3166 N N   . LEU D 4 70  ? -3.390  -8.282  15.527  1.00 77.73 70  D 1 
ATOM   3167 C CA  . LEU D 4 70  ? -4.601  -7.876  16.236  1.00 77.56 70  D 1 
ATOM   3168 C C   . LEU D 4 70  ? -5.057  -9.020  17.129  1.00 77.19 70  D 1 
ATOM   3169 O O   . LEU D 4 70  ? -5.231  -10.144 16.666  1.00 74.58 70  D 1 
ATOM   3170 C CB  . LEU D 4 70  ? -5.644  -7.474  15.181  1.00 75.67 70  D 1 
ATOM   3171 C CG  . LEU D 4 70  ? -6.942  -6.890  15.769  1.00 74.04 70  D 1 
ATOM   3172 C CD1 . LEU D 4 70  ? -6.702  -5.549  16.449  1.00 68.89 70  D 1 
ATOM   3173 C CD2 . LEU D 4 70  ? -7.951  -6.663  14.652  1.00 69.59 70  D 1 
ATOM   3174 N N   . GLU D 4 71  ? -5.265  -8.736  18.409  1.00 74.29 71  D 1 
ATOM   3175 C CA  . GLU D 4 71  ? -5.702  -9.714  19.400  1.00 74.09 71  D 1 
ATOM   3176 C C   . GLU D 4 71  ? -6.852  -9.142  20.233  1.00 75.61 71  D 1 
ATOM   3177 O O   . GLU D 4 71  ? -6.828  -7.968  20.616  1.00 73.92 71  D 1 
ATOM   3178 C CB  . GLU D 4 71  ? -4.533  -10.134 20.308  1.00 68.89 71  D 1 
ATOM   3179 C CG  . GLU D 4 71  ? -3.370  -10.812 19.561  1.00 61.11 71  D 1 
ATOM   3180 C CD  . GLU D 4 71  ? -2.161  -11.152 20.449  1.00 57.12 71  D 1 
ATOM   3181 O OE1 . GLU D 4 71  ? -1.218  -11.789 19.930  1.00 50.96 71  D 1 
ATOM   3182 O OE2 . GLU D 4 71  ? -2.127  -10.730 21.621  1.00 51.34 71  D 1 
ATOM   3183 N N   . ALA D 4 72  ? -7.856  -9.954  20.549  1.00 74.20 72  D 1 
ATOM   3184 C CA  . ALA D 4 72  ? -8.914  -9.561  21.470  1.00 72.72 72  D 1 
ATOM   3185 C C   . ALA D 4 72  ? -8.444  -9.772  22.914  1.00 72.90 72  D 1 
ATOM   3186 O O   . ALA D 4 72  ? -7.972  -10.845 23.265  1.00 70.21 72  D 1 
ATOM   3187 C CB  . ALA D 4 72  ? -10.184 -10.350 21.152  1.00 68.90 72  D 1 
ATOM   3188 N N   . LEU D 4 73  ? -8.593  -8.756  23.767  1.00 77.16 73  D 1 
ATOM   3189 C CA  . LEU D 4 73  ? -8.277  -8.844  25.196  1.00 76.07 73  D 1 
ATOM   3190 C C   . LEU D 4 73  ? -9.493  -9.199  26.054  1.00 74.12 73  D 1 
ATOM   3191 O O   . LEU D 4 73  ? -9.356  -9.517  27.232  1.00 69.09 73  D 1 
ATOM   3192 C CB  . LEU D 4 73  ? -7.662  -7.523  25.661  1.00 74.64 73  D 1 
ATOM   3193 C CG  . LEU D 4 73  ? -6.323  -7.169  24.994  1.00 73.07 73  D 1 
ATOM   3194 C CD1 . LEU D 4 73  ? -5.853  -5.825  25.540  1.00 69.57 73  D 1 
ATOM   3195 C CD2 . LEU D 4 73  ? -5.238  -8.207  25.280  1.00 69.99 73  D 1 
ATOM   3196 N N   . GLU D 4 74  ? -10.675 -9.145  25.464  1.00 72.28 74  D 1 
ATOM   3197 C CA  . GLU D 4 74  ? -11.941 -9.494  26.102  1.00 71.08 74  D 1 
ATOM   3198 C C   . GLU D 4 74  ? -12.547 -10.709 25.408  1.00 67.42 74  D 1 
ATOM   3199 O O   . GLU D 4 74  ? -12.388 -10.890 24.197  1.00 62.05 74  D 1 
ATOM   3200 C CB  . GLU D 4 74  ? -12.913 -8.313  26.052  1.00 67.42 74  D 1 
ATOM   3201 C CG  . GLU D 4 74  ? -12.430 -7.112  26.865  1.00 62.79 74  D 1 
ATOM   3202 C CD  . GLU D 4 74  ? -13.406 -5.923  26.835  1.00 60.36 74  D 1 
ATOM   3203 O OE1 . GLU D 4 74  ? -13.073 -4.895  27.449  1.00 55.20 74  D 1 
ATOM   3204 O OE2 . GLU D 4 74  ? -14.479 -6.038  26.204  1.00 60.03 74  D 1 
ATOM   3205 N N   . ARG D 4 75  ? -13.271 -11.535 26.166  1.00 65.62 75  D 1 
ATOM   3206 C CA  . ARG D 4 75  ? -14.097 -12.572 25.555  1.00 62.91 75  D 1 
ATOM   3207 C C   . ARG D 4 75  ? -15.184 -11.898 24.710  1.00 62.96 75  D 1 
ATOM   3208 O O   . ARG D 4 75  ? -15.851 -10.973 25.174  1.00 56.06 75  D 1 
ATOM   3209 C CB  . ARG D 4 75  ? -14.706 -13.529 26.594  1.00 54.28 75  D 1 
ATOM   3210 C CG  . ARG D 4 75  ? -13.661 -14.502 27.152  1.00 46.39 75  D 1 
ATOM   3211 C CD  . ARG D 4 75  ? -14.316 -15.527 28.083  1.00 41.13 75  D 1 
ATOM   3212 N NE  . ARG D 4 75  ? -13.357 -16.503 28.590  1.00 35.22 75  D 1 
ATOM   3213 C CZ  . ARG D 4 75  ? -13.640 -17.541 29.371  1.00 29.48 75  D 1 
ATOM   3214 N NH1 . ARG D 4 75  ? -14.850 -17.784 29.788  1.00 27.31 75  D 1 
ATOM   3215 N NH2 . ARG D 4 75  ? -12.692 -18.355 29.743  1.00 26.42 75  D 1 
ATOM   3216 N N   . VAL D 4 76  ? -15.302 -12.354 23.479  1.00 56.16 76  D 1 
ATOM   3217 C CA  . VAL D 4 76  ? -16.265 -11.875 22.500  1.00 53.03 76  D 1 
ATOM   3218 C C   . VAL D 4 76  ? -17.597 -12.576 22.693  1.00 48.86 76  D 1 
ATOM   3219 O O   . VAL D 4 76  ? -17.595 -13.816 22.844  1.00 44.94 76  D 1 
ATOM   3220 C CB  . VAL D 4 76  ? -15.735 -12.030 21.073  1.00 49.25 76  D 1 
ATOM   3221 C CG1 . VAL D 4 76  ? -16.705 -11.413 20.075  1.00 44.41 76  D 1 
ATOM   3222 C CG2 . VAL D 4 76  ? -14.398 -11.310 20.934  1.00 44.79 76  D 1 
ATOM   3223 O OXT . VAL D 4 76  ? -18.629 -11.845 22.670  1.00 43.21 76  D 1 
ATOM   3224 N N   . MET E 5 1   ? -15.244 30.624  11.247  1.00 44.91 1   E 1 
ATOM   3225 C CA  . MET E 5 1   ? -14.089 29.706  11.201  1.00 48.00 1   E 1 
ATOM   3226 C C   . MET E 5 1   ? -13.360 29.982  9.897   1.00 49.99 1   E 1 
ATOM   3227 O O   . MET E 5 1   ? -14.027 30.337  8.932   1.00 46.60 1   E 1 
ATOM   3228 C CB  . MET E 5 1   ? -14.540 28.244  11.288  1.00 46.34 1   E 1 
ATOM   3229 C CG  . MET E 5 1   ? -15.069 27.891  12.687  1.00 42.81 1   E 1 
ATOM   3230 S SD  . MET E 5 1   ? -15.673 26.199  12.801  1.00 39.63 1   E 1 
ATOM   3231 C CE  . MET E 5 1   ? -16.184 26.124  14.530  1.00 34.18 1   E 1 
ATOM   3232 N N   . SER E 5 2   ? -12.028 29.927  9.868   1.00 62.83 2   E 1 
ATOM   3233 C CA  . SER E 5 2   ? -11.295 30.015  8.607   1.00 68.64 2   E 1 
ATOM   3234 C C   . SER E 5 2   ? -11.704 28.831  7.736   1.00 74.64 2   E 1 
ATOM   3235 O O   . SER E 5 2   ? -11.821 27.730  8.265   1.00 68.05 2   E 1 
ATOM   3236 C CB  . SER E 5 2   ? -9.784  29.991  8.846   1.00 59.44 2   E 1 
ATOM   3237 O OG  . SER E 5 2   ? -9.453  28.958  9.746   1.00 51.19 2   E 1 
ATOM   3238 N N   . LEU E 5 3   ? -11.914 29.050  6.429   1.00 76.23 3   E 1 
ATOM   3239 C CA  . LEU E 5 3   ? -12.179 27.964  5.496   1.00 80.58 3   E 1 
ATOM   3240 C C   . LEU E 5 3   ? -11.056 26.928  5.602   1.00 84.98 3   E 1 
ATOM   3241 O O   . LEU E 5 3   ? -9.880  27.321  5.709   1.00 80.13 3   E 1 
ATOM   3242 C CB  . LEU E 5 3   ? -12.275 28.536  4.067   1.00 71.58 3   E 1 
ATOM   3243 C CG  . LEU E 5 3   ? -13.625 29.225  3.784   1.00 61.96 3   E 1 
ATOM   3244 C CD1 . LEU E 5 3   ? -13.486 30.228  2.638   1.00 55.81 3   E 1 
ATOM   3245 C CD2 . LEU E 5 3   ? -14.707 28.212  3.411   1.00 56.02 3   E 1 
ATOM   3246 N N   . PRO E 5 4   ? -11.393 25.627  5.597   1.00 86.98 4   E 1 
ATOM   3247 C CA  . PRO E 5 4   ? -10.380 24.587  5.594   1.00 89.89 4   E 1 
ATOM   3248 C C   . PRO E 5 4   ? -9.510  24.721  4.342   1.00 92.48 4   E 1 
ATOM   3249 O O   . PRO E 5 4   ? -10.004 25.031  3.255   1.00 90.26 4   E 1 
ATOM   3250 C CB  . PRO E 5 4   ? -11.152 23.261  5.647   1.00 84.50 4   E 1 
ATOM   3251 C CG  . PRO E 5 4   ? -12.510 23.599  5.042   1.00 79.20 4   E 1 
ATOM   3252 C CD  . PRO E 5 4   ? -12.725 25.047  5.467   1.00 80.80 4   E 1 
ATOM   3253 N N   . LEU E 5 5   ? -8.222  24.497  4.501   1.00 94.05 5   E 1 
ATOM   3254 C CA  . LEU E 5 5   ? -7.279  24.437  3.398   1.00 95.87 5   E 1 
ATOM   3255 C C   . LEU E 5 5   ? -6.926  22.971  3.150   1.00 96.22 5   E 1 
ATOM   3256 O O   . LEU E 5 5   ? -6.049  22.418  3.815   1.00 94.22 5   E 1 
ATOM   3257 C CB  . LEU E 5 5   ? -6.057  25.323  3.706   1.00 94.67 5   E 1 
ATOM   3258 C CG  . LEU E 5 5   ? -5.009  25.333  2.577   1.00 94.25 5   E 1 
ATOM   3259 C CD1 . LEU E 5 5   ? -5.561  25.896  1.270   1.00 91.24 5   E 1 
ATOM   3260 C CD2 . LEU E 5 5   ? -3.817  26.187  2.992   1.00 90.89 5   E 1 
ATOM   3261 N N   . ASN E 5 6   ? -7.636  22.350  2.214   1.00 96.14 6   E 1 
ATOM   3262 C CA  . ASN E 5 6   ? -7.470  20.936  1.887   1.00 96.23 6   E 1 
ATOM   3263 C C   . ASN E 5 6   ? -6.200  20.689  1.041   1.00 96.58 6   E 1 
ATOM   3264 O O   . ASN E 5 6   ? -5.642  21.630  0.470   1.00 95.75 6   E 1 
ATOM   3265 C CB  . ASN E 5 6   ? -8.758  20.450  1.209   1.00 94.93 6   E 1 
ATOM   3266 C CG  . ASN E 5 6   ? -9.946  20.408  2.159   1.00 93.73 6   E 1 
ATOM   3267 O OD1 . ASN E 5 6   ? -9.821  20.435  3.372   1.00 88.17 6   E 1 
ATOM   3268 N ND2 . ASN E 5 6   ? -11.146 20.352  1.618   1.00 86.68 6   E 1 
ATOM   3269 N N   . PRO E 5 7   ? -5.729  19.440  0.925   1.00 96.95 7   E 1 
ATOM   3270 C CA  . PRO E 5 7   ? -4.491  19.104  0.224   1.00 96.81 7   E 1 
ATOM   3271 C C   . PRO E 5 7   ? -4.419  19.604  -1.228  1.00 96.84 7   E 1 
ATOM   3272 O O   . PRO E 5 7   ? -3.437  20.245  -1.599  1.00 96.07 7   E 1 
ATOM   3273 C CB  . PRO E 5 7   ? -4.395  17.582  0.302   1.00 96.15 7   E 1 
ATOM   3274 C CG  . PRO E 5 7   ? -5.063  17.287  1.642   1.00 95.11 7   E 1 
ATOM   3275 C CD  . PRO E 5 7   ? -6.206  18.292  1.683   1.00 96.27 7   E 1 
ATOM   3276 N N   . LYS E 5 8   ? -5.450  19.378  -2.043  1.00 96.21 8   E 1 
ATOM   3277 C CA  . LYS E 5 8   ? -5.460  19.802  -3.457  1.00 95.58 8   E 1 
ATOM   3278 C C   . LYS E 5 8   ? -5.349  21.333  -3.609  1.00 96.07 8   E 1 
ATOM   3279 O O   . LYS E 5 8   ? -4.435  21.786  -4.304  1.00 95.20 8   E 1 
ATOM   3280 C CB  . LYS E 5 8   ? -6.668  19.165  -4.177  1.00 93.67 8   E 1 
ATOM   3281 C CG  . LYS E 5 8   ? -6.755  19.492  -5.684  1.00 83.06 8   E 1 
ATOM   3282 C CD  . LYS E 5 8   ? -8.002  18.814  -6.289  1.00 73.91 8   E 1 
ATOM   3283 C CE  . LYS E 5 8   ? -8.213  19.124  -7.777  1.00 62.09 8   E 1 
ATOM   3284 N NZ  . LYS E 5 8   ? -9.478  18.533  -8.301  1.00 53.98 8   E 1 
ATOM   3285 N N   . PRO E 5 9   ? -6.174  22.160  -2.928  1.00 96.59 9   E 1 
ATOM   3286 C CA  . PRO E 5 9   ? -5.998  23.613  -2.918  1.00 96.62 9   E 1 
ATOM   3287 C C   . PRO E 5 9   ? -4.640  24.069  -2.376  1.00 97.09 9   E 1 
ATOM   3288 O O   . PRO E 5 9   ? -4.060  25.025  -2.890  1.00 96.51 9   E 1 
ATOM   3289 C CB  . PRO E 5 9   ? -7.138  24.155  -2.044  1.00 95.52 9   E 1 
ATOM   3290 C CG  . PRO E 5 9   ? -8.226  23.112  -2.195  1.00 93.07 9   E 1 
ATOM   3291 C CD  . PRO E 5 9   ? -7.437  21.808  -2.288  1.00 95.63 9   E 1 
ATOM   3292 N N   . PHE E 5 10  ? -4.104  23.390  -1.365  1.00 97.26 10  E 1 
ATOM   3293 C CA  . PHE E 5 10  ? -2.791  23.704  -0.814  1.00 97.67 10  E 1 
ATOM   3294 C C   . PHE E 5 10  ? -1.680  23.510  -1.857  1.00 97.83 10  E 1 
ATOM   3295 O O   . PHE E 5 10  ? -0.883  24.430  -2.080  1.00 97.46 10  E 1 
ATOM   3296 C CB  . PHE E 5 10  ? -2.538  22.863  0.441   1.00 97.65 10  E 1 
ATOM   3297 C CG  . PHE E 5 10  ? -1.154  23.046  1.023   1.00 98.00 10  E 1 
ATOM   3298 C CD1 . PHE E 5 10  ? -0.186  22.027  0.874   1.00 96.99 10  E 1 
ATOM   3299 C CD2 . PHE E 5 10  ? -0.818  24.215  1.715   1.00 97.24 10  E 1 
ATOM   3300 C CE1 . PHE E 5 10  ? 1.098   22.191  1.427   1.00 96.86 10  E 1 
ATOM   3301 C CE2 . PHE E 5 10  ? 0.453   24.379  2.261   1.00 96.93 10  E 1 
ATOM   3302 C CZ  . PHE E 5 10  ? 1.413   23.370  2.119   1.00 97.41 10  E 1 
ATOM   3303 N N   . LEU E 5 11  ? -1.664  22.371  -2.551  1.00 97.77 11  E 1 
ATOM   3304 C CA  . LEU E 5 11  ? -0.691  22.074  -3.606  1.00 97.71 11  E 1 
ATOM   3305 C C   . LEU E 5 11  ? -0.826  23.025  -4.801  1.00 97.65 11  E 1 
ATOM   3306 O O   . LEU E 5 11  ? 0.183   23.536  -5.293  1.00 96.99 11  E 1 
ATOM   3307 C CB  . LEU E 5 11  ? -0.858  20.616  -4.055  1.00 97.53 11  E 1 
ATOM   3308 C CG  . LEU E 5 11  ? -0.460  19.574  -3.001  1.00 96.75 11  E 1 
ATOM   3309 C CD1 . LEU E 5 11  ? -0.770  18.175  -3.530  1.00 95.30 11  E 1 
ATOM   3310 C CD2 . LEU E 5 11  ? 1.022   19.640  -2.639  1.00 94.86 11  E 1 
ATOM   3311 N N   . ASN E 5 12  ? -2.046  23.341  -5.214  1.00 97.05 12  E 1 
ATOM   3312 C CA  . ASN E 5 12  ? -2.292  24.341  -6.258  1.00 96.59 12  E 1 
ATOM   3313 C C   . ASN E 5 12  ? -1.744  25.716  -5.855  1.00 96.91 12  E 1 
ATOM   3314 O O   . ASN E 5 12  ? -1.173  26.434  -6.675  1.00 95.88 12  E 1 
ATOM   3315 C CB  . ASN E 5 12  ? -3.796  24.407  -6.543  1.00 95.08 12  E 1 
ATOM   3316 C CG  . ASN E 5 12  ? -4.329  23.179  -7.266  1.00 90.67 12  E 1 
ATOM   3317 O OD1 . ASN E 5 12  ? -3.607  22.392  -7.846  1.00 81.82 12  E 1 
ATOM   3318 N ND2 . ASN E 5 12  ? -5.634  23.003  -7.284  1.00 81.42 12  E 1 
ATOM   3319 N N   . GLY E 5 13  ? -1.858  26.073  -4.583  1.00 96.73 13  E 1 
ATOM   3320 C CA  . GLY E 5 13  ? -1.284  27.305  -4.038  1.00 96.71 13  E 1 
ATOM   3321 C C   . GLY E 5 13  ? 0.248   27.329  -3.969  1.00 97.29 13  E 1 
ATOM   3322 O O   . GLY E 5 13  ? 0.826   28.422  -3.891  1.00 95.95 13  E 1 
ATOM   3323 N N   . LEU E 5 14  ? 0.901   26.166  -3.982  1.00 97.60 14  E 1 
ATOM   3324 C CA  . LEU E 5 14  ? 2.362   26.022  -4.023  1.00 97.65 14  E 1 
ATOM   3325 C C   . LEU E 5 14  ? 2.930   25.940  -5.444  1.00 97.98 14  E 1 
ATOM   3326 O O   . LEU E 5 14  ? 4.123   26.163  -5.631  1.00 97.04 14  E 1 
ATOM   3327 C CB  . LEU E 5 14  ? 2.789   24.780  -3.214  1.00 97.20 14  E 1 
ATOM   3328 C CG  . LEU E 5 14  ? 2.617   24.886  -1.689  1.00 96.09 14  E 1 
ATOM   3329 C CD1 . LEU E 5 14  ? 3.117   23.576  -1.056  1.00 94.16 14  E 1 
ATOM   3330 C CD2 . LEU E 5 14  ? 3.413   26.039  -1.081  1.00 94.12 14  E 1 
ATOM   3331 N N   . THR E 5 15  ? 2.102   25.642  -6.446  1.00 97.54 15  E 1 
ATOM   3332 C CA  . THR E 5 15  ? 2.549   25.558  -7.844  1.00 97.58 15  E 1 
ATOM   3333 C C   . THR E 5 15  ? 3.161   26.886  -8.296  1.00 97.52 15  E 1 
ATOM   3334 O O   . THR E 5 15  ? 2.585   27.956  -8.094  1.00 95.84 15  E 1 
ATOM   3335 C CB  . THR E 5 15  ? 1.403   25.122  -8.764  1.00 96.45 15  E 1 
ATOM   3336 O OG1 . THR E 5 15  ? 0.868   23.895  -8.310  1.00 89.47 15  E 1 
ATOM   3337 C CG2 . THR E 5 15  ? 1.879   24.883  -10.194 1.00 86.62 15  E 1 
ATOM   3338 N N   . GLY E 5 16  ? 4.348   26.810  -8.892  1.00 97.32 16  E 1 
ATOM   3339 C CA  . GLY E 5 16  ? 5.155   27.957  -9.309  1.00 97.26 16  E 1 
ATOM   3340 C C   . GLY E 5 16  ? 6.029   28.570  -8.208  1.00 97.53 16  E 1 
ATOM   3341 O O   . GLY E 5 16  ? 6.769   29.509  -8.494  1.00 95.92 16  E 1 
ATOM   3342 N N   . LYS E 5 17  ? 5.965   28.052  -6.982  1.00 97.65 17  E 1 
ATOM   3343 C CA  . LYS E 5 17  ? 6.720   28.572  -5.841  1.00 97.64 17  E 1 
ATOM   3344 C C   . LYS E 5 17  ? 7.861   27.628  -5.431  1.00 98.01 17  E 1 
ATOM   3345 O O   . LYS E 5 17  ? 7.802   26.436  -5.740  1.00 97.38 17  E 1 
ATOM   3346 C CB  . LYS E 5 17  ? 5.775   28.828  -4.655  1.00 96.80 17  E 1 
ATOM   3347 C CG  . LYS E 5 17  ? 4.732   29.898  -4.990  1.00 94.72 17  E 1 
ATOM   3348 C CD  . LYS E 5 17  ? 3.851   30.149  -3.766  1.00 90.48 17  E 1 
ATOM   3349 C CE  . LYS E 5 17  ? 2.725   31.091  -4.156  1.00 85.59 17  E 1 
ATOM   3350 N NZ  . LYS E 5 17  ? 1.646   31.056  -3.141  1.00 76.26 17  E 1 
ATOM   3351 N N   . PRO E 5 18  ? 8.872   28.138  -4.716  1.00 98.23 18  E 1 
ATOM   3352 C CA  . PRO E 5 18  ? 9.883   27.289  -4.114  1.00 98.17 18  E 1 
ATOM   3353 C C   . PRO E 5 18  ? 9.272   26.440  -2.995  1.00 98.34 18  E 1 
ATOM   3354 O O   . PRO E 5 18  ? 8.533   26.910  -2.128  1.00 97.57 18  E 1 
ATOM   3355 C CB  . PRO E 5 18  ? 10.982  28.234  -3.621  1.00 97.23 18  E 1 
ATOM   3356 C CG  . PRO E 5 18  ? 10.223  29.527  -3.335  1.00 93.47 18  E 1 
ATOM   3357 C CD  . PRO E 5 18  ? 9.130   29.534  -4.397  1.00 96.99 18  E 1 
ATOM   3358 N N   . VAL E 5 19  ? 9.595   25.152  -3.040  1.00 98.35 19  E 1 
ATOM   3359 C CA  . VAL E 5 19  ? 9.114   24.138  -2.100  1.00 98.41 19  E 1 
ATOM   3360 C C   . VAL E 5 19  ? 10.261  23.247  -1.634  1.00 98.49 19  E 1 
ATOM   3361 O O   . VAL E 5 19  ? 11.286  23.116  -2.305  1.00 97.98 19  E 1 
ATOM   3362 C CB  . VAL E 5 19  ? 7.980   23.286  -2.687  1.00 97.97 19  E 1 
ATOM   3363 C CG1 . VAL E 5 19  ? 6.754   24.130  -3.060  1.00 96.45 19  E 1 
ATOM   3364 C CG2 . VAL E 5 19  ? 8.412   22.472  -3.923  1.00 96.03 19  E 1 
ATOM   3365 N N   . MET E 5 20  ? 10.059  22.612  -0.498  1.00 98.52 20  E 1 
ATOM   3366 C CA  . MET E 5 20  ? 10.895  21.525  0.003   1.00 98.49 20  E 1 
ATOM   3367 C C   . MET E 5 20  ? 10.034  20.272  0.121   1.00 98.61 20  E 1 
ATOM   3368 O O   . MET E 5 20  ? 9.046   20.267  0.857   1.00 98.27 20  E 1 
ATOM   3369 C CB  . MET E 5 20  ? 11.502  21.928  1.349   1.00 97.82 20  E 1 
ATOM   3370 C CG  . MET E 5 20  ? 12.514  20.899  1.873   1.00 93.73 20  E 1 
ATOM   3371 S SD  . MET E 5 20  ? 14.096  20.866  0.995   1.00 91.55 20  E 1 
ATOM   3372 C CE  . MET E 5 20  ? 14.894  22.316  1.680   1.00 82.84 20  E 1 
ATOM   3373 N N   . VAL E 5 21  ? 10.408  19.227  -0.604  1.00 98.63 21  E 1 
ATOM   3374 C CA  . VAL E 5 21  ? 9.755   17.919  -0.564  1.00 98.61 21  E 1 
ATOM   3375 C C   . VAL E 5 21  ? 10.635  16.970  0.238   1.00 98.54 21  E 1 
ATOM   3376 O O   . VAL E 5 21  ? 11.752  16.679  -0.182  1.00 98.08 21  E 1 
ATOM   3377 C CB  . VAL E 5 21  ? 9.504   17.365  -1.972  1.00 98.49 21  E 1 
ATOM   3378 C CG1 . VAL E 5 21  ? 8.729   16.046  -1.913  1.00 97.29 21  E 1 
ATOM   3379 C CG2 . VAL E 5 21  ? 8.699   18.350  -2.834  1.00 97.48 21  E 1 
ATOM   3380 N N   . LYS E 5 22  ? 10.127  16.463  1.358   1.00 98.32 22  E 1 
ATOM   3381 C CA  . LYS E 5 22  ? 10.803  15.408  2.118   1.00 98.20 22  E 1 
ATOM   3382 C C   . LYS E 5 22  ? 10.284  14.050  1.684   1.00 98.26 22  E 1 
ATOM   3383 O O   . LYS E 5 22  ? 9.073   13.848  1.555   1.00 97.68 22  E 1 
ATOM   3384 C CB  . LYS E 5 22  ? 10.663  15.645  3.622   1.00 97.83 22  E 1 
ATOM   3385 C CG  . LYS E 5 22  ? 11.531  14.650  4.419   1.00 96.31 22  E 1 
ATOM   3386 C CD  . LYS E 5 22  ? 11.756  15.158  5.840   1.00 93.19 22  E 1 
ATOM   3387 C CE  . LYS E 5 22  ? 12.743  14.271  6.589   1.00 89.99 22  E 1 
ATOM   3388 N NZ  . LYS E 5 22  ? 13.243  14.951  7.802   1.00 84.86 22  E 1 
ATOM   3389 N N   . LEU E 5 23  ? 11.197  13.108  1.482   1.00 97.88 23  E 1 
ATOM   3390 C CA  . LEU E 5 23  ? 10.869  11.733  1.155   1.00 97.73 23  E 1 
ATOM   3391 C C   . LEU E 5 23  ? 10.883  10.846  2.400   1.00 97.39 23  E 1 
ATOM   3392 O O   . LEU E 5 23  ? 11.529  11.156  3.398   1.00 96.29 23  E 1 
ATOM   3393 C CB  . LEU E 5 23  ? 11.824  11.209  0.073   1.00 97.63 23  E 1 
ATOM   3394 C CG  . LEU E 5 23  ? 11.869  12.015  -1.235  1.00 96.80 23  E 1 
ATOM   3395 C CD1 . LEU E 5 23  ? 12.527  11.160  -2.314  1.00 95.60 23  E 1 
ATOM   3396 C CD2 . LEU E 5 23  ? 10.503  12.437  -1.763  1.00 94.95 23  E 1 
ATOM   3397 N N   . LYS E 5 24  ? 10.205  9.690   2.299   1.00 96.27 24  E 1 
ATOM   3398 C CA  . LYS E 5 24  ? 10.171  8.641   3.336   1.00 95.26 24  E 1 
ATOM   3399 C C   . LYS E 5 24  ? 11.572  8.167   3.741   1.00 94.33 24  E 1 
ATOM   3400 O O   . LYS E 5 24  ? 11.804  7.823   4.884   1.00 91.48 24  E 1 
ATOM   3401 C CB  . LYS E 5 24  ? 9.357   7.443   2.824   1.00 93.85 24  E 1 
ATOM   3402 C CG  . LYS E 5 24  ? 7.911   7.805   2.486   1.00 92.48 24  E 1 
ATOM   3403 C CD  . LYS E 5 24  ? 7.087   6.576   2.052   1.00 91.07 24  E 1 
ATOM   3404 C CE  . LYS E 5 24  ? 5.667   7.042   1.731   1.00 88.47 24  E 1 
ATOM   3405 N NZ  . LYS E 5 24  ? 4.761   5.956   1.298   1.00 84.23 24  E 1 
ATOM   3406 N N   . TRP E 5 25  ? 12.502  8.210   2.801   1.00 93.87 25  E 1 
ATOM   3407 C CA  . TRP E 5 25  ? 13.883  7.738   2.937   1.00 92.68 25  E 1 
ATOM   3408 C C   . TRP E 5 25  ? 14.846  8.779   3.528   1.00 92.05 25  E 1 
ATOM   3409 O O   . TRP E 5 25  ? 16.061  8.600   3.495   1.00 87.97 25  E 1 
ATOM   3410 C CB  . TRP E 5 25  ? 14.354  7.252   1.557   1.00 91.53 25  E 1 
ATOM   3411 C CG  . TRP E 5 25  ? 13.316  6.488   0.769   1.00 91.18 25  E 1 
ATOM   3412 C CD1 . TRP E 5 25  ? 12.762  6.882   -0.393  1.00 86.18 25  E 1 
ATOM   3413 C CD2 . TRP E 5 25  ? 12.648  5.231   1.127   1.00 89.54 25  E 1 
ATOM   3414 N NE1 . TRP E 5 25  ? 11.803  5.958   -0.791  1.00 85.37 25  E 1 
ATOM   3415 C CE2 . TRP E 5 25  ? 11.697  4.935   0.121   1.00 87.62 25  E 1 
ATOM   3416 C CE3 . TRP E 5 25  ? 12.764  4.333   2.216   1.00 84.68 25  E 1 
ATOM   3417 C CZ2 . TRP E 5 25  ? 10.874  3.796   0.185   1.00 86.01 25  E 1 
ATOM   3418 C CZ3 . TRP E 5 25  ? 11.946  3.202   2.270   1.00 81.87 25  E 1 
ATOM   3419 C CH2 . TRP E 5 25  ? 11.014  2.932   1.282   1.00 83.11 25  E 1 
ATOM   3420 N N   . GLY E 5 26  ? 14.328  9.890   4.030   1.00 93.75 26  E 1 
ATOM   3421 C CA  . GLY E 5 26  ? 15.107  10.930  4.702   1.00 93.49 26  E 1 
ATOM   3422 C C   . GLY E 5 26  ? 15.639  12.049  3.804   1.00 94.69 26  E 1 
ATOM   3423 O O   . GLY E 5 26  ? 15.803  13.172  4.282   1.00 93.34 26  E 1 
ATOM   3424 N N   . MET E 5 27  ? 15.847  11.792  2.512   1.00 96.03 27  E 1 
ATOM   3425 C CA  . MET E 5 27  ? 16.296  12.789  1.542   1.00 96.10 27  E 1 
ATOM   3426 C C   . MET E 5 27  ? 15.255  13.906  1.334   1.00 97.06 27  E 1 
ATOM   3427 O O   . MET E 5 27  ? 14.046  13.679  1.377   1.00 96.49 27  E 1 
ATOM   3428 C CB  . MET E 5 27  ? 16.694  12.111  0.204   1.00 94.01 27  E 1 
ATOM   3429 C CG  . MET E 5 27  ? 15.745  10.983  -0.183  1.00 89.13 27  E 1 
ATOM   3430 S SD  . MET E 5 27  ? 16.118  10.025  -1.680  1.00 86.99 27  E 1 
ATOM   3431 C CE  . MET E 5 27  ? 17.717  9.321   -1.261  1.00 75.13 27  E 1 
ATOM   3432 N N   . GLU E 5 28  ? 15.740  15.122  1.095   1.00 97.81 28  E 1 
ATOM   3433 C CA  . GLU E 5 28  ? 14.923  16.304  0.830   1.00 98.07 28  E 1 
ATOM   3434 C C   . GLU E 5 28  ? 15.282  16.897  -0.541  1.00 98.11 28  E 1 
ATOM   3435 O O   . GLU E 5 28  ? 16.453  16.966  -0.922  1.00 97.52 28  E 1 
ATOM   3436 C CB  . GLU E 5 28  ? 15.050  17.352  1.965   1.00 97.27 28  E 1 
ATOM   3437 C CG  . GLU E 5 28  ? 14.561  16.850  3.340   1.00 93.09 28  E 1 
ATOM   3438 C CD  . GLU E 5 28  ? 14.641  17.897  4.487   1.00 92.00 28  E 1 
ATOM   3439 O OE1 . GLU E 5 28  ? 13.692  17.996  5.305   1.00 85.70 28  E 1 
ATOM   3440 O OE2 . GLU E 5 28  ? 15.652  18.596  4.644   1.00 85.93 28  E 1 
ATOM   3441 N N   . TYR E 5 29  ? 14.285  17.372  -1.289  1.00 98.53 29  E 1 
ATOM   3442 C CA  . TYR E 5 29  ? 14.451  18.028  -2.583  1.00 98.59 29  E 1 
ATOM   3443 C C   . TYR E 5 29  ? 13.861  19.438  -2.523  1.00 98.54 29  E 1 
ATOM   3444 O O   . TYR E 5 29  ? 12.654  19.598  -2.352  1.00 98.05 29  E 1 
ATOM   3445 C CB  . TYR E 5 29  ? 13.809  17.192  -3.697  1.00 98.28 29  E 1 
ATOM   3446 C CG  . TYR E 5 29  ? 14.482  15.852  -3.896  1.00 98.06 29  E 1 
ATOM   3447 C CD1 . TYR E 5 29  ? 15.622  15.747  -4.704  1.00 96.72 29  E 1 
ATOM   3448 C CD2 . TYR E 5 29  ? 13.999  14.711  -3.228  1.00 96.75 29  E 1 
ATOM   3449 C CE1 . TYR E 5 29  ? 16.286  14.517  -4.851  1.00 95.80 29  E 1 
ATOM   3450 C CE2 . TYR E 5 29  ? 14.658  13.477  -3.362  1.00 95.78 29  E 1 
ATOM   3451 C CZ  . TYR E 5 29  ? 15.810  13.389  -4.171  1.00 96.29 29  E 1 
ATOM   3452 O OH  . TYR E 5 29  ? 16.478  12.183  -4.277  1.00 94.66 29  E 1 
ATOM   3453 N N   . LYS E 5 30  ? 14.706  20.445  -2.676  1.00 98.20 30  E 1 
ATOM   3454 C CA  . LYS E 5 30  ? 14.312  21.861  -2.770  1.00 98.21 30  E 1 
ATOM   3455 C C   . LYS E 5 30  ? 14.263  22.267  -4.234  1.00 98.23 30  E 1 
ATOM   3456 O O   . LYS E 5 30  ? 15.195  22.000  -4.972  1.00 97.57 30  E 1 
ATOM   3457 C CB  . LYS E 5 30  ? 15.292  22.735  -1.960  1.00 97.78 30  E 1 
ATOM   3458 C CG  . LYS E 5 30  ? 14.898  24.222  -1.897  1.00 96.19 30  E 1 
ATOM   3459 C CD  . LYS E 5 30  ? 15.961  25.044  -1.130  1.00 93.77 30  E 1 
ATOM   3460 C CE  . LYS E 5 30  ? 15.654  26.542  -1.120  1.00 86.03 30  E 1 
ATOM   3461 N NZ  . LYS E 5 30  ? 16.757  27.345  -0.534  1.00 78.49 30  E 1 
ATOM   3462 N N   . GLY E 5 31  ? 13.190  22.935  -4.657  1.00 98.11 31  E 1 
ATOM   3463 C CA  . GLY E 5 31  ? 13.077  23.447  -6.017  1.00 98.17 31  E 1 
ATOM   3464 C C   . GLY E 5 31  ? 11.749  24.146  -6.255  1.00 98.37 31  E 1 
ATOM   3465 O O   . GLY E 5 31  ? 10.904  24.211  -5.365  1.00 97.78 31  E 1 
ATOM   3466 N N   . TYR E 5 32  ? 11.539  24.664  -7.465  1.00 98.26 32  E 1 
ATOM   3467 C CA  . TYR E 5 32  ? 10.261  25.249  -7.856  1.00 98.35 32  E 1 
ATOM   3468 C C   . TYR E 5 32  ? 9.277   24.148  -8.239  1.00 98.36 32  E 1 
ATOM   3469 O O   . TYR E 5 32  ? 9.564   23.352  -9.125  1.00 97.47 32  E 1 
ATOM   3470 C CB  . TYR E 5 32  ? 10.455  26.242  -9.003  1.00 97.82 32  E 1 
ATOM   3471 C CG  . TYR E 5 32  ? 11.155  27.507  -8.572  1.00 94.00 32  E 1 
ATOM   3472 C CD1 . TYR E 5 32  ? 10.401  28.605  -8.110  1.00 87.91 32  E 1 
ATOM   3473 C CD2 . TYR E 5 32  ? 12.564  27.597  -8.596  1.00 88.01 32  E 1 
ATOM   3474 C CE1 . TYR E 5 32  ? 11.042  29.777  -7.676  1.00 85.21 32  E 1 
ATOM   3475 C CE2 . TYR E 5 32  ? 13.215  28.764  -8.153  1.00 84.65 32  E 1 
ATOM   3476 C CZ  . TYR E 5 32  ? 12.442  29.852  -7.697  1.00 85.02 32  E 1 
ATOM   3477 O OH  . TYR E 5 32  ? 13.074  30.993  -7.250  1.00 83.51 32  E 1 
ATOM   3478 N N   . LEU E 5 33  ? 8.101   24.116  -7.597  1.00 98.38 33  E 1 
ATOM   3479 C CA  . LEU E 5 33  ? 7.044   23.171  -7.933  1.00 98.38 33  E 1 
ATOM   3480 C C   . LEU E 5 33  ? 6.428   23.553  -9.290  1.00 98.25 33  E 1 
ATOM   3481 O O   . LEU E 5 33  ? 5.681   24.514  -9.390  1.00 97.54 33  E 1 
ATOM   3482 C CB  . LEU E 5 33  ? 6.008   23.146  -6.797  1.00 98.19 33  E 1 
ATOM   3483 C CG  . LEU E 5 33  ? 4.872   22.125  -7.022  1.00 97.87 33  E 1 
ATOM   3484 C CD1 . LEU E 5 33  ? 5.398   20.688  -7.043  1.00 96.98 33  E 1 
ATOM   3485 C CD2 . LEU E 5 33  ? 3.853   22.245  -5.889  1.00 96.82 33  E 1 
ATOM   3486 N N   . VAL E 5 34  ? 6.718   22.781  -10.326 1.00 98.21 34  E 1 
ATOM   3487 C CA  . VAL E 5 34  ? 6.224   23.034  -11.691 1.00 97.82 34  E 1 
ATOM   3488 C C   . VAL E 5 34  ? 4.814   22.490  -11.859 1.00 97.66 34  E 1 
ATOM   3489 O O   . VAL E 5 34  ? 3.942   23.177  -12.392 1.00 96.29 34  E 1 
ATOM   3490 C CB  . VAL E 5 34  ? 7.162   22.415  -12.743 1.00 97.15 34  E 1 
ATOM   3491 C CG1 . VAL E 5 34  ? 6.677   22.676  -14.163 1.00 94.26 34  E 1 
ATOM   3492 C CG2 . VAL E 5 34  ? 8.585   22.981  -12.613 1.00 94.73 34  E 1 
ATOM   3493 N N   . SER E 5 35  ? 4.580   21.254  -11.418 1.00 97.71 35  E 1 
ATOM   3494 C CA  . SER E 5 35  ? 3.279   20.606  -11.521 1.00 97.48 35  E 1 
ATOM   3495 C C   . SER E 5 35  ? 3.108   19.505  -10.479 1.00 97.65 35  E 1 
ATOM   3496 O O   . SER E 5 35  ? 4.083   18.943  -9.972  1.00 96.94 35  E 1 
ATOM   3497 C CB  . SER E 5 35  ? 3.061   20.051  -12.933 1.00 96.04 35  E 1 
ATOM   3498 O OG  . SER E 5 35  ? 4.012   19.057  -13.251 1.00 92.94 35  E 1 
ATOM   3499 N N   . VAL E 5 36  ? 1.837   19.204  -10.198 1.00 97.11 36  E 1 
ATOM   3500 C CA  . VAL E 5 36  ? 1.398   18.068  -9.381  1.00 96.70 36  E 1 
ATOM   3501 C C   . VAL E 5 36  ? 0.236   17.409  -10.116 1.00 95.90 36  E 1 
ATOM   3502 O O   . VAL E 5 36  ? -0.582  18.117  -10.709 1.00 93.99 36  E 1 
ATOM   3503 C CB  . VAL E 5 36  ? 0.962   18.516  -7.975  1.00 96.02 36  E 1 
ATOM   3504 C CG1 . VAL E 5 36  ? 0.576   17.333  -7.086  1.00 88.41 36  E 1 
ATOM   3505 C CG2 . VAL E 5 36  ? 2.085   19.271  -7.245  1.00 88.19 36  E 1 
ATOM   3506 N N   . ASP E 5 37  ? 0.154   16.086  -10.122 1.00 95.09 37  E 1 
ATOM   3507 C CA  . ASP E 5 37  ? -0.981  15.344  -10.670 1.00 93.96 37  E 1 
ATOM   3508 C C   . ASP E 5 37  ? -1.915  14.816  -9.567  1.00 93.31 37  E 1 
ATOM   3509 O O   . ASP E 5 37  ? -1.676  15.026  -8.375  1.00 91.38 37  E 1 
ATOM   3510 C CB  . ASP E 5 37  ? -0.487  14.238  -11.637 1.00 92.77 37  E 1 
ATOM   3511 C CG  . ASP E 5 37  ? 0.338   13.127  -10.994 1.00 92.80 37  E 1 
ATOM   3512 O OD1 . ASP E 5 37  ? 0.213   12.894  -9.767  1.00 90.62 37  E 1 
ATOM   3513 O OD2 . ASP E 5 37  ? 1.133   12.490  -11.711 1.00 89.90 37  E 1 
ATOM   3514 N N   . GLY E 5 38  ? -2.993  14.139  -9.965  1.00 91.46 38  E 1 
ATOM   3515 C CA  . GLY E 5 38  ? -3.979  13.570  -9.046  1.00 89.92 38  E 1 
ATOM   3516 C C   . GLY E 5 38  ? -3.409  12.518  -8.088  1.00 90.54 38  E 1 
ATOM   3517 O O   . GLY E 5 38  ? -3.957  12.312  -7.003  1.00 88.28 38  E 1 
ATOM   3518 N N   . TYR E 5 39  ? -2.291  11.883  -8.444  1.00 91.62 39  E 1 
ATOM   3519 C CA  . TYR E 5 39  ? -1.584  10.923  -7.598  1.00 92.08 39  E 1 
ATOM   3520 C C   . TYR E 5 39  ? -0.573  11.585  -6.665  1.00 93.48 39  E 1 
ATOM   3521 O O   . TYR E 5 39  ? 0.039   10.923  -5.826  1.00 92.63 39  E 1 
ATOM   3522 C CB  . TYR E 5 39  ? -0.917  9.884   -8.502  1.00 90.11 39  E 1 
ATOM   3523 C CG  . TYR E 5 39  ? -1.923  9.158   -9.368  1.00 87.78 39  E 1 
ATOM   3524 C CD1 . TYR E 5 39  ? -2.819  8.266   -8.756  1.00 82.97 39  E 1 
ATOM   3525 C CD2 . TYR E 5 39  ? -2.016  9.398   -10.757 1.00 82.62 39  E 1 
ATOM   3526 C CE1 . TYR E 5 39  ? -3.769  7.582   -9.521  1.00 80.22 39  E 1 
ATOM   3527 C CE2 . TYR E 5 39  ? -2.965  8.711   -11.534 1.00 79.99 39  E 1 
ATOM   3528 C CZ  . TYR E 5 39  ? -3.836  7.792   -10.906 1.00 80.87 39  E 1 
ATOM   3529 O OH  . TYR E 5 39  ? -4.736  7.072   -11.644 1.00 78.24 39  E 1 
ATOM   3530 N N   . MET E 5 40  ? -0.394  12.896  -6.779  1.00 93.81 40  E 1 
ATOM   3531 C CA  . MET E 5 40  ? 0.629   13.688  -6.105  1.00 95.52 40  E 1 
ATOM   3532 C C   . MET E 5 40  ? 2.057   13.294  -6.515  1.00 96.72 40  E 1 
ATOM   3533 O O   . MET E 5 40  ? 2.988   13.432  -5.716  1.00 96.09 40  E 1 
ATOM   3534 C CB  . MET E 5 40  ? 0.434   13.718  -4.587  1.00 94.92 40  E 1 
ATOM   3535 C CG  . MET E 5 40  ? -0.981  14.070  -4.151  1.00 92.29 40  E 1 
ATOM   3536 S SD  . MET E 5 40  ? -1.127  14.206  -2.348  1.00 88.64 40  E 1 
ATOM   3537 C CE  . MET E 5 40  ? -2.874  14.643  -2.239  1.00 80.01 40  E 1 
ATOM   3538 N N   . ASN E 5 41  ? 2.271   12.839  -7.751  1.00 96.77 41  E 1 
ATOM   3539 C CA  . ASN E 5 41  ? 3.584   12.948  -8.362  1.00 96.94 41  E 1 
ATOM   3540 C C   . ASN E 5 41  ? 3.934   14.427  -8.503  1.00 97.41 41  E 1 
ATOM   3541 O O   . ASN E 5 41  ? 3.060   15.262  -8.735  1.00 97.17 41  E 1 
ATOM   3542 C CB  . ASN E 5 41  ? 3.634   12.248  -9.723  1.00 96.43 41  E 1 
ATOM   3543 C CG  . ASN E 5 41  ? 3.318   10.766  -9.662  1.00 95.63 41  E 1 
ATOM   3544 O OD1 . ASN E 5 41  ? 3.965   10.002  -8.971  1.00 91.68 41  E 1 
ATOM   3545 N ND2 . ASN E 5 41  ? 2.305   10.334  -10.394 1.00 91.40 41  E 1 
ATOM   3546 N N   . MET E 5 42  ? 5.199   14.759  -8.346  1.00 97.76 42  E 1 
ATOM   3547 C CA  . MET E 5 42  ? 5.642   16.144  -8.307  1.00 98.16 42  E 1 
ATOM   3548 C C   . MET E 5 42  ? 6.754   16.367  -9.333  1.00 98.41 42  E 1 
ATOM   3549 O O   . MET E 5 42  ? 7.702   15.591  -9.408  1.00 98.13 42  E 1 
ATOM   3550 C CB  . MET E 5 42  ? 6.114   16.519  -6.903  1.00 97.72 42  E 1 
ATOM   3551 C CG  . MET E 5 42  ? 4.974   16.414  -5.881  1.00 96.10 42  E 1 
ATOM   3552 S SD  . MET E 5 42  ? 5.469   16.723  -4.173  1.00 94.96 42  E 1 
ATOM   3553 C CE  . MET E 5 42  ? 3.907   16.359  -3.359  1.00 87.10 42  E 1 
ATOM   3554 N N   . GLN E 5 43  ? 6.651   17.445  -10.082 1.00 98.27 43  E 1 
ATOM   3555 C CA  . GLN E 5 43  ? 7.710   17.940  -10.946 1.00 98.20 43  E 1 
ATOM   3556 C C   . GLN E 5 43  ? 8.340   19.165  -10.302 1.00 98.35 43  E 1 
ATOM   3557 O O   . GLN E 5 43  ? 7.640   20.149  -10.050 1.00 97.84 43  E 1 
ATOM   3558 C CB  . GLN E 5 43  ? 7.138   18.241  -12.332 1.00 97.48 43  E 1 
ATOM   3559 C CG  . GLN E 5 43  ? 8.198   18.610  -13.374 1.00 96.05 43  E 1 
ATOM   3560 C CD  . GLN E 5 43  ? 7.558   18.972  -14.723 1.00 95.46 43  E 1 
ATOM   3561 O OE1 . GLN E 5 43  ? 6.345   19.038  -14.879 1.00 88.53 43  E 1 
ATOM   3562 N NE2 . GLN E 5 43  ? 8.332   19.219  -15.747 1.00 86.91 43  E 1 
ATOM   3563 N N   . LEU E 5 44  ? 9.642   19.115  -10.070 1.00 98.15 44  E 1 
ATOM   3564 C CA  . LEU E 5 44  ? 10.415  20.241  -9.572  1.00 98.28 44  E 1 
ATOM   3565 C C   . LEU E 5 44  ? 11.389  20.731  -10.649 1.00 97.94 44  E 1 
ATOM   3566 O O   . LEU E 5 44  ? 11.970  19.927  -11.376 1.00 97.40 44  E 1 
ATOM   3567 C CB  . LEU E 5 44  ? 11.163  19.877  -8.280  1.00 98.17 44  E 1 
ATOM   3568 C CG  . LEU E 5 44  ? 10.315  19.318  -7.120  1.00 97.28 44  E 1 
ATOM   3569 C CD1 . LEU E 5 44  ? 11.217  19.102  -5.901  1.00 95.73 44  E 1 
ATOM   3570 C CD2 . LEU E 5 44  ? 9.196   20.260  -6.706  1.00 95.29 44  E 1 
ATOM   3571 N N   . ALA E 5 45  ? 11.606  22.045  -10.708 1.00 97.75 45  E 1 
ATOM   3572 C CA  . ALA E 5 45  ? 12.649  22.681  -11.499 1.00 97.34 45  E 1 
ATOM   3573 C C   . ALA E 5 45  ? 13.726  23.278  -10.593 1.00 97.36 45  E 1 
ATOM   3574 O O   . ALA E 5 45  ? 13.457  23.591  -9.439  1.00 96.15 45  E 1 
ATOM   3575 C CB  . ALA E 5 45  ? 12.012  23.738  -12.402 1.00 96.28 45  E 1 
ATOM   3576 N N   . ASN E 5 46  ? 14.933  23.452  -11.122 1.00 97.09 46  E 1 
ATOM   3577 C CA  . ASN E 5 46  ? 16.092  23.960  -10.381 1.00 96.89 46  E 1 
ATOM   3578 C C   . ASN E 5 46  ? 16.282  23.228  -9.048  1.00 97.14 46  E 1 
ATOM   3579 O O   . ASN E 5 46  ? 16.382  23.828  -7.986  1.00 95.78 46  E 1 
ATOM   3580 C CB  . ASN E 5 46  ? 16.002  25.492  -10.241 1.00 95.54 46  E 1 
ATOM   3581 C CG  . ASN E 5 46  ? 16.071  26.216  -11.571 1.00 89.38 46  E 1 
ATOM   3582 O OD1 . ASN E 5 46  ? 16.434  25.677  -12.603 1.00 78.26 46  E 1 
ATOM   3583 N ND2 . ASN E 5 46  ? 15.726  27.489  -11.578 1.00 75.19 46  E 1 
ATOM   3584 N N   . THR E 5 47  ? 16.217  21.883  -9.114  1.00 97.26 47  E 1 
ATOM   3585 C CA  . THR E 5 47  ? 16.145  21.048  -7.923  1.00 97.44 47  E 1 
ATOM   3586 C C   . THR E 5 47  ? 17.514  20.853  -7.300  1.00 97.21 47  E 1 
ATOM   3587 O O   . THR E 5 47  ? 18.473  20.498  -7.979  1.00 96.43 47  E 1 
ATOM   3588 C CB  . THR E 5 47  ? 15.506  19.692  -8.226  1.00 97.17 47  E 1 
ATOM   3589 O OG1 . THR E 5 47  ? 14.309  19.875  -8.941  1.00 93.17 47  E 1 
ATOM   3590 C CG2 . THR E 5 47  ? 15.172  18.911  -6.961  1.00 93.06 47  E 1 
ATOM   3591 N N   . GLU E 5 48  ? 17.551  21.000  -5.981  1.00 97.27 48  E 1 
ATOM   3592 C CA  . GLU E 5 48  ? 18.681  20.696  -5.132  1.00 97.39 48  E 1 
ATOM   3593 C C   . GLU E 5 48  ? 18.347  19.472  -4.274  1.00 97.53 48  E 1 
ATOM   3594 O O   . GLU E 5 48  ? 17.255  19.382  -3.707  1.00 96.91 48  E 1 
ATOM   3595 C CB  . GLU E 5 48  ? 18.996  21.895  -4.243  1.00 96.45 48  E 1 
ATOM   3596 C CG  . GLU E 5 48  ? 19.397  23.138  -5.038  1.00 92.61 48  E 1 
ATOM   3597 C CD  . GLU E 5 48  ? 19.624  24.377  -4.157  1.00 92.93 48  E 1 
ATOM   3598 O OE1 . GLU E 5 48  ? 20.216  25.346  -4.666  1.00 86.69 48  E 1 
ATOM   3599 O OE2 . GLU E 5 48  ? 19.199  24.361  -2.976  1.00 88.30 48  E 1 
ATOM   3600 N N   . GLU E 5 49  ? 19.274  18.523  -4.179  1.00 97.49 49  E 1 
ATOM   3601 C CA  . GLU E 5 49  ? 19.165  17.366  -3.300  1.00 97.39 49  E 1 
ATOM   3602 C C   . GLU E 5 49  ? 19.888  17.634  -1.981  1.00 97.41 49  E 1 
ATOM   3603 O O   . GLU E 5 49  ? 21.059  18.019  -1.978  1.00 96.87 49  E 1 
ATOM   3604 C CB  . GLU E 5 49  ? 19.712  16.112  -4.006  1.00 96.42 49  E 1 
ATOM   3605 C CG  . GLU E 5 49  ? 19.598  14.827  -3.172  1.00 95.23 49  E 1 
ATOM   3606 C CD  . GLU E 5 49  ? 20.132  13.611  -3.961  1.00 94.16 49  E 1 
ATOM   3607 O OE1 . GLU E 5 49  ? 19.329  12.727  -4.321  1.00 89.40 49  E 1 
ATOM   3608 O OE2 . GLU E 5 49  ? 21.348  13.566  -4.248  1.00 89.47 49  E 1 
ATOM   3609 N N   . TYR E 5 50  ? 19.201  17.376  -0.878  1.00 97.81 50  E 1 
ATOM   3610 C CA  . TYR E 5 50  ? 19.741  17.439  0.472   1.00 97.84 50  E 1 
ATOM   3611 C C   . TYR E 5 50  ? 19.680  16.051  1.102   1.00 97.57 50  E 1 
ATOM   3612 O O   . TYR E 5 50  ? 18.614  15.432  1.156   1.00 96.46 50  E 1 
ATOM   3613 C CB  . TYR E 5 50  ? 18.977  18.464  1.305   1.00 97.58 50  E 1 
ATOM   3614 C CG  . TYR E 5 50  ? 19.157  19.904  0.870   1.00 97.59 50  E 1 
ATOM   3615 C CD1 . TYR E 5 50  ? 20.063  20.739  1.542   1.00 95.30 50  E 1 
ATOM   3616 C CD2 . TYR E 5 50  ? 18.425  20.415  -0.222  1.00 95.65 50  E 1 
ATOM   3617 C CE1 . TYR E 5 50  ? 20.259  22.068  1.126   1.00 94.96 50  E 1 
ATOM   3618 C CE2 . TYR E 5 50  ? 18.617  21.741  -0.648  1.00 95.07 50  E 1 
ATOM   3619 C CZ  . TYR E 5 50  ? 19.541  22.563  0.027   1.00 96.00 50  E 1 
ATOM   3620 O OH  . TYR E 5 50  ? 19.758  23.858  -0.399  1.00 94.58 50  E 1 
ATOM   3621 N N   . ILE E 5 51  ? 20.815  15.578  1.608   1.00 96.80 51  E 1 
ATOM   3622 C CA  . ILE E 5 51  ? 20.938  14.334  2.364   1.00 96.16 51  E 1 
ATOM   3623 C C   . ILE E 5 51  ? 21.437  14.696  3.756   1.00 95.98 51  E 1 
ATOM   3624 O O   . ILE E 5 51  ? 22.407  15.436  3.890   1.00 93.87 51  E 1 
ATOM   3625 C CB  . ILE E 5 51  ? 21.864  13.326  1.642   1.00 94.89 51  E 1 
ATOM   3626 C CG1 . ILE E 5 51  ? 21.319  13.009  0.225   1.00 91.90 51  E 1 
ATOM   3627 C CG2 . ILE E 5 51  ? 21.999  12.039  2.477   1.00 91.43 51  E 1 
ATOM   3628 C CD1 . ILE E 5 51  ? 22.205  12.069  -0.609  1.00 82.54 51  E 1 
ATOM   3629 N N   . ASP E 5 52  ? 20.744  14.232  4.791   1.00 93.82 52  E 1 
ATOM   3630 C CA  . ASP E 5 52  ? 21.027  14.572  6.191   1.00 92.80 52  E 1 
ATOM   3631 C C   . ASP E 5 52  ? 21.166  16.085  6.446   1.00 93.24 52  E 1 
ATOM   3632 O O   . ASP E 5 52  ? 21.969  16.555  7.257   1.00 89.75 52  E 1 
ATOM   3633 C CB  . ASP E 5 52  ? 22.201  13.725  6.723   1.00 90.70 52  E 1 
ATOM   3634 C CG  . ASP E 5 52  ? 21.902  12.232  6.642   1.00 84.42 52  E 1 
ATOM   3635 O OD1 . ASP E 5 52  ? 20.725  11.868  6.884   1.00 77.89 52  E 1 
ATOM   3636 O OD2 . ASP E 5 52  ? 22.842  11.472  6.339   1.00 76.06 52  E 1 
ATOM   3637 N N   . GLY E 5 53  ? 20.374  16.869  5.723   1.00 91.73 53  E 1 
ATOM   3638 C CA  . GLY E 5 53  ? 20.371  18.325  5.813   1.00 92.27 53  E 1 
ATOM   3639 C C   . GLY E 5 53  ? 21.525  19.028  5.078   1.00 94.40 53  E 1 
ATOM   3640 O O   . GLY E 5 53  ? 21.553  20.263  5.049   1.00 92.40 53  E 1 
ATOM   3641 N N   . ALA E 5 54  ? 22.442  18.287  4.479   1.00 95.76 54  E 1 
ATOM   3642 C CA  . ALA E 5 54  ? 23.536  18.829  3.675   1.00 96.60 54  E 1 
ATOM   3643 C C   . ALA E 5 54  ? 23.198  18.784  2.181   1.00 97.11 54  E 1 
ATOM   3644 O O   . ALA E 5 54  ? 22.662  17.797  1.689   1.00 95.98 54  E 1 
ATOM   3645 C CB  . ALA E 5 54  ? 24.820  18.061  3.997   1.00 95.55 54  E 1 
ATOM   3646 N N   . LEU E 5 55  ? 23.579  19.835  1.443   1.00 96.67 55  E 1 
ATOM   3647 C CA  . LEU E 5 55  ? 23.459  19.865  -0.006  1.00 96.84 55  E 1 
ATOM   3648 C C   . LEU E 5 55  ? 24.326  18.761  -0.634  1.00 96.53 55  E 1 
ATOM   3649 O O   . LEU E 5 55  ? 25.548  18.759  -0.484  1.00 94.76 55  E 1 
ATOM   3650 C CB  . LEU E 5 55  ? 23.850  21.264  -0.525  1.00 96.25 55  E 1 
ATOM   3651 C CG  . LEU E 5 55  ? 23.754  21.438  -2.058  1.00 94.63 55  E 1 
ATOM   3652 C CD1 . LEU E 5 55  ? 22.315  21.369  -2.550  1.00 90.30 55  E 1 
ATOM   3653 C CD2 . LEU E 5 55  ? 24.331  22.797  -2.455  1.00 90.00 55  E 1 
ATOM   3654 N N   . SER E 5 56  ? 23.679  17.827  -1.341  1.00 96.22 56  E 1 
ATOM   3655 C CA  . SER E 5 56  ? 24.305  16.704  -2.046  1.00 94.77 56  E 1 
ATOM   3656 C C   . SER E 5 56  ? 24.590  17.044  -3.508  1.00 94.22 56  E 1 
ATOM   3657 O O   . SER E 5 56  ? 25.614  16.626  -4.059  1.00 90.18 56  E 1 
ATOM   3658 C CB  . SER E 5 56  ? 23.385  15.489  -1.934  1.00 92.35 56  E 1 
ATOM   3659 O OG  . SER E 5 56  ? 23.834  14.398  -2.714  1.00 80.07 56  E 1 
ATOM   3660 N N   . GLY E 5 57  ? 23.696  17.801  -4.168  1.00 94.36 57  E 1 
ATOM   3661 C CA  . GLY E 5 57  ? 23.901  18.190  -5.556  1.00 93.97 57  E 1 
ATOM   3662 C C   . GLY E 5 57  ? 22.759  18.980  -6.178  1.00 95.10 57  E 1 
ATOM   3663 O O   . GLY E 5 57  ? 21.658  19.058  -5.634  1.00 94.35 57  E 1 
ATOM   3664 N N   . HIS E 5 58  ? 23.027  19.526  -7.360  1.00 95.44 58  E 1 
ATOM   3665 C CA  . HIS E 5 58  ? 22.048  20.192  -8.212  1.00 95.45 58  E 1 
ATOM   3666 C C   . HIS E 5 58  ? 21.597  19.230  -9.310  1.00 95.07 58  E 1 
ATOM   3667 O O   . HIS E 5 58  ? 22.418  18.732  -10.080 1.00 93.01 58  E 1 
ATOM   3668 C CB  . HIS E 5 58  ? 22.636  21.474  -8.796  1.00 94.77 58  E 1 
ATOM   3669 C CG  . HIS E 5 58  ? 23.030  22.490  -7.760  1.00 91.98 58  E 1 
ATOM   3670 N ND1 . HIS E 5 58  ? 22.201  23.398  -7.143  1.00 78.78 58  E 1 
ATOM   3671 C CD2 . HIS E 5 58  ? 24.285  22.687  -7.241  1.00 78.99 58  E 1 
ATOM   3672 C CE1 . HIS E 5 58  ? 22.942  24.125  -6.283  1.00 81.19 58  E 1 
ATOM   3673 N NE2 . HIS E 5 58  ? 24.206  23.720  -6.311  1.00 81.85 58  E 1 
ATOM   3674 N N   . LEU E 5 59  ? 20.290  18.976  -9.382  1.00 96.31 59  E 1 
ATOM   3675 C CA  . LEU E 5 59  ? 19.706  17.947  -10.244 1.00 95.78 59  E 1 
ATOM   3676 C C   . LEU E 5 59  ? 18.952  18.527  -11.451 1.00 95.07 59  E 1 
ATOM   3677 O O   . LEU E 5 59  ? 18.667  17.804  -12.398 1.00 90.08 59  E 1 
ATOM   3678 C CB  . LEU E 5 59  ? 18.786  17.048  -9.394  1.00 94.68 59  E 1 
ATOM   3679 C CG  . LEU E 5 59  ? 19.412  16.411  -8.142  1.00 94.32 59  E 1 
ATOM   3680 C CD1 . LEU E 5 59  ? 18.396  15.443  -7.536  1.00 90.36 59  E 1 
ATOM   3681 C CD2 . LEU E 5 59  ? 20.698  15.641  -8.434  1.00 89.46 59  E 1 
ATOM   3682 N N   . GLY E 5 60  ? 18.625  19.808  -11.431 1.00 95.14 60  E 1 
ATOM   3683 C CA  . GLY E 5 60  ? 17.830  20.458  -12.468 1.00 95.16 60  E 1 
ATOM   3684 C C   . GLY E 5 60  ? 16.349  20.073  -12.388 1.00 96.19 60  E 1 
ATOM   3685 O O   . GLY E 5 60  ? 15.730  20.200  -11.335 1.00 95.23 60  E 1 
ATOM   3686 N N   . GLU E 5 61  ? 15.766  19.621  -13.500 1.00 96.85 61  E 1 
ATOM   3687 C CA  . GLU E 5 61  ? 14.361  19.216  -13.562 1.00 96.96 61  E 1 
ATOM   3688 C C   . GLU E 5 61  ? 14.208  17.741  -13.172 1.00 97.21 61  E 1 
ATOM   3689 O O   . GLU E 5 61  ? 14.878  16.871  -13.737 1.00 96.37 61  E 1 
ATOM   3690 C CB  . GLU E 5 61  ? 13.805  19.495  -14.961 1.00 95.62 61  E 1 
ATOM   3691 C CG  . GLU E 5 61  ? 12.276  19.334  -15.062 1.00 88.70 61  E 1 
ATOM   3692 C CD  . GLU E 5 61  ? 11.749  19.566  -16.493 1.00 85.44 61  E 1 
ATOM   3693 O OE1 . GLU E 5 61  ? 10.597  19.208  -16.792 1.00 78.97 61  E 1 
ATOM   3694 O OE2 . GLU E 5 61  ? 12.506  20.051  -17.368 1.00 79.24 61  E 1 
ATOM   3695 N N   . VAL E 5 62  ? 13.307  17.469  -12.226 1.00 97.53 62  E 1 
ATOM   3696 C CA  . VAL E 5 62  ? 13.079  16.122  -11.708 1.00 97.72 62  E 1 
ATOM   3697 C C   . VAL E 5 62  ? 11.596  15.796  -11.593 1.00 98.04 62  E 1 
ATOM   3698 O O   . VAL E 5 62  ? 10.765  16.655  -11.324 1.00 97.74 62  E 1 
ATOM   3699 C CB  . VAL E 5 62  ? 13.793  15.875  -10.362 1.00 96.29 62  E 1 
ATOM   3700 C CG1 . VAL E 5 62  ? 15.275  16.269  -10.420 1.00 91.24 62  E 1 
ATOM   3701 C CG2 . VAL E 5 62  ? 13.152  16.600  -9.178  1.00 91.44 62  E 1 
ATOM   3702 N N   . LEU E 5 63  ? 11.277  14.516  -11.757 1.00 98.12 63  E 1 
ATOM   3703 C CA  . LEU E 5 63  ? 10.023  13.892  -11.360 1.00 98.13 63  E 1 
ATOM   3704 C C   . LEU E 5 63  ? 10.254  13.144  -10.041 1.00 98.31 63  E 1 
ATOM   3705 O O   . LEU E 5 63  ? 11.119  12.278  -9.982  1.00 97.88 63  E 1 
ATOM   3706 C CB  . LEU E 5 63  ? 9.572   12.947  -12.484 1.00 97.72 63  E 1 
ATOM   3707 C CG  . LEU E 5 63  ? 8.498   11.912  -12.100 1.00 97.07 63  E 1 
ATOM   3708 C CD1 . LEU E 5 63  ? 7.169   12.558  -11.768 1.00 94.82 63  E 1 
ATOM   3709 C CD2 . LEU E 5 63  ? 8.283   10.932  -13.255 1.00 94.58 63  E 1 
ATOM   3710 N N   . ILE E 5 64  ? 9.447   13.440  -9.030  1.00 98.45 64  E 1 
ATOM   3711 C CA  . ILE E 5 64  ? 9.378   12.680  -7.776  1.00 98.49 64  E 1 
ATOM   3712 C C   . ILE E 5 64  ? 8.107   11.837  -7.812  1.00 98.21 64  E 1 
ATOM   3713 O O   . ILE E 5 64  ? 7.005   12.383  -7.924  1.00 97.56 64  E 1 
ATOM   3714 C CB  . ILE E 5 64  ? 9.406   13.612  -6.546  1.00 98.44 64  E 1 
ATOM   3715 C CG1 . ILE E 5 64  ? 10.641  14.542  -6.573  1.00 97.81 64  E 1 
ATOM   3716 C CG2 . ILE E 5 64  ? 9.375   12.760  -5.258  1.00 97.89 64  E 1 
ATOM   3717 C CD1 . ILE E 5 64  ? 10.697  15.544  -5.416  1.00 96.82 64  E 1 
ATOM   3718 N N   . ARG E 5 65  ? 8.234   10.512  -7.703  1.00 97.93 65  E 1 
ATOM   3719 C CA  . ARG E 5 65  ? 7.074   9.631   -7.682  1.00 97.61 65  E 1 
ATOM   3720 C C   . ARG E 5 65  ? 6.339   9.744   -6.346  1.00 96.99 65  E 1 
ATOM   3721 O O   . ARG E 5 65  ? 6.957   9.676   -5.291  1.00 95.17 65  E 1 
ATOM   3722 C CB  . ARG E 5 65  ? 7.493   8.185   -8.013  1.00 96.90 65  E 1 
ATOM   3723 C CG  . ARG E 5 65  ? 6.258   7.294   -8.254  1.00 95.32 65  E 1 
ATOM   3724 C CD  . ARG E 5 65  ? 6.664   5.880   -8.681  1.00 92.98 65  E 1 
ATOM   3725 N NE  . ARG E 5 65  ? 5.481   5.008   -8.880  1.00 90.30 65  E 1 
ATOM   3726 C CZ  . ARG E 5 65  ? 4.942   4.180   -7.998  1.00 89.12 65  E 1 
ATOM   3727 N NH1 . ARG E 5 65  ? 5.408   4.039   -6.808  1.00 81.31 65  E 1 
ATOM   3728 N NH2 . ARG E 5 65  ? 3.903   3.462   -8.296  1.00 83.85 65  E 1 
ATOM   3729 N N   . CYS E 5 66  ? 5.007   9.826   -6.411  1.00 96.21 66  E 1 
ATOM   3730 C CA  . CYS E 5 66  ? 4.099   10.105  -5.297  1.00 95.53 66  E 1 
ATOM   3731 C C   . CYS E 5 66  ? 4.318   9.236   -4.055  1.00 95.31 66  E 1 
ATOM   3732 O O   . CYS E 5 66  ? 4.335   9.758   -2.938  1.00 93.33 66  E 1 
ATOM   3733 C CB  . CYS E 5 66  ? 2.658   9.937   -5.806  1.00 93.16 66  E 1 
ATOM   3734 S SG  . CYS E 5 66  ? 2.348   8.274   -6.485  1.00 88.72 66  E 1 
ATOM   3735 N N   . ASN E 5 67  ? 4.544   7.941   -4.218  1.00 94.73 67  E 1 
ATOM   3736 C CA  . ASN E 5 67  ? 4.670   6.996   -3.107  1.00 94.21 67  E 1 
ATOM   3737 C C   . ASN E 5 67  ? 5.937   7.190   -2.256  1.00 94.52 67  E 1 
ATOM   3738 O O   . ASN E 5 67  ? 6.062   6.562   -1.218  1.00 92.41 67  E 1 
ATOM   3739 C CB  . ASN E 5 67  ? 4.595   5.556   -3.649  1.00 92.24 67  E 1 
ATOM   3740 C CG  . ASN E 5 67  ? 5.849   5.147   -4.405  1.00 87.41 67  E 1 
ATOM   3741 O OD1 . ASN E 5 67  ? 6.500   5.935   -5.065  1.00 77.19 67  E 1 
ATOM   3742 N ND2 . ASN E 5 67  ? 6.227   3.891   -4.331  1.00 78.60 67  E 1 
ATOM   3743 N N   . ASN E 5 68  ? 6.872   8.028   -2.667  1.00 96.55 68  E 1 
ATOM   3744 C CA  . ASN E 5 68  ? 8.081   8.333   -1.909  1.00 96.84 68  E 1 
ATOM   3745 C C   . ASN E 5 68  ? 7.938   9.579   -1.037  1.00 97.29 68  E 1 
ATOM   3746 O O   . ASN E 5 68  ? 8.761   9.793   -0.154  1.00 96.13 68  E 1 
ATOM   3747 C CB  . ASN E 5 68  ? 9.264   8.474   -2.872  1.00 96.30 68  E 1 
ATOM   3748 C CG  . ASN E 5 68  ? 9.460   7.230   -3.714  1.00 95.74 68  E 1 
ATOM   3749 O OD1 . ASN E 5 68  ? 9.945   6.210   -3.255  1.00 88.54 68  E 1 
ATOM   3750 N ND2 . ASN E 5 68  ? 9.050   7.287   -4.959  1.00 89.08 68  E 1 
ATOM   3751 N N   . VAL E 5 69  ? 6.921   10.399  -1.287  1.00 97.65 69  E 1 
ATOM   3752 C CA  . VAL E 5 69  ? 6.754   11.680  -0.598  1.00 98.04 69  E 1 
ATOM   3753 C C   . VAL E 5 69  ? 6.246   11.447  0.823   1.00 97.81 69  E 1 
ATOM   3754 O O   . VAL E 5 69  ? 5.224   10.786  1.024   1.00 97.10 69  E 1 
ATOM   3755 C CB  . VAL E 5 69  ? 5.818   12.618  -1.390  1.00 97.98 69  E 1 
ATOM   3756 C CG1 . VAL E 5 69  ? 5.613   13.953  -0.671  1.00 97.10 69  E 1 
ATOM   3757 C CG2 . VAL E 5 69  ? 6.400   12.914  -2.784  1.00 96.98 69  E 1 
ATOM   3758 N N   . LEU E 5 70  ? 6.948   12.005  1.808   1.00 97.85 70  E 1 
ATOM   3759 C CA  . LEU E 5 70  ? 6.488   12.091  3.186   1.00 97.86 70  E 1 
ATOM   3760 C C   . LEU E 5 70  ? 5.630   13.344  3.368   1.00 98.17 70  E 1 
ATOM   3761 O O   . LEU E 5 70  ? 4.448   13.244  3.706   1.00 97.76 70  E 1 
ATOM   3762 C CB  . LEU E 5 70  ? 7.706   12.059  4.125   1.00 97.56 70  E 1 
ATOM   3763 C CG  . LEU E 5 70  ? 7.364   12.243  5.616   1.00 96.80 70  E 1 
ATOM   3764 C CD1 . LEU E 5 70  ? 6.423   11.161  6.140   1.00 94.93 70  E 1 
ATOM   3765 C CD2 . LEU E 5 70  ? 8.647   12.199  6.449   1.00 94.73 70  E 1 
ATOM   3766 N N   . TYR E 5 71  ? 6.202   14.513  3.104   1.00 98.28 71  E 1 
ATOM   3767 C CA  . TYR E 5 71  ? 5.479   15.780  3.111   1.00 98.41 71  E 1 
ATOM   3768 C C   . TYR E 5 71  ? 6.082   16.777  2.117   1.00 98.55 71  E 1 
ATOM   3769 O O   . TYR E 5 71  ? 7.249   16.667  1.727   1.00 98.38 71  E 1 
ATOM   3770 C CB  . TYR E 5 71  ? 5.419   16.368  4.535   1.00 98.30 71  E 1 
ATOM   3771 C CG  . TYR E 5 71  ? 6.753   16.809  5.114   1.00 98.37 71  E 1 
ATOM   3772 C CD1 . TYR E 5 71  ? 7.390   16.059  6.120   1.00 97.22 71  E 1 
ATOM   3773 C CD2 . TYR E 5 71  ? 7.367   17.992  4.670   1.00 97.05 71  E 1 
ATOM   3774 C CE1 . TYR E 5 71  ? 8.618   16.465  6.658   1.00 97.00 71  E 1 
ATOM   3775 C CE2 . TYR E 5 71  ? 8.609   18.410  5.184   1.00 96.72 71  E 1 
ATOM   3776 C CZ  . TYR E 5 71  ? 9.235   17.641  6.173   1.00 97.47 71  E 1 
ATOM   3777 O OH  . TYR E 5 71  ? 10.454  18.035  6.644   1.00 96.28 71  E 1 
ATOM   3778 N N   . ILE E 5 72  ? 5.296   17.782  1.765   1.00 98.47 72  E 1 
ATOM   3779 C CA  . ILE E 5 72  ? 5.744   18.963  1.032   1.00 98.50 72  E 1 
ATOM   3780 C C   . ILE E 5 72  ? 5.429   20.214  1.847   1.00 98.58 72  E 1 
ATOM   3781 O O   . ILE E 5 72  ? 4.392   20.305  2.490   1.00 98.16 72  E 1 
ATOM   3782 C CB  . ILE E 5 72  ? 5.153   18.999  -0.392  1.00 98.42 72  E 1 
ATOM   3783 C CG1 . ILE E 5 72  ? 5.669   20.222  -1.182  1.00 97.47 72  E 1 
ATOM   3784 C CG2 . ILE E 5 72  ? 3.611   18.966  -0.370  1.00 96.33 72  E 1 
ATOM   3785 C CD1 . ILE E 5 72  ? 5.287   20.207  -2.669  1.00 96.08 72  E 1 
ATOM   3786 N N   . ARG E 5 73  ? 6.319   21.207  1.787   1.00 98.33 73  E 1 
ATOM   3787 C CA  . ARG E 5 73  ? 6.121   22.535  2.370   1.00 98.26 73  E 1 
ATOM   3788 C C   . ARG E 5 73  ? 6.628   23.625  1.438   1.00 98.32 73  E 1 
ATOM   3789 O O   . ARG E 5 73  ? 7.562   23.391  0.671   1.00 97.79 73  E 1 
ATOM   3790 C CB  . ARG E 5 73  ? 6.776   22.596  3.758   1.00 96.89 73  E 1 
ATOM   3791 C CG  . ARG E 5 73  ? 8.308   22.457  3.736   1.00 95.11 73  E 1 
ATOM   3792 C CD  . ARG E 5 73  ? 8.860   22.403  5.156   1.00 93.93 73  E 1 
ATOM   3793 N NE  . ARG E 5 73  ? 10.329  22.352  5.170   1.00 91.44 73  E 1 
ATOM   3794 C CZ  . ARG E 5 73  ? 11.161  23.369  5.382   1.00 91.32 73  E 1 
ATOM   3795 N NH1 . ARG E 5 73  ? 10.733  24.580  5.605   1.00 85.37 73  E 1 
ATOM   3796 N NH2 . ARG E 5 73  ? 12.442  23.166  5.368   1.00 85.66 73  E 1 
ATOM   3797 N N   . GLY E 5 74  ? 6.035   24.809  1.529   1.00 97.51 74  E 1 
ATOM   3798 C CA  . GLY E 5 74  ? 6.629   25.996  0.933   1.00 97.13 74  E 1 
ATOM   3799 C C   . GLY E 5 74  ? 7.912   26.394  1.668   1.00 96.88 74  E 1 
ATOM   3800 O O   . GLY E 5 74  ? 8.051   26.152  2.869   1.00 94.64 74  E 1 
ATOM   3801 N N   . VAL E 5 75  ? 8.839   27.008  0.940   1.00 96.76 75  E 1 
ATOM   3802 C CA  . VAL E 5 75  ? 10.008  27.673  1.524   1.00 95.32 75  E 1 
ATOM   3803 C C   . VAL E 5 75  ? 10.007  29.127  1.069   1.00 93.05 75  E 1 
ATOM   3804 O O   . VAL E 5 75  ? 9.434   29.452  0.027   1.00 83.04 75  E 1 
ATOM   3805 C CB  . VAL E 5 75  ? 11.328  26.955  1.199   1.00 92.86 75  E 1 
ATOM   3806 C CG1 . VAL E 5 75  ? 11.348  25.558  1.836   1.00 83.28 75  E 1 
ATOM   3807 C CG2 . VAL E 5 75  ? 11.592  26.804  -0.294  1.00 85.75 75  E 1 
ATOM   3808 N N   . GLU E 5 76  ? 10.591  29.993  1.869   1.00 90.42 76  E 1 
ATOM   3809 C CA  . GLU E 5 76  ? 10.766  31.381  1.459   1.00 87.80 76  E 1 
ATOM   3810 C C   . GLU E 5 76  ? 11.782  31.457  0.318   1.00 85.38 76  E 1 
ATOM   3811 O O   . GLU E 5 76  ? 12.726  30.654  0.259   1.00 73.57 76  E 1 
ATOM   3812 C CB  . GLU E 5 76  ? 11.120  32.258  2.661   1.00 80.46 76  E 1 
ATOM   3813 C CG  . GLU E 5 76  ? 9.932   32.322  3.648   1.00 69.61 76  E 1 
ATOM   3814 C CD  . GLU E 5 76  ? 10.168  33.186  4.903   1.00 59.32 76  E 1 
ATOM   3815 O OE1 . GLU E 5 76  ? 9.180   33.327  5.664   1.00 51.76 76  E 1 
ATOM   3816 O OE2 . GLU E 5 76  ? 11.299  33.633  5.126   1.00 53.88 76  E 1 
ATOM   3817 N N   . GLU E 5 77  ? 11.560  32.383  -0.620  1.00 80.81 77  E 1 
ATOM   3818 C CA  . GLU E 5 77  ? 12.596  32.739  -1.571  1.00 77.07 77  E 1 
ATOM   3819 C C   . GLU E 5 77  ? 13.734  33.386  -0.776  1.00 74.62 77  E 1 
ATOM   3820 O O   . GLU E 5 77  ? 13.514  34.337  -0.031  1.00 64.57 77  E 1 
ATOM   3821 C CB  . GLU E 5 77  ? 12.055  33.660  -2.682  1.00 68.59 77  E 1 
ATOM   3822 C CG  . GLU E 5 77  ? 11.144  32.876  -3.645  1.00 60.69 77  E 1 
ATOM   3823 C CD  . GLU E 5 77  ? 10.631  33.644  -4.860  1.00 55.13 77  E 1 
ATOM   3824 O OE1 . GLU E 5 77  ? 10.217  32.954  -5.828  1.00 50.64 77  E 1 
ATOM   3825 O OE2 . GLU E 5 77  ? 10.604  34.893  -4.836  1.00 52.19 77  E 1 
ATOM   3826 N N   . GLU E 5 78  ? 14.933  32.819  -0.891  1.00 68.04 78  E 1 
ATOM   3827 C CA  . GLU E 5 78  ? 16.119  33.539  -0.463  1.00 65.95 78  E 1 
ATOM   3828 C C   . GLU E 5 78  ? 16.214  34.769  -1.365  1.00 63.94 78  E 1 
ATOM   3829 O O   . GLU E 5 78  ? 16.518  34.637  -2.548  1.00 57.58 78  E 1 
ATOM   3830 C CB  . GLU E 5 78  ? 17.358  32.636  -0.535  1.00 59.01 78  E 1 
ATOM   3831 C CG  . GLU E 5 78  ? 17.399  31.604  0.610   1.00 51.60 78  E 1 
ATOM   3832 C CD  . GLU E 5 78  ? 18.436  30.488  0.426   1.00 47.00 78  E 1 
ATOM   3833 O OE1 . GLU E 5 78  ? 18.129  29.346  0.873   1.00 42.41 78  E 1 
ATOM   3834 O OE2 . GLU E 5 78  ? 19.484  30.691  -0.214  1.00 43.46 78  E 1 
ATOM   3835 N N   . GLU E 5 79  ? 15.881  35.951  -0.840  1.00 50.22 79  E 1 
ATOM   3836 C CA  . GLU E 5 79  ? 16.257  37.192  -1.492  1.00 50.06 79  E 1 
ATOM   3837 C C   . GLU E 5 79  ? 17.785  37.156  -1.616  1.00 48.33 79  E 1 
ATOM   3838 O O   . GLU E 5 79  ? 18.495  37.063  -0.612  1.00 45.84 79  E 1 
ATOM   3839 C CB  . GLU E 5 79  ? 15.760  38.430  -0.726  1.00 46.43 79  E 1 
ATOM   3840 C CG  . GLU E 5 79  ? 14.232  38.637  -0.844  1.00 39.52 79  E 1 
ATOM   3841 C CD  . GLU E 5 79  ? 13.698  39.943  -0.217  1.00 36.06 79  E 1 
ATOM   3842 O OE1 . GLU E 5 79  ? 12.559  40.333  -0.574  1.00 29.73 79  E 1 
ATOM   3843 O OE2 . GLU E 5 79  ? 14.384  40.550  0.629   1.00 35.44 79  E 1 
ATOM   3844 N N   . GLU E 5 80  ? 18.303  37.190  -2.854  1.00 47.00 80  E 1 
ATOM   3845 C CA  . GLU E 5 80  ? 19.699  37.539  -3.098  1.00 46.45 80  E 1 
ATOM   3846 C C   . GLU E 5 80  ? 19.883  39.016  -2.712  1.00 43.82 80  E 1 
ATOM   3847 O O   . GLU E 5 80  ? 19.935  39.898  -3.565  1.00 41.15 80  E 1 
ATOM   3848 C CB  . GLU E 5 80  ? 20.120  37.271  -4.562  1.00 44.27 80  E 1 
ATOM   3849 C CG  . GLU E 5 80  ? 20.396  35.800  -4.897  1.00 39.67 80  E 1 
ATOM   3850 C CD  . GLU E 5 80  ? 21.005  35.602  -6.306  1.00 36.94 80  E 1 
ATOM   3851 O OE1 . GLU E 5 80  ? 21.619  34.525  -6.538  1.00 32.68 80  E 1 
ATOM   3852 O OE2 . GLU E 5 80  ? 20.874  36.499  -7.161  1.00 35.76 80  E 1 
ATOM   3853 N N   . ASP E 5 81  ? 19.980  39.277  -1.428  1.00 39.72 81  E 1 
ATOM   3854 C CA  . ASP E 5 81  ? 20.317  40.584  -0.855  1.00 38.27 81  E 1 
ATOM   3855 C C   . ASP E 5 81  ? 21.770  41.004  -1.188  1.00 35.17 81  E 1 
ATOM   3856 O O   . ASP E 5 81  ? 22.337  41.933  -0.613  1.00 33.00 81  E 1 
ATOM   3857 C CB  . ASP E 5 81  ? 20.064  40.521  0.670   1.00 35.92 81  E 1 
ATOM   3858 C CG  . ASP E 5 81  ? 18.967  41.448  1.216   1.00 31.51 81  E 1 
ATOM   3859 O OD1 . ASP E 5 81  ? 18.391  42.245  0.444   1.00 32.46 81  E 1 
ATOM   3860 O OD2 . ASP E 5 81  ? 18.762  41.395  2.459   1.00 31.95 81  E 1 
ATOM   3861 N N   . GLY E 5 82  ? 22.396  40.300  -2.122  1.00 38.05 82  E 1 
ATOM   3862 C CA  . GLY E 5 82  ? 23.755  40.573  -2.563  1.00 35.86 82  E 1 
ATOM   3863 C C   . GLY E 5 82  ? 23.935  41.842  -3.384  1.00 34.64 82  E 1 
ATOM   3864 O O   . GLY E 5 82  ? 25.086  42.218  -3.628  1.00 32.74 82  E 1 
ATOM   3865 N N   . GLU E 5 83  ? 22.865  42.536  -3.821  1.00 29.66 83  E 1 
ATOM   3866 C CA  . GLU E 5 83  ? 23.049  43.881  -4.365  1.00 30.89 83  E 1 
ATOM   3867 C C   . GLU E 5 83  ? 23.477  44.830  -3.231  1.00 28.88 83  E 1 
ATOM   3868 O O   . GLU E 5 83  ? 22.678  45.516  -2.603  1.00 29.09 83  E 1 
ATOM   3869 C CB  . GLU E 5 83  ? 21.832  44.402  -5.157  1.00 31.94 83  E 1 
ATOM   3870 C CG  . GLU E 5 83  ? 21.787  43.871  -6.601  1.00 29.88 83  E 1 
ATOM   3871 C CD  . GLU E 5 83  ? 20.841  44.649  -7.534  1.00 28.88 83  E 1 
ATOM   3872 O OE1 . GLU E 5 83  ? 20.946  44.443  -8.769  1.00 24.69 83  E 1 
ATOM   3873 O OE2 . GLU E 5 83  ? 20.045  45.476  -7.045  1.00 29.00 83  E 1 
ATOM   3874 N N   . MET E 5 84  ? 24.780  44.881  -3.007  1.00 27.20 84  E 1 
ATOM   3875 C CA  . MET E 5 84  ? 25.407  46.063  -2.439  1.00 28.42 84  E 1 
ATOM   3876 C C   . MET E 5 84  ? 24.944  47.247  -3.285  1.00 27.52 84  E 1 
ATOM   3877 O O   . MET E 5 84  ? 25.361  47.418  -4.432  1.00 28.59 84  E 1 
ATOM   3878 C CB  . MET E 5 84  ? 26.941  45.987  -2.485  1.00 29.33 84  E 1 
ATOM   3879 C CG  . MET E 5 84  ? 27.532  45.034  -1.444  1.00 27.70 84  E 1 
ATOM   3880 S SD  . MET E 5 84  ? 29.346  45.158  -1.329  1.00 26.49 84  E 1 
ATOM   3881 C CE  . MET E 5 84  ? 29.704  43.630  -0.428  1.00 23.54 84  E 1 
ATOM   3882 N N   . ARG E 5 85  ? 24.097  48.075  -2.708  1.00 24.45 85  E 1 
ATOM   3883 C CA  . ARG E 5 85  ? 23.940  49.447  -3.176  1.00 25.43 85  E 1 
ATOM   3884 C C   . ARG E 5 85  ? 25.310  50.112  -3.050  1.00 24.37 85  E 1 
ATOM   3885 O O   . ARG E 5 85  ? 25.744  50.405  -1.937  1.00 24.00 85  E 1 
ATOM   3886 C CB  . ARG E 5 85  ? 22.883  50.202  -2.360  1.00 25.13 85  E 1 
ATOM   3887 C CG  . ARG E 5 85  ? 21.463  49.727  -2.694  1.00 23.61 85  E 1 
ATOM   3888 C CD  . ARG E 5 85  ? 20.454  50.590  -1.921  1.00 23.81 85  E 1 
ATOM   3889 N NE  . ARG E 5 85  ? 19.078  50.188  -2.232  1.00 20.81 85  E 1 
ATOM   3890 C CZ  . ARG E 5 85  ? 17.974  50.744  -1.751  1.00 20.21 85  E 1 
ATOM   3891 N NH1 . ARG E 5 85  ? 18.024  51.758  -0.939  1.00 19.72 85  E 1 
ATOM   3892 N NH2 . ARG E 5 85  ? 16.805  50.272  -2.090  1.00 19.59 85  E 1 
ATOM   3893 N N   . GLU E 5 86  ? 25.991  50.300  -4.175  1.00 22.26 86  E 1 
ATOM   3894 C CA  . GLU E 5 86  ? 26.940  51.412  -4.322  1.00 22.66 86  E 1 
ATOM   3895 C C   . GLU E 5 86  ? 26.211  52.771  -4.230  1.00 20.42 86  E 1 
ATOM   3896 O O   . GLU E 5 86  ? 25.038  52.859  -4.676  1.00 18.36 86  E 1 
ATOM   3897 C CB  . GLU E 5 86  ? 27.736  51.306  -5.631  1.00 22.07 86  E 1 
ATOM   3898 C CG  . GLU E 5 86  ? 28.905  50.294  -5.574  1.00 21.58 86  E 1 
ATOM   3899 C CD  . GLU E 5 86  ? 29.890  50.432  -6.772  1.00 21.18 86  E 1 
ATOM   3900 O OE1 . GLU E 5 86  ? 31.078  50.072  -6.591  1.00 18.13 86  E 1 
ATOM   3901 O OE2 . GLU E 5 86  ? 29.471  50.909  -7.860  1.00 23.08 86  E 1 
ATOM   3902 O OXT . GLU E 5 86  ? 26.863  53.706  -3.702  1.00 24.12 86  E 1 
ATOM   3903 N N   . MET F 6 1   ? 10.198  -17.565 22.296  1.00 28.34 1   F 1 
ATOM   3904 C CA  . MET F 6 1   ? 9.162   -18.623 22.279  1.00 29.09 1   F 1 
ATOM   3905 C C   . MET F 6 1   ? 9.131   -19.196 20.882  1.00 30.94 1   F 1 
ATOM   3906 O O   . MET F 6 1   ? 9.552   -18.504 19.966  1.00 29.04 1   F 1 
ATOM   3907 C CB  . MET F 6 1   ? 7.785   -18.077 22.669  1.00 27.46 1   F 1 
ATOM   3908 C CG  . MET F 6 1   ? 7.659   -17.806 24.163  1.00 24.56 1   F 1 
ATOM   3909 S SD  . MET F 6 1   ? 6.011   -17.224 24.634  1.00 22.21 1   F 1 
ATOM   3910 C CE  . MET F 6 1   ? 6.178   -17.018 26.402  1.00 19.87 1   F 1 
ATOM   3911 N N   . SER F 6 2   ? 8.661   -20.434 20.706  1.00 43.47 2   F 1 
ATOM   3912 C CA  . SER F 6 2   ? 8.410   -20.914 19.354  1.00 45.29 2   F 1 
ATOM   3913 C C   . SER F 6 2   ? 7.365   -20.010 18.700  1.00 49.49 2   F 1 
ATOM   3914 O O   . SER F 6 2   ? 6.375   -19.674 19.347  1.00 47.15 2   F 1 
ATOM   3915 C CB  . SER F 6 2   ? 7.923   -22.359 19.392  1.00 42.75 2   F 1 
ATOM   3916 O OG  . SER F 6 2   ? 7.651   -22.806 18.086  1.00 38.16 2   F 1 
ATOM   3917 N N   . PHE F 6 3   ? 7.578   -19.648 17.443  1.00 63.07 3   F 1 
ATOM   3918 C CA  . PHE F 6 3   ? 6.585   -18.917 16.649  1.00 65.78 3   F 1 
ATOM   3919 C C   . PHE F 6 3   ? 5.327   -19.750 16.371  1.00 67.74 3   F 1 
ATOM   3920 O O   . PHE F 6 3   ? 4.333   -19.230 15.878  1.00 65.52 3   F 1 
ATOM   3921 C CB  . PHE F 6 3   ? 7.239   -18.439 15.344  1.00 62.15 3   F 1 
ATOM   3922 C CG  . PHE F 6 3   ? 7.456   -19.550 14.346  1.00 61.14 3   F 1 
ATOM   3923 C CD1 . PHE F 6 3   ? 8.571   -20.403 14.442  1.00 58.51 3   F 1 
ATOM   3924 C CD2 . PHE F 6 3   ? 6.516   -19.778 13.323  1.00 58.95 3   F 1 
ATOM   3925 C CE1 . PHE F 6 3   ? 8.734   -21.474 13.562  1.00 55.33 3   F 1 
ATOM   3926 C CE2 . PHE F 6 3   ? 6.678   -20.851 12.426  1.00 57.18 3   F 1 
ATOM   3927 C CZ  . PHE F 6 3   ? 7.777   -21.707 12.553  1.00 56.47 3   F 1 
ATOM   3928 N N   . LEU F 6 4   ? 5.367   -21.049 16.679  1.00 76.41 4   F 1 
ATOM   3929 C CA  . LEU F 6 4   ? 4.231   -21.954 16.539  1.00 76.60 4   F 1 
ATOM   3930 C C   . LEU F 6 4   ? 3.139   -21.562 17.539  1.00 75.72 4   F 1 
ATOM   3931 O O   . LEU F 6 4   ? 3.376   -21.442 18.739  1.00 72.76 4   F 1 
ATOM   3932 C CB  . LEU F 6 4   ? 4.656   -23.420 16.726  1.00 74.86 4   F 1 
ATOM   3933 C CG  . LEU F 6 4   ? 5.742   -23.926 15.775  1.00 74.43 4   F 1 
ATOM   3934 C CD1 . LEU F 6 4   ? 6.050   -25.403 16.078  1.00 70.98 4   F 1 
ATOM   3935 C CD2 . LEU F 6 4   ? 5.337   -23.830 14.306  1.00 71.70 4   F 1 
ATOM   3936 N N   . LYS F 6 5   ? 1.924   -21.413 17.024  1.00 77.94 5   F 1 
ATOM   3937 C CA  . LYS F 6 5   ? 0.719   -21.101 17.776  1.00 76.89 5   F 1 
ATOM   3938 C C   . LYS F 6 5   ? -0.305  -22.212 17.601  1.00 78.19 5   F 1 
ATOM   3939 O O   . LYS F 6 5   ? -0.248  -22.974 16.641  1.00 73.83 5   F 1 
ATOM   3940 C CB  . LYS F 6 5   ? 0.162   -19.739 17.351  1.00 70.33 5   F 1 
ATOM   3941 C CG  . LYS F 6 5   ? 1.111   -18.570 17.686  1.00 63.52 5   F 1 
ATOM   3942 C CD  . LYS F 6 5   ? 0.423   -17.230 17.407  1.00 58.75 5   F 1 
ATOM   3943 C CE  . LYS F 6 5   ? 1.302   -16.048 17.782  1.00 51.09 5   F 1 
ATOM   3944 N NZ  . LYS F 6 5   ? 0.554   -14.767 17.703  1.00 45.56 5   F 1 
ATOM   3945 N N   . SER F 6 6   ? -1.256  -22.265 18.522  1.00 75.83 6   F 1 
ATOM   3946 C CA  . SER F 6 6   ? -2.416  -23.122 18.336  1.00 76.01 6   F 1 
ATOM   3947 C C   . SER F 6 6   ? -3.561  -22.323 17.735  1.00 76.01 6   F 1 
ATOM   3948 O O   . SER F 6 6   ? -3.899  -21.248 18.228  1.00 71.59 6   F 1 
ATOM   3949 C CB  . SER F 6 6   ? -2.827  -23.765 19.645  1.00 70.55 6   F 1 
ATOM   3950 O OG  . SER F 6 6   ? -3.689  -24.828 19.340  1.00 62.01 6   F 1 
ATOM   3951 N N   . PHE F 6 7   ? -4.134  -22.826 16.666  1.00 74.63 7   F 1 
ATOM   3952 C CA  . PHE F 6 7   ? -5.285  -22.236 15.995  1.00 75.14 7   F 1 
ATOM   3953 C C   . PHE F 6 7   ? -6.081  -23.332 15.288  1.00 75.50 7   F 1 
ATOM   3954 O O   . PHE F 6 7   ? -5.532  -24.399 15.004  1.00 72.63 7   F 1 
ATOM   3955 C CB  . PHE F 6 7   ? -4.820  -21.129 15.034  1.00 72.23 7   F 1 
ATOM   3956 C CG  . PHE F 6 7   ? -3.826  -21.560 13.974  1.00 73.78 7   F 1 
ATOM   3957 C CD1 . PHE F 6 7   ? -2.448  -21.551 14.252  1.00 69.95 7   F 1 
ATOM   3958 C CD2 . PHE F 6 7   ? -4.270  -21.972 12.709  1.00 71.48 7   F 1 
ATOM   3959 C CE1 . PHE F 6 7   ? -1.525  -21.952 13.287  1.00 67.84 7   F 1 
ATOM   3960 C CE2 . PHE F 6 7   ? -3.351  -22.375 11.739  1.00 69.27 7   F 1 
ATOM   3961 C CZ  . PHE F 6 7   ? -1.972  -22.369 12.015  1.00 71.08 7   F 1 
ATOM   3962 N N   . PRO F 6 8   ? -7.380  -23.109 15.042  1.00 75.00 8   F 1 
ATOM   3963 C CA  . PRO F 6 8   ? -8.166  -24.073 14.301  1.00 75.63 8   F 1 
ATOM   3964 C C   . PRO F 6 8   ? -7.676  -24.143 12.846  1.00 78.10 8   F 1 
ATOM   3965 O O   . PRO F 6 8   ? -7.342  -23.112 12.256  1.00 75.45 8   F 1 
ATOM   3966 C CB  . PRO F 6 8   ? -9.611  -23.590 14.411  1.00 70.65 8   F 1 
ATOM   3967 C CG  . PRO F 6 8   ? -9.467  -22.079 14.582  1.00 68.76 8   F 1 
ATOM   3968 C CD  . PRO F 6 8   ? -8.176  -21.942 15.377  1.00 70.82 8   F 1 
ATOM   3969 N N   . PRO F 6 9   ? -7.640  -25.335 12.244  1.00 78.31 9   F 1 
ATOM   3970 C CA  . PRO F 6 9   ? -7.353  -25.452 10.828  1.00 78.91 9   F 1 
ATOM   3971 C C   . PRO F 6 9   ? -8.415  -24.716 10.008  1.00 80.33 9   F 1 
ATOM   3972 O O   . PRO F 6 9   ? -9.586  -24.706 10.404  1.00 77.31 9   F 1 
ATOM   3973 C CB  . PRO F 6 9   ? -7.340  -26.953 10.532  1.00 75.54 9   F 1 
ATOM   3974 C CG  . PRO F 6 9   ? -8.255  -27.533 11.600  1.00 73.94 9   F 1 
ATOM   3975 C CD  . PRO F 6 9   ? -8.006  -26.621 12.799  1.00 76.27 9   F 1 
ATOM   3976 N N   . PRO F 6 10  ? -8.033  -24.110 8.871   1.00 79.15 10  F 1 
ATOM   3977 C CA  . PRO F 6 10  ? -8.991  -23.474 7.980   1.00 78.87 10  F 1 
ATOM   3978 C C   . PRO F 6 10  ? -10.017 -24.501 7.504   1.00 78.99 10  F 1 
ATOM   3979 O O   . PRO F 6 10  ? -9.688  -25.584 7.014   1.00 74.73 10  F 1 
ATOM   3980 C CB  . PRO F 6 10  ? -8.169  -22.866 6.837   1.00 75.83 10  F 1 
ATOM   3981 C CG  . PRO F 6 10  ? -6.885  -23.676 6.835   1.00 74.78 10  F 1 
ATOM   3982 C CD  . PRO F 6 10  ? -6.702  -24.059 8.303   1.00 77.34 10  F 1 
ATOM   3983 N N   . GLY F 6 11  ? -11.279 -24.145 7.678   1.00 78.08 11  F 1 
ATOM   3984 C CA  . GLY F 6 11  ? -12.383 -24.977 7.246   1.00 77.15 11  F 1 
ATOM   3985 C C   . GLY F 6 11  ? -12.735 -24.754 5.776   1.00 78.79 11  F 1 
ATOM   3986 O O   . GLY F 6 11  ? -12.299 -23.793 5.150   1.00 74.97 11  F 1 
ATOM   3987 N N   . PRO F 6 12  ? -13.634 -25.586 5.227   1.00 78.29 12  F 1 
ATOM   3988 C CA  . PRO F 6 12  ? -14.170 -25.388 3.876   1.00 77.33 12  F 1 
ATOM   3989 C C   . PRO F 6 12  ? -14.826 -24.016 3.667   1.00 77.97 12  F 1 
ATOM   3990 O O   . PRO F 6 12  ? -14.920 -23.537 2.538   1.00 73.96 12  F 1 
ATOM   3991 C CB  . PRO F 6 12  ? -15.203 -26.500 3.687   1.00 74.76 12  F 1 
ATOM   3992 C CG  . PRO F 6 12  ? -14.780 -27.573 4.688   1.00 73.18 12  F 1 
ATOM   3993 C CD  . PRO F 6 12  ? -14.192 -26.774 5.839   1.00 74.94 12  F 1 
ATOM   3994 N N   . ALA F 6 13  ? -15.319 -23.407 4.747   1.00 75.36 13  F 1 
ATOM   3995 C CA  . ALA F 6 13  ? -15.871 -22.069 4.727   1.00 74.41 13  F 1 
ATOM   3996 C C   . ALA F 6 13  ? -14.805 -21.017 4.400   1.00 75.45 13  F 1 
ATOM   3997 O O   . ALA F 6 13  ? -15.123 -20.069 3.705   1.00 70.94 13  F 1 
ATOM   3998 C CB  . ALA F 6 13  ? -16.544 -21.793 6.084   1.00 69.79 13  F 1 
ATOM   3999 N N   . GLU F 6 14  ? -13.562 -21.205 4.813   1.00 77.62 14  F 1 
ATOM   4000 C CA  . GLU F 6 14  ? -12.447 -20.269 4.590   1.00 77.81 14  F 1 
ATOM   4001 C C   . GLU F 6 14  ? -11.804 -20.406 3.195   1.00 79.78 14  F 1 
ATOM   4002 O O   . GLU F 6 14  ? -10.683 -19.954 2.978   1.00 76.09 14  F 1 
ATOM   4003 C CB  . GLU F 6 14  ? -11.402 -20.429 5.708   1.00 73.35 14  F 1 
ATOM   4004 C CG  . GLU F 6 14  ? -11.918 -20.024 7.096   1.00 67.52 14  F 1 
ATOM   4005 C CD  . GLU F 6 14  ? -10.867 -20.270 8.193   1.00 64.32 14  F 1 
ATOM   4006 O OE1 . GLU F 6 14  ? -11.238 -20.823 9.250   1.00 57.75 14  F 1 
ATOM   4007 O OE2 . GLU F 6 14  ? -9.680  -19.968 7.977   1.00 58.07 14  F 1 
ATOM   4008 N N   . GLY F 6 15  ? -12.485 -21.035 2.258   1.00 83.35 15  F 1 
ATOM   4009 C CA  . GLY F 6 15  ? -11.956 -21.239 0.908   1.00 85.12 15  F 1 
ATOM   4010 C C   . GLY F 6 15  ? -10.785 -22.223 0.869   1.00 87.97 15  F 1 
ATOM   4011 O O   . GLY F 6 15  ? -9.812  -22.010 0.165   1.00 85.65 15  F 1 
ATOM   4012 N N   . LEU F 6 16  ? -10.856 -23.302 1.644   1.00 89.07 16  F 1 
ATOM   4013 C CA  . LEU F 6 16  ? -9.834  -24.346 1.624   1.00 90.75 16  F 1 
ATOM   4014 C C   . LEU F 6 16  ? -9.790  -25.031 0.250   1.00 91.36 16  F 1 
ATOM   4015 O O   . LEU F 6 16  ? -10.669 -25.825 -0.079  1.00 89.73 16  F 1 
ATOM   4016 C CB  . LEU F 6 16  ? -10.096 -25.338 2.763   1.00 89.28 16  F 1 
ATOM   4017 C CG  . LEU F 6 16  ? -9.047  -26.464 2.875   1.00 88.19 16  F 1 
ATOM   4018 C CD1 . LEU F 6 16  ? -7.670  -25.922 3.259   1.00 83.78 16  F 1 
ATOM   4019 C CD2 . LEU F 6 16  ? -9.469  -27.466 3.952   1.00 84.21 16  F 1 
ATOM   4020 N N   . LEU F 6 17  ? -8.732  -24.758 -0.521  1.00 93.13 17  F 1 
ATOM   4021 C CA  . LEU F 6 17  ? -8.513  -25.353 -1.842  1.00 92.89 17  F 1 
ATOM   4022 C C   . LEU F 6 17  ? -7.825  -26.713 -1.752  1.00 93.36 17  F 1 
ATOM   4023 O O   . LEU F 6 17  ? -8.141  -27.644 -2.505  1.00 91.08 17  F 1 
ATOM   4024 C CB  . LEU F 6 17  ? -7.651  -24.398 -2.694  1.00 91.44 17  F 1 
ATOM   4025 C CG  . LEU F 6 17  ? -8.286  -23.021 -3.006  1.00 88.94 17  F 1 
ATOM   4026 C CD1 . LEU F 6 17  ? -7.355  -22.267 -3.952  1.00 81.54 17  F 1 
ATOM   4027 C CD2 . LEU F 6 17  ? -9.640  -23.158 -3.687  1.00 80.75 17  F 1 
ATOM   4028 N N   . ARG F 6 18  ? -6.866  -26.834 -0.830  1.00 94.09 18  F 1 
ATOM   4029 C CA  . ARG F 6 18  ? -6.059  -28.046 -0.698  1.00 94.48 18  F 1 
ATOM   4030 C C   . ARG F 6 18  ? -5.702  -28.306 0.753   1.00 94.88 18  F 1 
ATOM   4031 O O   . ARG F 6 18  ? -5.277  -27.415 1.472   1.00 93.68 18  F 1 
ATOM   4032 C CB  . ARG F 6 18  ? -4.799  -27.892 -1.570  1.00 93.11 18  F 1 
ATOM   4033 C CG  . ARG F 6 18  ? -4.097  -29.215 -1.897  1.00 87.65 18  F 1 
ATOM   4034 C CD  . ARG F 6 18  ? -4.824  -29.969 -3.004  1.00 86.05 18  F 1 
ATOM   4035 N NE  . ARG F 6 18  ? -4.120  -31.217 -3.335  1.00 82.91 18  F 1 
ATOM   4036 C CZ  . ARG F 6 18  ? -4.485  -32.098 -4.254  1.00 80.61 18  F 1 
ATOM   4037 N NH1 . ARG F 6 18  ? -5.542  -31.909 -5.006  1.00 70.80 18  F 1 
ATOM   4038 N NH2 . ARG F 6 18  ? -3.790  -33.182 -4.426  1.00 74.44 18  F 1 
ATOM   4039 N N   . GLN F 6 19  ? -5.820  -29.556 1.149   1.00 94.74 19  F 1 
ATOM   4040 C CA  . GLN F 6 19  ? -5.283  -30.080 2.396   1.00 94.48 19  F 1 
ATOM   4041 C C   . GLN F 6 19  ? -4.320  -31.212 2.043   1.00 95.01 19  F 1 
ATOM   4042 O O   . GLN F 6 19  ? -4.718  -32.153 1.355   1.00 93.25 19  F 1 
ATOM   4043 C CB  . GLN F 6 19  ? -6.449  -30.539 3.283   1.00 91.08 19  F 1 
ATOM   4044 C CG  . GLN F 6 19  ? -5.973  -31.126 4.616   1.00 82.55 19  F 1 
ATOM   4045 C CD  . GLN F 6 19  ? -7.133  -31.577 5.507   1.00 82.74 19  F 1 
ATOM   4046 O OE1 . GLN F 6 19  ? -8.303  -31.381 5.238   1.00 75.58 19  F 1 
ATOM   4047 N NE2 . GLN F 6 19  ? -6.839  -32.215 6.615   1.00 72.76 19  F 1 
ATOM   4048 N N   . GLN F 6 20  ? -3.085  -31.097 2.505   1.00 95.78 20  F 1 
ATOM   4049 C CA  . GLN F 6 20  ? -2.057  -32.107 2.262   1.00 96.39 20  F 1 
ATOM   4050 C C   . GLN F 6 20  ? -1.525  -32.654 3.588   1.00 96.67 20  F 1 
ATOM   4051 O O   . GLN F 6 20  ? -0.686  -32.003 4.220   1.00 95.64 20  F 1 
ATOM   4052 C CB  . GLN F 6 20  ? -0.953  -31.503 1.373   1.00 95.90 20  F 1 
ATOM   4053 C CG  . GLN F 6 20  ? 0.025   -32.575 0.872   1.00 91.35 20  F 1 
ATOM   4054 C CD  . GLN F 6 20  ? -0.662  -33.614 -0.020  1.00 93.09 20  F 1 
ATOM   4055 O OE1 . GLN F 6 20  ? -1.507  -33.295 -0.850  1.00 84.06 20  F 1 
ATOM   4056 N NE2 . GLN F 6 20  ? -0.334  -34.879 0.132   1.00 82.35 20  F 1 
ATOM   4057 N N   . PRO F 6 21  ? -2.023  -33.820 4.046   1.00 95.90 21  F 1 
ATOM   4058 C CA  . PRO F 6 21  ? -1.495  -34.486 5.225   1.00 95.31 21  F 1 
ATOM   4059 C C   . PRO F 6 21  ? -0.079  -35.029 4.966   1.00 95.66 21  F 1 
ATOM   4060 O O   . PRO F 6 21  ? 0.411   -34.983 3.837   1.00 93.23 21  F 1 
ATOM   4061 C CB  . PRO F 6 21  ? -2.496  -35.604 5.529   1.00 93.55 21  F 1 
ATOM   4062 C CG  . PRO F 6 21  ? -3.006  -35.988 4.144   1.00 90.86 21  F 1 
ATOM   4063 C CD  . PRO F 6 21  ? -3.034  -34.644 3.410   1.00 94.31 21  F 1 
ATOM   4064 N N   . ASP F 6 22  ? 0.559   -35.527 6.014   1.00 96.03 22  F 1 
ATOM   4065 C CA  . ASP F 6 22  ? 1.893   -36.126 5.966   1.00 96.52 22  F 1 
ATOM   4066 C C   . ASP F 6 22  ? 2.911   -35.241 5.238   1.00 96.64 22  F 1 
ATOM   4067 O O   . ASP F 6 22  ? 3.670   -35.688 4.366   1.00 94.08 22  F 1 
ATOM   4068 C CB  . ASP F 6 22  ? 1.826   -37.564 5.432   1.00 95.46 22  F 1 
ATOM   4069 C CG  . ASP F 6 22  ? 0.902   -38.468 6.240   1.00 90.84 22  F 1 
ATOM   4070 O OD1 . ASP F 6 22  ? 0.865   -38.314 7.481   1.00 83.03 22  F 1 
ATOM   4071 O OD2 . ASP F 6 22  ? 0.238   -39.321 5.612   1.00 82.18 22  F 1 
ATOM   4072 N N   . THR F 6 23  ? 2.898   -33.953 5.574   1.00 96.42 23  F 1 
ATOM   4073 C CA  . THR F 6 23  ? 3.792   -32.944 5.000   1.00 96.61 23  F 1 
ATOM   4074 C C   . THR F 6 23  ? 4.738   -32.431 6.072   1.00 96.58 23  F 1 
ATOM   4075 O O   . THR F 6 23  ? 4.314   -31.812 7.046   1.00 95.03 23  F 1 
ATOM   4076 C CB  . THR F 6 23  ? 2.989   -31.797 4.372   1.00 96.10 23  F 1 
ATOM   4077 O OG1 . THR F 6 23  ? 2.154   -32.309 3.355   1.00 91.68 23  F 1 
ATOM   4078 C CG2 . THR F 6 23  ? 3.888   -30.757 3.713   1.00 91.16 23  F 1 
ATOM   4079 N N   . GLU F 6 24  ? 6.020   -32.658 5.889   1.00 96.65 24  F 1 
ATOM   4080 C CA  . GLU F 6 24  ? 7.058   -32.078 6.734   1.00 96.53 24  F 1 
ATOM   4081 C C   . GLU F 6 24  ? 7.216   -30.596 6.409   1.00 96.64 24  F 1 
ATOM   4082 O O   . GLU F 6 24  ? 7.254   -30.203 5.238   1.00 95.69 24  F 1 
ATOM   4083 C CB  . GLU F 6 24  ? 8.368   -32.863 6.555   1.00 95.61 24  F 1 
ATOM   4084 C CG  . GLU F 6 24  ? 9.465   -32.399 7.526   1.00 85.64 24  F 1 
ATOM   4085 C CD  . GLU F 6 24  ? 10.778  -33.195 7.405   1.00 81.23 24  F 1 
ATOM   4086 O OE1 . GLU F 6 24  ? 11.690  -32.924 8.230   1.00 73.67 24  F 1 
ATOM   4087 O OE2 . GLU F 6 24  ? 10.877  -34.058 6.508   1.00 74.21 24  F 1 
ATOM   4088 N N   . ALA F 6 25  ? 7.340   -29.762 7.447   1.00 96.09 25  F 1 
ATOM   4089 C CA  . ALA F 6 25  ? 7.692   -28.367 7.293   1.00 95.71 25  F 1 
ATOM   4090 C C   . ALA F 6 25  ? 9.136   -28.135 7.743   1.00 95.72 25  F 1 
ATOM   4091 O O   . ALA F 6 25  ? 9.560   -28.592 8.802   1.00 94.44 25  F 1 
ATOM   4092 C CB  . ALA F 6 25  ? 6.703   -27.483 8.062   1.00 94.86 25  F 1 
ATOM   4093 N N   . VAL F 6 26  ? 9.887   -27.381 6.945   1.00 95.54 26  F 1 
ATOM   4094 C CA  . VAL F 6 26  ? 11.275  -27.021 7.218   1.00 95.60 26  F 1 
ATOM   4095 C C   . VAL F 6 26  ? 11.418  -25.504 7.142   1.00 95.54 26  F 1 
ATOM   4096 O O   . VAL F 6 26  ? 11.192  -24.911 6.089   1.00 94.80 26  F 1 
ATOM   4097 C CB  . VAL F 6 26  ? 12.238  -27.729 6.254   1.00 94.99 26  F 1 
ATOM   4098 C CG1 . VAL F 6 26  ? 13.695  -27.462 6.631   1.00 91.82 26  F 1 
ATOM   4099 C CG2 . VAL F 6 26  ? 12.035  -29.252 6.241   1.00 92.14 26  F 1 
ATOM   4100 N N   . LEU F 6 27  ? 11.819  -24.869 8.254   1.00 94.28 27  F 1 
ATOM   4101 C CA  . LEU F 6 27  ? 12.066  -23.432 8.367   1.00 93.67 27  F 1 
ATOM   4102 C C   . LEU F 6 27  ? 13.574  -23.171 8.328   1.00 93.02 27  F 1 
ATOM   4103 O O   . LEU F 6 27  ? 14.296  -23.590 9.237   1.00 90.53 27  F 1 
ATOM   4104 C CB  . LEU F 6 27  ? 11.438  -22.926 9.672   1.00 92.14 27  F 1 
ATOM   4105 C CG  . LEU F 6 27  ? 11.806  -21.472 10.025  1.00 90.67 27  F 1 
ATOM   4106 C CD1 . LEU F 6 27  ? 11.278  -20.481 8.987   1.00 84.74 27  F 1 
ATOM   4107 C CD2 . LEU F 6 27  ? 11.228  -21.096 11.383  1.00 83.69 27  F 1 
ATOM   4108 N N   . ASN F 6 28  ? 14.068  -22.457 7.322   1.00 92.95 28  F 1 
ATOM   4109 C CA  . ASN F 6 28  ? 15.481  -22.096 7.180   1.00 92.27 28  F 1 
ATOM   4110 C C   . ASN F 6 28  ? 16.446  -23.294 7.385   1.00 91.40 28  F 1 
ATOM   4111 O O   . ASN F 6 28  ? 17.524  -23.157 7.968   1.00 87.42 28  F 1 
ATOM   4112 C CB  . ASN F 6 28  ? 15.797  -20.897 8.097   1.00 90.92 28  F 1 
ATOM   4113 C CG  . ASN F 6 28  ? 15.114  -19.615 7.666   1.00 90.15 28  F 1 
ATOM   4114 O OD1 . ASN F 6 28  ? 14.792  -19.403 6.511   1.00 83.34 28  F 1 
ATOM   4115 N ND2 . ASN F 6 28  ? 14.906  -18.691 8.594   1.00 82.92 28  F 1 
ATOM   4116 N N   . GLY F 6 29  ? 16.045  -24.468 6.926   1.00 91.14 29  F 1 
ATOM   4117 C CA  . GLY F 6 29  ? 16.810  -25.706 7.090   1.00 90.50 29  F 1 
ATOM   4118 C C   . GLY F 6 29  ? 16.540  -26.473 8.397   1.00 91.05 29  F 1 
ATOM   4119 O O   . GLY F 6 29  ? 17.012  -27.598 8.521   1.00 87.99 29  F 1 
ATOM   4120 N N   . LYS F 6 30  ? 15.777  -25.919 9.349   1.00 92.07 30  F 1 
ATOM   4121 C CA  . LYS F 6 30  ? 15.369  -26.599 10.589  1.00 91.74 30  F 1 
ATOM   4122 C C   . LYS F 6 30  ? 14.018  -27.277 10.400  1.00 92.91 30  F 1 
ATOM   4123 O O   . LYS F 6 30  ? 13.025  -26.608 10.137  1.00 91.70 30  F 1 
ATOM   4124 C CB  . LYS F 6 30  ? 15.356  -25.582 11.737  1.00 88.99 30  F 1 
ATOM   4125 C CG  . LYS F 6 30  ? 15.061  -26.218 13.103  1.00 76.24 30  F 1 
ATOM   4126 C CD  . LYS F 6 30  ? 15.025  -25.129 14.186  1.00 70.24 30  F 1 
ATOM   4127 C CE  . LYS F 6 30  ? 14.677  -25.706 15.558  1.00 58.72 30  F 1 
ATOM   4128 N NZ  . LYS F 6 30  ? 14.572  -24.635 16.586  1.00 51.25 30  F 1 
ATOM   4129 N N   . GLY F 6 31  ? 13.974  -28.596 10.583  1.00 92.65 31  F 1 
ATOM   4130 C CA  . GLY F 6 31  ? 12.727  -29.350 10.570  1.00 92.71 31  F 1 
ATOM   4131 C C   . GLY F 6 31  ? 11.821  -28.960 11.747  1.00 92.75 31  F 1 
ATOM   4132 O O   . GLY F 6 31  ? 12.283  -28.870 12.887  1.00 90.58 31  F 1 
ATOM   4133 N N   . LEU F 6 32  ? 10.539  -28.757 11.470  1.00 93.27 32  F 1 
ATOM   4134 C CA  . LEU F 6 32  ? 9.488   -28.475 12.450  1.00 92.65 32  F 1 
ATOM   4135 C C   . LEU F 6 32  ? 8.666   -29.725 12.785  1.00 92.29 32  F 1 
ATOM   4136 O O   . LEU F 6 32  ? 7.865   -29.712 13.715  1.00 88.10 32  F 1 
ATOM   4137 C CB  . LEU F 6 32  ? 8.578   -27.351 11.926  1.00 91.48 32  F 1 
ATOM   4138 C CG  . LEU F 6 32  ? 9.295   -26.026 11.592  1.00 90.96 32  F 1 
ATOM   4139 C CD1 . LEU F 6 32  ? 8.271   -25.032 11.040  1.00 87.28 32  F 1 
ATOM   4140 C CD2 . LEU F 6 32  ? 9.966   -25.412 12.826  1.00 86.28 32  F 1 
ATOM   4141 N N   . GLY F 6 33  ? 8.871   -30.788 12.044  1.00 93.34 33  F 1 
ATOM   4142 C CA  . GLY F 6 33  ? 8.149   -32.043 12.154  1.00 93.85 33  F 1 
ATOM   4143 C C   . GLY F 6 33  ? 7.178   -32.258 10.991  1.00 95.07 33  F 1 
ATOM   4144 O O   . GLY F 6 33  ? 7.106   -31.470 10.046  1.00 93.53 33  F 1 
ATOM   4145 N N   . THR F 6 34  ? 6.434   -33.348 11.073  1.00 95.08 34  F 1 
ATOM   4146 C CA  . THR F 6 34  ? 5.424   -33.718 10.081  1.00 95.66 34  F 1 
ATOM   4147 C C   . THR F 6 34  ? 4.047   -33.292 10.556  1.00 95.33 34  F 1 
ATOM   4148 O O   . THR F 6 34  ? 3.686   -33.504 11.715  1.00 92.22 34  F 1 
ATOM   4149 C CB  . THR F 6 34  ? 5.467   -35.217 9.790   1.00 94.22 34  F 1 
ATOM   4150 O OG1 . THR F 6 34  ? 6.766   -35.588 9.388   1.00 82.83 34  F 1 
ATOM   4151 C CG2 . THR F 6 34  ? 4.527   -35.623 8.650   1.00 81.48 34  F 1 
ATOM   4152 N N   . GLY F 6 35  ? 3.272   -32.722 9.657   1.00 95.37 35  F 1 
ATOM   4153 C CA  . GLY F 6 35  ? 1.929   -32.257 9.930   1.00 95.44 35  F 1 
ATOM   4154 C C   . GLY F 6 35  ? 1.074   -32.194 8.673   1.00 96.23 35  F 1 
ATOM   4155 O O   . GLY F 6 35  ? 1.261   -32.951 7.720   1.00 94.53 35  F 1 
ATOM   4156 N N   . THR F 6 36  ? 0.116   -31.282 8.674   1.00 95.67 36  F 1 
ATOM   4157 C CA  . THR F 6 36  ? -0.789  -31.057 7.553   1.00 95.49 36  F 1 
ATOM   4158 C C   . THR F 6 36  ? -0.638  -29.634 7.036   1.00 95.20 36  F 1 
ATOM   4159 O O   . THR F 6 36  ? -0.735  -28.681 7.806   1.00 93.77 36  F 1 
ATOM   4160 C CB  . THR F 6 36  ? -2.240  -31.347 7.946   1.00 94.20 36  F 1 
ATOM   4161 O OG1 . THR F 6 36  ? -2.356  -32.671 8.428   1.00 86.97 36  F 1 
ATOM   4162 C CG2 . THR F 6 36  ? -3.188  -31.232 6.759   1.00 86.37 36  F 1 
ATOM   4163 N N   . LEU F 6 37  ? -0.425  -29.489 5.737   1.00 96.04 37  F 1 
ATOM   4164 C CA  . LEU F 6 37  ? -0.453  -28.204 5.043   1.00 96.27 37  F 1 
ATOM   4165 C C   . LEU F 6 37  ? -1.878  -27.915 4.545   1.00 96.10 37  F 1 
ATOM   4166 O O   . LEU F 6 37  ? -2.496  -28.758 3.898   1.00 95.37 37  F 1 
ATOM   4167 C CB  . LEU F 6 37  ? 0.556   -28.229 3.893   1.00 96.02 37  F 1 
ATOM   4168 C CG  . LEU F 6 37  ? 0.695   -26.883 3.156   1.00 95.48 37  F 1 
ATOM   4169 C CD1 . LEU F 6 37  ? 1.376   -25.830 4.021   1.00 92.56 37  F 1 
ATOM   4170 C CD2 . LEU F 6 37  ? 1.532   -27.063 1.898   1.00 92.30 37  F 1 
ATOM   4171 N N   . TYR F 6 38  ? -2.354  -26.705 4.821   1.00 94.87 38  F 1 
ATOM   4172 C CA  . TYR F 6 38  ? -3.644  -26.193 4.384   1.00 94.13 38  F 1 
ATOM   4173 C C   . TYR F 6 38  ? -3.418  -24.993 3.460   1.00 94.07 38  F 1 
ATOM   4174 O O   . TYR F 6 38  ? -2.848  -23.989 3.878   1.00 92.88 38  F 1 
ATOM   4175 C CB  . TYR F 6 38  ? -4.486  -25.798 5.599   1.00 93.15 38  F 1 
ATOM   4176 C CG  . TYR F 6 38  ? -4.734  -26.911 6.592   1.00 92.58 38  F 1 
ATOM   4177 C CD1 . TYR F 6 38  ? -5.891  -27.715 6.498   1.00 89.48 38  F 1 
ATOM   4178 C CD2 . TYR F 6 38  ? -3.816  -27.160 7.632   1.00 90.09 38  F 1 
ATOM   4179 C CE1 . TYR F 6 38  ? -6.131  -28.746 7.419   1.00 88.79 38  F 1 
ATOM   4180 C CE2 . TYR F 6 38  ? -4.044  -28.188 8.557   1.00 88.67 38  F 1 
ATOM   4181 C CZ  . TYR F 6 38  ? -5.202  -28.979 8.439   1.00 90.30 38  F 1 
ATOM   4182 O OH  . TYR F 6 38  ? -5.425  -30.004 9.342   1.00 88.69 38  F 1 
ATOM   4183 N N   . ILE F 6 39  ? -3.884  -25.096 2.226   1.00 94.80 39  F 1 
ATOM   4184 C CA  . ILE F 6 39  ? -3.859  -24.018 1.241   1.00 95.42 39  F 1 
ATOM   4185 C C   . ILE F 6 39  ? -5.291  -23.505 1.108   1.00 94.97 39  F 1 
ATOM   4186 O O   . ILE F 6 39  ? -6.111  -24.122 0.430   1.00 93.74 39  F 1 
ATOM   4187 C CB  . ILE F 6 39  ? -3.262  -24.496 -0.104  1.00 96.00 39  F 1 
ATOM   4188 C CG1 . ILE F 6 39  ? -1.880  -25.167 0.097   1.00 95.14 39  F 1 
ATOM   4189 C CG2 . ILE F 6 39  ? -3.164  -23.301 -1.056  1.00 95.20 39  F 1 
ATOM   4190 C CD1 . ILE F 6 39  ? -1.282  -25.772 -1.176  1.00 93.28 39  F 1 
ATOM   4191 N N   . ALA F 6 40  ? -5.592  -22.421 1.811   1.00 92.50 40  F 1 
ATOM   4192 C CA  . ALA F 6 40  ? -6.879  -21.741 1.779   1.00 91.68 40  F 1 
ATOM   4193 C C   . ALA F 6 40  ? -6.764  -20.402 1.044   1.00 91.78 40  F 1 
ATOM   4194 O O   . ALA F 6 40  ? -5.677  -19.837 0.963   1.00 90.71 40  F 1 
ATOM   4195 C CB  . ALA F 6 40  ? -7.384  -21.570 3.215   1.00 90.01 40  F 1 
ATOM   4196 N N   . GLU F 6 41  ? -7.866  -19.873 0.551   1.00 91.06 41  F 1 
ATOM   4197 C CA  . GLU F 6 41  ? -7.906  -18.580 -0.145  1.00 89.94 41  F 1 
ATOM   4198 C C   . GLU F 6 41  ? -7.369  -17.432 0.726   1.00 89.27 41  F 1 
ATOM   4199 O O   . GLU F 6 41  ? -6.692  -16.549 0.222   1.00 86.94 41  F 1 
ATOM   4200 C CB  . GLU F 6 41  ? -9.343  -18.264 -0.585  1.00 88.38 41  F 1 
ATOM   4201 C CG  . GLU F 6 41  ? -9.855  -19.189 -1.700  1.00 85.08 41  F 1 
ATOM   4202 C CD  . GLU F 6 41  ? -11.320 -18.921 -2.126  1.00 82.69 41  F 1 
ATOM   4203 O OE1 . GLU F 6 41  ? -11.787 -19.588 -3.089  1.00 75.79 41  F 1 
ATOM   4204 O OE2 . GLU F 6 41  ? -12.018 -18.097 -1.488  1.00 77.68 41  F 1 
ATOM   4205 N N   . SER F 6 42  ? -7.618  -17.472 2.044   1.00 85.87 42  F 1 
ATOM   4206 C CA  . SER F 6 42  ? -7.205  -16.437 2.993   1.00 83.11 42  F 1 
ATOM   4207 C C   . SER F 6 42  ? -5.732  -16.515 3.397   1.00 83.61 42  F 1 
ATOM   4208 O O   . SER F 6 42  ? -5.079  -15.487 3.599   1.00 80.99 42  F 1 
ATOM   4209 C CB  . SER F 6 42  ? -8.084  -16.523 4.248   1.00 79.18 42  F 1 
ATOM   4210 O OG  . SER F 6 42  ? -8.009  -17.810 4.839   1.00 71.63 42  F 1 
ATOM   4211 N N   . ARG F 6 43  ? -5.178  -17.721 3.557   1.00 87.23 43  F 1 
ATOM   4212 C CA  . ARG F 6 43  ? -3.846  -17.944 4.133   1.00 87.78 43  F 1 
ATOM   4213 C C   . ARG F 6 43  ? -3.309  -19.343 3.842   1.00 90.24 43  F 1 
ATOM   4214 O O   . ARG F 6 43  ? -4.057  -20.305 3.684   1.00 89.04 43  F 1 
ATOM   4215 C CB  . ARG F 6 43  ? -3.880  -17.670 5.648   1.00 83.12 43  F 1 
ATOM   4216 C CG  . ARG F 6 43  ? -4.928  -18.513 6.390   1.00 75.13 43  F 1 
ATOM   4217 C CD  . ARG F 6 43  ? -5.062  -18.113 7.861   1.00 72.19 43  F 1 
ATOM   4218 N NE  . ARG F 6 43  ? -6.200  -18.789 8.491   1.00 63.90 43  F 1 
ATOM   4219 C CZ  . ARG F 6 43  ? -6.357  -19.094 9.762   1.00 58.17 43  F 1 
ATOM   4220 N NH1 . ARG F 6 43  ? -5.447  -18.835 10.644  1.00 53.75 43  F 1 
ATOM   4221 N NH2 . ARG F 6 43  ? -7.457  -19.679 10.158  1.00 50.26 43  F 1 
ATOM   4222 N N   . LEU F 6 44  ? -1.990  -19.445 3.872   1.00 90.49 44  F 1 
ATOM   4223 C CA  . LEU F 6 44  ? -1.294  -20.724 3.901   1.00 92.03 44  F 1 
ATOM   4224 C C   . LEU F 6 44  ? -1.039  -21.107 5.360   1.00 91.93 44  F 1 
ATOM   4225 O O   . LEU F 6 44  ? -0.412  -20.345 6.088   1.00 90.54 44  F 1 
ATOM   4226 C CB  . LEU F 6 44  ? 0.008   -20.592 3.100   1.00 92.92 44  F 1 
ATOM   4227 C CG  . LEU F 6 44  ? 0.774   -21.918 2.945   1.00 92.57 44  F 1 
ATOM   4228 C CD1 . LEU F 6 44  ? 0.074   -22.838 1.951   1.00 88.64 44  F 1 
ATOM   4229 C CD2 . LEU F 6 44  ? 2.186   -21.650 2.429   1.00 88.36 44  F 1 
ATOM   4230 N N   . SER F 6 45  ? -1.490  -22.285 5.795   1.00 92.08 45  F 1 
ATOM   4231 C CA  . SER F 6 45  ? -1.321  -22.737 7.173   1.00 91.31 45  F 1 
ATOM   4232 C C   . SER F 6 45  ? -0.680  -24.117 7.227   1.00 92.57 45  F 1 
ATOM   4233 O O   . SER F 6 45  ? -0.951  -24.967 6.387   1.00 92.12 45  F 1 
ATOM   4234 C CB  . SER F 6 45  ? -2.654  -22.757 7.920   1.00 88.43 45  F 1 
ATOM   4235 O OG  . SER F 6 45  ? -3.308  -21.514 7.839   1.00 80.53 45  F 1 
ATOM   4236 N N   . TRP F 6 46  ? 0.143   -24.336 8.244   1.00 92.27 46  F 1 
ATOM   4237 C CA  . TRP F 6 46  ? 0.671   -25.658 8.548   1.00 93.10 46  F 1 
ATOM   4238 C C   . TRP F 6 46  ? 0.471   -25.946 10.028  1.00 92.59 46  F 1 
ATOM   4239 O O   . TRP F 6 46  ? 0.771   -25.098 10.868  1.00 90.68 46  F 1 
ATOM   4240 C CB  . TRP F 6 46  ? 2.127   -25.755 8.133   1.00 93.44 46  F 1 
ATOM   4241 C CG  . TRP F 6 46  ? 2.759   -27.091 8.421   1.00 93.97 46  F 1 
ATOM   4242 C CD1 . TRP F 6 46  ? 2.774   -28.150 7.586   1.00 92.24 46  F 1 
ATOM   4243 C CD2 . TRP F 6 46  ? 3.455   -27.508 9.632   1.00 93.74 46  F 1 
ATOM   4244 N NE1 . TRP F 6 46  ? 3.447   -29.204 8.184   1.00 92.42 46  F 1 
ATOM   4245 C CE2 . TRP F 6 46  ? 3.885   -28.847 9.436   1.00 93.49 46  F 1 
ATOM   4246 C CE3 . TRP F 6 46  ? 3.766   -26.875 10.854  1.00 93.10 46  F 1 
ATOM   4247 C CZ2 . TRP F 6 46  ? 4.627   -29.536 10.429  1.00 93.25 46  F 1 
ATOM   4248 C CZ3 . TRP F 6 46  ? 4.499   -27.573 11.840  1.00 91.89 46  F 1 
ATOM   4249 C CH2 . TRP F 6 46  ? 4.923   -28.881 11.630  1.00 91.59 46  F 1 
ATOM   4250 N N   . LEU F 6 47  ? -0.042  -27.128 10.349  1.00 91.50 47  F 1 
ATOM   4251 C CA  . LEU F 6 47  ? -0.273  -27.596 11.707  1.00 91.74 47  F 1 
ATOM   4252 C C   . LEU F 6 47  ? 0.399   -28.948 11.898  1.00 92.73 47  F 1 
ATOM   4253 O O   . LEU F 6 47  ? 0.232   -29.842 11.072  1.00 91.73 47  F 1 
ATOM   4254 C CB  . LEU F 6 47  ? -1.779  -27.708 11.992  1.00 89.27 47  F 1 
ATOM   4255 C CG  . LEU F 6 47  ? -2.484  -26.355 12.149  1.00 84.96 47  F 1 
ATOM   4256 C CD1 . LEU F 6 47  ? -3.999  -26.536 12.097  1.00 79.69 47  F 1 
ATOM   4257 C CD2 . LEU F 6 47  ? -2.142  -25.707 13.495  1.00 79.64 47  F 1 
ATOM   4258 N N   . ASP F 6 48  ? 1.127   -29.095 12.999  1.00 91.44 48  F 1 
ATOM   4259 C CA  . ASP F 6 48  ? 1.683   -30.380 13.390  1.00 90.79 48  F 1 
ATOM   4260 C C   . ASP F 6 48  ? 0.598   -31.324 13.950  1.00 89.54 48  F 1 
ATOM   4261 O O   . ASP F 6 48  ? -0.583  -30.974 14.092  1.00 81.90 48  F 1 
ATOM   4262 C CB  . ASP F 6 48  ? 2.892   -30.184 14.323  1.00 87.29 48  F 1 
ATOM   4263 C CG  . ASP F 6 48  ? 2.575   -29.831 15.781  1.00 85.68 48  F 1 
ATOM   4264 O OD1 . ASP F 6 48  ? 1.397   -29.877 16.185  1.00 77.81 48  F 1 
ATOM   4265 O OD2 . ASP F 6 48  ? 3.542   -29.620 16.545  1.00 80.00 48  F 1 
ATOM   4266 N N   . GLY F 6 49  ? 0.982   -32.532 14.287  1.00 87.46 49  F 1 
ATOM   4267 C CA  . GLY F 6 49  ? 0.062   -33.516 14.854  1.00 85.83 49  F 1 
ATOM   4268 C C   . GLY F 6 49  ? -0.492  -33.164 16.244  1.00 86.39 49  F 1 
ATOM   4269 O O   . GLY F 6 49  ? -1.428  -33.810 16.705  1.00 79.66 49  F 1 
ATOM   4270 N N   . SER F 6 50  ? 0.070   -32.147 16.925  1.00 87.90 50  F 1 
ATOM   4271 C CA  . SER F 6 50  ? -0.395  -31.652 18.227  1.00 86.85 50  F 1 
ATOM   4272 C C   . SER F 6 50  ? -1.366  -30.474 18.120  1.00 86.84 50  F 1 
ATOM   4273 O O   . SER F 6 50  ? -1.961  -30.071 19.118  1.00 80.55 50  F 1 
ATOM   4274 C CB  . SER F 6 50  ? 0.808   -31.309 19.113  1.00 83.64 50  F 1 
ATOM   4275 O OG  . SER F 6 50  ? 1.404   -30.074 18.792  1.00 77.44 50  F 1 
ATOM   4276 N N   . GLY F 6 51  ? -1.560  -29.922 16.906  1.00 83.05 51  F 1 
ATOM   4277 C CA  . GLY F 6 51  ? -2.380  -28.742 16.651  1.00 82.01 51  F 1 
ATOM   4278 C C   . GLY F 6 51  ? -1.623  -27.420 16.813  1.00 82.96 51  F 1 
ATOM   4279 O O   . GLY F 6 51  ? -2.245  -26.360 16.799  1.00 78.74 51  F 1 
ATOM   4280 N N   . LEU F 6 52  ? -0.301  -27.475 16.977  1.00 85.47 52  F 1 
ATOM   4281 C CA  . LEU F 6 52  ? 0.574   -26.311 16.894  1.00 86.38 52  F 1 
ATOM   4282 C C   . LEU F 6 52  ? 1.029   -26.105 15.454  1.00 87.45 52  F 1 
ATOM   4283 O O   . LEU F 6 52  ? 1.317   -27.051 14.734  1.00 84.78 52  F 1 
ATOM   4284 C CB  . LEU F 6 52  ? 1.780   -26.471 17.831  1.00 83.08 52  F 1 
ATOM   4285 C CG  . LEU F 6 52  ? 1.431   -26.449 19.322  1.00 78.79 52  F 1 
ATOM   4286 C CD1 . LEU F 6 52  ? 2.662   -26.819 20.149  1.00 72.77 52  F 1 
ATOM   4287 C CD2 . LEU F 6 52  ? 0.981   -25.057 19.782  1.00 72.78 52  F 1 
ATOM   4288 N N   . GLY F 6 53  ? 1.123   -24.835 15.052  1.00 87.13 53  F 1 
ATOM   4289 C CA  . GLY F 6 53  ? 1.548   -24.505 13.714  1.00 86.64 53  F 1 
ATOM   4290 C C   . GLY F 6 53  ? 1.747   -23.020 13.480  1.00 86.92 53  F 1 
ATOM   4291 O O   . GLY F 6 53  ? 1.916   -22.222 14.404  1.00 84.11 53  F 1 
ATOM   4292 N N   . PHE F 6 54  ? 1.746   -22.648 12.219  1.00 87.22 54  F 1 
ATOM   4293 C CA  . PHE F 6 54  ? 1.888   -21.271 11.769  1.00 87.66 54  F 1 
ATOM   4294 C C   . PHE F 6 54  ? 1.002   -21.018 10.554  1.00 88.10 54  F 1 
ATOM   4295 O O   . PHE F 6 54  ? 0.591   -21.943 9.852   1.00 87.30 54  F 1 
ATOM   4296 C CB  . PHE F 6 54  ? 3.354   -20.961 11.487  1.00 87.72 54  F 1 
ATOM   4297 C CG  . PHE F 6 54  ? 3.965   -21.778 10.369  1.00 89.36 54  F 1 
ATOM   4298 C CD1 . PHE F 6 54  ? 4.568   -23.027 10.649  1.00 87.34 54  F 1 
ATOM   4299 C CD2 . PHE F 6 54  ? 3.928   -21.327 9.043   1.00 87.48 54  F 1 
ATOM   4300 C CE1 . PHE F 6 54  ? 5.117   -23.801 9.619   1.00 86.30 54  F 1 
ATOM   4301 C CE2 . PHE F 6 54  ? 4.469   -22.098 8.004   1.00 86.68 54  F 1 
ATOM   4302 C CZ  . PHE F 6 54  ? 5.065   -23.341 8.289   1.00 88.67 54  F 1 
ATOM   4303 N N   . SER F 6 55  ? 0.739   -19.743 10.317  1.00 86.02 55  F 1 
ATOM   4304 C CA  . SER F 6 55  ? 0.063   -19.253 9.124   1.00 85.37 55  F 1 
ATOM   4305 C C   . SER F 6 55  ? 0.919   -18.205 8.433   1.00 86.02 55  F 1 
ATOM   4306 O O   . SER F 6 55  ? 1.609   -17.422 9.089   1.00 84.04 55  F 1 
ATOM   4307 C CB  . SER F 6 55  ? -1.300  -18.662 9.463   1.00 81.37 55  F 1 
ATOM   4308 O OG  . SER F 6 55  ? -2.316  -19.594 9.233   1.00 72.09 55  F 1 
ATOM   4309 N N   . LEU F 6 56  ? 0.837   -18.179 7.099   1.00 89.04 56  F 1 
ATOM   4310 C CA  . LEU F 6 56  ? 1.482   -17.216 6.225   1.00 89.61 56  F 1 
ATOM   4311 C C   . LEU F 6 56  ? 0.410   -16.501 5.401   1.00 89.39 56  F 1 
ATOM   4312 O O   . LEU F 6 56  ? -0.375  -17.149 4.711   1.00 88.03 56  F 1 
ATOM   4313 C CB  . LEU F 6 56  ? 2.499   -17.914 5.312   1.00 90.15 56  F 1 
ATOM   4314 C CG  . LEU F 6 56  ? 3.548   -18.779 6.020   1.00 89.98 56  F 1 
ATOM   4315 C CD1 . LEU F 6 56  ? 4.455   -19.464 4.987   1.00 87.04 56  F 1 
ATOM   4316 C CD2 . LEU F 6 56  ? 4.434   -17.957 6.955   1.00 87.18 56  F 1 
ATOM   4317 N N   . GLU F 6 57  ? 0.414   -15.173 5.465   1.00 87.33 57  F 1 
ATOM   4318 C CA  . GLU F 6 57  ? -0.451  -14.349 4.642   1.00 86.90 57  F 1 
ATOM   4319 C C   . GLU F 6 57  ? 0.122   -14.264 3.223   1.00 89.86 57  F 1 
ATOM   4320 O O   . GLU F 6 57  ? 1.306   -13.963 3.056   1.00 89.19 57  F 1 
ATOM   4321 C CB  . GLU F 6 57  ? -0.573  -12.942 5.253   1.00 83.21 57  F 1 
ATOM   4322 C CG  . GLU F 6 57  ? -1.174  -12.912 6.666   1.00 78.05 57  F 1 
ATOM   4323 C CD  . GLU F 6 57  ? -2.593  -13.493 6.732   1.00 69.59 57  F 1 
ATOM   4324 O OE1 . GLU F 6 57  ? -2.895  -14.142 7.756   1.00 61.80 57  F 1 
ATOM   4325 O OE2 . GLU F 6 57  ? -3.344  -13.286 5.765   1.00 60.75 57  F 1 
ATOM   4326 N N   . TYR F 6 58  ? -0.699  -14.474 2.196   1.00 90.75 58  F 1 
ATOM   4327 C CA  . TYR F 6 58  ? -0.228  -14.456 0.800   1.00 92.24 58  F 1 
ATOM   4328 C C   . TYR F 6 58  ? 0.512   -13.167 0.391   1.00 92.63 58  F 1 
ATOM   4329 O O   . TYR F 6 58  ? 1.525   -13.276 -0.296  1.00 92.02 58  F 1 
ATOM   4330 C CB  . TYR F 6 58  ? -1.383  -14.742 -0.167  1.00 92.42 58  F 1 
ATOM   4331 C CG  . TYR F 6 58  ? -1.876  -16.165 -0.101  1.00 93.21 58  F 1 
ATOM   4332 C CD1 . TYR F 6 58  ? -1.087  -17.219 -0.614  1.00 91.27 58  F 1 
ATOM   4333 C CD2 . TYR F 6 58  ? -3.108  -16.453 0.502   1.00 91.06 58  F 1 
ATOM   4334 C CE1 . TYR F 6 58  ? -1.509  -18.543 -0.511  1.00 90.96 58  F 1 
ATOM   4335 C CE2 . TYR F 6 58  ? -3.548  -17.783 0.614   1.00 90.81 58  F 1 
ATOM   4336 C CZ  . TYR F 6 58  ? -2.740  -18.819 0.109   1.00 92.91 58  F 1 
ATOM   4337 O OH  . TYR F 6 58  ? -3.155  -20.125 0.252   1.00 92.20 58  F 1 
ATOM   4338 N N   . PRO F 6 59  ? 0.098   -11.959 0.841   1.00 90.14 59  F 1 
ATOM   4339 C CA  . PRO F 6 59  ? 0.848   -10.736 0.557   1.00 88.74 59  F 1 
ATOM   4340 C C   . PRO F 6 59  ? 2.303   -10.738 1.050   1.00 89.44 59  F 1 
ATOM   4341 O O   . PRO F 6 59  ? 3.142   -10.053 0.467   1.00 88.04 59  F 1 
ATOM   4342 C CB  . PRO F 6 59  ? 0.041   -9.608  1.213   1.00 86.58 59  F 1 
ATOM   4343 C CG  . PRO F 6 59  ? -1.378  -10.139 1.179   1.00 85.03 59  F 1 
ATOM   4344 C CD  . PRO F 6 59  ? -1.175  -11.627 1.460   1.00 87.82 59  F 1 
ATOM   4345 N N   . THR F 6 60  ? 2.626   -11.522 2.078   1.00 90.29 60  F 1 
ATOM   4346 C CA  . THR F 6 60  ? 3.984   -11.641 2.622   1.00 89.78 60  F 1 
ATOM   4347 C C   . THR F 6 60  ? 4.841   -12.658 1.863   1.00 91.56 60  F 1 
ATOM   4348 O O   . THR F 6 60  ? 6.064   -12.624 1.964   1.00 90.80 60  F 1 
ATOM   4349 C CB  . THR F 6 60  ? 3.982   -11.991 4.118   1.00 87.23 60  F 1 
ATOM   4350 O OG1 . THR F 6 60  ? 3.572   -13.317 4.349   1.00 80.06 60  F 1 
ATOM   4351 C CG2 . THR F 6 60  ? 3.105   -11.054 4.947   1.00 78.10 60  F 1 
ATOM   4352 N N   . ILE F 6 61  ? 4.224   -13.538 1.081   1.00 93.85 61  F 1 
ATOM   4353 C CA  . ILE F 6 61  ? 4.912   -14.549 0.281   1.00 95.10 61  F 1 
ATOM   4354 C C   . ILE F 6 61  ? 5.427   -13.890 -1.000  1.00 95.32 61  F 1 
ATOM   4355 O O   . ILE F 6 61  ? 4.655   -13.538 -1.887  1.00 94.53 61  F 1 
ATOM   4356 C CB  . ILE F 6 61  ? 3.998   -15.753 -0.003  1.00 95.36 61  F 1 
ATOM   4357 C CG1 . ILE F 6 61  ? 3.567   -16.429 1.320   1.00 94.31 61  F 1 
ATOM   4358 C CG2 . ILE F 6 61  ? 4.717   -16.762 -0.921  1.00 94.22 61  F 1 
ATOM   4359 C CD1 . ILE F 6 61  ? 2.554   -17.578 1.162   1.00 93.05 61  F 1 
ATOM   4360 N N   . SER F 6 62  ? 6.746   -13.750 -1.102  1.00 96.12 62  F 1 
ATOM   4361 C CA  . SER F 6 62  ? 7.380   -13.124 -2.262  1.00 96.06 62  F 1 
ATOM   4362 C C   . SER F 6 62  ? 7.404   -14.036 -3.483  1.00 96.82 62  F 1 
ATOM   4363 O O   . SER F 6 62  ? 7.234   -13.576 -4.614  1.00 95.79 62  F 1 
ATOM   4364 C CB  . SER F 6 62  ? 8.801   -12.683 -1.904  1.00 94.09 62  F 1 
ATOM   4365 O OG  . SER F 6 62  ? 9.592   -13.768 -1.467  1.00 84.44 62  F 1 
ATOM   4366 N N   . LEU F 6 63  ? 7.612   -15.325 -3.257  1.00 97.03 63  F 1 
ATOM   4367 C CA  . LEU F 6 63  ? 7.560   -16.341 -4.301  1.00 97.47 63  F 1 
ATOM   4368 C C   . LEU F 6 63  ? 7.323   -17.727 -3.708  1.00 97.68 63  F 1 
ATOM   4369 O O   . LEU F 6 63  ? 7.626   -17.995 -2.547  1.00 96.88 63  F 1 
ATOM   4370 C CB  . LEU F 6 63  ? 8.834   -16.274 -5.174  1.00 96.22 63  F 1 
ATOM   4371 C CG  . LEU F 6 63  ? 10.174  -16.601 -4.471  1.00 95.49 63  F 1 
ATOM   4372 C CD1 . LEU F 6 63  ? 10.483  -18.092 -4.458  1.00 91.46 63  F 1 
ATOM   4373 C CD2 . LEU F 6 63  ? 11.314  -15.913 -5.206  1.00 90.99 63  F 1 
ATOM   4374 N N   . HIS F 6 64  ? 6.847   -18.635 -4.551  1.00 97.78 64  F 1 
ATOM   4375 C CA  . HIS F 6 64  ? 6.803   -20.062 -4.277  1.00 97.92 64  F 1 
ATOM   4376 C C   . HIS F 6 64  ? 7.248   -20.840 -5.501  1.00 98.05 64  F 1 
ATOM   4377 O O   . HIS F 6 64  ? 7.176   -20.344 -6.623  1.00 97.33 64  F 1 
ATOM   4378 C CB  . HIS F 6 64  ? 5.401   -20.464 -3.786  1.00 97.29 64  F 1 
ATOM   4379 C CG  . HIS F 6 64  ? 4.331   -20.238 -4.797  1.00 97.61 64  F 1 
ATOM   4380 N ND1 . HIS F 6 64  ? 3.705   -19.039 -5.081  1.00 91.90 64  F 1 
ATOM   4381 C CD2 . HIS F 6 64  ? 3.751   -21.188 -5.607  1.00 91.71 64  F 1 
ATOM   4382 C CE1 . HIS F 6 64  ? 2.784   -19.267 -6.023  1.00 93.21 64  F 1 
ATOM   4383 N NE2 . HIS F 6 64  ? 2.782   -20.553 -6.368  1.00 93.73 64  F 1 
ATOM   4384 N N   . ALA F 6 65  ? 7.751   -22.055 -5.292  1.00 97.91 65  F 1 
ATOM   4385 C CA  . ALA F 6 65  ? 8.357   -22.835 -6.352  1.00 97.96 65  F 1 
ATOM   4386 C C   . ALA F 6 65  ? 8.304   -24.338 -6.083  1.00 97.99 65  F 1 
ATOM   4387 O O   . ALA F 6 65  ? 8.177   -24.773 -4.937  1.00 97.03 65  F 1 
ATOM   4388 C CB  . ALA F 6 65  ? 9.812   -22.370 -6.517  1.00 97.17 65  F 1 
ATOM   4389 N N   . LEU F 6 66  ? 8.457   -25.125 -7.131  1.00 97.57 66  F 1 
ATOM   4390 C CA  . LEU F 6 66  ? 8.680   -26.562 -7.016  1.00 97.32 66  F 1 
ATOM   4391 C C   . LEU F 6 66  ? 10.162  -26.871 -7.220  1.00 97.13 66  F 1 
ATOM   4392 O O   . LEU F 6 66  ? 10.729  -26.601 -8.282  1.00 95.65 66  F 1 
ATOM   4393 C CB  . LEU F 6 66  ? 7.802   -27.327 -8.009  1.00 95.97 66  F 1 
ATOM   4394 C CG  . LEU F 6 66  ? 6.297   -27.253 -7.717  1.00 91.97 66  F 1 
ATOM   4395 C CD1 . LEU F 6 66  ? 5.536   -28.082 -8.756  1.00 88.59 66  F 1 
ATOM   4396 C CD2 . LEU F 6 66  ? 5.947   -27.776 -6.324  1.00 89.89 66  F 1 
ATOM   4397 N N   . SER F 6 67  ? 10.755  -27.492 -6.205  1.00 96.16 67  F 1 
ATOM   4398 C CA  . SER F 6 67  ? 12.041  -28.169 -6.339  1.00 95.10 67  F 1 
ATOM   4399 C C   . SER F 6 67  ? 11.787  -29.621 -6.727  1.00 94.24 67  F 1 
ATOM   4400 O O   . SER F 6 67  ? 11.048  -30.331 -6.051  1.00 91.64 67  F 1 
ATOM   4401 C CB  . SER F 6 67  ? 12.830  -28.096 -5.043  1.00 94.03 67  F 1 
ATOM   4402 O OG  . SER F 6 67  ? 14.085  -28.725 -5.229  1.00 87.75 67  F 1 
ATOM   4403 N N   . ARG F 6 68  ? 12.405  -30.042 -7.803  1.00 92.99 68  F 1 
ATOM   4404 C CA  . ARG F 6 68  ? 12.369  -31.430 -8.299  1.00 90.74 68  F 1 
ATOM   4405 C C   . ARG F 6 68  ? 13.747  -32.079 -8.264  1.00 89.67 68  F 1 
ATOM   4406 O O   . ARG F 6 68  ? 13.937  -33.169 -8.805  1.00 83.88 68  F 1 
ATOM   4407 C CB  . ARG F 6 68  ? 11.765  -31.462 -9.714  1.00 87.18 68  F 1 
ATOM   4408 C CG  . ARG F 6 68  ? 10.293  -31.028 -9.775  1.00 83.91 68  F 1 
ATOM   4409 C CD  . ARG F 6 68  ? 9.362   -32.030 -9.081  1.00 79.13 68  F 1 
ATOM   4410 N NE  . ARG F 6 68  ? 7.957   -31.731 -9.421  1.00 77.37 68  F 1 
ATOM   4411 C CZ  . ARG F 6 68  ? 6.898   -32.451 -9.101  1.00 73.83 68  F 1 
ATOM   4412 N NH1 . ARG F 6 68  ? 6.988   -33.539 -8.378  1.00 66.32 68  F 1 
ATOM   4413 N NH2 . ARG F 6 68  ? 5.727   -32.080 -9.496  1.00 69.62 68  F 1 
ATOM   4414 N N   . ASP F 6 69  ? 14.705  -31.429 -7.616  1.00 87.44 69  F 1 
ATOM   4415 C CA  . ASP F 6 69  ? 16.028  -31.988 -7.449  1.00 84.87 69  F 1 
ATOM   4416 C C   . ASP F 6 69  ? 15.995  -33.141 -6.444  1.00 84.63 69  F 1 
ATOM   4417 O O   . ASP F 6 69  ? 15.929  -32.960 -5.233  1.00 78.95 69  F 1 
ATOM   4418 C CB  . ASP F 6 69  ? 17.045  -30.908 -7.074  1.00 79.78 69  F 1 
ATOM   4419 C CG  . ASP F 6 69  ? 18.481  -31.440 -7.147  1.00 74.92 69  F 1 
ATOM   4420 O OD1 . ASP F 6 69  ? 18.655  -32.673 -7.340  1.00 68.24 69  F 1 
ATOM   4421 O OD2 . ASP F 6 69  ? 19.421  -30.630 -7.043  1.00 69.57 69  F 1 
ATOM   4422 N N   . ARG F 6 70  ? 16.057  -34.359 -6.970  1.00 84.77 70  F 1 
ATOM   4423 C CA  . ARG F 6 70  ? 16.072  -35.588 -6.163  1.00 83.18 70  F 1 
ATOM   4424 C C   . ARG F 6 70  ? 17.381  -35.802 -5.411  1.00 83.72 70  F 1 
ATOM   4425 O O   . ARG F 6 70  ? 17.441  -36.695 -4.570  1.00 77.51 70  F 1 
ATOM   4426 C CB  . ARG F 6 70  ? 15.796  -36.796 -7.059  1.00 78.68 70  F 1 
ATOM   4427 C CG  . ARG F 6 70  ? 14.395  -36.730 -7.660  1.00 73.81 70  F 1 
ATOM   4428 C CD  . ARG F 6 70  ? 14.139  -37.984 -8.484  1.00 70.16 70  F 1 
ATOM   4429 N NE  . ARG F 6 70  ? 12.791  -37.967 -9.046  1.00 63.65 70  F 1 
ATOM   4430 C CZ  . ARG F 6 70  ? 12.235  -38.858 -9.838  1.00 57.19 70  F 1 
ATOM   4431 N NH1 . ARG F 6 70  ? 12.897  -39.921 -10.226 1.00 53.77 70  F 1 
ATOM   4432 N NH2 . ARG F 6 70  ? 11.008  -38.678 -10.225 1.00 50.88 70  F 1 
ATOM   4433 N N   . SER F 6 71  ? 18.425  -35.050 -5.756  1.00 79.58 71  F 1 
ATOM   4434 C CA  . SER F 6 71  ? 19.697  -35.089 -5.045  1.00 78.40 71  F 1 
ATOM   4435 C C   . SER F 6 71  ? 19.705  -34.216 -3.785  1.00 80.82 71  F 1 
ATOM   4436 O O   . SER F 6 71  ? 20.566  -34.410 -2.927  1.00 75.05 71  F 1 
ATOM   4437 C CB  . SER F 6 71  ? 20.855  -34.734 -5.978  1.00 75.15 71  F 1 
ATOM   4438 O OG  . SER F 6 71  ? 20.944  -33.360 -6.276  1.00 69.74 71  F 1 
ATOM   4439 N N   . ASP F 6 72  ? 18.731  -33.324 -3.644  1.00 82.19 72  F 1 
ATOM   4440 C CA  . ASP F 6 72  ? 18.504  -32.580 -2.411  1.00 81.61 72  F 1 
ATOM   4441 C C   . ASP F 6 72  ? 18.170  -33.546 -1.265  1.00 82.88 72  F 1 
ATOM   4442 O O   . ASP F 6 72  ? 17.406  -34.502 -1.422  1.00 78.41 72  F 1 
ATOM   4443 C CB  . ASP F 6 72  ? 17.404  -31.528 -2.628  1.00 77.03 72  F 1 
ATOM   4444 C CG  . ASP F 6 72  ? 17.343  -30.458 -1.529  1.00 75.19 72  F 1 
ATOM   4445 O OD1 . ASP F 6 72  ? 17.673  -30.773 -0.366  1.00 70.37 72  F 1 
ATOM   4446 O OD2 . ASP F 6 72  ? 16.956  -29.316 -1.848  1.00 70.01 72  F 1 
ATOM   4447 N N   . CYS F 6 73  ? 18.730  -33.293 -0.094  1.00 83.28 73  F 1 
ATOM   4448 C CA  . CYS F 6 73  ? 18.491  -34.083 1.105   1.00 84.60 73  F 1 
ATOM   4449 C C   . CYS F 6 73  ? 17.008  -34.131 1.512   1.00 87.16 73  F 1 
ATOM   4450 O O   . CYS F 6 73  ? 16.584  -35.105 2.125   1.00 82.74 73  F 1 
ATOM   4451 C CB  . CYS F 6 73  ? 19.363  -33.537 2.240   1.00 78.92 73  F 1 
ATOM   4452 S SG  . CYS F 6 73  ? 19.002  -31.795 2.605   1.00 67.53 73  F 1 
ATOM   4453 N N   . LEU F 6 74  ? 16.219  -33.097 1.154   1.00 86.24 74  F 1 
ATOM   4454 C CA  . LEU F 6 74  ? 14.775  -33.048 1.383   1.00 87.56 74  F 1 
ATOM   4455 C C   . LEU F 6 74  ? 13.989  -33.772 0.279   1.00 89.30 74  F 1 
ATOM   4456 O O   . LEU F 6 74  ? 12.802  -34.057 0.442   1.00 85.05 74  F 1 
ATOM   4457 C CB  . LEU F 6 74  ? 14.341  -31.584 1.512   1.00 83.86 74  F 1 
ATOM   4458 C CG  . LEU F 6 74  ? 15.015  -30.829 2.670   1.00 82.60 74  F 1 
ATOM   4459 C CD1 . LEU F 6 74  ? 14.567  -29.367 2.646   1.00 77.45 74  F 1 
ATOM   4460 C CD2 . LEU F 6 74  ? 14.648  -31.419 4.039   1.00 78.65 74  F 1 
ATOM   4461 N N   . GLY F 6 75  ? 14.617  -34.070 -0.841  1.00 88.53 75  F 1 
ATOM   4462 C CA  . GLY F 6 75  ? 13.946  -34.566 -2.033  1.00 89.79 75  F 1 
ATOM   4463 C C   . GLY F 6 75  ? 13.043  -33.510 -2.683  1.00 92.09 75  F 1 
ATOM   4464 O O   . GLY F 6 75  ? 13.210  -32.306 -2.497  1.00 88.94 75  F 1 
ATOM   4465 N N   . GLU F 6 76  ? 12.055  -33.964 -3.446  1.00 94.07 76  F 1 
ATOM   4466 C CA  . GLU F 6 76  ? 11.102  -33.076 -4.112  1.00 94.81 76  F 1 
ATOM   4467 C C   . GLU F 6 76  ? 10.205  -32.366 -3.081  1.00 95.21 76  F 1 
ATOM   4468 O O   . GLU F 6 76  ? 9.611   -33.021 -2.223  1.00 93.66 76  F 1 
ATOM   4469 C CB  . GLU F 6 76  ? 10.244  -33.860 -5.110  1.00 93.46 76  F 1 
ATOM   4470 C CG  . GLU F 6 76  ? 11.057  -34.508 -6.242  1.00 90.89 76  F 1 
ATOM   4471 C CD  . GLU F 6 76  ? 10.186  -35.292 -7.239  1.00 90.63 76  F 1 
ATOM   4472 O OE1 . GLU F 6 76  ? 10.536  -36.448 -7.569  1.00 83.01 76  F 1 
ATOM   4473 O OE2 . GLU F 6 76  ? 9.160   -34.763 -7.691  1.00 84.04 76  F 1 
ATOM   4474 N N   . HIS F 6 77  ? 10.083  -31.045 -3.171  1.00 96.45 77  F 1 
ATOM   4475 C CA  . HIS F 6 77  ? 9.334   -30.243 -2.211  1.00 96.95 77  F 1 
ATOM   4476 C C   . HIS F 6 77  ? 8.766   -28.956 -2.820  1.00 97.19 77  F 1 
ATOM   4477 O O   . HIS F 6 77  ? 9.194   -28.498 -3.876  1.00 96.34 77  F 1 
ATOM   4478 C CB  . HIS F 6 77  ? 10.225  -29.934 -0.995  1.00 95.93 77  F 1 
ATOM   4479 C CG  . HIS F 6 77  ? 11.472  -29.161 -1.306  1.00 96.16 77  F 1 
ATOM   4480 N ND1 . HIS F 6 77  ? 12.709  -29.692 -1.609  1.00 88.29 77  F 1 
ATOM   4481 C CD2 . HIS F 6 77  ? 11.631  -27.798 -1.295  1.00 87.18 77  F 1 
ATOM   4482 C CE1 . HIS F 6 77  ? 13.568  -28.679 -1.774  1.00 89.10 77  F 1 
ATOM   4483 N NE2 . HIS F 6 77  ? 12.957  -27.518 -1.595  1.00 90.72 77  F 1 
ATOM   4484 N N   . LEU F 6 78  ? 7.794   -28.360 -2.105  1.00 97.34 78  F 1 
ATOM   4485 C CA  . LEU F 6 78  ? 7.297   -27.015 -2.348  1.00 97.49 78  F 1 
ATOM   4486 C C   . LEU F 6 78  ? 8.154   -26.023 -1.555  1.00 97.43 78  F 1 
ATOM   4487 O O   . LEU F 6 78  ? 8.240   -26.115 -0.329  1.00 96.71 78  F 1 
ATOM   4488 C CB  . LEU F 6 78  ? 5.819   -26.964 -1.951  1.00 97.25 78  F 1 
ATOM   4489 C CG  . LEU F 6 78  ? 5.163   -25.576 -2.103  1.00 96.30 78  F 1 
ATOM   4490 C CD1 . LEU F 6 78  ? 5.022   -25.167 -3.562  1.00 93.04 78  F 1 
ATOM   4491 C CD2 . LEU F 6 78  ? 3.762   -25.622 -1.491  1.00 92.52 78  F 1 
ATOM   4492 N N   . TYR F 6 79  ? 8.766   -25.069 -2.246  1.00 97.48 79  F 1 
ATOM   4493 C CA  . TYR F 6 79  ? 9.545   -23.986 -1.655  1.00 97.48 79  F 1 
ATOM   4494 C C   . TYR F 6 79  ? 8.692   -22.715 -1.566  1.00 97.66 79  F 1 
ATOM   4495 O O   . TYR F 6 79  ? 8.002   -22.375 -2.520  1.00 97.12 79  F 1 
ATOM   4496 C CB  . TYR F 6 79  ? 10.798  -23.767 -2.497  1.00 96.94 79  F 1 
ATOM   4497 C CG  . TYR F 6 79  ? 11.651  -22.600 -2.049  1.00 97.10 79  F 1 
ATOM   4498 C CD1 . TYR F 6 79  ? 11.409  -21.304 -2.563  1.00 95.48 79  F 1 
ATOM   4499 C CD2 . TYR F 6 79  ? 12.680  -22.801 -1.120  1.00 95.79 79  F 1 
ATOM   4500 C CE1 . TYR F 6 79  ? 12.203  -20.226 -2.156  1.00 95.19 79  F 1 
ATOM   4501 C CE2 . TYR F 6 79  ? 13.487  -21.725 -0.716  1.00 94.97 79  F 1 
ATOM   4502 C CZ  . TYR F 6 79  ? 13.247  -20.437 -1.239  1.00 95.89 79  F 1 
ATOM   4503 O OH  . TYR F 6 79  ? 14.047  -19.385 -0.864  1.00 94.72 79  F 1 
ATOM   4504 N N   . VAL F 6 80  ? 8.770   -22.000 -0.435  1.00 97.55 80  F 1 
ATOM   4505 C CA  . VAL F 6 80  ? 8.062   -20.740 -0.191  1.00 97.52 80  F 1 
ATOM   4506 C C   . VAL F 6 80  ? 9.028   -19.736 0.424   1.00 97.21 80  F 1 
ATOM   4507 O O   . VAL F 6 80  ? 9.647   -20.019 1.446   1.00 96.37 80  F 1 
ATOM   4508 C CB  . VAL F 6 80  ? 6.834   -20.966 0.716   1.00 97.13 80  F 1 
ATOM   4509 C CG1 . VAL F 6 80  ? 6.080   -19.666 0.969   1.00 94.74 80  F 1 
ATOM   4510 C CG2 . VAL F 6 80  ? 5.845   -21.962 0.100   1.00 95.07 80  F 1 
ATOM   4511 N N   . MET F 6 81  ? 9.153   -18.561 -0.180  1.00 97.43 81  F 1 
ATOM   4512 C CA  . MET F 6 81  ? 9.941   -17.456 0.354   1.00 97.27 81  F 1 
ATOM   4513 C C   . MET F 6 81  ? 9.014   -16.377 0.913   1.00 96.90 81  F 1 
ATOM   4514 O O   . MET F 6 81  ? 8.090   -15.938 0.225   1.00 95.65 81  F 1 
ATOM   4515 C CB  . MET F 6 81  ? 10.862  -16.901 -0.743  1.00 96.72 81  F 1 
ATOM   4516 C CG  . MET F 6 81  ? 11.762  -15.767 -0.247  1.00 95.46 81  F 1 
ATOM   4517 S SD  . MET F 6 81  ? 12.769  -14.988 -1.554  1.00 93.99 81  F 1 
ATOM   4518 C CE  . MET F 6 81  ? 13.818  -16.380 -2.035  1.00 86.68 81  F 1 
ATOM   4519 N N   . VAL F 6 82  ? 9.284   -15.930 2.140   1.00 95.64 82  F 1 
ATOM   4520 C CA  . VAL F 6 82  ? 8.492   -14.929 2.859   1.00 94.79 82  F 1 
ATOM   4521 C C   . VAL F 6 82  ? 9.377   -13.743 3.218   1.00 93.87 82  F 1 
ATOM   4522 O O   . VAL F 6 82  ? 10.461  -13.928 3.769   1.00 92.12 82  F 1 
ATOM   4523 C CB  . VAL F 6 82  ? 7.843   -15.541 4.111   1.00 93.36 82  F 1 
ATOM   4524 C CG1 . VAL F 6 82  ? 6.890   -14.558 4.785   1.00 87.20 82  F 1 
ATOM   4525 C CG2 . VAL F 6 82  ? 7.031   -16.801 3.775   1.00 87.91 82  F 1 
ATOM   4526 N N   . ASN F 6 83  ? 8.905   -12.522 2.949   1.00 91.60 83  F 1 
ATOM   4527 C CA  . ASN F 6 83  ? 9.565   -11.269 3.335   1.00 89.38 83  F 1 
ATOM   4528 C C   . ASN F 6 83  ? 9.204   -10.879 4.776   1.00 87.42 83  F 1 
ATOM   4529 O O   . ASN F 6 83  ? 8.611   -9.830  5.036   1.00 82.36 83  F 1 
ATOM   4530 C CB  . ASN F 6 83  ? 9.209   -10.162 2.332   1.00 87.03 83  F 1 
ATOM   4531 C CG  . ASN F 6 83  ? 9.770   -10.365 0.941   1.00 85.02 83  F 1 
ATOM   4532 O OD1 . ASN F 6 83  ? 10.696  -11.113 0.681   1.00 75.69 83  F 1 
ATOM   4533 N ND2 . ASN F 6 83  ? 9.203   -9.666  -0.015  1.00 76.62 83  F 1 
ATOM   4534 N N   . ALA F 6 84  ? 9.494   -11.752 5.715   1.00 85.87 84  F 1 
ATOM   4535 C CA  . ALA F 6 84  ? 9.283   -11.517 7.133   1.00 83.67 84  F 1 
ATOM   4536 C C   . ALA F 6 84  ? 10.274  -12.340 7.952   1.00 84.31 84  F 1 
ATOM   4537 O O   . ALA F 6 84  ? 10.744  -13.389 7.519   1.00 80.58 84  F 1 
ATOM   4538 C CB  . ALA F 6 84  ? 7.831   -11.860 7.496   1.00 79.02 84  F 1 
ATOM   4539 N N   . LYS F 6 85  ? 10.561  -11.861 9.171   1.00 80.06 85  F 1 
ATOM   4540 C CA  . LYS F 6 85  ? 11.428  -12.577 10.094  1.00 78.55 85  F 1 
ATOM   4541 C C   . LYS F 6 85  ? 10.579  -13.454 11.007  1.00 78.52 85  F 1 
ATOM   4542 O O   . LYS F 6 85  ? 9.713   -12.964 11.723  1.00 73.12 85  F 1 
ATOM   4543 C CB  . LYS F 6 85  ? 12.309  -11.576 10.853  1.00 72.61 85  F 1 
ATOM   4544 C CG  . LYS F 6 85  ? 13.706  -12.138 11.135  1.00 64.37 85  F 1 
ATOM   4545 C CD  . LYS F 6 85  ? 14.561  -11.072 11.834  1.00 57.45 85  F 1 
ATOM   4546 C CE  . LYS F 6 85  ? 16.017  -11.506 11.970  1.00 49.62 85  F 1 
ATOM   4547 N NZ  . LYS F 6 85  ? 16.765  -10.577 12.844  1.00 42.72 85  F 1 
ATOM   4548 N N   . PHE F 6 86  ? 10.837  -14.744 11.007  1.00 79.06 86  F 1 
ATOM   4549 C CA  . PHE F 6 86  ? 10.283  -15.696 11.958  1.00 75.64 86  F 1 
ATOM   4550 C C   . PHE F 6 86  ? 11.366  -16.003 12.993  1.00 71.55 86  F 1 
ATOM   4551 O O   . PHE F 6 86  ? 12.040  -17.029 12.922  1.00 63.55 86  F 1 
ATOM   4552 C CB  . PHE F 6 86  ? 9.738   -16.929 11.236  1.00 73.14 86  F 1 
ATOM   4553 C CG  . PHE F 6 86  ? 8.505   -16.640 10.407  1.00 74.39 86  F 1 
ATOM   4554 C CD1 . PHE F 6 86  ? 7.225   -16.877 10.940  1.00 70.28 86  F 1 
ATOM   4555 C CD2 . PHE F 6 86  ? 8.622   -16.106 9.123   1.00 70.15 86  F 1 
ATOM   4556 C CE1 . PHE F 6 86  ? 6.075   -16.584 10.187  1.00 68.69 86  F 1 
ATOM   4557 C CE2 . PHE F 6 86  ? 7.483   -15.800 8.370   1.00 68.54 86  F 1 
ATOM   4558 C CZ  . PHE F 6 86  ? 6.211   -16.044 8.898   1.00 71.83 86  F 1 
ATOM   4559 N N   . GLU F 6 87  ? 11.559  -15.067 13.930  1.00 64.95 87  F 1 
ATOM   4560 C CA  . GLU F 6 87  ? 12.474  -15.306 15.036  1.00 61.20 87  F 1 
ATOM   4561 C C   . GLU F 6 87  ? 11.808  -16.212 16.076  1.00 60.54 87  F 1 
ATOM   4562 O O   . GLU F 6 87  ? 10.696  -15.969 16.528  1.00 53.19 87  F 1 
ATOM   4563 C CB  . GLU F 6 87  ? 12.993  -14.005 15.649  1.00 52.65 87  F 1 
ATOM   4564 C CG  . GLU F 6 87  ? 13.959  -13.315 14.689  1.00 44.80 87  F 1 
ATOM   4565 C CD  . GLU F 6 87  ? 14.671  -12.084 15.287  1.00 40.64 87  F 1 
ATOM   4566 O OE1 . GLU F 6 87  ? 15.721  -11.714 14.712  1.00 35.06 87  F 1 
ATOM   4567 O OE2 . GLU F 6 87  ? 14.161  -11.508 16.255  1.00 36.14 87  F 1 
ATOM   4568 N N   . GLU F 6 88  ? 12.529  -17.245 16.492  1.00 55.54 88  F 1 
ATOM   4569 C CA  . GLU F 6 88  ? 12.312  -17.761 17.834  1.00 53.36 88  F 1 
ATOM   4570 C C   . GLU F 6 88  ? 12.679  -16.624 18.789  1.00 52.60 88  F 1 
ATOM   4571 O O   . GLU F 6 88  ? 13.818  -16.165 18.784  1.00 48.13 88  F 1 
ATOM   4572 C CB  . GLU F 6 88  ? 13.151  -19.019 18.092  1.00 48.30 88  F 1 
ATOM   4573 C CG  . GLU F 6 88  ? 12.643  -20.248 17.318  1.00 42.80 88  F 1 
ATOM   4574 C CD  . GLU F 6 88  ? 13.374  -21.565 17.623  1.00 39.75 88  F 1 
ATOM   4575 O OE1 . GLU F 6 88  ? 12.834  -22.637 17.259  1.00 36.38 88  F 1 
ATOM   4576 O OE2 . GLU F 6 88  ? 14.488  -21.558 18.169  1.00 36.40 88  F 1 
ATOM   4577 N N   . GLU F 6 89  ? 11.733  -16.158 19.623  1.00 46.73 89  F 1 
ATOM   4578 C CA  . GLU F 6 89  ? 12.062  -15.290 20.751  1.00 46.05 89  F 1 
ATOM   4579 C C   . GLU F 6 89  ? 13.065  -16.045 21.639  1.00 44.96 89  F 1 
ATOM   4580 O O   . GLU F 6 89  ? 12.682  -16.792 22.545  1.00 41.97 89  F 1 
ATOM   4581 C CB  . GLU F 6 89  ? 10.811  -14.915 21.573  1.00 42.92 89  F 1 
ATOM   4582 C CG  . GLU F 6 89  ? 9.871   -13.874 20.947  1.00 38.23 89  F 1 
ATOM   4583 C CD  . GLU F 6 89  ? 8.673   -13.548 21.862  1.00 35.66 89  F 1 
ATOM   4584 O OE1 . GLU F 6 89  ? 7.996   -12.530 21.628  1.00 31.96 89  F 1 
ATOM   4585 O OE2 . GLU F 6 89  ? 8.394   -14.329 22.803  1.00 32.72 89  F 1 
ATOM   4586 N N   . SER F 6 90  ? 14.352  -15.880 21.363  1.00 42.21 90  F 1 
ATOM   4587 C CA  . SER F 6 90  ? 15.373  -16.302 22.297  1.00 41.05 90  F 1 
ATOM   4588 C C   . SER F 6 90  ? 15.193  -15.431 23.537  1.00 40.70 90  F 1 
ATOM   4589 O O   . SER F 6 90  ? 15.179  -14.207 23.446  1.00 38.81 90  F 1 
ATOM   4590 C CB  . SER F 6 90  ? 16.775  -16.190 21.688  1.00 38.31 90  F 1 
ATOM   4591 O OG  . SER F 6 90  ? 17.049  -14.880 21.259  1.00 34.38 90  F 1 
ATOM   4592 N N   . LYS F 6 91  ? 15.001  -16.076 24.705  1.00 39.50 91  F 1 
ATOM   4593 C CA  . LYS F 6 91  ? 14.787  -15.365 25.975  1.00 39.55 91  F 1 
ATOM   4594 C C   . LYS F 6 91  ? 15.954  -14.496 26.395  1.00 39.56 91  F 1 
ATOM   4595 O O   . LYS F 6 91  ? 15.743  -13.640 27.248  1.00 36.82 91  F 1 
ATOM   4596 C CB  . LYS F 6 91  ? 14.575  -16.366 27.111  1.00 36.12 91  F 1 
ATOM   4597 C CG  . LYS F 6 91  ? 13.140  -16.865 27.253  1.00 31.66 91  F 1 
ATOM   4598 C CD  . LYS F 6 91  ? 13.080  -17.698 28.529  1.00 30.57 91  F 1 
ATOM   4599 C CE  . LYS F 6 91  ? 11.663  -18.151 28.811  1.00 26.44 91  F 1 
ATOM   4600 N NZ  . LYS F 6 91  ? 11.610  -18.933 30.069  1.00 24.16 91  F 1 
ATOM   4601 N N   . GLU F 6 92  ? 17.159  -14.805 25.958  1.00 37.77 92  F 1 
ATOM   4602 C CA  . GLU F 6 92  ? 18.297  -14.026 26.418  1.00 38.50 92  F 1 
ATOM   4603 C C   . GLU F 6 92  ? 18.151  -12.628 25.838  1.00 37.97 92  F 1 
ATOM   4604 O O   . GLU F 6 92  ? 18.082  -12.498 24.615  1.00 36.09 92  F 1 
ATOM   4605 C CB  . GLU F 6 92  ? 19.636  -14.679 26.080  1.00 37.08 92  F 1 
ATOM   4606 C CG  . GLU F 6 92  ? 19.866  -15.909 26.979  1.00 32.96 92  F 1 
ATOM   4607 C CD  . GLU F 6 92  ? 21.293  -16.474 26.956  1.00 30.40 92  F 1 
ATOM   4608 O OE1 . GLU F 6 92  ? 21.577  -17.290 27.864  1.00 27.23 92  F 1 
ATOM   4609 O OE2 . GLU F 6 92  ? 22.073  -16.124 26.048  1.00 29.74 92  F 1 
ATOM   4610 N N   . PRO F 6 93  ? 18.034  -11.603 26.706  1.00 35.90 93  F 1 
ATOM   4611 C CA  . PRO F 6 93  ? 18.219  -10.248 26.263  1.00 35.21 93  F 1 
ATOM   4612 C C   . PRO F 6 93  ? 19.682  -10.175 25.821  1.00 34.74 93  F 1 
ATOM   4613 O O   . PRO F 6 93  ? 20.574  -9.958  26.633  1.00 34.56 93  F 1 
ATOM   4614 C CB  . PRO F 6 93  ? 17.891  -9.380  27.489  1.00 32.48 93  F 1 
ATOM   4615 C CG  . PRO F 6 93  ? 18.281  -10.271 28.661  1.00 32.13 93  F 1 
ATOM   4616 C CD  . PRO F 6 93  ? 18.036  -11.683 28.154  1.00 36.26 93  F 1 
ATOM   4617 N N   . VAL F 6 94  ? 19.927  -10.498 24.560  1.00 36.42 94  F 1 
ATOM   4618 C CA  . VAL F 6 94  ? 21.192  -10.166 23.938  1.00 36.32 94  F 1 
ATOM   4619 C C   . VAL F 6 94  ? 21.327  -8.676  24.183  1.00 35.43 94  F 1 
ATOM   4620 O O   . VAL F 6 94  ? 20.368  -7.930  23.946  1.00 34.53 94  F 1 
ATOM   4621 C CB  . VAL F 6 94  ? 21.231  -10.519 22.445  1.00 34.24 94  F 1 
ATOM   4622 C CG1 . VAL F 6 94  ? 22.664  -10.383 21.902  1.00 30.95 94  F 1 
ATOM   4623 C CG2 . VAL F 6 94  ? 20.801  -11.974 22.200  1.00 32.40 94  F 1 
ATOM   4624 N N   . ALA F 6 95  ? 22.415  -8.270  24.798  1.00 31.31 95  F 1 
ATOM   4625 C CA  . ALA F 6 95  ? 22.670  -6.871  25.028  1.00 31.52 95  F 1 
ATOM   4626 C C   . ALA F 6 95  ? 22.552  -6.135  23.689  1.00 31.46 95  F 1 
ATOM   4627 O O   . ALA F 6 95  ? 22.724  -6.747  22.634  1.00 30.33 95  F 1 
ATOM   4628 C CB  . ALA F 6 95  ? 24.056  -6.719  25.669  1.00 28.78 95  F 1 
ATOM   4629 N N   . ASP F 6 96  ? 22.304  -4.827  23.754  1.00 33.64 96  F 1 
ATOM   4630 C CA  . ASP F 6 96  ? 22.583  -3.914  22.647  1.00 34.27 96  F 1 
ATOM   4631 C C   . ASP F 6 96  ? 24.091  -4.004  22.320  1.00 33.28 96  F 1 
ATOM   4632 O O   . ASP F 6 96  ? 24.871  -3.110  22.631  1.00 31.48 96  F 1 
ATOM   4633 C CB  . ASP F 6 96  ? 22.193  -2.460  23.014  1.00 31.61 96  F 1 
ATOM   4634 C CG  . ASP F 6 96  ? 20.696  -2.132  23.050  1.00 28.78 96  F 1 
ATOM   4635 O OD1 . ASP F 6 96  ? 19.932  -2.669  22.223  1.00 28.19 96  F 1 
ATOM   4636 O OD2 . ASP F 6 96  ? 20.328  -1.279  23.902  1.00 27.16 96  F 1 
ATOM   4637 N N   . GLU F 6 97  ? 24.532  -5.138  21.793  1.00 31.99 97  F 1 
ATOM   4638 C CA  . GLU F 6 97  ? 25.692  -5.109  20.939  1.00 32.24 97  F 1 
ATOM   4639 C C   . GLU F 6 97  ? 25.334  -4.114  19.841  1.00 31.15 97  F 1 
ATOM   4640 O O   . GLU F 6 97  ? 24.199  -4.090  19.373  1.00 29.55 97  F 1 
ATOM   4641 C CB  . GLU F 6 97  ? 26.073  -6.493  20.395  1.00 31.08 97  F 1 
ATOM   4642 C CG  . GLU F 6 97  ? 26.734  -7.371  21.474  1.00 28.65 97  F 1 
ATOM   4643 C CD  . GLU F 6 97  ? 27.399  -8.651  20.953  1.00 27.94 97  F 1 
ATOM   4644 O OE1 . GLU F 6 97  ? 28.215  -9.234  21.731  1.00 25.17 97  F 1 
ATOM   4645 O OE2 . GLU F 6 97  ? 27.142  -9.078  19.808  1.00 27.13 97  F 1 
ATOM   4646 N N   . GLU F 6 98  ? 26.291  -3.250  19.526  1.00 32.30 98  F 1 
ATOM   4647 C CA  . GLU F 6 98  ? 26.180  -2.371  18.377  1.00 32.89 98  F 1 
ATOM   4648 C C   . GLU F 6 98  ? 25.733  -3.254  17.210  1.00 31.94 98  F 1 
ATOM   4649 O O   . GLU F 6 98  ? 26.524  -4.064  16.731  1.00 30.34 98  F 1 
ATOM   4650 C CB  . GLU F 6 98  ? 27.529  -1.690  18.084  1.00 31.11 98  F 1 
ATOM   4651 C CG  . GLU F 6 98  ? 27.957  -0.655  19.143  1.00 27.77 98  F 1 
ATOM   4652 C CD  . GLU F 6 98  ? 29.332  -0.005  18.885  1.00 26.83 98  F 1 
ATOM   4653 O OE1 . GLU F 6 98  ? 29.605  1.067   19.493  1.00 23.37 98  F 1 
ATOM   4654 O OE2 . GLU F 6 98  ? 30.161  -0.568  18.131  1.00 25.74 98  F 1 
ATOM   4655 N N   . GLU F 6 99  ? 24.456  -3.161  16.852  1.00 39.61 99  F 1 
ATOM   4656 C CA  . GLU F 6 99  ? 24.034  -3.610  15.548  1.00 39.05 99  F 1 
ATOM   4657 C C   . GLU F 6 99  ? 25.014  -2.910  14.610  1.00 37.83 99  F 1 
ATOM   4658 O O   . GLU F 6 99  ? 24.951  -1.690  14.459  1.00 36.10 99  F 1 
ATOM   4659 C CB  . GLU F 6 99  ? 22.572  -3.236  15.243  1.00 37.39 99  F 1
[truncated: 85,335 more chars]
