# Supplementary material for: Spliceosomal Sm core assembly: AlphaFold 3 predicted structure and phosphorylation-dependent regulation of the human 6S complex
Source: Comput Struct Biotechnol J. 2025 Dec 16;31:51–60. doi: 10.1016/j.csbj.2025.12.013 (PMC12771329; doi:10.1016/j.csbj.2025.12.013)
Supplement: Supplementary file 8 — Supplementary material [file mmc4.zip › fold_6s_complex_phospho_picln_summary_confidences_0.json]

{
 "chain_iptm": [
  0.7,
  0.75,
  0.73,
  0.68,
  0.76,
  0.7
 ],
 "chain_pair_iptm": [
  [
   0.63,
   0.8,
   0.66,
   0.6,
   0.75,
   0.67
  ],
  [
   0.8,
   0.75,
   0.71,
   0.63,
   0.82,
   0.77
  ],
  [
   0.66,
   0.71,
   0.74,
   0.79,
   0.82,
   0.66
  ],
  [
   0.6,
   0.63,
   0.79,
   0.71,
   0.71,
   0.68
  ],
  [
   0.75,
   0.82,
   0.82,
   0.71,
   0.77,
   0.71
  ],
  [
   0.67,
   0.77,
   0.66,
   0.68,
   0.71,
   0.56
  ]
 ],
 "chain_pair_pae_min": [
  [
   0.76,
   0.81,
   2.22,
   2.76,
   1.56,
   0.96
  ],
  [
   0.83,
   0.76,
   1.66,
   2.61,
   0.87,
   1.65
  ],
  [
   2.45,
   1.67,
   0.76,
   0.98,
   0.87,
   2.67
  ],
  [
   2.95,
   2.67,
   0.96,
   0.76,
   1.93,
   3.15
  ],
  [
   1.69,
   0.87,
   0.88,
   1.65,
   0.76,
   2.27
  ],
  [
   0.97,
   2.04,
   2.95,
   3.24,
   2.6,
   0.76
  ]
 ],
 "chain_ptm": [
  0.63,
  0.75,
  0.74,
  0.71,
  0.77,
  0.56
 ],
 "fraction_disordered": 0.27,
 "has_clash": 0.0,
 "iptm": 0.77,
 "num_recycles": 10.0,
 "ptm": 0.75,
 "ranking_score": 0.9
}
