# Supplementary material for: Spliceosomal Sm core assembly: AlphaFold 3 predicted structure and phosphorylation-dependent regulation of the human 6S complex
Source: Comput Struct Biotechnol J. 2025 Dec 16;31:51–60. doi: 10.1016/j.csbj.2025.12.013 (PMC12771329; doi:10.1016/j.csbj.2025.12.013)
Supplement: Supplementary file 8 — Supplementary material [file mmc4.zip › fold_6s_complex_phospho_picln_summary_confidences_2.json]

{
 "chain_iptm": [
  0.7,
  0.75,
  0.73,
  0.69,
  0.77,
  0.7
 ],
 "chain_pair_iptm": [
  [
   0.64,
   0.81,
   0.66,
   0.61,
   0.75,
   0.68
  ],
  [
   0.81,
   0.75,
   0.72,
   0.63,
   0.82,
   0.78
  ],
  [
   0.66,
   0.72,
   0.75,
   0.8,
   0.82,
   0.67
  ],
  [
   0.61,
   0.63,
   0.8,
   0.71,
   0.71,
   0.68
  ],
  [
   0.75,
   0.82,
   0.82,
   0.71,
   0.78,
   0.72
  ],
  [
   0.68,
   0.78,
   0.67,
   0.68,
   0.72,
   0.56
  ]
 ],
 "chain_pair_pae_min": [
  [
   0.76,
   0.81,
   2.15,
   2.69,
   1.55,
   0.96
  ],
  [
   0.83,
   0.76,
   1.66,
   2.65,
   0.88,
   1.67
  ],
  [
   2.39,
   1.66,
   0.76,
   0.97,
   0.86,
   2.68
  ],
  [
   2.97,
   2.69,
   0.96,
   0.76,
   1.9,
   3.19
  ],
  [
   1.71,
   0.88,
   0.87,
   1.64,
   0.76,
   2.3
  ],
  [
   0.97,
   2.05,
   2.94,
   3.21,
   2.53,
   0.76
  ]
 ],
 "chain_ptm": [
  0.64,
  0.75,
  0.75,
  0.71,
  0.78,
  0.56
 ],
 "fraction_disordered": 0.25,
 "has_clash": 0.0,
 "iptm": 0.78,
 "num_recycles": 10.0,
 "ptm": 0.75,
 "ranking_score": 0.9
}
