# Supplementary material for: Spliceosomal Sm core assembly: AlphaFold 3 predicted structure and phosphorylation-dependent regulation of the human 6S complex
Source: Comput Struct Biotechnol J. 2025 Dec 16;31:51–60. doi: 10.1016/j.csbj.2025.12.013 (PMC12771329; doi:10.1016/j.csbj.2025.12.013)
Supplement: Supplementary file 8 — Supplementary material [file mmc4.zip › fold_6s_complex_phospho_picln_summary_confidences_4.json]

{
 "chain_iptm": [
  0.69,
  0.74,
  0.73,
  0.68,
  0.76,
  0.7
 ],
 "chain_pair_iptm": [
  [
   0.63,
   0.8,
   0.65,
   0.6,
   0.75,
   0.68
  ],
  [
   0.8,
   0.74,
   0.71,
   0.63,
   0.82,
   0.77
  ],
  [
   0.65,
   0.71,
   0.74,
   0.79,
   0.82,
   0.66
  ],
  [
   0.6,
   0.63,
   0.79,
   0.71,
   0.71,
   0.69
  ],
  [
   0.75,
   0.82,
   0.82,
   0.71,
   0.77,
   0.71
  ],
  [
   0.68,
   0.77,
   0.66,
   0.69,
   0.71,
   0.56
  ]
 ],
 "chain_pair_pae_min": [
  [
   0.76,
   0.82,
   2.21,
   2.8,
   1.57,
   0.97
  ],
  [
   0.84,
   0.76,
   1.66,
   2.66,
   0.87,
   1.68
  ],
  [
   2.47,
   1.68,
   0.76,
   1.0,
   0.88,
   2.72
  ],
  [
   3.04,
   2.76,
   0.96,
   0.76,
   1.96,
   3.25
  ],
  [
   1.7,
   0.87,
   0.89,
   1.66,
   0.76,
   2.29
  ],
  [
   0.97,
   2.06,
   2.97,
   3.36,
   2.55,
   0.76
  ]
 ],
 "chain_ptm": [
  0.63,
  0.74,
  0.74,
  0.71,
  0.77,
  0.56
 ],
 "fraction_disordered": 0.25,
 "has_clash": 0.0,
 "iptm": 0.77,
 "num_recycles": 10.0,
 "ptm": 0.75,
 "ranking_score": 0.89
}
